# Supplementary material for: Comment on 'Valid molecular dynamics simulations of human hemoglobin require a surprisingly large box size'
Source: eLife. 2019 Jun 20;8:e44718. doi: 10.7554/eLife.44718 (PMC6586461; doi:10.7554/eLife.44718)
Supplement: Figure 3—source data 1. — The zip archive contains a README file describing which source files correspond to the different panels. [file elife-44718-fig3-data1.zip › figure3/panel_B/box1/phi0.dat]

-156.607101
-142.218750
-136.630234
-88.648857
-88.859627
-57.750168
-80.527939
-69.933632
-70.478241
-83.026169
-64.715836
-62.229954
-60.847427
-163.391541
-85.622574
-56.003765
-62.069267
-65.186752
-57.697876
-57.682316
-149.218094
-72.437531
-44.129890
-92.659866
-92.620163
-90.512856
-78.232475
-55.695919
-142.744873
-60.555237
-161.369888
-136.442963
-82.688789
-136.172958
-86.199402
-135.607330
-122.933617
-63.585403
-38.815132
-61.714340
-164.062500
-76.761162
-49.066662
-60.935558
-107.240112
-85.665199
-88.158119
-68.252457
-120.015381
-56.780003
-140.298294
-125.443985
-136.020142
-63.265957
-66.538177
-55.799656
-70.595215
-94.802933
-147.718246
-68.662254
-69.482933
-174.801743
-133.117981
-162.576614
-65.845848
-59.978550
-63.123589
-65.449905
-171.317230
-54.899307
-104.805061
-82.754402
-59.687386
-40.484871
-59.627972
-52.862579
-56.584648
-62.739540
-112.136269
-56.315361
-76.006569
-75.808220
-145.773163
-61.006802
-62.141747
-157.980972
-56.644157
-69.440536
-61.582279
-37.070633
-151.997681
-140.057831
-115.548706
-62.404995
-65.463409
-105.220436
-58.667381
-94.780243
-66.705147
-126.201683
-60.118946
-48.063995
-89.044876
-63.215794
-68.374115
-57.577919
-75.167114
-56.840176
-60.559078
-103.417885
-72.603790
-90.531837
-98.643585
-63.883919
-63.213356
-146.216034
-132.650497
-75.246964
-64.581841
-67.618324
-78.746193
-121.168564
-48.505527
-62.559788
-144.264160
-73.894363
-72.206085
-175.463242
51.969723
50.448166
76.075813
46.343674
46.007195
54.450397
51.364418
-64.621407
-151.884293
-98.121635
-59.140522
-106.599586
-81.497238
-51.295933
-60.210361
-53.832474
-100.732155
-66.211388
-92.969643
-77.538353
-80.764992
-81.471825
-57.270462
-55.430641
-88.915726
-156.459167
-129.299149
-89.365883
-63.986752
-63.103165
-29.150030
-84.633636
-50.310612
-65.597389
-150.346680
-50.221909
-86.041039
-87.795158
-56.093754
-59.494099
-74.558296
-61.640495
-142.693756
-126.327782
-124.257256
-61.498493
-55.876762
-160.739471
-153.366394
-44.354500
-97.222328
-144.327988
-73.833206
-71.870972
-87.343842
-61.284634
-66.424088
-101.482841
-119.304901
-159.290375
-55.736935
-68.906776
-37.592701
-24.959585
-85.048012
-121.717377
-91.768394
-119.313484
-87.804749
-72.094360
-94.334846
-85.369995
-86.230247
-82.604500
-105.801788
-60.446270
-131.424469
-84.193291
-59.795128
-75.598862
-70.306374
-54.226982
-50.984222
-123.932518
-65.884270
-107.922554
-52.032967
-129.360519
-102.510117
-60.172394
-78.690811
-59.698208
-69.158722
-93.618401
-122.111977
-79.356575
-161.807739
-149.149139
-97.274521
-81.486206
-95.758430
-98.252335
-92.629639
-113.368744
-130.218567
-101.875076
-125.957832
-67.283325
-48.406769
-73.749840
-53.993992
-62.042503
-131.087326
-54.573521
-88.841423
-68.012337
-59.161156
-59.078728
-66.699409
-72.189056
-68.493385
-88.815002
-55.893024
-40.113480
-66.835167
-75.092834
-33.928677
-82.941231
-87.819237
-78.956802
-42.597374
-119.227882
-42.565769
-68.097275
-86.411995
-108.998489
-119.123222
-49.678055
-60.843781
-103.730423
-73.183792
-50.475826
-63.175529
-87.583710
-72.458443
-111.374069
-87.029602
-45.233021
-65.733345
-143.633942
-120.980209
-79.750465
-87.342934
-79.525055
-79.051804
-56.325584
-63.151432
-63.768867
-87.263336
-48.510696
-60.159977
-159.706268
-72.148575
-83.065819
-56.465641
-63.067745
-93.293907
-84.965950
-54.027035
-26.414694
-43.385723
-71.769272
-64.839615
-67.978806
-65.267204
-145.083023
-63.940868
-168.052704
-93.926300
-70.118050
-67.780769
-52.851246
-82.634102
-15.946848
73.880775
60.761017
77.513870
-52.005749
-53.437992
-87.679405
-93.697342
-57.711311
-63.555752
-73.478745
-56.860855
-62.632946
-117.175003
-77.097374
-83.402824
-68.316231
-65.811905
-75.386047
-99.727081
-48.062759
-88.829689
-42.008163
-67.139297
-64.292267
-139.220490
-55.114525
-153.704590
-56.166512
-54.236210
-146.255386
-60.386375
-45.365059
-59.007156
-41.549038
-62.933319
-59.871735
-67.128510
-127.808228
-92.944588
-65.759682
-66.254089
-63.565903
-100.068832
-101.361275
-156.534164
-67.798843
-132.190903
-68.794662
-50.706963
-76.751816
-164.819397
-38.798027
-125.265663
-78.959084
-120.361038
-107.860535
-60.210423
-79.242561
-97.142403
-132.874481
-161.250198
-60.181053
-74.074692
-80.925964
-116.572006
-55.142731
-47.472672
-47.179028
-146.844498
-65.224503
-162.393600
47.494644
59.023754
47.146614
74.530754
48.921642
66.057762
56.246284
42.623081
47.003288
37.156765
75.985649
-64.092514
-61.799084
-75.583595
-88.964272
-64.378670
-42.683926
-69.895767
2.617110
-56.335602
-57.852264
-154.274918
-156.078888
-47.042946
-51.711044
-74.045464
-71.873985
-145.918015
-90.607811
-59.085926
-62.825359
-106.590645
-51.666363
-55.470196
-74.134369
-37.449699
-125.615616
-130.649551
-151.249130
-61.371563
-53.370605
-93.195930
-78.875526
-51.681496
-44.498493
-86.175735
-166.127563
-152.307281
-75.259926
-113.609352
-66.184082
-62.265984
-56.559345
-74.431709
-114.523972
-90.784973
-60.240242
-89.609802
-94.947899
-94.369667
-94.935211
-58.351185
-62.958508
-59.798950
-70.955772
-62.268032
-64.344452
-65.402237
-62.029266
-136.864914
-80.457115
-51.308392
-63.066971
-65.965065
-98.961845
-106.328224
-59.580864
-55.946407
-57.822601
-109.959198
-103.404099
-60.001720
-51.955364
-60.074120
-52.575848
-65.366837
-86.431267
-87.586601
-63.086636
-128.165543
-47.004974
-58.163689
-85.629204
-74.053864
-66.337082
-61.214664
-52.711353
-70.073944
-32.907253
-81.218147
-59.275642
-37.587639
-74.331390
-148.725464
-41.389484
-146.169327
-73.333267
-103.297859
-69.643677
-98.375923
-82.228035
-103.564125
-80.533333
-59.493656
-95.810585
-144.753098
-61.239307
-129.507034
-56.865429
-61.392662
-68.066872
-110.934608
-166.875137
-54.334084
-65.303505
-131.707108
-55.364315
-67.948372
-67.661118
-87.655472
-36.197063
-84.819084
-146.303757
-82.103798
-62.646381
-102.367989
-97.907166
-85.193192
-64.116074
-56.816315
-59.627529
-158.095932
-74.114609
-64.737679
-60.249901
-93.219414
-117.353951
-121.686180
-157.534149
-50.844536
-65.123726
-50.007927
-140.928116
-156.880753
-56.558922
-65.555527
-46.600052
-92.169884
-129.486771
-73.527924
-65.525017
-119.491982
-80.501755
-55.779617
-99.168816
-61.311749
-38.468216
-64.448990
-87.345810
-54.725266
-136.077286
-59.199787
-66.636269
-58.013016
-81.234978
-146.270798
-104.140411
-95.336418
-72.707985
-85.622963
-96.145927
-127.936058
-112.949295
-131.831161
-78.207191
-115.700134
-147.397003
-137.625198
-134.075043
-104.919678
-65.221909
-56.750504
-135.199982
-64.043640
-152.556763
-131.971542
-100.688866
-149.241272
-77.654297
-51.894859
-68.585945
-66.310570
-71.023682
-97.597534
-63.246689
-112.687569
-128.589539
-96.369194
-68.860870
-60.140736
-76.954018
-116.613647
-132.650497
-58.404030
-104.045929
-63.087639
-39.589020
-61.816357
-65.336243
-132.267075
-34.075863
-53.753258
-69.299324
-52.247616
-140.003052
-50.693150
-103.980659
-102.013390
-73.912636
-80.539673
-83.380577
-65.874969
-49.138851
-51.487473
-41.650188
-87.787445
-59.447777
-58.059372
-44.113281
-61.239643
-73.760979
-149.187149
-83.984848
-71.814636
-57.160824
-62.396683
-72.582924
-161.739990
-64.810555
-67.821434
-58.200348
-94.970955
-76.584305
-77.550034
-164.237350
-86.765106
-94.801567
-59.805946
-67.692902
-80.918190
-68.449715
-84.177315
-60.808228
-63.259460
-100.355255
-95.673409
-102.613098
-72.830574
-89.575478
-58.760109
-58.094521
-41.866905
-126.674347
-87.656502
-114.787071
-63.919926
-83.263603
-77.789505
-61.409584
-32.373940
-62.892139
-54.523811
-89.206116
-54.478600
-80.589905
-53.141838
-137.287277
-158.314056
-99.107491
-56.156212
-130.522278
-50.560913
-129.769379
-82.691185
-69.826591
-98.990166
-116.904419
-113.055969
-64.126106
-59.269455
-53.204742
-94.858482
-63.160889
-99.594841
-106.423836
-63.339203
-82.873962
-53.754227
-141.548889
-102.179863
-54.097450
-73.748413
-42.894451
-95.414856
-56.320740
-80.226929
-93.262405
-101.941414
-113.376640
-100.926796
-101.643982
-100.070831
-83.911758
-111.378716
-123.553444
-152.040222
-89.005669
-60.546509
-134.955154
-75.914116
-90.729919
-118.031303
-102.181076
-56.449856
-82.565781
-66.534386
-46.215794
-60.698139
-72.025917
78.559914
69.313217
37.971794
66.246834
44.864895
39.563118
68.734680
58.924969
41.876831
-96.423729
-59.433372
-134.455933
-57.354374
-66.129425
-66.547272
-71.276878
-58.059677
-60.836353
-58.449047
-61.743671
-151.464081
-63.331314
-144.716461
-96.789703
-157.487228
-107.844032
-118.636925
-107.399048
-65.222572
-86.808388
-108.129524
-62.512989
-114.152565
-67.197334
-109.708763
-103.097557
-63.211292
-37.157837
-52.774475
-147.602356
-178.944260
99.945580
-157.934494
-41.049587
-61.109070
-146.396744
-64.778687
-93.094421
-75.216980
-98.571556
-126.722076
-69.258842
-67.343491
-66.031174
-55.437653
-150.127975
-55.399063
-77.723892
-108.257385
-59.644875
-59.914749
-89.133125
-157.465942
-56.309799
-147.105591
-59.495895
-48.587349
-126.736694
-51.823742
-35.869907
-72.700386
-132.692703
-124.571609
-56.034687
-50.202885
-29.444292
-137.014923
-145.718353
-79.555603
-111.792976
-49.502945
-56.663395
-105.689529
-82.310181
-78.315239
-63.877659
-59.969666
-60.094173
-72.505859
-56.133331
-64.401909
-67.949043
-50.442230
-81.761063
-68.514717
-60.013733
-143.168564
-73.930984
-155.577896
-74.007896
-154.832794
-92.219940
-91.037132
-83.893578
-82.000000
-47.273247
-75.845451
-79.980789
-69.781555
-69.104660
-49.753670
-132.051575
-121.456757
-91.305634
-102.859520
-131.973190
-144.637878
-78.348824
-67.616394
-60.839928
-107.787079
-87.028221
-104.683189
-101.028358
-72.686737
-108.940308
-59.776718
-48.664585
-132.993820
55.777290
42.662334
50.914013
69.664795
71.841835
70.643669
-113.883766
-106.884583
-65.820305
-65.393311
-60.267509
-129.488892
-160.309189
-114.544312
-87.482292
-119.360062
-87.834389
-101.796982
-70.916954
-45.100662
-85.893463
-98.556862
-99.066078
-88.411171
-147.500656
-54.128014
-56.635956
-82.202896
-67.840332
-114.484962
-61.430840
-160.493210
-64.303253
-164.970016
-36.970806
-56.987518
-54.961494
-51.333572
-49.190506
-93.901718
-45.838837
-151.938477
-65.280045
-65.017624
-91.512611
-76.879013
-161.706238
-92.187035
-41.938065
-95.866127
-129.299683
-114.715218
-92.866165
-153.297729
-52.179157
-134.758377
-69.819077
-65.509689
-116.965729
-96.468811
-122.038589
-86.456657
-93.877632
-126.807686
-74.466751
-38.641937
-93.159851
-73.050430
-144.322769
-112.666885
-66.405708
-62.411613
-102.846130
-51.022278
-109.937630
-59.281414
-68.436081
-153.199020
55.947815
39.002140
63.678902
81.851921
41.847244
53.120422
-70.959793
-64.077911
-78.460533
-64.173363
-31.787022
-62.068451
-106.201508
-65.286751
-60.216473
-56.796268
-63.067970
-70.869949
-53.799168
-65.190262
-96.470963
-138.277985
-170.831543
-67.581558
-70.606758
-68.835678
-135.816269
-65.971085
-65.314980
-60.572575
-69.457870
-66.553886
-154.152328
-68.729584
-65.517891
-61.709248
-136.662170
-90.711411
-159.935440
-96.080292
-147.423431
-58.040077
-80.662819
-83.506104
-95.064552
-90.102478
-68.380089
-116.585480
-95.218819
-105.514626
-63.890678
-72.779457
-60.751556
-66.656670
-80.182213
-110.011963
-99.759399
-99.384460
-108.432388
-59.246098
-90.989532
-86.238678
-65.652191
-173.981674
-60.636410
-41.496754
-54.139046
-131.511993
-66.333221
-101.174156
-59.144352
-69.422806
-47.579113
-73.189636
-61.809834
-53.535404
-62.029678
-53.371716
-61.908463
-91.205399
-49.894562
-105.625191
-56.444565
-58.751480
-68.528923
-65.862717
-63.909695
-100.335373
-109.364128
-50.480682
-35.590874
-85.494774
-50.075668
-66.028496
-68.191666
-116.448479
-54.805408
-141.650909
-149.191879
-66.963600
-150.971680
-84.905754
-120.983131
-111.392632
-60.962891
-83.962975
-86.050629
-86.795113
-101.188904
-112.359283
-106.267021
-114.564331
-95.513031
-67.813339
-150.656296
-105.396713
-75.635239
-69.022827
-56.641434
-63.315044
-129.190460
-103.524239
-49.130714
-51.846989
-78.684616
-77.260689
-52.634556
-83.033730
-99.521683
-51.939892
-94.080879
-62.606247
-123.805283
-65.622559
-140.023041
-57.879879
-101.030785
-31.153479
-54.422161
-69.488182
-46.303581
-136.454697
-72.766823
-88.682762
-63.142857
-115.511841
-77.336823
-59.551003
-89.624268
-103.151512
-69.910210
-93.941833
-49.564915
-63.251961
-63.039841
-53.963757
-54.403019
-74.322197
-68.498169
-87.023392
-50.884567
-71.937706
-157.514603
-145.017746
-118.478081
-94.128601
-114.231071
-122.171043
-87.044662
-92.828606
-118.002083
-55.862556
-64.769775
-119.255424
-88.748177
-94.769180
-64.316315
-112.739326
-153.632858
-90.329933
-114.355827
-83.181862
-74.935585
-152.014648
-117.193993
-79.936989
-63.928047
-120.880409
-45.764595
-86.012726
-63.642990
-52.312420
-63.605244
-155.591476
-49.952705
-63.771404
-34.139835
-62.321465
-149.768692
-78.041039
-126.621124
-73.548141
-66.084343
-32.085606
-57.813259
-147.808502
-44.826427
-59.535606
-57.816853
-62.522156
-65.464622
-58.855339
-102.052887
-129.856827
-76.520218
-69.248260
-101.981056
-59.851612
-92.436401
-82.129219
-75.161560
-60.533039
-56.384647
-43.264500
-162.700653
-156.904190
-55.323071
-131.713821
-128.448044
-120.457962
-62.278706
-140.028458
-41.205620
-135.596649
-95.698975
-85.140205
-54.397007
-74.997208
-76.126167
-74.423973
-68.779037
-80.509529
-93.706444
-65.476273
-67.537460
-75.434425
-157.653961
-74.297371
-55.231136
-64.387291
-71.257835
-114.359352
-61.668961
-62.869823
-60.116699
-94.689651
-69.502998
-72.285141
-87.081573
-63.476242
-99.822182
-69.767731
-111.703697
-107.070465
-69.221863
-90.133675
-59.282372
-62.123386
-89.587204
-59.766720
-59.034203
-83.885544
-69.209923
-63.129673
-55.293064
-112.629128
-59.267345
-72.333755
-49.768513
-150.229156
-97.489281
-73.639984
-42.906246
-70.216827
-39.437092
-48.111794
-70.207321
-86.615845
-63.370403
-83.936394
-76.525520
-51.934147
-139.330307
-48.046818
-137.564285
-59.357059
-43.213425
-154.271469
-57.942043
-50.293911
-60.727360
-150.313721
-95.936440
-64.871384
-62.187229
-53.344719
-61.623779
-55.341423
-67.293098
-60.260406
-57.346046
-84.748558
-60.108215
-157.052780
-98.490967
-67.528580
-93.005928
-61.532459
-101.883705
-126.598122
-57.932590
-62.347931
-87.901665
-58.344093
-68.800522
-145.914001
-49.322231
-106.045784
-58.141941
-145.143005
-67.578613
-140.790634
-74.269836
-66.118301
-137.365143
-95.948891
-143.774521
-74.384575
-79.963280
-61.004993
-71.951637
-146.569138
-59.139027
-150.203781
-136.166809
-74.013153
-76.817314
-64.406578
-46.835121
-101.361664
-67.628021
76.063751
-54.437279
-57.894905
-65.734444
-37.831177
-27.588768
-141.329727
-119.069054
-145.002365
-66.511421
-102.559380
-39.186882
-42.481209
-62.126972
-110.776321
-62.536800
-137.734222
-75.013283
-78.182579
-57.092201
-125.963669
-68.395340
-130.302414
-59.537712
-87.756203
-108.175102
-64.492256
-91.052948
-77.621063
-99.532021
-81.028694
-100.997917
74.071434
-72.505379
-164.002274
-67.164543
-58.180294
-44.164989
-70.699959
-60.400780
-68.419380
-137.010208
-139.500916
-118.594757
-72.745720
-39.592846
-56.215927
-73.432327
-64.690208
-137.569229
-92.678970
-26.680920
-145.943405
-104.931412
-55.664131
-68.082474
-166.107986
-76.846504
-71.059059
-63.000526
-141.473724
-110.683502
-40.980087
-137.726532
-74.206108
-135.379776
-51.556091
-34.755291
-63.764961
-79.602821
-92.116516
-137.874908
-66.491539
-75.561226
-85.778336
-149.371902
-55.717396
-163.619202
-56.254440
-159.670013
-67.610703
-37.625740
-60.290771
-118.667686
-65.363312
-69.976433
-70.119347
-57.643494
-67.742790
-82.186600
-49.884235
-82.800209
-113.637268
-65.585205
-53.723171
-125.673508
-29.840374
-109.116768
-69.005447
-72.802803
-129.183029
-55.427280
-59.400341
-75.509987
-64.423584
-62.540337
-67.817764
-87.976318
-79.420753
-122.962349
-87.633904
-84.721336
-79.221046
-83.726067
-53.647324
-146.363495
-101.001816
-65.130219
-65.781479
-150.006317
-53.172749
-63.989655
-95.843819
-56.336975
-118.238586
-119.839569
-53.661743
-34.601677
-81.113625
-63.595860
-55.566822
-72.101387
-95.585289
-116.026848
-126.523964
-97.697227
-98.783134
-48.083569
-106.010323
-75.589645
-65.915039
-143.198517
-57.981945
-125.970200
-60.087883
-134.632309
-53.999382
-81.788292
-30.175310
-120.317711
-55.647858
-72.498039
-56.760342
-71.481262
-59.475414
-89.922218
-81.707397
-53.414513
-62.119598
-66.658249
-42.760700
-89.507469
-115.199478
-77.713272
-62.012821
-48.963531
-64.995636
-59.206650
-76.124702
-77.900848
-49.829414
-55.814941
-81.326172
-89.668388
-8.580231
-111.375244
-128.183594
-46.820618
62.631233
78.733498
52.195156
67.052002
63.699623
71.851219
82.575035
-110.819679
-59.808521
-113.777405
-35.046501
-50.215206
-119.876534
-67.158989
-63.617798
-76.624352
-107.351074
-156.553726
-177.495850
-67.082794
-62.488941
-87.138275
-117.123474
-59.556004
-82.900749
-83.529587
-70.017548
-146.714996
-93.926765
-62.388378
-82.717148
-61.615044
-91.912033
-76.053291
-108.217155
-149.582016
-86.633400
-131.852356
-102.374619
-101.242630
-60.399361
-74.844414
-58.918388
-161.112717
-62.336784
-65.947388
-67.994751
-63.941708
-83.789406
-82.950508
-167.376389
-131.395981
-146.711319
-46.520767
-91.988518
-156.471741
-75.143837
-64.229874
-135.985596
-123.304237
-91.098228
-67.130829
-88.365944
-56.037163
-116.689674
-56.985622
-86.286087
-116.497322
-65.735481
-68.765579
-69.363762
-57.989956
-53.209888
-32.865318
-57.402626
-67.100471
-97.816261
-73.856224
-122.017990
-58.051086
-84.438637
-106.900421
-171.658203
-111.006752
-63.589958
-62.781662
-44.371685
-63.768425
-42.848354
-162.710861
-110.051254
-63.258270
-74.504509
-61.877106
-90.730843
-60.326099
-166.892136
-96.396614
-69.761742
-97.707176
-105.745193
-89.056984
-130.875504
-116.493340
-81.279457
-53.983986
-61.852627
-97.362122
-47.119606
-78.878227
-28.660759
-115.098656
-78.158714
-97.330826
-70.029732
-87.589378
-122.012146
-88.969872
-93.283432
-96.237534
-123.683556
-59.930153
-71.642899
-117.696007
-93.144394
-84.382156
-103.257797
-61.735172
-75.118462
-112.976608
-63.988602
-66.509171
-84.286705
-145.017715
-101.048813
-90.255508
-88.632912
-126.030846
-127.169754
-102.520126
-82.983635
-62.378613
-111.658195
-151.397034
-162.229004
-139.571976
-152.509262
-35.425365
-59.550491
-69.220154
-51.851379
-153.516953
39.025444
70.334587
-48.909241
-75.050262
-38.964352
-140.032150
-73.509628
-55.850655
-66.233322
-44.538982
-131.584976
-66.223007
-71.309845
-61.102043
-111.861916
-90.606003
-166.734344
-69.786308
-68.341072
-131.564438
-75.066727
-29.293959
-89.780296
-44.917850
-159.720108
-74.488960
-110.081680
53.981548
64.497581
38.536549
53.054375
53.755173
58.067730
44.976753
49.003971
66.574326
71.080940
75.236267
65.656059
27.512659
-69.902122
-70.388390
-154.654297
-79.027344
-67.494781
-152.842133
-51.771500
-101.636490
-145.860748
-61.433750
-53.210423
-55.794037
-92.945854
-80.589401
-68.278061
-68.381279
-71.614471
-140.954544
-57.441586
-146.024734
-122.445862
-101.595146
-87.823959
-104.795830
-128.055283
-72.111984
-57.064968
-48.879807
-116.548836
-62.559326
-96.742050
-63.757607
-152.447098
-63.957172
-73.391708
-50.881561
-118.871010
-54.749432
-62.312469
-83.736679
-155.139236
-68.851357
-76.966324
-109.159142
-147.597107
-102.084084
-56.860836
-59.840603
-112.140694
-79.102409
-67.240555
-151.068100
-98.259628
-144.912720
-60.600029
-94.021400
-87.911636
-111.022385
-95.682930
-72.496773
-64.452614
-83.892120
-111.557976
-126.873024
-48.318035
-113.806656
-144.595291
-155.884750
-97.351898
-59.593166
-73.019127
-57.108673
-149.664078
-55.421307
-127.706390
-78.837845
-147.070496
-56.659306
-48.156921
-128.556717
-102.384857
-111.362000
-56.977573
-85.323982
-154.257919
-154.351715
-79.061356
-69.661461
-64.527122
-48.823681
-65.576645
-147.665726
-64.070671
-42.586548
-68.404472
-86.601433
-56.340946
-73.272568
-123.285767
-97.991791
-60.285233
-42.738312
-127.718277
-75.432144
-94.959747
-46.515457
-46.169464
-58.110802
-155.145615
-64.861267
-145.798691
-119.736855
-88.279999
-101.469444
-93.840889
-164.039246
-52.331207
-135.652374
-133.692474
-62.860111
-75.564796
-33.567341
-147.325653
-60.064461
-54.900486
-81.344749
-143.653809
-70.459671
-158.195007
-62.135189
-84.723305
-74.859886
-86.379707
-149.595337
-92.544731
-141.770813
-93.994102
-85.383423
-117.688538
-66.897163
-61.503746
-110.707199
-74.359489
-73.421867
-74.509987
-59.171379
-66.825546
-48.293365
-66.959770
-52.556057
-164.090378
-117.419937
-57.033379
-69.812820
-108.735817
-48.422268
-55.545593
-61.767666
-106.349136
-52.734821
-55.003353
-66.480400
-61.475750
-77.143661
-56.332283
-121.619186
-63.819576
-59.640087
-172.008057
-104.387268
-101.680588
-74.763657
-29.518133
-56.643585
-63.212639
-47.303776
-75.570564
-59.768074
-41.309814
-141.932541
-113.910744
-121.740791
-53.351315
-83.113647
-85.794693
-117.344490
-68.614143
-49.534306
75.987770
51.164379
55.680866
43.108891
46.858593
51.824097
44.437229
57.659252
53.262203
29.631712
-46.444126
-60.731293
-53.285351
-75.045959
-43.674885
-54.293846
-57.136723
-86.309471
-59.628109
-175.927765
-150.745361
-125.973137
-142.968918
-94.501732
-60.809334
-61.321880
-69.105095
-88.268608
-66.340652
-81.531364
-64.831947
-37.482288
-91.187706
-73.875275
-122.019844
-37.875320
-71.131668
-89.391640
-126.881996
-125.560455
-118.534279
-68.295403
-71.719055
-72.674469
-58.782799
-63.611893
-55.764099
-65.705055
66.594070
86.069565
-106.504326
-83.516296
-127.971466
-109.538231
-69.332344
-54.810326
-99.306778
-62.298973
-67.756332
-101.755791
-67.926025
-142.493546
-164.316086
-72.828865
-134.217499
-137.240540
-53.205467
-62.316246
-156.951370
-144.087921
-71.714371
-77.790306
-89.500938
-102.506020
-83.436363
-96.992256
-64.823502
-62.876484
-73.706131
-80.974434
-53.470417
-57.173920
126.385117
-82.421165
-76.115623
-73.144920
-138.913376
-62.772800
-134.548294
-156.588287
-63.552242
-108.129158
-68.637215
-70.655830
-52.991936
-65.392525
-55.816601
-71.640457
-78.118515
-69.568886
-70.143524
-64.431175
-82.166779
-51.809265
-62.725380
-85.340279
-58.045185
-61.438763
-85.097679
-63.152431
-146.542603
-62.281746
-67.556862
-121.730713
-52.956947
-87.066948
-138.807373
-137.408203
-106.169968
-100.474213
-79.591148
-116.470329
-83.425163
-109.665619
-56.883736
-146.142822
-141.819992
-41.897968
-57.883343
-66.857193
-75.922554
-61.450954
-73.694305
-72.609779
-108.487167
-46.997433
-69.476082
-91.690918
-69.232712
-125.091942
-59.734818
-40.228279
-78.659981
-135.604782
-151.314240
-62.328579
-117.492676
-78.104996
-134.668655
-57.274563
-55.527599
-40.607197
-59.084774
-58.934818
-61.538811
-70.603249
-41.315575
-73.314270
-135.533875
-73.226074
-62.700108
-114.556763
-121.627068
-77.844322
-53.124859
-63.491886
-123.525139
-61.090805
-158.563736
-63.654095
-85.984886
-52.681602
-32.000237
-177.331177
-44.462669
-110.632164
-68.939751
-100.262955
-123.403244
-78.792076
-158.878510
-105.895386
-144.619171
-77.849190
-143.581161
-43.615192
-85.920258
-143.083527
-59.123665
-56.294144
-85.623344
-135.751892
-125.438797
-103.492607
-133.546509
-98.146004
-142.273331
-116.196739
-69.258873
-55.532631
-68.574112
-64.060654
-75.275330
-54.881664
-116.525574
-55.425438
-155.244263
-56.351891
-61.273186
-53.411129
-164.932098
-95.282600
-155.372681
-55.356750
-144.800690
-52.246899
-72.005043
-63.298481
-85.119156
-65.188004
-118.813522
-115.693703
-136.264664
-51.222267
-61.005142
-113.775047
-80.261154
-67.585365
-58.250782
-149.100540
-61.629532
68.930000
-65.945824
-49.948261
-56.810093
-97.733917
-92.239922
-104.795357
-91.714310
-117.719765
-75.079155
-113.839920
-62.257183
-72.029091
-73.349236
-53.232784
-74.470551
-87.532051
-114.661209
-44.913151
-125.641457
-89.934586
-150.622253
-68.169762
-63.562283
-101.609291
172.735168
-143.669373
-66.989754
-152.292770
-77.692711
-140.615265
-60.415417
-42.051960
-103.966286
-143.924225
-95.142616
-158.232605
-75.454437
-60.339199
-58.663242
-78.606514
-153.000473
-48.976379
-61.110832
-45.919415
-73.304306
-87.480782
-97.559296
-107.791687
-124.092796
-146.985306
-59.747047
-119.249138
-62.806183
-79.498085
-108.069527
-138.265366
-72.342865
-158.426163
-56.695702
-91.475845
-33.821007
-71.971901
-36.622593
-81.712509
-57.790276
-63.119114
-67.003159
-66.924911
-66.535172
-77.812088
-75.173820
88.361176
88.025162
-70.560265
-67.871727
-72.938042
-135.029724
-118.850677
-82.502342
-28.998833
-74.526184
-78.967102
-60.245502
-62.696918
-159.313293
-60.999718
-63.408863
-92.135284
-69.183380
-64.220573
-161.790054
-82.012238
-93.893784
-73.955017
-61.174995
-79.465729
-73.675491
-108.325302
-65.736275
-110.156975
-80.552086
-89.101387
-62.299824
73.554985
72.429398
59.252510
54.636299
42.607922
-143.134628
-94.262756
-56.743092
-113.755875
-104.961266
-54.273952
-59.226471
-71.000481
-75.459747
-63.813339
-115.598694
-63.171967
-54.160843
-72.941368
-67.960541
-144.923035
-140.748795
-89.200729
-59.314331
-54.164581
-93.835907
-117.803215
-121.480751
-85.356384
-49.863850
-88.410011
-13.519168
-130.918655
-74.726303
-47.317329
-57.982700
-29.305792
-68.910545
-66.165642
-59.321461
-49.845032
-92.461823
-106.954018
65.853233
72.479408
56.571213
59.035431
56.514820
76.129288
-39.252037
-52.749882
-85.951195
-75.352432
-58.110714
-55.266666
-117.674294
-63.134384
-144.219193
-51.246799
-117.532661
-94.250832
-72.217979
-147.752182
-95.378052
-99.166389
-146.317780
-38.823086
-56.922737
-135.275406
-83.339958
-55.594208
-108.453880
-44.196663
-68.473732
-97.973419
-125.259964
-64.634941
-149.512497
-75.988708
-116.233215
-76.321648
-62.510044
-64.819199
-47.426430
-73.418816
-154.624847
-120.308296
-82.836403
-94.286613
-72.352699
-126.833031
-68.887657
-77.990646
-80.636314
-83.962021
-115.699829
-78.970078
-81.677887
-62.889904
-141.623047
-85.941269
-92.289192
-56.822144
-56.113106
-91.396561
-87.743759
-78.292992
-96.781975
-62.351433
98.405266
75.552101
73.920479
42.534534
77.361961
-138.290680
-64.726845
-132.375366
-165.732346
-65.671844
-52.471298
-68.719887
-51.844570
-85.386513
-82.240799
-88.501465
-62.760937
-93.953857
-79.914825
-50.595997
-133.929184
-137.708496
-71.482582
-77.819199
-51.650356
-61.411682
-63.660152
-48.235027
-34.408787
-130.332626
-106.582237
-52.628292
-91.602928
-158.046722
-121.539604
-167.854706
-99.911537
-138.821991
-99.518867
-80.262825
-76.765358
-61.670048
-109.257408
-58.006424
-69.535805
-98.501633
-66.135345
-56.834812
-82.276611
-64.396004
-61.358070
-75.799248
-62.333164
-91.806786
-63.129398
-63.644981
-65.561592
-137.860199
-59.535458
-69.219208
-38.318874
-115.479668
-71.940071
-71.402306
-62.292961
-68.197853
-60.737938
-70.768578
-85.021996
-69.097420
-146.312286
-143.792374
-120.344101
-117.082535
-87.131790
-101.999008
-61.776608
-57.629997
-92.152206
-58.694073
-62.044781
-86.970840
-52.951965
-65.137253
-136.917435
-133.659912
-50.679909
-80.773445
-106.831581
-26.382011
-136.169144
-66.572105
-68.933571
-52.835491
-46.732277
-111.176605
-58.399063
-46.329987
-92.465919
-61.373718
-60.088654
-54.117874
-137.031342
-65.669960
-40.638641
-53.406219
-112.943535
-70.279243
-107.988113
-144.225479
-64.367226
-95.321632
-108.831284
-64.896500
-67.581627
-116.561966
-156.150864
-58.013779
-60.006413
-56.256336
40.107872
32.989452
65.276840
-129.940094
-58.020924
-71.340935
-61.191853
-141.207413
-66.985481
-64.322098
-133.568146
-63.321117
-34.546783
-64.957405
-63.778965
-47.699764
-130.392563
-43.550659
-62.055515
-63.423752
-70.120888
-64.653694
-68.362907
-81.617882
-123.059952
-91.061272
-58.139645
-58.477638
-50.813431
-96.190750
-153.712540
-73.903374
-85.020760
-154.883972
-91.184349
-78.219582
-94.987152
-129.826859
-67.420334
-52.726418
-93.553635
-56.583363
-38.290504
-54.930946
-67.155975
-88.587074
-56.882214
-69.683426
-75.460480
-48.627708
-90.939117
-90.321930
-52.282013
-151.711182
-107.165512
-76.026947
-52.522785
-109.027298
-63.748959
-139.166885
-84.330185
-67.259727
-56.456383
-109.831474
-78.495483
-58.357552
-43.658604
-76.154648
-70.784058
-77.260330
-83.025696
-83.319901
-73.876633
-104.462654
-74.225487
-54.565708
-65.834854
-61.516403
-52.584564
-67.890221
-72.123375
-75.411667
-56.021263
-68.192619
-125.841980
-82.186569
-65.520531
-59.139496
-126.375145
-63.387321
-76.562508
-110.334045
-65.502014
-61.283726
-42.060810
-58.286591
-123.630501
-85.408531
-66.615044
-116.948555
-158.084488
-110.790947
-101.005470
-113.561562
-80.843224
-113.737122
-76.117409
-111.298378
-58.919346
-79.105171
-65.187065
-37.193390
-56.166023
-136.818253
-61.874809
-58.714401
-61.324329
-48.800461
-74.001205
-52.736713
-155.300583
-96.745728
-54.044670
-55.789185
-93.019119
-71.453201
-62.015274
-106.221756
-40.433105
-148.783798
-67.524132
-142.908203
-81.289658
-56.107063
-140.878250
-155.922226
-147.918869
-157.708710
-76.017700
-55.853710
-69.842995
-68.158630
-77.997307
-100.159714
-62.086449
-89.348137
-52.062008
-96.885551
-138.969666
-78.309532
-76.630341
-46.963791
-82.239799
-145.509964
-84.284866
-140.649292
-53.980007
-75.337746
-50.698498
-65.293137
-57.882549
-159.738007
-62.425179
-78.192123
-102.360115
-64.604454
-104.519447
-57.599571
-151.128662
-82.437431
-60.777699
-54.858017
-58.847809
-56.098289
-64.332581
-61.580715
-130.969360
-44.844543
-93.633835
-53.734661
-60.926693
-48.256203
-116.994156
-61.676277
-86.738945
-150.000122
-59.037323
-55.446915
-54.614178
-73.719566
-79.706131
-55.569084
-94.661362
-39.193066
-73.756699
-167.344559
-88.799431
-122.765045
-71.571404
-94.524002
-57.102303
-46.131973
-104.388969
-31.296764
-55.544258
-96.130852
-93.496819
-44.305603
-63.909119
-50.528225
-153.396149
-114.597252
-79.881485
-92.355644
-136.742081
-101.074730
-91.286354
-66.244011
-154.737869
-110.472549
-93.120232
-98.294983
-99.513443
-63.752335
-102.013908
-149.913498
-76.257202
-68.217537
-74.641861
-98.188576
-120.369537
-94.222389
-147.693710
-152.596802
-50.449181
-119.730247
-77.670555
-78.876076
-87.297668
-49.926888
-84.652550
-134.970749
-90.342026
-111.896553
-71.960129
-91.871750
-169.663071
-68.969307
-146.977310
-76.355270
-58.856087
-89.557266
-101.534416
-131.024689
-78.758293
-91.115463
-64.698364
-78.834084
-108.069588
-51.915817
-81.918144
-113.872086
-105.033844
-98.770157
-128.420227
-67.316391
-56.495106
-32.816135
-73.058449
-39.135376
-57.969364
-126.296204
-68.763145
-149.159698
-57.167450
-151.432709
-86.444550
-63.784782
-81.736336
-60.108913
-67.791382
-141.483032
-46.704475
-58.939632
-92.311058
-58.721893
-66.166542
-34.379204
-144.089172
-75.638000
-59.479580
-82.814888
-97.980133
-64.161278
-123.000687
79.618767
88.565117
89.223137
34.241150
-113.522270
-53.633511
-65.495026
-42.642174
-64.556412
-72.020752
-71.422020
-61.830078
-51.515823
-70.240082
-64.800148
-54.028130
-131.813934
-68.659714
-56.268723
-57.536198
-69.405388
-47.989094
-74.586838
-70.162300
-125.758827
-93.276505
-66.005646
-111.174828
-73.948868
-47.954342
-106.361748
-88.252449
-68.554070
-31.940958
-157.879196
-55.043045
-111.798836
-135.317642
-154.249222
-52.677074
-101.620369
-110.629219
-97.717720
-86.113220
178.300369
-87.248390
-109.666702
-57.592644
-100.844147
-73.390884
-105.592270
-71.586441
-159.534882
-62.120266
-145.026672
-76.547577
-154.558029
-72.024307
-73.457100
-41.337021
-85.896881
-93.212952
-148.101059
-135.593994
-79.168373
-72.945854
-94.059502
-56.292152
-63.517643
-124.042946
-161.373627
-147.876953
-60.969872
-58.023376
-129.134644
-66.241318
-63.045826
-72.493401
-76.949165
-70.111008
-66.946243
-63.061932
-50.971249
-62.318562
-108.661758
-56.299141
-84.815117
-58.030350
-59.708328
-118.038666
-45.728157
-57.761070
-87.051399
-70.845734
-61.298416
-61.057365
-57.261196
-97.661804
-101.775940
-98.246513
-67.858521
-72.886871
-63.268749
-136.915207
-117.894577
-57.974514
-121.938408
-67.559608
-64.362480
-70.868172
-44.872643
-75.637421
-72.454971
-83.015450
-81.530029
-72.539536
-82.788101
-102.362427
-118.996727
-83.802292
-107.891609
-68.906631
-154.998611
-95.385010
-93.458862
-88.205658
-57.836346
-103.526459
-74.231575
-151.612503
-57.215221
-69.241295
-122.909958
-74.741814
-107.710083
-64.541512
-115.453156
-119.800354
-101.044464
-98.861168
-67.318985
-58.616722
-65.289978
-72.195152
-68.223587
-140.522095
-87.430252
-70.172691
-55.316788
-51.773193
-144.832764
-108.930489
-84.860077
-83.191238
-57.299606
-80.109863
-120.049431
-64.364960
-99.108925
-85.670296
-123.160011
-99.442635
-82.988708
-109.942123
-123.497559
-97.527298
-84.617599
-156.650436
-114.361961
-85.767067
-61.996414
-111.167130
-136.018402
-87.632622
-66.684288
-80.555145
-68.167961
-61.453476
-93.127136
-76.987091
-59.146908
-79.797478
67.548439
58.024326
44.424362
64.124222
78.812798
78.605598
70.976768
-69.398598
-69.737144
-67.887154
-93.894455
-100.317551
-52.399960
-54.969872
-73.894455
-142.344788
-143.371307
-42.746326
-131.260788
-66.171532
-49.624577
-73.454857
-130.987198
-57.743153
-79.514809
-58.917740
-93.345695
-98.011894
-63.800690
-96.943245
-89.465691
-68.847519
-112.645920
-100.918121
-38.767876
-58.134052
-76.183083
-109.307381
-150.956345
-67.998421
-56.597786
-77.912445
-68.691833
-44.621201
-107.543022
-112.413383
-79.863312
-162.708054
-109.545097
-132.076660
-128.265915
-71.046577
-47.149014
-104.190178
-113.625648
-156.934372
-70.648987
-97.300133
-83.514297
-68.016731
-99.179413
-115.996574
-110.518425
-97.698021
-91.875587
-157.761185
-94.613205
-33.888000
-51.308044
-145.964615
-178.555161
-64.669762
-63.624672
-96.607483
-62.715572
-106.241066
82.434586
62.986156
69.029060
-102.039803
-60.325935
-85.743675
-91.493004
-150.620972
-72.624649
-70.121819
-60.933575
-64.021294
-51.662102
-128.371277
-69.749359
-68.212929
-55.681595
-49.340385
-67.029068
-67.498131
-60.419052
-60.793488
-54.186363
-153.967484
-117.349007
-113.473083
-70.022972
-86.897591
-155.117233
-64.017502
-61.086967
-113.132820
-56.549034
-122.285431
-115.358887
-84.035416
-75.363297
-65.757721
-60.797314
-75.707764
-95.395653
-72.305824
-129.710419
-62.632721
-95.658691
-56.833801
-57.742149
-66.593040
-57.556293
-74.724617
-60.431229
-82.623894
-145.984833
-148.656754
-68.555649
-76.916298
-87.912415
-158.534714
-51.634022
-74.878250
-78.430412
-76.438416
-125.292412
-75.907028
-106.410362
-94.743088
-58.264084
-147.712189
-137.382690
-70.830872
-58.915794
-54.663731
-63.133415
-38.964600
-56.958431
-52.535561
-49.295673
-60.525761
-76.434364
-89.175011
-67.135162
-74.800606
-138.471588
-53.735088
-50.290607
-59.455429
-100.204788
-63.464981
80.272949
-94.597694
-83.189705
-148.954895
-150.567581
-92.152229
-141.890060
-65.641121
-54.189182
-66.673698
-43.567287
-70.073524
-61.537624
-126.692642
-56.730034
-24.181549
-82.816139
-64.862221
-68.629128
-76.405708
-66.413727
-118.748245
-82.310600
-56.023365
-76.207230
-50.996613
-45.669601
-72.720886
-71.312798
-48.604012
-76.240990
-72.324547
-132.780762
-50.005329
-167.483780
-145.703979
-57.594166
-144.233246
-79.781044
-76.816193
-57.635231
-43.565365
-61.073063
-89.533096
-82.044525
-54.800106
-145.942200
-35.137054
-63.999401
-57.168121
-76.388092
-62.439728
-123.027504
-89.836136
-61.892719
-72.145569
-60.469479
-53.548805
-55.212399
-38.898727
-46.721771
-89.475128
-73.615211
-73.108780
-117.243629
-60.119007
-153.458771
-46.286369
-86.544563
-75.835655
-82.920197
-104.652290
-63.521767
-54.111526
-51.048397
-68.101753
-64.423798
-63.632702
-118.408028
-113.315796
-97.272270
-95.202263
-67.400276
-141.124237
-153.068497
-56.340706
-59.052544
-134.390533
-98.223572
-69.131538
-52.473755
-83.435043
-74.176262
-134.527466
-94.661934
-100.664162
-63.846725
-45.893555
-62.995911
-70.549194
-47.008694
-86.138962
-64.700325
-60.790089
-114.476517
-156.425751
-99.925148
-101.641541
-59.313175
-36.977886
-106.241676
-67.058792
-60.881340
-64.961243
-58.524548
-101.156342
-109.965271
-155.545990
-69.186920
-141.866013
-49.038361
-105.201653
-67.033783
-50.301598
-71.163551
-100.417297
-66.239632
-67.511597
-44.496883
-96.402069
-65.208969
-146.983398
-42.932030
-65.100159
-139.315674
-69.488304
-69.886398
-50.184082
-69.391350
-64.302567
-77.938713
-96.537102
-80.551567
-133.385727
-88.038765
-64.468452
-82.028412
-55.574471
-61.647602
-118.974091
-54.444035
-134.875031
-65.605919
167.886887
-156.424423
-144.420197
-63.762512
-62.980309
-50.138557
-67.225388
-60.618137
-165.534378
-71.738197
-70.613060
-152.306168
-68.004868
-76.677101
-76.601540
-60.666611
-58.842861
-116.874977
-62.591591
-61.351810
-70.980591
-62.641075
-151.383392
-153.000565
-60.607796
75.207634
40.244308
64.242416
78.120537
63.470943
53.073441
46.995060
24.213793
60.783627
53.050045
54.752300
57.839222
66.645050
70.707878
-69.380051
-60.968342
-69.376259
-90.171181
-60.781780
-147.402237
-85.614433
-60.221024
-96.120178
-59.658051
-59.152569
-87.671852
-113.009766
-72.119133
-121.209923
-98.215805
-100.332321
-142.783997
-56.048748
-66.832184
-145.811371
-77.090332
-90.900139
-70.173492
-72.062805
-94.989822
-61.863491
-114.750000
-103.291550
-122.588585
-64.272301
-98.365860
-179.674927
-83.148621
-90.224449
-126.280411
-18.728157
-73.068878
-39.861649
-84.869942
-57.216434
-53.669220
-85.116692
-154.365845
-48.451813
-98.237709
-105.953857
-53.224640
-89.213684
-46.487076
-116.882454
-57.851036
-81.532150
-91.683762
-50.358208
-89.431763
-60.792080
-97.685822
-125.144279
-36.484917
-54.540268
-60.206940
-69.847221
-57.722424
-148.454422
-83.318214
-53.630703
-61.311504
-64.731361
-153.864639
-78.071831
-140.731613
-72.745995
-58.422752
-118.350845
-60.801712
-78.758125
-54.207298
-83.687737
-87.220169
-90.273727
-61.487728
-156.443802
-55.619862
-154.152695
-77.795364
-157.061935
-64.558311
-91.472939
-40.631432
-38.067425
-100.025490
-120.963425
-168.370972
-124.974342
-72.334389
-93.797623
-95.263222
-148.829605
-87.700195
-87.517342
-157.129974
-93.413513
-59.671432
-58.286789
-54.781490
-85.511238
-92.434212
-131.287918
-78.515350
-163.225800
-79.078979
-102.981392
-53.480083
-90.731667
-52.641266
-58.808369
-152.619766
-59.651051
-54.924229
-156.274399
-46.353836
-84.063774
-96.467216
-83.115929
-72.887344
-51.334274
-101.428703
-59.770184
-31.142385
-43.279556
-60.331528
-52.088764
-159.141800
-83.170433
-67.402870
-106.852318
-80.648285
-67.575508
-116.766998
-129.498657
-67.872765
-79.492332
-68.964729
-44.261539
-57.914570
-75.109215
-86.122246
-129.015579
-79.864212
-159.879562
-102.902992
-70.141426
-94.485291
-68.192238
-76.500969
-71.029274
-146.351547
-158.327530
-110.794189
-27.831301
-96.007187
-61.071655
-103.889702
-88.521027
-48.038219
-150.315369
-48.445663
-81.760399
-58.901306
-75.944504
-100.454872
-71.731590
-68.617439
-62.059029
-135.500793
-67.883705
-161.381302
-59.147903
-133.107239
-70.572968
-75.631371
-49.404087
-68.357285
-70.914719
-76.508392
-54.784367
-66.394684
-50.678509
-68.154907
-66.832794
-102.283836
-151.815460
-60.683277
-141.022552
-58.071796
-133.260727
-76.658844
-162.971497
-145.769989
-55.696697
-91.833580
-56.856228
-66.282211
-55.792397
-60.465668
-127.451187
-28.103050
-111.209999
-84.417969
-87.619904
-160.896317
-56.778572
-70.668633
-60.611034
-77.165428
-78.444633
-49.032173
-92.104614
-139.379868
-149.401871
-119.466667
-146.596786
-28.065714
-70.871597
-63.450542
-52.710808
-144.293198
-78.209892
-81.244919
-68.863052
-59.501694
-133.596054
-83.754181
-63.332436
-110.197502
-90.092117
-105.724075
-166.565430
-76.350159
-100.081810
-69.310936
-60.900791
-106.400169
-101.399094
-161.790100
-103.778465
-134.400482
-115.629631
-63.155544
-65.920723
-118.816544
-80.369568
-63.661644
-81.125816
-59.605103
-133.231537
-60.115482
-63.949417
-54.951382
-67.585579
-57.689617
-110.331825
-93.464493
-55.870399
-53.883640
-97.281784
-66.230492
-68.678467
-86.193199
-96.489273
-79.483200
-87.786484
-61.912922
-63.633686
-50.663166
-68.447754
-103.437088
-48.369408
-67.903564
-59.582973
-94.629616
-74.819443
-57.674393
-152.037155
-60.701199
-140.130264
-162.169342
-65.822983
-91.314232
-62.729771
-73.024017
-80.218781
-60.313232
-63.896000
-71.442955
-117.931778
-83.407379
-135.246246
-101.989441
-67.358368
-64.563248
-139.923462
-57.243137
-65.799889
-83.588669
-55.915478
-75.532829
-79.633324
-152.931046
-132.240692
-92.235741
-59.996849
-73.212433
-113.870804
-37.944672
-144.896774
-65.184624
-62.410686
-103.197060
85.277603
84.244278
-134.161224
-95.421928
-142.589890
-67.397919
-155.227493
-145.574036
-61.073582
-84.347290
-149.863480
-161.309631
-52.378693
-66.674400
-65.416870
-89.264938
-102.490501
-55.974960
85.156181
73.240250
92.538383
83.477127
89.315575
74.312355
-62.151672
-62.903744
-84.372772
-100.967018
-155.136841
-107.639511
-72.604057
-108.584221
-57.106907
-84.934364
-147.740311
-148.751587
-65.057266
-73.751366
-71.114830
-59.801582
-58.211090
-93.882675
-110.010216
-88.580872
-151.777023
-100.813698
-116.490219
-71.280556
-88.319397
-60.868778
-103.621025
-85.208183
-87.797348
-40.416714
-141.992844
-50.582748
-29.776587
-81.338799
-58.783585
-88.793495
-64.041405
-70.667061
-45.445045
-133.788605
-62.895191
-141.297333
-60.918633
-75.432159
-68.346748
-152.007812
-63.005863
-51.215530
-72.526588
-80.993813
-71.420555
-83.690849
-107.402420
-112.575584
-84.506805
-56.353794
-45.084393
-148.087708
-159.455673
-153.348251
-48.800331
-98.388603
-125.405586
-118.959045
-36.144558
-71.263397
-62.662510
-64.981667
-116.307266
-134.857330
-141.415222
-60.786945
-54.467640
-102.386719
-98.907486
-66.595139
-72.123787
-81.684288
-84.475540
-43.687412
-82.304199
-141.122574
-75.907761
-74.349518
-84.320938
-64.698685
-71.452576
-166.578094
-72.384224
-109.448608
-144.055710
-71.301773
-72.908562
-91.722267
-88.699722
-67.445366
-86.805695
-94.664101
-81.790276
-104.576775
-91.137207
-63.309586
-90.515526
-129.711517
-62.436859
-34.313465
70.731567
71.129150
-101.592842
-123.164207
-91.685219
-174.053360
-75.160515
-37.972290
-43.161358
-76.753220
-103.643150
-76.653015
-48.909081
-51.950237
-82.269547
-71.452034
-63.031361
-65.218826
-64.858879
-53.130653
-58.903698
-78.171371
-88.981010
-146.650574
-110.216217
-98.307076
-76.151863
-70.652649
-54.900730
-54.727509
-56.635216
-96.517197
-78.910500
-69.799431
-60.939381
-137.390610
-41.845703
-47.927368
-134.526062
-72.251106
-102.561432
60.236008
92.496811
-67.947304
-54.420906
-115.267998
-80.876701
-63.540127
-50.697369
-58.039993
-47.490490
68.168655
52.898819
72.140137
70.097519
62.125450
58.523750
34.396210
37.367207
-110.975830
-66.696182
-110.456642
-85.230743
-147.967712
-61.839874
-60.498684
-101.651657
-58.693604
-52.509712
-135.576675
-152.100418
-156.925705
-82.264595
-75.265358
-62.963181
-46.983540
-89.181595
-56.830975
-77.375053
-69.456154
-114.455086
-73.847054
-110.279198
-141.756805
-91.102936
-93.796387
-85.950089
-165.810074
-130.146515
-90.321968
-90.926025
-82.539192
-68.654869
-168.949615
-125.865952
-80.408241
-62.627941
-74.822762
-76.079613
-164.168793
-119.622002
-59.460640
-65.172218
-78.880135
-164.033691
-151.377075
-91.910088
-113.195724
-114.800117
-72.667778
-74.020119
-44.855206
-94.426926
-89.966148
-63.334278
-53.387489
-93.044182
-73.581284
-76.449249
-62.213764
-107.298492
-61.075974
-76.186523
-107.819153
-106.205818
-60.092369
-70.280762
70.107315
88.636414
60.335526
58.754036
78.205978
-60.607491
-95.199554
-121.955208
-57.580173
-84.120338
-39.408146
-62.128113
-80.603622
-93.039452
-114.961380
-55.379684
-62.638683
-52.182232
-120.140778
-81.682800
49.484024
38.071075
52.153301
70.946144
-64.289803
-83.046432
-61.927826
-72.328796
68.080803
49.907566
46.672676
38.077610
56.104408
67.488792
47.417480
74.841164
53.049644
50.267891
40.661160
-67.241394
-76.619965
-30.588806
-83.456146
-59.627705
-140.291748
-69.692879
-106.909630
-111.887451
-92.918358
-121.830734
-62.935448
-67.390823
-70.701790
-53.447899
-85.146408
-102.996674
-74.291145
-34.168873
-53.221996
-150.663544
-66.420982
-93.764442
-78.824226
-155.851028
-89.654335
-95.960480
-95.497620
-140.086166
-60.216583
-106.058510
-101.919693
-103.647636
-50.376335
-83.050140
-114.495224
-60.834690
-57.197277
-56.891033
-68.528549
-69.221275
-134.404053
-83.067841
-150.034515
-61.565708
-35.082001
-33.276165
-44.566105
-83.223251
-73.997803
-28.172916
-64.277924
-139.149429
-68.346161
-62.125633
-72.713661
-69.407776
-65.668304
-146.284302
-46.052158
-65.525848
-52.328144
-90.483810
-126.701767
-76.442680
-62.495190
-90.523773
-66.433617
-76.789848
-66.764641
-58.592117
-154.265121
-80.151062
-78.832855
-138.339066
-130.570786
-90.160667
-135.134476
-67.215782
-70.810112
-51.086815
-49.010029
-85.609795
-51.323418
-111.188560
-53.079994
-68.035378
-61.426811
-90.067665
-39.913746
-141.883881
-55.729347
-46.936481
-78.302742
-59.769119
-63.919235
-62.983246
-139.807526
-93.472893
-64.581596
-19.548506
-113.621414
-145.744553
-62.290550
-93.383469
-56.831505
-70.696144
-93.831856
-66.384285
-35.213207
-69.901894
-56.887638
-122.196556
-107.101524
-92.941902
-94.293594
-57.175343
-109.185715
-92.385185
-69.380394
-66.719688
-56.577393
-40.937950
-93.165169
-78.872169
-86.564148
-154.012756
-98.780769
-150.833710
-62.895580
-101.593567
-146.707489
-84.037376
-58.589306
-55.401779
-62.766129
-99.419830
-163.465302
-143.928757
-152.481552
-70.985443
-75.767845
-163.668671
-70.633316
-128.798279
-56.210117
-67.802307
-49.684414
-80.750923
-64.185799
-74.298096
-111.499634
-55.912148
-108.620209
-104.037857
-52.838909
-90.419273
-80.970764
-89.620461
-155.816742
-72.082428
-148.385254
-112.817596
-74.893211
-149.561554
-83.751610
-116.563797
-100.343819
-145.167938
-114.917915
-74.620605
-110.674706
-152.658630
-158.306976
-107.677635
-80.733887
-58.702801
-59.000340
-79.319099
-132.292358
-60.194637
-147.379456
-75.789268
-112.260384
-142.985565
-45.022141
-71.021767
-88.346725
-59.431870
-64.398445
-64.863983
-37.366585
-78.580040
-74.798378
-120.214943
-169.869751
-64.330635
-55.893623
-79.697800
-92.835129
-52.581112
-59.595726
-101.518654
-63.336525
-65.793045
-58.497883
-103.962273
-65.316330
-51.552334
-129.970367
-45.601181
-63.488544
-95.382881
-84.033539
-117.299599
-69.806763
-52.769199
-78.991943
-44.023819
-101.281021
-97.185196
-117.856262
-42.829617
-62.358612
-109.645576
-139.110779
-88.085419
-60.455040
-103.441277
-133.170181
-87.535309
-65.660545
-138.620499
-67.274353
-149.421204
-69.288765
-75.966362
-102.856575
-158.229538
-98.703224
-108.153427
-123.640541
-83.418571
-104.369232
-126.985420
-61.502563
-95.586685
-172.099091
-61.250271
-44.371651
-141.722855
-13.883116
-40.031345
-136.128891
-143.148621
-73.190224
-56.351059
-59.715515
-129.290314
-111.199707
-80.575493
-158.996674
-100.502258
-120.060310
-94.216522
-55.419090
-75.954407
-66.010086
151.446243
-60.266220
-108.484718
-57.308632
-86.250214
-109.237137
179.530182
-111.439926
-132.333557
-80.202560
-57.771580
-99.077774
-66.816628
-61.138100
-30.003557
-92.139999
-145.677536
-44.652866
-152.981201
-71.776825
-90.439072
-125.353455
-42.038090
-48.771099
-150.381454
-58.851658
-59.296898
-68.702698
-57.824093
-61.904385
-43.238934
-147.637207
-106.872719
-151.513031
-145.080536
-69.517113
-103.250015
-97.474571
-135.837204
-87.271843
-114.195183
-104.817764
-175.881668
-110.478851
-77.513153
-169.551331
-67.563026
-130.734650
-55.794819
-77.915413
-140.442322
-59.446461
-154.417648
-69.960899
-72.456039
-104.326447
-114.346489
-48.030193
-122.245575
-108.267647
-139.109970
-105.697853
-43.707611
-86.393860
-56.731869
-67.451851
-90.819908
-76.839523
-56.408409
-63.997829
-94.752449
-51.992893
-158.809906
-154.735611
-73.598846
-162.779663
-132.676956
-60.296825
-90.358772
-75.478752
-65.926430
-100.455505
-67.583832
-51.960762
-97.327675
-44.305672
-62.247356
-96.981468
-119.565094
-89.361557
-67.831276
-107.786728
-112.857834
-113.254242
-72.836166
-47.436165
-73.923767
-75.959076
-59.175266
-52.506279
-61.015694
-55.989792
-50.115852
-115.389992
-60.736191
-32.411869
-25.548767
-71.131882
-60.611122
-67.679245
-80.537430
-123.508995
-98.665306
-65.990234
-83.839508
-64.456718
-55.206650
-110.214172
-56.771214
-60.057728
-133.828949
177.672226
-77.396896
-75.917618
-27.593113
-54.323311
-125.762749
-26.358744
-83.235512
-62.738522
-62.775215
-91.607834
-109.957977
-143.108765
-54.588375
-114.581238
-76.667976
-156.328018
-70.043663
-126.189308
-56.453766
-62.764626
-82.336082
-67.259987
-71.685547
-61.787689
-72.758522
-72.584084
-48.497414
-145.398407
-153.770065
-78.680527
-55.429161
-143.889084
-109.333115
-61.291794
-144.482285
-69.940437
-112.390106
-160.730621
-144.888290
-35.316193
-68.164177
-72.118935
-102.386993
-68.493721
-58.424671
-59.116199
-61.156883
-61.174435
-154.418198
-31.931208
-57.940170
-133.133102
-69.502167
-73.588173
-148.254166
-61.944656
-63.074005
-87.584755
-59.954914
-71.316994
-102.580238
-109.402222
-115.851257
-82.203789
-54.562080
-162.701889
-62.825031
-111.636536
23.765980
-55.798607
-139.491013
-63.989834
-63.103458
-62.983139
-117.218239
-79.146629
-60.443306
-115.345413
-90.660057
-59.951210
-62.107738
-60.794636
-69.127037
-70.541428
-79.123466
-124.208839
-53.831425
-120.320824
-58.221958
-78.673195
-82.459122
-63.610588
-53.308868
-73.719078
-100.637222
-73.514900
-60.040817
-28.089569
-66.770401
-148.382523
-64.376480
-85.452988
-154.037689
-78.150635
-82.844681
-51.857048
-65.476631
-52.077995
-59.314610
-65.008080
-59.935543
-84.737953
-70.556274
-70.996338
-88.491455
-57.888042
-78.909019
-49.566708
-54.465805
-67.307823
-60.940571
-118.498367
-77.112633
-65.179909
-70.648468
-60.381752
-87.358521
-78.077110
-61.048000
-83.981995
-56.005383
-52.219715
-55.351341
-118.728737
-65.179398
-134.171906
-65.022751
-74.680489
-127.886215
-159.168350
-54.811993
-93.269951
-118.315834
-159.861969
-76.158867
-64.820389
-65.767189
-60.030216
-71.414688
-64.952881
-93.336815
-59.270672
-86.829773
-87.928947
-61.413040
-66.009430
-84.969696
-58.064507
-78.365570
-85.774185
-96.030281
-100.709801
-59.635811
-98.275352
-161.423309
-159.757889
-61.906303
-70.126007
-55.284981
-65.249962
-71.817444
-145.662125
-67.536652
-77.527321
-99.713715
-54.155376
-131.675171
-57.745544
-52.520370
-79.862000
-58.662647
-55.340897
-65.501930
-87.008469
-73.870995
-163.416260
-68.165970
-50.269466
-86.451935
-68.729660
-57.807602
-91.371140
-70.701836
-134.638351
-49.840393
-93.960342
-112.919792
-68.462982
-95.952431
-119.074455
-60.329842
-61.671741
-81.630463
-57.497486
-46.811378
-137.143661
-43.252628
-86.474434
-151.453476
-98.547012
-132.142349
-64.156006
-165.847580
-64.286804
-73.651741
-73.646347
-92.471016
-109.579727
-69.166000
-101.240829
-126.868874
-105.502686
-62.113895
-62.446423
-57.621925
-78.354477
-69.636810
-144.760147
-157.196640
-69.291061
-158.872162
-67.921730
-69.701279
-88.989960
-99.680588
-69.523430
-137.855820
-79.004333
-156.775452
-105.332100
-66.138237
-72.510025
-51.235630
-60.401360
-135.645493
-94.160004
-139.865402
-79.100243
-62.367813
-93.698158
-97.638054
-88.826698
-148.608704
-103.532631
-113.942307
-164.729370
-120.110329
-96.015999
-61.819477
-93.405914
-120.940155
-65.538025
-126.968674
-59.291920
-101.350922
-102.169708
-96.839088
-103.714767
-104.196892
-99.830612
-162.880951
-61.685478
-72.706802
-34.017063
-64.138809
-79.685776
-85.626068
-74.615776
-112.151558
-56.893734
-116.709167
-75.749481
-85.149010
-42.058064
-100.745247
-74.139351
-61.869141
-64.470985
-148.161652
-93.862694
-66.772316
-153.915451
-70.653564
-68.788521
-47.319656
-106.314583
-85.561554
-62.576443
-148.341278
-87.037407
-44.221230
-63.933041
-107.889450
-40.433960
-31.579388
-64.575775
-115.714706
-118.278259
-73.398643
-98.028908
-120.773445
-172.886490
-115.108719
-69.112328
-114.254631
-65.872429
-82.855644
-123.232368
-107.916245
-145.183655
-64.119560
-147.881989
51.994797
35.666107
46.245663
60.375385
41.709576
54.164833
117.750832
-54.451805
-104.654533
-54.679237
-100.317062
-57.589447
-81.613762
-135.028366
-72.677345
-96.479294
-122.094566
-66.430443
-109.760544
-130.194534
-129.239487
-140.966080
-133.264328
-59.673759
-43.364647
-50.729679
-74.329475
-71.133400
72.720993
84.362274
-69.530571
53.865253
67.719818
-160.921921
-121.381744
-168.780106
-70.252449
-69.895416
-69.262215
-68.803780
-44.519363
-87.404701
-84.781868
-80.162537
-113.697639
-57.923950
-59.778625
-73.483047
-70.013855
-59.854023
-78.494095
-72.405449
-122.486252
-99.145157
-73.490334
-138.820709
-83.468742
-65.107086
-70.252991
-104.273918
-70.161903
-55.404739
-74.618065
-111.621460
-158.778397
-111.593498
-61.966206
-56.390034
-119.293045
-59.260246
-124.879074
-85.144234
-71.105423
-142.098145
-24.134787
-114.826897
-48.580959
-62.932430
-128.344498
-86.209457
-72.689842
-57.129623
-85.439445
-54.217201
-50.716911
-85.530373
-154.463760
-85.571602
-53.112698
-93.209259
-89.493103
-56.750538
-79.736214
-122.779747
-127.114372
-61.168316
-63.106335
-99.392487
-67.121391
-50.482548
-75.557877
-68.277191
-75.451065
-45.076706
-149.154739
-68.912346
-62.557140
-70.347359
-59.309685
-52.370991
-67.738258
-157.238541
-71.921135
-67.816010
-87.849739
-60.854256
-64.817940
-63.234032
-62.853241
-120.413910
-106.093689
-104.013664
-72.714699
-48.433071
-163.295685
-86.933067
-101.925453
-81.138794
-59.565845
-71.335846
-49.023663
-60.042210
-27.817173
-50.282120
-145.325729
-142.134079
-146.141983
-132.786835
-118.844330
-141.857712
-59.275116
-151.789749
-85.503105
-73.234901
-39.794510
-64.957474
-61.471264
-94.328064
-146.358566
-55.096672
-57.220463
-27.733027
-112.915581
-92.796097
-155.576996
-92.277840
-149.374420
-57.767147
-63.219601
-60.295650
-63.985535
-129.927277
-76.580818
-59.125256
-65.086983
-63.930744
-92.946213
-164.644592
-58.767334
-88.859550
-67.439774
-85.838562
-71.238190
-92.864670
-52.787655
-34.520191
-25.215706
-47.268581
-83.269371
-56.702202
-87.529190
-102.964111
-37.444016
-47.399334
-53.686829
-53.059944
-149.701019
-63.935684
-59.279606
-110.724945
-56.168514
-106.805733
-93.012321
-93.491852
-126.809135
-62.560410
-101.835022
-61.942532
-95.215553
-64.134766
-116.470810
-146.518219
-85.760040
-61.888882
-67.265732
-73.545959
-79.834030
-72.779076
-78.448158
-73.495148
-59.786331
-70.609543
-63.385075
-83.406082
-54.381599
-74.288185
-74.974907
-66.757530
-62.101517
-92.297920
-154.939835
-68.060020
-108.360191
-72.957413
-101.748093
-87.450356
-100.246628
-138.372498
-98.481720
-67.798759
-63.449257
-143.515778
-57.063744
-83.532837
-60.727913
-88.593460
-54.628971
-64.617233
-30.419510
-112.614647
-39.326202
-145.191483
-155.265060
-139.419083
-81.464996
-63.741554
-75.243385
-70.480980
-145.773087
-133.954086
-62.430672
-116.644585
-143.478088
-92.695808
-58.287453
-134.962051
-65.151924
-58.575829
-55.542076
-32.957607
-85.814072
-58.322170
-122.149529
-157.865494
-54.206715
-52.249046
-63.669956
-120.975296
-130.624130
-144.419556
-148.574432
-57.298237
-153.123413
-51.202312
-65.238045
-68.632233
-57.210339
-142.452820
-58.915127
-79.202156
-59.331318
-69.349625
-79.665604
-104.018875
-64.566582
-64.802376
-51.976143
-76.187485
-46.444981
-59.027222
-71.843155
64.764618
-64.345436
76.519714
68.912415
76.450226
-59.772152
-49.580250
-137.400620
-53.027988
-90.330521
-89.518990
-60.796139
-62.349892
-74.356171
-93.653069
-115.166229
-82.561638
-55.838299
-110.532265
-123.055458
-101.300377
-81.782463
-70.517113
-100.117195
-69.265778
-62.890007
-75.267967
-144.988190
-59.144264
-80.900055
-110.209229
-77.958733
-149.274460
-59.076214
-165.471237
-65.055428
-74.085266
-55.376999
-65.854675
-17.230871
-90.083961
-62.513691
-58.431324
-56.708809
-53.844746
-69.195984
-92.840431
-72.300621
-157.552963
-34.775654
-115.001831
-73.873344
-65.056404
-64.515640
-79.149811
-60.439754
-96.115608
-96.076897
-67.368942
-67.758598
-50.725544
-52.991058
-156.543381
-160.081680
-68.408455
-67.241829
-35.729187
-101.438019
-44.599777
-113.895050
-102.930305
-97.242767
-141.492783
-78.974220
-155.982941
-88.362320
-106.798195
-77.871666
-36.381115
-64.312920
-54.754921
-71.572121
-72.686989
-128.639359
-61.649612
-56.860603
-51.141956
-62.427311
-88.821167
-135.313492
-22.902706
-71.621185
-65.383766
-146.424911
-45.808395
-75.041580
-54.092674
-61.458530
-138.406845
-63.721344
-153.945572
-109.143150
-78.219223
-85.905907
-79.673195
-142.350037
-109.964226
-59.770519
-78.153366
-66.363411
-73.539589
-40.590469
-50.476768
-126.550201
-86.463318
-154.065842
-74.256973
-156.723328
-52.546276
-108.873032
-157.785202
-65.969955
-131.066620
-30.442463
-53.433346
-42.856052
-58.687256
-98.371613
-119.248146
-72.107323
-76.421654
-56.718414
-94.863823
-46.726315
-84.156670
-71.133316
-45.242653
-48.343121
-98.831268
-65.298553
-35.162788
-52.728668
-127.990921
-67.965080
-109.411667
-142.744186
-65.274094
-123.855942
-65.061127
-32.660336
-52.332253
-90.592049
-61.464951
-106.250298
-33.913364
-102.306755
-94.000961
-62.302490
-67.541344
-81.668549
-96.057755
-156.212036
-79.152695
-55.351864
-111.248978
-140.583221
-65.493668
-55.286182
-112.059685
-73.537331
-57.365391
-61.306301
86.015724
73.596687
75.168045
80.960732
33.797401
-155.364380
-111.385979
-115.390251
-119.647324
-56.417973
-50.132767
-30.697813
-65.604912
-72.954613
-88.817169
-65.519485
-96.959267
-74.640190
-66.833496
-58.650928
-156.265778
-65.847420
-84.332748
-66.448692
-59.363918
-60.797253
-50.294285
-62.054703
-152.017319
-160.208252
-62.346962
-67.291672
-49.454216
-74.139702
-58.072983
-151.013138
-122.109566
-91.726547
-83.847359
-123.649460
-74.015938
-116.973228
-62.346344
78.752747
48.570210
37.652508
66.253845
-81.098953
-60.900654
-140.272079
-124.110924
-67.270279
-121.481003
-105.841995
-63.434341
-149.445389
-155.003220
-160.970901
-50.014801
-68.869423
-143.052963
-148.419327
-131.944077
-148.340012
-17.066271
-56.768139
-130.262299
-66.075317
-100.812943
-92.284859
-151.551834
-127.071671
-148.089783
-32.344608
-99.706085
-67.353004
-87.338463
-73.091370
-163.667572
-87.832390
-66.640678
-46.890648
-39.357895
-98.813820
-85.037338
-42.811802
-75.058266
-47.709557
-149.695892
-107.721611
-75.823776
-58.797024
-66.845200
-67.368958
-160.528610
-63.758705
-59.101528
-76.182014
-101.690102
-51.446266
-64.900124
-54.940109
-54.356464
-105.346413
-118.439774
-109.056053
-149.842682
-85.801613
-154.551788
-51.430511
-30.888466
-72.441261
-154.668839
-73.638161
-64.940292
-132.774521
-71.218704
-116.067833
-57.569092
-52.188957
-50.105106
-70.997841
-50.063206
-70.029274
-67.949615
-80.346474
-63.336655
-99.746155
-57.335392
-24.935003
-85.198997
-135.713440
-63.884888
-145.788055
-62.715038
-83.314476
-66.489655
-92.208099
-69.674568
-58.176132
-42.638142
-70.735344
-55.661850
-140.112030
-150.949554
-62.865623
-116.748734
-63.560795
-124.793755
-76.444305
-88.586418
-89.055183
-70.882767
-70.227234
-155.986450
-69.926964
-52.236168
-69.373024
-57.898056
-80.298897
-149.677856
-131.929260
-106.970398
-74.728828
-105.914391
-56.207916
-95.671791
-99.401665
-62.708115
-44.461895
-54.761593
-120.387161
-85.676010
-66.413719
-133.342453
-46.149052
-53.833035
-66.768227
-72.793076
-54.907261
-96.025154
-128.578735
-68.175865
-142.863724
-67.607529
-109.707985
-73.853226
-104.935051
-74.687935
-102.185646
-56.945820
-155.884079
-64.177223
-55.621387
-64.316406
-69.806252
-62.767002
-92.809067
-57.328724
-58.836784
-65.050949
-76.493393
-63.425297
-63.823368
-55.000679
-38.221973
-65.610634
-138.646454
-95.803162
-105.586372
-72.285995
-63.593975
-60.689137
-59.818985
-84.935020
-66.646042
-80.538345
-67.218880
-66.937721
-101.598267
-125.136383
-147.037140
-77.788055
-128.138870
-37.767483
-59.846203
-89.661507
-64.265976
-94.337929
-60.564186
-146.944687
-109.298439
-173.448059
-108.392357
-119.146141
-61.773380
-64.086266
-51.406898
-85.893265
-103.378540
-102.344193
-53.912945
-109.902054
-75.809113
-75.241226
-80.635109
-93.079437
-150.815216
-106.998383
-128.749191
-56.456776
-81.988190
-78.319214
-109.434174
-101.930107
-66.045639
-98.411728
-54.987255
-87.470413
-80.920189
-149.000275
-57.264130
-67.459793
-71.212677
-68.946739
-141.723724
-59.371841
-113.871040
-68.687012
-150.820450
-24.401045
-116.011765
-87.677101
-38.754681
-63.918404
-117.770462
-119.671204
-50.664665
-76.235626
-153.684998
-61.129494
-59.168922
-83.895821
-172.662125
-69.417542
-58.666534
-139.284515
-67.276573
-73.635048
-103.925629
-44.657402
-43.711128
-48.119957
-73.433205
-75.731552
-65.444618
-55.528618
-136.543259
-70.285141
-152.127502
-62.283249
-60.709709
-139.851639
-91.164787
-128.747635
-124.716949
-61.328510
-149.327515
-97.879677
-80.980476
-92.204132
-54.560307
-62.608856
-78.647827
-60.063560
-80.061935
-161.957626
-64.192024
-72.165565
-64.087753
-119.054688
-28.834520
-57.503380
-38.823830
-79.020760
-150.943832
-113.791679
-73.492805
-74.501968
-74.853241
-92.422035
-73.646187
-56.276100
-143.781021
-103.296486
-81.233749
-68.369537
-160.786850
-145.584671
-56.488258
-50.075401
-91.741241
-100.301979
-78.564758
-71.086388
-56.716076
-73.330559
-110.788025
-55.232964
-73.352341
-47.021317
-52.503681
-91.166939
-62.029575
-116.919678
-141.090210
-52.258732
-128.851242
-71.021202
-54.979073
-51.206272
-57.235302
-106.602905
-114.824516
-142.882935
-0.941076
-73.664452
-43.899254
-66.177315
-25.068914
-60.924873
-73.875862
-105.319939
-112.765198
-107.928955
-135.187912
-119.255859
-104.073555
-72.951279
-48.504574
-87.568710
-35.373474
-51.095245
-101.532761
-69.043175
-74.415825
-71.989410
-62.262608
-51.980404
-57.714905
-83.338638
-50.400581
-144.796265
-111.128029
-129.258209
-102.499847
-90.942520
-99.393944
-69.235512
-98.002548
-85.050255
-92.230568
-62.161472
-84.842819
-92.891609
-73.335075
-72.911514
-84.290947
-103.611244
-60.218784
-110.498123
-54.626686
-118.333023
-60.552261
-41.037354
-61.327393
-19.695700
-40.738956
-148.800171
-83.786171
-64.445129
-154.796738
-80.029579
-55.890911
-83.089020
-107.519852
-73.726982
-73.621010
-69.416931
-95.380455
-125.006348
-54.444771
-59.508423
-65.283165
-94.653252
-58.581936
-59.156006
-59.073376
-67.469635
-47.592709
-45.145592
-41.304482
-63.700893
-88.307869
-62.657516
-74.953484
-116.618782
-133.831177
-127.492233
-120.345901
-94.236313
-53.342308
-126.318756
-71.100891
-72.766251
-75.043755
-145.280212
-55.774426
-59.448673
-146.054276
-80.587273
-68.928062
-86.203278
-97.413208
-61.725365
-60.186108
-62.313225
-151.409637
-59.243748
-136.437119
-135.731949
-51.885250
-70.571320
-42.393085
-66.054710
-123.240456
-46.085922
-114.968452
-165.198975
-68.770042
-65.156067
-62.026501
-69.140205
-64.191673
-127.600784
-95.535286
-54.565342
-155.359741
-157.790939
-84.033203
-86.689903
-91.018906
-149.962143
-99.227020
-105.817085
-99.089806
-92.359459
-95.240013
-152.593689
-64.651955
-65.372665
-63.648598
-58.993980
-129.345139
-69.273071
-87.496132
-149.543854
-65.228333
-98.785973
-48.849072
-80.682465
-117.403313
-33.515816
-47.701172
-75.938309
-38.554562
-72.483055
-50.717705
-59.851421
-107.611649
-56.724323
-43.817677
-90.242584
-118.719734
-130.094818
-59.731079
-94.607063
-80.550995
-70.644432
-112.578651
-112.078331
-88.478256
-108.387718
-57.147881
-65.502617
-81.725342
-99.414856
-119.863586
-144.545380
-33.847485
-54.265102
-65.081284
-63.803444
-85.684464
-29.392933
-62.247883
-122.394852
-127.002228
-77.729057
-123.921921
-67.498177
-159.439392
-157.760803
-42.755699
-61.343716
-44.597610
-60.909191
-78.593506
-78.024986
-60.085705
-61.363434
-61.698700
-92.110809
-71.369987
-122.069450
-104.595085
-54.604435
-73.179474
-82.881088
-107.449127
-52.375664
-80.751358
-106.020393
-91.691521
-63.388184
-86.490303
-82.458427
-82.885468
-133.326721
-116.749756
-151.392960
-72.393471
-73.831093
-57.634247
-132.446152
-67.185806
-58.453007
-148.249985
-62.051575
-107.113274
-43.346664
-141.871262
-103.083084
-124.735214
-70.269653
-61.844151
-57.876629
-67.856995
-59.694427
-54.475044
-119.129654
-66.915985
-146.359573
-94.447594
-90.570488
-92.387436
-97.868950
-79.532738
-102.963181
-70.352867
-157.836731
-102.101051
-56.032299
-80.522453
-96.635307
-80.171806
-146.671082
-114.096527
-71.991486
-70.256592
-81.563286
-129.379456
-68.992226
-59.351704
-62.584663
-80.708755
-69.480476
-60.670860
-95.875580
-102.337196
-65.002014
-58.793083
-62.119030
-79.151207
-58.849377
-134.341782
-79.324539
-54.672970
-59.276592
-65.017403
-64.705139
179.944046
-64.294777
-48.173763
-136.804611
-131.369736
-135.540527
-77.939087
-65.039940
-113.631676
-66.206711
-144.815735
-48.192383
-58.669586
-66.702965
-58.339451
-79.535126
-132.730301
-91.592018
-137.978012
-94.493874
-121.127541
-104.805763
-88.766632
-93.295998
-61.432980
-118.408249
-109.938263
-102.399269
-97.209221
-82.539047
-93.934029
-67.121597
-151.540207
-72.415276
-97.284508
-129.180542
-50.185444
-58.504036
-84.029877
-85.237320
-91.436790
-140.451050
-62.250416
-142.557419
-65.337227
-68.968102
-56.107761
-66.384621
-58.631302
-57.179047
-80.321114
-61.128483
-143.137527
-48.245136
-80.931602
-83.768738
-37.077190
-63.164917
-59.005661
-74.394333
-56.125759
-134.007706
-83.796387
-61.923237
-72.795990
-56.398487
-102.651115
-114.856903
-52.448288
-100.124573
-43.048271
-74.995842
-78.872353
-55.400185
-77.959068
-61.187031
-148.681702
-89.543289
67.318817
54.660797
-57.436035
-45.972992
-71.233253
-57.116394
-54.935658
-56.827412
-65.747589
-149.718262
-64.378441
-145.376724
-46.030193
-160.406036
-107.189407
-71.449280
-49.328098
-156.097336
-81.590309
-146.153564
-93.632004
-39.686436
-73.838768
-55.003071
-108.255013
-113.146111
-104.482231
-113.174751
-59.897137
-101.029472
-102.526367
-124.654869
-88.346931
-103.341354
-62.984421
-67.689529
-45.885284
-84.206970
-98.987427
-111.874252
-83.664635
-58.616993
-78.756279
-86.756683
-95.358604
-91.186920
-144.006165
-156.881012
-119.979462
-103.947830
-98.290703
-106.253929
-72.275146
-87.783447
-99.812866
-87.180138
-109.467804
-156.854492
-95.419327
-59.701935
-62.817848
-75.591576
-113.076218
-78.271980
-25.650600
-60.587410
-60.670128
-50.171825
-73.196548
-103.360001
-69.806816
-125.906197
-59.798897
-69.203484
-99.239311
-67.070610
-131.965927
-115.482574
-67.726646
-88.559380
-119.481064
-118.864983
-57.988091
-68.793373
-111.653511
-105.979454
-147.107727
-50.584652
-68.540588
-54.712212
-56.418972
-85.172615
-69.335983
-60.398384
-69.320717
-68.105034
-125.964760
-86.599091
-61.124603
-54.085289
-89.739883
-143.461273
-57.987450
-94.690437
-77.362289
-87.200279
-88.156487
-61.063129
-87.961784
-63.728634
-107.936264
-66.018120
-73.132301
-94.239281
-69.393272
-148.655350
-102.038666
-75.840607
-95.598846
-101.800117
-74.230728
-135.017807
-69.630875
-168.648010
-67.169670
-114.743538
-106.945663
-71.924873
-65.434013
-136.311752
-58.257767
-57.835369
-127.180641
-84.674721
-119.704727
-84.521088
-104.368111
-114.090218
-118.506996
-72.422676
-62.580975
-64.546234
-150.488388
-50.468651
-64.178436
-68.257339
-83.592896
86.810806
77.542809
93.598610
-38.396576
-171.099991
-58.491455
79.834503
64.433167
32.567196
-139.021408
-132.380157
-115.243607
-101.480446
-60.496990
-61.665020
-122.921730
-51.025055
-130.168915
-64.247589
-116.971863
-63.459530
-82.578506
-75.677177
-58.560974
-101.311081
-57.289356
-128.409027
-81.705368
-64.698616
-31.092857
-56.713482
-117.274139
-104.648315
-106.918907
-111.594696
-52.940922
-159.333313
-62.314587
-106.321365
-94.204575
-156.644379
-56.234703
-67.393845
-51.298923
-84.717026
-65.503593
-32.110996
-66.463608
-53.711185
-49.790272
-139.056763
-64.003326
-75.016876
-62.293930
-121.267967
-89.811951
-55.300190
-129.999130
-19.441835
-147.805862
-113.972954
-55.990803
-89.408371
-58.798801
-38.090256
-124.914101
-132.343918
-138.920090
-62.129112
-64.481491
-131.073502
-169.682190
-72.897377
-107.529442
-67.837944
-90.440353
-49.035179
-147.962067
-78.596581
59.100441
67.209595
78.317322
84.325310
82.387337
78.079529
74.214714
-119.128632
-67.923836
-66.311867
-104.646866
-54.096306
-131.039337
-101.611382
-85.840027
-111.632652
-83.946747
-103.462334
-49.216873
-41.697563
-57.913410
-124.106194
-67.147369
-81.543823
-109.576416
-55.660805
-133.392746
-98.046844
-87.938492
-70.765335
-111.927887
-99.919128
-102.754723
-67.056519
-57.333424
-155.264343
-108.045265
-61.988785
-33.576241
-54.626091
-76.746750
-118.795914
-71.752853
-59.307880
-67.685829
-69.928490
-99.716888
-49.037441
-77.609123
-61.796864
-92.147858
-59.662472
-99.470734
-80.583008
-163.639343
-127.637299
-57.000370
-95.060303
-55.638271
-68.156303
-124.817970
-67.054718
-64.398392
-129.621429
-97.356834
-92.469429
-85.104263
-145.647018
-65.130516
-149.835785
-58.214813
-77.634705
-97.115562
-73.798668
-81.256714
-89.176445
-82.856514
-97.306793
-62.043674
-76.231598
-85.995598
-76.864204
-110.790878
-93.538429
-61.563225
-58.943695
-89.269798
-59.404781
-50.222553
-82.357475
-167.019562
-53.465096
-73.508156
-169.472153
-72.413101
-107.609055
-78.874817
-118.916466
-92.199539
-52.078075
-146.867935
-75.537201
-92.888390
-85.306473
-65.932549
-35.824413
-49.011230
-74.480904
-68.167801
-55.974911
-45.679379
-66.890335
-37.424866
-70.915459
-89.607079
-88.872902
-166.667038
-84.521072
-87.551231
-90.276459
-158.337997
-80.858604
-64.997147
-111.350357
-105.035988
-50.603733
-79.707069
-69.686813
-135.127914
-58.557236
-42.001724
-57.856937
-71.792374
-69.966217
-103.277512
-66.533401
-65.241890
-65.109207
-47.917000
-63.854916
-152.330948
-87.188416
-55.893513
-142.630920
-61.424229
-94.492233
-59.800339
-44.030819
-107.025375
-79.982430
-66.484016
-48.604614
-31.833536
-96.933846
-130.633133
-101.301170
-43.277473
-148.465073
-74.203773
-78.079338
-64.337471
-25.843023
-147.064636
-59.531651
-128.890350
-57.746311
-64.312714
-122.679237
-66.387398
-154.305496
-64.022095
-168.127838
-107.024384
-69.230797
-35.458530
-43.081856
-61.254990
-158.676071
-58.846375
-51.329193
-97.589302
-60.191490
-90.955498
-59.489174
-66.573082
-100.383148
-52.825382
-137.865891
-58.289513
-153.398575
-55.326740
-118.460213
-54.312393
-95.950630
-61.391773
-61.194092
-44.146240
-98.172226
-73.719086
-119.959793
-113.196541
-57.442421
-158.294983
-66.780487
-49.291454
-65.016991
-59.305763
-139.564255
-152.365234
-47.499348
-81.201324
-154.001694
-140.548950
-111.063744
-138.483887
-123.836815
-127.861725
-47.605194
-52.265232
-72.492424
-80.492538
-60.488171
-79.126648
-60.268383
-61.323368
-38.489071
-110.880531
-69.770485
-70.163643
-126.287994
-87.826309
-94.969360
-96.041328
-160.589218
-145.140259
-55.937305
-157.167267
-59.749004
-158.104141
-59.447544
-69.188339
-86.886871
-66.764305
-39.521904
-53.802708
-76.390900
-67.478455
-109.479958
-89.610718
-56.212048
-76.518456
-72.976944
-64.925674
-83.365723
-54.902107
-112.282372
-79.630333
-46.514423
-80.211327
-104.636589
-88.766327
-66.302750
-94.923866
81.344772
68.278572
54.024555
66.717506
63.519348
48.883106
-93.921158
-59.264427
-71.835815
-101.394341
-139.476273
-61.136936
-158.703522
-101.189232
173.963745
-103.764191
-154.418640
-67.990341
-138.789688
-147.430847
-64.019325
-61.172195
-66.884529
179.487549
-107.522995
-49.377720
-62.827736
-61.434166
-59.149899
-63.612213
-67.942589
-115.303383
-70.324348
-95.317276
-114.736435
-59.399906
-88.447311
-58.097641
-79.566238
-93.190285
-60.296947
-64.150581
-67.636009
-80.101814
-44.758671
-61.719006
-69.482582
-63.905884
-100.824654
-96.731453
-140.092880
-99.112839
-77.089081
-73.578194
-77.955559
-70.865402
-101.576523
-102.321716
-123.929230
-82.717194
-124.587807
-110.459961
-100.268097
-48.408585
-67.061043
-66.289291
-81.314285
-76.029015
-156.934006
-67.540474
-47.258869
-62.019077
-64.885674
74.624268
54.784222
56.247677
86.378952
85.762405
73.183571
59.509106
55.969696
51.414669
83.418732
74.351547
-86.620567
-98.618111
-100.638184
-108.157692
-58.909790
-60.105724
-80.362473
-101.291977
-112.558517
-51.899536
-68.147949
-55.258121
-80.540634
-68.759003
-83.924675
-61.016373
-69.532288
-119.081734
-96.435295
-76.409531
-149.513901
-62.753426
-121.826195
-61.397591
-133.237152
-78.908936
-116.353607
-53.684235
-68.013847
-92.834846
-124.457436
-62.162750
-64.951065
-126.354561
-118.660294
-41.882881
-27.876013
-52.624554
-69.921562
-41.460697
-63.590416
-67.649338
-63.583183
-105.670311
-116.194283
-74.819733
-112.434235
-69.941010
-61.920509
-50.600590
-67.169067
-86.584511
-82.120148
-111.182961
-59.570168
-65.809586
-133.086853
-81.724144
-138.757965
44.959759
52.388130
-120.810356
-92.188622
-82.296417
-68.913635
-62.530281
-57.543575
-72.929665
-63.822952
-93.524597
-40.507763
-147.808578
-119.309929
-82.343811
-55.561176
-85.466492
-85.920341
-98.349823
-95.972412
-102.267532
-160.904465
-73.995758
-144.234756
-95.703270
-119.842712
-68.938011
170.839066
-41.943222
-136.955688
-54.852924
-61.694534
-64.912994
-75.293365
-73.161400
-114.854324
-120.266975
-64.000473
-36.797428
-143.208466
-64.105598
-69.910439
-54.537807
-61.278358
-61.673313
-66.898514
-85.792427
-120.098831
-81.648430
-66.505974
-56.248329
-120.658493
-70.260529
-127.723984
-90.689659
-59.650307
-145.738190
-136.288773
-51.703560
-114.111938
-57.935848
-73.616035
-60.989872
-112.430756
-89.604721
-63.561245
-65.347237
-66.816704
-71.681366
-56.159908
-60.362484
-70.627472
-56.144955
-55.500641
-58.970581
-55.491997
-86.608696
-65.310837
-58.905952
-74.157570
-92.935989
-55.999779
-60.954811
-138.595108
-75.966522
-69.694908
-62.259220
-71.264320
-132.706909
-151.603653
-109.934509
-142.695648
-58.279297
-120.055817
-62.452713
-68.404396
-85.473457
-89.039490
-78.643082
-66.475601
-88.268318
-111.754135
-65.372704
-44.351410
-130.293182
-76.114998
-59.185696
-136.510864
-57.204552
-68.416687
-31.736612
-63.230938
-139.620117
-157.530945
-126.433540
-95.287346
-96.841400
-151.929108
-108.621315
-147.975342
-54.104965
-38.350151
-66.246323
-70.771210
-107.187042
-70.670471
-62.711147
-61.371979
-125.975372
-57.155231
-59.708008
-61.314503
-69.381264
-62.386967
-141.290466
-75.679756
-52.864681
-54.949627
-102.079689
-81.793091
-65.588501
-132.548798
-50.348694
-64.157524
-62.898186
-56.534122
-162.776016
-57.846077
-61.839565
-67.378540
-101.708481
-63.687206
-92.250740
-119.230873
-59.818432
-130.334000
-88.898026
-65.684174
-54.776138
-70.732719
-49.571880
-131.642410
-104.904831
44.891430
-147.111237
-142.376785
-109.133240
-46.750835
-78.066193
-73.638626
-78.853088
-131.301987
-112.259834
-99.644768
-96.622292
-113.154739
-63.171288
-107.798027
-59.915154
-124.036392
-61.383987
-65.816833
-68.091301
-61.293880
-81.630867
-69.704948
-100.337585
-58.539581
-96.548477
-98.291092
-131.699158
-96.750435
-122.436790
-63.367062
-161.993088
-69.554459
-66.993568
-143.600510
-61.998791
-55.316711
-148.697922
-150.229996
-60.854004
-63.607979
-49.360401
-58.593506
-84.493271
-130.251678
-86.092178
-103.827980
-100.539871
-63.814106
-56.803394
-65.529694
-78.968391
-137.051788
-118.473640
-89.560745
-94.726517
-56.517536
-69.980492
-83.443748
-119.536636
-117.898293
-76.949867
-77.130188
-69.676804
-57.810184
-65.160721
-71.816177
-54.514679
-124.447762
-72.658569
-60.596863
-57.982731
-73.877388
-32.602943
-55.590488
-48.588223
-61.943733
-158.515411
-67.443359
-118.844887
-67.348022
-120.998184
-76.878899
-145.872025
-125.783951
-101.828056
-160.672302
-173.923126
-126.539604
-79.573715
-128.774551
-124.219521
-135.452057
-79.437302
-62.162476
-102.218307
-90.799995
-65.331017
-105.393234
-66.990448
-62.665474
-144.634567
-62.997795
-159.567337
-72.842911
-105.437752
-105.711067
-67.689728
-86.336510
-121.848877
-80.334862
-69.361961
-66.067230
-61.561981
-95.571686
-119.456726
-142.600540
-60.600483
-67.936729
-149.031982
-61.235142
-64.161942
-56.174801
-116.191414
-123.454445
-76.930725
-55.223984
-63.998562
-69.946396
-137.687729
-55.385788
-147.534714
-58.627453
-59.662285
-62.040737
-80.862984
-93.958809
-142.508926
-89.154114
-53.344273
-154.274261
-97.618004
-61.746395
-66.784920
-62.879375
-126.578285
-105.361137
-109.702759
-91.255676
-53.654526
-92.977882
-87.932434
-113.982773
-65.775772
-121.183617
-121.244797
-84.526588
-80.808136
-81.560493
-105.581688
-52.023548
-30.773577
-91.558472
-84.325508
-115.851326
-72.975441
-69.621361
-104.889381
-124.018265
-107.170494
-86.435799
-64.144188
-100.225586
-91.629845
-110.721703
-64.060310
-60.855820
-66.000885
-41.369888
-63.536972
-131.653046
-140.666382
-175.404861
-55.698589
-109.762199
-44.001606
-62.869526
-58.816818
-119.239700
-64.378532
-63.109180
-93.122147
-74.581535
-69.174194
-92.650429
-148.697647
-80.211533
-115.417679
-142.204300
-98.012207
-70.164543
-143.876846
-156.373383
-62.556988
-78.038963
-90.671692
-94.275856
-91.219147
-54.930904
-96.103081
-99.594223
-162.143341
-103.818031
-123.083145
-60.530704
-99.240150
-128.525131
-114.255829
-96.412659
-85.924774
-73.955589
-56.928040
-56.321751
-48.134468
-71.289597
-79.410309
-143.814835
-89.091675
-65.441170
-118.255486
-69.330177
-19.290970
-34.096485
-158.526443
-114.112663
-67.425636
-74.954666
-104.852837
-78.932671
-139.112213
-77.182419
-71.325356
-64.605988
-155.652710
-116.759811
-70.267197
-73.253784
-98.140823
-132.383072
-58.452530
-57.197304
-65.943451
-126.411972
-79.242729
-15.480285
-169.152100
-61.901031
-75.775215
-104.798492
-77.037666
-125.956169
-85.235825
-49.151978
-53.192051
-57.873379
-72.369179
-122.308235
-97.183693
-69.803162
-80.274925
-48.097507
-53.714973
-160.194824
-105.829460
-76.732903
-64.682945
-138.669876
-147.750778
-54.694569
-67.684059
-156.918655
-124.945534
-106.778732
-77.905815
-65.762215
-142.884857
-56.544300
-82.490334
-65.171638
-53.310291
-150.674316
-168.852737
-165.432892
-22.665663
-128.233902
-53.755493
-109.431412
-160.632019
-77.378212
-52.227463
-108.685547
-87.270149
-71.727066
-104.359192
-45.060238
-86.324280
-168.759094
-110.962883
-121.570503
-59.115673
-55.266235
-51.798920
-104.020248
-76.893753
-103.207649
-108.492744
-86.882042
-145.967834
-79.897018
-102.428192
-150.688583
-77.296814
-98.039558
-60.714054
-71.427704
-125.388084
-59.433899
-70.907867
-62.181870
-128.567764
-143.177399
-80.237000
-75.683693
-58.629704
-73.719063
-69.318504
-78.213799
-112.598419
-66.651031
-90.229263
-61.592110
-109.700813
-91.002937
-83.650963
-86.691063
-91.458992
-89.125763
-78.497070
-142.084869
-122.369987
-44.437210
-65.821793
-136.754700
-91.968544
-55.447746
-75.022743
-60.366371
-98.639969
-92.033524
-55.791351
-50.628372
-143.608078
-71.785843
-158.522217
-74.996277
-46.035110
-58.317619
-55.375374
-81.574760
-72.228836
-116.381310
-61.869095
-46.579731
-58.234135
-104.624474
-53.457138
-84.713074
-140.838196
-70.570877
-66.679588
-176.739548
-166.401321
-117.100761
-72.907784
-84.463982
-55.142067
-42.107132
-119.475998
-50.326794
-90.445648
-68.363701
-62.970837
-56.400944
-59.957222
-104.811317
-64.298164
-96.986191
-50.362408
-68.177193
-97.645782
-71.351265
-105.230667
-81.981194
-100.369286
-57.487206
-126.008980
-114.046974
-106.089546
-90.145950
-56.281254
-61.296627
-56.352310
-120.717163
-48.674114
-157.824799
-135.850327
-79.497635
-69.065903
-71.442902
-56.547009
-60.761810
-61.543888
-64.974648
-130.691025
-75.402641
-69.529251
-90.209000
-60.684834
-84.597786
-48.035992
-67.411301
-79.722878
-153.396057
82.679001
-109.355507
-78.159470
-57.007431
-46.259632
-54.634815
-64.274033
-155.180298
-54.502197
-95.890694
-72.111397
-105.790794
-82.686287
-88.665329
-75.129387
-65.896675
-68.338593
-170.771591
-66.272903
-65.085022
-76.151237
-159.946426
-139.658234
-112.541931
-149.071182
-52.954845
-158.267090
-65.121429
-128.895493
-90.156952
-75.697777
-128.621170
-95.445892
-152.097580
-177.855423
-99.214890
-100.126511
-88.795494
-101.612297
-84.931969
-89.948219
-72.196922
-77.240440
-52.919365
-38.534981
-41.585320
-70.137909
-54.414658
-152.422516
-148.770950
-94.836128
-64.501274
-99.997581
-59.070915
-107.860992
-114.109543
-77.687958
-72.350418
-61.501984
-72.590401
-70.173363
-49.259010
-97.734657
-121.871170
-43.996597
-65.849380
-38.823196
-74.747337
-53.355820
-61.043434
-98.913933
-44.616203
-70.209412
-151.681656
-51.405979
-61.829601
-157.110641
70.568954
-81.285461
-121.754593
-84.595734
-87.963379
-67.264084
-127.032684
-61.910526
-65.898895
-132.185455
-89.077423
-61.172188
-134.949844
-98.243179
-74.197929
-55.450325
-62.401699
-99.676140
-54.334888
-67.309029
-67.408936
-60.001297
-86.710007
-61.016079
-65.306808
-84.196190
-66.678528
-39.243687
-74.099007
-96.005684
-27.306671
-144.411407
-56.864372
-146.591537
-114.743431
-68.853233
-141.011536
-46.416901
-60.822975
-142.433426
-68.791077
-40.917889
-111.630257
-134.329193
-70.057259
-135.609192
-63.221073
-105.073334
-163.277344
-84.478691
-60.442028
-56.292988
-92.178520
-91.858734
-68.977570
-69.497345
-108.084282
-99.904022
-148.300491
-111.467346
-98.261742
-91.389732
-65.338860
-61.516956
-67.947334
-73.834160
-157.112961
-95.156418
-65.287170
-60.981236
-96.259285
-59.364197
-81.606804
-78.077499
-26.273775
-107.573189
-68.604355
-62.810047
-70.407776
-145.968872
-87.874977
-74.070290
-44.584965
-100.659645
-96.255081
-134.072205
-51.805645
-66.806725
-69.209305
-154.464844
-61.070358
-64.079025
-59.783203
-92.526199
-60.076416
-145.197006
-143.051254
-114.695045
-66.454147
-135.847137
-76.874535
-69.775604
-77.121292
-62.454124
-72.095306
-62.711639
-46.355442
-126.608337
-158.850891
-103.923660
-118.277939
-40.674835
-79.633232
-59.702995
-52.623684
78.302353
83.596115
67.815750
-93.298965
-107.808975
-79.078011
-59.357674
-96.803986
-143.512695
-53.348724
-161.180618
-60.813759
-75.287979
-142.995667
-55.163589
-90.455711
-56.459793
-79.592018
-154.086197
-62.956284
-122.069679
-143.916580
-138.314438
-67.800934
-64.558273
-56.850342
-43.896202
-76.902634
-132.150528
-56.324741
-150.853790
-121.365761
-31.670980
-111.544777
-35.914951
-62.460999
-58.047699
-83.505951
-59.484703
-48.139133
-49.395355
-55.551300
-146.117310
-116.997360
-95.883476
-54.966824
-50.616825
-146.792343
-67.849525
-44.118782
-60.920818
-72.277756
-67.203140
-54.910706
-53.829189
-69.232925
-52.428699
-72.076561
-90.118004
-60.466206
-72.635094
-54.394291
-76.520050
-117.164787
-101.561653
-134.089020
-60.370945
-63.311977
-115.428329
-64.054878
-77.666847
-58.978050
-72.939560
-155.424377
-66.454224
-73.157921
-125.853142
-58.505219
-91.847458
-93.684258
-75.604858
-31.578730
-66.468246
-153.149811
-127.344528
-57.573540
-62.360916
-74.572250
-94.554039
-57.614048
-52.138088
-126.040985
-52.561733
-63.952171
-53.907784
-58.538536
-63.514915
-59.088318
-123.076218
-60.445251
-82.270020
-63.632702
-62.257950
-92.046173
-157.505005
-84.979301
-106.824677
-170.429413
-67.384201
-72.954407
-84.193672
-109.203392
-100.012871
-92.734276
67.456871
-160.625168
-143.275970
-52.166161
-82.581718
-71.448563
-121.511215
-91.505127
-107.218185
-100.059807
-63.202713
-108.005135
-63.212742
-127.605537
-114.903641
-159.403030
-63.037464
-114.547691
-113.819092
-114.912628
-101.300140
-98.243629
-88.628670
-60.640682
-37.579453
-62.377697
-53.579086
-53.140244
-122.591728
-85.883347
-124.989883
-116.449692
-57.629341
-96.910606
-69.020554
-121.887505
-26.062080
32.686386
51.393562
32.406841
-57.912563
-65.954628
-44.326042
-130.863724
-56.618275
-64.152786
-59.039722
-164.921799
-110.504959
-151.689728
-83.070007
-58.939323
-57.401466
-54.158379
-59.114998
-144.708618
-34.291245
-101.732826
-140.417267
-65.192902
-79.121056
-53.505787
-108.775513
-82.334442
-84.300392
-104.234001
-71.585564
-101.952065
-104.256721
-104.167282
-52.160851
-54.470139
-160.308746
-63.533707
-40.747719
-74.643745
-69.348160
-109.372589
-82.326645
-132.172928
-52.084610
-78.558937
-54.036575
-57.719707
-67.851196
-57.174526
-107.692917
-87.808548
-167.518295
-99.208694
-93.875908
-80.640999
-83.509293
170.442734
-77.402077
-79.995735
-120.063637
-62.621876
-59.253124
-96.066689
-146.237198
-70.808418
-104.564491
-32.425995
-54.825356
-151.122192
-73.898476
-88.568298
-101.718987
-68.379128
-61.044922
-98.277473
-120.349236
-57.464272
-95.957039
-113.330765
-148.412674
-60.849968
-81.427124
-94.678719
64.337074
88.809433
36.772221
40.739998
82.130501
50.601780
57.289833
61.187904
83.158638
77.049500
52.907707
68.482224
54.538074
61.579399
-78.944824
-60.984722
-61.207481
-56.754433
-67.071129
-39.151840
-86.924637
140.742203
55.784683
53.286087
47.520679
76.789787
91.912987
50.562950
34.931145
64.458206
32.191502
-60.091972
-59.950302
-69.335876
-65.390808
-58.608574
-115.007919
-62.054340
-56.922184
-64.436020
-63.036598
-48.773926
-90.893089
-84.720726
-101.663864
-62.153954
-55.106026
-110.500687
-62.603310
-100.464706
-107.204788
-71.500076
-56.876682
-113.331848
-62.475765
-71.590965
-129.292007
-153.576859
-114.369850
-132.048904
-78.419838
-95.649841
-71.009949
-65.965584
-36.890026
-38.343937
-105.675026
-98.264145
-58.547123
-115.239548
-124.928154
-64.893486
-64.055870
-57.243641
-64.787209
-83.234596
-63.006607
-60.276615
-154.326416
-149.153107
-95.128120
-105.705406
-82.643852
-81.131592
-121.966179
-86.775444
178.179184
-122.661667
-108.300667
-101.972633
-140.057358
-56.935318
-79.274849
-145.371292
-109.319893
-62.127827
-66.890816
-68.592636
-56.523914
65.037422
71.759544
47.135319
-115.237198
-142.715271
-64.694122
-69.990898
-113.723351
-86.959381
-108.890610
-60.754623
-159.723145
-79.636932
-64.125702
-62.526081
-59.679890
-58.348198
-76.300774
-63.561752
-56.363949
-58.269569
-62.422501
-140.290253
-83.546249
-120.764503
-62.921387
-107.595062
-133.958603
-61.859463
-146.405121
-104.254135
-169.202347
-112.253723
-90.794029
-92.044693
-41.608498
-70.453651
-120.910706
-55.589592
-62.443962
-48.475697
-122.495636
-90.788109
-88.032600
-83.981560
-122.342148
-108.673241
-91.902466
-112.240715
-136.691010
-113.722656
-62.911968
-50.121708
-59.546139
-77.940498
-132.728470
-62.993225
-88.075623
-66.089470
-140.408005
-66.378754
-63.868938
-84.643288
-158.598450
-80.062637
-67.058250
-77.843765
-56.294628
-27.041935
-67.911659
-72.838432
-83.991493
-62.712784
-145.879303
-97.250832
-72.557175
-64.576355
-68.975388
-77.824371
-88.535767
-61.525841
-116.417496
-116.954071
-97.938698
-92.544891
-142.151672
-74.621239
-79.682350
-103.398918
-88.679291
-69.971458
-91.187378
-112.650703
-72.617149
-111.170883
-112.535439
-60.727360
-96.005646
-149.299683
-113.389496
-78.425789
-67.318336
-69.101242
-43.546135
-64.823441
-69.352989
-92.228241
-114.958755
-68.812157
-54.447453
-68.032486
-110.664932
-63.175095
-65.115738
-53.827084
-47.159554
-143.239456
-98.326096
-121.816513
-90.624229
-34.168957
-131.040131
-54.361908
-65.845016
-158.645554
-146.335037
-134.191055
-106.688080
-60.185795
-86.038979
-158.961853
-86.055901
-84.561653
-81.909393
-57.318016
-163.919464
-59.489269
-145.628326
-100.605713
-129.054001
-67.517593
-72.549950
-120.086266
-60.526089
-94.119888
-106.528481
-108.003914
-94.519783
-163.117142
-95.251961
-99.913017
-56.566353
-83.793335
-84.039833
-85.099693
-117.758278
-51.493046
-99.259109
-66.810593
-55.723896
-90.182022
-97.730484
-138.220154
-140.327454
-109.782265
-97.135628
-65.295624
-39.766144
-74.152802
-144.849167
-57.374870
-116.180542
-50.678787
-52.859177
-84.818680
-52.956501
-57.941776
-95.348198
-60.965691
-24.264004
-78.386070
-48.806889
-141.127945
-77.606407
-63.583080
-37.525192
-136.368729
-51.859573
-109.687927
-64.252296
-73.230293
-64.953087
-58.076447
-11.718554
-55.975121
-91.670135
-61.197392
-122.444221
-136.699265
-92.029655
-96.194313
-70.329422
-79.776825
-70.131210
-93.194038
-76.939896
-131.239487
-126.357124
-80.835815
-56.602242
-63.795479
-152.728363
-131.432755
-58.585110
-66.555511
-67.981552
-125.698013
-95.393822
-73.142792
-83.333382
-48.628017
-68.550659
-109.892311
-61.703442
-141.658585
-146.100998
-60.943863
-50.140419
-54.559978
-86.992584
-52.229088
-93.369919
-59.476402
-64.504044
-139.371048
-90.311691
-67.969147
-160.785110
-105.579994
-95.689293
-96.775002
-102.143234
-96.801834
-44.501678
-73.190926
-76.303169
-134.662964
-96.983833
-65.587204
-74.329041
-65.391922
-61.886017
-128.049133
-120.877022
-86.503441
-95.054169
-120.054382
-73.611038
-73.543724
-71.809357
-67.617096
-61.778893
-59.921417
-160.259949
-100.462715
-96.000198
-99.917000
-109.963837
-57.859451
-166.202301
-40.190456
-66.747215
-61.869400
-155.939728
-62.401043
-69.515320
-65.935272
-114.899254
-145.438309
-95.290993
-88.777237
-55.178997
-149.371399
-84.179604
-70.207512
-141.060623
-154.654694
-80.397171
-35.267040
-160.026810
-65.550476
-129.740723
-150.772690
-55.987823
-76.794930
-59.447197
-105.634727
-142.757797
-163.131439
-60.957630
-120.987343
-157.134674
-66.319641
-66.044746
-73.500587
51.724728
76.154762
77.168488
47.013680
-57.771873
-26.445505
-68.136841
-108.076973
-64.830017
-104.675682
-145.504715
-134.032959
-95.063049
-58.197411
-66.320473
-58.394753
-61.193970
-54.778175
-81.147491
-76.026253
-118.885284
-153.256454
-74.138733
-64.243401
-130.627335
-40.615826
-64.672279
-68.750450
-66.393494
-59.136662
-32.701496
-56.256100
-73.070213
-95.584602
-82.032684
-97.197342
-143.679321
-115.183159
-97.169182
-56.105640
-133.539154
-66.058304
-86.006126
-67.372299
-84.755577
-59.530006
174.650589
-68.592216
-50.901646
-69.774422
-79.192520
-74.376251
-100.693604
-103.265198
-92.594032
-118.169724
-53.351662
-61.936726
-114.744263
-155.795959
-102.930603
-64.178062
-126.838562
-140.508896
-60.630875
-53.307743
-73.290375
-67.325974
-68.889343
-83.273911
-98.569641
-64.236160
-62.812405
-62.229862
-138.125427
-167.683792
-134.557785
-113.990875
-61.152374
-156.253143
-59.050030
-156.801514
-66.188271
-52.722084
-130.807571
-35.888241
-61.271778
-26.557520
-159.719223
-72.638283
-63.825260
-85.062836
-137.965485
-60.621483
-150.465668
-53.386913
-62.569370
-51.767208
-77.744530
-68.915085
-38.980904
-123.020576
-82.812286
-148.356812
-86.831818
-103.481995
-116.520470
-74.275398
-57.314827
-87.464386
-54.622883
-91.681839
-72.210419
-93.583672
-87.201805
-57.608887
-104.469963
-62.424805
-60.859291
-129.836914
-74.362541
-63.754047
-58.603771
-28.245274
-97.560844
-134.963959
-73.883965
-77.245064
-77.928894
-123.906151
-55.305702
-67.052818
-87.277618
-99.539497
-97.829758
-82.744576
-123.426949
-109.133820
-96.107071
-46.260677
-68.734718
-71.574150
-76.290985
-140.129990
-68.464622
-139.819626
-55.424953
-140.670273
-61.074905
-100.278381
-61.133099
-87.254700
-147.453888
-51.598373
-71.827019
-128.548096
-95.192017
-58.538528
-56.200634
-57.113899
-114.805992
-68.405418
-72.828346
-57.978611
-59.788269
-54.239895
-68.835632
-101.654991
-66.036736
-47.678879
-145.773849
-54.503521
-105.366264
-71.387047
-84.000275
-71.762924
-139.122452
-72.770317
-59.949558
-105.319962
-63.400837
-78.803169
-80.503761
-83.873077
-104.368454
-141.381699
-71.490501
-51.605244
-72.387054
-147.104492
-73.375809
-45.997738
-41.118790
-63.379768
-49.614689
-80.428741
-50.823692
-64.658150
-53.069160
-63.444340
-61.306007
-133.296249
-56.292789
-53.472797
-51.845009
-148.703461
-72.540672
-144.237503
-44.720600
-50.596310
-57.149525
-99.942955
-108.803215
-90.330917
-67.759659
-77.035652
-70.037018
-57.211514
-87.050758
-63.818089
-81.148491
-154.803040
-67.406898
-73.657738
-55.531830
-68.049660
-62.412621
-36.957363
-145.826019
-28.853529
-88.256073
-69.508484
-120.905327
-66.966072
-58.517902
-121.425514
-47.151527
-76.128922
-127.527641
-110.814713
-135.662033
-72.231720
-55.995743
-89.775627
-61.079987
-54.795872
-131.197128
-108.740593
-88.757118
-96.330620
-117.015205
-68.221016
-128.369171
-92.557785
-108.060448
-105.661079
-114.754234
-83.263123
-157.084778
-56.327919
-70.509117
-89.148964
-156.680740
-56.351028
-75.672592
-64.635345
-59.004368
-60.379005
-80.102844
-29.847843
-28.272280
-145.160797
-66.227966
-40.798717
-58.639362
-144.462723
-60.632870
-121.234100
-102.522552
-68.996933
-55.591721
-142.855835
-168.295212
-108.674644
-90.922806
-86.802933
-70.994278
-118.943710
-109.914902
-94.874176
-61.615017
-123.520805
-86.780128
-52.184540
-72.166061
-99.458275
-150.427643
-82.469124
-168.157089
-63.939762
-45.199841
-58.871571
-147.340973
-77.592972
-60.331146
-109.815422
-75.620781
-59.437191
-107.113922
-57.502846
-61.124321
-68.134705
-61.849476
-164.914398
-88.778847
-88.906868
-57.072876
-122.264206
-37.851791
-57.277939
-68.298515
-68.907616
-127.231827
-143.197708
-69.279137
-97.936935
-94.657478
-82.842468
-66.072197
-55.592731
-145.993073
-95.481255
-85.293350
-78.342278
-75.230469
-104.280464
-124.480125
-59.583389
-65.221451
-96.853630
-67.509178
-93.048981
-75.605621
-105.459534
-57.822617
-60.251144
-55.089619
-35.885998
-84.558861
-128.338699
-68.069023
-59.324341
-88.320984
-136.908432
-48.802067
-73.728020
-90.176971
-59.143738
-94.387398
-81.618637
-50.127415
-72.665215
-84.129578
-87.166840
-71.505562
-139.143951
-55.482224
-75.714172
-72.442360
-58.788616
-90.333679
-115.646774
-88.703163
-59.375458
-80.130440
-90.691681
-47.544998
-58.927864
-125.831680
-87.040794
-95.756729
-102.970871
-113.022514
-99.740700
-155.037170
-60.505932
-110.195045
-94.078812
-100.452103
-109.801697
-78.268494
-102.260880
-61.867420
-68.658775
-100.970764
-65.603455
-98.582588
-95.437286
-99.673340
-104.355766
-60.519333
-108.536377
-61.102512
-141.237640
-92.912392
-9.293732
-65.827881
-154.111252
-146.784882
-64.261681
-72.290703
-58.984432
-57.606495
-44.189667
-66.843025
-57.796646
-124.033661
-36.866173
-58.201740
-66.036873
-49.406387
-67.284050
-61.112610
-55.381271
-152.121292
-56.424622
-66.342102
-53.634979
-69.339676
-91.954041
-82.815590
-96.007912
-115.887238
-136.949417
-68.418465
-93.399216
-12.192298
-68.777824
-106.098869
-60.201160
-98.847710
-173.104446
-68.706169
-84.370461
-78.828094
-142.790192
-108.467819
-52.793453
-95.562111
-146.684769
-84.292122
-104.019783
-136.800018
-86.486435
-36.749367
-77.179657
-88.500984
-69.134079
-143.937393
-98.533203
-63.120056
-88.078819
-74.340309
-87.564697
-61.576195
-160.444473
-56.774498
-77.215118
-62.729000
-116.349205
-95.493423
-53.371552
-60.987232
-98.574913
-66.247719
-144.851334
-101.561226
-107.587524
-58.395893
-64.388275
-127.694969
-103.823967
-69.836319
-150.542313
-59.465637
-86.092438
-149.564240
-57.193501
-14.588015
-84.019348
-41.876274
-104.265106
-86.419197
-60.667473
-47.864529
-164.146042
-58.816982
-155.264633
-135.523529
-101.736221
-62.878429
-52.847881
-77.702660
-150.430756
-59.517937
-53.865067
-110.855614
-65.216019
-151.926102
-96.253815
-46.569435
-73.736664
-66.018402
-77.172768
-108.040092
-67.938683
-91.692772
-101.600922
-97.671783
-130.498764
-79.433701
-66.976036
-138.300064
-67.096336
-73.569466
-73.290108
-33.542442
-70.399788
-24.516684
-164.232254
-118.712044
-56.281448
-60.791878
-67.560707
-72.188019
-59.679028
-105.186813
-92.288101
-94.560555
-90.420120
-148.320831
-129.556625
-75.966667
-71.584656
-77.792114
-59.951408
-148.137619
-78.074249
-63.680794
-88.538460
-112.142891
-64.212349
-57.981758
-90.529213
-58.284336
-88.897713
-131.782288
-86.639198
-140.680252
-160.754410
-119.505356
-79.572586
-131.459991
-157.042740
-64.125969
-82.682930
-70.065086
-63.488312
-56.847267
-25.241947
-54.970200
-69.752716
-51.445515
-141.914932
-54.893177
-85.664322
-160.436981
-49.921879
-64.524040
-59.455421
-85.471321
-71.867805
-23.184530
-118.303238
-63.002010
-90.959770
-60.995621
-51.227524
-155.968063
-52.925076
-98.715218
-77.590431
-49.887505
-59.954147
-33.753490
-99.227142
-157.726532
-96.929558
-97.712700
-54.647900
-50.582157
-69.311142
-112.688194
-97.132378
-50.235992
-69.178749
-78.088005
-57.576328
-44.267056
-69.163147
-45.640816
-72.510529
-88.860001
-68.240646
-55.788834
-61.231644
-64.008522
-66.271355
-57.602711
-35.495659
-54.599068
-130.524841
-54.015659
-99.846695
-60.749222
-103.083580
-72.541580
-105.104843
-68.834946
-121.191589
-72.903618
-80.380325
-109.911819
-133.185684
-58.687954
-139.417862
-64.649376
-60.660992
-107.211624
-86.006310
-64.620087
-78.707123
-69.777245
-67.746841
-128.823410
-124.127235
-125.169861
-103.670013
-80.327980
-58.502071
-76.511391
-72.085938
-52.464062
-149.699249
-50.159607
-58.512554
-66.365540
-77.805122
-102.878853
-42.103214
-46.632790
-103.435425
-57.388256
-148.479431
-93.555595
-70.936119
-42.286648
-65.278160
-65.581131
-115.986290
-54.486065
-73.784912
-71.228745
-71.375786
-167.351730
-146.828659
-67.363899
-84.444534
-70.368301
-79.424660
-86.081116
-116.711914
-100.469414
-58.624622
-124.914345
-65.938545
-120.913055
-67.010216
-95.292877
-62.720600
-68.901726
-57.605942
-55.814106
-57.728634
-65.892670
-106.547760
-115.891541
-76.658264
-145.341858
-90.493431
-96.005447
-54.192379
-54.104603
-155.013596
-56.698818
-113.310059
-46.230217
-28.102957
-143.837112
-115.521240
-120.396843
-56.223190
-60.296558
-158.124710
-139.556610
-62.255356
-70.924248
-64.648911
-60.999378
-165.556213
-72.944153
-84.668999
-32.920921
-54.038223
-64.368668
-145.849533
-66.915237
-135.375641
-59.483208
-104.180534
-84.929001
-59.023296
-89.110260
-41.264194
-119.497513
-74.286163
-103.060516
-57.723286
81.104218
56.156330
62.364658
73.981567
70.925171
-69.972618
-70.666000
-100.304520
-74.324791
-98.107269
-79.174477
-53.492748
-74.612137
-136.073273
-74.482559
-154.548798
-80.015526
-62.434986
-129.905655
-151.086578
-154.604904
-81.555214
-53.796871
-44.327293
-59.655483
-66.904373
-40.037796
-62.135715
-60.623989
-162.363968
-66.040451
-54.822456
-64.675827
-55.016300
-133.201569
-70.601776
-164.144211
-153.221558
-124.439049
-117.873459
-146.749100
-161.291183
-57.666157
-71.629532
-48.513767
-56.325520
-59.929176
-70.631927
-58.738510
-66.791870
-80.483376
-145.929688
-74.124748
-69.730515
-56.946079
-156.854965
-48.407501
-63.900555
-44.186802
-76.662605
-108.785759
-58.378143
-80.819260
-109.982765
-30.167721
-111.785263
-80.526466
-179.825272
-66.846771
-161.100845
-63.285934
-118.290390
-63.208118
-73.187233
-70.573547
-125.663811
-97.083687
-68.033287
-96.336250
-127.954773
-55.674179
-69.016815
-65.350662
-80.317139
-50.594509
-71.779579
-112.091263
-81.739304
-146.162598
-64.845253
-70.499153
-50.375534
-158.071655
-114.541832
-84.422981
-52.906097
-55.809902
-75.671768
-75.814178
-139.027771
-93.228821
-66.998009
40.114582
59.644234
51.040333
53.955990
36.368122
62.994846
73.223633
42.445118
37.085751
-43.635113
-43.819717
-48.970451
-75.684914
-76.321152
-56.947102
-138.262985
-134.925293
-57.359722
-64.680443
-49.350502
-75.608383
-61.699780
50.528069
56.227512
45.523365
-62.495094
-108.126137
-64.017159
-63.918785
-70.837608
-68.316628
-59.974705
-68.870529
-87.859413
-75.074829
-106.791641
-58.766376
-91.020515
-95.043991
-76.303719
-62.098869
-54.138027
-56.704082
-46.469246
-57.920246
-35.727604
-134.372559
-149.175613
-135.993286
-54.135651
-60.713261
-43.784107
-69.297226
-90.740021
-60.037655
-93.573631
-84.808922
-150.504959
-55.554901
-112.552666
-37.674770
-65.473572
-134.240280
-64.559692
-57.806129
-157.086853
-76.301643
-51.134804
-42.964684
-34.371815
-63.826073
-64.286324
-118.875610
-145.279312
-147.552536
-58.258839
-44.060852
-56.128395
-84.036957
-75.618057
-78.537270
-49.791676
-49.200809
-66.025337
-64.123322
-107.070755
-62.452660
-56.266178
-64.688354
-85.008171
-64.847603
-53.965321
-66.287888
-63.885426
-94.856361
-46.455299
-89.475838
-89.087723
-95.386642
-85.876251
-162.369217
-107.578751
-91.778168
-104.889160
-63.970284
-117.608559
-73.565948
-100.155373
-129.581635
-76.748482
-92.321815
-82.148422
-93.983116
-103.667740
-106.861908
-61.525631
-101.991089
-71.308449
-94.132645
-118.538170
-81.956390
-97.247498
-88.061630
-67.252144
-156.982468
-75.416046
-70.719322
-160.064224
-72.773544
-63.112858
-57.600246
-123.582649
-144.056351
-50.452892
-58.909954
-69.220764
-62.888744
-78.161163
-57.095001
-89.610580
-61.455032
-75.269371
-145.446228
-65.384468
-156.896240
-68.774826
-78.724937
-133.182465
-93.172348
-116.561844
-59.399940
-54.503132
-84.141945
-135.141693
-69.899513
-54.692715
-88.328644
-37.641792
-75.207359
-64.462761
-60.914001
-144.163940
-119.970352
-79.101128
-150.400177
-130.825134
-75.106728
-79.893661
-40.497734
-84.363464
-60.364429
-65.781250
-57.798813
-59.376545
-65.510475
-44.559460
-73.738380
-102.197235
-117.541733
-61.144001
-58.358635
-60.668262
-153.807785
-89.981232
-147.334717
-62.002922
-44.584820
-51.474678
-37.657082
-132.949905
-124.216339
-79.200371
-76.834328
-124.683975
-64.338844
-110.691200
-145.465836
-132.007553
-73.564415
-138.383041
-67.521431
-74.636536
-82.743690
-95.913940
-79.747383
-89.968956
-90.086021
-70.597015
-156.844604
-114.395889
-70.432449
-151.307236
-74.982765
-114.144638
-67.451073
-156.215714
-65.898499
-63.786121
-143.132996
-75.358673
-141.339645
-92.024223
-91.514122
-78.377792
-65.474083
-147.958099
-50.083115
-80.996368
-108.759880
-115.349335
-170.924225
173.482086
-74.640488
-51.603760
-155.361252
-64.969048
-68.506416
-55.402958
-67.138512
-53.516193
-64.354149
-58.162254
-165.342743
-99.600464
-139.162476
-68.390793
-68.565598
-123.469254
-98.275887
-89.831932
-72.285225
-57.343151
-30.643925
-22.960398
-58.606312
93.802902
-58.190796
-93.123184
-94.759773
-100.362236
-84.248238
-60.218796
-74.248238
-32.215897
-56.347500
-124.935394
-78.355797
-92.455704
76.716934
42.293537
56.284988
58.611584
60.696419
-77.921249
-97.626007
-109.798096
-62.070953
-155.416290
-64.550262
-147.087845
-47.596630
-173.572357
-94.725784
-163.290924
-53.806332
-133.008591
-57.987354
-76.769775
-143.486694
-95.570831
-91.918655
-61.488247
-142.351624
-106.387871
-66.162590
-125.576843
-86.284805
-150.412476
-59.635429
-96.680199
-132.237762
-55.096500
-59.981995
-124.739616
-75.371712
-59.642662
-159.097229
-65.750496
-125.126678
-45.096813
-106.939705
-156.847214
-58.285572
-106.981544
-50.715405
-107.237503
-83.781433
-153.698105
-57.141518
-28.836658
-93.576660
64.536995
56.267044
51.989807
45.457020
36.090572
46.989311
-90.233879
-64.099388
-79.015930
-80.313202
-41.414162
-94.565941
-145.645569
-166.962524
-65.432625
-45.489288
-104.024094
-59.506210
-67.795670
-64.804428
-73.591530
-86.905510
-64.041084
-68.389351
-83.435829
-143.356934
-62.757317
-155.677078
-69.394562
-43.177090
-94.664673
-78.263512
-58.424221
-44.267509
-58.221909
-160.875977
-58.981800
-49.506676
-142.570206
-131.431946
-71.091011
-154.697662
-94.911003
-49.254505
-69.957397
-53.360535
-123.384972
-115.474693
-61.682007
-71.733727
-81.174194
-65.320786
-48.811996
-113.374069
-67.823708
-57.022949
-68.408203
-59.692825
-103.110603
-108.957962
-57.402660
-96.077629
-60.399235
-78.480682
-60.986702
-113.020714
-120.116547
-82.396858
-96.578621
-148.315445
-110.987000
-105.967522
-132.327682
-74.961250
-160.308167
-146.271027
-72.773056
-67.215988
-61.971046
-85.277077
-55.842728
-57.141376
-131.891190
-60.279934
-148.606979
-63.607841
-69.239098
-51.834454
-54.289471
-71.126053
-65.281059
-61.815941
-39.147396
-60.620651
-52.240154
-78.277458
-61.876759
-60.432159
-46.078354
-80.026894
-78.926361
-106.547226
-157.521225
-66.893532
-63.264229
-44.903141
-51.001381
-52.294071
-37.276775
-70.768684
-72.114998
-111.830620
-112.949921
-110.023415
-98.321449
-73.056297
-68.360725
-45.419121
-53.832649
-144.585327
-67.959076
-64.673195
-34.569733
-114.593697
-67.415840
-88.107246
-62.212616
-62.446136
-66.432373
-113.166687
-59.937557
-69.466118
-84.247322
-67.803940
-102.206856
-62.912296
-67.382042
-63.258640
-76.916527
-63.133526
-65.928337
-63.169437
-177.347458
-133.682159
-62.799480
-163.890335
-61.084496
-61.315300
-65.364616
-54.272060
-55.019180
-67.541199
-124.578323
-156.125916
-66.583145
-120.407677
-57.409554
-109.485115
-106.969719
-143.834213
-115.809113
-48.597370
-62.490997
-136.212036
-63.440998
-78.931290
-122.784172
-129.447876
-61.099400
-65.946114
-94.536804
-148.634613
-38.747578
-59.376762
-63.580055
-87.675568
-59.936104
-85.256386
-128.696548
-131.581177
-117.938263
-77.611069
-68.849480
-102.331116
-59.906773
-65.224289
-108.009201
-112.222046
-103.479164
-64.444054
-91.719269
-111.695511
-149.455872
-65.755386
-86.826103
-84.143242
-59.015736
-63.131058
-45.827156
-144.482956
-78.867630
-56.194260
-51.468555
-66.937508
-40.431026
-110.643593
-144.950958
-64.954689
-74.219391
-68.900620
-51.667252
-101.952408
-60.716576
-58.016060
-70.826111
-103.295341
-69.045464
-74.817108
-60.264175
-30.761992
-64.406136
-85.312439
-69.284927
-94.214241
-76.876900
-73.627495
-125.959869
-61.708012
-158.650208
-94.522194
-56.473804
-60.097958
-80.549461
-77.262848
-85.827843
-129.128296
-68.243378
-61.947510
-80.474663
-141.085083
-35.351250
-144.524414
-74.169479
-53.891689
-104.309944
-152.875412
-40.049511
-64.546257
-76.942757
-140.596054
-65.759888
-49.737812
-84.295914
-153.057571
-64.182770
-154.111572
-108.785248
-89.346405
-86.111298
-67.650314
-78.798042
-106.762222
-150.116440
-76.038658
-62.558540
-84.122360
-90.347160
-115.826393
-61.333389
-72.487183
-105.242081
-119.919029
-82.447441
-124.535873
-60.549446
-109.712570
-64.234879
-97.710182
-81.646225
-47.352798
-91.841980
-63.954861
-67.318741
-62.450336
-63.183876
-98.001167
-157.348038
-75.181366
-85.818199
-81.417084
-64.597588
-76.722336
-43.256130
-107.156677
-50.202343
-62.886246
-87.026619
-136.184631
-163.573807
-95.436890
-68.179504
-63.275532
-56.468132
-54.475258
-40.937859
-67.906059
-76.952782
-152.633911
-62.425575
-53.013424
-157.132782
-74.682709
-135.691422
-59.070000
-82.518463
-23.622896
-69.769913
-80.612297
-74.974976
-62.658062
-84.901581
-49.207523
-81.025734
-74.715256
-62.572857
-61.947300
-74.682831
-80.759239
-102.830612
-61.782700
-49.319855
-86.436005
-58.899162
-63.609509
-58.111492
-57.715656
-121.568451
-56.800537
-48.072224
-152.766113
-52.343071
-77.309029
-79.051056
-101.004105
-120.676926
-60.990360
-105.042473
-151.785538
-62.265415
-56.113663
-53.449120
-108.241837
-62.323677
-48.727669
-92.086960
-158.408356
-29.501966
-125.093048
-59.433716
-55.903275
-62.298000
-67.822166
-64.603966
-56.832172
-65.243141
-148.301132
-51.183613
-60.461433
-102.293724
-99.237144
-48.943432
-64.180954
-63.875298
-52.939606
-96.263535
-101.363121
-87.805428
-154.216476
-172.473175
-147.407867
-118.962708
-54.484695
-160.310715
-99.427139
-106.968895
-89.169060
-42.492542
-63.387199
-56.219566
-101.077324
-155.888168
-62.414505
-65.946716
-68.457726
163.568375
-67.320755
-95.713150
-61.366863
-91.278404
-68.519417
-123.821388
-155.901352
-154.982605
-50.543255
-60.411354
-82.975830
-62.203220
-160.367386
-137.293823
-30.873215
-65.942093
-52.097767
-78.344666
-88.651047
-125.480019
-66.471802
-68.367683
-55.869892
-107.027878
-58.675339
-64.706161
-58.067177
-67.054649
-103.321724
-99.171036
-60.753929
-60.653252
-86.063660
-83.344681
-102.953331
-60.969463
-151.341599
-58.782066
-76.926010
-58.267693
-50.193977
-57.023415
-79.252556
-85.033234
-103.286858
-52.689175
-66.471672
-135.349701
-52.636200
-113.298447
-55.182369
-63.822685
-72.070435
-43.206539
-84.368271
-161.210266
-100.617950
-71.371574
-67.383934
-125.460693
-54.973164
-68.538284
-60.823383
-60.963589
-151.450699
-82.968544
-130.968597
-64.127663
-83.148346
-58.466000
-85.203079
-93.562569
-87.113434
-129.980515
-57.092884
-149.663528
-82.208298
-61.551140
-74.080521
-119.902145
-155.177048
-88.897629
-59.389351
-56.159351
-74.710609
-59.965157
-74.396591
-52.840885
-59.883469
-83.114731
-105.742294
-51.900547
-59.509289
-92.043633
-114.513634
-63.664318
-75.091599
-43.016808
-65.644600
-81.850853
-153.919571
-55.603592
-56.266941
-78.789383
-73.370369
-114.840775
-56.322956
-56.353237
-102.538521
-121.091164
-32.496777
-44.605202
-41.646542
-74.424156
-57.022724
-144.138016
-140.724182
-140.247116
-73.845268
-112.998177
-153.302338
-51.534439
-122.344612
-96.638535
-62.477692
-104.929245
-57.751732
-100.504608
-71.206139
-61.900909
-60.031445
-64.909431
-124.595497
-66.511658
105.411270
52.327698
79.950745
-75.522896
-64.746750
-62.168926
-95.338081
-60.364220
-56.646656
-63.558884
-153.022049
-66.576469
-104.152603
-84.905479
-49.880314
-87.670906
-60.016930
-60.591507
-76.378128
-75.009026
-72.128181
-61.614422
-109.895180
-71.549248
-63.423065
-105.404099
-71.551224
-129.533676
-71.727715
-149.209106
-56.137726
-104.064278
-99.568672
-65.922226
-139.328659
-128.903427
-94.415970
-79.416428
-86.025917
-52.920933
-89.717964
-67.390511
-137.629593
-163.329315
-114.641563
-86.923508
-86.886917
-45.408539
-142.256134
-67.468750
-137.135071
-67.253952
-79.664604
-67.459938
-109.225739
-125.746346
-154.333237
-57.726166
-42.760822
-97.330833
-82.367828
-132.621506
-73.659256
-78.790070
-134.269379
-57.757881
-49.410103
-60.092915
-54.708393
-88.151726
-60.296680
-66.400879
-58.417934
-174.259796
-58.578690
-81.524002
-26.629864
-63.140491
-82.035385
-61.979218
-109.029213
-85.950279
-94.825317
-62.726337
-85.037773
-91.710281
-73.265060
-113.057297
-84.927513
-56.394466
-93.069038
-138.763718
-82.291298
-96.262779
-50.991020
-151.649414
-118.802429
-84.951210
-110.341148
-133.775101
-76.507492
-69.150185
-108.010017
-112.124573
-113.304565
-64.719765
-67.718613
-58.119606
-81.104729
-59.498814
-80.695999
-166.016174
-95.327202
-165.287979
-115.609840
-50.188564
-68.453987
-99.589348
-60.075474
-67.798134
-63.621815
-78.172493
-64.640602
-48.703163
-53.305420
-141.400192
-159.232208
-91.050522
-70.456345
-74.096687
-139.546829
-99.952057
-96.387695
-140.941116
-133.500092
-60.731964
-93.889328
-57.362392
-100.762543
-93.238228
-83.077568
-92.931511
-64.646919
-83.966423
-78.462860
-73.511459
-46.891392
-92.348541
-138.171783
-77.364067
-65.999367
-155.795425
-128.897644
-58.657852
-101.006744
-82.227882
-58.093140
-81.698837
-151.192856
-67.947800
-96.975723
-65.418015
-121.117241
-87.774124
-61.130024
-57.750694
-95.631584
-130.370285
-88.748177
-67.319862
-139.018219
-120.626694
-86.443436
-71.047096
-57.354576
-46.702423
-81.234436
-74.584595
-74.777702
-63.182396
-145.486221
-163.117813
-150.195831
-85.492287
-50.600647
-119.056129
-91.771736
-72.900734
-62.144978
-146.229401
-140.480972
-79.186958
-63.470737
-73.198532
-54.778992
-148.110245
-57.606564
-74.035606
-82.770737
-143.271912
-57.976608
-58.792366
-58.575104
-36.736469
-96.960152
-53.562485
-71.279800
-96.499069
-111.228470
-87.431808
-84.947273
-124.625267
-89.668755
-64.491638
-63.137035
-45.615417
-138.222610
-60.971867
-52.116367
-58.753502
-72.896217
-90.087944
-54.345924
-149.352951
-105.850441
-59.612885
-69.345428
-48.164867
-60.932457
-78.653198
-46.805405
-100.238495
-61.766632
-23.414593
-154.051544
-102.783409
-56.844982
-79.678818
-65.612411
-151.882614
-48.105282
-94.170181
-69.102890
-156.647949
-73.888206
-81.497345
-57.057156
-66.599892
-68.017761
-77.499832
-137.073395
-54.065544
-46.955872
-90.219818
-85.938362
-78.208084
-52.827312
-65.530922
-60.867630
-105.899780
-85.597412
-99.411362
-148.684036
-98.190765
-117.481270
-82.593903
-62.567249
-61.305878
-63.568565
-141.845215
-81.672447
-117.602997
170.068222
-129.872513
-99.379326
-108.133141
-102.839806
-115.179306
-49.565887
-33.166550
-67.260536
-96.182358
-94.331802
-108.919823
-63.913029
-102.886505
-82.317009
-100.282860
-147.761490
-89.344727
-77.042320
-63.333179
-94.370911
-58.197056
-133.921692
-69.568245
-67.962120
-62.163845
-67.699196
-82.246094
-109.935333
-144.124329
-65.791626
-55.843849
-118.211922
-61.993484
-120.792679
-153.655457
-41.144985
-40.915005
-62.710663
-135.007309
-60.248024
-88.422218
-88.166290
-82.006363
-78.623627
-99.600418
-110.990929
-118.876495
-63.598442
-109.782555
-90.013252
-76.741882
-178.248428
-109.247124
-70.088310
-167.523941
-103.863197
-114.753685
-163.930862
-62.797871
-82.261925
-79.239113
-103.383385
-73.147835
-91.764717
-107.953583
-72.349976
-123.780014
-93.337662
-103.420967
-97.668556
-130.723953
-89.786537
-115.853798
-102.020592
-64.346321
-79.008347
-90.875610
-107.489586
-89.843536
-51.633087
-86.063637
-63.525734
-64.942352
-43.174713
-60.790936
-55.432163
-31.034267
-57.753597
-35.427021
-72.358543
-67.925621
-153.755859
-57.185699
-100.804916
-161.874603
-75.887985
-55.415287
-114.671547
-67.022194
-157.136246
-58.508217
-73.925903
-136.316147
-53.016441
-70.654167
-59.988716
-67.060257
-58.951878
-49.700386
-109.611015
-85.469063
-69.141098
-95.724838
56.053257
72.807739
-91.802895
-145.851166
-71.891411
-63.868732
-60.935440
-118.413506
-77.979912
-146.307587
-62.152779
-133.069305
-47.976376
-68.095337
-89.965347
-82.880684
-69.230499
-116.619270
-68.148018
-71.642372
-152.471298
-61.599518
-145.396927
-91.544853
-84.723351
-62.535610
-162.617950
-92.450027
-101.647667
-118.485497
-63.633045
-105.443481
-71.408478
-86.224861
-107.702759
-70.727394
-114.690865
-92.437996
-126.042664
-107.012543
-128.882492
-156.101196
-101.226921
-121.623177
-60.727291
-81.078331
-60.303982
-109.320763
-57.344810
-66.760284
-119.302376
-102.583649
-129.056534
-54.406754
-78.235970
-75.064812
-60.522045
-119.399475
-76.288597
-117.954338
-95.565445
-120.982422
-100.651459
-99.465034
-74.347931
-106.536057
-73.720779
-68.173759
-83.584503
-122.217651
-66.859642
-99.245880
-55.991192
-62.777119
-66.412422
-124.089134
-67.900230
-109.858513
-135.123611
-102.868568
-57.537224
-56.343803
-51.303604
-56.842869
-57.801899
-45.287098
-143.666977
-72.817093
-101.207550
-150.616989
-35.443268
-56.660488
-63.817677
-152.317261
-36.555878
-132.974716
-84.932358
-71.221672
-160.921432
-56.218388
-59.914452
-141.792145
-150.118958
-75.871483
-64.693146
-129.184189
-55.660038
-160.449051
-43.219559
-124.293015
-56.830143
-133.223343
-37.699596
-93.358986
-35.169994
-71.754097
74.201340
66.187393
56.368351
50.552906
55.298088
89.164253
-91.559189
-55.750412
-66.787117
-75.939873
-51.910439
-54.570992
-47.687576
-43.568665
-44.545639
-49.695850
-72.471092
-74.258224
-87.421135
-156.248657
-35.445553
-60.743477
-50.291134
-88.707649
-60.572128
-45.782124
-73.825523
-81.875427
-77.740486
-58.494408
-55.656189
-132.252640
-67.921471
-57.643551
-153.793213
-94.929588
-104.250732
-65.645248
-90.349167
-70.881348
-67.047859
-63.310837
-57.389145
-76.906845
-76.308876
-65.754066
-66.235626
-65.706917
-149.258286
-44.765850
-157.692856
-48.498470
-61.160599
-108.166618
-141.615448
-148.212830
-52.694191
-62.546074
-108.717430
-77.534935
-43.784733
-163.164993
-70.084297
-69.149986
-79.977303
-65.085228
-126.559273
-96.530640
-59.536900
-75.837616
-66.375626
-71.278748
-124.011436
-109.651733
-97.238365
-36.835926
-78.354538
-58.287395
-65.818993
-74.764084
-103.702057
-54.593353
-86.094086
-153.374771
-63.565590
-63.282455
-57.201679
-65.214844
-73.282547
-43.108902
-64.469727
-115.191628
-64.438461
-81.327454
-114.362251
-100.436081
-47.728313
-90.679092
-67.679504
-149.386414
-61.390831
-69.707802
-124.989517
-61.729622
-66.570946
-29.227283
-74.623787
-82.096504
-71.688576
-71.335190
-60.932690
-76.906662
-71.794365
-156.614014
-162.473297
-78.236809
-68.397346
-152.755127
-95.937019
-136.679688
-80.767563
-162.531860
-156.886902
-60.129807
-69.631699
-59.897137
-67.536194
-52.208122
-123.418068
-95.483711
-62.442612
-91.093224
-151.306961
-80.914085
-64.020569
-80.750061
-56.915661
-121.598053
-90.719353
-109.695923
-136.463425
-159.172821
-100.131897
-136.551682
-65.122543
-153.277176
-59.071190
-66.756844
-58.141476
-162.620514
-164.657928
-95.819122
-113.954605
-31.395887
-76.200829
-68.148819
-62.940697
-113.775230
-93.910400
-149.480881
-84.442551
-115.669739
-59.969967
-115.380371
-93.272980
-57.912079
-91.995476
-83.240585
-64.372040
-86.344170
-71.144257
-64.120583
-70.292625
-96.680779
-121.602821
-94.984970
-84.942085
-164.261353
-74.161270
-83.377846
-95.098549
-58.536228
-76.223114
-118.046028
-58.071323
-92.729843
-81.533806
-67.073013
-64.934196
-95.529701
-85.667572
-55.046169
-154.210312
-102.962883
-124.150841
-74.457962
-60.541195
-82.281830
-96.361443
-61.558880
-64.591293
-62.003773
-58.265282
-72.046669
-152.233536
-60.470627
-146.849136
-57.335438
-83.745087
-152.734695
47.588058
50.146893
73.571907
45.643509
-92.860092
-64.826225
-80.870293
-92.693901
-60.276600
-136.478302
-62.462944
-52.814983
-102.847412
-105.788895
-150.676224
-102.203903
-67.482376
-84.225067
-75.565155
-97.786728
-163.274399
-108.032669
-137.107132
-59.307877
-67.383354
-79.443024
-86.571938
-70.763657
-87.015923
-49.231060
-88.323341
-132.920975
-136.258911
-96.196510
-112.135773
-75.456932
-60.846027
-120.171158
-66.027740
-56.262779
-63.909740
-135.996841
-172.636581
-67.063995
-72.333244
-83.442429
-137.998779
-62.829201
-109.181145
-70.255737
-64.283424
-25.079884
-120.994171
-145.437851
-59.104321
-61.057182
-130.583069
-80.952133
-35.865654
-78.133263
-82.859222
-70.573486
-84.670029
-76.093567
-80.567879
-110.545692
-90.943390
-83.014931
-101.012596
-49.439899
-59.270164
-89.338142
-57.185326
-123.612648
-62.562256
-90.974091
-134.668625
-153.802917
-58.112286
-132.038895
-76.234001
-88.123100
-51.092884
-66.515831
-63.784157
-67.749527
-56.679432
-149.395248
-71.948654
-134.516144
-94.893501
-142.575165
-101.289711
-138.074524
-28.348869
-57.993877
-95.113327
-70.994492
-152.502502
-66.959473
-54.479046
-71.769905
-52.400974
-100.163231
-151.960754
-63.630844
-157.267014
-45.587284
-86.744057
-55.490234
-147.740448
-126.615379
-61.509197
-59.550495
-90.208199
-111.596054
-57.096138
-74.239685
-82.113220
-70.744293
-59.307457
-68.810326
-56.551575
-69.912743
-155.683044
-84.659012
-84.533478
-61.763432
-62.199402
-81.142357
-62.401287
-76.196945
-90.818909
-112.694496
-54.318398
-86.466537
-49.193390
-150.571014
-57.611843
-54.675350
-91.412621
-56.348301
-74.221283
-105.430359
-67.894402
-59.255615
-72.990517
-151.506927
-89.596146
-64.784050
-93.677101
-102.084335
75.603699
84.052521
74.830215
41.447258
85.776123
-138.927841
-65.028473
-60.182133
-51.800785
-134.497162
-87.625145
-72.426643
-63.006554
-144.339767
-62.651779
-98.785553
-98.685219
-79.435890
-72.050629
-53.327572
-174.453003
-128.383865
-65.303261
-50.076355
-111.430710
-88.996918
-65.170685
-116.700043
-56.031223
-56.473934
-67.312119
-102.274078
-65.207321
-74.315292
-135.825394
-73.817238
-149.585403
-83.309639
-71.977592
-63.120205
-132.076202
-66.045113
-58.401466
-122.817726
-55.850166
-79.697830
-64.632973
-161.386139
-141.929153
-84.135269
-65.116409
-62.514408
-58.878906
-77.768013
-162.679321
-146.593765
-98.446922
-92.868919
-59.246685
-64.441612
-66.691238
-125.722084
-63.469154
-142.384201
-65.422607
-60.469357
-158.494446
-42.530941
-72.189133
-88.320984
-67.529121
-54.853020
-52.789223
-150.477692
-85.321510
-50.282372
-94.188065
-41.608265
-115.609428
-75.263954
-67.402534
-148.064880
-167.329605
-21.698917
-141.439606
-51.127533
-60.458359
-82.466919
-121.235550
-103.791740
-72.095680
-123.238670
-58.132591
-161.399536
-116.954567
-77.768944
-165.220566
-155.553207
-53.502701
-115.252716
-59.789265
-159.944565
-124.932419
-72.084190
-144.617966
-107.165771
-66.874214
-87.843185
-55.866844
-108.248451
-81.995819
-58.811790
-98.794930
-101.161835
-106.598175
-89.464226
-106.232552
-96.535210
-91.234276
-72.744415
-122.164032
-67.881966
44.679596
47.925770
27.018942
47.588531
36.362286
65.824654
48.479599
53.545509
48.519009
62.839863
45.713791
54.974487
61.046764
71.163658
50.086704
81.805099
79.806938
52.593159
104.462013
66.130486
48.101311
66.724480
66.532623
37.650627
87.842453
-66.479683
-80.892189
-47.124954
-113.091057
-56.847652
-77.854668
-59.766804
-114.590187
-79.272141
-74.068695
-30.972073
-82.378059
-66.614258
-66.284271
-95.997261
-74.510033
-47.780712
-149.158585
-146.340378
-153.658401
-56.955147
-74.981445
-90.019867
-72.554192
-67.411293
-60.659344
-76.225945
-126.582909
-111.910637
-108.015717
-63.269043
-144.507263
-63.964569
-104.045547
170.676880
-66.029892
-63.861946
-60.713642
-43.018879
-37.286713
-61.521992
-61.913067
-56.646282
-87.789879
-160.118973
-77.002380
-48.825008
-94.315147
-152.986343
-48.713413
-43.304901
-60.302502
-91.875130
-39.215618
-63.789196
-100.768326
-83.470894
-55.402634
-87.372124
-67.864738
-98.242722
-57.135921
-150.747833
-49.812122
-73.297340
-68.954842
-62.987572
-99.513626
-72.514526
85.512222
-50.967621
-67.403175
-59.206516
-89.200096
-175.134521
-56.832821
-75.920670
-59.556255
-56.619259
-148.743164
-76.967552
-90.287941
-73.199379
78.968498
-64.745140
-69.501297
-101.776688
-67.378212
-133.269791
-74.636497
-59.744808
-62.875202
-69.388161
-87.179710
-122.079765
-70.204208
-102.965813
-83.759560
-57.461327
-84.604012
-56.965355
-75.272926
-123.582214
-167.081085
-117.901787
-112.151482
-157.889465
-50.885082
-107.851379
-128.432632
-52.391109
-64.925659
-61.641552
-79.881615
-164.547394
-60.441814
-135.334671
-58.736919
-119.192207
-74.735565
-60.157173
-64.270142
-157.302383
-60.590168
-61.661003
-86.874359
-70.843277
-114.307404
-58.055805
-119.607658
-107.367516
-97.362381
-116.035904
-106.130783
-62.441246
-83.214844
-54.187614
-68.588203
-69.384926
-142.219772
-56.228401
-136.721802
-63.579147
-96.144173
-68.735725
-117.313736
-91.587898
-130.406830
-111.567337
-66.856018
-84.277481
-74.416191
-93.695618
-44.832581
-135.042999
-53.262653
-60.905628
-114.442352
-69.451096
-48.188614
-70.486641
-78.073967
-75.287804
-55.727013
-26.806376
-48.060905
-123.950417
58.138969
74.189285
79.777863
-77.607750
-147.592026
-117.454590
-51.983982
-55.565598
-63.327667
-161.471283
-26.083433
-71.980530
-69.334518
-65.363678
-65.464256
-66.104645
-54.513081
-72.400093
-65.076180
-72.883171
-73.268852
-100.721123
-78.557236
-59.657963
-55.305122
-55.040817
-87.433907
-57.328793
-152.132385
-114.124420
-143.669495
-63.660187
-58.933353
-62.133163
-57.125351
-79.373512
-94.288635
-67.087357
-51.537891
61.962605
54.470284
78.679710
69.754128
68.083549
64.886917
-85.374023
-71.223297
-77.883209
-134.533417
-74.622734
-104.419044
-45.037838
-64.608467
-78.482697
177.629562
-131.280716
-58.373096
-127.124420
-139.794754
-46.135979
-54.406223
-63.790485
-86.611992
-108.546417
-57.781464
-74.358101
-133.140472
-159.508194
-95.381355
-102.586029
-76.086708
-110.421516
-58.094936
-52.206825
-64.817162
-77.411102
-56.898861
-69.857613
-71.243141
-157.336807
-71.533058
-59.189274
-56.015560
-57.612144
-118.614929
-90.377975
-97.000084
-105.252884
-115.932198
-92.105736
-107.956902
-50.746464
-102.949493
-103.707108
-72.161652
54.081051
69.814545
34.658127
51.928738
40.049843
-84.919350
-67.726242
-89.951103
-163.413681
-167.330185
-67.820763
-83.793724
-69.345131
-96.950157
-80.726257
-96.251099
-70.395683
-58.180546
-162.242981
-118.420799
-30.747967
-52.147224
-136.601898
-69.292763
-94.537376
-70.356361
-136.704086
-76.138229
-127.591904
-96.012688
-134.362228
-126.687355
-62.356155
-85.595680
-44.797485
-74.557365
-57.177883
-79.667892
-120.419327
-72.839256
-55.398083
-48.555786
-61.190529
-83.144554
-66.699867
-111.473038
-60.306591
-161.270966
-62.458168
-135.577164
-66.113815
-37.366280
-65.020149
-64.237923
-80.691208
-66.515961
-137.921967
-132.064804
-160.498779
-97.328789
-52.399841
-112.118454
-65.112213
-48.672821
-105.373367
-68.749908
-60.390602
-67.900017
-59.948608
-99.294525
-53.031544
-70.553169
-55.749161
-84.952927
-62.868774
-68.203903
-59.325634
-75.245461
-73.766350
-154.958862
-68.174194
-50.955223
-158.380157
-55.048973
-131.580643
-83.676254
-102.141495
-103.727470
-45.571674
-105.307411
-96.901718
-151.057037
-118.399986
-61.697956
-61.970875
-99.018677
-59.795544
-55.136761
-48.766090
-64.608284
-157.351944
-119.365387
-76.719772
-76.785049
-56.416634
-77.750252
-63.025410
-94.815605
-60.056431
-152.362976
-62.661533
-63.042152
-124.865822
-153.747116
-59.218002
-57.664253
-48.829231
-73.251884
-134.914185
-88.525604
-56.745361
-71.457748
-169.847397
-72.528458
-54.960464
-72.307655
-43.026806
-100.659828
-114.429619
-70.958206
-82.910339
-121.341743
-144.217957
-75.230095
-96.025658
-174.574783
-56.766087
-37.594208
-68.459930
-31.725471
-50.907017
-60.211365
-70.549255
-148.803101
-67.636436
-104.012428
-63.267532
-46.024704
-54.124924
-155.956024
-51.441879
-53.810711
-64.248344
-137.189957
-56.769619
-58.666000
-85.402252
-101.810028
-70.344063
-46.966911
-82.300720
-71.083015
-64.582924
-136.208725
-51.292637
-110.937500
-162.336411
-114.520401
-106.514618
-34.433342
-90.394234
-52.679161
-73.072113
-66.409431
-90.741211
-120.281265
-108.685165
-58.815998
-128.180054
-90.444527
-33.190369
-52.826080
-62.418594
-71.200554
-116.157166
-52.923298
-62.784996
-69.222221
-90.157997
-61.197479
-89.821449
-76.945358
-86.750198
-143.634933
-99.123985
-61.868607
-68.901398
-57.576229
-71.149872
-60.950977
-132.163315
-60.209930
-88.180573
-68.370453
-135.740784
50.380779
65.849312
60.746265
50.706173
53.267685
98.774086
75.696548
64.625801
54.680202
54.287014
-40.681431
-123.698067
-96.133148
-70.431046
-62.504623
-103.707626
-152.365906
-79.091805
-121.996216
-64.659264
-62.270840
-69.928345
-60.984379
-73.353111
-95.732063
-70.979248
-68.286263
-62.501453
-131.209183
-105.520874
-109.562241
-137.269608
-63.238560
-78.009338
-115.350975
-100.398003
-83.279533
-74.247719
-65.179039
-47.433792
-138.155670
-82.574524
-80.980934
-37.921093
-56.826141
-171.352905
-144.651215
-121.524437
-160.946091
-63.762314
-105.439636
-49.697338
-148.923859
-142.078827
-104.300690
-51.620590
-49.251621
-70.058327
-54.981529
-130.296616
-82.055901
-107.558907
-82.032219
-118.538551
-84.614708
-62.682747
-62.083225
-78.362930
-121.663368
-136.766571
-55.517971
-89.060074
-57.603874
-61.981579
-66.078888
-81.954689
-62.653320
-85.399239
-69.886337
-67.115242
-70.316193
-64.281174
-58.002327
-84.204498
-147.593704
-130.069489
-60.327915
-61.698891
-87.361099
-46.868801
-94.410141
-53.221348
-56.330406
-130.463913
-59.005413
-58.016819
-70.229240
-140.550232
-63.711227
-73.100700
-124.776474
-73.548218
-112.076248
-101.862938
-100.897820
-61.757229
-159.447174
-71.975861
-59.832073
-69.519722
-80.663933
-66.426361
-73.186768
-75.111206
-55.314003
-66.706589
-46.863190
-160.516373
-69.583237
-129.551682
-93.400902
-88.822548
-87.060287
-53.456505
-133.689056
-54.398129
-171.365372
-106.593002
-104.368233
-85.754173
-137.790054
-33.467045
-41.305473
-91.969139
-125.223030
-59.138481
-86.711525
-132.154587
-77.603821
-59.963383
-86.615524
-56.929195
-61.855530
-77.641479
-138.358932
-50.315605
-94.934586
-98.500961
-116.355614
-99.570496
-60.430054
-81.832947
-44.652977
-55.578693
-32.970127
-81.912926
-56.219604
-119.835335
-92.472351
-97.239441
-73.460823
-97.616066
-53.515862
-86.428337
-88.224144
-87.199814
-145.709641
-74.468704
-87.191101
-53.094666
-49.466953
-56.995686
-150.337021
-64.274590
-70.404282
-69.377861
-136.165039
-132.536667
-63.107746
-102.991226
-76.441658
-89.905388
-133.505722
-61.106293
-120.498558
-116.439583
-108.031494
-58.525360
-78.170120
-78.784401
-38.822475
-58.649132
-66.221634
-92.703667
-107.130898
-144.636490
-38.837101
-133.465240
-94.842339
-98.341621
-54.927990
-50.955994
-64.390701
-63.501530
-68.867226
-59.523136
-53.871620
-60.223988
-114.849022
-90.861618
-151.198090
-83.195297
-70.997047
-32.675194
-112.489197
-70.705872
-82.755089
-59.425716
-58.251987
-91.266655
-76.204597
-55.889095
-56.927700
-128.535278
-61.116043
-107.312469
-120.367310
-56.155258
-41.737396
-65.263626
-80.898788
-69.233757
-87.972557
-71.880890
-84.110161
-105.859009
-100.745903
-77.930038
-104.101158
-92.666107
-83.522667
-174.843796
-69.499619
-126.113342
-142.417191
-135.908768
-81.433319
-71.658432
-71.976440
-122.033264
-46.915874
-58.779942
-54.363571
-92.905418
-143.398788
-135.459549
-110.583588
-66.963020
-89.374748
-59.760445
-71.275505
-66.274048
-64.189629
-85.568291
-57.863262
-71.271568
-131.148346
-136.206772
-110.569092
-125.147408
-54.534718
-72.826241
-68.415436
-71.933411
-67.550156
-124.074585
-106.911026
-101.293602
-129.989655
-91.099083
-57.799618
-109.272606
-148.156281
-130.438431
-75.394669
-86.331802
-91.971603
-52.047741
-107.171906
-101.146431
-63.451080
-102.544197
-125.482155
-52.122589
-81.857895
-66.789604
-61.354561
-57.536747
-50.973370
-88.135674
-20.277704
-51.421604
-127.899055
-64.838181
-52.665344
-103.236122
-83.575165
-68.305412
-96.505600
-56.444138
-69.972549
-94.439835
-134.050446
-81.669487
-53.566452
-155.089722
-149.093979
-22.852705
-162.192703
-114.364853
-57.121319
-143.791534
-109.335854
-99.776161
-71.130417
-119.059753
-83.042801
-104.462051
-51.748554
-72.364136
-64.107056
-158.849030
-110.604973
-128.951157
-131.722794
-114.343353
-126.148613
-77.914871
-62.322701
-129.631866
-78.773262
-86.455513
-59.772213
-173.545105
-61.215145
-41.467258
-121.532730
-140.893326
-57.356804
-78.050316
50.285389
54.701580
83.048599
64.907722
-146.076294
-74.305573
-117.729042
-118.707016
-132.895676
-113.762497
-147.124405
-99.132286
-116.820778
-76.743111
-59.119656
-63.457275
-56.814678
-86.691505
-63.182053
-55.835590
-62.411964
-71.080917
-86.668938
-76.046494
-55.162407
-104.626488
-143.399017
-48.955528
-146.886948
-150.512634
-61.981941
-82.305183
-86.048737
-155.260101
-55.703739
-78.135513
-56.980965
-137.007050
-56.991043
-66.853752
-141.870483
-95.087334
-169.578506
-78.302910
-64.774803
-75.807800
-73.021423
-62.482552
-59.586773
-59.618538
-157.021286
-84.735992
-58.104435
-62.552837
-80.536560
-91.496979
-112.168587
-81.449097
-73.623566
-116.511124
-165.893204
-166.908783
-59.414207
-135.628555
-65.094788
-116.790283
-72.114723
-61.053677
-154.856812
-63.181164
-142.840775
-45.473080
-138.232193
-57.118191
-82.331200
-140.135269
-107.178871
-52.112057
-74.937210
-112.671509
-153.002289
-32.035439
-43.598221
-117.459328
-84.630707
-102.214775
-67.741859
-63.714966
-75.426018
-66.540802
-72.152390
-75.822624
-72.848495
-73.243790
-59.924450
-65.869797
-66.241493
-96.031174
-61.814213
-80.461395
-79.476547
-138.845337
-93.502434
-114.854675
-95.853546
-143.921616
-61.644871
-123.142555
-55.369663
-63.356457
-32.521584
-158.091843
72.708778
78.822029
84.707283
70.147881
60.041992
78.077408
-56.191898
-63.635406
-96.849983
-66.815903
-71.336601
-55.213123
-60.781796
-78.048134
-163.460724
-87.415863
-60.892593
-119.761116
-88.548218
-79.894531
-63.681450
-104.339294
-60.318325
-92.043015
-59.050526
-64.208687
-58.222633
-84.620888
-92.978989
-143.151031
-67.734215
-77.855606
-67.653114
-41.764339
-59.325188
-54.028973
-41.215019
-89.144234
-50.346210
-161.570953
-58.777977
-62.861588
-140.774979
-60.642761
-111.372169
-123.599739
-86.322914
-159.440796
-122.717331
-116.487175
-136.692703
-66.524414
-118.438766
-59.540703
-70.123032
-66.248505
-66.731033
-55.362541
-80.033249
-87.996208
-89.421692
-66.283295
-64.427910
-70.020393
-101.508072
-58.450394
-90.625656
-54.099579
-149.461441
-47.268074
-69.958412
-85.377815
-49.401440
-76.723999
-78.258591
-53.322819
-66.635017
-83.513855
-137.843018
-63.354931
-107.570763
-67.358704
-60.283272
-86.017204
-155.345261
-142.715378
-94.398895
-82.033142
-76.603622
-63.697987
-48.139725
-47.113735
-55.381824
-69.756615
-81.563698
-82.320427
-54.486008
-62.356087
-58.406693
-69.040230
-139.936844
-45.783043
-53.331440
-63.676811
-98.923820
-95.164543
-36.600960
-101.130920
-138.293213
-106.100014
-114.626785
-77.079124
-59.652924
-64.318962
-66.784019
-107.150978
-157.351303
-158.922211
-122.598061
-92.655052
-98.161499
-84.905205
-60.684460
-161.812943
-65.565575
-59.040527
-70.527832
-68.183167
-63.295982
-68.006668
-104.824776
-66.744835
-62.890820
-61.106415
-142.328873
-84.193680
-74.652931
-154.875427
-113.144562
-153.180023
-79.900734
-91.526436
-82.029999
-128.230377
-94.969978
-99.689713
-111.556992
-86.128784
-74.776344
-59.743397
-49.301052
-55.873779
-67.871513
-80.035591
-52.421890
-62.992168
-107.839867
-87.554077
-30.949215
-66.156708
2.729146
-128.268600
-124.095352
-60.832832
-94.940002
-94.217918
-95.728661
-46.664997
-108.619385
-108.475525
-60.324936
-58.621490
-63.714603
-72.995735
-32.608986
-70.699417
-88.229393
-58.504414
-59.398075
-57.009750
-69.060654
-102.774208
-70.862198
-147.890091
-46.686996
-114.503716
-62.588257
-76.486389
-60.086658
-110.554581
-151.070541
-62.449120
-83.953323
-65.530167
-72.525223
-61.865475
-61.914978
-127.624413
-55.098667
-67.210220
-58.759861
-65.344254
-30.920343
-60.845589
-65.373802
-141.743607
-65.569313
-70.731499
-117.160851
-57.880264
-75.838921
-71.585121
-125.976273
-41.819458
-69.309898
-151.665817
-118.640465
-135.885315
-73.286598
-143.382401
-153.480743
-137.999420
-76.988861
-75.029465
-63.771027
-79.533607
-109.337624
-107.127159
-98.905708
-66.785721
-56.888145
-72.970978
-163.754074
-144.976242
-62.265919
-66.649635
-63.192307
-127.801506
-56.702816
-63.484051
-65.965149
-91.398880
-46.067699
-147.906525
-118.388397
-83.732391
-57.395061
-66.999596
-99.117165
-83.984085
-115.580521
-65.744019
-102.243881
-86.265182
-140.432556
-146.406128
-56.039551
-71.125885
-93.930458
-41.089729
-52.373470
-65.893547
-36.971436
-103.651283
-62.231655
-63.629997
-144.633270
-81.295174
-134.058990
-59.158928
-146.218689
-58.701443
-157.783218
-146.788162
-90.686295
-99.763153
-62.193535
-105.296364
-67.777634
-152.386902
-105.443260
-122.605553
-56.220974
-60.249813
-45.940769
-141.698624
-64.173447
-98.389702
-147.644028
-69.835564
-133.211792
-66.858589
-61.399181
-67.036537
-71.515587
-76.079720
-133.329681
-85.117126
-77.330643
-127.454071
-94.420128
-135.301590
-64.561401
-85.264748
-76.470245
-86.275665
-103.268234
-69.057816
-70.233223
-93.633842
-99.908859
-120.722137
-146.125366
-81.712128
-57.512547
-68.459106
-54.972122
-61.920387
-49.768478
-57.433331
-64.435005
-78.509499
-45.978451
-122.461021
-69.562386
-105.879219
-69.271225
-57.349174
-49.901340
-156.016953
-35.296623
-142.547745
-151.747070
-142.166092
-136.916077
-76.887131
-158.922714
-81.228661
-66.296684
-62.885105
-69.725815
-67.478218
-75.662193
-126.763100
-67.672707
-33.392281
-163.600739
-72.819473
-106.741013
-57.751888
-131.177582
-63.825779
-81.747200
-151.563095
-151.217697
-73.412628
-123.663666
-128.506653
-145.266525
-71.249115
-108.077843
-146.849350
-67.089577
-61.064045
-138.198410
-66.617203
-116.332458
-145.332718
-60.051315
-67.605904
-152.938065
-146.400391
-69.631248
-54.309887
-54.499340
-107.240303
-145.082092
-116.508949
-122.466217
-91.062096
-99.639992
-63.994328
-116.038910
-64.729195
-146.868973
-60.534336
-142.572739
-142.130157
-74.457527
-148.937271
-62.142136
-144.823196
-66.832809
-58.579639
-82.162354
-138.033554
-96.581680
-121.113152
-124.225342
-66.548538
-83.731270
-80.080162
-107.246613
-152.632721
-84.491936
-153.584396
-156.226151
-100.577110
-97.447594
-121.384315
-54.808872
-65.692223
-53.084106
-67.548523
-107.461288
-56.179806
-160.774780
-71.155975
-146.342255
-58.774471
-58.664764
-65.444740
-36.286709
-69.935524
-60.906624
-55.775539
-59.132599
-113.726410
-63.688061
-94.686264
-50.283909
-117.301598
-59.827072
-69.814232
-144.088562
-61.759865
-74.453064
-142.537674
-89.270416
-93.098778
-63.475525
-66.965622
-145.844177
-107.125542
-104.561127
-137.514450
-59.707405
-78.299812
-55.919117
-56.988972
-63.279541
-149.547485
-51.420654
-64.821373
-63.748589
-59.244595
-86.939217
-90.062965
-65.008728
-46.990791
-40.289318
-65.613602
-50.011875
-91.718201
-112.457573
-131.778854
-81.694206
-61.617489
-131.084412
-107.501892
-67.672142
-79.113556
-88.019829
-107.353561
-54.924713
79.267006
79.266380
48.597134
65.450012
75.077538
74.859413
60.955521
43.214924
-59.734325
-109.636429
-133.273392
-63.557064
-177.928391
-58.010979
-117.387695
-59.994862
-50.528885
-100.656685
-94.852707
-89.020126
-52.411777
-64.057350
-70.923523
-69.017570
-57.861031
-67.616875
-67.439751
-117.474236
-45.356518
-78.293205
-57.373428
-61.234718
-84.050018
-96.500526
-160.370712
-65.134262
-70.764091
-142.981064
-53.730183
-119.193199
-44.747311
-158.862213
-61.009480
-64.087357
-115.575401
-111.150803
-62.068378
-62.411118
-59.005501
-60.845276
-64.007042
-95.984596
-50.687943
-76.211220
-65.082504
-107.078537
-140.542603
-84.986900
-59.386101
-57.966049
-103.102058
-30.488024
-152.702240
-133.944290
-73.233574
-55.562580
-132.802444
-75.007439
-121.205254
-79.125717
-92.844681
-160.600555
-128.959366
-41.167057
-68.255699
-59.156818
-142.373245
-68.704010
-53.589558
-101.188301
-82.532547
-149.701935
-71.763779
-63.134521
-45.969234
-104.532265
-31.267567
-88.737427
-77.248100
-82.923325
-66.445251
-58.686756
-52.540314
-55.545395
-71.894485
-45.264481
-76.424591
-60.831184
-136.735031
-178.411560
-69.190506
-112.569527
-92.209785
-73.331909
-130.878159
-104.083580
-65.304649
-98.342720
-147.511703
73.123016
70.032524
-86.484741
-77.539726
-83.604706
-59.918659
-66.019218
-68.302917
-95.315544
-153.674088
-130.383957
-89.485283
-168.787857
-136.562332
-62.213417
-88.357567
-37.389309
-162.776016
-143.736511
-62.346558
-58.185482
-125.810356
-157.608170
-48.452553
-53.137943
-103.155304
-62.127617
-48.056004
-27.868395
-45.756786
-60.967278
-57.123722
-42.625500
-106.868683
-31.656391
-69.369423
-46.397011
-112.323318
-77.879166
-94.629234
-118.028671
-65.484489
-99.353920
-93.985252
-162.331985
-64.625755
-143.416748
-61.004868
-56.381817
-74.797295
-103.503723
-71.650719
-72.365730
-86.497574
-71.762955
-58.633156
-95.270851
-64.974838
-64.207283
-154.405350
-55.063789
-75.295578
-57.589474
-131.646210
-143.935745
-63.475780
-159.868942
-63.760017
-156.805664
-67.327179
-73.479843
-50.127872
-51.664005
-106.173729
-92.384430
-56.891312
-63.096424
-67.164703
-93.476677
-150.639862
-73.947769
-88.600517
-79.350716
-113.829842
-150.989853
-55.655655
-36.924068
-63.515839
-54.232712
-73.313835
-41.936050
-140.478699
-61.428833
-68.687645
-82.065819
-60.408398
-66.730904
-92.950226
-65.963257
-139.318100
-63.136993
-87.456955
-35.303070
-47.789608
-110.071426
-41.866100
-66.677528
-146.984756
-63.920376
-57.997578
-54.212997
-86.659218
-79.610947
-142.885590
-61.663090
-82.561279
-81.679184
-149.120544
-162.591522
-69.922165
-46.966606
-60.265305
-74.733887
-66.646057
-67.063843
-62.973629
-51.612789
-47.928249
-58.049824
-74.678917
-72.099548
-157.098297
-73.431808
-86.818245
-104.578918
-131.352814
-72.792679
-171.284866
-85.627663
-67.575623
-48.715164
-78.114006
-102.835365
-152.097717
-74.784782
-147.847458
-50.275475
-101.040375
-114.598763
-63.278454
-77.274063
-92.781128
-114.849396
-111.094345
-109.347664
-144.524719
-70.833931
-93.206329
-70.968521
-76.362404
-87.018234
-30.769331
-139.672195
-29.522165
-43.583534
-81.242050
-122.467850
-96.093117
-59.451778
-64.854492
-124.521446
-72.642105
-73.785934
-70.175613
-67.442772
-61.937996
-133.298874
-50.023209
-64.273651
-61.299496
-104.395119
-44.157314
-73.220039
-112.356758
-68.018066
-61.150791
-129.292221
-102.250473
-116.261917
-105.049683
-78.097649
-86.330841
-70.605026
-61.281300
-73.178040
-70.339561
-32.271461
-76.300697
163.004196
-146.597305
-139.224960
-141.849991
-65.139359
-58.070854
177.286301
-74.594658
-53.508305
-83.651665
-155.438629
-84.473640
-74.586990
-95.558754
-162.388290
-63.558712
-52.216843
-95.050323
-48.452881
-56.801647
-63.744507
-50.408165
-65.725243
-55.485352
-134.015198
-50.497444
-39.219936
-68.718048
-69.650993
-98.739906
-71.213936
-139.586990
-34.901329
-69.460968
-74.526070
-93.505447
-156.678848
-146.405655
-73.205841
-70.592819
-68.581879
-64.701286
-134.344849
-65.483200
-61.923729
-68.339088
-96.253242
-93.306839
-118.986176
-63.358997
-114.813698
-65.765564
-82.301613
-91.723106
-166.970734
-71.235970
-79.503075
-99.025856
-69.737228
-64.749153
-91.404030
-72.248238
-99.969383
-93.266457
-68.358101
-90.992805
-89.003265
-80.280602
-62.133858
-63.532963
-51.988716
-66.552544
-46.317383
-82.041061
-60.130699
-134.982254
-56.616821
-62.822876
-67.626686
-112.516739
-85.908279
-58.375351
-76.874092
-55.669868
-69.046730
-58.926750
-88.132156
-86.797905
-70.052856
-86.822128
-89.810493
-127.939323
-67.493019
-69.335526
-42.515472
-28.722269
-56.200867
-96.785728
-62.142002
-57.274200
-172.555145
-61.310699
-81.494957
-72.653854
-84.688766
-102.532265
-94.818810
-57.775002
-60.737255
-130.793381
-147.139343
-107.730492
-38.077377
-90.126175
-161.518127
-76.106750
-66.133858
-33.910625
-103.757095
-145.963928
-130.943497
-85.881447
-61.648163
-165.378784
-53.169090
-84.914543
-68.166100
-70.755493
-63.267921
-67.282990
-41.681919
-67.020584
-139.828110
-58.202484
-57.424553
-156.846817
-77.350433
-50.128464
-68.199165
-50.423317
-103.992416
-76.850815
-63.549355
-142.521149
-35.886177
-74.688103
-62.781551
-63.386814
-58.850636
-128.040741
-34.503422
-64.580444
-164.540268
-48.727299
-66.619698
-145.904633
-88.593590
-51.579933
-70.858849
-70.675659
-64.322578
-85.996185
-66.162979
-73.569489
-134.376572
-49.105610
-52.634251
-66.766167
-57.266514
-70.971428
-93.995972
-131.229614
-49.822552
-76.240150
-111.430840
-114.515434
-49.657974
-108.379929
-58.665180
-110.225533
-103.219696
-83.523521
-76.688637
-89.472588
-140.454758
-57.304726
-80.231422
-43.236931
-70.213097
-81.811211
-62.785881
-59.468391
-35.976276
-37.382729
-135.144409
-53.839451
-32.586620
-55.627903
-57.352909
-62.654709
-50.087013
-58.560276
-126.134270
-57.848747
-102.829521
-73.320679
-126.630661
-179.003571
-155.617676
-82.492180
-166.121796
-171.230408
-160.922546
-127.260239
-59.506443
-71.464554
-98.530251
-110.941010
-66.080353
-71.771484
-67.905052
-112.453896
-103.763596
-51.041569
-143.108627
-143.331467
-59.886517
-82.826820
-80.975876
-69.474495
-61.351856
-103.802399
-37.735497
-72.866890
-109.046875
-76.578346
-58.871365
-66.823357
-95.043571
-113.474205
-138.754456
-144.790741
-64.626038
-68.205994
-47.161888
-61.897213
-67.891151
-77.894508
-73.185936
-53.768681
-129.725128
-31.434212
-76.819313
-155.816803
178.308914
-151.138855
-61.252060
-116.878654
-57.581505
-115.990959
-76.982086
-65.143265
-55.620506
-89.082848
-64.736847
-159.196198
-62.703331
-59.299057
-115.722931
-154.355164
-50.467884
-50.649265
-75.713867
-58.826321
-165.524094
-65.578514
-80.054581
-85.858932
-109.567230
-96.412720
-100.237732
-159.319321
-163.236649
-68.832962
-105.972122
-39.658649
-158.892120
-60.274101
-58.641590
-86.785027
-148.659668
-85.226227
-88.829216
-75.996315
-59.103577
-60.277481
-53.656948
-72.852844
-66.605858
-143.259628
-60.104759
-85.788445
-106.497879
-58.201160
-53.160488
-69.418915
-65.548973
-78.196716
-88.243225
-64.842087
-107.281898
-58.990017
-83.096581
-65.685204
-121.690384
-147.532211
-78.329521
-52.968845
-162.031647
-155.595566
-53.910297
-73.423775
-151.286087
-156.458176
-124.155891
-99.895699
-103.936066
-142.048309
-103.022057
-95.791618
78.740791
92.338547
48.760750
77.224533
81.143120
59.706459
73.094437
50.366154
-46.679974
-67.793671
-87.653221
-49.087708
-42.613266
-49.365528
-47.372658
-164.692627
-137.041962
-64.919701
-88.488373
-59.491158
-94.585419
-144.503326
-48.630108
-51.533459
-152.324997
-140.184433
-102.141624
-85.766548
-151.264297
-55.977722
-69.708946
-129.063461
-100.182793
-114.309685
-132.043854
-121.097557
-53.665371
-80.843178
-66.810585
-72.871643
-58.200871
-63.729527
-123.353691
-76.392303
-56.644371
-61.728199
-109.317841
-71.774467
-144.893127
-39.161255
-89.712074
-102.329330
-96.602272
-85.457771
-67.267586
-154.878159
-85.596558
-58.563351
-40.043098
-96.550262
-78.800858
-66.139816
-64.085785
-149.880020
-76.409103
-72.315231
-58.773167
-63.721973
-58.478848
-92.784195
-99.963928
-127.936798
-121.131653
-100.063835
-90.984634
-104.854439
-111.980331
-76.200073
-72.992302
-56.327847
-142.295364
-72.605484
-96.954247
-74.798569
-104.752022
-117.565895
-99.597717
-110.156212
-137.087006
-89.163391
-79.151947
-51.352142
-138.177032
-62.758781
-71.473785
-56.958843
-35.951096
-54.650105
-57.940773
-120.245941
-120.658020
-60.598869
-26.521790
-60.950031
-51.647400
-121.418777
-101.467018
-69.911705
-71.784607
-73.885513
-103.395309
-123.182198
-103.312828
-91.643639
-98.516022
-58.954674
-49.141609
-72.508270
-67.043938
-85.592918
-97.034836
-82.424126
-82.845695
-97.916687
-55.238491
-112.102997
-99.249893
-135.845108
-95.287567
-51.387337
-137.766144
-49.901398
-149.913635
-134.407730
-61.984756
-143.458176
-60.485802
-103.804405
-52.881870
-82.022278
-59.129906
-71.531921
-76.913200
-161.786392
-85.143211
-68.637367
-60.869080
-48.932930
-107.659210
177.858429
-66.313141
-151.283661
-65.403954
-111.543503
-168.574646
-82.740524
-162.896423
-71.095024
-64.726624
-57.803833
-75.756729
-32.605431
-102.531456
-77.477463
-106.498474
-116.098686
-62.253654
-144.693817
-138.760910
-57.133827
-87.403618
-48.947498
-144.503250
-126.889198
-114.894211
-164.493408
-150.425781
-70.023521
-84.906578
-72.694511
-107.956139
80.231071
54.222633
48.187962
53.258038
91.739944
88.860641
75.068611
-62.172611
-62.961185
-108.821175
-135.792648
-128.725632
-70.876030
-87.099586
-76.680000
-99.402466
-109.294579
-131.320572
-91.525620
-75.450417
-92.873299
-63.847210
-118.794044
-113.959648
-144.967499
-83.408958
-50.021984
-98.934387
-102.677513
-117.608559
-125.612373
-65.227676
-117.854362
-94.609962
-165.427902
-65.411476
-89.336929
-85.615662
-87.041245
-62.006660
-80.182999
-109.267281
-95.995941
-91.175529
-113.959938
-64.962334
-143.431076
-41.933182
-100.485695
-97.414970
-68.000626
-96.140961
-62.273113
-100.785995
-115.600204
-119.656166
-146.027939
-63.601585
-98.220734
-80.139702
-97.383728
-159.881393
-68.189903
-36.113426
-135.209473
-141.011292
-160.821457
-88.539398
-153.976822
-24.318073
-82.394302
-82.555122
-61.938446
-132.034164
-71.523285
-70.865913
-76.232269
-59.811668
-103.934113
-150.383606
-159.187363
-154.624664
-74.654144
-154.321365
-73.959442
-52.075165
-143.360626
-86.549026
-101.617607
-45.532040
-114.024796
-64.158836
-47.654800
-113.383972
-109.897026
-145.306610
-89.866737
-147.145752
-66.919037
-87.690414
-35.241409
-143.589264
-66.270737
-61.047832
-63.765797
-65.967690
-86.679901
-110.864349
-70.858444
-63.218445
-48.881020
-45.033104
-63.093391
-54.198120
-89.081207
-20.055153
-69.594292
-77.101303
-60.195862
-58.446163
-44.336433
-61.112049
-75.468697
-156.154358
-123.386871
-66.763443
-109.635201
-143.552887
-61.373890
-120.356438
-58.359730
-59.829269
-78.081673
-40.670155
-106.390511
-102.042122
-48.766708
-45.012001
-48.825306
-71.843575
-35.102745
-81.752647
-59.543770
-59.522663
-60.158157
-61.467274
-93.865265
-54.310848
-78.740433
-56.107883
-70.445282
-72.068550
-32.127476
-49.703026
-58.363403
-63.850319
-62.419121
-67.651764
-91.096390
-60.540936
-75.693275
-69.275452
-31.326660
-108.888634
-82.995499
-44.606319
-85.453506
-155.572937
-59.749043
-55.722912
-72.375053
-54.096764
-58.605446
-52.721336
-105.011734
-37.219727
-135.176315
-106.429626
-58.188065
-79.159088
-102.470184
-64.903923
-135.753693
-68.965057
-61.369869
-57.682495
-160.542740
-147.067856
-76.958862
-69.946327
-88.647385
-59.024342
-83.695618
-38.526157
-54.157135
-59.370174
-40.761551
-69.778030
-55.987072
-62.196117
-142.250916
-52.501625
-83.371948
-64.123749
-42.602039
-149.563293
-62.353737
-73.409256
-144.124527
-114.189034
-50.257217
-134.709442
-84.136566
-85.200790
-73.677643
-67.695747
-129.884277
-59.348057
-145.503571
-61.300472
-64.857422
-65.430000
-70.094414
-114.191177
-99.103485
-138.910736
-92.553734
-60.163074
-71.701820
-101.663284
-55.083080
-60.247345
-36.301975
-89.540222
-94.058105
-55.340565
-57.038792
-91.816154
-138.190018
-89.205856
-75.801956
-48.253738
-77.527031
-60.964542
-106.109795
-89.118805
-87.308723
-105.341835
-105.941612
-68.225731
-135.625687
-119.122498
-63.388737
-46.986481
-62.942451
-72.104843
-50.281803
-91.355270
-76.587631
-75.201927
-102.228218
-67.261581
-53.718712
-52.109352
-66.991005
-88.151566
-52.015007
-58.248287
-62.923244
-62.299122
-54.387012
-115.463470
-102.522919
-74.891212
-55.659908
-60.063431
-75.448174
-52.149273
-52.045303
-48.964321
-109.986359
-65.169006
-163.880783
-76.447983
-67.917824
-141.968658
-89.846016
-83.630226
-67.079300
-115.393021
-63.104424
-62.895069
-50.894558
-147.077515
-147.511017
-58.942711
-52.019230
-101.426498
-146.510590
-55.919353
-50.488625
-56.017956
-153.045303
-130.056168
-75.391716
-99.230675
-58.152294
-72.998993
-69.312881
-69.704071
-67.735298
-71.989037
-112.675102
-105.534691
-119.261925
-130.455597
-90.526276
-72.673782
-140.678391
-59.500275
-92.113785
-63.068405
-49.161171
-75.371964
-78.550018
-61.891796
-70.821350
-63.028717
-155.167038
-66.131851
-128.438828
-142.798264
-76.942017
-121.244675
-161.250122
-60.998409
-68.977028
-126.115913
-102.602531
-57.205986
-59.843872
-85.771393
-164.520996
-120.506783
-90.999084
-122.273041
-86.672165
-106.944839
-102.309814
-62.011570
-101.377937
-140.577835
-57.243587
-147.533752
-107.037025
-51.320137
-59.736286
-46.029621
-66.557304
-56.770458
-81.846611
-138.250092
-82.354820
-138.042145
-64.531654
-65.476776
-74.354858
-72.811066
-55.941936
-64.191948
-79.484901
-112.039825
-69.236481
-64.866646
-142.044327
-104.154396
-68.535522
-121.422722
-75.716728
-104.443512
-68.282585
-63.385956
-59.726845
-66.560440
-57.956070
-133.160507
-57.716106
-140.628036
-40.370510
-71.024323
-117.154625
-56.906898
-62.373611
-141.893906
-142.654160
-116.259857
-78.279205
-74.727722
-80.036644
-62.612053
-61.089031
-59.270317
-31.586184
-65.400940
-59.578987
-82.008881
-126.962776
-63.371769
-72.459488
-58.732056
-71.954681
-150.989655
-64.109077
-166.613739
-71.964615
-57.158379
-127.116386
-67.607071
-68.956612
-104.745125
-117.280228
-69.663132
-84.266830
-64.126923
-81.163986
-63.681072
-69.020912
-104.011299
-51.869240
-43.423931
-84.254562
-57.362125
-60.483589
-49.898232
-108.543678
-137.784088
-65.273643
-126.330215
-58.707699
-70.723152
-154.273605
-66.855980
-89.074013
-66.149200
-60.750130
-60.353912
-87.573372
-154.389130
-44.986500
-62.752258
-59.662533
-56.937820
-43.051437
-64.419449
-54.677547
-83.451416
-159.246582
-62.546642
-91.292213
-71.916206
-71.579094
-67.700310
-68.880394
-33.749321
-156.569733
-86.883331
-126.236137
-45.467953
-149.007324
-67.158730
-76.904289
-109.306549
-75.122375
-117.189713
-64.547470
-59.906952
-83.097649
-69.961601
-93.579300
-65.194138
-63.124699
-94.705070
-71.384857
-50.482834
-112.732658
-81.086266
-112.838562
-95.931473
-96.208000
-92.332115
-133.690155
-88.300789
-77.127541
-84.109215
-97.486626
-59.647449
-78.422195
-161.405029
-52.595825
-168.848495
-88.944382
-76.883522
-52.079189
-121.917229
-63.391228
-86.663254
-120.906853
-71.056137
-75.498680
-85.992622
-156.005173
-60.941547
-65.191704
-121.728828
-60.221153
-144.333740
-62.331749
-154.766190
-150.789856
-75.395370
-104.599098
-106.194504
-116.996910
-106.430298
-104.447380
-107.356186
-59.059010
-65.288345
-108.064407
-58.617970
-54.396843
-98.102470
-58.113403
-74.338959
-58.332645
-19.414946
-82.216377
-142.163879
-68.358894
-106.760094
-141.524338
-53.674244
-58.462708
-145.974976
-67.215897
-59.296768
-77.825325
-64.483589
-67.240952
-84.510956
-58.370834
-63.665138
-54.053848
-77.998497
-80.873810
-159.314392
-73.258354
-50.654469
-98.760513
-57.580894
-59.094822
-158.909653
-74.280869
-122.245735
-74.482101
-60.231815
-51.585503
-56.568806
-83.006454
-107.109085
-116.190308
-117.083412
-119.002663
-118.467415
-102.935425
-160.150223
-58.084049
-98.674057
-45.867077
-63.370327
-48.111320
-91.876297
-126.740501
-61.045986
-57.401630
-107.013832
-59.641132
-90.618675
-82.918869
-31.779690
-116.969879
-60.854126
-87.138565
-120.209305
-68.655983
-86.347908
-80.271378
-88.467918
-90.841415
-158.719360
-70.590919
-70.278542
-130.182220
-82.302437
-53.419865
-67.588379
-63.216251
-49.662079
-65.416504
-132.703751
-116.721016
-50.998627
-144.871094
-65.583206
-95.692436
-59.937317
-84.060081
-101.175514
-61.716164
-76.847229
-97.738411
-150.067245
-70.584602
-90.158302
-100.766182
-117.252785
-87.349922
-71.502708
-66.081520
-94.318542
-102.494591
-80.845947
-67.195465
-55.661980
-40.371090
-69.698555
-137.901398
-160.303253
-53.869251
-56.800060
-64.269890
-55.226421
-65.784447
-74.693718
-129.320312
-149.460602
-89.586517
-122.228226
-74.742233
-68.027420
-108.467506
-65.260803
-43.000690
-81.159630
-58.177834
-106.126961
-82.891983
-86.294022
-63.606625
-59.582256
-106.318909
-51.940727
-144.841400
-68.587379
-163.191559
-104.880455
-70.677841
-78.354660
-55.757259
-95.104317
-70.692444
-152.730408
-85.608620
-68.857605
-114.815094
-127.253632
-178.292679
-70.697823
-110.546143
-97.135765
-159.132629
-56.098892
-125.339386
-68.833282
-75.314629
-112.767349
-61.900459
-89.645271
-82.937698
-102.257179
-112.935081
-102.393761
-78.024117
-156.664291
-58.751144
-129.133469
-118.315689
-94.132683
-90.736603
-111.998123
-87.873360
-107.326851
-93.671204
-64.512428
-142.799927
-76.669563
-139.680328
-66.317421
-36.038734
-57.516960
-153.538651
-80.050919
-60.449932
-67.313622
-99.103210
-79.481041
-31.521988
-97.641220
-54.651379
-85.968193
-131.938080
-56.758739
-152.770798
-56.036961
-123.589783
-105.767075
-113.526360
-58.368984
-142.606354
-70.120483
-149.648178
-111.773323
-57.608612
-53.806118
-67.706192
-68.040016
-75.049278
-63.027042
-99.351044
-64.447037
-44.443634
-35.657558
-63.565632
-54.045017
-69.909492
-71.211395
-81.809959
-118.203438
-111.768196
-89.512054
-68.523544
-85.904282
-42.690598
-156.287796
-61.825409
-82.215942
-72.844368
-162.215912
-67.107285
-129.695435
-79.802895
-71.587250
-65.479370
-68.980316
-45.752815
-84.496269
-84.149391
-96.944550
-68.829376
-55.251019
-64.057571
-92.608299
-47.201435
-77.506042
-62.643364
-49.601700
-45.391670
-70.332375
-134.277359
-58.048328
-116.823631
-98.167862
-170.239944
-116.128632
-76.412140
-60.104282
-59.608074
-69.483612
-74.989769
-95.933540
-90.331558
-38.265598
-142.854813
-124.127319
-49.294376
-59.434677
-117.644211
-89.630043
-70.408478
-94.358002
-115.492752
-131.517548
-79.934135
-82.646851
-63.194355
-54.730705
-126.262802
-61.005878
-41.389778
-58.020821
-64.414886
-63.363422
-156.808533
-104.917465
-44.770836
-169.994049
-146.607208
-135.296097
-91.509750
-105.198509
-121.823166
-160.529556
-163.566666
-106.302086
-105.260880
-119.284943
-57.630672
-56.491238
-83.121613
-122.786224
-55.428631
-90.052338
-56.851604
-44.796543
-64.669548
-31.529648
-59.856434
-128.163437
-88.726524
-67.716667
-118.062721
-144.491440
-126.415291
-163.869843
-49.124226
-63.240868
173.273193
-145.328659
-53.683643
-60.574268
-140.116898
-81.633881
-30.789684
-60.616096
-58.696697
-62.117973
-96.343201
-126.809570
-124.001419
-73.112862
-97.503929
-75.133224
-96.738983
-67.324745
-136.577698
-136.265472
-66.132790
-96.218636
-85.971123
-62.512741
-105.686615
-159.693390
-70.998703
-53.900894
-25.460587
-52.128036
-142.226913
-151.843658
-72.491798
-112.765388
-137.306137
-66.510941
-152.416367
-138.514450
-115.117699
-72.611176
-149.177979
-64.571938
-42.730465
-92.173782
-49.112766
-58.229729
-95.336777
-83.902115
-55.776199
-112.783157
-145.845184
-52.978264
6.679640
-74.093170
-79.694687
-158.023895
-70.332748
-34.207455
-67.267929
-55.524525
-49.901134
-50.980621
-162.427139
-68.756523
-60.409782
-116.814560
-93.603523
-99.434998
-88.307404
-87.000374
-98.746925
-43.188068
-84.697258
-79.008972
-78.146324
-50.724518
-155.613525
-73.830322
-93.911774
-134.479126
-59.041634
-121.005371
-156.956635
-143.996536
-65.145477
-158.626389
-73.335075
-66.630798
-128.465958
-70.008484
-108.529793
-45.236706
-77.622429
-33.811310
-67.068428
-64.576111
-109.885101
-120.526772
-90.649788
-62.783150
-61.987747
-82.561119
-78.371452
-78.489204
-81.865005
-46.947170
-63.909775
-90.489471
-64.813629
-87.362762
-130.331192
-146.021942
-59.710400
-110.770363
-118.945663
-87.946388
-70.342911
-104.971230
-66.236588
-38.786110
-53.148464
-68.375656
-59.928814
-141.411423
-89.112495
-94.197777
-107.310524
-62.960648
-153.364029
-48.326103
-78.214516
-69.500854
-65.953743
-114.573814
-55.902252
-62.928402
-62.750713
-75.530922
-80.036613
-54.141357
-119.273293
-79.965446
-87.583862
-150.858200
-78.872353
-153.013443
-91.844627
-122.853828
-98.282433
-105.716438
-62.098587
-117.016899
-95.546028
-55.300537
-56.916622
-62.751991
-160.056824
-58.771042
-70.051018
-126.340874
-106.554985
-93.648865
-158.920822
-58.999908
-139.349869
-91.509445
-70.120575
-152.965073
-61.891060
-114.811295
-78.303070
-68.094086
-42.724045
-70.084648
-89.192688
-70.221169
-135.831924
-68.240120
-133.481049
-57.907200
-63.780891
-78.637276
-166.500305
-79.890671
-53.143467
-60.058559
-55.115063
-141.210083
-61.082432
-62.202118
-90.884232
-51.646267
-80.213913
-54.446888
-81.723427
-61.675076
-86.157730
-41.832169
-63.378864
-51.607162
-56.329369
-54.507065
-54.319252
-73.258606
-112.869194
-72.673561
-62.323746
-45.517815
-68.463875
-87.805161
-77.640976
-64.599350
-105.307060
-27.249376
-62.363113
-79.724953
-65.668266
-97.579346
-93.627602
-118.440079
-75.889023
-94.195343
-67.310677
-135.848831
-82.662132
-54.167480
-60.539062
-115.202087
-57.306137
-131.721619
-83.584312
-135.062103
-74.118790
-53.910999
-44.516960
-169.371841
-55.960781
-78.577530
-74.443512
-58.411530
-25.655003
-61.110149
-64.740776
-120.576889
-79.506973
-32.581795
-71.209389
-57.488689
-163.757507
-155.680176
-46.100761
-64.455109
-55.733692
-54.702805
-106.208565
-74.217110
-61.978096
-158.767487
-64.567650
-132.458679
-54.136414
-85.494598
-78.529610
-34.483383
-31.389380
-70.217361
-56.077782
-44.229244
-54.835655
-64.997421
-94.288612
-142.096344
-124.006081
-84.616173
-54.307564
-102.331535
-150.990128
-74.144615
-90.599426
-93.306976
-58.029449
-76.642410
-63.079090
-64.943130
-64.531464
-64.760231
-119.436859
-94.665184
-55.505104
-68.332321
-53.842594
-56.328873
-59.237850
-136.501053
-83.164703
-55.570160
-63.721947
-52.696064
-80.309082
-58.564339
-84.684532
-160.394073
-122.843979
-111.907906
-142.877899
-134.462540
-118.757599
-59.829742
-94.850159
-82.801460
-83.750305
-53.686981
-62.724533
-141.237671
-145.561752
-146.102585
-62.363277
-78.839691
-57.415604
-88.073006
-63.692261
-60.905491
-144.439758
-36.245350
-105.865753
-100.612343
-78.700775
-75.715385
-127.364815
-54.557320
-113.192215
-148.570541
-60.641953
-52.695370
-132.133636
-87.182304
-163.798599
-146.328430
-64.600716
-157.563904
-27.107677
-62.769108
-132.457443
-97.923271
-41.500801
-124.190086
-60.192898
-115.875778
-86.010201
-81.798546
-131.073227
-66.522079
-94.745155
-37.898392
-82.575325
-152.180191
-80.803993
165.428131
-109.312729
-88.782280
-55.389030
-60.956116
-80.912743
-109.302223
-109.947563
-89.836311
-96.980164
-99.887733
-60.791206
-99.482002
-63.810532
-150.477982
-70.884300
-67.680901
-84.999374
-60.186817
-93.240044
-64.997353
-133.729004
-79.430412
-61.854061
-56.270420
-103.206444
-73.596153
-89.717026
-151.094742
-95.864975
-61.712654
-88.478630
-62.716461
-55.982506
-68.985619
-60.105434
-59.719509
-128.143967
-58.596382
-166.844238
-65.496140
-107.004913
-129.050842
-134.105270
-84.579903
-61.478695
-94.941223
-77.605110
-86.964638
-97.575859
-59.539875
-114.498627
-56.509151
-45.054375
-51.731979
-73.516930
-101.730583
-116.477097
-58.808159
-66.836617
-83.186218
-74.018234
-110.994278
-151.248932
-63.649948
-80.071167
-67.863152
-62.289650
-58.986748
-47.085125
-60.318531
-51.749207
-163.202209
-88.850769
-81.386719
-123.476456
-52.941605
-85.501328
-127.297043
-56.125126
-67.014465
-48.636730
-54.770401
-66.194695
-83.528084
-74.745255
-86.163872
-31.315418
-113.949669
-91.257751
-88.588661
-75.224083
-68.627350
-116.478340
-92.034012
-64.091232
-116.651756
-59.051880
-90.835762
-60.277275
71.627411
40.348492
68.157654
42.324921
53.264526
85.891457
117.997643
74.816742
53.250725
52.419727
55.671387
58.951054
49.671463
43.945801
41.924629
71.183380
-47.586033
-58.406284
-80.747894
-38.343143
-132.433533
-55.326622
-66.258621
-51.785004
-57.554893
-130.509903
-59.422901
-41.057442
-62.639683
-60.999199
-65.726303
-90.960060
-61.878712
-73.206749
-110.244453
-94.048088
-125.960854
-92.504089
-90.479652
-109.693092
-163.802109
-117.270309
-121.985863
-169.011765
-55.207577
-110.599266
-53.336479
-89.254875
-96.443611
-94.797760
-65.991249
-112.716827
-152.857391
-120.090744
-140.354172
-153.352158
-147.407227
-63.047287
-69.910110
-160.958023
-62.309834
-79.269188
-93.136200
-59.668056
-64.765709
-67.917900
-106.002220
-76.880234
-61.841156
-82.601730
-35.584648
-105.213783
-64.528824
-79.036537
77.965172
66.187927
-38.676262
-136.532516
-59.083092
-134.837875
-59.127457
-68.750534
-61.015114
-63.627144
-31.339813
-119.656738
-72.850555
-53.820866
-54.344948
-133.415237
-59.535667
-100.117752
-99.961533
-127.357132
-61.193867
-101.769211
-112.979744
-100.469772
-117.510185
-62.766525
-65.826942
-64.053177
-54.994244
-59.758694
-99.887680
-98.477692
-74.047882
-97.025841
-147.846298
-57.629890
-120.435875
-55.144321
-96.618515
-70.916542
-109.000908
-119.545242
-158.782471
-65.091286
-144.835953
-100.745750
-56.467491
-85.508461
172.865005
-72.160339
-117.180183
-65.876778
-67.929794
-86.109863
-60.181038
-106.886406
-77.094620
-70.255447
-75.336731
-125.615654
-49.970333
-51.822304
-50.811565
-86.032372
-59.166973
-61.070461
-159.700546
-55.888264
-64.807198
-65.858513
-150.025864
-116.421333
-66.106903
-59.381134
-73.142540
-119.679100
-69.032135
-112.813492
-14.236846
-76.468399
-49.914188
-66.267311
-21.744537
-104.169418
-88.063461
-72.048019
-41.173126
-54.725624
-72.917297
-115.821259
-78.496307
-95.027184
-130.193588
-132.245987
-65.643311
-61.789555
-63.195633
-79.584854
-55.024178
-93.964622
-52.215340
-132.130569
-139.097534
-139.239929
-101.938728
-68.029053
-95.507469
-62.318562
-57.608810
-59.537388
-44.900620
-61.620617
-41.522896
-112.362289
-142.180359
-72.933289
-132.087219
-88.465302
-55.687931
-43.755787
-103.237350
-162.225479
-40.839790
-89.044708
-136.303101
-56.423080
-67.995087
-63.442852
-154.245926
-19.663248
-84.917892
-83.154732
-69.465004
-56.156586
-58.203419
-95.250847
-73.322144
-55.390289
-61.349289
-96.649292
-123.594711
-118.822472
-102.130814
-148.522461
-67.519363
-67.934906
-146.265167
-52.208370
-40.192451
-45.330719
-40.495014
-77.250679
-77.250084
-74.537468
-162.064880
-93.902840
-108.569542
-95.912148
-85.430695
-73.902573
-150.123550
-45.820946
-108.360710
-60.695080
-69.582825
-100.474945
-56.587574
-56.007763
-152.251556
-53.663654
-61.150845
-44.980995
-109.171532
-92.403091
-127.449959
-56.596165
-95.347641
-62.255356
-143.040085
-91.346481
-48.270664
-78.398727
-152.280411
-82.031372
-127.768707
-127.962288
-69.472214
-69.262993
-159.575577
-98.025627
-68.745453
-42.573578
-154.993118
-81.579384
-146.907532
-126.791115
-127.562271
-150.251144
-160.661621
-58.186687
-62.221161
-84.489098
-62.813046
-104.518867
-95.560677
-94.189621
-92.741768
-134.383133
-65.569359
-45.247288
-26.329655
-49.645683
-58.651096
-57.058640
-161.753510
-105.176651
-64.205772
-56.777786
-81.493225
-92.986671
-124.403351
-61.107529
-133.962524
-98.167221
-66.413414
-151.529251
-65.883041
-88.726173
-42.182053
-99.711334
-84.802383
-63.732082
-158.781342
-135.861771
-97.767570
-102.370300
-60.715508
-119.282745
-58.815479
-36.280727
-29.899439
-62.814568
-77.391556
-122.896690
-103.147507
-153.975464
-120.229630
-141.509171
-148.857849
-163.471832
-69.173271
-58.718819
-153.293518
-71.149254
-67.242210
-134.223572
-66.622223
-159.054764
-85.520515
-84.717278
-86.814072
-96.646622
-41.402355
-139.263458
-77.841698
-63.909176
-53.347347
-148.607208
-51.308197
-117.731148
-94.642921
-93.180458
-55.363285
-153.971466
-158.976608
-166.845856
-113.758606
-116.467613
-91.025650
-101.520294
-59.625931
-87.100853
-114.202934
-96.437271
-59.746483
-48.635910
-71.800636
-58.004929
-64.377296
-120.664627
-77.228004
-62.277676
-49.598202
-139.880707
-72.527893
-71.214264
-58.071003
-68.851830
-98.921516
-131.554306
-127.137283
-71.258072
-72.230927
-95.222282
-73.932205
-98.061188
-134.258347
-83.419510
-83.461861
-56.148327
-65.471680
-114.509888
-109.203117
-88.690392
-126.626167
-167.207077
-112.808365
-54.718506
-54.896568
-74.784103
-61.829056
-126.661919
-79.314209
-54.795177
-58.610104
-50.166447
-114.830460
-66.824974
-31.879807
-51.544476
-131.967453
-65.844101
-127.738945
-55.386497
-135.304276
-59.103680
-72.535080
-75.011047
-74.861954
-49.210262
-109.407242
-38.805786
-58.636028
-79.090187
-58.370480
-77.778671
-60.493618
-108.982224
-59.935284
-63.582188
-65.834152
-76.507835
-114.818069
-55.436783
-53.807327
-36.648830
-60.771935
-61.140587
-99.094276
-68.471909
-56.663086
-89.217957
-63.617313
-101.895851
-68.267838
-142.807220
-114.241508
-76.168068
9.692132
61.264935
50.895119
72.366943
52.542271
62.465450
-71.112862
-60.859127
-71.409477
-80.144196
-105.466858
-86.950165
-91.697281
-60.196270
-70.281807
-60.791363
-73.290001
-101.598618
-153.620697
-85.383041
-93.924263
-99.708855
-114.267052
-109.869499
-64.374245
-66.580376
-123.314377
-58.888138
-69.608955
-126.268486
-99.232452
116.350029
54.685833
77.314644
35.860580
-114.889488
-48.351494
-31.929743
-60.102398
-46.723576
-57.798477
-62.617661
-134.760284
-136.206696
-53.378986
-52.305168
-59.153835
-53.208290
-97.077759
-163.351318
-69.918755
-34.195370
-146.288391
-66.329163
-87.554977
-112.554665
-60.454765
-116.533226
-51.542408
-70.976440
-79.840439
-106.153961
84.609818
79.149490
70.523903
69.246826
65.033409
85.958847
75.417404
45.894444
45.785114
76.823219
81.649254
72.683273
48.405563
74.276039
37.632240
-73.706413
-110.930618
-55.219780
-117.306213
-95.597923
-72.995789
-74.987396
-52.415848
-99.690140
-80.622772
-66.837234
-131.509338
-76.947563
-125.562309
-57.561035
-44.618515
-65.810349
-96.543411
-58.780388
-124.344643
-154.132965
-31.141176
-81.690407
-55.210968
-60.235382
41.934448
58.912960
61.834450
71.400589
-116.308037
-97.048965
-144.799118
-102.081627
-91.413239
-89.299324
-71.911781
-132.072189
-58.092087
-82.410370
-159.186859
-152.451447
-58.732082
-97.932266
-160.169449
-57.624855
-73.507034
-56.982811
-132.279724
-66.988312
-55.652802
-59.208046
-54.090378
-74.643539
-54.092979
-102.185913
-152.115051
-91.138641
-127.298889
-72.086494
-147.898514
-114.996651
-81.149857
-141.280899
-53.462132
-79.143364
-47.916115
-54.403839
-145.621323
-158.613983
-63.790276
-141.790451
-124.502975
-101.261795
-107.560745
-171.715424
-96.806854
-114.264687
-53.845940
-46.983887
-69.943405
-136.809891
-56.071354
70.794083
55.137344
73.044487
83.042480
53.780674
36.864174
46.763836
67.453636
77.701691
35.419296
59.703350
67.723152
66.413170
46.080559
95.097168
59.395977
70.932045
73.059059
81.744858
50.157017
51.578552
100.467484
-25.666334
-72.649704
-72.124680
-98.571907
-86.007721
-77.948586
-108.899956
-58.487057
-84.852547
-68.217224
-136.246506
-111.910309
-76.373322
-65.178047
-69.327904
-64.679131
-62.459366
-90.462227
-50.273178
-38.358498
-56.887627
-71.093979
-75.519241
-54.736439
-58.537743
-55.673588
-56.281960
-81.101303
-52.512115
-130.378082
-56.895458
-120.672829
-147.875214
-72.579407
-49.692226
-77.067223
-151.363129
-56.693668
-77.480797
-63.203930
-67.931915
-54.500561
-66.484413
74.775490
-88.853310
-78.630341
-32.183182
-80.063278
-83.230026
-96.967766
-156.999329
-60.992016
-70.405052
-55.203285
-85.209915
-76.468781
-120.855133
-63.907715
86.989647
-141.676498
-93.480103
-134.044525
-94.046631
-52.294159
-165.274292
-80.810631
-156.289108
-61.227730
-83.109474
-116.665802
-106.464798
-109.088821
-106.814949
-104.001442
-114.171074
-161.130707
-81.869835
-160.083389
-143.885162
-72.616051
-42.265209
-161.227173
-59.075115
-65.059868
-63.043320
-48.398655
-128.027298
-159.250351
-57.062996
-85.877464
-106.050934
-65.559677
-103.897881
-54.342999
-62.411716
-145.239914
-155.703491
-68.841743
-62.202358
-152.935104
-39.668137
-40.923824
-50.893089
-73.302078
-123.816147
-65.988197
-34.115486
-67.191338
-59.052547
-59.973701
-159.520752
-75.582306
-36.285480
-55.456387
-90.773438
-96.918961
-57.405128
-54.260414
-70.572464
-153.112198
-63.746754
-75.724106
-74.883583
-66.179878
-79.640724
-61.291763
-87.551430
-82.944916
-78.258591
-50.816662
-55.529751
-56.855087
-88.874878
-66.433723
-110.141586
-141.497528
-75.204155
-65.104584
-50.256695
-107.378395
-74.334679
-50.464970
-64.593391
-54.606236
-67.547691
-63.658871
-101.614426
-70.742966
-36.885380
-66.369125
-32.950851
-65.874146
-45.483082
-71.452759
-85.953270
-46.227612
-135.359146
-60.442375
-93.760429
-87.233215
-102.096603
-113.935646
-75.227280
-61.916325
-98.551025
-62.055031
-104.374657
-103.080475
-64.648102
-71.186089
-56.433945
-107.349152
-70.519348
-151.173035
-138.831345
-69.306831
-106.686798
-58.178032
-121.820709
-93.861694
-65.680290
-91.336678
-53.334312
-49.463650
-70.577171
-83.763466
-21.956306
-132.717422
-86.154144
-155.576141
-51.404495
-59.777596
-70.759338
-54.884571
-151.070877
-61.025223
-66.013672
-62.139782
-44.296928
-100.813957
-154.646484
-71.269875
-136.997955
-121.226944
-115.492622
-80.094826
-155.136856
-62.346081
-79.994957
-74.186768
-49.093536
-88.617867
-169.477417
-101.021866
-94.811623
-150.877319
-161.820587
-72.789787
-46.320908
-157.881805
-159.888168
-65.396210
-52.472046
-74.469833
-108.406670
-60.687374
-60.703079
-80.618820
-77.908394
-61.409702
-78.122787
57.940498
53.085766
59.669964
36.716579
64.346527
51.154072
79.302727
85.098244
54.649113
41.937267
38.594391
54.770748
62.189087
58.302547
47.955540
44.584377
54.103252
91.581116
-79.926331
-157.422623
-173.866165
-139.816849
-65.069710
-64.134735
-79.015953
-61.751606
-81.223885
-80.112732
-136.674698
-96.001503
-87.987488
-83.472679
-50.562828
-69.069710
-62.821987
-56.215984
-62.871517
-95.206848
-51.069752
-88.189171
-51.006741
-51.770947
-53.035625
-113.509277
-63.748882
-55.146500
-47.928509
-161.494766
-55.752659
-62.961533
-80.468315
-77.501350
-82.578880
-65.445915
-61.537521
-63.052109
-82.840843
-161.356125
-88.518822
-62.671387
-166.065338
-60.407379
-65.947411
-66.032097
-149.862976
-44.351383
-64.666534
-71.326134
-70.933434
-111.695129
-151.748245
-48.713413
-81.344681
-143.140457
-67.592682
-126.246140
-66.901886
-43.592484
-122.001160
-66.842796
-68.528755
-50.238804
-83.968399
-74.835991
-150.130524
-79.235809
-90.556511
-82.059517
-64.094246
-106.061913
-106.088936
-78.393288
-60.157803
-109.657860
-90.975182
-141.686768
-77.101616
-63.654369
-51.391094
-78.501579
-56.711903
-54.389717
-51.900936
-109.328102
-89.008598
-69.119324
-144.622849
-149.391068
-50.602077
-148.456741
-73.156265
-81.108727
-54.376743
-57.105312
-96.387154
-131.754395
-68.138443
-69.413857
-74.667435
-67.795815
-37.706074
-119.219238
-43.790596
-50.955044
-58.171619
-50.696777
-90.802406
-87.614006
-76.608856
-80.445450
-126.859940
-98.745529
-62.609158
-88.447037
-59.879738
-120.865379
-106.081200
-63.433289
-57.043289
-82.986664
-107.391144
-81.548187
-62.352425
-112.130371
-150.001389
-53.560616
-155.653748
-159.966812
-133.151245
-62.756729
-65.943161
-94.299744
-114.971786
-136.853836
-95.935555
-164.916656
-95.689636
-75.860535
-115.808655
-89.007568
-126.182549
-70.993286
-57.315235
-47.049747
-82.972046
-97.305710
-59.614872
-66.936539
-84.001289
-64.407639
-114.613823
-79.805771
-123.050972
-106.496964
-91.929169
-70.230972
-68.293510
-157.948395
-98.834419
-74.271965
-65.257423
-142.856293
-48.209141
-67.921349
-57.611214
-156.297043
-160.541199
-61.158508
-69.753563
-76.055611
-66.609421
-69.705894
-150.723587
-92.403175
-134.497543
-114.806816
-67.957253
-64.229401
-141.348114
-59.431591
-64.554085
-52.601543
-81.284889
-103.417717
-79.876350
-95.758102
-90.092041
-49.815338
-69.546646
-137.881927
-62.735188
-68.409508
-118.084755
-57.722267
-69.745636
-62.116749
-148.172195
-95.783615
-64.552444
-142.714981
-70.521141
-62.762714
-51.650974
-65.042137
-76.630722
-38.455921
-63.269173
-72.151627
-92.983940
-149.932404
-66.503296
-49.072865
-107.546539
-60.185410
-65.940681
-87.840202
-80.560104
-69.256744
-58.232708
-57.526604
-122.690979
-98.680809
-91.265915
-152.525452
-46.151192
-121.901436
-164.075226
-152.225998
-67.130264
-76.280884
-58.073788
-127.705772
-59.545673
-55.666416
-75.773430
-70.590012
-138.013336
-92.487984
-69.718391
-127.456581
-58.376278
-65.984962
-64.362106
-48.313824
-62.152859
-70.995522
-66.420113
-58.459381
-60.191723
-58.797497
-68.547318
-74.570404
-42.348080
-70.382431
-65.026917
-57.440773
-133.966614
-51.588356
-59.256908
-129.056320
-81.849144
-24.251369
-73.631859
-67.109795
-88.659775
-29.266489
-84.213058
-146.274307
-77.018806
-61.473251
-63.261387
-153.613892
-28.248751
-71.068985
-149.900070
-39.386356
-84.051315
-59.815884
-154.086151
-61.777035
-58.270008
-98.416214
-136.572906
-64.902328
-157.962387
-94.279289
-110.514473
-80.406075
-91.869522
-120.086029
-75.172508
-64.701309
-98.337341
-42.650139
-64.313126
-82.413002
-100.662178
-105.594048
-65.856476
-66.472916
-63.694740
-164.876480
-58.266823
-161.112732
-57.013393
-71.221260
-67.993340
-57.931393
-66.124649
-55.277149
-160.232346
-58.481224
-95.256752
-73.413956
-59.075226
-143.100250
-70.647743
-45.339218
-60.603580
-70.331627
-49.762054
-98.222633
-74.134682
-121.796799
-54.492115
-103.713425
-63.141899
-105.198639
-145.688309
-80.651733
-146.532974
-61.066654
-35.956852
-99.906265
-59.337791
-70.009094
-71.983582
-160.627930
-100.927071
-76.364723
-119.112595
-92.847160
-80.894768
-81.729179
-94.752449
-99.622009
-64.791992
-135.045502
-55.032295
-154.457260
-50.594715
-127.032974
-118.328033
-79.724136
-56.943890
-86.670746
-17.787914
-65.875366
-60.703194
-46.687641
-58.097065
-77.196976
-51.726841
-68.875404
-65.376602
-69.109055
-150.620743
-160.134689
-101.006241
-105.250740
-29.192839
-60.705559
-68.972481
-147.148331
-136.224182
-102.701195
-57.314613
-53.784702
-68.286736
-68.037155
-65.630989
-69.984818
-124.814682
-47.022850
-60.380878
-109.586182
-85.514885
-64.028923
-75.321129
57.155373
91.441345
47.758686
56.818851
63.063766
41.636002
59.052544
51.527534
61.781078
39.150139
-34.887863
-55.062073
-109.985909
-56.847145
-49.002350
-165.926910
-113.218567
-49.763618
-51.865528
-145.745667
-63.218773
-59.785358
-66.430855
-115.235764
-69.244164
-57.590675
-82.378067
-96.407990
-133.136993
-90.515816
-60.366035
-36.095169
-64.430214
-125.576668
-125.108292
-84.375549
-60.371185
-156.927460
-78.839867
-159.413162
-123.884163
-102.237785
-64.152931
-71.061874
-102.983452
-66.101837
-95.939087
174.245377
-88.414528
-87.047859
-143.610840
-64.807236
-57.047882
-128.354752
-78.800850
-71.513077
-96.459030
-84.222679
-124.991280
-147.181885
-48.744812
-71.889114
-61.940693
-71.061150
-151.241531
-73.424179
-91.481186
27.439291
61.176826
74.194649
68.038773
67.695541
-60.838909
-127.892815
-147.274323
-147.700592
-58.444061
-69.390640
-122.239639
-52.786522
-110.006050
-107.750343
-50.289928
-60.746929
-57.693920
-54.207336
-140.433960
-152.716232
-49.156048
-82.401077
-64.972130
-144.321945
-84.668198
-62.420891
-63.710152
-97.110741
-85.162560
-65.840942
-107.279373
-105.486420
-80.430405
-55.146168
-119.736420
-148.495209
-59.838791
-53.347702
-122.478401
-82.348907
-54.605473
-62.034042
-58.686260
-104.765182
-84.539742
-67.852066
-85.479782
-122.615028
-101.283394
-55.884491
-51.194794
-91.850891
-108.983047
-82.978668
-135.593124
-83.928108
-60.902794
-74.936348
79.347771
63.376747
73.681198
56.776466
-114.693306
-54.613663
-62.275864
-71.338989
-120.854385
-62.743916
-58.033062
-89.901833
-80.469627
-84.658653
-76.222527
-67.662819
-56.125702
-82.007568
-74.286163
-74.783295
-51.454208
-62.015381
-83.566307
165.844925
-50.627075
-71.684326
-69.668602
-72.100060
-127.160591
-61.501396
-88.447731
-53.462326
-61.843452
-62.840591
-70.780266
-57.428898
-73.845390
-155.616302
-106.320122
-92.034927
-75.749649
-60.480385
-62.143074
-96.810059
-72.423431
-62.415817
-103.073563
-50.886765
-60.425137
-69.086662
-81.659073
-54.830177
-76.811890
-58.433113
-78.329979
-108.189888
-91.062683
-84.689674
-64.792824
-112.130173
-131.132690
-72.318810
-75.438591
-60.364349
-62.369411
-41.515553
-148.110397
-52.216152
-81.869667
-148.149628
-82.270874
-85.649513
-58.830296
-133.209579
-52.902164
-110.855743
-109.752045
-56.660042
-71.742928
-76.965332
-62.420097
-74.039078
-32.871651
-80.421661
-91.259422
-60.881195
-66.378548
-64.256218
-63.623428
-127.752060
-109.018379
-97.517036
-164.640259
-57.553417
-127.844170
-51.390137
-68.017883
-114.499100
-99.568695
-79.316628
-72.727280
77.637703
91.519287
77.495682
71.726814
-66.442474
-64.802406
-140.219025
-106.965126
-92.568512
-72.366058
-49.867519
-64.654472
-105.774887
-32.800739
-53.463650
-142.891113
-69.788605
-112.856873
-103.734352
-79.373474
-53.010914
-99.532478
-14.054034
-72.781853
-70.849083
-149.892136
-150.613907
-77.072510
-95.432037
-61.143803
-85.299187
-158.456329
-67.048019
-53.331352
-88.298256
-108.120544
-70.478973
-151.869461
-53.101673
-142.406906
-80.541870
-106.117638
-160.886185
-71.521088
-49.347466
-122.098259
-60.191662
-31.329069
-63.639416
-99.085289
-75.222519
-113.673203
-63.971481
-70.605331
-59.898167
-76.700485
-59.594566
-61.281479
-55.483185
-148.290848
-128.422134
-134.718277
-72.026489
-109.887589
-135.052475
-62.076588
-78.440475
-52.692436
-60.329323
-65.771278
-48.875294
-52.697346
-87.827118
-97.210655
-42.230007
-58.719421
-67.592300
-63.810581
-136.796875
-64.035583
-151.310471
-62.418980
-123.946533
-144.776917
-152.288895
-23.744499
-139.733688
-154.365494
-64.484138
-52.202587
-59.922264
-68.769218
-62.088501
-55.420956
-75.347214
-68.297295
-77.243736
-162.954620
-103.179626
-66.727875
-72.447021
-41.102043
-68.506218
-60.041634
-71.193939
-57.273174
-120.225349
-62.988029
-74.194878
-154.527939
-52.489700
-64.064163
-74.604721
-161.298981
-54.363358
-147.368622
-156.281738
-61.384602
-54.598381
-60.433777
-80.221222
-150.176376
-59.728081
-67.290520
-54.586838
-55.814907
-77.801765
-94.058990
-70.449165
-136.255112
-58.088112
-56.577084
-80.939346
-50.990261
-64.660484
-70.866074
-62.469383
-65.779701
-67.917221
-54.373459
-53.238209
-79.909950
-120.842636
-100.977432
-83.292160
-62.207134
-136.760437
-48.571697
-111.126312
-112.131935
-143.166214
-65.474747
-99.870331
-64.334442
-58.782982
-58.212776
-162.682175
-103.965233
-109.229240
-125.398964
-101.079628
-100.234848
-96.359856
-110.071960
-153.449905
-73.722359
-145.613266
-48.816177
-110.062866
-104.685547
53.349651
52.222435
60.114758
77.823685
-114.641182
-42.058540
-75.282639
-99.242546
-77.354927
-110.682510
-132.024979
-58.254066
-60.819191
-73.209488
-148.564896
-52.249050
-42.779739
-92.656296
-71.949379
-51.174915
-95.533157
-65.965965
-46.494511
-155.269867
-58.702644
-84.582741
-114.345383
-53.307182
-77.124512
-73.652336
-78.980583
-53.143616
-148.171906
-66.120239
-78.201752
-77.991577
-69.080940
-71.898491
-98.689659
-132.111176
-63.106606
-84.362762
-85.066895
-101.691643
-50.215092
-58.531693
-147.872757
-65.822388
-49.386921
-60.191051
-119.867043
-167.401337
-162.725998
-128.084793
-160.005035
-102.166428
-50.591064
-89.344200
-137.604309
-108.539879
-87.403908
-57.360104
52.009949
-147.343155
-158.892975
-63.905487
-49.319824
-97.619179
-65.140907
-166.223663
-52.625973
-73.918587
-98.133942
-75.524338
-93.835022
-97.850716
-67.314476
-68.139458
-65.663963
-60.495815
-123.447983
-110.749199
-119.078484
-50.376926
-62.122944
-62.953598
-145.630554
-84.688354
-93.612923
-140.135345
-108.889732
-57.164246
-49.621464
-48.113392
-51.452263
-53.064510
-64.836708
-60.892704
-56.814831
-58.269051
-150.973587
-88.600441
-54.010925
-142.361832
-40.068623
-50.606529
-50.515682
-86.344513
-100.888031
-57.503319
-61.964859
-59.112926
-89.658516
-68.637520
-76.886925
-75.944626
-162.220306
-137.079956
-57.992580
-95.707809
-107.975945
-59.603500
-74.345993
-55.246464
-99.985634
-91.284103
-80.323898
-65.834869
-62.198772
-95.714981
-91.771507
-71.217323
-109.264824
-77.281029
-113.394012
-91.268402
-57.028599
-159.251022
-41.361771
-63.104073
-63.931618
-62.157818
-54.528030
-160.251221
-59.141518
-116.401100
-54.393059
-63.077183
-146.198578
-61.473415
-60.288532
-77.342995
-119.320732
-56.277451
-112.571442
-100.253677
-152.263992
-55.765202
-79.087318
-142.315948
-92.633072
-150.018433
-54.837803
-53.843906
-116.202385
-63.303612
-59.781563
-63.242397
-48.162937
-82.974838
-65.872414
-53.503757
-57.748127
-69.917801
-140.724243
-54.003181
-79.953285
-116.733620
-153.976105
-64.323112
-79.885277
-163.382614
-17.485096
-74.077560
-59.071503
-107.386162
-26.706038
-62.115753
-163.749481
-120.219398
-71.038315
-138.074997
-62.821651
-64.461525
-57.556465
-70.216446
-154.373169
-65.990677
-107.908569
-86.969284
-38.979504
-55.053104
-69.559097
-59.307560
-89.952812
-143.214706
-95.919426
-88.445992
-163.879776
-54.015228
-83.910042
-59.447144
-146.412750
-95.729927
-35.399940
-50.215916
-52.388199
-54.112820
-101.210335
-164.206100
-90.730568
-123.851364
-121.412125
-56.349659
-62.104980
-60.791973
-41.078979
-47.849823
-73.328026
-56.398369
-23.416439
-69.367966
-72.172417
-62.460972
-60.551228
-38.416058
-55.853989
-56.188297
-58.423653
-115.966309
-150.889511
-51.685177
-72.341591
-78.080887
-63.563282
-140.365387
-58.117973
-59.931889
-104.433876
-94.035789
-75.248009
-83.283661
-60.134144
-60.965836
-59.764515
-108.075829
-100.001755
-1.707544
-94.143814
-57.537510
-140.157959
-77.278725
-99.085297
-70.983994
-80.702629
-115.661880
-108.143661
-67.763512
-94.680901
-60.046322
-146.760422
-162.220428
-35.002506
-72.533173
-56.315407
-65.169884
-62.990685
-55.274143
-115.123314
-68.595360
-56.268166
-93.228821
-122.420647
-60.967133
-4.377838
-154.018402
-88.984314
-65.675049
-108.067276
-68.523399
-143.054504
-60.738163
-45.220493
-85.316452
-42.479733
-75.858315
-101.057312
-64.560745
-87.836914
-66.935539
-63.460159
-42.332836
-72.414268
-64.180893
-157.470551
-134.995316
-56.054115
-124.320053
-108.536034
-65.716530
-152.378067
-58.760468
-111.143272
-158.729248
-136.226181
-94.642799
-103.069717
-91.843407
-84.154930
-68.976326
-80.478172
-67.043549
-65.863472
-64.438530
-55.167015
-32.017769
-67.874184
-147.436462
-100.524940
-79.960648
-61.024540
-75.543297
-129.462753
-52.376282
-59.218647
-61.458839
-99.793282
-61.158726
-54.238331
-74.201302
-114.708252
-49.709648
-60.616150
-72.006310
-81.356079
-78.497955
-98.475632
-67.050636
-99.477089
-51.696884
-84.348297
-91.588402
-88.793358
-58.086391
-161.955841
-91.060387
-76.991165
-167.315033
-57.903580
-54.429745
-70.632523
-51.496670
-82.718262
-66.529060
-56.538666
-146.724808
-70.536499
-111.988159
-37.038933
-160.705566
-63.702099
-66.055000
-52.858879
-129.292221
-60.353828
-140.439316
-159.529922
-106.360229
-107.398544
-59.593464
-68.781189
-86.245323
-105.654442
-172.935623
-142.780716
-70.527054
-66.731743
-89.077301
-57.710190
-57.667912
-66.197784
-121.637794
-124.522522
-96.208557
-139.741486
-62.820759
-127.682098
-111.960823
-70.749672
-30.889330
-45.793682
-142.514938
-59.675667
-118.789467
-67.129623
-57.429356
-57.402069
-140.594910
-71.115425
-76.374100
-88.817421
-88.985786
-119.024574
-68.829628
-155.923538
-50.638569
-60.740341
-60.185535
-67.822784
-74.221054
-76.371254
-68.963287
-142.806732
-124.606628
-127.793968
-62.056595
-69.632652
-67.186485
-58.030689
-51.754608
-158.403000
-123.172363
-86.910225
-52.173512
-61.647316
-108.651764
-53.985992
176.387344
-60.943317
-79.985184
-65.644073
-38.242996
-170.504517
-105.552849
-64.246284
-66.836853
-69.201248
-42.326450
-158.857651
-62.984661
-105.208473
-113.231087
-101.709129
-85.914146
-130.588486
-104.654877
-94.630310
-96.981552
-87.932655
-108.007156
-63.461811
-104.128159
-56.626423
-147.209793
-148.765137
-57.566353
-138.130630
-77.382088
-61.749634
-92.548256
-80.160645
-62.536137
-70.137596
-110.987991
-102.978729
-71.476799
-120.347023
-62.957291
-125.804604
-30.934889
-47.417828
-126.084152
-76.409592
-87.012238
-72.632896
-98.954231
-88.124916
-72.966805
-69.082474
-98.097229
-145.280441
-58.675037
-64.964973
-107.807175
-41.535168
-153.950272
-143.804672
-122.500854
-108.877197
-93.836617
-155.052521
-94.680275
-99.473312
-99.123421
-62.188622
-94.109459
-144.754410
-110.200798
-87.506950
-144.864899
-115.748604
-121.567993
-85.749153
-173.261887
-98.584991
-60.558693
-61.722847
-115.245178
-61.178764
-62.777111
-88.144676
-63.644745
-90.280663
-60.178688
-79.030670
-74.559029
-148.559052
-70.815819
-76.514053
-148.356750
-90.182053
-61.313656
-59.385704
-102.075386
-81.142151
-93.467911
-66.137688
-62.188534
-52.265743
-35.982815
-34.016163
-88.936234
-55.919540
-110.694839
-148.862869
-64.025291
-136.036652
-44.741882
-54.429249
-26.929541
-80.750481
-56.709072
-69.001343
-99.821815
-62.842148
-68.337090
-68.286995
-69.509430
-150.459778
-86.058960
-99.869492
56.840858
65.717056
-36.972492
-143.977478
-147.659683
-57.857750
-153.774185
-76.642830
-165.734146
-94.506287
-53.792763
-72.304817
-88.160744
-82.026428
-119.774734
-102.233063
-97.353912
-64.317459
-55.075745
-161.437912
-155.359222
-103.572983
-59.536377
-52.151108
-57.537762
-128.663269
-107.416916
69.424149
47.465107
-60.901329
-65.054565
-147.351379
-63.405762
-63.900890
-57.104317
-115.553459
-128.179749
-65.566528
-49.837322
-52.925137
-127.002853
-92.499893
-145.406967
-103.612915
-71.884514
-89.386551
-63.655193
-71.496666
-64.107239
-56.206036
-78.856300
-56.759171
-76.927040
-77.315033
-127.910286
-74.881248
-61.642986
-59.144947
-87.753708
-92.290886
-73.485649
-149.774261
-96.273178
-104.777336
-69.552513
-63.514061
-69.726227
-91.902237
-110.046379
-119.327744
-109.276833
-83.450851
-145.304321
-68.236809
-39.533382
-56.778610
-74.980965
-79.891891
-149.029831
-111.693832
-141.028458
-68.224335
-60.326237
-82.180107
-111.657036
-125.590988
-50.782547
-54.406532
-97.469673
-122.915451
-64.546898
-68.197227
-155.294525
-76.023033
-63.239517
-58.106724
-62.386440
-128.986771
-64.470047
-100.581001
-111.432014
-66.400620
-103.091805
-78.655411
-89.128647
-127.984230
-60.565956
-150.357193
-77.195358
-57.657475
-58.951504
-101.301643
-126.500626
-70.629395
-68.073639
-76.998512
-65.695717
-163.069824
-102.459373
-103.799896
-73.027115
-65.001732
-59.386074
-146.325775
-83.641235
-64.834496
-38.714794
-63.188999
-50.115105
-59.727570
-72.366829
-59.824608
-57.979244
-79.591675
-58.563248
-57.786510
-110.354652
-123.224266
-68.752762
-69.570724
-154.293030
-25.012186
-147.239990
-57.044743
-146.408340
-74.892365
-141.661972
-102.092171
-42.897675
-78.369583
-96.699203
-149.691681
-39.803768
-74.127754
-62.249958
-60.442268
-105.582832
-68.995811
-77.837334
-104.602631
-67.633308
-61.936794
-120.308670
-110.178925
-50.146755
-81.625008
-75.531456
-91.657265
-50.579235
-73.115036
-128.685608
-67.918549
-126.039238
-75.361107
-66.892464
-159.890930
-96.388626
-79.911942
-70.803444
-98.180901
-90.018440
-60.128452
-68.993294
-75.906448
-122.459633
-149.885544
-79.824203
-57.949383
-104.383514
-160.766113
-71.182640
-124.737045
-99.088196
-66.435638
-131.654129
-74.769188
-86.569489
-81.744835
-97.801773
-80.817932
-76.034111
-51.290230
-88.107033
-95.205971
-98.233101
-75.890076
-93.637741
-101.728325
-57.002312
-123.367172
-157.200043
-112.311226
-102.235016
-96.806778
-59.628258
-62.949917
-64.737633
-94.929192
-56.532173
-53.841724
-48.615650
-133.904068
-82.559692
-84.826424
-73.776192
-58.120781
-129.692566
-61.784740
-65.598663
-69.100952
-54.636192
-75.666481
-63.732178
-69.723961
-100.958366
-51.584774
-134.220184
-85.965393
-141.878174
-62.700108
-60.862030
-158.523468
-78.965515
-132.261200
-164.456818
-129.549500
-91.072334
-67.675995
-67.934563
-52.458824
-66.597153
-54.714329
-56.742241
-156.675949
-128.809067
-86.643097
-54.229630
-54.609184
-147.937744
-113.229797
-31.659021
-69.330986
-67.644333
-109.311623
-58.800522
-148.956390
-72.321289
-58.900734
-65.040962
-56.192078
-62.461563
-81.296837
-64.338608
-58.345058
-78.861275
-67.256561
-57.350437
-112.618752
-54.324078
-104.576149
-74.047531
-84.387535
-94.896591
-124.605949
-104.678200
-70.815918
-80.915405
-102.026192
-101.883255
-128.259933
-83.295074
-139.304321
-73.761185
-158.217911
-94.527534
-68.368736
-117.035889
-58.071056
-31.853155
-60.089378
-54.221554
-68.742371
-32.022991
-81.891403
-68.045059
-59.738701
-133.873993
-66.691711
-58.143806
-83.875702
-63.514950
-77.850967
-52.136452
-126.324493
-61.495235
-122.898758
-67.094513
-67.860962
-100.601349
-97.278320
-66.544052
-113.814186
-61.487312
-67.273346
-104.223793
-113.783882
-86.608719
-55.515171
-134.982574
-80.845398
-80.303741
-100.871216
-59.305328
-75.900360
-69.638268
-56.161560
-110.179512
-98.684410
-150.115143
-133.546890
-62.738529
-72.133469
-25.881330
-108.919258
-110.294334
-93.315361
-155.501144
-51.207985
-93.938858
-152.150101
-62.509129
-61.496426
-147.597122
-57.856350
-61.247261
-62.742348
-101.709442
-55.789158
-122.142273
-61.120464
-58.732071
-67.343132
-68.389183
-59.092049
-68.823936
-47.173920
-57.353226
-87.623779
-115.797913
-120.457428
-81.704941
-33.857140
-29.607592
-132.335266
-143.529861
-121.088905
-42.822899
-70.619766
-36.588669
46.011936
49.785988
67.971992
57.668911
52.953999
34.776760
75.770714
40.211292
41.157581
47.877861
-84.939713
-36.273132
-91.642296
-137.510071
-60.147354
-69.302605
-141.373764
-57.611679
-144.256088
-79.167732
-63.413742
-128.156601
-97.828850
-32.885754
-94.724503
-91.951469
-62.086704
-56.286556
-50.258579
-47.149895
-68.601707
-64.178345
-83.106110
-45.857189
-73.415909
-55.179779
-46.399395
-63.598743
-57.969013
-74.244957
-61.342281
-79.073547
-61.436375
-95.139702
-45.380577
-92.035217
-66.593292
-65.541252
-147.378159
-96.089531
-55.291859
-98.320877
-113.496643
-58.461040
-113.229630
-58.859406
-88.800415
-81.415710
-76.645180
-101.538589
-33.614086
-112.364548
-69.171738
-64.932106
-73.076706
-70.736443
-67.721352
-67.087646
-54.770351
-95.775841
-103.355492
-99.531906
-77.759911
-57.302422
-67.337448
-69.804199
-59.658127
-54.373512
-90.751205
-91.494026
-68.506462
-58.548645
-129.427933
-89.075951
-127.851463
-66.392097
-88.736885
-97.060471
-84.567749
-72.438614
-169.662338
-64.897026
-56.330437
-57.226391
-55.751450
-147.190369
-146.908813
-165.466263
-160.347717
-25.476622
-67.548653
-65.011284
-126.482559
-62.569412
-30.528379
-131.043289
-60.869644
-110.892990
-113.788101
-151.555634
-68.148277
-77.253616
-83.392715
-64.887703
-54.843525
-128.120331
-65.503670
-57.653500
-73.128632
-81.869514
-58.120651
-63.764545
-140.622498
-59.492577
-76.044464
-96.392113
56.664715
79.839493
52.517696
81.042824
42.544804
47.308624
-48.116463
-112.873154
-133.373230
-87.541077
-54.754333
-81.066429
-65.585632
-53.943344
-70.012741
-73.065002
-57.411602
-60.924179
-69.668831
-82.451195
-87.385880
-63.297100
-90.697456
-157.110275
-117.333023
45.847454
-78.614365
-102.450790
-152.222610
-66.467651
-108.044174
-123.713676
-49.379551
-53.451336
-152.125839
-86.663330
-156.735641
-68.951111
-163.651520
-101.575447
-85.005402
-53.380596
-82.490517
-74.710526
-56.867741
-77.703018
-63.527653
-54.792805
-95.616051
-57.486351
-101.395554
-93.175331
-87.573753
-63.502186
-97.891273
-57.556293
-67.403862
-50.648491
-81.789230
-148.548981
-68.506584
-60.193783
-35.525097
-129.102310
-135.737213
-58.172806
-150.946182
-56.441067
-140.733826
-55.447495
-62.088631
-152.460037
-85.632912
-152.375290
-61.009041
-54.190304
-61.937626
-63.393120
-42.420849
-71.608337
-78.650314
-52.018246
-157.002335
-35.936760
-83.878838
-71.734314
-63.195358
-132.687973
-70.658714
-74.703697
-74.344818
-64.599731
-65.998230
-41.267445
-103.913414
-57.918266
-50.532631
-54.974258
-97.396187
-73.434761
-69.317978
-134.216568
-66.656403
-154.149094
-72.585884
-99.657387
-128.647552
-49.968597
-67.803474
-128.010132
-91.209183
-165.023712
-56.011932
-53.926201
-37.393040
-71.088478
-146.765869
-60.859051
-133.247116
-63.856358
-59.924858
-156.171631
-65.312996
-48.241169
-56.139606
-63.746037
-60.083416
-32.279472
-62.469078
-78.688828
-114.102829
-65.482506
-114.251633
-102.414177
-97.983826
-163.757126
-55.996597
-59.959740
-50.825703
-57.549210
-59.529762
-157.968628
-64.872917
-87.418503
-73.780533
-135.561005
-153.179626
-129.202560
-149.713730
-105.532700
-69.117577
-87.098846
-49.273487
-164.471329
-128.808029
-52.419430
-55.680965
-77.637131
-66.998451
-111.872154
-83.013794
-100.070419
-146.493179
-88.538628
-71.374443
-78.264694
-68.341278
-51.087311
-72.042412
-69.503929
-67.128899
-91.990570
-101.465096
-84.256439
-58.229824
-61.684624
-162.564774
-103.747215
-108.341919
-67.436836
-57.496449
-69.418007
-105.428284
-76.856483
-82.130692
-58.887093
-108.454201
-118.742310
-88.033066
-92.001442
-80.230614
-160.574341
-141.407684
-86.691597
-109.716606
-67.408821
-171.007080
-55.140644
-152.515472
-51.722416
-72.858467
-146.411804
-160.759247
-83.095001
-70.665276
-62.414127
-140.381943
-58.940617
-74.668610
-147.834961
77.726807
62.568634
41.962597
49.452641
68.167534
-95.033043
-121.533104
-57.144737
-124.666656
-62.712814
-79.247864
-71.474991
-47.396358
-52.077690
-57.855366
-58.962368
-60.859646
-115.017540
-124.031090
-66.223747
-96.420334
-111.686317
-112.156273
-103.448830
-101.784149
-82.014153
-70.495476
-51.502357
-146.080750
-140.902939
-25.304684
-93.314972
-72.232986
-137.541748
-86.014603
-47.087795
-58.694962
-71.444427
-75.615013
-61.864769
-61.238770
-75.221268
-66.209221
-63.865891
-66.947174
-43.202568
-56.312553
-78.749023
-138.659393
-56.016521
-53.524246
-124.211342
-72.442894
-102.647514
-63.911369
-41.145615
-76.008301
-83.673744
-134.720398
-58.983578
-53.636314
-60.583431
-148.369675
-77.718300
-116.272598
-145.836121
-72.638435
-149.575104
-67.393517
-106.254524
-128.717194
-21.223349
-59.397472
-69.690407
-62.327271
-153.951736
-114.454445
-99.213776
-98.200905
-105.390152
-106.584427
-160.450882
101.352928
77.773819
41.036804
56.077026
67.537987
-65.376350
-58.543064
-54.174393
-43.124775
-63.410557
-134.216415
-65.697533
-82.490944
-138.199661
171.270065
-128.704391
-51.870392
-78.859970
-33.562103
-64.631157
-56.241005
-91.879883
-57.427044
-37.269196
-90.950020
-90.327415
-72.682289
-26.390894
-47.450596
-40.279140
-20.874914
-85.570930
-59.608166
-88.817390
-54.578964
-118.835587
-31.797350
-127.245895
-70.975456
-106.624390
-50.499020
-108.248497
-113.205765
-66.480980
-77.464050
-59.854706
-108.047333
-60.506840
-83.761284
-122.558136
-118.606598
-81.086876
-85.146065
-49.863140
-61.740520
-68.962624
-54.763363
-64.681541
-62.447773
-85.389816
-60.440067
-63.033272
-19.680414
-98.808556
-103.727707
-65.494896
-71.003754
-53.724594
-68.111877
-69.353409
-83.608406
-69.251144
-66.249168
-103.386971
-148.476593
-58.193264
-159.891830
-70.537354
-95.588333
-89.732758
-153.023193
-102.583687
-67.093468
-61.840023
-77.663048
-91.174377
-55.821140
-85.519508
-98.111794
-101.994965
-101.271164
-103.350677
-95.524620
-102.059822
-60.533054
-101.606506
-134.334839
-64.500992
-122.479385
-155.294800
-52.724930
-64.339424
-75.606995
-125.272041
-65.448410
-90.348190
-46.862251
-47.355583
-127.900681
-164.773590
-60.563091
-117.993286
-84.301208
-71.531883
-154.345047
-106.354065
-69.500641
-99.270828
-106.558853
-55.997665
-81.947342
-67.592140
-50.068428
-84.209023
-145.025787
-62.141865
-49.508850
-58.331894
-164.482941
-58.020000
-52.793659
-58.644028
-55.880638
-154.718979
-73.168861
-65.095627
-70.680214
-115.829987
-130.316818
-63.523296
-154.370331
-52.565147
-138.111206
-62.572929
-71.616478
-25.660791
-82.681976
-108.217270
-56.214527
-58.453125
-66.684280
-73.646843
-49.622944
-40.618305
-90.477226
-57.131596
-47.378948
-96.918396
-66.473007
-24.832699
-101.237328
-70.182541
-67.107735
-51.942654
-71.438622
-110.664566
-64.363266
-61.083805
-67.854759
-67.016182
-87.206146
-124.423668
-94.045677
-79.011887
-68.886787
-57.524910
-100.379097
-94.607498
-99.969193
-124.698769
-68.997871
-77.268318
-99.937973
-103.109650
-72.180138
-91.016182
-140.209366
-73.642143
-51.079865
-128.985825
-167.134140
70.885460
86.810928
54.723228
65.721405
52.035088
91.459015
60.471294
59.854637
49.129166
61.505562
58.144283
-85.617104
-62.669952
-78.802933
-157.342621
-79.094902
-135.262253
-59.093849
-92.255135
-69.165947
-70.446297
-152.338623
-82.904274
-88.704842
-58.303837
-99.902130
-71.960670
-79.955406
-72.746002
-68.763374
-86.205124
-90.810997
-111.921753
-102.447350
-56.004700
-125.312355
-104.268173
-57.567352
-52.735195
-50.899158
-93.093353
-70.970474
-55.351036
-38.815628
-72.398270
-74.355621
-66.445152
-145.324341
-61.099590
-74.552917
-70.276031
-60.830387
-96.714912
-121.803482
-114.367836
-145.287308
-65.352058
-59.118721
-97.703171
-98.452377
-125.115005
-103.601807
-91.199669
-94.109840
-99.902016
-143.385956
-61.115158
-60.036758
-68.148567
-86.834412
-67.041901
-70.846855
-63.839252
-70.806870
-63.527851
-85.879913
-55.519424
-141.242661
-71.918297
-61.878540
55.892048
65.437729
80.258957
61.706287
87.965179
43.363449
66.439407
85.035561
-46.614460
-75.126854
-63.773399
-73.050201
-55.747471
-136.039291
-57.779762
-52.793301
-105.533348
-88.557495
-97.030312
-95.104790
-100.361084
-122.505775
-78.310463
-73.614349
-70.220963
-99.481232
-110.625587
-138.624756
-123.719101
-93.569267
-104.717255
-118.060440
-81.964577
-64.350479
-68.779305
-82.372650
45.700222
52.885815
69.462395
66.819908
48.386814
45.021893
48.240929
-48.757267
-72.279884
-102.441978
164.085846
-104.377396
-104.992050
-94.131142
-54.758896
-90.021309
-113.845161
-49.933750
-109.743103
-137.530670
75.912605
54.883724
41.670471
74.683563
67.534241
56.600796
145.323410
-51.303581
-58.962074
-59.805954
-96.377899
-78.474319
-87.412773
-62.305214
69.932457
64.592133
79.764366
74.997948
-110.383156
-91.157463
-75.767593
-65.435844
-55.355713
-152.876434
-170.375885
-66.166405
-81.638557
-54.744705
-69.582672
-153.918762
-69.778496
-72.904007
-132.134399
-87.664192
-103.307274
-102.255486
-48.330677
-74.145927
-104.079903
-57.547153
-60.028877
-109.069153
-125.626923
-80.379112
-150.084351
-95.534554
-110.330223
-74.872559
-60.681042
-69.187767
-55.545986
-65.235909
-148.156769
-57.323410
-90.333519
-85.307632
-75.091682
-45.517578
-58.555992
-48.987061
-72.876213
-104.960205
-59.816765
-61.630672
-37.160805
-53.741215
-66.312012
-79.848419
-59.465508
-102.252014
-85.767349
-112.297951
-83.350967
-89.572922
-72.949158
-117.693565
-167.373703
-104.193588
-36.806042
-79.262238
-87.263084
-133.322647
-69.772873
-57.446735
-94.013275
-77.497040
-91.129456
-141.178116
-92.121063
-66.998955
-48.701469
-46.355804
-64.121666
-41.318329
-69.342621
-148.371887
-53.322716
-162.961319
-140.002930
-54.848843
-59.423279
-99.060028
-81.747162
-122.009384
-50.772617
-69.994148
-68.980072
-46.352619
-66.090157
-58.112926
-68.908424
-89.220634
-96.878227
-103.072739
-90.452919
-133.043777
-116.208244
-61.793510
-113.009323
-70.385941
-60.358768
-93.466904
-134.330322
-60.457893
-76.163452
-81.707664
-70.200882
-167.931335
-140.205688
-64.397469
-76.952477
-147.835419
-156.828644
-107.549072
-90.464874
-96.903839
-95.194695
-74.812393
-110.405807
-47.173820
-73.323753
-81.753113
-70.439575
-97.477821
-121.664543
-104.465836
-83.765793
-9.152164
42.617397
38.326496
73.421196
91.985153
-60.889343
-73.172989
-155.167389
-100.319344
-65.997543
-58.642963
-52.701401
-56.492901
-64.005997
-66.787338
-71.264900
-78.364609
-55.213779
-121.875046
-95.956459
-49.363243
-142.302292
-39.339211
-66.669312
-99.193138
-66.010788
-16.633720
-148.693375
-86.215828
-55.896893
-86.901512
-54.149075
-142.395279
-99.321014
-68.334099
-59.192600
-77.042221
-56.660580
-56.794510
-54.731892
-54.395519
-72.081894
-55.610298
-30.566874
-30.949678
-63.708134
-86.163681
-73.850670
-75.002792
-68.975906
-131.172852
-64.166985
-53.848415
-77.958694
-75.360809
-84.445274
-83.468987
-93.983879
-95.195747
-98.518127
-161.728989
-70.525932
-46.027298
-82.019279
-60.019875
-120.481277
-71.369995
-69.416946
-64.126541
-141.664124
-83.381668
-116.392387
-82.854309
-141.056366
-16.933123
-86.766335
-109.755096
-142.086395
-41.125931
-76.840149
-127.638145
-155.909744
-90.600082
-140.073776
-61.015476
-81.202248
-170.499786
-60.728519
-34.047607
-80.661377
-60.111904
-154.618393
-109.364647
-15.756923
-58.848141
-68.078316
-66.930191
-101.564232
-82.725395
-74.102638
-61.627201
-84.746712
-68.420906
-127.311089
-60.162884
-63.474133
-139.647141
-106.120750
-60.021023
-57.916683
-118.967056
-113.390396
-64.913879
-77.740967
-66.396706
-76.390099
-160.204605
-144.006195
-142.755707
-67.771828
-144.367020
-74.337509
-96.899956
-57.870502
-121.182259
-65.194412
-88.660576
-149.589508
-41.814247
-84.993889
-139.067307
-50.474342
-81.708466
-77.048866
-93.881775
-75.700836
-58.019005
-62.983391
-88.786530
-56.211330
-71.882057
-91.831795
-53.537292
-56.939137
-97.144974
-68.627869
-71.311554
-73.257111
-87.221947
-106.268036
-113.571022
-64.159851
-77.548370
-105.427673
-109.777855
-72.612373
-64.324783
-111.866898
-81.520706
-93.059616
-110.251205
-52.009583
-59.448193
-157.947205
-52.217464
-69.487434
-53.653324
-84.674072
-165.010040
-68.268463
-65.984337
-102.555199
-80.887657
-63.658070
-52.719997
-143.226196
-101.196098
-60.993328
-58.151966
-80.982597
-83.842484
-37.282345
-76.242004
-78.492577
-151.783264
-129.773575
-139.678925
-48.503372
-55.008213
-23.553366
-160.631226
-114.971802
-28.228333
-64.258232
-54.954933
-73.974800
-67.277802
-114.494286
-75.026939
-74.867531
-58.050999
-78.750282
-68.606514
-61.919106
-127.633118
-111.535347
-109.023010
-43.471939
-76.563484
-128.602310
-62.808475
-52.576481
-113.650063
-67.176208
-76.840706
-89.131165
-63.789146
-66.092278
-60.294285
-140.290100
-150.192780
-119.338341
-66.325768
-83.351555
-61.020340
-65.845230
-158.695251
-99.182098
-74.845528
-64.316353
-118.510605
-111.943161
-62.076786
-112.377312
-90.039108
-98.445328
-107.767006
-78.291512
-128.816788
-66.455376
-119.262817
-67.145058
-65.600761
-81.943718
-88.238464
-63.361313
-54.637352
-74.660316
-78.175385
-87.207451
44.968967
58.904011
45.476788
69.353134
60.354244
39.702942
36.407001
-82.010010
-45.252861
-155.802917
-120.798798
-62.824898
-73.617477
-48.907085
-123.522232
-61.636581
-108.071022
-112.177673
-107.341316
-104.540627
-164.352463
-143.339600
-50.862103
-110.958786
-88.919365
-94.599022
-73.979256
-83.065140
-114.109512
-123.224625
-76.970169
-99.879402
-144.405914
-56.917900
-63.668877
-62.819683
-60.629620
-126.903091
-99.457344
-93.433556
-103.681572
-59.123672
-66.056923
-65.231102
-38.805801
-153.258652
-39.674393
-146.546570
-134.186264
-158.346481
-61.038795
-58.572353
-56.833920
-130.925491
-125.344810
-150.168640
-75.499657
-60.960297
-100.422424
-57.465172
-86.454910
-75.746452
-51.172405
-72.898895
-77.523544
-57.081413
-134.369843
-84.523727
-118.581886
-113.437607
-79.069672
-126.557686
-120.138237
-116.266846
-115.125359
-144.501724
-61.920574
-60.713295
-64.478004
-57.419479
-79.232857
-104.202362
-89.738739
-165.603958
-105.528961
-112.391273
-52.070595
-48.927517
-85.126068
-159.143234
-72.893295
-54.487541
-62.162655
-62.997620
-72.000145
35.665321
74.646530
68.205582
63.034542
39.787701
58.298161
58.817795
57.745518
52.643871
-103.498116
-63.233627
-60.174091
-95.098755
-50.033360
-65.410065
-60.658333
-100.319588
-101.463112
-57.785721
-79.767624
-56.444691
-78.618004
-54.690189
-56.954643
-62.037773
-58.491039
-141.874954
-75.453407
-135.750717
-96.835945
-61.946281
-163.247894
-97.486778
-57.029121
-135.590240
-101.286530
-76.923080
-64.813614
-38.584881
-60.548428
-95.413536
-112.195084
-86.656357
-48.591194
-167.984940
-59.251041
-61.707687
-158.056290
-74.866997
-67.776314
-62.822403
-77.013657
-94.040359
-83.513496
-93.295166
-47.852505
-82.422569
-113.787735
-71.793388
-61.928688
-63.424927
-100.711174
-76.421417
-70.170441
-64.622154
-70.510025
-60.442677
-125.397812
-64.569870
-58.496830
-59.559948
-152.842667
-61.665588
-90.624023
-154.629929
-129.013031
-57.646248
-56.638424
-83.790237
-58.215305
-60.122841
-56.185760
-78.186615
-86.541328
-160.889038
-60.364784
-63.120369
-139.078491
-153.565491
-65.246262
-63.169888
-58.976166
-55.149403
-70.736877
-68.398872
-67.082008
-63.196091
-66.234612
-67.879463
-23.242294
-114.357361
-62.239311
-101.440018
-64.216782
-62.453976
-63.955845
-117.937416
-68.684402
-147.652557
-52.068569
-91.665901
-71.626350
-75.320572
-114.722832
-82.227684
-67.462990
-66.035561
-150.537720
-78.406181
-70.877518
-83.520966
-138.135818
-62.067017
-40.092258
-46.810146
-93.283852
-56.987545
-59.169708
-59.684799
-65.664421
-65.225815
-62.799679
-133.892288
-75.804817
-61.762585
-82.616066
-88.872581
-105.618095
-61.029102
-73.074097
-63.689331
-119.605225
-117.730759
-38.708828
-64.551582
-152.515671
-94.084030
-138.835190
-105.632927
-115.999252
-84.125061
-50.708565
-63.833176
-159.764404
-66.869926
-52.640808
-90.386200
-41.273838
-80.933502
-59.323250
-64.293732
-75.682182
-67.061707
-63.409958
-40.421970
-107.264587
-57.486305
-65.399818
-64.577515
-75.441856
-52.015903
-103.286194
-116.390541
-90.672150
-103.556046
-140.671585
-59.786041
-64.525734
-92.595268
-44.442211
-73.103752
-88.536697
-94.948853
-59.835464
-71.372543
-114.222252
-55.213211
-125.739990
-95.767883
-112.092430
-109.255547
-85.617371
-50.334316
-67.950546
-110.069466
-133.464081
-83.717194
-103.813995
-94.842873
-79.807137
-61.375347
-56.997620
-131.957001
-68.205223
-63.031372
-142.963058
-56.128849
-65.239227
-81.175751
-67.269630
-67.183372
-134.155121
-52.052616
-55.164471
-71.009224
-98.066368
-152.146301
-61.079128
-89.570488
-61.070126
-66.013863
-69.685425
-42.908783
-73.264442
-68.104958
-124.198830
-58.015049
-118.725677
-72.926979
-65.303322
-61.982224
-63.079319
-144.386932
-25.241833
-125.928604
-78.816284
-112.091278
-64.270447
-66.014488
-109.638771
-72.158424
-91.113991
-103.256721
-94.327217
-130.293198
-116.381744
-82.376350
-148.382187
-105.264885
-67.190300
-112.652802
-73.786652
-73.069077
-84.683395
-58.489079
-55.114944
-75.187347
-148.411545
-60.461555
-53.470119
79.126030
88.334824
102.312210
59.988224
80.447029
47.349888
78.000252
44.678146
70.996750
-122.258179
-62.942062
-74.801048
-68.464935
-64.213020
-64.350937
-68.833588
-77.695686
-38.883842
-103.740646
-142.404480
-86.359756
-109.533089
-42.180035
-61.208355
-99.158028
-78.819412
-128.285553
-97.171562
-89.659248
-68.732819
-125.679817
-89.342224
-79.507332
-108.357315
-88.024521
-56.943565
-157.982620
-76.849556
-143.356735
-58.744534
-151.538040
-85.895630
-53.219532
-55.813042
-60.943897
-76.374611
-47.702686
-141.023926
-77.831818
-77.434540
-58.244934
-133.496979
-39.057167
-60.227505
-138.293167
-66.896843
-159.966965
-60.926064
-86.302231
-156.538483
-102.079239
-51.997257
-85.254433
-87.878387
-37.939201
-134.409378
-69.017639
-69.883087
-64.814423
-59.181606
-95.669640
-49.869686
-156.758606
-116.966713
-55.386986
-84.304054
-51.060726
-74.234581
-69.079933
-155.814682
-61.232887
-69.504005
-69.640442
-63.040401
-128.506332
-144.629135
-62.036537
-123.839203
-81.478058
-68.349205
-93.081413
-52.568298
-102.615311
-121.116920
-59.023029
-49.039982
-94.409065
-131.761932
-68.861603
-119.885139
-90.613869
-109.406212
-134.087296
-57.165470
-134.476746
-141.248871
-68.183090
-63.411785
-139.920273
-87.048332
-74.123192
-74.073364
-85.063766
-82.101669
-63.729713
-32.730381
-70.005844
-62.452568
-72.396439
-86.059929
-57.770733
-115.588158
-155.543625
-121.491379
-76.081757
-73.064835
-95.829079
-122.888649
-76.744011
-81.883537
-85.622688
-173.100159
-164.448868
-65.471542
-57.462460
-63.861835
-101.481071
-106.350731
-57.480377
-55.454395
-65.652824
-63.853897
-54.869438
-149.091187
-93.341423
-91.337944
-100.965233
-100.472908
-133.214111
-62.001228
-61.603714
-112.318367
-79.784073
-115.695137
-66.100327
-95.502731
-90.725372
-116.683777
-137.135468
-61.105793
-51.668228
-47.464077
-65.254448
-157.155807
-145.248627
-89.465683
-80.032417
-127.084732
-117.904892
-87.280167
-75.046715
-62.377022
-52.529587
-59.958130
-98.412964
-62.621105
-78.050713
-86.754410
-58.590221
-86.432533
-81.465660
-61.826031
-56.798500
-58.929859
-62.810295
-60.288750
-79.501144
-83.616516
-126.935616
-140.421448
-87.866119
-57.863544
-30.795433
-135.893661
-49.091690
-83.926460
-120.652855
-62.637833
-66.342941
-60.464027
-94.797775
-64.899681
-64.487640
-60.404659
-113.269440
-156.908997
-77.664108
-71.307625
-93.264458
-56.989025
-61.640766
-79.685364
-28.127459
-55.163723
-72.722588
-151.537399
-152.436722
-161.038376
-71.757744
-40.664280
-124.218239
-63.011593
-119.167412
-100.852974
-55.579525
-118.810272
-49.923595
-107.319550
-168.895752
-91.723053
-89.986023
-91.013603
-84.886559
-85.077576
-87.575859
-79.256607
-61.416424
-55.874252
-79.494095
-65.359306
-57.425808
-78.222656
-144.579361
-150.236420
-61.863949
-62.396473
-118.124046
-81.684082
-152.731552
-62.483974
-64.245766
-58.144344
-62.304714
-104.042252
-116.954582
-74.830582
-165.102463
-85.410194
-68.249214
-58.447681
-31.137524
-151.650864
-55.819386
-58.897915
-115.922157
-91.842064
-76.272713
-58.117092
-48.810471
-64.344383
-73.357582
-161.249420
-61.399517
-60.771919
-126.522881
-92.063507
-115.488632
-80.234459
-106.496941
-107.642044
-87.330818
-90.870956
-68.248589
-137.861008
-87.088264
-62.533985
-78.444527
-124.261909
-95.915314
-61.532612
-100.580971
-67.580643
-106.716156
-169.475677
-50.393780
-93.041565
-57.661739
-118.836433
-117.081322
-92.043480
-161.043228
-62.656704
-91.102386
-131.040741
-59.221474
-119.871864
-112.998550
-63.600712
-60.620003
-58.225121
-65.930389
-156.863373
-89.807663
-62.851807
-109.450516
-93.637810
-64.450981
-153.508194
-64.176300
-125.707657
-156.982239
-61.449371
-73.085899
-76.515648
-96.553932
-70.667145
-66.299507
-78.707397
-117.302208
-163.724167
-57.296787
-85.708214
-55.890617
-120.788040
-58.646072
-64.244362
-61.015171
-33.091042
-156.233841
-140.703323
-70.943214
-53.222229
-107.499565
-62.380947
-169.530380
-54.924458
-40.303413
-28.593925
-63.349503
-159.492920
-111.596664
-63.072872
-65.831551
-72.996323
-143.586258
-104.642792
-115.776901
-161.864792
-122.336716
-153.666992
-76.980034
-80.544472
-59.693615
-63.746754
-112.079399
-136.911407
-75.388161
-131.254730
-145.495987
-81.961601
-125.107162
-116.036575
-64.132301
-60.332233
-58.785141
-59.931179
-81.018486
-136.349960
-93.954430
-150.097610
-106.266403
-154.147491
-152.686279
-34.996052
-63.035156
-55.294018
-88.470634
-47.021049
-64.692764
-98.614304
-66.992973
-97.107323
-87.031990
-69.078011
-73.605057
-67.579498
-60.861687
-69.250168
-77.275230
-136.177689
-46.047516
-63.965305
-80.179077
-145.063812
-24.975109
-85.533516
-74.877609
-53.215317
-66.626274
-54.507210
-58.178074
-61.727386
-108.798141
-94.350029
-118.282669
-97.102753
-107.828026
-64.792580
-99.948074
-117.062019
-163.026932
-125.141899
-108.681458
-95.107956
-127.016838
-74.034081
-61.847549
-118.836868
-164.083160
-62.445404
-92.437569
-84.936829
-101.425301
-61.961288
-159.887970
-119.847862
-122.917542
-123.337624
-102.159286
-58.278080
-66.382881
-62.868179
-63.235786
-146.715027
-52.282738
-84.196075
-87.139359
-125.910858
-81.203514
-102.634361
-14.101237
-59.289734
-149.241791
-128.182709
-63.434437
-85.724457
-70.681587
-48.073246
-68.599098
-51.746929
-43.984226
-149.289886
-51.614056
-114.549843
-66.254944
-105.165459
-64.333244
-149.358978
-28.161312
-101.132935
-163.154587
-79.045685
-87.358269
-151.531036
-56.867626
-154.609131
-57.894680
-87.775063
-79.029640
-113.740288
-49.854630
-71.088417
-84.070450
-98.921951
-70.137314
-113.006744
-151.015030
-66.715714
-46.523403
-144.609222
-122.152145
-50.583660
-77.613686
-73.904091
-119.932320
-65.423058
-60.254818
-114.225540
-128.077866
-80.642059
-70.891182
-100.894249
-137.093658
-148.439529
-28.712545
-75.324661
-67.102997
-32.505516
-59.875961
-63.227680
-72.001060
-64.555321
-49.261269
-97.773727
-92.989197
-85.878632
-81.666054
-58.692463
-59.373070
-92.254066
-108.695679
-70.845306
-72.392143
-96.575455
-142.805756
-49.208622
-66.390968
-71.104591
-75.718941
64.382607
70.193871
55.724640
-81.072235
-64.297241
-101.594276
-76.284752
-38.482952
-76.763664
-159.768219
-41.534634
-68.423050
-133.547806
-60.743572
-152.910477
-60.653400
-51.733803
-38.800941
-141.618591
-78.302750
-45.626827
-55.600616
-49.058495
-59.116917
-154.887039
-118.689369
-48.837574
-80.872459
-56.599548
-65.829536
-60.045139
-79.996101
-94.174545
-56.531685
-69.712921
-92.815506
-55.864128
-72.757401
-54.672611
-69.262009
-68.667381
-50.751854
-61.068840
-50.802803
-57.486092
-109.245583
-65.529793
-58.449738
-56.335632
-145.007263
-68.693909
-74.779648
-91.317253
-59.893890
-139.133392
-42.417721
-64.115257
-146.175568
-70.740631
-62.470081
-64.387344
-157.255569
-156.115692
-47.259205
-61.875507
-121.827156
-56.570091
-85.185555
-93.379112
-130.368195
-51.341179
-135.707932
-123.693161
-61.380699
-114.607506
-121.482323
-64.949806
-32.818554
-76.933075
-53.241707
-70.802757
-154.816803
-143.988419
-91.966972
-54.274200
-59.906071
-58.138088
-117.698303
-146.317810
-168.586395
-52.600971
-90.137367
-55.303608
-58.512287
-74.441185
-63.924057
-63.222176
-135.881363
-59.298893
-158.071274
-77.354874
-167.627869
-87.114319
-64.178337
-64.882828
-82.081100
-70.789993
-110.884499
-130.688217
-111.014595
-82.104187
-62.667076
-154.633011
-62.815403
-50.628517
-66.095108
-63.048504
-48.463699
-88.168427
-55.687752
-50.004219
-90.377670
-91.012726
-95.345421
-45.050739
-44.791294
-53.884144
-30.301033
-103.198578
-132.105118
-144.813370
-65.799637
-107.205116
-60.143200
-94.777725
-82.165672
-131.474625
-143.794449
-57.319626
-101.008751
-75.638779
-72.538406
-140.819061
-92.659615
-24.551868
-62.369698
-130.476196
-63.380394
-149.688644
-54.246632
-63.771969
-76.708870
-75.510323
-34.593735
-132.578201
-109.466766
-62.225979
-61.636703
-99.347824
-140.322708
-67.609474
-62.293720
-72.737938
-141.786636
-51.442368
-60.159813
-51.856258
-53.969215
73.550987
-98.743011
-97.050011
-31.525238
-150.782288
-61.012218
-68.392372
-74.431686
-111.271896
-110.858879
-67.493607
-89.033470
-43.203667
-98.768066
-134.941055
-109.658302
-90.585297
-100.084122
-108.178017
-65.140770
-139.502914
-102.771385
-59.076412
-124.946625
-86.497452
-115.034721
-107.768143
-107.971642
-87.147316
-75.070358
-120.383240
-110.634773
-111.362526
-61.640015
-88.832787
-60.803829
-85.325142
-90.093903
-90.899384
-57.224957
-55.625664
-75.942703
-64.450241
-72.939491
-66.925888
-69.176620
-54.783215
-89.641129
-62.107754
-100.977318
-124.520599
-94.783882
-112.925117
-107.027710
-66.343506
-100.680435
-98.287918
-90.876747
-146.323090
-119.755753
-70.792160
-30.309713
-121.269951
-57.500202
-37.860786
-41.097790
-59.573700
-129.577789
-72.544350
-63.470150
-157.870346
-112.058723
-140.310669
-56.627956
-103.828293
-89.815094
-77.707001
-72.118103
-59.539711
-65.230064
-68.068436
-56.940418
-125.955185
-36.302391
-48.459686
-60.487926
-115.703400
-61.984016
-68.922737
-117.146675
-115.826324
-34.401340
-81.112854
-68.998260
-113.223938
-93.051804
-33.053097
-72.886971
-49.098137
-79.990570
-88.412392
-53.417221
-102.113510
-43.328892
-68.079117
-60.264954
-66.881645
-33.283371
-84.003418
-109.885612
-63.177185
-29.412750
-143.364426
-45.821415
-59.286491
-67.323105
-58.816608
-81.048256
-165.682999
-156.473007
-85.465988
-87.726021
-66.850258
-58.159267
-70.137779
-65.279922
-75.560722
-70.093040
-115.323914
-66.772591
179.533539
-99.127991
-109.004379
-108.609726
-137.065384
-64.855324
-87.425613
-72.245872
-103.243164
-75.251923
-64.127960
-115.295906
-71.836777
-123.090179
-88.250671
-93.264168
-92.175873
-78.703987
-111.642059
-101.680313
-106.374916
-118.347130
-50.997860
-90.075623
-56.302483
63.307365
56.936104
-52.305813
-58.507847
-114.328949
-132.901077
-53.078793
-52.776020
-82.431480
-158.920547
-55.126579
-109.094772
-65.755066
-52.359970
-111.090561
-140.071442
-120.498734
-119.130447
-108.502556
-68.849594
-65.483681
-91.384430
-117.504898
-96.170639
-81.375427
-83.692062
-65.724609
-112.740280
-59.919121
-49.613224
-107.892944
-82.724960
-85.933517
-69.628822
-138.418289
-158.935593
-45.385628
-52.312874
-35.506725
-58.951454
-68.012878
-150.736496
-60.778400
-131.024490
-77.546448
-96.091431
-129.182526
-64.558945
-60.513054
-60.898392
-73.683678
-51.168827
-102.017303
-103.374802
-57.729820
-119.075218
-60.798653
-85.333092
-126.165825
-57.446018
-61.351379
-48.103024
-60.339088
-101.738640
-102.046516
-95.313751
-60.311638
-68.060913
-66.128670
-83.275856
-81.164474
-63.525631
-60.823841
-165.859924
-43.528442
-66.795746
-45.359577
-42.489876
-103.036156
-143.674484
-60.576836
-135.386719
-85.003258
-158.022903
-68.475784
-80.660347
-72.240395
-103.531929
-62.687984
-126.189430
-63.616528
-50.552025
-87.733330
-159.065048
-83.049248
-107.199387
-115.009300
-105.452560
-99.758324
-90.505257
-153.416473
-69.713509
-58.300976
-148.767502
-69.123833
-57.028057
-62.957867
-85.651794
-42.450005
-63.500660
-75.809372
-144.566528
-63.512764
-63.779839
-105.890900
-70.953285
-61.630550
-65.171310
-62.863159
-77.433601
-143.148575
-138.347855
-74.347549
-56.910038
-62.492210
-158.718292
-69.253784
-81.191216
-80.871735
-59.552765
-123.595680
-56.432899
-64.521568
-62.402191
-69.023849
-158.158524
-55.980530
-61.688709
-59.625076
-57.205940
-141.845840
-144.056915
-60.596111
-67.291893
-58.283680
-74.686554
-110.706116
-100.960457
-151.448761
-104.386688
-50.069862
-129.769348
-125.119553
-88.413422
-126.431122
-66.563782
-65.014938
-55.010094
-75.352760
-51.486580
-64.517113
-49.055996
-82.732002
-80.361061
-82.912903
-36.948177
-45.812969
-111.266510
-47.169617
-155.783783
-46.017162
-111.343742
-71.692734
-96.166992
-103.528603
-85.392830
-85.511719
-166.489929
-70.441666
-142.183426
-97.609154
-59.646454
-62.767658
-104.668777
-80.118576
-121.334396
-77.465645
-74.568375
-50.892300
-151.799805
-56.880829
-48.457279
-69.133080
-72.802200
-55.648163
-115.010803
-56.393475
-62.004784
-67.008240
-122.421600
-54.284340
-90.070999
-112.654602
-161.047485
-71.247627
-95.733994
-65.055321
-106.226852
-71.069786
-73.402664
-60.560184
-136.891876
-75.720795
-73.916222
-74.195221
-92.360207
-95.862808
-71.879135
-90.644127
-56.673645
-59.329712
-62.075291
-86.666931
-148.585144
-125.703781
-61.233532
-149.740845
-115.703232
-59.166592
-119.591171
-66.784698
-75.014977
-67.795387
-91.354576
-70.620079
-57.519718
-65.359451
-37.433704
-154.199722
78.003792
66.250717
77.571701
53.504906
65.902267
67.455093
74.979263
75.523399
-92.337700
-144.577606
-72.300201
-72.509094
-38.360973
-58.383156
-138.722229
-113.025627
-143.117981
-68.109520
-92.364250
-81.992065
-113.265106
-95.982567
-58.783577
-162.023224
-61.657494
-156.156113
-61.322186
-142.395981
-65.165108
-60.995090
-62.584610
-68.250282
-139.781433
-147.542679
-90.578690
-55.295326
-95.750938
-99.282707
-99.671165
-86.447868
-62.760597
-65.759827
-86.175293
-91.049751
-51.184376
-99.632477
-150.571655
-60.033527
-162.291763
-120.526382
-49.422199
-147.822739
-53.548374
-52.887074
-40.028748
-71.022667
-140.057205
-69.199593
-152.718979
-60.631557
-92.024628
-52.683842
-62.023983
-129.020676
-99.757576
-72.569588
-133.870422
-86.828835
-54.736156
-54.367268
-61.685936
-55.660976
-54.517109
-159.558258
-37.967083
-49.111641
-75.107208
-64.275085
-157.618805
-36.477985
-68.750702
-66.240562
-117.882530
-64.716042
-68.142570
-54.291298
-73.936661
-63.935757
-114.855980
-37.025928
-131.438538
-73.676102
-56.187237
-159.002258
-63.086853
-105.058533
-110.853767
-90.503624
-42.572479
-107.177101
-92.781120
-63.349693
-121.481163
-102.060806
-55.844429
-63.620667
-135.163910
-67.983360
-67.595375
-105.290680
-76.326866
-88.663795
-81.888252
-105.835403
76.475060
2.817584
-44.252369
-98.746269
-67.817993
-150.087845
-144.072113
-66.777504
-84.688271
-72.400719
-58.415901
-115.899178
-56.597191
-70.698875
-125.321434
-87.335777
-73.539711
-105.851616
-105.385933
-130.301666
-120.887032
-97.894989
-139.406891
-59.595085
-47.998039
-140.223282
-86.730759
-129.275101
-164.917374
-96.821205
-71.130440
-57.854450
-56.986408
-66.107628
-125.562996
-115.937363
-63.046890
-81.829056
-80.783676
-91.330162
-107.979897
-117.535103
-72.504105
-63.679638
-75.811638
-88.590263
-158.563004
-105.184402
-94.021690
-62.999660
-80.271996
-103.015884
-90.373642
-58.869267
-101.315018
-48.823856
-61.882481
-124.398285
-77.330605
-48.735081
-104.855247
-97.803276
-84.170631
-75.952034
-119.187408
-97.456696
-127.140671
-101.504913
-63.080837
-60.218430
-153.366943
-92.433136
-64.537964
-115.678291
-60.908672
-161.986008
-56.450275
-53.454975
-81.506325
-84.327972
-85.409927
-92.021729
-56.599274
-62.806938
-83.286278
-112.757523
-42.174931
-64.561584
-59.909069
-113.941093
-149.499802
-66.836365
-113.066566
-63.871403
-119.193939
-53.246124
-60.569023
-66.184975
-134.472641
-58.716839
-59.756031
-57.621910
-44.554081
-104.751579
-151.038376
-67.357689
-66.036972
-106.379944
-84.451408
-60.109936
-62.236092
-119.726929
-64.965477
-71.318527
-50.487473
74.904182
48.507633
56.591572
69.221283
22.219143
-53.909058
-48.497520
-92.139565
-67.876747
-98.693016
-32.635429
-61.082596
-67.893433
-68.733650
-53.471569
-71.565178
-101.109100
-63.971550
-124.180183
-104.648392
-93.636414
-110.034973
-60.244053
-85.061653
-74.275314
-54.931393
-63.805363
-146.806625
-58.288792
-71.779602
-93.855278
-61.354069
-81.862312
-63.991631
-138.278381
-84.376343
-147.905533
-88.715721
-110.339371
-76.048775
-93.442001
-70.998108
-104.374641
-96.637276
-58.045326
-117.635658
-58.742081
-68.226952
-94.751251
-80.822891
-87.508797
-66.849365
-132.893265
-131.458588
-58.791733
-60.770737
-58.647743
-108.759392
-79.451836
-93.355591
-140.779022
-77.270950
-65.678375
-60.568420
-170.929306
-68.775833
-63.993351
-63.262276
-50.757858
-154.605087
-156.970917
-56.131329
-76.032486
-50.313972
-61.117950
-51.569084
-90.730927
-62.723530
-63.577885
-154.452560
-100.997986
-65.330994
-107.929771
-68.838104
-29.195639
-141.064468
-61.803783
-100.737091
-39.979370
-51.338074
-130.076813
-69.276741
-112.558189
-155.452560
-75.080872
-99.813049
-134.377579
-50.616959
-57.312557
-78.793724
-115.431282
-113.702522
-90.391907
-63.407177
-60.320961
-66.309784
-83.810654
-123.850449
-58.840137
-56.893028
-151.999725
-68.619110
-27.070442
-95.070351
-65.255676
-110.078461
-65.418808
178.524872
-91.606590
-114.552200
-128.536713
-72.298553
-79.901993
-65.644592
-94.621010
-70.774147
-58.288666
177.735046
-85.199471
-73.997528
-60.587704
-67.467751
-56.215939
-81.330788
-114.920250
-170.665619
-53.205791
-80.206177
-58.423119
-118.373100
-54.187096
-99.027153
-114.510162
-110.513718
-79.407837
-62.482456
-70.844139
-113.873123
-66.319054
-137.011475
-94.323784
-59.975258
-81.426270
-56.190048
-67.034393
-165.590744
-69.630707
-63.559826
-63.813122
-52.257351
-149.639008
-84.367523
-90.113266
-68.626328
-52.730366
-94.062996
-105.252754
-112.686119
-47.234203
-73.681412
-70.465538
-122.668526
-97.253609
-103.615166
-102.827896
-58.926170
-50.875881
-78.369774
-139.085342
-108.317299
-67.550438
-97.470245
-38.808483
-52.185841
-81.116432
-78.219872
-142.359909
-56.440472
-62.051075
-49.215675
-54.599281
-51.614647
-58.654137
-55.428066
-158.012543
-47.353878
-116.913437
-64.835655
-62.937527
-63.248013
-107.461868
-80.783051
-92.776413
-49.329281
-65.401115
-76.828194
-84.413658
-153.677643
-154.117203
-53.954918
-88.224098
-82.421913
-79.656715
-74.087318
-55.786743
-96.002815
-72.457932
-69.725296
-64.445061
-133.481308
-117.494957
-73.539803
-76.424576
-61.069443
52.356411
54.236935
38.916981
53.104092
11.423305
65.825081
88.761185
51.585163
56.140949
-57.572651
-93.090546
-114.398224
-95.737305
-55.484528
-122.782257
-53.940830
-82.221596
-93.487823
42.956299
57.217941
55.644310
77.088493
-39.555412
-48.955940
-164.149704
-64.748520
-84.956268
-104.613510
-107.728157
-70.266258
-61.176498
-129.313950
-83.222382
-148.404449
-62.629028
-66.331116
-31.307440
-65.731224
-131.798111
-80.122856
-27.228388
-100.848061
-57.943661
-77.025719
-96.366783
-63.093952
-152.533371
-76.148331
-53.679760
-144.108063
-54.863087
-62.463417
-61.517529
-70.829689
-72.553673
-65.900467
-143.114380
-51.783760
-51.745964
-153.969650
-67.307129
-18.168135
-91.558022
-94.546768
-81.790924
-49.969906
-59.657314
-56.293983
-135.199631
-98.788795
-127.600464
-61.202564
-76.466339
-100.704086
-96.806297
-104.525101
-51.822365
-134.514450
-55.260822
-133.739243
-75.361618
174.846710
-68.275650
-88.521202
-74.526245
-80.613380
-138.237137
-63.486160
-63.047607
-63.873276
-144.801895
-51.492203
-53.069729
-126.571075
-71.888420
-87.667831
-74.300293
-53.606720
-44.511494
-76.015778
-75.489265
-63.505947
-52.186047
-57.562469
-66.278542
-62.774586
-83.963608
-61.746082
-97.868126
-150.267578
-63.006744
-61.864010
-159.634232
-90.685028
-164.086273
-62.575104
-58.627110
-78.278488
-60.099567
-57.083145
-45.123093
-61.485729
-134.001938
-96.990570
-62.836918
-133.298599
-91.691704
-52.322777
-64.987053
-119.291679
-71.946938
-56.215050
-65.913605
-107.223907
-81.319931
-94.056099
-66.650986
-164.505554
-66.547661
-51.536285
-58.536514
-59.054142
-26.260349
-61.261936
-49.992828
-53.851704
-61.031048
-66.577438
-71.679741
-160.532562
-69.415207
-43.583611
-136.996231
-66.166016
-59.317028
-83.714088
-86.940712
-48.015327
-107.186317
-62.681797
-111.605392
-78.448479
-83.726639
-81.915802
-63.023750
-61.395855
-110.082443
-107.804993
-174.903641
-65.891273
-94.785072
-97.369522
-132.038162
-59.353222
-56.906872
-152.099380
-88.145584
-56.271206
-59.174004
-70.241905
-65.746773
-81.885231
-106.870461
-83.766495
-71.267365
-65.401329
-66.312218
-77.301186
-54.931561
-77.273155
-58.133301
-138.632462
-64.808578
-136.409927
-146.637558
-70.021523
-140.500000
-68.105049
-63.323952
-126.545464
-144.795898
-23.906380
-68.392296
-55.180767
-75.002716
-63.521523
-98.232323
-123.606049
-61.951614
-55.437080
-69.636848
-95.804642
-86.777931
-120.096275
-56.263294
-72.194046
-151.894928
-89.605537
-99.798965
-163.621674
-45.071266
-83.536926
-109.973450
-66.692612
-61.051594
-45.127190
-112.353287
-67.642502
-59.126717
-90.049049
-118.428032
-63.844444
-67.513496
-86.236542
-52.510509
-137.408356
-71.632126
-85.421860
-52.395374
-58.121723
-42.198502
-87.919777
-77.769585
-45.597469
-121.290489
-66.656960
-70.188774
-58.832241
-65.210014
-46.777420
-77.584129
-119.676819
-56.373978
-76.196976
-94.362465
-107.556610
-56.564041
-48.237759
-9.611450
-57.408821
-75.067986
-65.878639
-75.907349
-60.540756
-82.596207
-47.025517
-75.469475
-57.767639
-110.575699
-110.719162
-168.710632
-39.633274
-109.131241
-70.522217
-56.070347
-57.351612
-144.083740
-162.363556
-158.659897
-64.723030
-115.245857
-25.560381
-67.105461
-47.008801
-126.896400
-65.861748
-66.044342
82.207222
72.519981
44.313148
48.355743
43.910542
56.299572
47.445599
-158.715958
-58.522820
-43.323616
-65.998611
-42.612675
-155.323013
-145.146362
-134.823486
-65.883171
-43.876465
-73.581955
-159.414352
-53.212029
-76.319847
-55.436768
-35.740971
-59.847740
-94.068237
-72.763641
-106.096336
-55.887192
-143.079208
-119.545418
-66.369415
-67.592476
-74.179993
-59.847534
-60.725494
-60.244465
-60.997124
-97.405060
-104.813751
-56.951347
-113.805290
-65.596153
-76.928497
-64.945641
-79.156181
-82.275604
-160.589203
-84.009819
-139.880707
-65.709602
-77.058502
-102.707710
-87.613884
-42.385212
-58.403358
-71.452507
-85.282059
-62.669544
-154.821259
-62.090958
-51.520058
-56.865879
-94.441505
-164.763016
-84.744499
-50.069767
-102.813492
-57.323513
-75.041023
-66.540886
-159.978012
-154.757126
-119.492210
-131.537842
-147.613815
-46.560497
-62.060532
-40.904285
-113.511765
-50.319542
-57.771214
-147.243408
-70.540497
-54.813545
-70.223969
-48.393593
-110.672852
-53.838005
-105.258530
-64.773666
-44.590160
-153.150467
-92.209785
-60.786930
-100.519066
-68.574135
-68.862541
-65.206322
-67.858170
-116.854179
-114.509041
-53.530277
-82.002808
-68.675400
-58.927460
-133.261200
-51.446011
-96.861366
-115.050873
-118.205238
-94.040703
66.656868
57.509262
-76.153915
-51.557453
-71.983154
-124.155922
-104.789810
-44.129745
-68.081581
-36.321671
-100.833473
-46.291306
-62.168446
-66.153107
-105.619637
-64.116119
-88.558990
-90.954742
-62.777111
-107.613083
-58.371861
-70.139961
-58.424931
-133.558502
-68.714470
-63.487846
-105.386162
-79.469093
-62.605236
-67.978142
-145.917236
-101.639397
-60.630772
-127.422432
-108.338448
-93.417030
-80.346390
-97.671227
-80.873543
-96.947845
-77.017197
-96.187401
-120.551414
-66.137573
-146.373489
-51.370941
-55.705189
-135.739960
-80.059631
-52.382423
-84.696991
-67.389145
-53.057465
-64.748352
-42.839355
-60.406700
-56.045765
-54.384354
-51.219059
-104.992943
-64.168098
-84.662193
-53.332626
-87.685471
-173.827927
-57.373489
-77.198151
-64.516922
-98.347984
-65.152245
-57.535652
-75.201614
-97.930931
-52.257748
-56.609894
-56.032051
-91.453148
-138.616074
-87.691200
-77.171112
-53.914539
-141.365479
-152.475739
-65.825035
-63.627716
-153.762527
-105.454643
-78.910416
-82.555206
-71.114822
-53.126278
-134.761703
-100.947739
-52.105728
-92.916313
-146.828613
-101.679924
-71.898109
-80.664116
-78.857147
-55.904053
-74.163368
-79.415054
-60.526283
-43.753918
-64.619774
-97.657936
-60.619553
-56.561935
-62.331387
-72.804657
-71.622887
-39.427689
-59.543865
171.099350
-67.495361
-61.651661
-58.851196
-50.525826
-116.243706
-57.129185
-107.531418
-100.519325
-143.923431
-74.855965
-75.820274
-79.201187
-152.588364
-103.340340
-110.252579
-110.913284
-129.383362
-82.254776
-42.603043
-45.504162
-47.363667
-94.039810
-63.610916
-136.075500
-58.777943
-59.536221
-86.714966
-66.667793
-57.243027
52.717018
71.197853
-62.166561
-92.563416
-44.812332
-48.944000
-68.158157
-30.149334
-102.312569
-75.813698
-116.476219
-144.029755
-102.881355
-156.541794
-58.147438
-141.024078
-100.443909
-57.683517
-69.502350
-145.910614
-65.545021
-112.355606
-54.371788
-77.938721
-73.485428
-124.675285
-153.755615
-61.273132
-53.028214
-82.918304
-35.449871
-84.610931
-58.923042
-123.492584
-59.636852
-71.341599
-71.218163
-82.944496
-77.370178
-137.384979
-64.652473
-70.567451
-91.085747
-55.450630
-60.547504
-51.482216
-60.649384
-67.701149
-70.401993
-65.054504
-85.736885
-67.695496
-81.419930
-77.909988
-63.199322
-66.668831
-116.874176
-91.406219
-113.082161
-91.294365
-99.668961
-108.473755
-146.578476
-64.924644
-135.611267
-68.274567
-93.534271
-40.091000
-150.347000
-67.332413
-67.781593
-129.036377
-99.918121
-48.321720
-89.282730
-140.673721
-73.860428
-71.761414
-69.463280
-58.171394
-85.770729
-127.147430
-72.626297
-65.466377
-154.145691
-59.012516
-141.583359
-55.465950
-60.490543
-67.029083
-151.346375
-55.189766
-66.342957
-128.431763
-84.160950
-71.888611
-92.127098
-73.861389
-146.561646
-47.197433
-72.284576
-67.288673
-163.432953
-62.254337
-147.302109
-123.576424
-48.700661
-150.747238
-27.704775
-51.290306
-67.355530
-84.024765
-62.981403
-147.956985
-109.836159
-121.707001
-116.285355
-86.428650
-68.978172
-94.019592
-73.869568
-55.911579
-126.811333
-63.592800
-104.574593
-59.903229
-120.758011
-86.551697
-85.632919
-120.259926
-143.980682
-164.124466
-77.220268
-147.135590
-58.304985
-172.372910
-36.618187
-73.138969
-121.679855
-125.683067
-90.835846
-79.617149
-67.466125
-100.885757
-119.329384
-94.057861
-60.659637
-135.883713
-54.352257
-145.732010
-59.529987
-111.427803
-97.312401
-103.815598
-120.323296
-72.440392
-93.037201
-121.113976
-57.700417
-159.221100
-60.482948
-82.920601
-71.152313
-109.532913
-55.587929
-64.659645
-60.756737
-68.389038
-119.171921
-48.492676
-62.252819
-60.005177
-66.296814
-133.062378
-65.653549
-87.838936
-70.061020
-84.419487
-66.212296
-152.101944
-52.457008
-137.102264
-62.199867
-65.473557
-56.868053
-124.709000
-67.050949
-84.702728
-60.269333
-36.573456
-83.042900
-75.917053
-81.701080
-64.505577
-63.649109
-121.849258
-93.998093
-92.796219
-129.591782
-124.388504
-64.737076
-40.166664
-68.891869
-74.013756
-46.416260
-146.110443
-130.539703
-131.792679
-66.842003
-70.447754
-68.997284
-41.141537
-153.246094
-89.999542
-70.841835
-98.192253
-80.832336
-115.684685
-125.427330
-117.166740
-55.557789
-119.875496
-45.903236
-55.183453
-118.630165
-68.988625
-144.075409
-88.214867
-83.817223
-125.684105
-66.847519
-66.896149
-58.240303
-67.630341
-73.845444
-44.835312
-58.290688
-137.402603
-55.663334
-129.357574
-59.368656
-122.860901
-62.477608
-125.768364
-82.641586
-165.681412
-70.216393
-65.327637
-54.399174
-120.452568
-76.022919
-147.322556
-67.966393
-54.210968
-121.636345
-73.324005
-50.844883
-79.320473
-82.730919
-58.326466
-114.674759
-74.656807
-68.428177
-64.251091
-94.474754
-75.784698
-164.807861
-126.041420
-66.713814
-61.084972
-151.094711
-117.265900
-54.560772
-150.372375
-102.406075
-110.067398
-102.254486
-55.719017
-54.576893
-95.116058
-118.995316
-136.719238
-51.118191
-49.963917
-66.830589
-53.730709
-122.242004
-160.389572
-58.590454
-117.968422
-89.743454
-161.491562
-63.836536
-101.631271
-82.878754
-53.695538
-61.504333
-52.104538
-92.821098
-70.773232
-78.992538
-70.018234
-75.430939
-101.122017
-104.110085
-143.246735
-156.787582
-61.704620
-61.050575
-74.625069
-64.162209
-140.120209
-148.007507
-70.619286
-56.773777
-64.299126
-122.603607
-120.941071
-63.328194
-109.880562
-104.131798
-85.307152
-70.737602
-52.044773
-60.754665
-93.512535
-58.951305
-66.374733
-91.005363
-159.309784
-151.341827
-107.990791
-77.077705
-89.295364
-87.203667
-77.514702
-114.799927
-91.460350
-145.806030
-122.701416
-56.335758
-31.645271
-79.527046
-50.159550
-126.204735
-149.782623
-106.570435
-110.116821
-56.035713
-52.478458
-54.968906
-75.559349
-67.594360
-155.039932
-62.486816
-154.312592
-64.998177
-99.550148
-58.587406
-67.772217
-61.586521
-129.411453
-59.170902
-121.205742
-128.752869
-75.138733
-104.966591
-79.447441
-57.438129
-88.257889
-59.366142
-79.083374
-124.807205
-48.132030
-74.878365
-97.369095
-88.270256
-63.666927
-155.082901
-72.479568
-67.943115
-88.732620
-59.272652
-154.204071
-107.609894
-169.633636
-111.255737
-68.119621
-89.213898
-99.915810
-102.280746
-30.393930
-60.868771
-74.482185
-69.039543
-52.693970
-59.025745
-62.954582
-159.202469
-136.961563
-121.317757
-115.266556
-119.660561
-68.261139
-66.760612
-59.092266
-38.092537
-150.933594
-59.306393
-121.637955
-85.310471
-45.279636
-65.967827
-69.683632
-74.755035
-102.428009
-56.611897
-54.085014
-39.746319
-156.052444
-111.059402
-74.901199
-146.368164
-83.400345
-68.493019
-88.868996
-146.426895
-62.738045
-41.872269
-65.610512
-22.154417
-70.729507
-96.843628
-64.661285
-42.253036
-59.337143
-54.116844
-70.913475
-102.377556
-130.703308
-131.488373
-121.107635
-66.241768
-81.547302
-77.012306
-79.525032
-73.697906
-70.939560
-63.082886
-54.813633
-58.261341
-62.248169
-52.112358
-57.680813
-111.092361
-58.145206
-134.662796
-86.709641
-121.618370
-52.740158
-90.737465
-47.590565
-69.626770
-61.664715
-57.726944
-93.445717
-73.359993
-81.667191
-61.514580
-77.743515
-53.884953
-89.659927
-61.066032
-65.562790
-73.383026
-74.336975
-148.715591
-57.626953
-95.524803
-76.071922
-80.070221
-59.303177
-45.857208
-57.529041
-59.283512
-74.947243
-96.529617
-79.011040
-82.557144
-88.953094
-124.374733
-64.020988
-74.604553
-68.573975
-62.757530
-66.505936
-116.996231
-67.506035
-58.837322
-84.958778
-63.677502
-48.477909
-53.967567
-155.387558
-122.725327
-153.105698
-64.324722
-79.329887
-64.290047
-146.697678
-148.927505
-60.283596
-42.163086
-48.730328
-143.774979
-93.225319
-65.717628
-45.905964
-54.554623
-63.077709
-64.341904
-127.538269
-66.148972
-53.571854
-79.047363
-62.038898
-78.072937
-153.967300
-92.428848
-87.726028
-53.990780
-116.453079
19.342272
-129.595413
-151.761505
-52.585007
-59.121918
-88.383972
-49.739872
-53.231976
-67.214096
-74.234268
-87.959129
-103.473892
-50.266270
-60.008755
-143.543991
-157.406143
-138.897079
-70.319351
-54.487251
-61.469296
-56.727112
-122.958641
-136.305801
-80.252136
-52.331303
-64.956718
-163.840164
-47.451813
-79.049843
-142.552246
-65.530685
-96.641220
-34.352489
-59.033596
83.439400
81.575188
-68.323875
-60.100128
-69.009109
-61.843262
-67.104721
-166.084854
-45.219738
-89.600777
-122.176994
-109.733910
-64.164055
-67.575142
-141.328125
-63.245144
-56.186722
-50.831455
-47.699722
-79.044617
-155.858078
-82.708199
-80.945480
-106.244759
-71.707123
-100.699989
-61.148590
-65.019608
-73.446030
-42.755161
-62.520462
-60.154873
-60.507801
-66.759094
-76.438911
-46.152149
-102.960091
-113.907608
-110.874252
-78.021423
-80.872658
-126.114883
-66.546196
-51.539562
-88.534546
-147.625351
-37.304508
-68.560028
-128.755035
-64.006775
-60.217335
-75.103767
-55.751957
-83.166412
-62.379116
-89.974525
-55.347778
-96.615829
-142.512817
-116.175079
-54.468185
-142.185104
-80.701935
-148.837784
-62.127316
-46.498398
-69.741714
-175.863403
-57.226223
-58.944698
-95.008682
-59.113537
-73.425949
-63.711346
-133.372147
-120.839180
-106.156197
-88.840111
-111.540588
-74.594688
-70.237114
-78.811432
-92.534447
-94.602669
-109.246681
-110.320885
-71.070755
-86.587898
-65.048637
-123.017189
-112.239990
-100.665749
-105.345314
-99.731529
-74.653732
-86.763367
-86.881973
39.187431
61.362648
56.605438
114.797798
63.232433
80.525665
-120.021637
-103.788551
-92.161469
-66.505516
-73.920540
-118.267181
-120.148445
-93.582977
-151.259140
-149.196930
-128.075760
-73.444878
-57.535774
-115.309258
-160.004684
-75.751556
-149.685883
-115.048653
-53.250126
-70.827621
-63.556709
-98.184235
-58.941471
-142.023346
-152.093124
-30.564510
-65.424332
-54.951550
-138.821777
-149.654114
-62.171642
-119.779816
65.216759
-145.854004
-31.594124
-68.173508
-84.727234
-57.663761
-54.537720
-49.752522
-143.672714
-59.388008
-63.231812
-51.010456
-78.993111
-115.249489
-159.008240
-70.945572
-80.922714
-46.982628
-71.427162
-64.276711
-84.539589
-81.738319
-76.829842
-58.965424
-60.620037
-127.220070
-85.655342
-43.808167
-70.436531
-55.031635
-88.673042
-57.316788
-57.784393
-54.431606
-63.511124
-58.921886
-136.275223
-85.113129
-130.140518
-61.366840
-68.180885
-56.849857
-93.962692
-120.562149
-86.064095
-93.784485
-54.662739
-87.290512
-61.011284
-81.264687
-55.754646
-54.609360
-59.501659
-78.527725
-84.431290
-119.103645
-105.898117
-104.266495
-161.847061
-117.590782
-103.059090
-137.685532
-110.423088
-73.316841
-81.682129
-55.988091
-107.655510
-101.740730
-48.815914
-63.511959
-113.654030
-56.233620
-54.097702
-48.732784
-64.523506
-30.675154
-51.549274
-86.488579
-159.779114
-120.425148
-72.213936
-115.474762
-83.347618
177.776215
-60.560162
-57.825336
-117.069351
-118.966888
-61.271835
-91.490074
-94.127930
-79.003571
-74.087891
-69.153877
-61.954510
-35.506062
-106.752228
-80.167358
-78.684120
-121.416824
-44.235569
-131.904343
-65.744415
-99.335449
-123.816299
-111.380234
-57.400013
-68.538483
-62.530834
-140.930908
-67.428825
-85.839905
-52.404308
-75.218819
-147.308426
-153.352234
-82.338066
-59.762691
-85.597717
-58.829323
-37.360226
-105.167229
-70.392639
-61.674706
-60.155529
-73.497314
-84.771027
-87.982063
-82.410431
-60.704800
-70.101891
-67.024139
-53.187679
-75.363960
-105.181534
-48.631256
-44.050457
-79.824196
-62.150463
-157.168304
-134.163040
-100.351730
-97.083054
-83.091438
-57.953167
-63.729282
-70.573090
-35.050663
-131.786713
-64.111977
-161.980057
-62.037384
-104.882957
-47.628971
-55.981010
-89.429451
-142.626495
-108.266594
-98.497307
-85.429161
-89.936890
-79.823547
-84.135223
-162.596817
-87.035835
-93.609947
-149.677383
-73.612228
-113.730263
-117.690025
-60.612885
-34.247910
-83.704781
-130.838791
-56.881695
-43.684444
-93.072777
-62.491173
-112.369255
-74.281715
-70.885925
-70.202133
-52.085812
-135.965118
-53.718666
-61.381008
-65.692154
-105.171310
-145.205307
-46.484463
-66.958542
-152.990173
-155.243515
-58.946468
-48.834511
-48.863747
-65.333191
-60.397243
-82.534187
-66.343811
-153.228989
-61.412140
-162.566986
-112.942986
-150.453476
-141.137589
-95.782921
-110.398247
-97.782425
-58.310825
-71.327492
-72.704147
-154.177933
-70.414505
-62.379021
-64.767303
-59.784863
-65.308403
-37.913437
-78.252571
-42.091419
-151.752487
-75.922348
-97.574112
-90.352310
-71.828926
-166.186035
-70.188385
-58.986221
-92.745834
-98.457558
-67.762634
-135.469376
-73.899582
-140.978668
-129.792145
-102.291588
-65.357368
-48.843750
-60.041321
-129.775635
-63.403774
-68.394440
-71.727859
-141.807877
-101.778091
-83.191498
-79.212822
-67.669769
-101.499290
-75.693848
-90.052299
-155.263947
-59.940125
-57.924282
-152.476608
-61.977463
-67.084076
-159.772202
-65.711372
-117.429947
-117.031693
-72.368523
-63.610199
-60.578365
-114.308235
-141.938538
-73.763702
-55.487759
-135.619781
-108.412689
-110.805771
-94.159012
-145.372757
-71.978027
-108.879784
-96.426369
-65.331306
-98.363632
-57.193787
-58.079765
-119.826004
-94.645897
-87.927734
-91.596085
-98.531624
-99.214714
-166.246857
-81.033905
-121.651100
-58.212440
-69.905136
-82.107872
-80.523743
-83.718994
-170.224106
-67.014885
-62.627190
-78.025475
-77.096397
-52.742268
-62.202557
-123.218658
-86.161919
-86.796829
-151.423065
-61.789742
-61.863438
-118.879189
-67.417603
-105.311768
-112.170616
-107.293999
-74.419785
-133.726852
-79.829224
-69.858803
-53.487984
-55.419754
-57.746971
-79.941284
-55.457531
-125.163208
-108.391586
75.251495
74.855385
-66.205933
-123.334274
-76.822807
-143.164688
-31.554153
-22.415161
-90.995537
-74.092278
-54.308434
-62.900692
-65.638527
-57.281410
-124.468704
-68.598976
-125.171692
-60.480770
-136.969162
-59.142529
-54.979862
-67.009018
-37.520954
-63.070244
-110.744621
-131.017517
-88.875008
-109.252472
-106.752914
-52.537682
-111.056763
-76.081573
-143.333542
-141.830124
-104.697655
-65.889641
-65.821098
-145.176727
-72.142570
-141.755508
-69.929535
-97.058350
-96.010780
-63.966541
-109.892189
-67.986397
-91.809326
-148.339783
-47.261089
-58.997669
-64.499390
-60.478222
-70.158646
-152.719467
-84.035675
-55.909718
-41.815437
-83.286110
-64.131195
-131.076981
-53.013683
-100.657333
-58.847546
-62.347923
-48.233620
-51.393475
-66.290100
-62.821434
-60.289543
-80.253418
-26.049183
-81.547813
-105.386360
-70.417458
-148.571899
-139.192398
-175.983887
-75.729286
-26.130804
-52.554512
-156.192230
-57.222019
-55.839012
-152.443939
-114.302475
-122.336494
-133.897583
-54.430599
-120.010895
-71.865372
-56.629936
-61.030579
-131.944031
-109.408310
-136.578857
-77.503548
-105.376686
-108.260918
-104.390213
-77.569016
-145.196320
-156.588348
-61.530823
-153.524536
-68.168648
-81.358765
-90.670921
-72.067566
-94.396996
-105.458992
-67.520042
-109.652168
-115.739395
-106.140396
-113.465431
-68.826492
-146.603363
-128.930984
-79.126488
-103.672173
-120.531151
-70.358215
-119.123245
-142.650543
-61.973179
-100.446541
-69.250450
-54.674534
-70.105217
-86.446289
-30.275726
-78.609627
-59.826225
-111.150475
-64.835815
-98.426880
-160.066101
-145.324539
-66.988632
-85.016678
-92.520767
-95.254616
-92.814224
-65.547874
-71.955246
-115.770882
-107.029083
-99.880180
-148.576736
-89.126740
-57.938034
-102.834747
-101.394539
-57.406174
-95.817886
-115.182159
-107.525665
-80.478706
-107.166252
-97.842079
-68.065483
-123.249748
-76.573349
-98.529930
-135.501495
-60.700375
-40.687660
-145.729233
-76.452591
-144.775864
-62.010574
-56.348946
-53.817638
-147.854034
-154.887619
-138.672775
-101.215408
-65.420998
-81.626968
-59.338810
-90.838890
-72.826721
-90.509529
-109.987694
-69.596878
-58.706421
-151.594421
-52.812279
-88.560020
-151.956100
-31.571131
-81.355202
-66.466881
-59.608948
-67.007294
-108.708817
-154.293640
-61.499287
-77.201927
-69.280655
-68.840431
-109.436554
-73.908447
-74.969978
-38.340351
-79.905457
-81.063019
-93.195946
-86.500015
-63.315666
-63.665173
-48.982525
-74.014511
-69.707321
-34.448936
-71.509918
-64.042320
-59.462013
-33.551014
-80.035507
-93.414955
-47.685825
-56.243233
-100.084030
-94.337494
-55.256771
-70.899239
-81.449379
-138.351639
-38.218784
-147.101669
-121.861252
-134.752975
-85.741722
-120.636787
-54.903545
-54.116295
-58.401688
-60.607536
-70.521812
-85.360008
-64.487190
-55.377262
-66.159561
-151.839340
-60.469330
-161.320419
-54.621189
-68.073517
-131.163544
-87.250320
-53.389717
-62.044704
-83.679626
-141.802658
-55.053940
-85.709106
-138.930054
-96.910233
-62.162346
-71.642029
-86.120544
-172.521988
-109.255333
-74.071999
-61.706993
-134.921967
-66.705574
-153.110382
-37.302208
-46.183044
-154.445526
-94.407562
-75.969955
-97.235245
-113.412613
-63.673084
-139.509796
-128.203888
-56.059101
-49.092442
-49.575760
-94.792595
-50.840687
-79.307686
-87.052628
-115.642365
-119.366699
-159.544510
-63.895447
-46.387936
-65.306786
-54.080120
-139.559525
-65.620705
-71.234016
-73.128807
-80.153557
-70.446953
-100.748703
-79.220535
-116.141708
-62.735237
-92.186478
-94.038429
-91.565521
-65.420830
-99.273529
-56.541256
-132.154953
-69.776642
-119.211960
-92.050514
-66.478279
-73.442345
-125.018188
-62.744602
-68.263084
-62.042217
-45.909195
-65.086082
-74.689621
-61.400501
-63.989819
-110.005768
-59.531845
-79.751167
-85.227730
-53.214203
-69.443756
-67.960457
-72.529625
-156.254501
-74.846657
-128.057205
-89.357948
-153.595947
-101.564262
-62.415413
-63.537586
-58.050705
-60.615055
-140.746658
-57.358669
-154.208008
-161.008255
-84.579941
-62.977570
-3.312689
-103.748795
-61.898338
-52.526669
-29.073395
-68.829002
-42.724525
-148.128326
-66.047058
-48.926071
-161.681519
-47.249363
-141.816483
-74.279686
-61.739552
-72.611549
-78.133301
-149.106445
-53.776520
-40.198257
-67.594467
-153.165482
-41.669071
77.587387
48.120480
74.006683
-60.938904
-57.986362
-51.981117
-65.120277
-87.475746
-57.998001
-146.039047
-67.844620
-81.765282
-132.491913
-153.617249
-85.260399
-100.875320
-122.082832
-68.344299
-143.496933
-147.550247
-66.873085
-112.807358
-97.095024
-62.169163
-82.546112
-54.822830
-71.398201
-157.373444
-136.276276
-107.459076
-79.275093
-161.314163
-126.287582
-65.273544
-47.019367
-63.629520
-55.543835
-94.026375
-64.647972
-131.232895
-43.117989
-57.303059
-68.310463
-82.258095
-42.192280
-140.643250
-76.586693
-95.910240
-50.047913
-74.517807
-73.270615
-105.055374
-162.045471
-161.528046
-145.121429
-71.875786
-68.862343
-171.346985
-73.689049
-77.929184
-61.228947
-69.525490
-75.486275
-69.186752
-66.964905
-107.667221
-65.738358
-75.655891
-97.570984
-164.488052
-70.483932
-127.347000
-65.084572
-67.458992
-67.364746
-131.201828
-110.302757
-124.459671
-73.190872
-61.611839
-53.128094
-50.917717
-129.388962
-64.389709
-68.371819
-74.150154
-54.155125
-53.741608
-50.245533
87.485115
-51.606575
-110.697418
-80.031181
-63.447224
-60.640125
-110.291634
-79.279053
-130.595657
-115.058083
-119.829651
-89.769005
-54.294636
-65.475204
-57.582233
-40.451786
-48.704681
-105.463654
-162.447662
-117.959930
-81.446793
-73.753441
-69.981758
-68.858864
-61.372620
-53.428864
-94.063866
-102.652618
-99.469643
-44.065254
-72.287582
-73.908569
-134.716858
-95.199692
-122.955750
-77.038948
-103.530846
-102.450951
-109.557610
-167.074692
-142.050323
-109.626411
-68.555817
-62.202538
-67.483025
-94.558266
-52.130043
-74.912338
-108.652634
-54.217823
-66.671051
-135.237885
-129.538513
-58.757137
-36.401974
-57.111519
-103.312759
-120.407242
-115.469559
-49.420773
-74.335159
-50.574406
-72.667709
-85.245193
-142.500244
-153.563477
-138.221329
77.902336
-3.407375
-73.126678
-112.823097
-91.022491
-59.612774
-81.600075
-91.563271
-162.807526
-59.379688
-91.643074
-76.627937
-71.452187
-81.248001
-130.668213
-136.471405
-91.439873
-57.830791
-164.053726
-43.813660
-77.610428
-43.234306
-64.950859
-60.763271
-73.119003
-70.784866
-79.413673
161.424713
-61.071060
-155.834152
-152.983795
-68.798019
-67.781090
-121.537170
-67.424881
-61.512230
-61.742439
-86.916725
-72.375450
-69.730377
-88.062492
62.358517
40.301922
47.282692
68.337463
-128.532074
-82.564255
-71.289818
-86.625854
-114.299698
-52.245358
-70.057686
-34.146660
-65.309380
-37.990833
-118.624245
-112.202370
-57.973316
-79.305267
-51.640301
-67.574959
-69.806297
-64.636932
-53.467136
-69.286537
34.319389
51.442402
68.279907
58.242714
61.755295
68.414314
74.416168
48.260899
88.084961
58.220509
76.933167
72.616798
-56.258209
67.267052
53.578506
45.674908
44.563801
62.938503
40.520786
52.198620
58.485371
61.966370
48.191933
53.580921
54.983452
68.698723
47.756351
109.795326
76.066727
81.157135
79.146210
77.280022
72.613838
64.574615
-75.226746
-149.921722
-30.481312
-76.589905
-100.487358
-56.783314
-73.962967
-99.513832
-74.368965
-59.271347
-89.048271
-53.620323
-92.458145
-90.086205
-52.671730
-71.969025
-135.917435
-77.605751
-33.506393
-71.342834
-63.590275
-72.407677
-79.385178
-67.059608
-155.869186
-62.708019
-111.273102
-50.285580
-111.645874
-136.098938
-168.982056
-60.659714
-62.774490
-98.160484
-69.120247
-60.097153
-62.545322
-78.467369
-85.749786
-123.726395
-61.580067
-32.582199
-68.764931
-146.346985
-70.600945
-68.262215
-46.398243
-75.620583
-40.660759
-58.590611
-58.014977
-47.776207
-105.595123
-73.989822
-107.533470
-128.658676
-110.512291
-61.715797
-96.340302
-62.072304
-140.528641
-76.446465
-80.559456
-137.927048
-139.331558
-88.809341
-56.353752
-111.554497
-55.644466
-92.092293
-77.213226
-93.640930
-157.471390
-66.109627
-177.331924
-94.943291
-86.204399
-100.514755
-105.583015
-92.176300
-69.956093
-68.527725
-41.995686
-115.291580
-58.866631
-107.264297
-62.340771
-87.845833
-142.714752
-62.261036
-151.967163
-146.170944
-67.852028
-165.115753
-59.502960
-61.306072
-54.428883
-58.726639
-61.403713
-55.876938
-65.495300
-57.378033
-87.119217
-47.856636
-78.205406
-88.279419
-63.660824
-139.577866
-102.602425
-134.487900
-147.256744
-102.080528
-42.977959
-138.283615
-63.663021
-133.264221
-55.648312
-60.615910
-73.086655
-140.697418
-61.344639
-160.528625
-132.181473
-76.512611
-152.410370
-78.142334
-126.344940
-101.253395
-86.667419
-69.308846
-72.680405
-120.881813
-64.477020
-153.250961
-62.359001
-132.672424
-107.688950
-67.713875
-65.188942
-93.764252
-57.716209
-82.380035
-99.319946
-69.892944
-103.916389
-85.591591
-66.968552
-108.247482
-44.720936
-87.621796
-124.294952
-94.523567
-86.586159
-56.963287
-63.094612
-66.228325
-62.824364
-56.835625
-88.101334
-91.029060
-71.740463
-141.741470
-63.713654
-126.524933
-71.091576
-155.416611
-59.561260
-76.198257
-62.851959
-51.966698
-149.490540
-157.748123
-64.838905
-82.621857
-57.343300
-81.990738
-46.836918
-82.750954
-65.227791
-31.204903
-65.280876
-94.940544
-61.517139
-58.696087
-51.999569
-61.125919
-76.510811
-65.635323
-113.428337
-121.470398
-94.951180
-97.557274
-86.648689
-95.891823
-81.000282
-83.384567
-58.136341
-69.875015
-64.576660
-163.401367
-63.633003
-73.982353
-71.528069
-68.491013
-72.658951
-154.218262
-49.359184
-140.885971
-61.097801
-67.934547
-71.858284
-50.805790
-67.126984
-68.060226
-50.073559
-105.839165
80.566185
55.794819
-23.912767
-63.764530
-69.478142
-95.005493
-60.021389
-84.127647
-132.008728
-111.595390
-93.848648
-95.296097
-93.279831
-65.100220
-72.550217
-66.342918
-116.296410
-79.872185
-158.860168
-118.648094
-156.917770
-56.591972
-58.504017
-57.086143
-62.548943
-66.926918
-51.483589
-98.780838
-149.032990
-65.301697
-90.583488
-135.609131
-131.333847
-64.451591
-77.663727
46.408836
-149.099197
-131.784988
-54.546295
-63.255951
-159.664307
-55.711697
-63.942730
-67.978477
-20.090090
-47.075932
-63.990196
-34.796555
-46.734253
-82.467667
-64.425430
-62.527607
-125.062889
-81.577530
-64.923424
-58.041775
-141.351929
-69.594795
-53.540916
-108.792671
-90.735741
-129.571945
-78.199318
-168.061249
-107.418205
-106.036903
-73.784637
-109.287117
-91.504204
-115.665245
-110.276009
-114.310234
-102.487267
-144.500626
-136.215179
-70.024063
-126.713882
-61.319168
-60.296608
-96.475349
-62.629368
-64.395210
-68.637215
-78.160408
-43.772247
-81.116234
-50.772713
-112.419891
-128.176132
-47.366188
-62.346668
-69.891060
-170.151413
-63.449543
-126.616890
-132.815552
-64.856361
-80.299049
-61.845966
-33.033695
-62.702404
-61.127007
-138.507233
-65.810020
-161.769058
-148.810272
-65.138687
-63.167580
-155.621490
-165.746231
-147.538315
-56.734398
-58.606640
-70.593353
-150.256516
-79.689804
-86.487251
-57.776367
-58.721878
-54.109890
-58.434341
-61.801769
-51.767181
-82.665024
-151.525635
-74.145226
-62.983986
-153.678391
-111.764503
-112.713303
-69.118355
-103.770844
-65.153427
-48.206120
-75.426918
-137.391296
-67.990730
-66.893463
-88.493217
-63.318417
-104.683891
-52.880585
-59.339115
-106.819206
-90.723206
-82.821365
-97.522888
-66.800171
-61.722755
-78.308517
-61.097359
-64.756134
-60.003933
-103.813499
-136.711258
-62.430103
-139.321442
-59.791656
-59.632317
-59.347900
-142.370102
-108.878540
-151.270401
-112.389374
-114.987144
-59.154053
-125.550865
-65.419594
-102.156555
-88.959511
-126.985992
-78.734657
-99.600426
-165.962036
-110.505745
-98.054214
-101.768417
-148.504028
-53.304077
-99.119385
-114.817757
-103.463249
-51.107098
-98.913506
-50.029316
-82.118401
-65.189056
-78.268333
-61.950336
-112.749435
-65.662224
-41.990387
-150.028122
-37.290810
-70.231438
-55.935555
-85.115074
-44.816193
-65.169334
-56.244400
-163.059753
-122.986893
-95.403145
-104.111710
-100.125908
-114.351196
-101.129402
-55.476952
-102.410522
-79.615211
-95.602287
-92.923958
-80.193779
-103.719055
-92.474884
-160.862930
-65.009384
-41.400558
-122.856720
-63.915157
-80.664909
-90.869591
88.860855
55.403984
12.959068
57.581047
53.174343
63.343040
75.837341
-63.255081
-116.999779
-120.274460
-54.229168
-68.182114
-76.518303
-97.971733
-152.168732
-115.554146
-121.605225
-97.516487
-64.994133
-120.506714
-149.201859
-120.539291
-109.477341
-61.716686
-106.977150
-62.696243
-69.190849
-92.570274
-134.979126
-66.796089
-97.060074
-107.996330
-110.261810
-80.012444
-78.043045
-137.776627
-71.674011
-60.759418
-47.557098
-152.888458
-66.527931
-85.811165
-64.813332
-50.382683
-81.293221
-82.579330
-93.048439
-148.393600
-77.175980
-58.353638
-67.251320
-83.398773
-143.161331
-53.581322
-66.504700
-59.541630
-118.188217
-152.780380
-51.705273
-67.090744
-74.450989
-125.393303
-51.672203
-65.799965
-147.648712
-79.446075
-84.588982
-56.798279
-56.478455
-55.489128
-67.258987
-74.231735
-67.550545
-66.087090
-65.339569
-47.438324
-58.622070
-66.360870
-68.414192
-120.794403
-161.556320
-128.167191
-77.978142
-72.881546
-97.729683
-31.661064
-151.174667
-88.419853
-67.897530
-30.546675
-76.269058
-73.782715
-64.911163
-117.924347
-149.658051
-82.563408
-97.099480
-69.414284
-101.793747
-69.356224
-122.439423
-88.565407
-134.506271
-56.028999
-78.129814
-152.171463
-88.222939
-83.678429
-53.329487
-68.210785
-65.323898
-53.268002
-133.979370
-91.897141
-63.429718
-61.625713
-76.605186
-57.694576
-164.660217
-65.837982
-62.460327
69.536613
70.789299
49.335396
81.617950
-58.557564
-69.990723
-53.143818
-77.192528
-151.052002
-69.131905
-70.924110
-68.017174
-53.458069
-72.058250
-63.024277
-99.353615
-50.899902
-53.036045
-54.058838
-126.276009
-143.568848
-144.092056
-73.522583
-81.979271
-64.907288
-36.083149
-55.845360
-64.880730
-119.196236
-40.374115
-83.709885
-66.803444
-83.311668
-26.137093
-143.835190
-116.425323
-75.598824
-73.216118
-113.399780
-70.955673
-58.667027
-58.635933
-58.697685
-110.098289
-76.653572
-57.071705
-138.800171
-110.446365
-78.478180
-99.526199
-95.564217
-104.935997
-105.273262
-88.185585
-65.963333
-91.694130
-60.176792
-134.512589
-89.552422
-64.215866
-60.864742
-113.341675
-65.058975
-63.196301
-117.897636
-137.624985
-106.334938
-143.376328
-42.127430
-60.296947
-84.921288
-57.941784
-143.229736
-53.703075
-163.717377
-111.155640
-101.503334
-83.888657
-95.242828
-114.504044
-52.114101
-141.360931
-54.463291
-59.194916
-59.924873
-74.564728
-81.786278
-145.397812
-85.832939
-104.695969
-96.272507
-106.076508
-41.592957
-138.240417
-72.367813
-77.522156
-61.282974
-60.859264
-85.628799
-69.693535
-64.685066
-137.259689
-64.531372
-62.571381
-57.247162
-80.505592
-90.631859
-36.100529
-64.794205
-79.521156
-87.549767
-152.800751
-73.970024
-101.955215
-58.515926
-73.492142
-88.505524
-28.703728
-72.143013
-151.851791
-113.033394
-118.848061
-147.354340
-60.103436
-67.610176
-55.796787
-81.408409
-48.305737
-78.394028
-59.333958
-79.702759
-89.439392
-102.836510
-83.493645
-106.803452
-54.353355
-104.553223
-62.270168
-98.221680
-105.426384
-100.330566
-119.891312
-90.694580
-73.219383
-69.961472
-113.573410
-99.469299
-93.401672
-95.929695
-95.011192
-71.461403
-61.680416
-85.976845
-73.178619
-159.316330
-117.233444
-74.892097
-110.953316
-147.867249
-62.662529
-31.570255
-50.032742
-88.926514
-85.325783
-90.499390
-116.976135
-107.043587
-88.503174
-103.784630
-54.298431
-75.492058
-115.678314
-106.746910
-57.856617
-155.190659
-70.694733
-94.608093
-54.261604
-114.192558
-132.730408
-152.019928
-137.087036
-69.509033
-102.811440
-56.476597
-60.073418
-62.310543
-99.580894
-122.571182
-149.622086
-59.669983
-131.480438
-142.588257
-81.839859
-59.169189
-111.358398
-125.282562
-76.030182
-155.436508
-52.012318
-83.520149
-57.963146
-90.607224
-66.904678
-53.687061
-65.075996
-79.156036
-154.055206
-72.595238
-58.847576
-83.994942
-48.072639
-173.027557
-45.251865
-117.460945
-158.880447
-76.960098
-63.254543
-157.777878
-59.013466
-85.620712
-48.632038
-56.326374
-80.594261
-76.641426
-68.658371
-87.676323
-93.907356
-54.464928
-95.928711
-67.590881
-107.471039
-127.097832
-89.657265
-156.157379
-161.167938
-69.366714
-82.650192
-51.106823
-57.452312
-71.180473
-141.370926
-85.973961
-49.657738
-78.621170
-160.302551
-114.145638
-56.686844
-63.661743
-61.173985
-160.067902
-157.317841
-67.424042
-73.998932
62.878529
56.659492
-39.826466
75.008911
23.822769
44.375103
41.849201
59.745411
98.629143
69.120384
45.155231
66.650269
64.231728
70.631439
-86.195412
-99.317619
-107.924187
-60.512234
-67.695610
-134.773819
-95.618134
-77.209297
-59.625984
-132.560013
-79.695000
160.462204
-149.989120
-153.100433
-116.811394
-63.697556
-66.711342
-100.194656
-124.476585
-109.019836
-79.663696
-162.315247
-97.236183
-51.677689
-71.807961
-68.643486
-58.740463
-112.911438
-94.563591
-57.208061
-98.464111
-82.646355
-102.588783
-136.414734
-78.020660
-52.765949
-124.116486
-112.159904
-80.678200
-99.503098
-61.299728
-52.937561
-138.720245
-75.807312
-72.365028
-62.606911
-56.350975
-67.579948
-80.049232
-67.637428
-69.560196
-93.728767
-105.802574
-132.167343
-86.447586
-59.514706
-145.216583
-119.193840
-64.932899
-113.178253
-73.716919
-156.300568
-97.584267
-58.604412
-67.851044
-69.193886
-67.605156
-73.331680
-69.944016
-71.010323
-85.516884
-52.384731
-68.147026
-58.989082
-100.999557
-59.438522
-84.310204
-62.425632
-85.983467
-115.157120
-70.598289
-63.516762
-86.445930
-113.287163
-97.867897
-63.225582
-68.095886
-38.986977
-62.903526
-67.978027
-90.663292
-99.888725
-119.001968
-87.207687
-91.055603
-139.086716
-48.506008
-37.075111
-89.133080
-101.932953
-135.273788
-137.703796
-68.978600
-71.645775
-89.677223
-131.386032
-77.924706
-64.840454
-54.887527
-62.425098
-67.422760
-56.165916
-65.869537
-70.045761
-118.091057
-79.881172
-91.995453
-66.920151
-78.876152
-64.342781
-42.259678
-132.693497
-66.076515
-52.520607
-158.880585
-111.825615
-72.570793
-146.635254
-132.454636
-140.618149
-66.719154
-63.991535
-102.946121
-69.907158
-77.166512
-60.382030
-64.762360
-158.539658
-107.125107
-107.730446
-59.318359
-96.669640
-62.292252
-70.373665
-119.133453
-96.023888
-47.674068
-161.689117
-54.873528
-40.648117
-73.702370
-21.826296
-91.447960
-96.189613
-59.637337
-80.518387
-63.861233
-111.602394
-81.537827
-51.404659
-65.469078
-97.587959
-54.786060
-61.012615
-76.583138
-83.568855
-51.115822
-99.398476
-71.652077
-78.516754
-95.541664
-127.832504
-99.888763
-98.602859
-71.820778
-58.650188
-65.191895
-162.084457
-56.794422
-66.966187
-117.404892
-141.369095
-71.045807
-81.719437
-63.878521
-37.496960
-162.363785
-64.101524
-58.290367
-62.680321
-100.188637
75.471657
15.201240
41.551140
79.354492
90.050369
45.618778
48.301655
86.075630
56.701027
50.043617
59.932503
60.392780
54.013233
81.532257
38.578190
85.392830
46.578869
48.420246
55.919842
52.528057
76.716156
60.707375
58.316433
56.033752
47.021267
48.880760
81.995407
24.034363
-48.495289
-81.770744
-58.728127
-125.254257
-155.544601
-123.723381
-62.735638
-51.960011
-82.217094
-80.261642
-41.467991
-99.687370
-82.827866
-64.031967
-53.688732
-62.295555
-85.285088
-72.390648
-61.575859
-56.902473
-144.788803
-60.377934
-75.218475
-131.297867
-69.674431
-51.918236
-116.749794
-64.880585
-71.393074
-74.804787
-119.763962
-79.292809
-104.197182
-107.449593
-124.054382
-92.059105
-104.583481
-100.933815
-153.075745
-56.462318
-126.711220
-77.785057
-63.361462
-115.197578
-47.767838
-65.400894
-109.281624
-145.140961
-57.884308
-69.994461
-135.322876
-47.877323
-103.878975
-74.458099
-82.569099
-61.174458
-55.580215
-68.266304
-114.733810
-112.238953
-110.858940
-39.170330
-61.320057
-99.105995
-109.522354
-94.876900
-62.815578
-106.735588
-57.427223
-44.022373
102.094841
59.673756
37.638714
45.836544
55.399761
38.184383
51.141529
47.393436
86.493713
81.902382
72.424973
52.142002
50.944340
130.302032
75.964478
89.259712
61.717716
37.482803
58.169521
74.004211
59.963894
-156.433487
-83.676575
-59.387848
-55.218861
-105.103745
-163.703262
-57.600033
-66.338531
-75.739174
-90.817741
-92.697472
-102.723175
-48.706963
-81.300316
-73.355240
-100.708664
-66.132118
35.532272
34.209759
105.952667
-114.284676
-64.644760
-145.600281
-66.881386
-117.800797
-54.209675
-156.330734
-140.358032
-87.520027
-78.046822
-94.389565
-147.495514
156.516556
-51.619892
-105.905968
-59.922249
-86.716019
-158.442245
-153.320358
-46.898735
-46.839081
-90.297821
-72.197975
-89.770409
-73.978989
-144.225113
-60.849754
-62.074696
-97.199707
-77.712975
-102.343674
-45.900776
-64.327019
-141.184311
-149.064621
-58.164967
-97.575203
-45.517292
-65.607841
-57.377220
-121.392975
-53.666431
-60.100838
-116.339645
-135.271896
-76.854919
-97.716660
-96.943199
-59.508404
-77.944687
-60.101631
-56.191341
-77.690155
-57.178741
-62.158428
-64.612305
-70.160545
-67.165672
-119.311172
-46.467430
-70.105751
-70.972481
-79.784485
-58.025616
-89.709061
-66.650238
-60.634701
-56.681557
-86.822884
-83.816490
-108.768150
-158.696411
-126.093895
-82.264442
-75.535362
-68.862411
-139.136322
-34.774185
-145.495880
-67.069923
-68.879311
-121.994820
-69.403900
-67.857872
-132.831039
-64.550308
-148.774185
-40.381527
-46.312263
-106.213249
-107.508682
-52.056705
-67.897362
-82.292488
-86.576279
-103.354309
-110.206970
-125.130943
-96.891785
-114.382690
-104.006470
-94.162590
-155.911285
-139.142593
-35.831161
-150.600220
-53.203056
-69.375160
-127.929520
-168.245972
-112.761414
-48.051006
-86.753372
-71.733521
-89.085732
-77.307091
-25.574987
-76.789474
-47.526348
-60.323830
-85.199501
-75.227097
-56.643799
-73.540749
-91.937767
-117.796486
-68.538063
-84.042526
-52.680305
-83.955811
-67.526978
-56.708038
-71.500343
-101.992805
-27.469522
-65.412903
-152.847061
-69.897690
-52.045547
-42.232258
-60.949024
-74.899780
-83.914062
-156.125351
-52.674953
-75.338211
-148.524551
-105.289177
-116.029907
-86.253304
-105.341431
-114.033669
-120.595947
-84.673363
-92.264534
-84.946693
-125.226677
-119.507584
-105.414131
-118.677071
-95.802620
-62.736057
-48.197563
-69.702782
-75.893181
-65.217651
-126.494553
-68.346085
-94.690834
-36.565205
-32.691471
-59.549240
-60.509182
-70.576645
-69.619911
-65.705681
-60.146801
-62.603733
-69.493515
-77.106995
-90.767288
-96.338661
-71.828789
-74.751625
-58.060471
-67.869438
-68.506737
-127.136108
-161.810959
-90.587502
-83.862251
-94.202850
-89.166557
-100.215759
-59.321030
-59.681507
-60.866791
-61.200985
-129.071686
-126.283020
-51.448551
-52.312584
-86.763618
-92.300789
-55.786835
-59.859741
-65.947929
-87.242783
-79.053421
-61.287804
-166.379318
-44.593571
-84.431915
-166.928146
-72.950996
-93.237801
-76.716751
-64.989960
-148.338150
-39.879440
-54.464561
-153.032959
-64.226784
-76.816193
-147.944305
-55.835770
-139.494095
-78.241501
-111.723145
-48.600586
-165.421249
-155.726151
-96.570656
-74.265656
-158.140167
-65.181160
-55.066494
-152.557205
-145.859070
-82.570419
-83.708649
-117.023293
-70.504707
-74.803574
-70.267929
-59.980667
-68.249100
-79.870827
-115.385330
-62.741444
-104.062515
-84.847343
-65.152542
-83.936203
-52.771381
-67.663025
-159.769135
-110.488907
-55.204563
-47.591885
-134.789612
-56.859634
-38.326591
-63.390656
-78.150215
-59.879440
-87.292046
-65.846413
-98.208870
-145.574112
-141.099625
-49.883808
-61.771885
-62.787365
-36.757202
-115.393265
-72.513573
-27.813236
-63.768970
-93.204529
-77.187820
-86.698586
-63.296833
-102.505455
-87.329933
-87.930260
-54.198284
-89.558083
-99.986099
-64.265297
-66.290512
-53.636219
-119.526093
-107.447403
-69.774399
-51.926144
-159.888168
-122.851547
-58.892437
-139.934372
-155.299957
-102.602631
-61.142498
-84.549828
-67.659164
-117.492142
-64.725677
-139.275604
-52.309498
-146.962265
-81.301155
-89.955620
-59.216267
-64.016121
-146.867188
-68.783028
-61.154285
-137.897278
-60.171738
-56.734898
-121.570000
-46.649010
-74.829170
-103.897461
-77.526855
-156.065643
-101.559425
-106.676872
-74.481583
-102.615120
-164.274902
-150.993240
-39.134365
-53.913143
-103.103432
-126.140831
-54.410210
-61.650383
-83.739082
-96.393013
-58.007160
-53.580429
62.814877
49.589161
52.520382
47.710701
92.249237
74.034554
48.641457
43.918552
60.807613
45.704418
52.845901
50.743576
73.221786
101.871574
-68.848846
-91.996635
-56.647678
-73.218269
-62.654564
-142.983170
-50.844704
-95.759636
-60.524422
-59.642418
-119.197533
-27.907887
-147.165619
-80.203407
-81.798096
-70.294159
-65.122490
-59.081112
-78.575653
-48.442158
-76.196381
-50.721588
-60.975540
-157.268478
-57.492733
-123.810585
-70.881981
-152.088425
-72.852364
-41.213581
-158.039032
-99.081573
-55.390450
164.767029
-80.303551
-83.933922
-74.927216
-84.991852
-119.898170
-66.502342
-93.597168
-94.916725
-80.779762
-74.594879
-109.938324
-85.015083
-158.857132
-104.873375
-82.991982
-63.108894
-102.616562
-60.840549
-87.239990
-87.757172
-143.959625
-56.854893
-62.237007
-74.027672
-161.740112
-76.949417
-89.313255
-90.093933
-110.109802
-71.935204
-52.966286
-106.917862
-65.981323
-137.054138
-67.237892
-58.967842
-71.790390
-84.875450
-89.626945
-80.167068
-142.753799
-85.582603
-147.707779
-123.814766
-58.012413
-59.759064
-98.971115
-59.172508
-52.804779
-102.263290
-136.331055
-163.683563
-57.242390
-136.837189
-78.974838
-73.514557
-110.889915
-66.945816
-58.914742
-64.405464
-50.181538
-139.653152
-115.919601
-87.743210
-104.430183
-66.009979
-152.528320
-125.443604
-68.053047
-61.071838
-70.676628
-115.620018
-85.394440
-87.002586
-115.484077
-71.626663
-62.354267
-62.617668
-54.198185
-41.686901
-59.617233
-63.758118
-80.088013
-54.853390
-84.245239
-64.186333
-62.225204
-164.107208
-94.147095
-54.580719
-84.640228
-83.669174
-75.730301
-96.614578
-62.587658
-139.993118
-67.287758
-139.322922
-27.280001
-67.566750
73.230400
-51.987103
-148.218765
-56.869888
-77.268539
-106.245087
-77.809998
-82.083504
-43.299908
-115.877762
-150.603424
-96.639526
-143.381439
-61.989849
-87.307716
-60.036514
-60.238754
-53.792835
-60.582298
-115.693237
-85.731407
-179.814423
-118.565300
-84.040245
-119.712471
-102.862305
-63.703148
-70.987640
-120.906715
-102.408325
-103.326225
-103.785156
-97.392815
-97.030121
-88.498985
-87.230431
-82.530716
-56.571186
-64.514809
-82.752106
-46.751724
-121.251205
-62.250546
-90.985931
-62.906898
-66.291634
-69.808029
-54.337292
-54.304150
-77.167183
-63.823799
-71.495796
-61.006809
-142.165070
-86.335419
-87.635880
-57.789169
-107.983345
-103.414581
-124.285927
-148.309387
-105.813049
-73.634834
-45.600929
-70.945160
-57.831673
-84.187309
-103.325691
-137.476929
-54.259441
-95.464333
-53.987843
-42.332703
-69.441406
-69.656586
-46.711498
-66.319023
-133.220291
-55.473476
-128.171829
-79.900490
-120.348625
-65.980698
-68.203644
-143.311234
-143.114151
-66.068733
-112.013855
-55.105824
-82.487701
-59.112762
-53.122902
-79.724800
-95.373413
-106.316376
-117.273483
-119.126877
-138.663818
-70.329056
-61.785805
-97.646660
-53.421478
-70.288025
-132.195740
-102.238327
-107.780945
-160.029861
-145.067001
-150.066162
-67.340279
-89.315033
-62.372478
-81.967979
-100.829582
-71.655403
-114.483345
-65.441673
-64.417747
-96.075775
-58.401569
-64.764030
-83.943413
-60.133652
-106.730080
-89.076118
-84.595993
-124.096306
-140.284149
-53.509396
-55.037937
-72.054871
-75.940758
-83.091209
-110.194160
-19.190781
-93.753098
-164.498962
-67.173988
-77.081467
-132.643524
-116.713173
-50.245621
-71.980598
-117.284576
-83.752815
-76.114120
-119.242882
-74.938354
-61.814739
-71.300781
-53.993904
-57.869717
-68.172722
-142.670181
74.941483
-46.873425
-64.915878
-59.962971
-72.151634
-58.640709
-61.567142
-70.831062
-68.085426
-102.877480
-66.394333
-60.579685
-47.650295
-110.478630
-61.988171
-81.958794
-82.553253
-125.990524
-55.908237
-154.517853
-112.150116
-142.190399
-91.443924
-70.848129
-120.210846
-131.398209
-39.588291
-130.296417
-77.799072
-76.174484
-159.358368
-76.307030
-147.620255
56.611263
51.643620
53.983646
76.675583
43.889874
50.342503
58.821785
66.707001
50.577461
55.870514
51.234703
58.467419
38.825844
59.074986
74.565506
42.679951
46.956493
65.180237
91.784622
-67.421394
-142.910217
-88.453850
-106.236755
-57.054970
-64.169159
-130.489578
-85.330574
-69.230644
-51.294430
-117.748505
-60.965843
-156.046600
-144.110901
-64.366623
-46.683956
-112.038689
-97.232018
-94.478966
-66.787758
-114.455460
-59.233089
-102.128258
-139.573715
-59.618538
-58.247623
-165.704071
-52.374538
-161.148682
-67.769913
-86.707085
-64.609062
-43.541065
-54.640896
-81.988396
-149.413010
-67.981407
-57.512943
-146.456131
-63.798599
-54.876690
-42.578518
-145.674271
-118.384613
-53.396126
-157.766785
-120.098732
-76.360977
-102.696983
-64.456802
-99.020714
-76.447746
-67.294174
-61.754017
-90.021744
-89.670456
-61.388718
-123.795631
-40.630131
-79.740875
-64.488197
-69.991379
-90.564644
-71.366936
-63.868427
-78.411072
-61.583736
-62.923908
-44.864719
-43.467106
-101.053322
-85.062462
-101.638252
-63.844849
-110.436577
-97.241852
-64.892746
-68.006821
-125.204269
-87.370277
-128.135849
-55.830280
-69.842758
-108.774872
-151.012833
-61.478058
-51.424259
-67.042908
-135.210861
-94.472504
-66.188423
-150.407211
-79.274529
-60.349342
-82.929207
-55.375336
-57.625019
-50.840946
-118.450447
-93.701553
-31.607290
-65.564072
-80.159363
-150.038025
-137.944534
-133.520691
-90.186218
-77.350517
-119.441490
-76.474045
-130.353790
-63.184166
-168.702255
-51.355637
-60.343517
-70.316299
-43.536388
-123.258629
-32.733360
-85.502365
-70.976265
-62.057270
-65.642487
-49.289417
-62.373142
-54.195206
-95.681374
-68.858360
-64.753166
-58.110981
-121.198761
-75.888626
-69.189278
-82.208633
-123.302803
-109.138123
-96.638580
-71.341309
-123.576355
-128.623306
-95.113510
-52.010090
-141.926086
-57.298317
-110.726013
-114.504227
-116.577660
-59.201099
-83.365311
-88.858307
-123.357880
-55.956203
-166.760345
-62.377983
-74.822754
-153.920578
-148.566437
-65.488823
-62.355389
-58.089596
-60.481815
-55.517868
-66.127800
-141.906433
-51.210690
-164.087860
-67.026230
-59.103741
-97.072746
-63.972778
-55.671566
-160.564453
-139.926193
-65.414314
-58.114922
-61.771778
-66.010368
-112.258369
-75.252533
-103.181885
-163.584274
-56.003155
-68.589073
-63.320869
-121.758499
-52.571568
-59.052582
-64.304779
-62.932293
-79.834427
-138.972046
-92.288689
-129.681946
-105.167870
-58.821026
-73.705002
-80.044670
-122.902428
-95.259987
-160.952332
-76.701401
-65.799866
-89.223068
-78.289055
-74.878822
-103.909439
-67.996002
-121.285179
-78.359749
-60.763435
-100.929298
-35.392483
-156.944138
-63.479733
-56.268898
-154.038544
-64.838112
-52.123898
-127.440697
-59.769836
-139.260071
-122.393143
-44.684414
-72.195137
-123.897545
-62.364609
-1.923662
-165.724945
-66.443848
-62.585770
-56.014801
-78.658279
-55.419361
-49.835358
-109.413658
-112.671761
-73.257248
-29.360809
-73.996635
-52.499020
-68.084518
-137.162582
-122.228523
-67.976234
-75.556458
-78.911201
-35.551159
-82.905251
-56.238407
-102.361069
-73.978310
-44.244518
-56.828533
-70.621414
-77.403114
-54.883041
-96.528351
-83.165726
-59.254246
-151.791321
-73.900795
-67.411568
-108.456276
-35.362545
-52.683708
-48.849216
-55.351536
-157.965469
-48.230644
-65.732544
-59.751530
-68.341370
-73.661552
-85.344009
-153.329468
-136.270981
-88.674400
-89.753212
-108.844521
-69.062714
-82.981064
-61.578106
-158.067825
-58.085850
-60.387680
-55.999760
-87.333984
-74.368889
-54.607773
-86.213234
-61.320370
-14.271963
-33.389526
-64.922249
-62.241142
-58.936516
-83.080055
61.420444
71.483559
61.406914
68.403183
53.308613
33.166637
52.062962
47.877781
57.473991
58.202148
55.788578
43.620598
65.049347
56.132233
57.795765
74.198936
-91.754539
-133.966675
-22.499950
-55.987698
-71.768082
-118.772476
-101.139938
-107.520157
-114.513649
-120.814781
-71.703690
-61.183662
-61.013695
-71.233055
-55.461349
-145.825836
-133.619583
-69.891533
-63.600388
-53.323364
-128.431564
-52.878807
-55.422298
-102.614143
-67.012817
-97.447655
-59.010994
-64.384270
-153.718857
-77.666206
-75.767281
-71.916443
-59.736935
-61.836594
-68.635948
-88.283348
-75.864761
-153.079086
-83.245995
-63.704884
-80.787567
-46.807663
-66.282959
-139.627167
-119.509613
-83.282852
-74.024223
-161.156006
-83.147087
-63.482056
-60.692047
-52.161266
-117.610985
-57.875118
-61.770805
-82.319901
-86.594093
-99.390282
-69.348587
-71.320343
-99.979401
-55.521572
-104.356773
-62.510571
-74.067497
-66.661324
-75.945724
-102.395592
-69.010139
-40.351631
-56.303509
-152.369904
-62.188309
-133.799957
-159.306442
-157.139725
-60.335007
-103.903610
-104.468857
-162.789032
-105.139503
-109.371628
-58.855434
-76.615585
-47.346935
-61.889801
-57.494091
-78.310631
-90.594856
-41.843712
-54.916515
-58.256462
-97.132866
-95.286369
-116.387276
-93.957138
-85.906075
-100.971046
-95.576378
-84.469315
-123.592964
-62.676628
-86.456284
-75.159988
-70.504868
-44.872593
-94.494537
-64.327690
-80.347038
-111.805656
-117.973289
-55.127483
-73.692108
-96.116432
-64.300224
-101.596245
-92.664886
-136.641617
-74.223328
-93.780876
-84.012733
-63.525501
-86.984489
-87.637665
-58.535313
-157.389236
-122.628441
-67.631828
-152.588882
-67.402252
-144.926422
-54.547493
-60.154648
-61.954628
-70.064415
-156.295914
-75.551720
-91.281792
-130.849380
-73.916481
-59.108292
-63.178692
-57.717171
-71.774948
-55.761955
-52.829739
-62.211060
-63.125095
-94.852798
-60.684685
-82.498657
-162.583405
-67.022324
-27.399870
-17.106546
-62.664570
-55.777855
-53.759163
-67.009140
-37.971470
-114.702950
-69.041321
-56.543400
-136.398438
-139.660065
-34.978123
-44.410332
-64.038704
-142.181259
-55.824478
-77.401672
-94.634735
-175.098984
-59.930672
-48.821239
-57.888588
-51.526749
-139.390823
-150.804718
-116.104218
-86.692741
-82.436066
-164.624130
-60.598747
-97.820412
-60.006554
-142.810852
-62.432514
-155.613449
-103.173576
-50.520561
-49.196972
-116.897018
-109.509102
-162.797592
-148.930496
-74.967499
-111.113472
-74.204430
-118.049011
-112.210495
-87.647659
-80.865273
-98.967285
-82.539421
-121.577904
-153.568024
-161.657776
-140.328857
-69.722824
-52.320881
69.682541
-89.389481
-69.713371
-62.046185
-78.217255
-60.092445
-125.698181
-71.998192
-83.808914
-168.798233
-59.798534
-64.668869
-85.251762
-96.644165
-80.256233
-43.979053
-93.827011
-121.152824
-96.812782
-63.325794
-55.787312
-57.753746
-33.078171
-62.535595
-138.444244
-53.467278
-129.701279
-66.879242
-121.049698
-85.484108
-90.682014
-51.314671
-66.534233
-55.181252
-80.854912
-101.114952
6.113113
76.021667
50.588837
54.671230
-74.174774
-96.102173
-108.190002
-87.544487
-57.926830
-110.975571
-63.828236
-77.246948
-99.829643
-76.296471
-51.628784
-50.665527
-81.353294
-68.760178
-56.575771
-55.903938
-101.437439
-58.016674
-39.282402
-73.623901
-66.060738
-80.929840
-82.298447
-69.513382
-54.497639
-111.950882
-70.135155
-73.206070
-58.721687
-65.740784
-48.703934
-124.628624
-77.628647
-72.971169
-51.583435
-56.440151
-118.076080
-117.392807
-98.677933
-67.611168
-120.465759
-57.598103
-95.104958
-129.199448
-81.483864
-85.941345
-70.502563
-62.045898
-107.647202
-118.186516
-94.825249
-109.318604
-74.323387
-135.922348
-68.105812
-106.586823
-110.066864
-47.846035
-53.496223
-136.048889
-45.840744
-66.953209
-66.743843
-80.221542
-71.927834
-64.812073
-102.788391
-68.881523
-55.046509
-58.630981
-68.077095
-105.919586
-161.182098
-88.368324
-103.033638
-145.111694
-73.281319
-104.066452
-170.827332
-96.767769
-39.972149
-50.955421
-57.983692
-126.513550
-66.513817
-110.953766
-76.635445
-95.027725
-57.878925
-59.512486
-51.000343
-61.900948
-85.549377
-57.554115
-56.094269
-57.265953
-60.504818
-70.948845
-45.661182
-85.330292
-42.021870
-159.473495
-91.941505
-90.417770
-70.486343
-143.168488
-55.821785
-133.619949
-128.779831
-63.394493
-69.482292
-57.785557
-45.352406
-68.691574
-123.983925
-168.796722
-45.330441
-68.094360
-56.669914
-75.518532
-81.041374
-46.859127
-109.622696
-66.826363
-54.373451
-120.499077
-101.835350
-56.874523
-78.518120
-65.767227
-120.597473
-153.137589
-54.115578
-89.793724
-38.315208
-56.414410
-50.347145
-60.408691
-67.115372
-51.249779
-61.168205
-59.891918
-80.745407
-65.903580
-53.879211
81.727394
-59.142166
-65.727539
-73.134499
-152.437241
-51.093346
-166.150909
-113.325516
-77.290482
-140.909424
-66.556259
-68.032883
-106.252228
-153.380844
-68.821991
-51.081280
-64.421707
-67.539680
-51.509380
74.323990
-63.699249
-157.314819
-154.041321
-53.061832
-141.535553
-79.138153
-114.195480
-10.602797
-110.346207
-62.218525
-131.060852
-68.988388
-58.316666
-62.389793
-137.179810
-113.458763
-69.744400
-90.362671
-81.118706
-110.240738
-69.955200
-55.646957
-148.864792
-76.405876
-55.043766
-105.779587
-105.860519
-66.297020
-153.445496
-49.916733
-96.217400
-63.232597
-60.193348
-62.512272
-71.733467
-60.532658
-61.301861
-61.378563
-56.466911
-63.818390
-75.675652
-153.191376
-51.345329
-54.206318
-50.648853
-78.155373
-104.168594
-86.730721
-111.427620
-135.160217
-140.057739
-53.007622
-61.371418
-86.652603
-53.918125
-57.838928
-62.877693
-59.068218
-71.318031
-125.796738
-77.091873
-94.946434
-58.095600
-69.098373
-126.024933
-66.512627
-79.224907
-60.481316
-64.285713
-82.400848
-73.806175
-65.740021
-64.851074
-69.425194
-62.266392
-72.316376
-64.971962
-54.753094
-67.854744
-91.056259
-139.432724
-73.056030
-37.767281
-62.230968
-158.736084
-162.486359
-115.821220
-57.809856
-156.444290
-71.352585
-80.984718
-91.875160
-59.781303
-95.300842
-47.800350
-63.986744
-72.392151
-69.841225
-58.811859
-65.111748
-69.675804
-45.376041
-59.657425
-128.794296
-66.323524
-145.939560
-37.319122
-47.799213
-54.630939
-115.753464
-91.612595
-66.917099
-89.282860
-119.508385
-70.827324
-83.740570
-72.725128
-94.311829
-96.429756
-57.465725
-58.444622
-82.574081
-149.245193
-91.088867
75.603935
106.294037
-90.580391
-149.468399
-108.089462
-51.096344
-63.983406
-95.917595
-123.647232
-42.836906
-79.872368
-157.617279
-152.923386
-99.734779
-119.057045
-95.397789
-93.845039
-84.567719
-69.730148
-74.195297
-64.562523
-154.522629
-78.053291
-157.126083
-88.857452
-54.201759
-73.132965
-63.175449
-66.836182
-101.583260
-75.573692
-91.676949
-104.249222
-71.489479
-119.827179
-124.641930
-117.444031
-157.745209
-158.086487
-163.976715
78.423935
88.672348
91.197418
89.228554
57.425419
99.697868
22.905699
48.127934
-151.556686
-96.068535
-99.037262
-64.685875
-76.412994
-83.084503
-68.421021
-38.748009
-65.749779
-62.384876
-123.082626
-67.609436
-104.633347
-159.913330
-103.753304
-53.262005
-41.250908
-156.543808
-72.282875
-55.763725
-149.565308
-85.971725
-119.086388
-53.649429
-143.760040
-55.756657
-151.923950
-63.660862
-54.159866
-161.370712
-55.450520
-66.761909
-141.542847
-90.759132
-63.911560
-89.119598
53.787548
-155.008118
-98.947243
-79.327354
-75.812546
-30.754332
-96.087196
-147.787140
-94.293137
-64.546280
-89.663841
-59.458595
-104.284569
-63.921440
-61.402706
-82.146889
-108.871109
-165.532898
-73.371712
-104.487358
-152.516785
-73.610512
-85.487373
-100.397392
-69.066429
-68.818398
-70.943443
-60.295090
-53.786572
-70.417122
-158.930099
-81.560852
-31.704687
-50.536362
-65.890556
-137.531509
-55.762817
-62.099865
-61.504745
-49.797020
-63.956585
-135.946960
-115.455902
-61.215992
-123.698418
-159.168777
-56.672176
-78.836624
-80.693039
-85.118584
-155.242004
-65.978844
-63.385902
-87.221016
-51.182667
-120.794952
-64.468391
92.919579
64.121796
56.592793
-172.243225
-123.429245
-159.645935
-82.638390
178.128937
-61.661823
-61.343346
-107.207611
-102.577324
-101.405983
-98.267876
-124.187698
-48.667931
83.763947
76.555344
77.842247
47.454529
80.194145
76.948967
81.894974
60.945057
40.006012
65.850243
66.224503
65.974632
40.202618
-49.099003
-78.882660
-81.992096
-70.564095
-55.100082
-75.887520
-66.940155
-140.883789
-129.015091
-60.649944
-78.488029
4.296736
-114.745193
-142.789383
-141.798111
-113.826492
-113.485550
-58.024788
-91.915756
-46.345840
-116.812294
-71.030930
-70.940392
-53.964645
-80.715363
-83.878456
-60.183266
-54.057758
-135.004852
-67.308968
-56.159912
-73.677673
-103.015732
-62.562664
-58.166687
-62.471024
-59.903152
-69.524597
-48.284756
-97.781601
-60.855560
-49.474854
-113.839630
-154.769455
-90.578651
-43.117245
-17.523020
-69.973343
-156.003677
-100.130936
-85.487740
-68.653526
-89.856285
-65.033821
-57.466000
-32.690754
-47.099426
-153.778961
-59.495365
-57.422756
-101.855713
-48.427368
-137.021515
-58.057438
-56.243828
-88.302834
-45.324352
-138.713730
-70.565521
-96.638535
-164.894318
-60.373405
-70.164764
-93.907593
-95.323303
-81.511894
-85.248840
-114.664543
-58.723301
-59.077595
-57.299519
-117.699821
-93.171669
-112.756775
-103.865891
-97.569725
-98.083885
-121.024689
-145.202484
-61.659981
-64.551147
-90.654068
-51.286373
-71.847404
-63.173626
-95.281425
-155.740051
-66.338989
-92.571602
-75.004677
-97.201035
-57.541145
-65.936821
-64.878021
-114.434822
-54.374092
-58.442413
-57.762299
-64.928864
-40.745491
-71.176727
-51.130859
-61.450649
-72.776802
-98.921211
-72.075615
-74.971901
-101.839516
-118.476524
-58.742180
-95.442711
-64.198006
-31.035706
-90.055267
-148.277313
-131.064835
-140.467285
-82.099159
-92.486633
-105.668442
-77.692078
-117.400139
-83.676735
-52.948849
-94.609673
-36.432594
-87.953201
-83.879349
-34.016476
-67.617485
-161.170074
-126.325104
-84.350136
-95.458466
-153.024429
-132.524124
-75.013710
-143.693375
-67.739197
-68.845169
-78.037895
-83.271713
-57.706905
-66.679802
-69.462296
-96.948105
-157.251511
-161.138840
-74.352440
-96.561462
-75.124580
-82.892921
-106.524841
-131.679916
-49.760242
154.980545
-73.494263
-76.845711
-63.662457
162.348083
-140.576401
-62.632202
-97.202316
-139.405807
-103.681007
-117.299507
-90.051147
-56.266212
-129.755447
-100.221581
-133.105118
-140.436966
-60.984264
-111.319466
-73.944748
-69.702621
-110.346321
-55.999958
-70.234283
-77.499146
-97.837952
-122.817299
-146.500381
-121.340096
-76.242241
-59.395458
-120.234848
-60.208088
-31.153488
-55.261078
-63.080589
-54.004013
-92.289070
-60.005905
-97.663971
-152.762390
-131.882004
-90.506104
-169.753693
-76.628067
-65.209938
-66.654076
-95.593437
-35.448814
-61.021999
-120.964554
-79.160713
-67.955399
-38.129505
-88.099968
-72.973053
-99.592361
-60.302185
-145.536453
-62.489399
-63.293610
-96.464500
-160.521423
-61.483292
-59.390923
-51.377823
-64.006813
-81.526863
-85.047455
-57.894791
-24.438736
-71.759544
-39.267738
-105.495110
-104.543190
-69.347740
-71.734444
-68.789711
-34.470497
-80.614738
-120.656853
-43.910759
-110.161888
-61.762810
-62.062477
-79.578735
-139.608475
-72.304924
-59.799458
77.994926
-57.187973
-81.693626
-118.277489
-113.599457
-62.238510
-54.554401
-63.921204
