# Supplementary material for: Comment on 'Valid molecular dynamics simulations of human hemoglobin require a surprisingly large box size'
Source: eLife. 2019 Jun 20;8:e44718. doi: 10.7554/eLife.44718 (PMC6586461; doi:10.7554/eLife.44718)
Supplement: Figure 3—source data 1. — The zip archive contains a README file describing which source files correspond to the different panels. [file elife-44718-fig3-data1.zip › figure3/panel_B/box1/phi5.dat]

-156.607101
-131.190811
-128.622864
-113.932266
-72.301361
-57.944931
-124.198715
-73.827530
-76.674362
-71.340958
-153.954010
-80.090759
-166.130173
-77.375374
-65.277245
-62.001461
-95.607422
-93.358284
-64.338745
-90.534668
-52.342316
-69.356667
-95.246460
-58.079098
-96.961594
-157.443054
-157.319016
-56.523327
45.034454
63.970161
-58.284016
-142.484787
-19.777039
-71.150337
-68.429131
-63.590313
72.236458
79.729279
55.868530
47.470009
82.655922
-138.520737
-61.307419
-31.787634
-73.944412
-52.508999
-82.559471
-59.299591
-59.492619
-131.834290
-142.611862
-55.850193
-147.283371
-59.045574
-73.231003
-119.347931
-103.723923
-88.818298
-127.592819
-71.036621
-57.718990
-61.356884
-82.523003
-61.541981
-54.413803
-72.203262
-46.074898
-57.195057
-52.326191
-130.429016
-74.940788
-72.138107
-125.343063
-64.578682
-102.765289
-53.869400
-52.197929
-43.486340
-155.374695
-36.901367
-120.636734
-70.687729
-56.961971
-122.762207
-64.910858
-85.141449
-73.002312
-132.861816
-92.853920
-64.013718
-59.100464
-125.041878
-61.782684
-61.472958
-37.490261
-76.380646
-56.440948
-125.864204
-132.457169
-60.712250
-67.940430
-100.563141
-55.391224
-63.197872
-137.094589
-55.501713
-153.274658
-89.504799
-144.176727
-65.986519
44.083652
77.314362
64.038986
-108.181068
-61.704197
-56.886971
-68.267967
-63.668793
-151.973007
-95.889748
-93.199631
-56.492062
-68.561111
-58.443249
-68.830444
-69.204170
-73.058937
-111.181931
-56.790154
-148.724136
-60.677212
-85.894836
-147.231903
-153.079453
-77.868958
-46.898712
-47.947723
-80.735588
-124.577347
-73.161446
-62.910999
-60.111851
-88.224678
-64.399292
-66.212471
-72.747383
-51.089977
-161.070618
-70.931000
-74.126808
-101.421074
-57.450603
-95.230751
-137.191986
-89.612724
-53.515553
177.219467
-140.766251
-67.248535
-58.119389
-46.985981
-118.965744
-75.837631
-91.954735
-153.631226
-62.661594
63.872791
52.922287
38.572422
66.521584
54.377331
52.999325
75.043991
75.292465
72.691109
-42.546059
-77.953110
-149.829529
-106.296204
-97.424088
-106.459518
-69.113586
-63.640694
-67.089272
-66.527512
-42.690208
-77.338234
-161.023315
-124.080437
-65.130356
-117.782875
-64.992752
-152.152863
-147.863327
-154.007278
-103.232201
-121.858162
-72.983627
-63.380260
-51.556477
-58.070580
-56.708427
-141.230545
-71.933174
-159.308487
-52.840389
-47.766796
-85.883148
-64.461670
-94.805435
-76.203316
-99.087631
-56.987141
-123.812073
-133.138031
-148.128586
-72.143433
-85.970543
-80.671669
-158.089279
-91.707535
-61.962940
-30.335123
-59.046715
-66.539238
-86.631325
-83.457344
-58.304638
-64.027763
166.123169
-52.878876
-53.186268
-119.935875
-141.649765
-69.394585
-55.898319
-100.980827
-64.710251
-151.083527
-64.380714
-49.782303
-58.732040
-84.792175
-70.074593
-75.630455
-62.820217
-73.204170
-59.029373
-67.954170
-169.884613
-95.157837
-58.877155
-153.224808
-66.992661
-64.566200
-60.761284
-58.529419
-47.133636
-27.234896
-69.827141
-53.056007
-64.540375
-51.166821
-56.912262
-60.591290
-153.145813
-92.379967
64.737961
67.486320
58.976768
67.558006
-144.872238
-69.840599
-88.881691
-32.691250
-67.767746
-65.303146
-138.464600
-64.600708
-51.481125
-71.425552
-165.416595
-66.685234
-132.657715
-165.239426
-139.637970
-75.217834
-117.066170
-157.145828
-64.823875
-91.378319
-115.428772
-114.795502
-118.619011
-57.668228
-69.347031
-48.551605
-145.799622
-76.800949
-70.434792
-67.166405
-80.336807
-59.119606
-54.265137
-62.203800
-86.894241
-57.263004
-75.197807
-87.038506
-55.497620
-94.564705
-64.861450
-99.545784
-132.813919
-67.383118
-145.244400
-53.434929
-98.186218
-58.294956
-62.059288
-61.636669
-108.251801
-109.879898
-102.394867
-120.121849
-102.898407
-90.788010
-102.085823
-137.928146
-138.864944
-53.727943
-158.839203
-111.909897
-135.825745
-61.345287
-70.995331
-63.114265
-45.469475
-72.304008
-126.212997
-49.084213
-55.307659
-46.770676
-37.157391
-86.012802
-76.943741
-91.317795
-67.548737
-113.115700
-62.170044
-52.289864
-66.738152
-158.834839
-68.484055
-105.971725
-98.833771
-59.049706
-98.244080
-93.152771
-66.376022
-68.960861
-61.247601
-145.467560
-58.371517
-104.471222
-54.904755
-122.771538
-84.841972
-109.727654
-148.702255
-62.586304
-104.513077
-97.822334
-112.022156
-84.687393
-72.125259
-93.907516
-118.849823
-97.265167
-63.437428
-107.968971
-111.934631
-138.952576
-72.725136
-57.856903
-174.342712
-137.438950
-112.481491
-70.738335
-69.103394
-68.014641
-113.553497
-84.936493
-63.843433
-83.611885
-66.274452
-45.290508
-122.496185
-119.842331
-138.731216
-153.975845
-54.311020
-158.741623
-53.331528
-87.847740
-52.854301
-57.609051
-68.598000
-93.366684
-91.339287
-61.542671
-133.824219
-57.447823
-72.158470
-82.220306
-54.417679
-70.026794
-60.592518
-56.356030
-63.861881
-57.827766
-83.419739
-76.409538
-112.769501
-135.216049
-40.537472
-41.737041
-87.294151
-73.510323
-38.592228
-136.132050
-135.639999
-163.325790
-59.190804
-54.051575
-107.566841
-58.340939
-69.508621
-110.023338
-70.399910
-85.657715
-28.652788
-29.246435
-54.963455
-61.073185
-59.579819
-65.524292
-63.250996
-151.919586
-60.810661
-161.650467
-69.357216
-52.935452
-61.771477
-64.194885
90.779938
81.895699
-56.909660
-60.324623
-60.930023
-74.304474
-63.493580
-127.531250
-96.434433
-49.208916
-38.056644
-47.089645
-59.500050
-67.264206
-58.765293
-166.915451
-65.929138
-36.229996
-167.711929
-61.479622
-57.536049
-58.865635
-159.531006
-54.748760
-131.895645
-43.621422
-82.507149
53.269402
-69.271790
-62.350609
-53.922413
-72.298714
-62.199680
-54.767654
-121.377441
-142.638870
159.820801
-63.927658
-31.422718
-51.383850
-102.489578
-110.848900
-51.154648
-141.014221
-56.154846
-54.891354
-59.992241
-44.129837
-157.980026
-66.811028
-75.454475
-51.451374
-72.594215
-79.910873
-60.297226
-51.233818
-50.138546
-49.226585
-125.868629
-87.475731
-177.117294
-57.380558
-107.828239
63.797569
58.290688
78.320061
46.692974
49.918247
45.775311
53.363274
33.238846
62.778206
35.513378
41.463520
29.694260
43.456863
56.444187
60.934582
52.937469
43.565693
-58.644726
-65.092072
-149.564774
-50.707462
-62.453560
-143.057953
-70.208679
-73.949654
-54.809029
-64.282646
-63.387909
-56.088139
-151.991760
-88.555138
-85.816742
-107.259857
-161.229721
-65.903648
-176.152573
-84.012039
-61.311893
-74.785133
-62.025902
-58.334560
-98.456619
-66.197037
-67.201218
-61.152851
-156.180908
-134.222168
-46.528385
-59.469784
-62.887360
-79.897636
-28.462225
-53.738270
-75.928078
-69.936165
-71.212555
-92.183533
-107.297523
-56.366989
-38.100407
-80.708336
-66.636215
-77.502037
-68.369225
-128.267319
-75.022148
-143.055817
-55.976803
-63.425762
-127.381859
-103.382820
-65.734680
-74.195633
-59.127510
-48.571537
-64.862289
-62.846588
-68.686546
-51.405544
-59.162117
-56.836243
-90.153770
-64.102875
-56.406910
-159.160522
-58.967422
-84.300499
-64.899620
-105.158653
-64.823227
-66.536545
-64.209084
-152.658218
-77.154083
-129.270172
-114.383904
-20.262384
-105.471558
-99.823196
-51.199982
-156.686401
-105.204262
-59.663292
147.276764
-63.458828
-62.802761
-77.523308
-57.430126
-55.922661
-162.344193
-61.732353
-60.710674
-98.979080
-67.708694
-52.778271
-56.952156
-146.297760
-131.815628
-66.277977
-153.740646
-152.366699
-107.279907
-76.776382
-48.328178
-71.731720
-152.337540
-68.568130
-66.049255
-60.819824
-55.106911
-81.908646
-94.304382
-110.069511
-132.637100
-65.331711
-118.365860
-138.097382
-57.320824
-45.059563
-31.612833
-157.005692
-147.715073
-53.544792
-74.752007
-127.808075
-69.809273
-81.113724
-98.747650
-61.281807
-117.287498
-97.658844
-58.226402
-52.541946
-159.381744
-68.196686
-30.597811
-65.670525
-35.534691
-64.300774
-111.226151
-58.501942
-109.675354
-99.429779
-147.517303
-70.474869
-125.510529
-61.695374
-44.164131
-80.975693
-75.480377
-28.161566
-71.696434
-88.584129
-60.717552
-141.400223
-161.228500
-33.713188
-41.565788
-73.190865
-109.555618
-165.579376
-60.161041
77.467712
35.068382
49.406029
-54.820751
-146.877808
-160.988754
-63.342571
-60.377491
-96.100990
-86.238419
-98.456177
-92.070114
-66.887886
-153.191040
-59.668003
-73.970085
-132.740173
-88.534134
-63.586475
-123.341049
-79.426147
-162.915421
-56.341019
-60.934483
-150.420242
-71.167931
-97.556343
-102.963264
-144.065140
-90.117828
-70.293365
-70.063637
-68.173409
-116.089157
-78.261276
-49.045818
-60.422459
-71.194550
-146.852219
-147.838242
-146.380066
-75.651443
-112.307999
-62.775726
-101.943466
-100.514015
-63.499561
-99.695648
-63.229073
-43.221436
-62.278332
-71.746872
-62.946808
-115.247276
-69.076164
-59.958580
-62.324844
-58.510300
-63.186554
-61.542583
-30.425512
-58.887608
-118.320320
-54.768787
-58.779156
-93.722481
-52.619892
-125.515282
-77.473465
-76.977974
-65.420029
-73.679832
-60.131741
-72.152580
-135.258575
-59.690590
-131.673065
-100.447426
-49.108395
-105.794373
-104.373116
-111.011063
-113.716949
-92.310501
-170.590958
-155.611115
-35.903839
-86.688301
-85.358704
-75.638557
-75.092506
-102.783447
-109.707588
-83.040054
-97.334358
-57.676327
-86.639488
-78.623444
-111.613785
-149.872849
-72.820602
-59.965546
-90.568077
-56.433311
-135.802353
-73.476204
-63.809372
-67.622490
-76.823982
-45.326191
-27.461910
-71.490524
-140.404587
-145.227386
-122.492699
-74.007149
-85.663979
-72.665558
-61.488701
-96.154343
-55.104935
-107.441841
-93.952477
-176.438049
-41.355019
-49.154705
-30.593624
-35.888809
-69.455528
-54.594776
-65.980843
-103.500343
-137.469223
-57.672005
-63.069595
-53.835140
-63.736904
-83.128937
-80.045753
-99.972572
-74.802887
-67.576851
-58.995625
-122.987877
-131.004517
-60.531242
-61.281799
-58.074207
-65.001343
-117.242172
-50.529179
-56.676968
-51.878441
-109.336037
-46.985325
-128.334534
-116.051590
-69.913147
-83.973007
-79.431923
-119.285614
-44.257515
-55.747784
-69.049950
-71.784843
-96.765221
-93.219398
-57.774639
-100.135017
73.055672
68.329987
80.297676
93.113571
59.338364
57.155396
90.649437
74.776871
56.502098
49.009544
38.049137
73.975578
23.941362
49.966423
73.573090
28.747223
52.618385
-139.690063
-68.375862
-144.471619
-66.821983
-170.981598
-70.802765
-95.371979
-72.972397
-67.749756
-78.006104
-153.848190
-55.165646
-82.708672
-31.357086
-85.611748
-108.898232
-77.407318
-168.888474
-85.650352
-52.436230
-64.389946
-56.280613
-67.511604
-80.559196
-61.865883
-89.118073
-65.960175
-79.190033
-66.851547
-119.451805
-49.240997
-91.747330
-73.903000
-74.346237
-74.823166
44.189796
79.429565
-54.656071
-59.706123
-77.266609
-156.985931
-149.434784
-51.672077
-50.530231
-66.725288
-49.106586
-84.642548
-135.267166
-45.346958
-119.747391
-150.499741
-165.289429
-99.751457
-72.574448
-63.374741
-60.671352
-137.337708
-105.443481
-87.599915
-176.232086
-75.227341
-146.900208
-58.759136
-60.373581
-112.803421
-26.939131
-71.679184
-107.888191
-89.161583
-136.268799
-54.317406
-65.329353
-142.510529
-54.101112
-82.246284
-58.256874
-59.687126
-58.360977
-65.972031
-53.343838
-97.069748
-142.592697
-59.072392
-70.407600
-145.434540
-72.619812
-123.939896
-132.501160
-52.403442
-59.048882
-90.471817
-76.863007
-71.186485
-165.265823
-79.676399
-137.809830
-58.204601
-52.976067
-68.173424
-109.136742
-117.268341
-150.591446
-97.226830
-60.217213
-64.138092
-65.664467
-55.939529
-101.123283
-64.444344
-75.711060
-137.521530
-94.074013
-150.551315
-62.964893
-53.679783
-57.247410
-34.349586
-78.423279
-74.564316
-67.844872
-138.060638
-57.343170
-115.409019
-87.234413
-105.520798
-145.976608
-79.500923
-35.678192
-63.191082
-85.070892
-52.540119
-67.926407
-39.836369
-145.938812
-148.323456
-71.216225
-102.629196
-106.438927
-73.053291
-119.977501
-142.958435
-97.767197
-60.469425
-115.877953
-131.029678
-58.584606
-46.922890
-62.886490
-123.799713
-150.567612
-62.698769
-78.678162
-90.614021
-52.457146
-75.506241
-79.241531
-122.878113
-152.820099
-66.505310
-106.878494
-138.372574
-128.290527
-47.567188
-65.769501
-69.309097
-77.224190
-71.078140
-55.623543
-96.510170
-53.198605
-75.133537
-47.260296
-79.447693
-83.810776
-62.565758
-56.212936
-58.629131
-86.244644
-165.921143
-70.624458
-62.510620
-121.486687
-65.485054
-65.368118
-89.730461
-50.766743
-39.302586
-63.370670
-161.703293
-73.753693
-54.120796
-37.788242
-146.974167
-64.829849
-68.926369
-73.536240
-139.365021
-99.313271
-66.023155
-21.675211
-59.878960
-87.866821
-63.328117
-154.398575
-97.824760
-54.568958
-67.372055
-32.580311
-68.940498
-79.851868
-49.162445
-109.767593
-142.259460
72.703407
-78.311806
-155.142059
-73.947884
-73.081383
-57.479469
-149.342148
-103.246178
-136.141663
-45.759125
-50.415539
-77.201881
-62.468784
-59.844742
-74.316826
-69.027664
-51.295399
-63.317215
-110.809883
-81.103539
-129.487488
-72.156975
-96.977715
-61.774647
-117.077400
-107.763206
-86.628708
-63.288010
-154.230072
-55.615562
-118.770149
-54.952919
-58.121887
-70.277275
-62.536362
-71.055786
-56.381588
-60.670956
-65.259682
-111.024590
-155.208740
-170.099762
-55.052650
-105.083191
-159.018707
-108.836945
-85.535027
-71.894257
-84.656837
-38.527115
-68.443512
-68.655396
-70.968666
-71.091057
-35.376740
-136.335922
-53.500675
-159.761032
-73.662514
-62.663116
-62.866657
-59.952419
-55.935295
-94.838387
-48.960659
-75.881683
-151.317398
-64.313507
-58.947437
-62.848679
-72.589699
-57.556286
-149.865128
-72.809662
-67.671410
-66.758003
-127.863815
-82.183388
-123.178642
-68.728302
-82.385010
-58.004566
-68.373070
-85.765106
-85.984344
-65.405525
-86.727493
-86.984665
-101.425110
-78.448868
-140.406738
-128.648926
-126.078072
-117.311813
-53.128544
-84.763481
-90.165306
-79.398987
-85.364822
-73.478798
-137.502365
-99.488724
-160.295822
-67.695816
-65.244141
-143.750229
-101.881966
-81.200150
-83.447899
-65.835068
-42.260334
-78.760338
-58.136314
-56.202457
-91.283821
-65.526253
-75.278282
-89.649918
-59.220333
-69.721352
-73.168655
-56.247700
-37.319118
-132.154419
-108.755859
-54.417900
-158.658066
-151.980301
-64.016296
-161.399277
-77.659500
-68.665749
-71.180962
-163.319260
-72.712929
-84.827492
63.669407
-71.386871
-76.221703
-128.738342
-27.518972
-50.415138
-64.365761
-119.527290
-86.386482
-64.935616
-69.412910
-51.823700
-56.418949
-83.077980
-116.948921
-69.447983
-58.112156
-129.373291
-100.407043
-62.196438
-71.760750
-86.480537
-74.170609
-107.326126
-59.303291
-52.797249
-86.589211
-85.404388
-147.724472
-61.357220
-90.498367
-68.541763
-90.728882
-134.600922
-86.915298
-82.477829
-54.647243
-90.907356
-67.163483
-72.482391
-90.378189
-118.132530
-54.157459
-155.541397
-63.570576
-58.330536
-84.636719
-56.559689
-67.866447
-57.112946
-79.097816
-67.795494
-63.878918
-67.856209
-60.861885
-91.076912
-121.568031
-130.005219
-130.054382
-103.378906
-163.053101
-55.755173
-107.048828
-83.136261
-89.631615
-114.970345
-80.602051
-82.616875
-75.880844
-68.250259
-101.923012
-58.430237
-65.130096
-70.532097
-151.192535
-67.947868
-58.041660
-136.504166
-70.040138
-46.606174
-62.582302
-81.209663
-91.177444
-134.147232
-69.853958
-68.442665
-169.439606
-115.367172
-65.758667
-143.171814
-62.789658
-72.194733
-30.913755
-160.915939
-68.366890
-66.916893
-72.475571
-98.236794
-80.786911
-71.577438
-69.094231
-28.118214
-99.235725
-149.428848
-106.083694
-159.589981
-57.325817
-47.605347
-93.037086
-124.772415
-61.245266
-64.813843
-91.958694
-66.949654
-60.039463
-142.369980
-61.585941
-71.467506
-107.982758
-151.496353
-59.501038
-65.168869
-61.671169
-34.652584
-55.190430
-67.440552
-69.469589
-68.308525
-62.549969
-61.810055
-56.919163
-58.960491
-92.643478
-90.776138
-79.586830
-50.301586
-56.645573
-69.308357
-68.064758
-132.468857
-111.507202
-143.490784
-67.602325
-62.704666
-169.602905
-25.724211
-79.341682
-84.177246
-106.700607
-146.940125
-54.575634
-83.427895
-59.943935
-59.351391
-131.904755
-71.149529
-53.745106
-173.161057
-62.184162
-96.373878
-85.581444
-131.726089
-134.602798
48.147770
48.739929
56.182499
73.080612
50.053635
56.859459
65.699677
44.089447
-126.936943
-67.075027
-116.728539
-126.130653
-63.622791
-114.561668
-77.981819
-154.253662
-61.711868
-152.348038
-114.669868
-57.758850
-89.103729
-83.483734
-87.432793
-73.944489
-28.455410
-56.249886
-64.454117
-127.169594
-87.589134
-61.092937
57.834084
82.445320
42.597881
59.555565
79.557243
38.819405
54.611115
56.085056
73.787018
77.298599
76.948151
57.701092
46.027855
81.641541
52.084221
37.608574
54.731136
45.049835
71.874352
64.832169
89.064445
37.918262
65.672775
69.672050
62.052750
103.007423
82.484116
48.305237
64.249451
63.048515
56.402412
-115.597076
-55.751675
-159.251175
-127.416695
-88.171524
-89.249832
-65.578339
-69.115356
-53.062904
-78.179733
-158.631516
-83.376633
-70.883423
-53.441399
-84.595329
-56.612202
-93.975899
-84.041260
-146.552734
-72.916405
-60.264122
-59.339520
-143.054703
-62.989613
-125.569580
-84.839081
-68.717163
-71.366364
-63.419968
-51.784439
-86.435699
-56.825420
-50.411076
-60.367256
-96.381432
-77.246643
-57.077736
-55.086845
-112.721611
-69.131096
-143.783249
71.098473
62.185337
76.830841
58.083263
53.977448
-102.292603
-69.976479
-76.077942
-88.641533
-168.137634
-68.010010
-101.525238
-111.594162
-109.316910
-120.536606
-120.943413
-61.157387
-123.394493
-55.824409
-84.764900
-83.460564
-65.630981
-61.437359
-123.330208
-78.023308
-50.318878
-62.133537
-54.725334
-71.118988
-83.484390
-62.701073
-143.450668
-64.395790
-78.931038
-104.070244
-106.134956
-91.854843
-82.612251
-134.949753
-75.014061
-124.650551
-63.495354
-118.566833
-62.098118
-116.002708
-105.006592
-118.392853
-114.178162
-61.980427
-60.167721
-97.651199
-63.067902
-64.075645
-36.021492
-59.661755
-56.809837
-49.569889
-123.938011
-125.096275
-71.478050
-94.607002
-53.032352
-102.566650
-68.253281
-141.659500
-101.687714
-74.643929
-134.379288
-70.746872
-156.396530
-50.694954
-126.354630
-74.726486
-53.954460
-117.020859
-116.122223
-122.724487
-83.899963
-112.159592
-16.409016
-92.177345
-29.569126
-122.745079
-56.706135
-81.810585
-136.928818
-85.795288
-57.993240
-60.023712
-145.544296
-61.213394
-158.048294
-72.259712
-65.334946
-65.262207
42.117188
-141.603821
-63.545891
-73.705132
-76.111351
-77.590202
-84.787521
-177.513977
56.109806
65.250336
71.919060
60.821609
-94.751816
-64.567879
-64.589806
-70.960907
-58.208267
-126.587799
-61.167080
-67.574562
-123.912865
-93.247421
-56.004147
-48.838558
-121.268661
-68.613785
-61.001606
-64.345772
-128.666672
-73.966774
-151.217957
-85.513840
-55.459000
-152.028503
-71.395210
-161.455536
-64.384232
-40.389496
-50.608387
-66.521156
-89.638115
-59.383785
-49.354126
-69.676674
-62.823040
-112.650200
-71.793060
-65.156693
-61.492538
-101.076736
-89.563698
-66.626862
-64.882011
-87.418419
-67.714508
-85.538269
-95.719757
-57.017555
-56.644905
-56.246292
-71.503944
-137.259399
-68.652962
-145.268478
-59.283047
-100.743492
-93.078117
-86.307968
-126.076080
-76.767647
-59.737793
-119.980217
-79.249527
-103.550560
-94.231483
-135.742264
-73.695374
-134.164963
-57.304752
-101.432648
-67.791161
-81.119804
-145.919769
-77.135796
-69.865303
-49.893440
-61.572842
-63.870365
-142.134796
-61.069824
-120.266685
-68.183411
-65.839226
-93.017982
-156.955887
-67.820206
-73.773361
-85.550697
-137.380066
-59.666588
-80.280365
-53.223103
-137.685623
-61.869389
-60.942204
-73.990906
-55.143810
-64.264053
-68.603088
-68.061562
-79.867760
-71.483582
-66.617531
-100.512772
-37.229774
-80.068245
-93.278717
-57.548862
-68.873543
-73.623177
-43.367775
-71.239258
-159.476105
-62.104515
-120.989334
-58.325665
-63.800369
-50.083916
-84.342262
-58.501583
-145.606491
-121.448669
-57.897934
-71.096428
-127.258110
-67.385353
-42.648956
-107.602333
-110.866104
-112.231819
-58.685940
-77.401802
-66.800972
-104.344917
-91.828888
-91.240059
-92.756615
-71.550041
-103.733208
-160.140549
-112.207642
-115.983475
-90.526459
-123.074783
-115.715240
-69.044746
-57.531399
-116.790245
-72.427101
-127.275597
-156.408890
-74.269737
-43.063400
-86.989296
-147.982697
-69.819969
-65.748413
-60.560608
-56.636200
-76.836784
-65.354431
-63.804543
-70.253761
-82.207527
-79.894691
-155.365204
-155.170334
-125.908424
-57.356415
-65.779045
-117.891533
-64.053452
-71.842415
-154.698715
-72.998001
-69.681015
-67.812668
-61.270618
-86.061829
-63.594086
-66.776642
-66.703804
-52.696777
-158.175171
-65.483902
-50.624149
-81.455940
-64.786552
-143.278351
-121.099876
-60.867897
-100.025558
-54.428032
-55.930855
-65.104095
-52.858322
-68.485153
-70.640739
-129.638763
-49.119534
-77.316490
-69.042656
-71.411957
-60.481731
-152.597198
-74.282173
-68.986397
-84.968597
-66.619247
-58.058006
67.936134
-93.502007
-56.054314
-95.971634
-158.409210
-63.685356
-115.004768
-49.786236
-147.157974
-100.632233
-54.027779
-93.254829
-111.226158
-58.444389
-132.012680
-73.777298
-62.110172
-137.964661
-83.401382
-59.240105
-139.850021
-86.357010
-56.036106
-60.909199
-97.001862
-63.235123
-128.204178
-114.574722
-102.938438
-60.712524
-80.950729
-50.320290
-156.788284
-62.985249
-100.524132
-119.565514
-114.736984
-53.769150
-109.520485
-171.461929
-74.611526
-108.639946
-103.460220
-73.759621
-55.630371
-84.732559
-57.187347
-53.252964
-148.909866
-101.402252
-58.570999
-71.654411
-52.347294
-80.011703
-66.924377
-67.731255
-95.329720
-54.990425
-53.234280
-39.975994
-77.044815
-38.247208
-68.103813
-76.720375
-70.246399
-92.050972
-89.517212
-62.168705
-135.811142
-87.024902
-67.758095
-87.617462
-143.743378
-40.310493
-75.223022
-67.375671
-56.474224
-71.568291
-55.129955
-60.370537
-60.480209
-73.957458
-57.091045
-110.907280
-162.484787
-154.848724
-98.959793
-51.021324
-157.902008
-51.046375
-72.128700
-80.471214
-79.684258
-57.721966
-62.315376
-145.912048
-70.691475
-60.661243
-143.664337
-84.254494
-71.072922
-144.210999
-42.574627
-60.259804
-71.254593
-121.132576
-54.280895
-73.609840
-70.568130
-92.457779
-84.546341
-99.974007
-114.694336
-89.945290
-92.939758
-52.473206
-51.202267
-93.556885
-103.187927
-93.565674
-117.217842
-106.930824
-105.654694
-60.778969
-138.948883
-105.708359
-60.176830
-85.427483
-50.131981
-57.878700
-145.855972
-25.433706
-69.707840
-137.348404
-132.484665
-77.489418
-119.115280
-47.770779
-113.943367
-75.708298
-145.728668
-61.474609
-75.260155
-155.152145
-157.372925
-76.346931
-82.189209
-67.041092
-61.191360
-63.921169
-120.857651
-98.444489
-117.805092
-55.415646
-51.824158
-77.572433
-80.445641
-93.484619
-56.950798
-130.167740
-57.027649
-50.747272
-68.704422
-60.329842
-77.454559
-92.334396
-75.981804
-52.670197
-60.821945
-61.766216
-56.686539
-150.214676
-66.081703
-57.082592
-60.415035
-72.916771
-124.500885
-144.032242
-106.954613
-165.145294
-86.336601
-58.314877
-51.190193
-38.920380
-55.689636
-133.037140
-56.422413
-122.278793
-102.971527
-101.646721
-57.233021
-147.777878
-82.696022
-59.227444
-65.577354
-59.768024
-62.032135
-91.694672
-69.777931
-138.597778
-104.050247
-74.551552
-63.337727
-75.084145
-56.523300
-59.598255
-125.964417
-55.712196
-61.171902
-70.890526
-47.318008
-93.714333
-70.346436
-59.934647
-68.121330
-84.335007
-68.210587
-98.794662
-75.568787
-57.850620
-80.026672
-117.162338
-179.201553
-57.808868
-121.061188
-50.971294
-99.879784
-119.586823
-62.201401
-109.055191
-80.895088
-93.625595
-158.630402
-79.540947
-68.181755
-125.170952
-74.720627
-73.073296
-39.585739
-52.480469
-119.728920
-91.680344
-64.395523
-70.609627
-48.563438
-126.576569
-110.411469
-85.843666
-60.442719
-71.874611
-73.305832
-66.550514
-65.148781
-117.653336
-81.957146
-74.114075
-68.916954
-101.382271
-67.274376
-57.035015
-66.517937
-144.466095
-55.091728
-65.415260
-151.393707
-137.509705
-58.730526
-95.667267
-64.711555
-85.956177
-61.702633
-50.204269
-92.470261
-82.635368
-106.973557
-64.915291
-46.271206
-108.083313
-64.345161
-55.458282
-60.907990
-112.315369
-62.104160
-85.941711
-45.547138
-73.846390
-115.682022
-135.330795
-114.241570
-158.994354
-125.695442
-75.095428
-162.306152
-134.475021
-132.334061
-48.161556
-56.157185
-117.194016
-58.547550
-141.120804
-60.610760
-96.604462
-62.118046
-89.468971
-30.562281
-68.803268
-58.090351
-54.850117
-142.014053
-55.404316
-154.627350
-79.059158
-72.619530
-87.802155
-88.728775
-123.718307
-58.619659
-62.981247
-59.300602
-108.073318
-112.814560
-99.594887
-98.438484
-59.874554
-76.285103
-123.430771
-51.362560
-60.018425
-93.663948
-95.907547
-107.664009
-91.446999
-93.106445
-85.381935
-63.232960
-120.468277
-45.882576
-124.007584
-157.934662
-72.073441
-68.517914
-65.940475
-90.173363
-69.559769
-146.634354
-108.179680
-114.109497
-106.612701
-148.471100
-85.024345
-115.878098
-151.313583
-109.970703
-62.110115
-75.729836
-114.202141
-96.319077
-63.198097
-92.854637
-77.961601
-59.159214
-81.982613
-79.848801
-102.661598
-59.478874
-60.189754
-87.352882
-58.217751
-71.261848
-61.786037
-165.238525
-52.740398
-150.804825
-61.428505
-89.713730
-56.622715
-78.926003
-70.450043
-73.890884
-89.569267
-111.462646
-58.779934
-143.925858
-68.821075
-44.957024
-139.151077
-58.616405
-97.208916
-59.282253
-82.177567
-71.967842
-56.690044
-126.809723
-40.068550
-74.602890
-111.344437
-93.778740
-90.867378
-171.958618
-57.499424
-30.607531
-97.219368
-58.781227
-92.022461
-55.293938
-98.854073
-57.819012
-53.684441
-51.187382
-66.702141
-73.165894
-127.303612
-117.482666
-64.903831
-60.338791
-83.970673
-140.648254
-77.488388
-147.501099
-59.066879
-140.023788
-101.849129
-76.518860
-65.254425
-51.156979
-49.029797
-26.829199
-57.251152
-114.471741
-141.783768
-40.745178
-78.161072
-62.819160
-60.120525
-31.476625
-46.135044
-100.676178
-104.834427
-142.608932
-125.290138
-38.299988
-72.054108
-94.448753
-45.721085
-77.553062
-38.263515
-105.715324
-155.512329
-103.399178
-71.993973
-126.288589
-62.366787
-51.445438
-68.918465
-49.013340
-39.995705
-121.978317
-75.112297
-73.224686
-99.609467
-88.429871
-101.381401
-70.610321
-75.018341
-46.840511
-45.073853
-105.664017
-66.410690
-99.396286
-129.383759
-60.142792
-61.770149
-136.399307
-56.566986
-106.457283
-143.986923
-70.170906
-71.450935
-120.267494
-22.632771
-179.238434
-73.158333
-98.675934
-140.097794
-67.355522
-96.346184
-98.361633
-101.517876
-142.732025
-54.533783
-56.558346
-65.712250
-148.985001
-90.315956
-149.801270
-62.389526
-81.794731
-121.262543
-54.973743
-71.781075
-64.942039
-134.360886
-40.802299
-66.665794
-99.055458
-74.101501
-126.082153
-61.799473
-62.230438
55.868614
63.197456
58.852226
47.063793
57.619205
-68.918808
82.863213
65.394630
-90.335968
-65.296661
-121.006943
-99.728271
-56.681561
-61.151993
-153.329102
-71.515701
-158.828125
-96.521088
-115.288353
-93.852043
-146.598526
-104.622910
-168.745163
-50.881584
-90.061478
-69.817047
-58.531693
-60.074524
-94.186935
-67.955765
-62.951931
-70.147720
-108.098183
-42.442692
-83.772148
-156.653091
-89.684334
-92.434128
-125.336411
-101.199249
-69.790833
-97.930618
-87.300629
-63.537121
-44.554871
-53.536930
-97.555565
-143.516296
-59.174767
-125.092285
-80.344337
-59.007900
-59.462379
-79.497932
-57.852554
-164.576813
-96.025436
-113.959137
-47.318382
-65.126160
-99.600952
-63.855469
-66.706367
-104.350204
-38.576225
-64.439491
-67.427338
-134.158096
-131.061157
-96.765083
-114.596474
-107.262741
-63.333698
-128.847107
-73.686920
-66.472382
-61.666592
-77.782867
-78.286598
-65.626358
-44.303337
-64.415726
-89.504120
-81.687347
-63.506966
-53.652245
-106.076431
-141.037201
-61.154579
-37.029381
76.176811
75.161484
79.798615
68.382721
55.962643
60.438892
-108.458069
-69.814163
-163.805923
-75.896347
-95.161652
-115.998055
-64.011925
-50.040989
-126.414665
-69.404793
-152.842209
-87.257462
-100.151367
-56.459602
-21.969027
-57.044689
-73.588478
-163.662796
-55.658051
-92.693207
-111.908615
-99.504318
-66.797478
-139.161331
-152.003952
-66.549164
-67.859886
-65.328590
-57.299179
-68.402229
-95.111053
-50.969189
-149.191254
-110.077187
-62.055153
-56.401218
-60.906937
-60.144928
-70.467834
-83.989449
-105.208115
-147.193771
-59.859127
-113.742409
-58.438671
-99.959427
-132.325760
-145.322617
-100.093544
-90.603035
-76.466469
-61.176704
-126.364365
-109.966003
-95.264946
-119.173515
-107.320709
-171.764282
-66.555275
-112.614716
-66.466042
-55.537235
-61.935612
-55.532997
-43.520233
-70.974968
-81.822929
-91.036301
-45.192829
-114.112289
-71.714424
-66.871399
-58.281235
-59.958675
-54.606403
43.952129
-58.408585
-64.887337
-65.467781
-59.717667
-148.450165
-127.666252
-99.935066
-124.952431
-111.142815
-63.826542
-87.089767
-140.935196
-68.462845
-64.516449
-62.892345
-61.703278
-89.450958
-84.623116
-141.116486
-147.511475
-85.868721
-53.381710
-143.545639
-137.748276
-77.749832
-86.620132
-86.584961
-55.919651
-149.310486
-57.927078
-88.337990
-123.978020
-86.977348
-106.039299
-96.107193
-167.302429
-144.901245
-61.191349
-119.446503
-121.317841
-66.237862
-91.053810
-133.304688
-154.674500
-67.542183
-84.469353
-56.847988
-67.043686
-115.085075
-54.491776
-122.897087
-113.278702
-60.003777
-54.384880
-100.600853
-80.271927
-129.901749
-60.558544
-59.635834
-136.221313
-67.768097
-92.001007
-58.735203
-117.089806
-72.060600
-113.149353
-54.862831
-107.735535
-91.915268
-151.875656
-64.560806
-58.723042
-94.582832
-75.400970
-138.156555
-112.443939
-69.712410
-57.727219
-57.483704
-88.898323
-57.288052
-43.584003
-126.058540
-148.414810
-64.838577
-62.171814
-83.877785
-140.406189
-97.254776
-64.265564
-86.030693
-76.063889
-74.666763
-121.669312
-107.514069
-77.977997
-142.461380
-76.029099
-42.252068
-74.219986
-82.380508
-158.429077
-92.424110
-161.440125
-65.913704
-161.087906
-62.441326
-75.243057
-89.419472
-90.351944
-77.302544
-86.715431
-63.993610
-65.204544
-144.230972
-84.225807
-35.444820
-70.491699
-94.596558
-60.575058
-99.019363
-142.330505
-161.562225
-58.456615
-56.504841
-58.779171
-96.645821
-135.290466
-110.404602
-107.420883
-99.538071
-57.018318
-91.401924
-115.370674
-114.169754
-100.175911
-103.971001
-101.233810
-111.724434
-90.479172
-133.466675
-89.247025
-162.622375
-100.894554
-60.416981
-102.252861
-81.829941
-59.852905
-65.627197
-67.909302
-40.301708
-70.344254
-152.378784
-74.431587
-91.302231
-55.571178
-128.485840
-57.083954
-84.411507
-138.729660
-117.926254
-116.588509
-65.135780
-50.142227
-111.986755
-106.097328
-92.170799
-153.662125
-59.381927
-151.652283
-96.101433
-143.403610
-86.173012
-51.378521
-141.962967
-155.190781
-52.609524
-85.946564
-49.343037
-32.092331
-129.280182
-59.897224
-80.109070
-114.846138
-58.181599
-96.824135
-62.832840
-73.775749
-101.188499
-81.836159
-82.892609
-66.631920
-94.544495
-127.504501
-64.754921
-133.527756
-68.035103
-146.435165
-99.339172
-90.573303
-143.403046
-69.719055
-150.787643
-130.955231
-144.339783
-57.109814
-80.684196
-71.475334
-76.451218
-58.869610
-105.392670
-59.325546
-63.445393
-80.514877
-55.713558
79.975502
-61.955788
-67.307915
-64.684166
-113.382019
-161.851959
-90.995285
-112.413773
-45.947956
-152.314667
-97.001419
-70.222733
-113.769043
-154.465866
-152.174194
-67.724609
-74.883202
-62.101738
-92.626770
-73.746643
-95.076714
-58.442230
-117.823761
-93.044762
-81.349434
-140.716919
-114.089294
-61.576073
-81.430351
-50.283195
-130.190414
-121.844460
72.278633
48.275623
55.207363
56.859989
55.870770
78.526375
48.341869
49.329681
69.035782
85.664719
75.684250
74.192551
44.316032
66.226189
75.375153
59.008499
51.658791
48.167538
44.712345
60.053436
67.969246
62.989136
68.679764
60.209133
42.206711
77.258217
81.304932
61.866634
-76.650368
-57.108257
-75.579788
-60.872242
-51.136143
-59.786110
-76.677765
-63.387650
-74.430634
-108.305710
-100.382713
-58.853577
-58.711498
-65.121178
-52.414345
-72.389885
-71.911057
-172.575867
-36.570908
-64.848747
-159.701614
-123.718628
-115.229164
-117.047661
-123.600677
-124.501839
-113.644974
-92.050003
-93.560654
-114.533165
-91.107124
-99.465805
-78.619095
-64.645149
-93.520538
-140.064224
-73.605476
-59.809006
-131.161102
-62.167244
-65.104324
-73.461617
-74.421959
-129.456772
-67.488892
-80.337830
-65.383080
-146.559509
-99.410667
-61.978485
-96.789566
-87.848122
-95.906952
-66.707390
-147.602158
-118.157829
-105.398392
-74.057289
-32.892097
-99.538315
-97.367371
-58.407089
-105.587708
-120.684875
-150.851517
-101.086342
-102.272263
-84.217720
65.803963
67.481140
-62.976471
-139.870758
-83.617592
-85.269775
-63.939091
-37.272449
-124.158241
-50.779121
-56.122551
-83.927261
-86.085114
-53.035740
-150.472366
-63.679436
-113.126625
-47.837681
172.674744
-152.735336
-67.642097
-63.186062
-99.137321
-50.197319
-88.748802
-57.999088
-137.493011
-66.161652
-83.748970
-58.157021
-45.293385
-64.800064
-61.848644
-83.582405
-138.232971
-121.275627
-62.137012
-83.710358
-113.270973
-86.242119
-96.897934
-140.839996
-149.518021
-47.202808
-132.097092
-112.666824
-66.266441
-145.955978
-111.341698
-93.759392
-111.461777
-95.473030
-105.702896
-53.632229
-85.085670
-50.359230
-72.597076
-57.375927
-145.173553
-55.440350
-111.292221
-129.831970
-137.129318
-104.387360
-143.015488
-86.059166
-61.466904
-88.041023
-105.131279
-66.791405
-61.126289
-54.484886
-59.235256
-38.170887
-114.107185
-71.209564
-63.680656
-123.201576
-96.850578
-116.268799
-88.707626
-85.160667
-108.041618
-103.104782
-78.303932
-70.017593
-117.230927
-80.677902
-89.412727
-64.998611
-25.904783
-107.684624
-71.092552
-57.814934
-93.281540
84.162712
45.649059
42.468670
-121.056709
-58.762280
-87.405769
-68.300537
-145.380600
-68.301315
-55.552212
-140.949875
-61.624435
-146.215668
-63.297108
-59.715672
-51.802696
-164.260773
-168.158569
-106.109215
-47.679306
-71.643219
-52.243633
-92.094482
-145.237991
-72.439339
-51.143391
-66.718903
-65.126259
-65.315552
-92.236855
-95.000160
-60.599300
-76.808296
-73.992012
-105.303604
-110.293053
-101.444542
-115.854332
-56.658691
-88.692116
-52.387836
-64.994278
-61.908600
-91.821701
-93.004082
-94.535271
-84.043205
-115.917618
-80.911636
-98.427681
-93.933830
-116.521217
-111.624214
-81.831284
-122.639595
-115.241867
-95.408760
-40.782158
-86.035233
-75.954956
-100.359528
-57.958973
-73.053719
-77.603920
-104.557442
-87.992737
-134.512619
-60.874359
-63.641151
-137.955307
-73.140465
-86.097839
57.052654
43.431675
-65.832870
-142.986710
-136.716003
-65.674850
-41.873512
-56.368561
-66.775208
-66.933502
-84.451157
-142.547501
-60.639030
-156.314133
-140.212128
-144.567352
-77.694633
-65.897484
-98.204605
-91.621216
-84.425674
-74.242111
-145.054459
-61.068336
-72.008400
-92.642014
-116.022530
-122.159950
-63.438438
-103.252899
-74.105171
-77.248726
-111.810112
-55.329121
-88.892281
-104.676971
-73.738922
-86.021286
-56.484749
-54.231285
-75.193939
-122.040558
-78.982132
-129.924042
-130.614578
-91.025108
-96.236664
-35.066311
-60.765320
-107.814270
-61.311642
-84.465614
-38.488346
-59.166367
-75.831688
-67.541145
-66.947098
-84.985886
-60.023186
-50.115822
-66.630730
-61.805874
-58.847252
-148.918884
-35.623119
-57.839035
-125.942314
-40.193211
-147.015121
-73.823990
-78.739014
-152.773972
-80.287170
-81.679733
-29.937370
-64.495316
-120.308899
-77.668282
-60.568958
-63.049160
-75.323380
-165.260513
-79.754494
-68.801414
-58.330338
-73.666138
-80.478455
-61.263325
-59.836258
-55.495808
-76.445305
-31.142393
-80.489708
-48.655354
-72.203857
-64.853607
-59.833691
-41.678265
-67.576408
-73.791199
-65.717125
-117.269821
-90.420425
-134.084702
-110.480370
-165.637344
-77.082664
-63.394508
-68.623123
-101.228928
-129.301453
-77.458084
-58.556732
-123.362595
-116.698090
-78.787186
-58.453495
-39.226170
-52.239719
-79.803909
-53.042095
-70.150551
-84.687454
-54.868004
-78.160660
-66.870285
-86.515259
-129.134766
-80.626839
-134.513458
-100.308151
-60.402523
-70.275719
-95.498077
-63.058552
-76.796532
-132.404022
-54.046097
-154.705139
-54.006222
-51.615803
-77.396927
-92.717834
-164.673859
-93.735222
-63.337372
-173.748550
-111.115959
-130.169525
-91.889709
-63.817692
-63.419186
-94.823601
-100.517921
-122.238007
-157.752945
-72.104515
-108.037689
-127.538734
-79.163063
-137.786575
-59.008698
-51.365162
-61.237774
-70.123795
-162.075424
-31.527092
-103.370064
-130.587418
-154.389206
-68.619659
-66.512115
-69.377296
-21.789377
-81.733688
-56.234779
-149.793503
-32.158047
-120.341385
-120.368828
-69.156555
-85.340080
-51.223972
-159.404861
-56.725082
-152.322037
-59.803898
-155.019745
-68.234596
-65.594467
-63.403080
-66.712173
-101.258820
-92.558884
-57.497555
-72.231758
-63.218616
-87.955170
-94.652817
-66.509918
-56.585579
-35.658951
-65.214355
-110.608040
-56.024487
-77.609596
-41.374474
-83.293846
-86.362610
-124.761841
-115.990608
-114.259232
-99.423248
-124.044655
-72.962318
-61.000648
-149.090775
-74.960556
-144.130432
-53.839397
-83.274071
-78.231224
-76.911339
-154.973526
-170.911102
-59.730774
-104.723083
-60.591084
-150.021454
-104.925247
-59.788166
-141.457214
-62.118397
-135.750046
-61.281628
-65.182953
-153.289246
-51.341633
-43.084557
-64.084755
-36.914455
-52.027653
-82.036667
-58.947765
-66.076691
-112.387924
-73.050591
-64.513695
-100.823822
-64.063759
-127.186943
-99.436058
-116.668465
-108.620239
-64.171806
-85.088333
-150.621185
-72.916176
-85.910027
-56.776756
-66.285019
-58.319656
-45.895424
-70.778114
-66.426003
-104.909912
-63.226387
-108.481865
-54.470688
-157.024704
-34.166424
-40.719913
-141.193390
-63.592377
-80.204453
-122.847847
-26.439539
-150.875443
-78.211418
-73.847504
-116.720444
-124.471390
-105.214081
-107.277824
-64.838676
-55.054310
-63.778679
-152.192322
-49.394382
-73.140480
-68.898987
-95.921967
-110.798256
-104.177231
-147.727097
-124.361343
-114.733932
-83.249359
-65.921661
-93.228958
-68.501801
-118.251251
-92.819801
-166.286453
-99.549492
-154.942230
-90.185547
-116.171196
-74.804558
-105.839127
-159.684555
-89.224831
-65.111176
-97.759041
-71.712303
-72.803017
-140.920563
-60.955158
-66.574547
-131.439835
-106.026741
-147.578171
-96.465080
-47.868561
-113.227837
-66.434761
-163.414398
-90.739342
-61.575546
-123.357719
-152.289474
-58.519413
-72.806305
-151.138290
-26.457695
-28.262262
-64.270752
-113.831406
-53.868904
-121.752144
-108.077774
-60.003735
-127.536591
-153.318649
-139.601257
-120.988068
-160.014740
-65.369835
-58.733067
-45.554684
-115.647240
-62.921619
-138.289963
-62.686058
-62.921570
-54.830280
-121.222137
-64.519852
-61.841431
-70.092491
-57.171127
-68.575706
-102.333778
-61.408985
-72.865227
-55.252697
-86.313789
-64.620438
-71.244064
-71.375694
-53.852814
-151.664612
-60.424591
-54.903591
-141.387039
-119.317139
-69.519119
-60.070404
-141.061203
-84.135231
-64.901344
-60.931362
-71.122368
-50.774990
-90.980560
-97.147133
-62.983658
-159.165222
-60.499851
-78.854309
-47.958176
-42.008766
-149.048798
-108.804008
-70.395691
-56.493164
-110.456902
-72.001366
-80.960793
-160.086884
-82.285172
-59.389153
-91.716934
-54.452042
-85.653984
-62.483662
-52.837086
-104.291725
-107.684143
-77.571304
-110.986099
-100.454483
-116.158272
-156.712723
-37.894260
-158.909714
-60.954708
-107.582413
-116.506737
-98.436348
-96.186623
-59.527088
-68.234901
-135.023468
-44.771439
-70.215996
-74.895645
-61.478748
-52.871738
-63.563198
-120.115479
-152.427017
79.843224
-44.097641
-89.769051
-76.133568
-65.836784
-142.358292
-92.893021
-109.706612
-46.925079
-63.287663
-40.411682
-64.531136
-50.340424
-88.167786
-62.041759
-44.305347
-132.048935
-51.693913
-68.240616
-55.588058
-118.453522
-50.146183
-41.049809
-68.423409
-63.498852
-47.519302
-51.279087
-62.577923
-157.088196
-56.252480
-110.028305
-148.604645
-143.022583
47.704147
55.880383
47.294388
58.118172
44.260002
89.739235
-167.129654
-89.462105
-72.857704
-130.280930
-122.295090
-104.558838
-98.525650
-136.694809
-97.062256
-67.932686
-99.755135
-114.076370
-64.963333
-122.031212
-91.937225
-129.945068
-61.562309
-37.000061
-55.757557
-69.454170
-68.024940
-132.179733
-85.993469
-158.480392
-52.634338
-83.008522
-136.713135
-67.142738
-84.008865
-107.061813
-154.885284
-116.318581
-160.879822
-115.511139
-51.402706
-145.878891
-61.329426
-42.052807
-165.651993
-150.124634
-29.750673
-117.741539
-31.561216
-103.419777
-66.235184
-56.324516
-113.880043
-65.848228
-80.266922
-62.082733
-134.799179
-87.002670
-93.580528
-139.121490
-94.914749
45.798882
50.485165
56.174507
67.743591
80.642288
64.413704
65.502342
43.333660
-116.210297
-84.814308
-111.974907
-92.441666
-95.823708
-149.979263
-68.633850
-75.627388
-157.397217
-86.199341
-64.595032
-53.482204
-56.743950
-146.090439
-93.056213
-117.033714
-68.583878
-108.279503
-77.914810
-169.581467
-53.980278
-143.247147
-134.150162
-51.371597
-132.780243
-61.110451
-67.097908
-73.521248
-68.423935
-86.540207
-136.331558
-73.303291
-60.214283
-140.203079
-77.428612
-80.456589
-80.242615
-70.041328
-62.122894
-87.732521
-94.683441
-164.107376
-131.032532
-157.357574
-55.478111
-38.345558
-80.419998
-59.945877
-80.111458
-32.758774
-58.609940
-121.041328
-57.752647
-65.964516
-75.076302
-78.563919
-70.342628
-66.659431
-89.894226
-48.489670
-70.602623
-68.126358
-72.192581
-77.884277
-37.886486
-55.600506
-9.693958
-58.494946
-39.834511
-86.945679
-59.973389
-61.640789
-60.393280
-78.878296
-74.518135
-91.886124
-56.238449
-79.334366
-126.866264
-47.184368
-78.263191
-67.049774
-61.306423
-105.531082
-90.642891
-62.793571
-54.689709
-59.449089
-41.763313
-156.862305
-90.844032
-48.043869
-75.634430
-144.922501
-73.557716
-71.800949
-150.091934
-61.003242
-56.232296
-162.081497
-39.602085
-79.929092
-116.488258
-111.755318
-82.301498
-51.190731
-81.126343
-55.914219
-124.278427
-98.718117
-118.636032
-92.319427
-55.039284
-71.886574
-64.389236
-59.937653
-137.369400
-63.066082
-62.746178
-147.668808
-117.451302
-84.653709
-127.223793
-84.330139
-43.703606
-56.894394
-103.775635
-115.085251
-62.836849
-70.730537
-58.843941
-157.140579
-74.770912
-80.051529
-74.149307
-50.762493
-102.988617
-37.087585
-85.584236
-70.672272
-68.611931
-104.408562
-85.906082
-114.680786
-165.722916
-108.352760
-79.373650
-108.405159
-62.043747
-72.354744
-55.405216
-66.426590
-118.045959
-160.555389
-177.781937
-158.029388
-52.283566
-58.459396
-80.439888
-116.397621
-62.667305
-60.942810
-53.268009
-101.182953
-112.880997
-48.892250
-56.726723
-46.744698
-81.992035
-67.581688
-161.321152
-73.616013
-82.494629
-115.453758
-52.331612
-77.062080
-77.687088
-53.890675
166.569794
-53.043560
-165.743454
-59.363445
-37.567181
-78.078087
-57.118240
-56.710930
-143.082504
-72.757057
-60.174339
-69.561867
-150.469620
-68.337372
-66.991821
-131.606934
-67.691620
-123.539711
-67.644798
-89.272194
-56.966129
-107.886688
-55.090111
-71.088058
-77.224342
-58.466431
-59.394005
-89.445297
-61.325123
-75.258980
-71.916962
-66.443474
-83.972275
-55.019901
-93.839218
-95.534889
-102.944359
-33.754086
-54.032455
-136.798615
-48.943939
-92.599022
-51.629898
-72.412704
-57.908279
-86.052132
-115.617065
-50.951218
-44.691998
-137.729874
-159.276337
-144.240234
-68.229874
-76.448837
-92.869179
-148.516556
-88.169495
-52.042465
-47.657425
-164.134964
-74.368927
-65.789825
-64.939850
171.211426
-60.053520
-76.144188
-115.744949
-98.303940
-78.897682
-117.964958
-62.578259
-126.136223
-37.484608
-97.885429
-57.215054
-49.937824
-82.117615
-99.634415
-88.301414
-123.380028
-147.159943
-64.105484
-72.422485
-89.189201
-136.073151
-43.652821
-83.953789
-76.787971
-35.409241
-67.681931
-58.844044
-152.920105
-64.164894
-158.808014
-56.968208
-117.734352
-129.189575
-52.594921
-75.712318
-61.174053
-116.421104
-60.270241
-160.897049
-76.463402
-142.648712
-54.390034
-134.374191
-51.538349
-67.651146
-15.741698
-60.003002
-53.617981
-63.023933
-67.503365
-127.884277
-38.585735
-63.627018
-137.726349
-128.095917
-103.794968
-96.396881
-113.586853
-68.363892
-167.658005
-102.664093
-67.649620
-88.901619
-96.942429
-94.334885
-72.887421
-99.594627
-43.464077
-63.591927
-66.972885
-59.895840
-65.358116
-61.469513
-44.164783
-63.010410
-48.343025
-91.175171
-61.232601
-43.672024
-80.168861
-58.072422
-58.094376
-58.555878
-102.889046
-103.140007
-93.446144
-119.388008
-67.299683
-49.900154
-61.038288
-56.159054
-161.500046
-89.234367
-56.451103
-51.505932
-72.348389
-35.871540
-114.040428
-105.239723
-146.834534
-118.407890
-77.355667
-116.471703
-55.948235
-58.780647
-84.489555
-153.180252
-87.014870
-44.571625
-30.187748
-74.556007
-54.986973
68.068886
41.323235
48.090015
70.816391
57.612682
36.184948
71.085022
79.215485
77.783760
-93.089561
-48.871868
-63.966331
-78.296371
-61.829300
-54.512390
-60.496006
-86.553429
-80.252449
-154.271835
-91.025734
-82.666275
-65.656960
-69.960487
-67.860115
-36.142349
173.481567
-82.987152
-146.767044
-60.577942
-58.632076
-76.679176
-68.403343
-160.479324
39.214554
83.479729
38.958115
57.158855
37.785755
-124.534233
-62.954697
-95.528053
-60.427719
-135.245651
-43.485287
-46.124680
-134.076019
-59.901253
-144.974274
-111.284897
-61.692356
-78.537224
-83.839485
-55.672306
-65.228966
-73.222298
-62.392723
-61.587479
-124.886795
-88.538872
-125.280144
-97.822723
-73.194908
-107.698631
-105.502548
-155.191391
-87.511444
-83.426773
-64.875862
-68.983437
-63.421795
-64.619682
-67.954155
-53.603321
-53.043617
-131.563492
-50.129898
-87.542648
-148.414047
-54.421642
-119.001984
-92.742447
-100.167763
-116.200035
-76.662186
-145.943542
-71.372589
-107.336868
-136.427399
-83.097740
-113.982658
-95.520187
-83.795143
-125.232635
-90.220337
-64.723930
-136.451569
-56.459820
-55.416119
-52.261585
65.637459
87.476837
58.339619
62.802761
46.802567
70.963127
73.112083
86.796555
57.958515
72.901703
77.907944
73.473663
71.495811
-68.181648
-56.268490
-99.384819
-69.987938
-59.336342
-123.054649
-77.314774
-103.299042
-131.825821
-69.909409
-63.448956
-71.301552
-169.515457
-98.278664
-42.754440
-68.098366
-64.023064
-110.640152
-66.541031
-68.325455
-128.772202
-159.617249
-98.995018
-63.793991
-63.773487
-146.298706
-58.048164
-73.950089
-50.831448
-44.885601
-153.214920
-88.750305
-84.510948
-150.084167
-58.418537
-110.453018
-96.951576
-76.218979
-93.291428
-63.156052
-119.950836
-148.822281
-67.935600
-86.860909
-101.575439
-119.532959
-150.097992
-65.530144
-96.241051
-57.244179
-70.258232
-66.014725
-151.355835
-81.348831
-124.605087
-58.853550
-45.456036
-61.966709
-111.778946
-113.721939
-101.175819
-111.825890
-57.460064
-94.038048
-166.788620
-65.956238
-101.519539
-60.051281
-53.927841
-59.614620
-67.293694
-44.847256
-41.433270
-140.472198
-79.060493
-66.816223
-68.142044
-59.963005
-86.833450
-66.119957
-61.145348
-156.689392
-104.342461
-54.085400
-39.153194
-62.347324
-67.085815
-82.914383
-80.791763
-114.571205
-62.337727
-58.386784
-71.737366
-61.518089
-142.453354
-116.435783
-130.425735
-53.419876
-44.387630
-67.853096
-129.277893
-51.933434
-138.247284
-74.966965
-112.901146
-72.552483
-113.979973
-87.051750
-63.280113
-100.733055
-122.812447
-90.294273
-109.100182
-106.297379
-56.980656
-77.254829
-101.928741
-112.435158
-104.247902
-104.383545
-48.813503
-67.198334
-26.566448
-62.007809
-38.129005
-85.782738
41.200428
95.875229
-67.420662
-47.851715
-113.976952
-111.074181
-62.932579
-61.626156
-117.482498
-55.289341
-66.114655
-67.207306
-61.704556
-55.846558
-145.328415
-61.422714
-66.380638
-127.333267
-65.819710
-50.553680
-44.999035
-119.512527
-106.675346
-70.336189
-135.460983
-154.121429
-71.767113
-56.008968
-98.816803
-20.716702
-85.563156
-24.362352
-96.954948
-93.161705
-110.459442
-76.999672
-86.170967
-98.827843
-74.529823
-93.967651
-152.554901
-69.285324
-64.834724
-58.942318
-147.562881
-124.311142
-75.164673
-60.423771
-109.999428
-59.060814
-152.135422
-95.735481
-53.780235
-80.946312
-76.355148
-143.261749
-83.896873
-48.027863
-68.627739
-51.637207
-105.867775
-159.468857
-110.356712
-58.272884
-85.190102
-115.714027
-64.502113
-43.412209
-152.706345
-64.817543
-64.438713
-106.214760
-102.448349
-96.384773
-59.921463
-61.022991
-85.020760
-71.905251
-57.092796
-65.025993
-76.310616
-55.594524
-100.055908
-111.084114
-54.602135
-103.838486
-76.219391
-123.236984
-100.936859
-58.086098
-138.166306
-140.167252
-153.549042
-106.677879
-45.993114
-57.095352
-106.397430
-84.221687
-111.627548
-67.670761
-80.181541
-117.762276
-86.925102
-79.468384
-158.482208
-88.196449
-113.913742
-73.708282
-144.068756
-99.975426
-74.400894
-50.047359
-68.410622
-58.636787
-73.031403
-63.866676
-152.458817
-56.027767
-37.570568
-49.671524
-139.748276
-64.658768
-166.413467
-52.057854
-69.587059
-71.373146
-119.375183
-56.603619
-55.881683
-122.935585
-56.404728
-123.500336
-96.490120
-65.413223
-71.273750
-55.935585
-63.688629
-63.116367
-124.150467
-82.105034
-63.610882
-170.013245
-63.207966
-57.650551
-61.862556
-55.449833
-35.109455
-77.267540
-74.298889
-62.168434
-123.378563
-88.943748
-52.837971
-59.909199
-54.694912
-79.271324
-110.330559
-55.322533
-57.330284
-152.634232
-137.396652
-53.613155
-160.792221
-67.838097
-115.596039
-91.055244
-97.420403
-56.553654
-156.696503
-144.223770
-140.520813
-70.328491
-98.007942
-58.320080
-109.195168
-57.548027
-74.946243
-112.083855
-92.896370
-62.250919
-118.488174
-55.101707
-61.686005
-107.566360
-50.905895
-145.725250
-148.050461
-127.422638
-96.056595
-162.473648
-52.813553
-149.750076
-160.434738
-93.974319
-62.156181
-51.064369
-77.422646
-81.450775
-111.653664
-71.187752
-98.441628
-61.740871
-94.362183
-35.405499
-159.325974
-48.415119
-53.882359
-76.506516
-143.069000
-158.501968
-62.876640
-62.192837
-113.004379
-83.717262
-100.606682
-66.137039
-76.947212
-158.384201
-92.630737
-74.723816
-77.022484
-58.601898
-74.762573
-118.387482
-63.313869
-96.914902
-73.236710
-123.526726
-61.551517
-63.748596
-70.784836
-131.422958
-160.673996
-53.263607
-140.882721
-101.471367
-62.014774
-138.301895
-89.762978
-55.802029
-115.953957
-57.778793
-59.534092
-49.720188
-74.036964
-89.060921
-53.307991
-78.269119
-68.175728
-121.805038
-159.952927
-54.883438
-70.980675
-63.259151
-59.335941
-57.384357
-43.951065
47.847855
54.518642
91.994347
84.609192
-97.541199
-64.756996
-64.698807
41.844425
55.069889
50.496902
76.209679
-60.728630
-68.920830
-131.993759
-152.135727
-148.668320
-115.156342
-21.706648
-36.951454
-61.834949
-149.810913
-65.860039
-54.074581
-140.136459
-54.394329
-101.421432
-52.803333
-143.258804
-61.538910
-151.493088
-66.551880
-60.073185
-61.120766
-69.028824
-65.458389
-65.357704
-83.278648
-82.299629
-55.273537
-60.782436
-68.011452
-178.640427
-144.197021
-93.948769
-104.668304
-58.378284
-95.315086
-61.127575
-162.408859
-64.953217
-56.517319
-125.849411
-64.512650
-119.782333
-85.106232
-34.542976
-131.281769
-56.860958
-71.165199
-77.112114
-52.601704
-138.357254
-56.701839
-77.836487
-124.499504
-147.649872
-67.378853
-93.984550
-104.099724
-57.608932
-83.303917
-125.771263
-97.492516
-66.801155
-112.637138
-60.448986
-40.379272
-68.105476
-56.801392
-156.423935
-72.307236
-144.144547
-136.899612
-63.293289
-52.926872
-54.583900
-164.956558
-69.496231
-62.810417
-155.031296
-56.230820
-101.743370
-157.307312
-66.597786
-70.183876
-94.426003
-78.349731
-131.770782
-97.000015
-53.567066
-148.298203
-60.453884
-53.077362
-88.887589
-83.287064
-61.474834
-95.386314
-111.049194
-81.047707
-74.183784
-57.368332
-84.966454
-131.204712
-80.518509
-60.850548
-62.641041
-116.693886
-63.408474
-96.820457
-60.313564
-85.035919
-97.513374
-58.565544
-69.321693
-114.796074
-89.283516
-68.776482
-75.047615
-86.333931
-126.638435
-69.144424
-141.524002
-54.059116
-74.819527
-69.700233
-69.323219
-156.809204
-116.151024
-54.162037
-76.092270
-101.110077
-52.573101
-91.778519
-56.499222
-149.292801
-54.990356
-72.270676
-77.950142
-148.514389
-61.070835
-130.242172
-99.984863
-119.559311
-86.503067
-100.586548
-61.737236
-78.667580
-57.732067
-62.197941
71.960403
66.584572
62.010143
-102.962837
-100.128586
-50.335777
-54.245918
-147.384064
-140.378860
-151.318054
-69.796082
-76.593529
-102.900520
-51.656284
-68.216225
-62.677090
-62.787376
-62.638966
-69.341469
-57.279282
-51.710701
-149.073654
-74.671951
-85.646927
-89.019623
-62.929363
-162.356400
-94.951485
-86.209007
-107.423637
-144.956192
-54.132076
-63.357029
-129.970001
-154.240158
-61.359081
-58.585979
-65.922356
-28.410582
-63.714947
-64.096703
-155.965591
-60.524475
-152.296875
-106.284157
166.316269
-67.219704
-132.655930
-92.396942
-65.449097
-109.236778
-57.882877
-165.870392
-62.633392
-138.598557
-104.887413
-96.932991
-79.360954
-74.028061
-111.054611
-79.849289
-134.431992
-60.531040
-30.592894
-68.032570
-133.524231
-87.034599
-68.891357
-57.372719
-69.133690
-67.326309
-60.375427
-85.624886
-61.762611
-156.189835
-58.079193
-111.919312
-73.680008
-64.574120
-67.935539
-120.694298
-61.183548
-74.817169
-58.040405
-65.086784
-77.620659
-53.712296
-120.489037
-45.696941
-86.855042
-65.930534
-133.306839
-74.283028
-84.033104
-83.074181
-72.713951
-129.009796
-66.143776
-102.467484
-102.449509
-70.239243
-65.138618
-151.623657
-53.857281
-156.862900
-52.594799
-64.215248
-61.209858
-60.872608
-54.151398
-74.051239
-70.813850
-140.405624
-57.855721
-74.222275
-83.842552
-48.237160
-95.293617
-94.497589
-79.174461
-48.160740
-56.124763
-73.651848
-67.359283
-67.458321
-66.510193
-139.164551
-65.064125
-55.397343
-39.453541
-54.517330
-57.855225
-50.439251
-58.806820
-34.961063
-63.123806
-58.190567
-119.194031
-87.384819
-101.660339
-131.408966
-119.458557
-135.342438
-84.861076
-47.937546
-49.621628
-98.102409
-77.228607
-78.117226
-104.308189
-74.202126
-163.603027
-63.856781
54.848675
57.529510
69.204765
82.255020
-159.451157
-72.177582
-59.785374
-75.757767
-85.588593
-61.084278
-146.915237
-78.911240
-67.045685
-63.356167
-90.776665
-60.355263
-67.840874
-51.622433
-59.983368
-103.835457
-73.613335
-92.749741
-85.258911
-126.153069
-116.867195
-95.978020
-70.135872
-65.198090
-50.449001
-90.193413
-85.062958
-110.345047
-169.729584
-57.270004
-86.196068
-54.117748
-109.011017
-87.635963
-72.323692
-99.453522
-62.959286
-102.089653
-42.921352
-66.545876
-63.499786
-67.228371
-75.586021
-144.744858
-162.473419
-103.406334
-88.299561
82.266747
-98.783714
-56.883579
-154.161835
-56.119656
-60.363911
-65.951630
-56.851608
-162.000656
-47.730228
-77.782364
-62.241051
-142.870834
-52.744267
-123.555481
-56.635689
-80.097404
-109.088470
-53.111977
-133.821762
-72.373489
-71.742958
-113.447716
-80.066193
-83.482819
-19.966461
-50.442711
-131.292664
-82.354385
-62.500679
28.318352
64.581734
61.504704
-70.053970
-88.555023
-55.807415
-86.224487
-157.224594
-96.415436
-85.466087
-75.152794
-73.316383
-90.876778
-82.465012
-53.773540
-71.718864
-56.728149
-116.350258
-94.051102
-63.088123
-153.496216
-113.719955
-88.548187
-159.792023
-152.793442
-121.278252
-68.643768
-141.187927
-50.340023
-78.164124
-69.357338
-114.008385
-60.102901
-86.286560
-48.792606
-173.420547
-64.215843
-139.673737
-113.749092
-65.626328
-56.975952
-167.121582
-117.233810
-50.926392
-73.867958
-39.799065
-58.519855
-63.517231
-82.576363
-62.459099
-33.125408
-139.374298
-61.001373
-64.555458
-57.346634
-123.317894
-56.965935
-72.516251
-92.395660
-102.960762
-108.368401
-18.618547
-61.462391
-89.011658
-50.593422
-61.327835
-53.467670
-38.127678
-58.010281
-60.903645
-61.081455
-33.080444
-74.082397
-72.046989
-70.700462
-69.477142
-97.521873
-66.316704
-122.943176
-136.177383
-36.402744
-53.431774
-72.217941
-150.373962
-153.273941
-149.990540
-70.637672
-79.865829
-89.220253
-60.531811
-123.130379
-78.775948
-83.974091
-58.751011
-158.709686
-92.659851
-64.716248
-90.389076
-77.766930
-166.213120
-103.058838
-57.705505
-74.437050
-59.934113
-123.077736
142.734970
-120.941986
-150.910492
-60.870922
-55.563866
-37.694874
-63.981842
-94.195755
-160.086060
-80.799461
-45.843124
-87.690407
-64.895714
-53.623318
-117.776138
-51.816261
-88.704605
-83.997345
-163.344498
-92.303352
-60.133228
-64.343010
-55.420315
-72.728836
-72.743011
-112.251221
-54.390076
-29.508547
-76.507782
-76.184402
-68.913780
-73.105888
-70.149429
-58.861454
-52.597080
-59.160835
-51.518383
-85.255104
-65.993027
-68.037086
-34.030060
-64.466843
-74.164284
-138.873596
-55.569736
-70.569801
-82.942863
-62.971027
-75.941399
-32.879223
-95.570473
-76.275238
-61.570000
-70.262390
-69.341835
-91.696480
-127.163048
-136.113068
-92.645927
-105.793617
-74.322716
-66.180710
-37.413090
-143.636322
-56.952744
-33.363335
-101.349937
-67.718216
-61.683853
-64.953102
-128.501480
-134.027695
-67.195984
-84.756760
-108.423950
-86.595123
-165.837234
-114.721405
-57.025436
-57.098232
-109.965492
-83.521805
-98.851944
-54.009014
-66.956589
-32.124775
-61.360134
-60.902744
-23.498251
-155.981796
-149.439514
-137.222977
-100.783096
-105.981544
-66.855515
-32.951557
-72.148926
-108.292603
-85.864410
-113.344322
-80.992096
-96.942192
-93.995514
-112.547462
-119.788345
-61.205074
-123.112297
-75.470131
-53.749592
-59.086720
-93.736694
-64.688553
-39.908310
-50.993874
-91.984650
-50.312263
-35.643120
-55.385162
-60.922409
-141.200272
-159.777786
-54.365486
-124.441528
-65.249710
-73.667892
-62.532688
-53.131989
-99.026176
-63.706898
-92.949364
-122.707184
-108.952583
-78.496361
-80.286667
-60.602448
-151.308105
-121.185974
-87.194122
-45.521332
-45.234142
-168.122635
-65.565338
-59.125366
-94.091789
-82.910797
175.509476
-89.103859
-60.598194
-127.857773
-52.468262
-82.856255
-97.470863
-37.985798
-74.342468
-93.242104
-106.349220
-108.094963
-88.687042
-71.821098
-107.957489
-87.657425
-90.948936
-174.825195
-59.749214
-54.344955
-132.181427
-64.460083
-36.543163
-56.711773
-53.303448
-83.855934
-59.072098
-44.303761
-82.799866
-37.531715
-154.734833
-48.619461
-65.729584
-60.783421
-33.204224
-54.513412
-117.651970
-104.491592
-127.028572
-155.992416
-106.661469
-110.310432
-63.749950
-104.697212
-56.547634
-65.352310
-78.931396
-66.043083
-149.811890
-40.871201
-34.083794
-61.348873
-68.663559
-62.754929
-166.689056
-78.641235
-48.447170
-77.382332
-39.250034
-72.544518
-71.957184
-75.841064
-91.250023
-75.826714
-101.810799
-56.847980
-53.653873
-56.330162
-50.924370
-84.723274
-146.831512
-105.545860
-65.775887
-68.415436
-65.521988
-63.482426
-90.442604
-76.007904
-57.419022
-59.582249
-115.622437
-92.459038
-143.614777
-58.041580
-153.173462
-70.947891
-146.472351
-127.103432
-71.543159
-87.108696
-58.816540
-61.584576
-44.454521
-69.406448
-153.184067
-138.725632
-95.841507
-77.797798
-77.610283
-40.764427
-56.886387
-63.105808
-69.148468
-54.823769
-53.443855
-108.383476
-75.587128
-138.199234
-54.671749
-65.137283
-65.978493
-55.374245
-81.269753
-35.063625
-90.834007
-59.120296
-60.688644
-61.585823
-55.115353
-63.040359
-32.060520
-139.005508
-93.681549
-116.181770
-132.899796
-74.147636
-69.562485
-154.784912
-48.959278
-51.522228
-70.144882
-68.499161
-69.975037
-45.025597
-88.536285
-87.089905
-47.377319
-125.921471
-68.024803
-93.222366
-63.224529
-62.459179
-93.198105
-74.614044
-58.296257
-143.619888
-124.128883
-65.119522
-60.621819
-90.831543
-61.002098
-74.313606
-55.318279
-63.899345
-62.709557
-56.116982
-144.914291
-50.410412
-85.028496
-94.608650
-68.626411
-68.152695
-97.477409
-95.734741
-89.358353
-100.057182
-110.039398
-93.602501
-94.926628
-77.895782
-41.730034
-137.091476
-68.669205
-73.583183
-56.703655
-86.149803
-79.495628
-51.026543
-133.551498
-143.007217
-72.804474
-41.165100
-157.947479
-159.642090
-22.564144
-167.596176
-70.142662
-83.798187
-81.877876
-74.560036
-56.373959
-35.058681
-70.080856
-58.278526
-64.391930
-57.240616
-117.883621
-144.854385
-77.389458
-61.323334
-132.506241
-66.748825
-44.881668
-53.600346
-75.302773
-69.625305
-110.021439
-64.748734
-77.592552
-161.183365
-52.611355
-74.401154
-78.212044
-58.473404
-115.505882
-80.161423
-68.641731
-58.437572
-64.469635
-90.122269
-73.331177
-54.867012
-65.999123
-86.620171
-154.761230
-57.260662
-62.145893
-89.043228
-40.977859
-80.376373
-89.953568
-60.981258
-62.596222
-62.151165
-91.799843
-29.789940
-54.845078
-132.762268
-67.721039
-105.835075
-50.373169
-83.463409
-76.486145
-53.334187
-50.592503
71.054932
45.866749
44.056934
41.138474
48.629189
55.937969
75.243935
-60.502789
-61.606834
-78.793076
-67.878754
-56.160549
-63.481586
-142.526566
-64.884186
-87.976318
-124.958916
-70.354141
-58.012886
-152.861176
-64.350197
-73.202827
-123.237312
-45.244068
-73.581566
-155.594162
-69.343903
-71.032394
-121.571091
-54.548973
-155.355133
-128.749176
-113.918915
-47.502625
-77.878273
84.459427
-120.517586
-51.281151
-70.270615
-73.200127
-102.405243
-58.073578
-61.883934
-78.223076
-150.092117
-37.272068
-155.222610
-36.067650
-73.383827
-66.427650
-106.171921
-69.575760
-52.518864
-120.533623
-82.808800
-74.382698
-142.860764
-153.134888
-117.341759
-77.542450
-62.164791
-56.738010
-151.893860
-142.806503
-148.373856
-63.784714
-121.532829
-97.347656
-57.666042
-79.432053
-91.807251
-108.263496
-72.140121
-176.814011
-54.976799
-69.891930
-63.391556
-58.429329
-108.207092
-62.269901
-110.745041
-163.848282
-45.621868
-120.068611
-53.734005
-63.324177
-149.931290
-92.620529
-139.241013
-115.798225
-148.320358
-59.513184
-30.615337
-81.408981
-57.844563
-66.972084
-55.936329
-63.177319
-55.095684
-30.400194
-46.411983
-87.365738
-77.929146
-74.803383
-155.596664
-59.835499
-64.065392
-55.155937
-83.765793
-60.159264
-124.466911
-63.450966
-155.868393
-90.186798
-143.500610
-75.673515
-100.148605
-134.021667
-48.227268
-71.354843
-73.059525
-56.785095
-98.355606
-61.151520
-75.266861
-62.400188
-112.100609
-157.399796
-103.433281
-103.608582
-65.813065
-151.122772
-126.013817
-69.578285
-111.003044
-99.988380
-99.979721
-58.040997
-115.575729
-57.947948
-52.846069
-45.674450
-60.268288
-87.197609
-85.228554
91.731339
73.002457
47.005402
-126.193039
59.149490
57.723522
-86.825050
-56.967773
-27.156437
-61.842880
-34.030018
-62.449524
-55.227650
-60.530704
-59.477180
-74.965622
-39.716568
-60.193062
-90.633118
-50.586086
-71.249077
-80.051750
-57.540161
-51.127522
-95.998802
-63.650856
-57.695412
-127.510376
-84.080093
-115.428757
-114.180870
-122.771797
-109.479362
-134.579346
-63.261429
-94.650368
-65.649414
-78.653481
-157.085342
-90.007240
-106.244957
-151.898224
-149.952087
-58.060436
-50.456718
-51.911316
-73.830231
-77.922874
-52.484985
-145.426987
-82.417999
-92.412292
-57.274418
-64.155128
-139.319839
-61.346352
-58.097183
-63.636475
-63.600288
-52.063332
-108.976738
-55.013351
-88.079147
-60.987427
-59.182972
-83.608231
-108.967278
-70.486763
-78.205208
-84.489471
-72.140411
-58.047630
-67.701591
-73.454781
-61.460606
-61.211525
-160.907486
-57.403610
-69.793190
-60.884083
-61.319412
-155.855194
-55.589317
-137.232239
-77.702278
-71.935699
-86.776443
-60.186203
-139.281433
-43.005852
-73.983170
-62.278179
-72.692833
-111.295334
-140.761780
-69.580048
-67.816566
-92.347626
-68.521309
-131.282593
-74.143463
-69.117821
-80.299042
-46.996536
-66.805832
-61.024895
-65.727051
-63.150177
-70.194435
-123.872208
-131.892441
-97.250641
-125.944176
-68.046761
-57.864101
-79.132500
-62.419899
-61.092869
-67.251701
-85.973358
-144.011765
-61.908325
-141.051651
-60.129169
-103.317459
-85.453415
-155.988419
-77.173523
-101.703201
-101.855980
-71.776855
-112.185310
-150.364120
-63.617443
-64.908501
-105.198746
-45.855774
-130.149261
-63.571388
-89.887695
-103.543282
-110.456833
-62.063358
-101.219513
-123.558884
-124.019997
-66.240723
-51.179379
-71.534729
-87.557915
-114.299965
-62.443657
-33.980412
-157.199753
-56.138351
-138.855255
-118.971642
-110.188721
-114.923363
-45.521950
-63.223190
-64.861801
-138.353012
-149.843658
-61.965870
-71.713211
-95.315552
-69.630150
-86.090622
-111.610176
-57.084358
-92.294792
-95.374474
-110.540398
-32.855701
-73.859253
-71.571358
-122.058067
-54.803284
-55.560993
-174.548981
-128.798172
-91.598236
-92.566528
-111.460945
-113.376816
-77.822319
-178.150818
-143.774719
-68.358521
-116.113754
-139.844467
-66.019157
-57.147598
-71.620468
-61.673912
-112.833748
-60.213604
-65.851936
-93.465080
-66.656418
-149.049454
-108.885788
-104.656921
-77.703583
-174.132584
-91.693985
-103.208359
-111.604630
-48.841877
-46.226971
-60.242538
-49.614807
-60.108776
-98.389519
-59.884712
-70.922997
-111.553146
-88.482567
-58.311741
-88.689713
-84.483124
-152.119217
-58.922398
-63.473053
-36.082268
-160.759201
-53.137527
-73.693123
-104.056198
-149.015060
-91.768883
-67.160019
-76.361015
-149.699875
-57.486126
-79.933380
-134.062027
-55.728226
-115.405807
-57.609287
-42.342785
-59.781597
-65.229904
-141.060837
-135.322632
-75.660088
-73.108582
48.955124
55.589680
-60.838711
-94.789352
-94.876442
-120.534325
-68.899246
-57.788048
-59.972630
-49.141006
175.068695
-156.696457
-116.139328
-98.557152
-98.569977
-96.308151
-74.573174
-112.214630
-107.954132
-150.602097
-59.840405
-100.424347
-153.633194
-94.122757
-30.849730
-73.082108
-155.502045
-65.784012
-58.041187
-78.706116
-83.592056
-163.125000
-151.126923
-66.914665
-138.421356
-63.764690
-56.488205
-100.298218
-98.393906
-131.739502
-144.733643
-39.913834
-32.583500
-80.359367
-56.631046
-160.968872
-50.937042
-101.143005
-79.231216
-58.942398
-60.432255
-58.478348
-55.343098
-71.112213
-56.645599
-150.556274
-58.360809
-71.489685
-99.676270
-89.416039
-64.694801
-75.005013
-51.033875
-63.989799
-138.406952
-33.365108
-63.158401
-135.918930
-101.393295
-67.917801
-49.155613
-117.485352
-83.600288
-130.654663
-159.231186
-60.388840
-93.491524
-137.437881
-118.857964
-44.806942
-65.984917
-116.400459
-46.495541
-91.108971
-120.228371
-74.086533
-62.051159
-77.180412
-55.470139
-62.799549
-105.894867
-126.244972
-105.821579
-173.044113
-62.353947
-69.212440
-48.909142
-48.045269
-75.430725
-74.470360
-69.981224
-141.309891
-151.882202
-67.877609
-44.124271
-145.059052
-58.151558
-124.775841
-77.154465
-105.113197
-51.966171
-53.351105
-67.543930
-151.666412
-98.995239
-66.034813
-136.496109
-165.068542
-68.852623
-53.094620
-64.292229
-105.678757
-72.296883
-60.811165
-159.070892
-71.888580
-63.158905
-113.034370
-69.266533
-90.422829
-67.086952
-26.279800
-124.370552
-59.837849
-115.949409
-154.675903
-97.161606
-75.858032
-57.944405
-158.582306
-104.314499
-74.964935
-64.659599
-94.158676
-61.814888
-82.851570
-89.938332
-97.075470
-120.608528
-76.099358
-134.258789
-79.769936
-67.342590
-89.637520
-53.247532
-70.276962
-81.216698
-128.303604
-92.081436
-83.466003
-148.189423
-155.533173
-112.881454
-56.928505
-62.382595
-62.016331
-78.558777
-161.483276
-63.283142
-108.187347
-101.838539
-162.951202
-124.471832
-67.906105
-58.720856
-70.582047
-101.216728
-57.227306
-100.292320
-61.552021
-151.185730
-79.594719
-78.914093
-52.337875
-56.932060
-92.131027
39.186958
45.069592
87.734192
81.217094
40.320599
56.669624
63.014099
51.473606
49.820477
50.972012
85.850021
-59.342503
-122.638252
-63.290661
-122.706322
-133.394363
-82.191315
-160.921646
-53.933136
-28.954397
-58.334641
-62.297600
-62.601234
-138.844299
-56.713013
-175.672318
-149.396667
-101.953072
-78.015060
-152.271225
-64.406174
-26.875591
-86.195671
-64.258163
-64.411034
-142.872223
-61.866455
-81.511253
-66.465530
-87.787910
-42.727802
-57.309238
-134.280106
-61.733017
-126.916412
-58.391426
-64.288422
-90.764267
-97.598839
-149.361862
-75.295738
-63.998993
-89.368706
-82.039963
-69.552185
-53.613190
-42.628132
-89.599747
-81.806908
-53.202438
-81.785843
-57.414295
-69.921356
-28.404854
-111.520966
-59.511894
-101.930077
-169.199677
-114.918129
-71.601639
-70.364861
-98.382324
-90.644341
-112.697906
-47.267689
-69.139381
-59.156197
-60.952675
-61.963432
-58.001568
-52.037292
-92.809746
-151.905640
-64.542686
-59.547539
-66.552498
-160.695908
-62.727196
-106.542702
-62.564934
-70.893280
-69.668800
-46.426861
-146.623550
-52.177197
-71.468353
-109.930527
-69.927940
-95.816612
-78.486473
-39.104527
-125.987625
-131.232162
-72.006325
-159.601944
-140.198090
-64.930893
-106.070251
-63.291260
-143.164963
-114.254066
-80.229103
-133.355637
-113.597092
-73.482269
175.755997
-65.549019
-149.105026
-70.200478
-61.784233
-110.210449
-165.677216
-64.364571
-86.710037
-60.011116
-57.782528
-135.155823
-42.135345
-58.002762
-19.392075
-101.123848
-126.053535
-129.083328
-63.531498
-44.767593
-62.504322
-64.926300
-66.035065
-123.759674
-66.579590
-107.213974
-78.181137
-88.424133
-102.655266
-123.307922
-74.438583
-167.998550
-99.707161
-85.911011
-74.001984
-65.795807
-61.803665
-62.725563
-62.930874
-80.832405
-55.891300
-66.748734
-52.387108
-52.692356
-69.877014
-36.075623
-54.040062
-108.246078
-132.966736
-114.641823
-102.390038
-114.167839
-103.803307
-58.819347
-125.334801
-92.615402
-117.590225
-61.157021
-62.070702
-68.764717
-60.742249
-62.462185
-62.779285
-122.724915
-165.571655
-89.512878
-160.344910
-69.353241
-62.051247
-98.301071
-130.181931
-101.590660
-97.200722
-152.057648
-97.104141
-93.246315
-88.885078
-82.680153
-109.781021
-103.562523
-145.956680
-76.349380
-39.305099
-70.596535
-55.635410
-70.874245
-97.182434
-101.362656
-93.349327
-100.861748
-58.639275
-55.613281
-59.450024
-60.301968
-65.643585
-74.618797
-58.689789
-78.105652
-37.195332
-89.523926
-165.833389
-57.706169
-106.395142
-134.650116
-101.952507
-75.628311
-78.969566
-59.728531
-91.974579
-150.438766
-64.420166
-53.752247
-118.548706
-118.827911
-56.714531
-110.696396
-82.178062
-80.545021
-99.618645
-135.876846
-70.917717
-75.100273
-45.324810
-80.865044
-62.831863
-148.548798
-97.117767
-61.434994
-67.822487
-78.819084
-70.040535
-56.457500
-93.006966
-93.798370
-96.889572
-64.951805
-72.274384
-106.876389
-60.933601
-112.041191
-64.308258
-108.524483
-125.988197
-65.844482
-111.843964
-43.415890
-72.119530
-81.456184
-154.164261
-60.060406
-79.689819
-50.543465
-75.872185
-65.963051
-160.367676
-85.488747
-59.206303
-125.982750
-48.912178
-60.366478
-62.068439
-46.418930
-71.353798
-60.540821
-67.158531
-66.602982
-69.860710
-155.342346
-75.585045
-71.922821
-61.281559
-60.190880
-80.048744
-52.233364
-42.729202
-79.130005
-61.466099
-60.889523
-55.786385
-57.288437
-66.455978
-68.005402
-66.149719
-71.205635
-59.451561
-64.101418
-99.892799
-78.146912
-55.829514
-91.829895
92.660049
78.761322
-62.234035
-85.206062
-109.229286
-56.586437
-164.951874
-82.901047
-79.514595
-65.714294
-137.372375
-88.417763
-87.125435
-70.023972
-55.471458
-150.421906
-56.254379
-83.186432
74.191727
53.491089
83.678368
-71.763306
-95.352417
-107.478516
-82.701096
-123.129066
-71.781372
-50.766457
-62.394650
-153.776108
-83.357292
-60.022301
-64.487335
-53.508564
-99.416481
-124.094589
-66.012573
-70.161461
-59.378979
-65.684135
-75.118950
-69.932472
-60.991047
-37.808170
-106.350563
-68.931717
-62.584965
-75.011063
-92.445549
-148.286758
-40.650463
-114.648300
-115.280228
-36.471989
-58.835205
-49.355129
-62.066429
-66.971565
-86.479668
-125.157051
-155.043503
-60.061089
-59.368752
-60.666107
-99.156418
-61.750870
-62.237228
-121.904991
-151.482559
-84.413956
-101.645157
-61.022881
-114.060196
-73.100464
-63.847157
-112.735695
-148.780731
-115.449631
-161.356384
-138.040253
-79.790222
-56.468761
-92.869003
-79.695015
-71.161713
-46.142841
-35.914612
-51.338825
-46.446411
-61.957085
-74.085480
-60.988190
-58.340324
-110.891495
-59.142361
-153.540161
48.901108
61.639591
45.572395
59.086262
47.854126
51.333584
53.382160
34.421265
42.134914
-52.177574
-55.707561
-55.331715
-132.788055
-61.452957
-66.922455
-81.081009
-52.766502
-68.599358
-56.970367
-69.321571
-62.185284
-59.337749
-61.681343
-74.206078
-56.753643
-62.179539
-72.726540
-128.169357
-68.816307
-88.147255
-54.497730
-71.426804
-44.413605
-145.013657
-63.094143
-53.932049
-63.859772
-94.150047
-58.877472
-102.551071
-79.998894
-115.434944
-83.661682
-70.103065
-164.732834
-64.413322
-71.565842
-103.540176
-85.441841
-83.470497
-105.332146
-75.414406
-56.043213
-137.750534
-56.879574
-152.798004
-70.871033
-64.128899
-75.540482
-129.278091
-82.568047
-72.613754
-114.324173
-105.509804
-91.430740
-53.635376
-60.539761
-60.863991
-64.409508
-63.905453
-51.297493
-140.060165
-59.982494
-91.160446
-99.977867
-123.586365
-103.694946
-82.589714
-137.799332
-81.824043
-146.051422
-120.856094
-62.837116
-144.504013
-112.546799
-68.546074
-48.298798
-37.106365
-64.180252
-63.375042
-81.498657
-146.186661
-28.244617
-82.019730
-155.649612
-66.812523
-134.399750
-63.989334
-63.789722
-66.852295
-63.272743
-115.422966
-48.141037
-42.385059
-160.643097
-48.359478
-124.150963
-114.154732
-76.586632
-62.652153
-158.053848
-71.413483
-61.893307
-64.754227
-69.270119
-79.623550
172.631042
-101.609413
-85.049110
-93.003998
59.277782
-77.329292
-142.860687
-89.450188
-159.143341
-65.394600
-135.262207
-81.951347
-132.103119
-60.258575
-66.676331
-66.226524
-71.606812
-144.134491
-78.263680
-51.171703
-130.123276
-74.113014
-60.086250
-64.621620
-127.366844
-122.362938
-67.907600
-154.328613
-71.814270
-62.615921
-76.072563
-97.353569
-32.575256
-64.111130
-151.676239
-48.730232
-141.480850
-64.055397
-93.526550
-50.262268
-31.022123
-76.863693
-100.244614
-67.241989
-69.723465
-72.843147
-58.887341
-85.281769
-114.937271
-98.780502
-59.362839
-129.838562
-66.122131
-58.940575
-64.590561
-139.857101
-164.142654
-87.154510
-82.715347
-163.463882
-105.319092
-159.827194
-61.470982
-74.085907
-77.365135
-86.819649
-145.208496
-145.634094
-71.896507
-51.719147
-70.406548
-40.624912
-79.289665
-74.976219
-121.600266
-96.341194
-101.573013
-76.336884
-62.402668
-76.535759
-74.949074
-69.392479
-103.850227
-87.625076
-67.714912
-153.252670
76.818985
78.029182
91.363724
63.361645
85.702744
80.855492
-78.008347
-150.639709
-51.259804
-49.665337
-58.818138
-88.513275
-62.805370
-69.151970
-51.689568
-67.941826
-55.523952
-50.616306
-61.133549
-118.758545
-83.629196
-70.147881
-53.682468
-100.330421
-66.729454
-91.241852
-94.262100
-95.095284
-149.790771
-63.021877
-72.972885
-53.418392
-58.960655
-56.909019
-56.388016
-99.323250
-78.739754
-157.566910
-90.434830
-78.500557
-166.619690
-150.356995
-114.130569
-65.513214
-151.369873
-142.077255
-73.082733
-130.459534
-118.179573
-62.662865
-53.672363
-118.675842
-67.437798
-60.669453
-155.501221
-62.728291
-41.267944
55.497784
61.818111
76.553604
83.040947
65.574905
84.302467
86.804161
36.069427
56.156246
-58.211929
-89.230103
-139.892914
-40.990967
-61.185062
-53.585922
-65.362228
-130.863663
-28.506685
-58.378716
-66.595245
-61.480934
-96.567894
-126.403870
-65.794106
-61.447548
-98.460159
-87.818977
-103.804062
-129.422836
-86.023087
-96.579567
-122.899300
-74.430511
-156.352112
-55.810101
-117.077469
-122.886871
-168.316772
-76.834404
-158.491455
-59.781868
-56.164310
-53.154243
-53.590309
-69.159592
-66.387581
-64.833801
-62.064026
-70.233437
-99.051811
-47.414322
-138.934082
-64.974266
-86.497063
-57.378967
-93.242004
-62.223961
70.768639
79.670166
46.393433
-68.033394
-64.457146
-106.069260
-99.897400
-104.819588
-64.978455
-66.122208
-93.247589
-116.617889
-111.763870
-67.297195
-111.469269
-75.068062
-148.860611
-70.097931
-111.860558
-78.338997
-50.637302
-95.647820
-65.560455
-109.415398
-79.167145
-69.183998
-54.270790
-121.495811
-155.827515
-118.102570
-101.643784
-75.987457
-92.765694
-81.685951
-61.267784
-109.118919
-65.614113
-68.570824
-149.206070
-93.114090
-69.686142
-83.077927
-81.488022
-42.126888
-76.738083
-63.662552
-60.788147
-156.169861
-73.996521
-115.707512
-58.164398
-136.269104
-69.645973
-59.963417
-118.366669
-94.554878
-72.149864
-106.109314
-165.215866
-110.649399
-95.454773
-125.755089
-112.261597
-78.744621
-144.018402
-84.297028
-105.949158
-69.354698
-55.528736
-77.192223
-43.336239
-138.471375
-72.270615
-59.419193
-66.234421
-94.385513
-73.845268
-70.735626
-64.601234
-59.222492
-128.907013
-71.985115
-41.660789
-45.383038
-68.505104
-62.881729
-63.351532
-80.149506
-88.288803
-63.943798
-63.395134
-86.459503
-69.781761
-120.895683
-134.404694
-94.257362
-42.602901
-71.901291
-59.169353
-93.270935
-118.149536
-97.530434
-109.077980
-60.109673
-73.533623
-146.040146
-149.918335
-159.619766
-71.363411
-97.362343
-59.877144
-72.694778
-155.286758
-72.464386
-153.544693
-96.694336
-90.882866
175.785400
-71.422058
-51.454956
-94.171333
-109.723602
-97.293549
52.851234
51.418179
51.888325
55.690605
80.375946
-51.702000
-72.970566
-127.441612
-85.662811
-46.687187
-60.913132
-131.800720
173.762512
-103.334961
-132.593277
-145.555756
-61.512177
-66.634880
-105.805740
-83.917107
-54.198940
-138.804794
-51.799728
-58.729557
-45.025154
-73.879868
-108.812164
-60.938972
-58.934250
-92.127937
-59.727509
-61.158031
-65.479591
-44.435940
-119.938416
-54.040211
-68.517601
-89.492073
-174.376556
-56.708008
-100.995041
-112.406960
-114.434761
-61.699799
-105.218605
-56.900078
-96.245659
-116.021751
-87.574081
-59.553364
-131.449783
-115.387909
-148.707336
-101.522659
-107.329651
-76.506050
-68.413803
-104.855385
-86.500755
-102.188683
-90.768684
-52.846088
-113.023438
-160.670456
-119.626060
-85.522011
-132.480530
-98.211632
-64.637184
-153.988678
-135.385818
-111.241180
-74.914040
-44.174465
-81.031281
-90.283981
-134.349533
-92.289337
-158.813049
-89.396729
-128.219666
-175.232712
-80.223831
-81.123573
-110.460281
-105.863586
-74.664322
-63.573513
-71.641273
-39.966763
-74.758804
-74.289795
-46.795300
-78.726875
-77.469566
-140.639603
-75.864014
-72.499199
-64.410866
-80.970444
-65.452568
-63.316040
-154.669556
-45.968819
-64.390419
-32.159527
-59.640438
-89.004356
-128.654785
-74.713486
-81.385132
-146.663681
-60.754147
-88.313850
-69.516670
-63.020432
-139.053772
-92.843666
-106.940460
-54.083801
-129.484009
-56.455227
-68.723915
-66.617661
-63.845737
-60.321918
-142.003006
-62.732681
-66.910767
-62.855453
-137.775436
-106.386421
-95.016998
-69.577347
-109.731850
-83.981102
-139.690094
-56.765152
-53.234592
-104.614822
-92.487831
-130.987091
-51.041061
-67.634560
-56.559929
-63.003582
-76.655983
-57.268799
-63.314335
-52.725670
-61.054455
-50.098927
-66.022697
-69.232925
-79.835480
-63.779797
-134.591003
-59.391926
-74.965462
-89.972946
-66.828896
-123.345421
-143.043594
-140.769775
-59.193771
-63.923874
-150.152069
-62.225773
-53.904568
-64.226440
-51.626827
-60.221855
-128.908737
-66.529709
-43.234665
-56.117523
-160.061554
-108.680557
-57.416058
-42.655346
-65.477570
-167.011749
-66.231064
-80.812325
-140.094208
-64.473885
-61.950897
-87.182381
-91.882820
-84.416656
-92.276772
-51.257195
-98.757454
-66.262115
-81.026268
-78.070206
-113.269585
-85.049187
-108.926270
-132.475967
-48.126469
-77.320305
-68.416527
-38.757717
-45.390724
-88.741211
-72.916901
-59.485878
-149.091309
-52.157600
-132.127029
-54.285004
-147.325226
-78.065796
-39.460205
-116.276344
-66.366585
-84.067543
-53.806938
-74.141914
-134.042892
-54.593094
-106.871979
-158.160126
-50.704540
-34.458374
-71.749031
-94.204659
-62.573811
-66.269890
-63.627541
-86.564209
-57.168777
-58.776234
74.203560
-117.541946
-72.117325
-73.405212
-59.639534
-112.848137
-116.709457
-66.183571
-30.183674
-64.147095
-57.258564
-63.047375
-43.310799
-109.283836
-64.932289
-68.456337
-65.420990
-65.002487
-57.772781
-84.743813
-40.452713
-151.612579
-82.723686
-61.835686
-76.596672
-55.246094
-81.208359
-63.436398
-68.233154
-120.505455
-87.116745
-61.281601
-131.295868
-64.166412
-134.025223
-95.941269
-57.479782
-60.736526
-108.204094
-83.889977
-54.296314
-85.145569
-101.977547
-94.855911
-97.152596
-129.448639
-113.081932
-59.077778
-64.705315
-127.849998
-124.389214
-114.115829
-112.142944
-149.934174
69.605591
47.279339
48.920258
63.525620
62.060898
49.709793
49.183853
41.877388
51.138149
47.506271
-90.420715
-66.306931
-53.137184
-53.442715
-143.131012
-55.877903
-60.360222
-62.740501
-96.900978
-65.946251
-115.594978
-110.493996
-87.848000
-64.732170
-118.815231
-69.040520
-67.817642
-46.627289
-54.579948
-63.555714
-64.330360
-59.757526
-70.734848
-151.927170
-118.025993
-64.426132
-109.600105
-101.898323
-72.541016
-84.293060
-68.701279
-104.966614
-79.429955
-104.409096
-121.573738
-80.845871
-59.922039
-84.781662
-131.234741
-52.861618
-60.316059
-76.189659
-80.749237
-105.379303
-64.677292
-131.009964
-75.553040
-36.952232
-89.586304
-95.578560
-82.976860
-121.675056
-84.644554
-148.152069
-93.661835
-150.720947
-53.412357
-73.584114
-72.864044
-28.866632
-71.018066
-44.117661
-77.733788
-61.279991
-112.468269
-59.624638
-65.345963
-66.469078
-75.966728
-81.656891
-66.513947
56.205498
79.588776
41.968075
72.962074
56.994675
65.921181
30.471945
17.831636
92.355217
-81.611877
-63.519028
-89.029282
-161.686981
-91.666290
-133.527710
-142.164368
-134.500488
-73.505341
-76.763977
-76.350037
-65.518433
-131.660156
-56.749752
-69.864754
-54.801941
-154.334854
-71.230728
-50.215096
-78.014687
-80.229530
-87.615486
-93.019386
-86.086037
-70.918083
-148.171234
-139.889130
-59.471245
-58.803139
-81.476570
-72.886215
-101.038788
-75.778183
-54.324169
-94.142830
-66.017242
-52.084579
-110.682358
-71.561134
-46.332363
-55.977470
-110.761513
-51.747044
-160.196060
-125.034721
-87.876465
-60.577190
-51.499271
-66.127357
-63.417389
-58.835678
-53.108841
-73.762108
-74.515160
-89.978325
-66.318985
-59.278225
-34.626247
-153.790054
-62.287949
-80.885773
-116.704254
-59.745377
-76.669754
-97.528076
-75.366615
-69.348114
-100.232071
-58.465645
-73.586189
-60.266582
-96.180946
-148.043106
-127.415794
-61.576759
-79.009377
-61.346497
-59.833519
-96.749062
-106.859070
-99.242073
-89.231972
-104.000000
-72.782013
-78.043678
-59.017204
-73.495796
-82.777420
-72.702354
-88.927322
-82.591652
-135.000458
-61.864353
-110.535828
-84.091019
-73.660080
-102.048073
-144.202606
-60.319283
-64.571823
-71.259323
-71.397957
-69.424706
-66.848190
-88.349808
-48.797108
-78.830170
-66.655937
-79.281410
-100.094749
-128.797058
-86.439583
-54.786472
76.787865
47.335884
47.892902
-42.999031
-59.992241
-57.848366
-64.470642
-48.810177
-128.063065
-120.201271
-63.276234
-55.418118
-75.703163
-101.611710
-68.347939
-61.458824
-66.855293
-53.291798
-129.154449
-54.454491
-60.273819
-71.418800
-69.499908
-156.126312
-117.911568
-74.832985
-122.802017
-62.353680
-61.926537
-100.255119
-105.874680
-97.031982
-126.253716
-131.948212
-105.037415
-92.066795
-71.686630
-60.391895
-137.535324
-156.801987
-57.499493
-49.170326
-96.306641
-71.288574
-103.951309
-109.710655
-107.078110
-69.322960
-80.730888
-51.150303
-58.690712
-64.667809
-63.158237
-93.208916
-151.338196
-68.697586
-136.806351
-117.490929
-149.440430
-66.569321
-89.185120
-67.588737
-65.856926
-55.690483
-91.164726
-148.221115
-112.243866
-146.304337
-100.630890
-93.354721
-58.964622
-53.475212
-145.123657
-68.143684
-138.026978
-51.693604
-71.154282
-58.410824
-118.677620
-54.441067
-47.288849
-88.094215
-63.345890
-128.803467
-66.083801
-113.528923
-62.561092
-59.845425
-72.060066
-82.384415
-142.517975
-165.934860
-66.383011
67.380760
59.515690
66.660515
71.564552
57.670174
86.895332
62.077667
53.862431
65.627914
65.613770
51.433693
58.202915
-62.420780
-56.172962
-57.930573
-73.497505
-50.340717
-55.069138
-46.071114
-57.682877
-65.644890
-83.435944
68.838158
57.796722
47.672058
52.875427
35.403835
47.814423
64.520508
71.205673
-55.677624
-84.706917
-36.581131
-71.297134
-95.972923
-63.540234
-100.406334
-52.885677
-63.687958
-154.648575
-105.249977
-61.836178
-118.209412
-61.907520
-60.760792
-105.452583
-122.011566
-60.201298
-147.431488
-75.832870
-60.623104
-105.501007
-102.738579
-60.349075
-87.866447
-53.064938
-73.474770
-97.899834
-64.027603
-70.652649
-108.696587
-81.490143
-118.615555
-67.141983
-127.811302
-80.182579
-75.232658
-105.277557
-101.700645
-101.366600
-145.068314
-86.140984
-59.634323
-52.320782
-75.216728
-141.970062
-111.462265
-117.658714
-62.234776
-58.179352
-61.640877
-87.653374
-90.495438
-59.405266
-98.312263
-107.812721
-64.009575
-14.052459
-60.177254
-82.453957
-90.350830
-106.574547
-100.450462
-94.516975
-109.278564
-119.775093
-159.979462
-72.790298
-111.015335
-97.513344
-74.972549
-59.939388
-79.316170
-120.680611
-104.883911
-92.297646
-90.070793
-102.305313
-76.536415
-85.038490
-81.768028
-103.271393
-61.536140
-120.830574
-89.702621
-89.216904
-90.770180
-47.020035
-156.633560
-101.970612
-62.393803
-84.474861
-104.408272
-75.308708
-71.848099
-66.638138
-56.891277
-82.363060
-64.025482
-67.257278
-94.968811
-84.952751
-86.064857
-62.994503
-58.837830
-70.719498
-101.494598
-117.284424
-75.337029
-102.908340
-75.007965
-113.292358
-57.040131
-118.848343
-111.447716
-60.641140
-154.625122
-66.664162
-59.383575
-91.135391
-110.221100
-83.228188
-149.571655
-72.827499
-125.931267
-110.205696
-56.436455
-73.416931
-77.783409
-135.282455
-137.589432
-112.635071
-97.888443
-61.964619
-117.463036
-69.134079
-92.524132
-67.863968
-71.252472
-99.943047
-97.286972
-63.469700
-41.399834
-68.633873
-123.023613
-78.272438
-76.534676
-47.885002
-130.386337
-83.379845
-72.965256
-75.612625
-62.117699
-62.003178
-62.388302
-53.286232
-69.558037
-70.843185
-74.419777
-147.766739
-56.402458
-114.674393
-138.152924
-139.172058
-51.951862
-52.252289
-130.494141
-146.214767
-55.160728
-157.497070
-54.422104
-58.067314
-59.590733
-63.787399
-152.576141
-62.149979
-76.702705
-123.901909
-79.191971
-49.750809
-73.273094
-122.954544
-148.391266
-57.346115
-67.588814
-48.856964
-60.858131
-72.986046
-140.827454
-58.911819
-169.953735
-56.063053
-71.538284
-89.686317
-64.527611
-91.614815
-161.608841
-63.599926
-61.257313
-60.263786
-74.884399
-37.032902
-62.509354
-69.713547
-54.725105
-143.213638
-54.549595
-55.656452
-135.760620
-144.476913
-57.871822
-119.583412
-157.603058
-83.014786
-94.183235
-153.273148
-67.104378
-70.213181
-70.796379
-90.825996
-48.663280
-82.411484
-70.735634
-68.495621
-143.133377
-78.745079
-53.422108
-75.132042
-50.828037
-71.906586
-90.144867
-46.557564
-43.535553
-90.864479
-49.731480
-96.796188
-78.628235
-30.119818
-76.955544
-63.593578
-58.401958
-95.574203
-94.380508
-102.375023
-171.800156
-115.892242
-82.324509
-97.164391
-53.043400
-77.376083
-91.574974
-128.068008
-67.506195
-152.505737
-119.743294
-121.201714
-98.558533
-162.925812
-97.186691
-65.074852
-97.152275
-166.337128
-97.727875
-59.396832
-121.557495
-89.141129
-98.028084
-131.275955
-70.458435
-116.551857
-158.870819
-39.627220
-75.149292
-65.451332
-93.855377
-61.214870
-60.762054
-60.404633
-60.690395
-59.817570
-46.143269
-69.753014
-55.266953
-109.081520
-75.597237
-72.027039
-74.021370
-61.695034
-103.244873
-107.467232
-148.488770
-75.886101
-91.868729
-57.853764
-96.299706
-100.272575
-78.310204
-82.737289
178.435135
-91.131523
-65.834236
-57.511684
-74.571762
-62.764278
-69.510887
-71.153053
-143.657547
-64.960541
-78.506157
-156.698090
-102.602676
-35.764637
-56.041000
-63.150955
-42.828243
-70.070480
-44.510601
-57.323891
-57.734604
-167.314926
-45.387081
-73.753227
-77.163246
-52.346149
-110.208908
-60.023815
-88.136536
-69.829422
-50.850361
-31.159325
-56.486420
-63.549839
-64.349762
-50.086632
-169.080460
-62.988117
-82.209480
-154.775238
-106.169518
-83.265327
-152.595688
-45.987362
-64.725990
-71.162300
-47.221992
-71.027840
-163.225296
-51.482807
-134.355530
-62.349800
-62.626396
-79.111122
-127.570374
-79.004616
-131.840286
-28.931644
58.075779
62.485325
51.403606
-153.510788
-68.854782
-117.680588
-38.839680
-42.544044
-83.956810
-45.090851
-60.018261
-142.352905
-53.371620
-77.625687
-54.329876
-84.427452
-129.308365
-58.683144
-108.604507
-138.773712
-53.087597
-67.719368
-122.888634
-59.778996
-53.200771
-88.419250
-68.732094
-88.784431
-70.273003
-128.570938
-108.660957
-64.779366
-65.776482
-54.661678
-91.886353
-103.773987
-84.526321
-153.775894
-139.801636
-122.202736
-61.654221
-76.677208
-66.317734
-67.787331
-92.275726
-73.573448
-80.435699
-53.777596
-67.199387
-53.967457
-59.589081
-63.444614
-118.639481
-151.731949
-57.185253
-137.272034
-82.714027
-60.798462
-46.284916
-114.714088
-59.427097
-79.243904
-98.055664
-156.643311
-102.175842
-66.000175
-94.192657
-120.063789
-65.872665
-58.831802
-117.564407
-98.881065
-80.694725
-125.075729
-84.745560
-27.413216
-100.738274
-71.404251
-102.853203
-65.797668
-74.634735
-80.953598
-73.281441
-154.713013
-84.242516
-70.350067
-114.791077
-73.470200
-62.718121
-83.628975
-78.068802
-109.083611
-53.340153
-59.620232
-88.444405
-63.322590
-61.876011
-92.308601
-59.416962
-97.615089
-91.437820
-83.679436
-63.239685
-119.677147
-121.996513
-62.349590
-82.612450
-107.406059
-63.283878
-55.162945
-131.863129
-86.979233
-152.733612
-66.321281
-55.012619
-132.957306
-85.506149
-78.262383
-127.337898
-66.063271
-77.828423
-63.846542
-162.326828
-133.373825
-150.452362
-57.992710
-146.012894
-65.465744
-151.265396
-83.975174
-57.830948
-158.725571
-99.232132
-98.663788
-68.375519
-85.114769
-74.412354
-87.639862
-162.242844
-89.841019
-53.146263
-74.239342
-141.143295
-111.720589
-51.150230
-138.033020
-85.766869
-55.648590
-60.009163
-84.691902
-150.417389
-82.304031
-82.812523
-92.633865
-71.651855
-36.801216
-63.297859
-68.435974
-100.462227
-63.966595
-114.744797
-107.118706
-150.009964
-69.006660
-126.727936
-59.747864
-38.469669
-75.817459
-38.000240
163.590973
-100.785728
-140.462860
-73.682312
-48.238010
-72.298569
-147.445694
-46.157795
-171.876541
-59.630062
-56.076405
-135.125137
-69.971527
-70.560516
-61.414196
-56.824184
-39.384182
-67.791893
-171.564423
-131.993195
-58.086514
-167.650970
-81.890846
-44.824684
-56.210327
-59.017914
-60.207008
-72.446259
-70.023933
-74.897812
-126.126511
-94.513649
-63.051609
-80.670372
-63.980286
-38.357109
-62.878193
-64.539139
-52.998703
-87.840050
-146.605988
-82.343170
-123.436768
-55.383160
-71.333191
-48.473892
-56.933918
-55.089401
-71.058907
-79.112305
-121.423843
-60.245598
-67.317360
-129.084366
-82.041145
-62.793102
-105.625069
-61.052067
-165.759995
-88.655022
-52.267120
-91.572594
-91.086800
-52.556049
-79.390816
-102.543961
-128.900696
-66.013405
-61.348591
-120.037369
-69.527840
-56.428932
-112.968185
-57.506256
-47.341141
-97.769638
-86.275040
-113.314461
-58.608101
-117.396591
-97.585381
-92.958740
-54.478134
-65.720497
-59.124599
-111.547119
-110.423958
-60.361862
-137.062820
-70.930153
-97.963699
-64.660637
-61.768360
-86.565552
-93.016838
-120.219490
-81.709969
-113.289383
-115.458466
-64.915550
-163.019730
-146.141006
-62.095543
-161.206467
-101.940475
-132.357635
-72.126427
-76.007050
-61.039444
-46.640137
-72.418877
-95.537025
-156.290176
-151.177139
-107.165565
-88.838737
-64.524399
-41.564804
-48.451996
-112.254753
-125.145370
-141.498230
-150.306839
-58.228718
-37.317028
-107.994202
-81.412643
-63.172676
-71.138947
-60.008728
-59.127682
-30.199633
-119.037788
-67.665939
-65.403305
-59.050014
-63.473225
-155.973251
-133.130219
-162.130600
-56.453102
-125.221268
-78.571182
-60.415951
-48.064518
-61.925785
-119.391647
-88.650177
-56.856167
-72.769661
-60.909424
-71.658485
-69.443512
-78.781067
-82.993668
-26.901098
-74.720726
-59.638710
-145.813568
-60.056530
-82.395035
-98.588806
-79.463249
-56.968525
-54.474163
-80.678436
-141.083267
-81.630371
-92.975067
-70.577080
-137.463409
-57.545883
-65.688362
-80.483963
-117.488045
-104.393387
-134.900497
-76.282722
-163.197754
-96.347687
-150.826004
-114.529343
-62.565170
-78.690674
-149.092438
-86.155212
-118.140228
-128.591446
-139.427521
-74.430634
-124.038086
-123.711357
-73.209503
-154.708923
-85.370972
-69.275558
-110.711975
-124.710327
-50.537865
-105.791374
-113.264046
-149.935547
-123.244949
-59.529991
-70.915176
-72.283234
-61.369972
-74.901451
-83.155617
-132.632462
-83.791626
-66.363144
-105.849960
-114.177933
-86.923470
-24.897091
-153.819351
-75.415543
-37.886353
-137.370453
-59.247433
-57.558239
-79.339035
-72.121933
-98.628685
-96.838051
-69.968384
-57.958824
-72.378220
-74.577797
-82.055931
-68.595001
-64.118149
-78.877945
-50.322636
85.905441
33.366718
71.841530
70.271835
59.439583
64.591003
78.853508
-100.639580
-157.108246
-74.955856
-81.049728
-101.974899
-154.394211
-66.930237
-75.283546
-76.064049
-66.560196
-129.825226
-60.583282
-71.535248
-117.072029
-61.200813
-41.206730
-52.824894
-60.304760
-64.003052
-91.087105
-82.575439
-56.160854
-137.808807
-92.377701
-72.903740
-99.892189
-64.092674
-171.435959
-72.543976
-160.038666
-74.762451
69.982391
62.209557
68.488541
42.059517
77.476967
50.411606
84.926414
-103.924934
-91.702652
-71.441376
-65.143303
-61.772903
-53.884880
-88.514954
-52.258369
-31.354958
-57.718422
-50.778984
-62.923668
-38.092701
-81.928345
-75.941315
-85.109642
-134.481262
-51.189850
-101.303398
-86.757225
-48.096375
-34.132782
-66.877312
-58.666424
-63.041073
-102.392944
-178.202652
-155.751862
-109.397003
-62.792206
-85.420174
-75.045860
-71.257828
-99.618202
-67.102135
-96.171387
-56.530071
-62.514839
-132.727936
-60.402905
-99.733574
-60.418373
-58.256584
-73.432854
-148.403732
-56.706917
-98.482834
-120.820633
-52.054253
-145.043320
-66.871002
-89.655930
-79.449112
-111.701820
-60.104042
-65.460953
-128.361984
-38.176388
-56.272686
-71.937813
-56.308960
-87.310638
-53.345791
-92.424385
-64.292000
-16.594580
-28.011618
-118.392555
-60.654877
-105.489487
-140.639740
-95.235191
-87.760040
-156.801804
-61.009010
-107.583710
-69.246063
-125.196556
-62.731464
-153.643951
-88.588470
-68.160416
-85.544746
-81.351738
-156.187805
-61.030468
-55.825680
-54.171223
-54.308689
-75.443901
-130.006500
-82.712196
-74.788757
-61.174286
-62.451031
-68.190353
-88.951385
-72.250000
-57.234745
-66.430855
-99.183052
-45.438618
-71.859062
-47.629284
-139.349762
-122.055214
-61.250210
-145.909424
-57.223026
-121.379257
-70.616585
-57.611481
-63.864098
-70.993393
-91.216034
-78.673241
-78.264221
-80.397987
-139.890656
-35.381367
-89.526833
-69.004547
-116.015526
-98.828697
-59.072929
-52.961655
-147.238083
-64.240311
-83.668922
-103.746010
-53.789055
-110.441780
-116.721466
-96.538879
-129.729477
-138.305756
-127.085823
-52.484371
-59.294598
-68.473259
-68.624847
-62.742790
-151.396576
-67.514801
-65.394730
-67.562462
-141.970352
-160.540405
-70.383125
-32.787724
-58.699757
-55.477940
-89.716103
-87.504578
-59.068901
-52.209332
-91.004875
-97.014229
-123.031929
-91.165375
-63.722450
-89.124260
-66.775749
-95.465141
-125.715591
-54.425610
-68.281593
-55.099731
-52.362091
-151.034576
-156.538437
-103.774490
-52.143524
-67.283340
-100.042305
-97.149895
-103.650024
-162.086716
-62.547195
-61.775261
-70.540161
-54.485897
-59.116184
-54.349117
-74.043503
-100.133453
-36.459843
-61.943905
55.596851
61.118908
62.918415
61.840626
49.837559
64.889008
47.712944
-65.659637
-62.282169
-64.227882
-71.790451
-54.676998
-66.638435
-96.582199
-153.692627
-142.527100
-58.787407
-61.117882
-122.226051
-78.959663
-36.261303
-43.942539
-62.667896
-59.808044
-152.673050
-102.420792
-69.199539
-63.300434
-60.913250
-46.959866
-30.102774
-81.247993
-144.121368
-64.609505
-106.092255
-59.128994
-117.375389
-57.875332
-66.816811
-153.541641
-113.063972
-124.275925
-66.355957
-70.790825
-69.171555
-62.895473
-50.951885
-161.637268
-69.381210
-141.747543
-67.796928
-93.899368
-56.857918
-106.078842
-63.161739
-95.782753
-63.451622
-62.057430
-88.337189
-55.155014
-79.946625
-89.792313
-65.515541
-106.902069
-122.882828
-157.478256
-115.357735
-110.886978
-62.800415
-131.842453
-150.543625
-74.776207
-96.789215
-82.933533
-118.048340
-60.377132
-164.741409
-161.406891
-66.414825
-58.271938
-65.977737
-145.560974
-106.074112
-99.738686
-26.119154
-74.578186
-82.313255
-34.990128
-77.643974
-108.502739
-133.741745
-95.849670
-149.959885
-125.659958
-127.553230
-61.731342
39.889877
70.814720
-153.417862
-75.805046
-111.404160
-66.438148
-66.052620
-59.638252
-116.520668
-57.712891
-60.676479
-74.436600
-135.210114
-105.347435
-57.247852
-87.462105
-68.720345
-72.666512
-53.653084
-71.703323
-77.239166
-80.318481
-70.846451
-149.510788
-78.118156
-64.016983
-59.071419
-80.430939
-79.733620
-83.465477
-58.709969
-63.170013
-63.305672
-67.650436
-64.399696
-61.161976
-163.419312
-91.740395
-95.008881
-110.183197
-116.371773
-88.707069
-76.235954
-41.474216
-67.525558
-95.406136
-68.032585
-131.669891
-149.529953
-81.478317
-74.922501
-160.813019
-106.498550
-73.776268
-166.885925
-106.688782
-131.801010
-61.468693
-66.758041
-71.193359
-109.817719
-79.373581
-95.694275
-51.927608
-55.106472
-153.670181
-61.487476
-58.458683
-58.125015
-65.112091
-73.526802
-56.456295
-57.975838
-141.807343
-150.313843
-83.588058
-73.635429
-65.737755
-150.657394
-148.549973
-62.557167
-90.689316
-114.678696
-76.949074
-57.366825
-108.154984
-72.288773
-69.054161
-59.387447
-154.749573
-50.653725
-61.243938
-64.171478
-78.260635
-142.362976
-72.192284
-99.511742
-138.151230
-44.575928
-101.784966
-157.861557
-68.578529
-33.756767
-63.117535
-70.443932
-57.880196
-129.703064
-165.574524
-66.045967
-82.949661
-69.653297
-86.671501
-80.725906
-146.607773
-69.348541
-118.681145
-110.054016
-66.955414
-104.863319
-138.478363
-87.867783
-62.470394
-105.049835
-68.210930
-64.535309
-136.829147
-123.070358
-58.883099
-66.587990
-28.729397
-154.853104
-50.397854
-75.726677
-78.206497
-31.552391
-90.017708
-135.034775
-104.251183
-124.552879
-61.043133
-88.925110
-59.758846
-55.222073
-62.925278
-97.910881
-147.340607
-100.537224
-71.710823
-105.180809
-69.975914
-95.898422
-82.014877
-68.481270
-71.636032
-59.943943
-149.992615
-70.150024
-148.135147
-104.248642
-69.060173
-157.136581
-64.765968
-56.348110
-75.333786
-75.901405
-63.725101
-93.147652
-54.394154
-62.483223
-58.048382
-65.311203
-86.349113
-51.344723
-127.268890
-64.842148
-54.464455
-57.041122
-73.133362
-153.068253
-56.240498
-172.119186
-53.187756
-63.345467
-61.270931
-69.203270
-51.731495
-94.428185
-64.492256
-59.765110
-87.506828
-86.106247
-81.328377
-162.549530
-119.915207
-83.453156
-92.674332
-152.357224
-114.100021
-60.816399
-60.980843
-63.753803
178.240509
-72.298813
-60.504005
-8.296708
-67.087654
-58.697426
-50.378235
-65.789619
-72.635681
-50.616215
-97.057320
-63.303570
-96.659866
-55.337986
-92.494522
-159.365524
-86.793640
-125.090973
-68.656448
-126.974808
-128.539749
59.309132
38.992935
64.857254
73.372284
-158.871201
-113.523392
-61.799522
-106.140381
-100.552322
-69.731415
-71.981300
-65.474533
-77.602501
-67.957405
-68.102425
-131.941803
-77.219368
-116.623329
-62.427708
-126.155968
-54.872902
-61.478966
-140.557205
-151.686249
-60.347313
-62.208996
-58.232433
-107.422470
-75.335358
-49.174145
-64.958038
-67.076317
-49.983257
-74.534271
-102.555946
-58.198570
-127.942711
-79.566452
-144.307114
-129.270279
-113.914665
-144.127365
-57.507149
-62.629875
-75.686920
-85.208183
-96.853806
-67.636192
-130.927704
-87.109436
-49.697189
-84.604111
-97.062721
-124.232285
-65.467712
80.821800
73.525558
48.970203
77.989784
63.920547
64.145294
46.676487
39.688408
51.807980
64.841194
52.026276
53.391750
77.144608
47.854496
62.589092
81.482254
48.755749
47.419594
41.654270
66.540756
53.999222
73.575569
51.388390
46.500988
71.319061
65.564064
59.369587
51.957760
38.010452
59.628586
71.518951
49.898685
48.717133
48.299709
48.023968
-156.777252
-163.032684
-83.707512
-64.018311
-94.820854
-68.254822
-130.482010
-93.038010
-77.138664
-70.878036
-55.989918
-94.593071
-52.920444
-84.089844
-93.576874
-54.233231
-114.043510
-97.637817
-72.282600
-43.122425
-73.329430
-144.931473
-55.627586
-97.833168
-159.980606
-63.887188
-29.534508
-134.469742
-123.599243
-120.500374
-64.870819
-59.017380
-72.719353
-90.843475
-104.031235
-62.728256
-68.929245
-94.257042
-77.260887
-70.205917
-77.145683
-50.768982
-80.767082
-150.655273
-118.756859
-162.187973
-60.578529
-160.545822
-93.914497
-58.066795
-57.062698
-117.821686
-104.463554
-26.144827
-125.385269
-73.320374
-63.850475
-103.023102
-100.534851
-92.134537
-122.258873
-100.951096
-111.013367
-60.335785
-69.737114
-85.390297
-117.865356
-93.030228
-96.372688
-161.890976
-51.701675
-105.489853
-102.075577
-125.403549
-124.323532
-109.988907
-110.793655
-76.393425
-105.338631
-104.357246
-109.068085
-113.355522
-110.243454
-58.076534
-131.407730
-79.815613
-64.268700
-64.643066
-91.528709
-94.230782
-67.652077
-65.929230
-76.019165
-48.456615
-75.186401
-139.272034
-63.227016
-160.786163
-36.221439
-138.442001
-67.989426
-122.767067
-69.121391
-87.118256
-61.283199
-147.365265
-68.366081
-56.866894
-58.292500
-85.190926
-73.249046
-62.443935
-66.500252
-108.652237
-66.393250
-90.152092
-69.548912
-95.036514
-107.105499
-114.165092
-112.113487
-91.066078
-143.422943
-76.316017
-85.910820
-148.630829
-89.489342
-74.926682
-47.162823
-56.029861
-83.308144
-72.734947
-64.202461
-67.028542
-149.521469
-79.161926
-104.526192
-128.425339
-66.613174
-72.388824
-63.519363
-63.997025
-154.988419
-68.067955
-151.557007
-90.192871
-59.081551
-108.412086
-148.422043
-61.592438
-76.456619
-127.548706
-158.604370
-70.228455
-105.263618
-63.931770
-125.909981
-98.512581
-56.943466
-52.021465
-75.284264
-143.996750
-65.926666
-118.584198
-153.240509
-79.771942
-56.897736
-109.348930
-69.558510
-158.585648
-100.125984
-70.474014
-149.993408
-54.519794
-53.486336
-159.302811
-63.185406
-63.319950
-64.557243
-46.466152
-70.036598
-56.966846
-81.282265
-72.612091
-93.970238
-102.762466
-53.424950
-99.799156
-150.976242
-102.922035
-63.472412
-83.381676
-55.327038
-61.871189
-126.862137
-74.617661
-134.231598
-144.819733
46.639717
54.665894
65.978127
-84.271561
-69.350449
-87.577492
-63.490738
-69.171661
-69.061668
-74.633430
-66.524010
-81.919800
-66.032867
-68.723747
-151.226974
-57.118172
-93.619957
-52.172867
-122.540909
-50.470295
-76.721390
-61.664345
-66.663780
-72.250610
-67.462479
-27.787540
-85.480064
-64.272171
-146.465210
-65.654533
-63.662189
-42.122845
-79.953903
-56.487396
-136.046356
-112.130569
-75.023315
-69.700294
-46.736767
-67.475655
-78.053085
-66.017426
-96.770287
-62.603481
-76.886002
-54.272274
-82.246727
-57.861992
-67.643219
-43.938019
-51.623604
-122.069992
-59.412296
-84.940498
-63.789921
-101.616692
-111.978836
-83.486809
-60.744026
-59.121952
-79.966568
-98.530518
-91.171837
-85.297508
-60.544212
-106.956406
-109.663216
-62.700497
-79.317917
-74.456230
-83.357574
-101.686714
-90.786858
-68.281456
-125.932014
-70.426872
-59.570454
-101.257851
-78.121475
-134.483429
-138.738571
-52.554474
-67.426369
-114.195587
-102.782761
-92.313049
-46.972023
-62.910328
-60.411373
-67.019745
-60.304810
-167.717072
-81.446999
-68.441612
-106.706619
-151.455734
-92.067154
-102.319275
-93.327774
-118.371422
-121.818245
-97.366798
-99.959885
-79.339813
-106.312042
-63.923462
-55.805458
-135.655609
-77.474236
-79.368629
-68.114082
38.264519
70.921501
-54.700375
-138.231430
-157.877899
-82.786880
-44.487961
-85.519455
-65.036484
-53.043926
-125.966354
-56.480179
-43.690269
-82.990944
-52.186642
-86.482048
-70.773186
-124.592918
-93.012718
-110.577087
-61.668736
-88.269753
-124.261528
-65.776054
-56.036156
-85.780037
-138.636215
-97.548088
-119.047417
-105.590950
-78.232506
-136.858093
-90.551300
-73.098457
-82.596199
-55.460766
-54.864914
-53.209328
-57.602970
-60.030132
-58.798084
-63.114170
-130.235855
-61.932976
-72.939781
-73.689545
-26.995070
-76.185577
-37.072170
-62.824745
-42.226322
-60.403240
-40.022240
-64.779060
-82.132904
-60.471855
-68.646446
-51.427769
-60.987984
-64.212685
-67.671249
-122.866013
-35.045380
-71.859871
-69.449524
-70.830414
-104.245338
-83.420868
-115.393639
-70.712540
-101.678001
-107.829842
-118.043861
-57.708752
-50.095341
-70.621384
-141.805161
-60.597218
-65.866447
-136.436676
-60.363529
-70.317047
-56.105877
-154.843384
-107.731705
-116.038185
-81.427444
-31.483944
-85.773315
-80.913277
-69.536140
-160.570618
-89.941124
-90.936607
-115.007759
-147.197220
-94.483276
-104.466637
-134.655563
-120.200340
-165.981506
-50.575047
-87.110138
-114.504723
-105.897995
-65.533035
-68.723541
-71.592857
-86.152077
-83.226204
161.793396
-123.266960
-97.786644
-58.971203
-102.335770
-150.001221
-112.460289
-55.062958
-94.567482
-88.533600
-121.408325
-95.716377
-113.200867
-123.891975
-120.412621
-97.555748
-164.974319
-98.673584
-89.783752
-91.141937
-45.778133
-146.191498
-64.790886
-147.335205
-110.538353
-66.893570
-55.681751
-80.276169
-51.649403
-83.926147
-62.679489
-57.618256
-113.356339
-139.212677
-61.674706
-68.286285
-161.473511
-82.604881
-135.435455
-102.125847
-63.396523
-84.699471
-88.948822
-62.637688
179.020599
-137.627670
-95.202637
-64.428795
-73.021706
-31.642717
-53.614281
-114.635254
-68.523621
-74.757820
-116.137794
-66.308632
-75.020592
-55.749897
-58.650734
-161.975433
-137.422638
-72.491310
-63.773895
-56.467670
-65.782539
-85.011055
-64.052567
-110.595825
-74.227066
-110.384712
-46.184765
-67.919731
-129.898453
-53.165985
-66.028114
-148.531143
-40.249863
-67.962181
-132.510468
-59.676193
-78.779518
-57.552044
-113.719391
-156.517044
-56.133461
-60.726383
-67.704086
-60.557663
-58.297684
-46.346443
-40.230396
-92.491920
-128.062424
92.244087
45.548161
-74.146469
-69.717636
-60.752426
-55.789322
-145.280045
-77.401024
-41.247437
-56.223282
-62.847237
-117.512154
-71.642952
-112.761292
-63.476749
-76.625053
-112.324997
-74.725349
-146.039352
-55.956848
-47.443516
-65.810814
-73.260918
76.672928
-146.007477
-111.235718
-106.496704
-62.043842
-75.205856
-52.968506
-112.580292
-118.553223
-58.398655
-71.302917
-78.429344
-40.211292
-69.151627
-63.834557
-61.619499
-114.238815
-62.806839
-68.904785
-151.290634
-96.441490
-59.265984
-60.873943
-53.314953
-62.889771
-93.067810
-118.521942
-69.034180
-70.637672
-55.285732
-79.975258
-65.473145
-58.303291
-65.923492
-75.548409
-67.685623
-57.502533
-117.518272
-71.442139
-64.052826
-65.843620
-73.300865
-110.680885
-131.804779
-95.475204
-51.194168
-117.336937
-163.472626
-89.716202
-61.685013
-39.730465
-42.681068
-93.394157
-65.893890
-62.862625
-147.869949
-68.945015
-74.197113
-125.019997
-44.246815
-35.325142
-61.089905
-68.083702
-79.195274
-59.221985
-89.987991
-172.977234
-97.955864
-131.359039
-109.858833
-106.412079
-71.093163
-122.642120
-128.329117
-129.268066
-62.690582
-70.954620
-59.547832
-144.347977
-80.412888
85.788742
64.406921
77.524559
-63.228176
-53.480755
-73.054268
-87.647537
-77.312279
-110.802460
-93.728523
-61.947845
-109.466064
-106.154602
-123.119865
-74.283272
-111.294838
-66.831543
-105.866821
-67.627441
-135.435684
-146.554871
-53.524704
-68.823677
-117.090607
-89.864059
-98.281967
-63.811142
-40.008770
-71.461258
-58.503635
-95.185379
-143.046204
-67.707741
-51.183029
-53.539471
-65.473244
-90.281616
-72.154427
-79.942291
-68.161415
-109.825005
-83.507607
-57.122612
-59.857132
-57.363499
-72.465508
-79.907387
-108.456024
-74.176361
-73.519073
-147.083908
-96.380562
-64.879189
-63.180546
-60.164764
-79.732079
-49.418262
-56.044033
-56.393349
-64.300301
-104.568741
-157.473511
-147.544388
-62.176418
-64.679405
-161.514984
-76.584122
-140.457733
-86.028198
-48.044552
-86.034058
-57.434048
-72.705673
-88.907257
-145.912811
-150.869583
-60.477497
-55.831993
-151.518402
-157.109650
-148.527725
-42.170223
-144.494537
-65.705673
-71.173119
-145.911255
-69.795120
-67.640083
-82.234070
-55.236092
-97.608582
-70.126518
-87.141434
-50.616276
-72.362846
-165.927521
-79.488670
-91.748154
-69.306763
-69.752914
-101.444260
-126.677910
-94.211617
-51.803509
-59.814667
-142.505615
-66.224884
-79.983696
-85.240120
-87.674034
-91.177597
-98.188118
-70.084702
-78.755188
-137.598175
-100.274902
-142.178680
-97.131027
-88.254372
-79.180176
-149.155228
-79.148239
-124.022514
-66.278870
-63.022923
-78.885124
-116.091339
-65.529976
-74.930161
-112.740051
-149.489685
-84.857491
-110.733131
-112.980392
-121.589302
-141.178665
-154.193481
-105.925255
-108.477417
-45.100777
-151.306396
-152.459167
-54.076782
-46.821022
-148.585464
-61.347240
-74.835091
-56.165585
-50.813221
-66.757996
-78.611420
-77.723358
-174.608994
-67.772766
-64.775490
-142.465408
-100.491814
-47.000214
-160.490906
-74.145630
-66.783676
-40.466885
-66.604599
-87.777626
-55.445770
-51.597095
-51.007206
-59.534611
-72.570305
-139.789261
-59.839695
-139.350433
-88.847221
-108.531113
-79.292580
-176.164154
-110.071358
-89.196266
-61.327595
-44.733139
-96.760727
-172.565765
-58.964752
-66.979744
-101.400169
-74.403320
-69.552094
-56.708420
-81.576141
-64.635956
-69.406921
-149.988937
-83.708755
-126.226891
-60.415276
-97.733978
-124.638748
-123.149040
-79.546761
-124.039986
-61.775684
-99.283363
-100.149406
-89.351318
-111.154327
-111.736366
-90.910271
-56.525879
-118.218590
-62.953995
-130.203049
-86.863701
-98.922417
-84.275681
-138.728806
-49.956963
-81.864365
-132.152496
-53.350433
-75.414032
-65.303642
-168.299530
-92.687477
-60.001377
-52.468170
-60.255398
-85.623161
-68.211769
-47.799648
-74.054970
-57.265160
-68.138084
-67.657326
-71.037560
-75.159401
-60.055939
-63.752663
-51.268562
-151.900970
-102.266716
-74.907089
-94.358582
-64.386971
-68.332642
-92.584053
-55.203842
-91.628853
-111.182755
-123.765656
-65.702026
-132.300766
-57.735935
-66.652954
-153.511703
-84.092644
-67.049606
-64.085487
-104.249596
-66.621239
-58.810802
-65.805855
-137.316696
-119.943146
-173.685944
-83.808258
-97.332962
-89.849205
-146.406921
-81.735634
-95.964165
-154.254913
-76.222809
-113.755074
-158.112427
-66.736351
-67.674820
-63.726891
-69.894592
-130.963928
-60.930817
-136.093460
-49.169674
-53.092880
-73.660721
-63.364712
-83.274307
-59.493717
-60.220188
-67.487473
-62.213177
-119.130844
-56.938072
-134.449112
-49.238094
-54.439396
-116.133881
-57.093044
-61.065632
-58.879951
-61.867283
-65.638901
-62.872837
-85.620049
-66.046280
-82.314865
-67.709396
-69.738541
-46.930912
-50.159538
-61.369602
-86.556267
-88.794167
-124.694382
-133.562256
-117.434303
-101.930916
-94.809929
-73.104836
-39.066612
-53.896854
-63.178318
-64.931694
-68.602859
-97.751495
-118.438683
-84.363892
-72.266663
-89.118256
-58.581013
-80.671768
-61.893066
-134.601166
-88.866188
-89.647743
-117.991211
-44.655357
-71.872665
-103.822853
-132.437668
-96.931763
-97.239616
-70.136368
-131.651535
-59.696655
-88.981644
-135.392197
-59.463554
-154.652039
-137.245926
-88.570053
-96.492264
-41.343781
-71.033401
-105.087891
-103.290382
-146.185196
-62.481064
-86.763771
-100.712738
-60.742455
-36.691170
-105.411598
-69.399460
-41.240124
-112.855484
-92.928719
-67.780731
-120.442978
-88.931465
-45.716911
-57.477951
-163.834915
-77.312927
-139.915024
-68.230598
-84.392601
-68.293877
-60.027565
-55.316235
-97.409752
-54.948303
-134.907944
-110.159973
-64.271637
-141.034744
-50.080032
-104.988815
-133.919464
-62.029930
-66.062859
-80.487976
-112.356567
-72.966728
-144.086639
-108.116959
-78.917191
-130.419373
-124.315857
-64.083099
-76.142990
-42.615929
-165.464218
-60.036240
-58.994541
-58.513885
-63.319538
-40.395203
-69.545486
-70.358864
-40.649998
-75.112114
-98.597267
-126.796448
-66.684189
-141.129883
-109.547791
-58.985748
-143.107925
-153.120758
-101.782837
-58.824501
-27.864397
-38.952835
-81.493172
-60.804131
-146.257996
-67.927422
-72.100945
-110.849609
-92.272278
-166.453445
-63.323883
-68.773682
-66.314194
-62.286015
-64.415604
-40.691269
-143.358231
-59.053307
-74.269547
-74.143951
-94.604607
-64.511627
-105.324348
-161.072662
-62.053528
-76.942451
-154.172180
-69.140961
-108.013565
-179.937424
-79.635849
-105.291725
-100.189789
-102.738098
-99.463638
-93.467430
-86.846176
-98.913940
-89.419586
-62.668587
-92.262970
-62.389542
-116.368683
-99.149773
-64.274681
-55.624084
-61.372513
-60.529522
-58.490494
-83.299805
-60.836056
-63.989353
-55.818127
-61.517857
-65.773262
-83.163971
-64.431770
-78.861092
-51.547905
-53.044445
-38.210457
-90.613670
-64.814041
-37.206860
-65.789085
-23.276592
-43.593796
-128.539261
57.317413
76.756760
69.376282
55.247501
58.861439
43.182716
78.246254
43.360355
48.172428
49.006187
81.347404
53.271881
49.237125
49.628864
49.828156
59.772682
58.024361
36.685768
52.729916
65.052521
96.696091
-124.171532
-62.073643
-56.715080
-124.189796
-69.001694
-55.387562
-60.496696
-59.805843
-55.698757
-73.443817
-69.073128
-115.346428
-107.620819
-94.994789
-101.361259
-142.741852
-69.958130
-103.861664
-87.502403
-83.790459
-57.278923
-83.723221
-137.101212
73.605232
75.963791
80.948761
73.356636
90.349319
-127.551414
-113.714020
-85.874153
-58.318897
-57.863701
-54.108807
-62.468681
-135.314499
-57.279675
-98.109177
-92.510239
-63.665623
-68.102951
-63.975525
-45.991985
-62.229153
-71.286491
-99.248398
-60.794193
-157.215744
-77.722107
-71.266678
-63.506195
-148.346649
-120.987122
-85.048042
10.437334
83.175529
79.985184
49.535980
-64.881432
-53.733795
-84.533394
-46.160431
-71.996979
-27.055153
-129.487656
-39.984222
-72.777039
-164.476578
-160.509430
-60.606743
-59.827305
-94.869720
-81.378281
-64.986305
-52.932899
-88.641914
-83.396347
-64.603683
-80.548393
-66.303665
-60.502060
-121.200729
-65.397591
-149.702759
-74.015541
-76.199707
-149.484360
-58.627438
68.401909
-113.590218
-39.138634
-92.667442
-62.988308
-41.490589
55.344543
42.432899
32.779560
-74.741364
-51.599327
-116.271873
-104.934105
-34.734184
-94.541557
-61.140312
-72.256622
-50.303806
-142.468185
-50.762093
-92.941292
-161.768341
-77.445076
-124.634102
-60.802067
-68.794426
-62.908600
-105.434250
-111.937981
-115.668907
-76.952370
-70.709244
-169.087128
-94.086449
-91.849495
-156.855515
-55.285686
-62.697166
-63.363667
-58.368340
-79.817558
-84.613098
-58.467876
-66.533455
-62.620510
-51.298103
-71.213165
-59.652969
-89.616806
-53.838566
-82.001961
-45.241104
-113.205559
-55.231232
-92.141747
-96.795044
-92.716980
-71.645874
-57.095882
-70.576340
-70.225990
-78.928398
-107.061737
-84.068474
-85.401596
-158.764145
-98.386009
-128.449875
-102.639343
-114.183205
-54.671032
-58.097752
-115.967934
-97.083794
-60.115498
-44.063763
-43.171848
-95.839745
-61.393425
-52.660717
-138.833588
-56.847145
-92.420303
-37.904060
-74.432556
-58.152508
-71.095612
-150.480377
-33.014782
-70.498940
-81.432983
-62.915203
-71.709526
-50.322140
-144.948654
-138.908585
-72.346588
-64.018341
-62.640522
-159.874374
-91.114120
-71.480904
-63.346844
-64.379211
-61.660847
-79.221184
-67.104568
-110.430847
-57.064884
-112.119301
-57.228298
-54.408710
-58.268524
-75.659058
-93.160522
-127.275421
-82.724030
-97.071793
-59.547005
-140.428726
-121.082161
-61.691338
-153.382797
-146.734726
-82.394272
-67.447067
-60.224358
-65.140709
-124.362000
-82.156830
-87.398018
-57.743610
-142.056549
-47.921795
-67.955589
-158.006653
-61.833714
-58.152946
-89.832047
-58.711811
-53.749668
-109.002754
-58.702072
-89.863068
-84.976959
-61.931007
-80.516830
-57.202763
-145.897125
-70.350914
-63.370716
-48.782234
-65.335289
-143.191315
-74.241913
-79.100334
-136.843781
-65.412849
-157.164261
-156.569977
-87.103645
-54.780655
-67.162155
-66.286362
-89.803970
-149.793854
-79.901474
-91.255722
-66.120163
-85.093880
-63.663269
-159.611725
-73.413239
-90.958412
-41.856014
-147.649673
-150.985779
-76.889534
-49.991451
-67.433022
-26.269518
-65.945908
-77.608574
-75.865089
-64.995575
-121.725716
-133.317749
-69.717094
-45.844273
-71.555000
-112.017075
-60.130524
-54.242538
-93.617233
-103.238388
-141.265274
-57.613201
-92.235573
-71.941925
-135.168350
-60.611465
-99.466309
-100.095833
-92.667374
-139.896957
-107.045769
-77.711334
-71.767578
-62.448013
-67.045540
-136.772156
-90.938683
-96.058708
-56.753059
-76.757484
-138.548019
-93.415848
-53.665234
-61.515835
-65.251846
-89.388794
-104.063797
-73.143974
-52.311127
-82.647156
-35.709225
80.180023
60.752834
48.624580
58.355438
16.187517
77.670784
73.765274
74.079544
41.485691
71.688652
46.608261
55.885712
49.460083
43.248737
83.832031
-146.808594
-61.145462
-76.349800
-64.032471
-104.068153
-59.349976
-78.680283
-73.098717
-65.112740
-33.901947
-67.266243
-68.809540
-152.878952
-39.769901
-66.775452
-70.609894
-163.497620
-39.641308
-89.475060
-147.662750
-68.028793
-62.985241
-76.110550
-60.526646
-104.059814
-113.789291
-67.432304
-69.960205
-97.133163
-95.563805
-89.048958
-72.540573
-65.419289
-39.393700
-110.387871
-76.656075
-49.692951
-159.192413
-97.294754
-59.331848
-57.456184
-77.295357
-152.226059
-84.163399
-63.887344
-61.340191
-69.454544
-121.130859
-68.025658
-73.126877
-108.133461
-95.380318
-53.259052
-52.315311
-87.571404
-60.550377
-79.669258
-121.083565
-67.044952
-59.344955
-57.401043
-60.142300
67.771210
42.297199
48.384487
95.710884
46.354496
43.365021
41.919060
46.913490
86.103630
-64.055504
-53.040791
-99.725700
-145.473663
-65.593460
-66.688126
-139.902756
-123.589508
-81.433685
-61.948215
-76.690933
-122.025475
-135.359543
-60.626812
-45.736877
-84.726738
-68.326675
-52.339146
-152.095306
-66.722565
-119.964455
-162.214462
-52.422752
-91.078468
-57.322399
-70.421379
-77.624481
-45.211163
-156.221588
-64.441963
-159.326996
-59.074226
-130.156403
-62.302509
-147.275360
-105.430573
-153.732605
-77.231682
-106.706413
-66.328049
-38.402882
-68.657562
-145.149231
-118.294418
-65.923996
-127.859825
-162.633774
-54.455376
-59.501156
-178.605331
-58.687065
-152.469498
-159.793213
-74.304657
-61.813869
-61.934559
-26.388004
-63.883617
-125.326393
-62.977375
-49.577740
-148.049576
-97.019852
-64.881355
-66.954208
-63.797733
-65.607376
-55.704525
-110.244537
-61.191689
-66.750374
-146.634598
-95.873154
-71.248253
-156.807007
-67.590370
-51.876438
-32.202557
-56.874523
-57.556206
-69.831429
-66.887810
-54.459705
-66.249611
-75.362427
-76.645309
-120.364304
-60.856174
-87.319672
-101.696381
-98.081352
-71.265244
-113.828125
-68.760429
-92.524910
-65.025360
-65.233925
-128.143143
-57.256447
-157.762253
-75.220436
-65.141968
-56.322224
-154.453323
-102.021400
-63.894352
-70.089912
-113.451263
-150.275513
-85.704895
-35.675480
-90.924339
-126.580299
-52.997581
-153.188980
-66.433228
-30.600742
-59.996742
-81.449425
-46.084427
-82.245895
-103.542793
-71.016502
-124.757797
-59.258801
-101.659912
-78.594635
-63.769783
-136.782822
-152.603012
-149.658279
-79.488426
-23.508526
-51.542439
-61.405537
-131.880524
-69.947060
-67.295891
-64.050041
-55.912807
-103.039856
-58.252739
-103.385963
-148.148727
-101.128944
-72.701347
-78.189278
-50.168346
-70.503250
-97.153206
-59.644222
-96.199890
-72.954010
-67.508125
-128.086899
-68.212143
-139.032349
-109.652184
-64.260681
-59.338493
-58.130440
-63.925812
-57.298023
-57.809284
-66.499619
-57.956753
-95.530014
-75.090874
-129.356461
-79.907478
-91.473602
-73.046249
-61.349972
-81.682709
-179.476959
-69.664787
-111.368164
-57.173996
-97.432640
-119.734726
-69.366814
-62.929672
-83.801323
-73.279968
-75.445580
-169.927231
-92.478668
-84.736954
-104.009834
-52.754387
-69.431404
-108.537308
-103.910240
-65.704819
-52.833675
-62.813297
-152.231216
-165.115356
-171.657684
-100.847450
-67.004921
-77.320358
-69.510780
-65.571304
-63.095058
-127.732430
-62.316772
-48.591702
-57.460022
-58.986420
-66.672577
-135.871582
-59.197056
-113.714745
-56.657822
-87.825462
-94.016220
-74.537216
-70.792534
-107.690674
-106.046684
-63.792530
-105.910370
-58.240665
-152.907028
-92.442039
-70.971931
-73.940086
-74.217873
-70.672356
-67.868668
-156.505341
-59.496838
-142.979355
-59.313515
-161.667892
-119.599136
-121.936836
-122.963455
-65.555466
-115.089241
-97.152794
-100.853340
-97.960617
-99.359238
-169.398834
-137.646423
-107.075630
-125.026100
-104.219284
-120.034477
-95.262039
-65.343254
-52.011082
-88.968727
-68.460144
-149.585068
-61.242512
-88.265007
-143.332199
-91.843346
-64.061241
-65.128098
-117.902611
-97.209793
-70.245972
-148.862595
-151.829163
-123.741127
-145.904160
-23.608362
-38.491222
-59.330223
-67.467514
-144.654724
-55.653168
-81.850075
-130.651291
-32.006397
-137.034195
-72.401230
-69.661728
-71.822319
-62.957813
-133.798401
-70.480667
-68.784309
-113.918915
-92.248840
-76.173210
-113.224953
-58.941113
-78.666412
-63.967560
-83.983162
-59.933342
-73.057846
57.030926
60.237839
44.863079
55.994625
66.704559
96.844551
60.497864
59.016880
57.062595
75.159798
39.130508
49.595638
38.021904
77.019867
59.552189
79.914314
-71.903122
-86.753960
-88.765022
-54.530960
-153.998978
-92.287743
-115.016380
-58.414856
-129.646210
-52.717876
-72.622566
-53.803238
-117.091843
-163.855301
-63.896416
-45.967716
-105.521309
-47.899731
-90.209045
-69.817535
-76.072350
-68.623817
-70.254097
-66.139801
-57.801544
-51.094753
-110.756676
-157.904861
-74.943932
-71.105698
-90.123047
-70.630096
-159.460983
-61.999084
-74.251663
-67.583572
-72.609016
-89.618919
-63.624466
-148.252792
-64.048111
-89.543777
-60.155952
-40.975597
-92.937576
-81.000992
-158.956161
-73.477356
-59.499767
-152.422974
-116.443245
-91.425858
-95.321907
-98.170036
-88.822655
-105.190475
-121.933846
-50.355835
-137.291077
-54.769478
-32.666771
-53.717968
-60.332417
-59.612988
-88.703331
-81.907425
-113.956184
-80.198853
-108.373131
-74.343979
-99.938240
-98.023674
-62.916592
-101.898743
-75.987968
-114.141953
-105.060028
-111.511665
-99.455315
-58.285923
-56.185665
-81.603035
-48.157272
-84.915733
-42.337429
-55.422935
-159.774277
-66.272659
-82.683830
-64.342827
-92.520226
-61.098854
-133.625305
-43.028538
-108.559525
-85.896423
-117.820770
-115.454559
-74.472992
-59.888275
-60.126171
-86.564079
-130.794495
-71.818970
-139.904037
-79.149467
-64.941948
-68.751297
-59.304260
-60.360428
-81.739754
-108.009903
-36.495693
-152.746674
-101.414322
-66.780052
-59.257645
-55.119892
-114.189171
-97.400871
-108.804802
-100.719788
-146.495682
-136.631805
-125.720215
-144.013992
-81.054672
-72.652161
-56.209763
-68.686043
65.163734
49.806660
56.174995
87.108505
70.515572
-78.967049
-59.699024
-52.361980
-51.458736
-64.824135
-49.938164
-155.064804
-78.169380
-61.400227
-50.925999
-98.265282
-71.867386
-83.712936
-65.913460
-141.633224
-59.663967
-115.083626
-89.117874
-41.695995
-51.952614
-136.389023
-120.094666
-107.622284
-60.043591
-168.997452
-51.311867
-139.219513
-105.068588
-83.187424
-44.030636
-67.381523
-65.573067
-146.912277
-167.667313
-119.494370
-54.683506
-115.647346
-45.062885
-58.680725
-138.170288
-49.920105
-52.712383
-78.410347
-77.021828
69.478607
68.827560
52.309971
-77.738319
-67.687874
-67.559647
-45.244747
-76.778831
-58.593487
-122.141846
-29.164476
-67.769936
-64.309082
-38.841171
-143.547882
-55.550030
-145.041595
-39.596218
-56.128433
-14.399133
-59.455372
-151.821457
-53.275616
-88.960571
-79.797028
-63.388702
-63.876999
-56.984272
-51.445957
-141.207184
-58.717377
-58.104313
-102.597443
-111.535278
-90.964058
-116.161400
-90.509232
-108.151665
-150.146790
-111.913429
-120.642242
-92.750641
-155.831528
-97.809174
-45.444210
-54.315639
-86.490723
-102.647728
-106.527519
-110.418335
-122.420303
-66.190735
-61.229267
-104.949486
-61.801994
-60.576561
-101.929253
-68.582283
-71.869545
-118.607811
-50.731232
-62.442474
-102.049042
-69.126862
-67.124756
-52.467510
-56.249977
-123.866142
-66.625282
-54.949100
-67.961510
-73.073509
-75.160507
-73.452423
-127.277588
-34.626724
-134.310669
-80.935699
-72.539619
-123.279305
-40.466286
-69.109932
-106.065552
-83.112083
-63.689262
-71.455124
-81.411209
-47.096706
-59.804142
-62.778656
-63.811928
-17.339647
-169.449295
86.578651
69.835335
75.591438
-76.429878
-94.668427
-119.209030
-149.193665
-82.073792
-89.421013
-48.902496
-55.609745
-92.877205
-76.415230
-48.438541
-74.507515
-87.636467
-74.568558
-58.858959
-66.878349
-62.760208
-62.356537
-78.068993
-73.970657
-81.605736
-149.104736
-68.672920
-161.828781
-67.662041
-61.431744
-101.632126
-62.864769
-62.166164
-49.745770
-58.116356
-66.803116
-60.532658
-74.658257
-25.735106
-150.076538
-95.822990
-106.735703
-109.555153
-119.905754
-113.344536
-60.058800
-77.148430
-95.967224
-106.894043
-106.419731
-123.322830
-110.107468
-62.337643
-60.427868
-95.485855
-62.379330
-107.963295
-68.786095
-115.151558
-68.599861
-70.151070
-69.647247
-92.401375
-63.188332
-168.275711
-99.530945
-146.624039
-51.911583
-65.608528
-113.529358
-75.822601
-95.989037
-100.810280
-108.705719
-62.440418
-72.200806
-111.230644
-69.025711
-110.756241
-65.204208
-64.946625
-116.727654
-66.391388
-44.958645
-58.395588
-81.988503
37.263206
71.660988
68.102676
49.368168
48.943260
62.472225
77.872147
58.117729
61.682266
59.602528
73.631111
55.849831
80.135719
75.365173
33.946960
91.114067
57.563835
44.314137
82.437569
-50.532558
-71.735161
-105.808777
-101.127487
-110.246399
-96.172775
-69.326225
-78.252251
-118.039703
-98.182549
-78.279228
-55.907677
-61.047409
-155.254364
-86.181732
-55.189529
-55.439117
-62.984783
-111.629570
-68.588989
-92.791229
-104.811501
-111.122322
-138.227951
-70.486206
-51.171776
-78.133087
-118.977028
-54.928867
-153.558487
-25.334476
-92.277672
-105.229164
-72.106171
-111.007393
-54.442371
-58.992554
-122.228455
-152.926254
-58.033504
-112.989738
-49.215328
-65.267479
-81.349663
-90.965919
-57.535572
-35.818729
-64.967621
-41.893227
-66.972008
-42.521008
-61.451153
-78.696945
-92.793114
-61.602879
-89.819122
-92.335358
-56.634098
-164.363403
-78.212608
-59.578098
-63.599098
-56.968876
-165.958847
-120.304840
-112.374489
-110.854424
-75.055702
-89.527618
-58.755100
-64.177444
-104.013832
-132.175034
-62.750111
-118.957397
-103.162102
-61.460499
-61.650814
-62.631546
-149.014557
-97.116928
-85.797745
-97.674164
-152.835281
-102.282829
-45.135292
-143.573639
-64.401634
-82.336838
-117.004211
-71.155968
-95.540611
-63.996521
-90.728180
-146.948944
-92.297516
-110.348877
-56.616180
-67.287498
-57.024059
-62.232727
-61.039627
-55.346943
-62.968605
-50.797859
-61.739613
-170.637466
-61.180775
-78.475250
-53.391834
-67.271881
-148.757294
-71.082977
-47.122879
-106.164185
-152.554565
-120.098778
-122.693604
-72.167877
-118.515671
-62.391090
-51.593719
-148.142914
167.165604
-61.971642
-23.223490
-148.319931
-56.439213
-47.184540
-53.896599
-57.731960
-78.442169
-63.245682
-57.132767
-58.175301
-64.949448
-169.302429
-48.278736
-53.523987
-63.698860
-68.127930
-68.822296
-56.486340
-62.618229
-76.635651
-83.032242
-97.857262
-59.539383
-60.312534
-64.326546
-35.720913
-159.952866
-60.938576
-84.964874
-158.814484
-10.230201
-81.068008
-61.591171
-115.017372
-71.757835
-94.499313
-76.739845
-141.172501
-64.452774
-40.235298
-93.445328
-152.413940
-69.260345
-78.240707
-129.588562
-62.479454
-67.743477
-58.328918
-58.879074
-43.130203
-61.493862
-72.553780
-109.171158
-107.172478
-76.046204
-89.000061
-85.881111
-135.894577
-61.085152
-150.138474
-58.268360
-64.287209
62.704330
-87.690308
-64.546768
-57.624638
-64.264206
-141.496338
-56.244144
-94.046883
-51.244003
-91.483208
-113.338516
-65.913315
-120.475052
-166.714005
-63.402470
-100.488571
-87.705696
-96.235146
-127.218033
-132.354004
-167.858795
-53.271454
-110.736008
-48.580437
-145.223663
-171.503525
-104.461586
-44.172104
-51.210457
-43.973511
-38.613964
-138.677475
-121.074196
-76.213196
-157.539993
-52.739529
-57.622417
-143.695923
-156.164413
-62.411732
-56.696381
-72.987984
-86.969505
-57.852650
-50.790844
-175.766632
-60.392147
-73.750122
-59.415527
-122.398743
-151.193558
-59.499577
-146.067307
-129.550385
-149.493240
-132.250534
-68.552162
-66.235687
-75.015945
-129.412369
-68.243660
-64.758820
-58.106628
-65.252159
-63.981617
-130.116409
-71.361252
-89.650322
-68.743988
-153.832458
-73.242065
-79.512970
-69.267815
-113.815613
-56.004131
-73.576836
-55.021580
-90.231140
52.216679
80.678490
77.652870
34.593975
62.178337
-53.208447
-63.445930
-70.091049
-42.044083
-60.834007
-62.240860
-127.181190
-104.957024
-87.212158
-59.973038
-139.853302
-75.721359
-54.461647
-58.365314
-61.108799
-150.551025
-57.419376
-50.737545
-57.917133
-91.929451
-90.731506
-62.857922
-50.369690
-83.209625
-54.327137
-94.470482
-69.543640
-101.489876
-100.576164
-62.425583
-69.727333
-82.915634
-60.818336
-89.014999
-95.832024
-95.214165
-58.311371
-58.376606
-104.080620
-173.462845
-67.959938
-61.142212
-74.053925
-47.771309
-74.353683
-56.086792
-89.083054
-81.560951
-155.449249
-120.800766
-82.901810
-120.661324
-81.550415
-75.531517
-57.029957
-131.480484
-157.166565
-144.324539
-141.196457
-48.563728
-88.001938
-51.896564
-61.367134
-79.225471
-130.141922
-98.530403
-67.977798
-85.991905
-64.118446
-58.195736
-74.326347
-57.221863
-57.770515
-99.463287
-104.678658
-149.089752
-125.828796
-64.421013
-84.688988
-75.746040
-113.843361
-125.181870
-166.692444
-48.518112
-75.522446
-67.100731
-65.087975
-143.807938
-121.933952
-101.750496
-29.056080
-107.102974
-135.453781
-55.590145
-75.154709
-56.964081
-94.159782
-69.136116
-121.874886
-108.615028
-164.020981
-67.378105
52.042065
63.418179
57.255608
52.927845
-75.050110
-140.936050
-70.365387
-28.581558
-76.573647
-123.902359
-60.286587
-58.971966
-83.390915
-92.465683
-70.607941
-98.854897
-166.812683
-38.717525
-60.753281
-58.694191
-85.394516
-50.072620
-82.548073
-63.757847
-105.282776
-131.409317
-100.100075
-110.141190
-65.139595
-56.568329
-63.813908
-158.978165
-62.690712
-61.769249
-110.155769
-106.322174
-98.877762
-55.119106
-37.618790
-96.340065
-144.836075
-118.612717
-114.187111
-46.076050
-75.657303
-65.385368
-57.634945
-69.760132
-55.016346
-63.375340
-150.790237
-71.026489
-115.024178
-56.110012
-77.610092
-81.016853
-52.311966
-86.235504
-156.949860
-64.402412
-75.593239
-74.558670
-104.906082
-57.656567
-57.030125
-67.663155
-39.944824
-102.472702
-94.162933
-81.991745
-103.585175
-76.024849
-103.008003
-115.613922
-80.033150
-58.788815
-74.589684
-67.754692
-89.306595
-119.634605
-69.778946
-25.372368
-49.194538
-89.748566
-64.794128
-65.852509
-93.378647
-127.886887
-103.187721
-59.175526
-55.282337
-98.930908
-80.070747
-96.643974
-48.514797
-74.250946
-54.119816
-119.843956
-57.977444
-66.247116
-52.643509
-24.915359
-111.868469
-69.887383
-120.923820
-65.152885
-111.936119
-140.739548
-121.679237
-73.821693
-124.418106
-66.251175
-84.117554
-64.857521
-87.457031
-49.728909
-65.344948
-162.169769
46.570210
45.422466
50.868954
-74.990150
-51.082523
-25.373857
-150.276825
34.585957
34.132172
74.690498
55.383617
70.167152
59.776024
49.742622
78.659401
84.278351
37.296783
-66.221458
-151.147018
-45.944660
-83.366707
-91.316788
-66.694321
-50.939289
-54.587288
-165.143295
-157.866501
-142.765732
-95.775864
-118.240189
-88.950157
-164.764160
-54.733231
-64.375175
-71.115479
-67.142105
-122.823120
-85.578720
-125.010597
-58.441368
-50.918640
-70.977226
-91.902290
-70.519417
-89.853256
-143.917877
-97.685791
-96.210068
-143.497437
-96.243347
-69.412521
-89.572762
-81.176796
-80.110092
-61.755615
-58.236389
149.425629
-122.877388
-170.761505
-80.722084
-78.788879
-65.902031
-65.016693
-52.718510
-108.131416
-77.446487
-61.477287
-102.766548
-61.788101
-64.424034
-151.412064
-107.580536
-74.181572
-68.150314
-103.765976
-63.141777
-61.625160
-63.054745
-91.613083
-71.696548
-87.232277
-79.151184
-66.464577
-81.446838
-84.828987
-86.121620
-35.917686
-100.980301
-119.142944
-93.640381
-87.824677
-57.923409
-102.665291
-140.021057
-129.471375
-130.481171
-68.809303
-81.548859
-118.122688
-65.320877
-154.903381
-75.001030
-57.679668
-45.378407
-72.078506
-117.462868
77.520668
65.521881
52.226192
34.090885
69.203873
71.697845
-70.534630
-146.145584
-56.226246
-74.842087
-135.612885
-113.458778
-77.161308
-134.664352
-150.669662
-154.794083
-28.662518
-70.679466
-58.483913
-96.620621
-68.089272
-128.184753
-63.460815
-61.030563
-146.941437
-63.227638
-69.016602
-62.319504
-76.764297
-110.478088
-93.267403
-115.161407
-80.922729
-87.255249
-55.783508
48.909676
55.052147
58.941826
57.289371
42.523521
53.700989
57.285496
69.821144
-92.445190
-49.535915
-105.339386
-66.087128
-70.214676
-62.432175
-131.220413
-64.020844
-72.827843
-73.622665
-73.446342
-68.124001
-58.412060
-71.763351
-159.734421
-66.622971
-161.516235
-85.980812
-62.434795
-59.594509
-100.616646
-48.064518
-57.580132
-53.788254
-133.458618
-57.081280
-60.115799
44.659126
62.839760
40.673679
-138.967453
-36.192753
-114.698593
-49.450470
-53.341526
-161.803070
-59.675529
-74.456009
-71.522072
-67.831985
-40.231113
-72.923210
-127.515434
-65.019623
-42.594818
-136.495453
-57.330658
-116.697952
86.854202
-76.573463
-22.466291
-64.083260
-77.898682
-71.677307
-79.945961
-58.315918
-34.769051
-54.504433
-90.178406
-64.020409
-109.651291
-68.284584
-62.336067
-90.893768
-66.246628
-80.467842
-90.512604
-149.791290
-101.941208
-93.614082
-105.076706
-103.594032
-87.244041
-81.716133
-157.092728
-139.933029
-116.499199
-98.630730
-92.684402
-114.759727
-118.552628
-105.021095
-68.173248
-60.241028
-134.525040
-61.080589
-53.373894
-77.568474
-67.611076
-62.160763
-152.489548
-61.004208
-114.743401
-56.330673
-123.196938
-76.971581
-69.596077
-171.095963
-138.426422
-64.385880
-36.587284
-56.598476
-69.163948
-89.235321
-130.409195
-101.617516
-62.608379
-94.300262
-74.130707
-121.182327
-86.733780
-95.321228
-73.911842
-101.192772
-127.348625
-73.600533
-48.055916
-38.395206
-55.471558
-58.993603
-111.583153
-159.268494
-56.109528
-134.398117
-112.799377
-69.661148
-91.933098
-70.460518
-80.607437
-68.268501
-130.021210
-59.890785
-63.346420
-58.178570
-47.674519
-66.873192
-61.954941
-144.031937
-125.991318
-110.369514
-51.862484
-127.554947
-58.686684
-61.702667
-74.784431
-143.662720
-84.125549
-94.628334
-115.053230
-57.330284
-97.353592
-106.554550
-124.349243
-98.114502
-44.624084
-60.305130
-66.130569
-103.087914
-102.106529
-149.461777
-62.124371
-67.020615
-151.515564
-67.912674
-86.426689
-80.438713
-50.874744
-119.038445
-70.367668
-73.194603
-92.302658
-175.648361
-155.583679
-79.073471
-57.586525
-158.967361
-54.969246
-142.048218
-82.654388
-61.554058
-65.247345
-56.497177
-143.287231
-66.918694
-67.336761
-64.312500
-151.514420
-63.200726
-118.164696
-64.655647
-40.211758
-71.213608
-87.563332
-56.443539
-123.254417
-68.905403
-146.627350
-56.794338
-58.330078
-53.845383
-139.397919
-164.449219
-97.427734
-159.692688
-54.695778
-60.319878
-111.055260
-132.728363
-68.362442
-55.078419
-58.705963
-87.674469
-66.465408
-95.395874
-112.180855
-145.758591
-122.645218
-65.690033
-48.183754
-61.160313
-171.889526
-71.656609
-47.328987
-68.413437
-83.577881
-74.626877
-94.596054
-62.008045
-103.746017
-121.547607
-108.745293
-74.211586
-99.969658
-56.950314
-75.227097
-131.999268
-57.889259
-76.863777
-88.794327
-57.645576
-61.199829
-68.640129
-126.570282
-92.446541
-81.990257
-119.979202
-119.765450
-62.310623
-61.095917
-115.465446
-133.434021
-99.983345
-70.204590
-61.245266
-58.831310
-65.640877
-123.609818
-104.455032
-131.846786
-115.230148
-66.371368
-63.574974
-69.982079
-101.057144
-96.601891
-58.359669
-88.582024
-115.420654
-129.635010
-74.345001
-67.590614
-103.384842
-64.863495
-152.338470
-139.935196
-58.993023
-96.598419
-113.519318
-111.091957
-89.925179
-133.116684
-145.683990
-144.901779
-61.782467
-112.983017
-114.826797
-96.435104
-81.205170
-68.628746
-68.300385
-67.616104
-62.725304
-79.859505
-62.601650
-56.523327
-81.220276
-77.103127
-65.496132
-50.967537
-146.950714
-31.801088
-54.015789
-123.219025
-71.750763
-41.246361
-49.547928
-67.794212
-87.701263
-137.279037
-60.829128
-77.753159
-61.434448
-94.266266
-79.665726
-77.167770
-63.613789
-60.576847
-172.390488
-62.257607
-116.792542
-171.135422
-62.727947
-78.641365
-34.918663
87.982803
-53.770302
-88.991096
-47.360691
-90.739021
-159.664215
-58.540073
-104.504852
-59.734688
-129.465347
-74.155289
-69.564911
-77.079605
-115.369743
-77.908752
-59.746750
-146.116974
-144.225708
-64.105759
-134.070465
-82.835754
-94.550720
-95.987267
-124.851372
-93.225334
-60.518383
-144.787170
-55.029144
-84.378059
-64.459335
-60.269135
-52.175865
-53.576023
-68.515610
-76.295692
-65.743248
-73.986710
-64.497986
-60.267429
-64.618347
-67.331459
-110.588806
-83.487846
-140.065720
-55.611145
-62.748959
-47.484356
-117.620918
-55.620941
-148.140457
-82.156021
-55.209553
-68.084213
-93.432480
-101.310181
-50.886974
-118.872581
-107.588356
-94.345970
-105.053818
-55.223053
-92.460266
-105.524590
-54.534912
-55.983063
-65.989571
-75.049255
-71.391434
-60.674534
-50.094646
-63.102249
-63.507370
-156.754898
-151.784668
-45.399891
-59.589489
-164.402725
-86.657860
-79.414383
-84.618011
-60.242203
-77.121101
-92.987465
-96.197556
-64.352562
-63.183079
-51.422340
-74.897079
-49.395458
-58.798637
-116.372635
-73.290428
-51.133038
-78.851097
-74.708374
-66.997978
-59.441677
-142.716034
-55.776653
-55.527637
-64.592880
-66.748650
-78.057358
-67.306610
-56.299046
-119.103058
-64.759056
-61.451057
-51.810467
-60.492531
-70.427834
-94.032150
-61.796318
-90.099922
-156.027634
-73.779091
-66.797722
-59.090981
-74.783722
-57.839260
-49.835026
-76.280876
-42.777821
-57.625717
-75.742287
-59.296986
-57.133537
-18.307711
-103.372101
-113.233826
-114.104652
-44.191330
-58.943989
-69.710487
-113.689941
39.011383
57.842648
63.475758
36.397133
63.430298
58.514172
68.659485
56.515236
79.237419
72.331245
67.060951
51.672985
31.618860
65.042320
50.636333
78.292915
65.965614
-171.713058
-57.496746
-45.772442
-155.258148
-76.328217
-53.918175
-71.552330
-149.459015
-113.468185
-55.808445
-69.012459
-90.681946
-83.301308
-45.446575
-77.656296
-55.279552
-141.328079
-125.064857
-121.303909
-60.473454
-69.312759
-49.969810
-87.431374
-70.876160
-86.524818
-171.855347
-91.336304
-119.702652
-49.851742
-59.791706
-72.477432
-50.950935
-60.434933
-58.968300
-120.778976
-121.051849
-132.521912
-71.198219
-64.626015
-147.428391
-59.255112
-57.885319
-61.901482
-65.153885
-111.637993
-41.671841
-125.038971
-50.293335
-61.323868
-62.327030
-109.847633
-71.825020
-51.031628
-66.276733
-73.782242
-43.601379
172.715729
-59.265999
-130.857788
-59.184917
-149.536072
-70.677200
-73.703346
-56.760773
-93.428360
-64.705414
-66.608681
-59.327122
-59.606667
-70.246864
-123.560791
-61.311436
-64.187195
-60.599442
-56.978146
-66.541298
-81.714340
-83.066734
-69.771202
-53.857624
-57.532505
-61.382530
-102.266060
-56.991688
-69.956329
-63.382286
-66.092659
-121.539688
-154.482941
-54.322205
-161.655045
-113.809891
-95.895134
-92.937820
-76.308128
-76.777458
-93.060303
-131.057983
-132.198074
-72.498230
-118.734787
-67.517342
-113.257828
-62.459030
-69.482628
-73.951630
-54.879200
-120.459740
-123.052193
-75.272980
-81.051453
-79.705078
-103.424179
-58.087940
72.954521
54.773266
62.846630
49.205822
46.633114
37.411873
88.323708
58.954720
71.817429
61.886471
53.770489
78.380089
-119.949402
-136.712265
-136.700653
-50.523613
-68.628395
-102.257820
-60.712864
-59.018677
-65.235481
-152.288666
-61.979988
-63.374100
-131.092056
-148.998489
-55.882301
-55.704800
-60.790852
-123.441948
-88.938660
-78.576317
-62.785637
-36.561172
-59.815350
-53.479473
-74.039925
-152.311676
-56.786667
-70.469177
-64.201797
-55.589703
-68.403923
-130.754471
-55.729664
-54.100498
-137.654449
-73.939720
-70.592690
-117.337791
-58.385784
-109.945168
-98.761925
-56.539726
78.161186
51.138809
52.984695
61.519905
73.264618
60.972111
53.418793
55.193539
-161.842957
-68.640289
-120.458397
-111.426117
-155.160095
-149.152969
-49.631382
-54.005646
-56.324234
-50.413250
-138.879532
-78.207619
-91.124565
-50.879086
-74.860497
-126.284386
-136.760345
56.231182
46.572018
52.218540
-54.129196
-131.752228
-67.171303
-107.853889
-84.680321
-113.520638
-86.083374
176.378998
-66.164337
-87.741653
-67.585091
-124.386330
-69.925201
-96.263779
-94.838074
-150.273056
-161.075256
-39.031891
-70.760384
-38.752182
-59.184399
-138.978439
-37.551662
-90.592110
-58.156967
-61.137909
-68.423683
-72.750221
-62.388767
-114.118782
-81.162056
-79.069786
-70.850433
-58.751598
-128.478195
-81.499390
-100.499260
-90.961967
-99.087288
-115.984909
-95.445946
-104.984390
-91.284241
-158.939835
-72.973640
-62.956631
-57.347412
-79.301582
-86.333672
-72.056374
-41.119511
-72.756065
-48.748913
-57.825356
-116.921165
-106.519730
-59.036526
-65.326477
-65.140602
-24.309763
-81.064919
-93.637207
-56.699417
-148.959625
-48.008060
-57.887276
-52.326866
-138.012573
-118.075615
-123.406250
-66.290894
-39.628895
-154.797653
84.893082
36.950497
-54.240139
-121.421417
-60.846642
-65.849190
-161.158859
-82.629631
-113.854836
-41.575211
-148.922638
-67.035439
-75.066536
-28.418352
-33.303909
-144.621933
-53.763252
-57.895596
-56.856125
-65.281151
-84.062073
-59.660244
-123.602783
-46.686211
-56.257446
-57.653549
-147.113083
-72.385094
-89.439339
-58.702377
-85.113930
-62.783943
-74.723221
-139.552780
-148.772659
-103.648552
-69.864853
-108.251762
-63.272846
-126.085899
-85.809250
-99.733513
-57.279140
-131.209015
-75.375580
-95.179985
-87.837601
-125.300865
-106.435036
-112.348808
-153.025528
-116.926834
-87.666100
-66.702034
-62.250156
-46.499832
-144.811584
-73.706108
-48.756844
-137.634842
-72.377678
-73.117050
-34.395164
-137.925598
69.577385
41.484367
61.327557
71.411453
-56.650520
-156.852997
-90.996254
-71.173988
-61.385529
-124.726074
-59.517937
-59.809414
-28.503508
-60.858341
-148.794373
-151.638199
-150.567688
-139.198792
-165.768997
-140.467896
-79.210167
-24.681881
-132.456345
-58.916363
-158.672867
-86.948814
-83.665977
-73.088440
-96.153473
-130.257141
-149.466217
-69.310448
-74.025909
81.905365
-61.725460
-49.044880
-70.803009
-40.317284
-83.181656
-72.791946
-65.776192
-54.304489
-69.720215
-66.514786
-56.872345
-66.181076
-150.420868
-47.711891
-130.712112
-111.403206
-46.133030
-64.111893
-65.275314
-107.301079
-68.907806
-90.051781
-68.545326
-97.156929
-74.282196
-54.877605
-98.002907
-65.553078
-76.363831
-59.586075
-94.741188
-116.651878
-67.260201
-104.945473
-156.941818
-157.992767
-120.574852
-110.810692
-111.011566
-48.745510
-70.236847
-68.188438
-107.407768
-59.171307
-55.786991
-116.789246
-63.619247
-56.956814
-89.705284
-130.475174
-49.044807
-62.011284
-130.739090
-48.649700
-94.233528
-170.153229
-79.599930
-58.363907
-61.605652
-68.300644
-99.705589
-110.014824
-88.393356
-150.147247
-54.668785
-156.249619
-50.308792
-165.727432
-70.236565
-143.823776
-84.601395
-97.764496
-97.587631
-88.501869
-118.778595
-64.246094
-110.230553
-131.349991
-75.629486
-109.059074
-134.856934
-83.837723
-132.066284
-108.232674
-68.485268
-117.980270
-105.111595
-67.554886
-115.949600
-111.723953
-83.880287
-154.191238
-82.716545
-96.510033
-59.569847
-57.375656
-62.320282
-99.765343
-76.490349
-56.786667
-51.831524
-40.325516
-30.058523
-60.108913
-60.420902
-49.776897
-158.455215
-81.776527
-53.081383
-168.741043
-138.882156
-80.927589
-51.378944
-108.989136
-42.247936
-78.382515
-82.711807
-76.912949
-37.919197
-80.722710
-57.807728
-129.896103
-82.084862
-141.538467
-102.572807
-65.220985
-66.367981
-67.821938
-63.699585
-60.347805
-70.660805
-50.804836
-60.509201
-69.721016
-63.274788
-144.513000
-117.812836
-150.174835
-60.090649
-95.512230
-163.396835
-97.833549
-81.731010
-130.526520
-69.337578
-60.588844
-120.881912
-116.755356
-79.780563
-59.246471
-76.637566
-65.052803
-59.093098
-51.709538
-58.561821
-146.641815
-92.256783
-57.964184
-129.716904
-62.431423
-58.695133
-91.256927
-66.802139
-66.448738
-44.103783
-60.673962
-51.400944
-86.721207
-57.626049
-77.093117
-52.615524
-128.168381
-59.333946
-151.851730
174.988388
-68.181168
-91.286011
-148.157013
-77.579826
-83.182785
-126.727531
-104.766945
-111.161140
-151.950089
-49.978420
-85.348343
-53.547791
-55.924530
-92.935745
-103.650848
-85.886909
-54.821426
-56.082375
-109.507149
-92.356430
-83.881866
-63.008377
-112.697952
-114.067642
-61.995358
-76.015450
-64.324600
-101.810455
-56.417591
-161.445862
-105.936363
-127.985733
-50.476463
-59.178333
-84.396027
-112.492439
-73.130325
-98.344368
177.144592
-72.123795
-56.448833
-44.132366
-138.212631
-144.253174
-61.440254
-140.278656
-61.116364
-82.878189
-62.083664
-70.206993
-74.449875
-77.506287
-62.898415
-79.271797
-101.592468
-57.562584
-57.217060
-44.580330
-125.379318
-69.230141
-94.561165
-89.832863
-99.993980
-60.496254
-65.271744
-81.267586
-50.922436
-86.847893
-49.641617
-118.886063
-71.580956
-53.623508
-139.711548
-60.026711
-31.287838
-47.257084
-96.457268
-62.791988
-151.766159
-60.925640
-96.819206
-63.485458
-69.249008
-56.836357
-59.066528
-117.863228
-141.167221
-77.760757
-66.151482
-63.221020
-66.487831
-65.882942
-118.422089
-116.705536
-96.673180
-152.015549
-158.212158
-54.884682
-78.841965
-84.951126
-64.757515
-59.823040
-64.368492
-49.028431
-65.197594
-59.674820
-112.884384
-128.226395
-134.091263
-93.072838
-108.555420
-75.062248
-82.132790
-94.917191
-76.283417
-91.465439
-169.248184
-64.104736
-105.712189
-157.475418
-161.510178
-121.132713
-76.837646
-66.608459
-97.233055
-156.380539
-70.180504
-68.801552
-25.368319
-91.620636
-132.199036
-77.571907
-72.744637
-36.011082
-64.926048
-64.107880
-92.927391
-65.922211
-91.791962
-121.626411
-55.493591
-56.165615
-153.143005
-70.030815
-79.743515
-62.317673
-80.430367
-129.700424
-69.242363
-61.999714
-70.161751
-65.288406
-110.631981
-62.914684
-58.369263
-89.137276
-90.878891
-59.576767
-57.595928
-66.373573
-155.547760
-93.183716
-79.251396
-54.479340
-75.358063
-128.254669
-150.919342
-123.195625
-145.089737
-61.121582
-151.050583
-92.157265
-78.681343
-128.023224
-102.872925
-115.364212
-145.463135
-77.962280
-106.016632
-78.749908
-67.423859
-44.601402
-162.582993
-61.049950
-91.623779
-102.979889
-97.724617
-71.839615
-63.313362
-115.551521
-56.470337
-48.748299
-53.838680
-63.271706
-73.460976
-68.351494
-164.678223
-104.705711
-66.756302
-60.386162
-55.857235
-32.537052
-112.354706
-100.724129
-89.111092
-94.326050
-96.537849
-80.719048
-170.883499
-93.634239
-62.101509
-123.340027
-74.285118
-124.646057
-76.075424
-82.634422
-60.409798
-111.647690
-57.782372
-60.343586
-57.353321
-62.140305
-162.953217
-102.630699
-67.060028
-101.668022
-80.642975
-122.400917
-65.653084
-73.496201
-91.256981
-142.856506
-41.228073
-61.904160
-52.409676
-54.586563
-50.771572
-74.516884
-128.560715
-161.386414
-84.152000
-111.659653
-64.143158
-64.933952
-88.546822
-111.512314
-113.308067
-71.608284
-60.300362
-122.282074
-60.517441
-72.913406
-158.253937
-52.419243
-131.035400
-156.067551
-49.907654
-106.034012
-29.110764
-150.769730
-153.251877
-70.126877
-124.360268
-61.077972
-125.030365
-157.093262
-83.498177
-39.462814
-42.000671
-125.280228
-72.953621
-80.431389
-57.250507
-147.530350
-135.572220
-66.936226
-99.741676
-109.009186
174.742371
-147.994232
-44.904743
-63.841927
-113.929138
-103.509460
-70.312401
-88.390915
-49.232109
-70.932854
-113.734306
-63.162136
-54.650040
-69.471481
-77.963768
-63.752026
-66.860046
-59.313648
-81.404045
-59.105133
-76.053139
-94.133537
-68.909203
-50.956123
-52.893353
-91.880386
-81.538246
-61.274860
-69.884262
-81.836983
-52.382206
-87.147408
-120.189056
-69.509933
-153.379227
-88.107742
-154.298920
-75.241882
-66.024368
-156.912720
-40.259296
-113.840126
-116.287064
-99.078262
-81.568474
-62.533329
-95.760521
-62.769871
-57.132122
-51.921478
-58.888767
-109.339005
-113.892235
-112.860535
-67.280724
-128.095474
-157.550049
-84.333206
-61.168186
-62.361973
-88.216354
-56.256886
-64.724068
-150.819534
-54.627937
-71.452026
-63.006401
-55.212189
-61.433430
-75.008720
-58.023396
-53.174290
-70.862991
-106.612717
-134.074936
-41.729359
-52.154572
-89.288681
-145.277847
-107.350342
-69.671104
-139.278992
-166.218933
-162.992065
-141.025177
-65.795006
-61.344589
-69.037354
-64.881363
-130.210175
-116.255470
-154.239304
-80.757980
-79.854935
-51.829929
-147.335037
-64.305847
-58.976215
-63.385532
-84.895576
-84.549538
-118.768021
-59.462948
-69.096214
-129.565384
-73.515190
-63.144447
-76.429909
-65.108505
-114.189011
-65.607529
-89.062042
-60.230892
-152.382690
-52.251060
-29.513844
-152.006409
-68.260185
-157.322510
-42.576202
-53.745766
-58.684975
-61.236645
-101.036057
-62.459343
-84.288338
-63.985439
-87.176094
-69.978363
-142.757416
-120.941658
-86.685257
-83.064285
-84.115852
-91.285545
-145.351120
-122.025177
-58.096050
-101.959694
-116.219391
-58.748722
-82.435654
-107.405006
-59.655277
-73.502647
-131.193771
-68.575500
-165.301239
-63.277683
-39.496696
-61.092091
-99.503189
-74.915848
-75.211540
-59.251274
-40.871120
-58.850845
-60.664864
-81.311020
-34.507320
-76.194031
-98.244011
-102.796341
-113.031746
-99.021088
-73.112236
-104.790176
-70.079292
-55.671570
-58.981583
-90.326294
-72.376816
-71.704605
-63.591099
-116.289200
-121.695602
-152.477966
-105.678833
-179.112640
-116.956604
-70.685005
-83.587852
-121.675949
-64.391457
-83.894737
-79.524300
-59.533867
-56.276546
-145.830795
-75.520554
-68.332985
-64.680923
-64.378448
-71.720528
-92.573837
-61.842190
-97.036804
-64.171616
-120.910103
-52.512760
-155.199387
-99.463432
-69.484711
-85.530083
-83.742958
-49.543381
-146.203720
-50.117844
-54.353920
72.645210
47.564442
47.971031
56.787453
62.947975
38.378925
-70.868675
-63.308876
-77.447556
-154.216461
-97.554169
-68.084648
-160.282135
-84.966805
-96.326706
-153.647491
-71.356216
-60.259117
-37.872517
-31.382986
-61.692917
-108.249619
-66.541672
-91.862633
-70.901962
-87.767403
-154.597794
-162.475891
-78.143272
-103.297508
-123.117157
-114.831795
-126.421440
-55.350327
-76.082932
-77.801758
-145.937210
-61.486126
-72.168297
-31.599619
-51.873104
-57.069084
-102.493881
-82.915825
-52.893101
-154.424561
-60.497940
-57.040150
-71.694542
-75.495766
-143.498398
-56.579231
-144.895737
-58.616394
-79.054108
-124.547508
-79.368484
-56.022041
-54.918301
-117.851250
-100.479332
-98.817841
-98.789970
-72.633965
-89.462852
-56.409615
-76.583771
-157.036621
-72.755302
-96.152931
-162.479401
-53.717884
-72.302528
-124.216461
-155.228424
-154.329010
-54.043026
-148.246185
-45.800537
-52.310295
-66.516342
-50.336750
-71.503304
-55.428139
-66.028099
-136.860641
-62.765324
-151.674362
-59.836948
-68.376205
-142.783905
-119.216507
-61.342655
-95.830421
-98.716377
-103.236191
-61.839752
-163.909515
-81.466911
-61.735126
-77.794624
-61.940701
-91.132454
-142.017181
-64.902534
-72.061211
-84.512459
-124.965652
-93.967369
-54.475616
-64.293541
-72.998199
-60.498425
-87.725136
-56.389381
-32.898811
-67.558167
-67.640083
-71.105728
-53.496971
-53.494637
-148.719208
-73.247726
-120.229385
-94.517151
-98.045227
-70.795334
-93.566406
-150.895126
-68.831062
-73.727638
-97.530960
-68.649582
-80.657425
-103.254242
-55.529522
-70.102287
-59.071850
-66.070740
-68.003510
-74.229996
-125.061920
-64.262146
-48.921028
-67.497337
-159.129272
-115.631561
-44.508259
-83.267822
-134.601669
-81.209991
-58.082661
-76.255646
-67.464661
-62.620216
-65.755051
-48.478218
-69.873375
-72.416611
-139.448883
-70.582878
-156.180984
-77.404961
-70.572777
-155.397034
-158.507965
-60.228733
-118.313538
-63.864807
-144.893936
-147.452621
-104.056328
-168.125046
-120.278206
-85.260933
-145.212234
-127.617081
-75.180229
-61.906490
-30.014967
-56.047150
-94.627632
42.499279
-58.748932
-89.084450
-155.870316
-55.614285
-57.901806
-126.075806
-87.035667
-99.173286
-114.474007
-67.410156
-102.007553
-92.129799
81.210739
49.532261
65.824715
-55.950760
-73.143684
-84.265724
-57.095947
-58.145084
-153.254593
-121.203094
-79.274094
-71.578156
-57.637360
-53.989189
-66.030205
-155.186691
-64.506615
-57.508606
-101.360229
-153.744476
-62.654373
-106.759323
-39.252678
-79.242538
-141.894638
-44.618942
-58.761253
-90.266434
-85.167358
-78.663330
-85.223244
-133.804153
-151.495255
-115.504944
-126.549904
-88.822449
-112.323448
-66.953255
-55.380527
-72.896103
-60.510090
-90.029961
-78.402641
-75.422348
-80.059479
-54.986355
-56.969753
-113.351395
-150.335114
-152.999832
-158.976776
-72.788826
-57.932228
-117.391098
-65.476387
-61.196304
-103.383675
-162.184464
-165.066971
-90.403175
-61.835331
-143.471207
-109.349426
-124.920708
-63.974316
-121.269295
-174.111755
-132.537613
-93.121796
-118.181244
-114.326172
-82.447189
-177.907623
-118.778664
-52.797211
-58.716980
-116.084480
-109.457489
-61.465034
-77.006393
-56.891720
-72.270126
-80.735947
-34.285816
-72.507698
-64.185677
-114.375336
-34.489132
-91.822487
-107.994232
-58.487309
-126.585381
-66.528999
-33.758999
-56.742916
-82.272987
-131.704559
-82.056870
-74.097931
-81.787590
-74.256592
-130.699814
-63.669857
-76.218346
-62.765678
-42.632736
-62.381432
-62.480129
-73.178398
-49.255215
-96.687622
-65.313065
-57.584797
-141.310822
-61.522583
-53.331017
-59.924709
-77.100868
-44.824993
-138.135101
-52.241753
-82.617851
-63.976795
-89.981102
-21.278168
-87.584717
-60.826027
-64.151108
-148.211014
-126.652954
-92.429077
-84.946449
-59.652328
-125.490677
-149.626633
-57.968407
-73.667999
-110.757706
-150.786987
-136.685989
-126.206535
-72.249428
-118.067078
-58.588753
-39.136086
-90.853325
-63.933628
-162.183075
-52.123718
-89.867577
-55.012257
-49.907883
-50.615696
-56.372856
-92.965378
-46.884907
-84.953941
-60.443020
-64.822174
-70.899590
-84.208336
-142.090271
-63.718925
-123.511108
-88.266273
-73.328537
-68.426498
-65.576004
-62.351181
-83.574585
-122.855095
-82.464928
-57.045067
-124.109001
-148.889755
-75.586304
-83.200645
-77.545647
-80.017311
-68.775108
-56.780235
-68.034813
-68.329643
-52.292564
-82.357475
-79.641754
-110.726173
-123.459595
-63.694550
-61.775505
-142.070114
-136.453995
-82.391388
-64.714546
-123.803978
-158.731003
-63.880413
-108.196198
-67.037331
-70.543503
-116.982567
-102.008392
-139.223755
-60.241295
-95.429214
-70.620781
-42.037338
-58.378128
-74.192123
-147.881989
-65.502235
-83.971893
-88.293304
-66.443802
-119.711929
-113.448181
-96.170387
54.809502
46.837288
72.177055
17.072939
71.336555
-84.842430
-49.803432
-70.766518
-116.563484
-89.791603
-72.407265
-92.157730
-63.711086
-68.353127
-53.902855
-49.194244
-71.383591
-58.372345
-91.155807
-78.048813
-128.058487
-166.986023
-128.864044
-82.017258
-79.251968
-57.160759
-68.816818
-55.100430
-113.301941
-59.858032
-57.094799
-144.007965
-91.592018
-59.428741
-70.673126
-64.551346
-67.258568
-61.857098
-168.971085
-78.429550
-79.677498
-90.430428
-102.275299
-64.410156
-37.567883
-30.018717
-75.637398
64.560738
47.094864
38.160301
46.905491
70.649490
84.921814
59.507618
38.617039
44.348446
56.605068
44.842922
54.819519
67.728050
56.171009
59.093864
52.487423
58.205982
70.303253
57.389488
58.418167
48.525761
37.795422
44.247536
63.511509
74.140289
-158.613113
-70.587601
-69.096458
-158.162537
-87.908844
-71.709358
-65.977036
-100.604805
-73.043488
-87.651573
-77.898300
-84.174507
-61.199432
-73.274567
-157.123871
-64.269958
-36.138279
-117.321159
-89.959229
-101.237328
-100.228523
-59.094479
-14.309112
-91.113831
-149.709946
-67.370964
-55.324299
-85.692993
-159.392426
-68.658653
-62.962082
-123.564743
-156.651001
-126.400787
-61.663647
-124.397583
-55.999317
-78.132095
-60.217903
-35.167755
-49.318390
-71.388214
-166.459076
-74.252342
-95.803551
-117.750336
-151.120987
-125.701622
-70.829887
-74.607658
-82.831612
-91.919601
-66.347473
-143.934158
-70.314659
-51.364433
-67.853279
-76.168198
-67.006927
-123.177704
-124.294617
-145.637329
-59.439724
-106.650932
-107.072609
-119.896477
-79.075958
-95.640511
-76.917595
-172.292297
-96.634087
-49.132759
-117.058563
-79.494255
-95.139145
-71.037788
-110.959892
-162.993881
-83.947464
-122.132462
-127.208138
-52.847717
-73.170555
-118.068718
-142.744247
-157.323761
-55.110096
-53.027569
-63.396214
-63.076645
-100.795906
-76.835388
-69.589935
-63.845409
-95.673935
-120.652008
-60.359695
-69.167511
-85.070572
-124.533333
-77.940620
-75.717857
-80.253227
-67.829849
-148.464264
-145.220352
-62.553505
-57.488121
-96.426331
-63.427990
-72.299568
-55.190102
-61.141376
-148.847321
-69.224739
-93.862000
-70.691132
-44.807446
-161.835617
-41.659138
-68.516655
-74.999336
-96.570244
-87.065964
-71.962448
-65.419861
-154.661942
-67.445671
-80.668327
-85.999100
-86.249168
-148.805252
-58.515759
-61.257278
-64.618553
-148.267365
-68.550308
-144.774887
-122.235764
-68.979385
-62.734150
-72.005630
-35.789001
-70.428612
-62.209606
-151.863693
-74.804176
-104.535439
-95.017273
-72.925888
-123.435692
-61.398815
-75.795670
-72.247917
-84.319046
-73.697762
-137.352890
-55.725544
-56.477337
-49.851566
-81.872787
-87.180168
-72.413750
-57.974712
-61.886517
-154.913132
-73.847755
-90.728325
-76.799767
-151.399612
-94.866249
-76.290871
-77.442818
-100.264786
-140.778656
-102.738380
-168.342255
-107.522118
-146.093582
-98.377922
-76.977058
-132.517502
-82.500038
-90.928818
-123.368347
-134.441101
-31.967402
-75.465103
-65.621666
-35.660786
-65.269394
-84.551010
-64.750801
-122.488182
-66.377571
-72.301308
-69.444923
-147.114258
-136.054550
-87.146286
-62.708618
-49.048908
-83.214569
-54.503059
-71.001770
-59.553925
-62.474316
-65.869682
-58.514263
-99.059433
-69.488991
-8.570291
-135.879379
-151.469360
-68.902527
-136.980804
-60.056866
-62.549381
-74.870224
-76.549751
-121.435295
-84.698608
-75.810669
-63.059704
-76.786583
-62.015362
-90.095398
-77.902824
-73.506287
-56.780254
-69.680794
-58.713184
-58.167500
-62.482750
-54.854698
-63.994839
-150.964081
62.648281
53.779663
42.787056
72.262100
69.049385
43.428394
-109.358170
-46.674210
-96.484161
-72.252602
-74.574615
-95.532379
-95.808647
-55.483849
-77.823395
-127.564514
-64.751038
-59.517132
-60.321960
-36.200012
-68.445175
-99.077957
-128.982712
-64.508293
-56.567551
-64.916588
-94.435738
-33.266071
-56.250099
-64.905914
-57.396404
84.404099
69.369766
45.457466
50.437344
68.741852
-93.391457
-55.115677
-36.656387
-61.154900
-61.395496
-153.611740
-88.503304
-77.245285
-63.896019
-129.965317
-40.679165
-52.717873
-55.816673
-60.572655
-66.713211
-44.765850
-136.188217
-74.140045
-31.372406
-143.676376
-88.843536
-146.488312
-80.403992
-59.343147
-72.850975
-56.851757
-54.043037
-54.461636
-101.193832
-116.021957
-59.408245
-107.036598
-88.181450
-114.370583
-51.635067
-112.901573
-70.532913
-162.196091
-54.742630
-65.390205
-115.323502
-110.925034
-92.665520
-79.373459
-60.348927
-105.114861
-108.648407
-75.233818
-52.669697
-73.679771
-84.062798
-60.578476
-76.911758
-48.821632
-60.464287
-64.982979
-117.507851
-123.427971
-73.179489
-57.461224
-127.752930
-63.655918
-65.953720
178.058502
-102.192413
-112.826141
-60.951580
-77.584679
-104.094460
-106.897049
-62.670303
-63.104401
-51.926598
-74.116096
-71.035736
-59.547787
-98.567574
-98.057487
-61.095089
-144.211975
-72.998878
-70.065628
-75.052612
-83.004471
-51.871075
-59.975964
-107.870827
-116.574509
-145.576324
-158.128281
-85.893402
-60.925522
-56.418102
-164.222168
-58.718128
-156.505219
-70.957878
-67.067482
-67.845345
-50.191624
-59.968342
-54.552696
-74.191734
43.776176
67.912567
65.018158
89.904137
62.791187
42.339111
73.418037
58.785046
55.900982
-60.424774
-71.835106
-70.920631
-92.892746
-43.284401
-66.708580
-72.986336
-80.515167
-140.276855
-75.845680
-101.494507
-70.898811
-57.706306
-118.449326
-73.615356
-130.922333
-88.099190
-123.296959
-68.217674
-152.620972
-77.938835
-72.547394
-112.570206
-38.300400
-63.699604
-102.376541
-60.207581
-102.472672
-56.929680
-69.244011
-113.764549
-63.742649
-45.924534
-104.691254
-88.209282
-69.891060
-77.061447
-93.845779
-110.828262
-108.924393
-57.089863
-78.349068
-168.445572
-63.675117
-128.566605
-61.400753
-88.992546
-76.859558
-158.844742
-76.911629
-164.650589
-55.497162
-57.648243
-67.525116
-55.028957
-76.069656
-50.580330
-90.640083
-61.111626
-123.051285
-136.582336
-167.570786
-60.080444
-120.368309
-97.023514
-75.805687
-59.724571
-131.969101
-36.832512
-64.369667
-120.014351
-83.754700
-65.149635
-79.805908
-66.296761
-60.678501
-138.848770
-61.966179
-86.449524
-96.179428
-123.828056
-51.781254
-119.064041
-75.490379
-48.619808
-101.549782
-138.202606
-71.029846
-66.910759
-68.036484
-59.282570
-85.944481
-102.768997
-133.698044
-134.367996
-68.015114
-66.423485
-58.820549
-127.830696
-82.624237
-122.114899
-63.039639
-64.700417
-152.452408
-156.665909
-142.461685
-118.015297
-58.114464
-73.209053
-80.033356
-102.689003
-96.971306
-124.597168
-21.911745
-63.328720
-151.577255
-139.455872
-152.490692
-131.243668
-89.165382
-66.860229
-165.220688
-57.188824
-54.207573
-155.218658
-60.227047
-100.114326
-144.869705
-151.547119
-68.976051
-66.777176
-138.523972
-58.417519
-118.467766
-66.102448
-141.274063
-64.927567
-151.464478
-46.641964
-73.878395
-65.198685
-54.366203
-61.842976
-72.990639
-64.301292
-90.218269
-57.011265
-143.129944
-61.463699
-54.015976
-107.103668
-81.370285
-68.854813
-64.966850
-155.671402
-56.661140
-78.848274
-61.795258
-63.190979
-55.527161
-92.307144
-135.589645
-149.098694
-73.126465
-139.350830
-59.587345
-61.302258
-128.326385
-67.990318
-139.280685
-94.066223
-71.967377
-81.350426
-105.632339
-47.347191
-70.656868
-116.229408
-148.804672
-65.611252
-68.630058
-64.481712
-146.551788
-116.995331
-130.034897
-93.992935
-67.342445
-82.327530
-162.219696
-113.453995
-80.848221
-95.189545
-121.539413
-116.245567
-59.616280
-79.373131
-165.690414
-51.976994
-60.030071
-74.209877
-62.659782
-69.461151
-55.944992
-60.622295
-79.269508
-100.652916
-70.719048
-86.147842
-113.615875
-117.698822
-103.889587
-68.903313
-113.194336
-148.213379
-154.945831
-135.663177
-110.858795
-68.348389
-132.090302
-61.007999
-72.079300
-78.832123
-69.794235
-64.127655
-52.828476
-101.170822
-103.127861
-91.242767
-88.318413
-55.894920
-88.949173
-79.451057
-49.915379
-58.570435
-63.942307
40.596725
74.133095
82.711906
71.192276
54.511997
46.437832
77.528351
47.828243
64.115517
58.130386
46.611736
61.330669
58.016674
47.456509
47.218231
5.249416
-94.029640
-55.371258
-133.578186
-107.998978
-67.852081
-160.785614
-94.061081
-54.990505
-103.302879
-64.667679
-83.736565
-66.483170
-84.686729
-96.390381
-80.461372
-109.802895
-130.993134
-113.856049
-82.325317
-60.702477
-125.588158
-58.809967
-153.492599
-81.139122
-56.513435
-53.472942
-67.431351
-146.165222
-66.501854
-153.965637
-108.183395
-137.925766
-138.921432
-79.369789
-54.316559
-139.805740
-104.885063
-88.746651
-88.129074
-89.622223
-50.451298
-78.780144
-72.169930
-59.872219
-38.388050
-67.210762
-60.445301
-137.232010
-114.040184
-71.892105
-78.643211
-40.324722
-52.246605
-133.224625
-116.114616
-61.937340
-68.385376
-73.152901
-59.854954
-51.508732
-80.605537
-32.963173
-64.465958
-97.613052
-79.496002
-111.123192
-93.577995
-55.782482
-91.565689
-69.389549
-48.895142
-66.746384
-57.921291
-157.373856
-62.874580
-43.176037
-68.062225
-76.024063
-57.109707
-23.620935
-94.996696
-72.881294
-65.911446
-100.403046
-54.982681
-136.934860
-80.299240
-110.406715
-63.592953
-103.748138
-118.107994
-156.860321
-55.197842
-65.982689
-84.110527
-56.012993
-53.092148
-71.987907
-77.202965
-64.730980
-63.387566
-149.010620
-69.320244
-37.612724
-47.949013
-133.490860
-145.816452
-145.826736
-160.156631
-59.613251
-65.585274
-67.833923
-160.201508
-41.499027
-41.196476
-92.687851
-38.398849
-92.926804
-62.564297
-66.069626
-149.758316
-85.639206
-102.591545
-160.913010
-106.434204
-64.703789
-110.054237
-59.813492
-144.019852
-90.643723
-61.568211
-62.409218
-77.235435
-62.905334
-106.283363
-149.382019
-60.414318
-52.249771
-61.868683
-92.459961
-72.224144
-107.303291
-131.030914
-88.683655
-136.130280
-29.340786
-134.593491
-102.966469
-125.083061
-114.766380
-59.422165
-88.248291
-85.472710
-60.152653
-52.265194
-127.840179
-129.880203
-51.813160
-54.130825
-45.614590
-90.446022
-66.169350
-64.799568
-61.867836
-86.962532
-114.150803
-76.504768
-180.000000
-79.305367
-147.970627
-159.478699
-79.593239
-58.797871
-99.232193
-101.746758
-50.709301
-76.401344
-98.327805
-64.493805
-110.584274
-91.104652
-68.493340
-76.494881
-77.400291
-66.310524
-70.764542
-129.355530
-84.192268
-32.885708
-100.413567
-120.421066
-138.376373
-119.407463
-94.022316
-71.709541
-61.423302
-61.105450
-117.164429
-141.113251
-65.458885
-100.075813
-68.533165
-59.925079
-69.001091
-79.663429
-31.762762
-61.981750
-154.138855
-61.002876
-139.755096
-91.693832
-119.004295
-148.084808
-70.214989
-65.361908
-57.327728
-111.736382
-27.958845
-135.013687
-47.334366
-78.280144
-107.751389
-59.599537
-34.235001
-96.985718
-66.121391
173.758575
-41.286861
-65.460243
-60.548340
-85.873573
-75.391220
-71.715454
-78.272270
-122.132408
-58.969017
-122.126411
-58.356007
-60.553516
-98.445724
-145.754364
-57.128605
-69.342796
-52.717758
-90.431099
-80.164352
-78.511047
-85.206161
-50.979984
-72.468521
-104.531631
-63.020088
-59.129990
-101.867226
-155.257187
-107.181824
-119.538918
-85.584267
-109.439667
-104.566315
-55.546314
-65.830727
-89.420578
-82.379662
-48.890869
-128.833435
-90.578423
-155.471497
-47.931358
-70.737823
-125.797691
-62.414211
-130.893906
-64.888535
-48.903999
-55.460457
-70.615112
-80.727303
-57.918705
-97.146133
-68.368187
-94.717804
-82.184937
-68.216179
-159.537994
-61.005730
-38.192493
84.646461
45.007687
53.829437
63.147972
-86.594742
-65.096336
-96.856178
-115.105759
-55.625446
-157.007126
-66.726013
-80.259758
-54.880344
-128.231918
-107.460182
-60.066769
-138.500580
-75.931763
-54.536522
-69.683662
-56.625122
-144.888077
-66.053169
-134.893250
-57.699951
-118.346596
-55.218056
-94.612503
-106.384628
-80.440521
-65.580925
-51.842396
-172.384048
-51.806477
-90.677353
-106.835121
-90.206703
-100.299759
-58.656219
-59.967754
-53.910667
-64.319038
-117.477852
-159.217697
-150.237595
-91.192604
-86.716805
-77.999626
-78.962280
-90.763870
-150.113876
-66.944946
-90.980743
-73.628029
-151.320175
-55.442036
-89.635239
-51.621231
-141.951233
-57.316238
-50.572384
-86.612404
-66.450256
-71.842270
-66.239677
-75.919395
-97.121407
-62.186008
-83.047585
-104.500534
-171.256516
-85.823196
-107.745079
-39.464722
-69.536133
-62.930916
-141.636841
-138.346588
-95.916550
-83.706787
-109.525650
-83.912430
-161.238678
-97.569855
-63.489952
-66.290611
-156.575760
-77.513817
-79.346962
-70.403694
-113.895554
-132.452774
-87.838120
-81.652695
-117.703033
-66.385063
-69.875671
-96.769585
-58.124859
-104.900497
-79.962578
-96.856857
-106.336884
-119.103317
-146.717056
-125.278694
-41.187931
-77.958275
-21.399778
-48.555115
-60.058029
-68.672508
-61.705662
-155.800980
-54.933399
-71.731117
-109.019409
-65.771057
-119.864838
-132.731750
-115.320854
-80.879890
-87.128059
-68.920921
-52.735382
-59.436207
-66.656151
-91.964088
-72.544281
-164.566727
-52.848347
-119.904564
-64.389946
-66.478775
-47.647648
-52.227570
-52.988689
-66.951347
-56.711872
-40.713902
-125.486526
-161.293976
-136.683578
-138.554443
-68.418282
-28.339390
-91.259216
-61.068840
-52.669819
-104.466019
-115.156326
-140.919876
-119.071320
-97.794067
-64.671600
-137.573441
-64.129555
-134.745804
-70.044945
-64.281311
-60.582912
-60.718166
-136.004501
-53.420780
-91.288429
-45.809166
-119.247597
118.608772
-117.896492
-145.631271
-70.547600
-84.922882
-86.462662
-92.690727
-89.487694
-65.861328
-135.711182
60.190548
72.680267
59.509892
44.351723
43.734940
47.921162
70.614914
-152.678909
-53.216732
-147.210922
-146.596451
-156.518539
-148.527512
-65.068596
-108.788132
-96.158463
-107.239571
-80.208252
-73.063385
-83.535049
-60.522194
-68.743546
-67.569901
-79.580864
-73.551743
-37.495007
-134.231857
-134.037628
-86.713524
-81.450432
-128.370575
-60.548927
-107.664459
-70.836159
-79.179016
-58.707821
-56.013237
-104.556488
-47.359211
-165.213181
-119.246887
-68.778587
-138.588226
-88.175461
-77.229469
-50.674126
-53.063965
-123.941360
-79.790634
-105.771378
-158.303680
-68.999168
-60.995621
-157.150467
-94.408669
-100.907677
-71.449409
-133.311386
-59.132858
-71.385605
-54.818428
-137.971695
-59.528183
-149.138977
-68.901718
-143.273178
-149.887924
-54.446026
-70.498650
-68.813240
-79.234131
-66.021881
-66.148933
-60.103626
-158.085144
-59.087582
-151.525330
-99.178101
-113.458900
-46.683563
-57.007126
-133.298508
-136.184845
-151.012436
-44.077194
-54.238277
-69.033592
-62.593258
-59.172577
-96.709801
-68.473801
-84.065651
-93.146202
-111.887245
-96.219025
-161.597000
-71.355164
-64.421204
-105.186310
-84.121185
-79.548943
-76.630203
-36.106308
-67.090393
-71.522667
-66.823463
-67.902588
-120.078720
-87.773544
-62.891430
-65.702911
-65.731117
-123.161926
-95.505455
-104.740250
-165.303848
-95.519661
-62.218307
-109.763863
-105.270943
-66.120277
-58.447388
-139.033112
-62.820518
-71.655533
-63.628994
-52.474361
-74.884293
-154.377411
-95.223541
-85.055382
-61.601269
-72.734322
-85.672318
-58.462112
-60.399727
-157.091614
-140.275848
-60.459126
169.874313
-82.027740
-55.964638
-40.057667
-53.546280
-33.514099
-66.617043
-55.091820
-39.136086
-149.864868
-124.072472
-148.109848
-85.300117
-144.665314
-53.473076
-94.367859
-101.451492
-157.063370
-61.123798
-62.521198
-88.326416
-148.257278
-125.904762
-61.833897
-93.385269
-74.190727
-69.906624
-58.714783
-132.526398
-126.730164
-69.188858
-58.233711
-79.636276
-65.220886
-49.066677
-90.122864
-105.847473
-151.075455
-62.863918
-90.652969
-70.119316
-55.517933
-142.473373
-129.522858
-62.647148
-104.633133
-168.694458
-120.832489
-162.518188
-59.046360
-99.352592
-128.593979
-66.671730
-90.253227
-57.441067
-92.984016
-125.258682
-62.066849
-84.784363
-60.420444
-72.625389
-82.760353
-66.991302
-152.922684
-172.804443
-159.119705
-64.922447
-63.623100
-62.774662
-56.127541
-123.659950
-102.103088
-152.643951
-113.104515
-94.210587
-79.294838
-127.414589
-115.882912
-72.128769
-100.427162
-89.358276
-99.994179
-123.521133
-92.630409
-91.619568
-122.094353
-102.739975
-117.515610
-58.722916
-54.129410
-88.778282
-114.738632
-87.025787
-77.447678
-112.450363
-58.212887
-84.376198
-81.097862
-82.828224
-95.035507
-75.852814
-104.945557
-101.538826
-62.180920
-156.919205
-62.967449
-123.636879
-100.373558
-163.635071
-88.088951
-116.472160
-114.200882
-115.738670
-106.957085
-142.658691
-72.671219
-97.826271
-40.412415
-57.062103
-58.271351
-113.933533
-71.229675
-149.570114
-107.251701
-139.757690
-81.928009
-72.851349
-119.167625
-59.878613
-49.650394
-40.436398
-54.324024
-51.282944
-61.276390
-73.097198
-76.528587
-106.756264
-88.216232
-99.177338
-57.835861
-88.979172
-81.071877
-129.587341
-79.397575
-61.942284
-152.871094
-78.982353
-147.574646
-100.677422
-89.241501
-70.907928
-80.965973
-136.418564
-72.114952
-46.052475
-63.034687
-55.156979
-149.363953
-152.667694
-55.696312
-68.535645
-66.026489
-63.969006
-172.133545
-60.476364
-74.613380
-43.363808
-53.242687
-56.767052
-61.047997
-60.270283
-56.078896
-123.702782
-114.327965
-111.357063
-69.875870
-93.018593
-67.794907
-76.790634
-104.318291
-165.076859
-98.029900
-67.354378
-65.854088
-62.330078
-130.912201
-50.416611
-119.192505
-136.322830
-153.357880
-60.714066
-117.094040
-86.776154
-56.829159
-75.277992
-135.241638
-73.689499
-87.895309
-73.851181
-59.354431
-55.344433
-72.937553
-55.956779
-68.089577
-62.559395
-64.625343
-74.725777
-79.720627
-80.700882
-57.246792
-47.719368
-96.029442
-59.421524
-116.456810
-151.077881
-82.893585
-68.621063
-80.656738
-56.207195
-151.118530
-59.284084
-33.940472
-23.947824
-83.439362
-157.354599
-48.622871
-26.255695
-64.142303
-160.851212
-155.382660
-67.208824
-115.113327
-44.273109
-44.818939
-63.026768
-84.108315
-62.982525
-65.347961
-61.918392
-103.990585
-88.672531
-128.250320
-65.659279
-95.201843
-104.477661
-98.704208
-56.762436
-69.249451
-160.712601
-96.739403
-163.828766
-54.632782
-66.477432
-79.078011
-53.317917
73.137634
69.103783
60.974701
-56.043484
-54.444977
-71.091255
-65.860344
-92.515091
-61.687054
-85.218964
-70.109840
-50.351063
-87.425819
-89.580833
-65.881142
-64.776703
-81.810905
-164.423630
-92.748222
-95.180832
-64.706253
-58.303673
-56.336014
-69.388847
-66.538780
-61.010197
-67.607254
-160.919968
-115.686531
-97.877892
-176.885101
-115.750130
-109.849274
-84.682381
-44.061466
-65.262703
-77.370651
-71.828743
-50.370029
-66.997238
-66.027077
-57.220177
-87.001152
-91.707726
-63.708916
-95.877571
-65.761978
-122.004631
-73.323540
-94.250015
-90.262024
-92.895432
-159.541122
-103.243141
-70.885078
-99.686737
-151.538483
-90.172478
-164.573196
-52.327324
-85.738335
-83.523041
-80.567192
-67.670044
-147.144318
-149.616058
-77.689171
-60.612831
-60.263561
-65.105682
-102.663788
-123.169655
-43.780228
-67.765800
-53.295170
-63.302437
-74.956947
-28.073065
-149.505569
-66.373436
-82.020149
-146.692505
-70.079842
-55.938301
-62.399921
-89.017616
-162.539124
-69.904884
-65.177841
-61.185131
-148.779526
-49.930756
-104.120255
-66.402077
-80.906067
-93.449821
-158.509613
-122.177567
-78.780586
-99.850357
-160.055084
90.486145
69.161644
84.429222
69.872108
92.758469
40.068161
52.565266
39.450310
107.547920
-59.352116
-52.284599
-59.214081
-78.520981
-130.935532
-166.756973
-59.936962
-68.811485
-69.335640
-115.815369
-46.714088
-54.150097
-69.748314
-45.518425
-68.352051
-146.906021
-59.870152
-153.892807
-87.783371
-128.033005
-74.236519
-29.213305
-73.738075
-59.539417
-73.109558
-66.534622
-66.504852
-155.470596
-56.211975
-103.516617
-118.718231
-59.583912
-166.136078
-30.289352
-58.743320
-69.034866
-156.996414
-68.714607
-75.920555
-48.769066
-51.797382
-85.831825
-67.972519
-71.942902
-54.722973
-68.012527
-62.127464
-71.720596
-67.779404
-56.506435
-56.459454
-107.206276
-47.801365
-130.166550
-153.006500
-87.781166
-61.853786
-100.686272
-95.306053
-69.832809
-153.932999
-96.688660
-98.909309
-137.861954
175.835754
-60.894199
-61.068348
-57.618900
-133.888000
-66.926353
-105.040199
-90.189529
-75.716103
-84.018173
-88.712456
-97.926376
-51.342705
-60.412174
-63.781456
-122.874130
-71.252953
-57.147739
-93.575905
-63.255772
-50.761265
-66.437714
-121.744621
-85.511124
-113.163757
-73.954247
-154.053543
-64.759026
-88.314003
-57.453636
-52.180756
-79.599487
-72.758377
-66.672615
-75.881706
-57.099068
-47.462833
-34.820831
-66.318947
-170.204544
-60.957542
-52.830662
-151.869110
-97.756172
-129.244049
-119.238960
-77.309387
-59.898418
-114.776596
-113.880943
-110.755112
-89.173332
-98.281357
-64.760597
-88.087097
-40.637451
-61.449802
-54.310108
-70.572853
-61.085819
-32.956650
-133.730667
-91.307060
-60.181858
-88.513069
-70.403206
-87.247459
-59.553070
-57.698582
-104.514603
-60.627296
-109.753906
-59.037483
-56.044262
-65.195770
-68.536530
-54.953842
-51.893635
-44.277908
-68.092529
-65.003654
-67.391953
-68.505203
-116.313850
-122.283195
-160.647018
-57.504513
-57.818874
-45.126251
-40.848278
-72.930779
-58.556690
-47.343929
-75.705208
-126.209625
-56.082600
-63.080769
-147.898224
-166.336685
-75.442795
-112.456421
-59.157879
-119.594833
-95.260628
-51.647141
-122.675980
-67.991447
-82.844101
-131.172043
-93.765404
-57.364933
-114.082268
-58.294979
-87.490036
-110.938423
-83.802780
-127.539299
-58.805855
-61.752121
-115.965088
-66.404243
-57.594406
-35.185055
-87.614876
-60.660900
-62.216190
-57.332127
-50.814278
-57.542847
-76.562660
-64.629044
-58.822433
-69.575737
-93.367142
-63.995659
-96.743515
-95.763069
-72.919861
-149.586075
-57.673336
-61.721630
-70.204399
-121.952530
-64.689316
-73.544136
-54.600868
-102.923187
-61.662460
-66.175713
-48.189171
-61.390091
-111.767357
-154.281784
-149.461807
-41.278824
-75.641006
-69.389893
-65.584694
-77.981194
-45.195568
-57.726303
-67.403755
-144.150391
-43.016125
-116.136841
-83.626343
-69.848663
-167.509872
-123.998306
-152.711472
-151.772034
-90.406448
-167.301102
-98.314827
-82.961884
-54.085930
-108.796562
-93.462456
-81.338966
-106.761513
-64.373970
-57.447681
-65.989120
-62.460102
-135.155045
-47.902397
-141.515579
-61.513535
-163.998840
-112.921623
-67.063820
-56.186905
-63.714741
-98.723129
-120.716965
-153.515564
-90.620361
-55.892834
-50.441525
-85.058784
-76.639732
-67.801247
-136.341309
-57.698738
-30.721479
-145.946869
-29.955368
-61.833889
-69.074181
-58.043560
77.140846
62.150833
-58.743156
-42.058422
-73.390259
-52.063911
-104.368347
-123.525688
-80.002190
-53.272762
-74.340775
-62.535698
-137.589447
-166.777359
-48.217735
-44.976227
-103.831245
-81.263481
-44.273716
-84.972961
-62.393291
-39.619968
-57.770012
-148.105408
-62.545799
-150.702164
-124.806511
-67.449448
-87.121780
-48.610065
-90.808502
-76.259460
-125.561028
-102.475945
-54.949123
-63.852169
-65.758682
-37.560841
-66.686989
-58.465351
-57.309937
-100.686256
-110.478378
-68.121078
-52.543072
-58.580391
-35.033157
-58.904587
-63.160080
-65.330765
-133.092789
-86.759697
-144.199661
-105.835587
-52.017345
-79.180458
-89.817116
-62.828304
-125.958763
-62.819153
-54.975792
-57.761501
-141.929489
-113.490265
-75.945404
-47.288078
-146.398117
-163.093903
-64.347023
-126.975914
-71.273621
-64.175690
-109.282440
-75.804916
-77.183334
-77.039513
-63.177956
-67.752792
-147.495407
-154.214127
-62.380066
-160.285324
-80.211075
-90.877304
-76.536667
-57.865524
-135.778488
-144.229614
-56.071049
-156.462296
-137.256699
-109.845230
-63.425900
-54.570820
-77.960732
-145.010498
-124.817604
-157.772827
-51.482319
-85.672760
-67.733032
-102.282516
-61.486103
-121.124382
-158.637054
-57.394180
-108.490601
-152.627457
-63.417252
-154.386719
-37.501423
-60.216816
-65.446579
-120.449394
-109.886551
-119.024002
-61.709991
-55.432091
-47.207577
-91.288467
-63.720436
-63.655277
-106.036446
-157.824493
-155.599182
-65.843506
-53.835888
-91.465042
-68.566582
-60.227013
-91.128036
-65.044960
-89.417519
-72.221718
-58.652477
-77.770195
-115.461922
-82.479454
-103.060478
-60.495609
-60.344955
-70.292343
-72.568192
-122.178009
-107.481705
-70.962318
-92.106735
-61.283379
-69.873657
-78.869041
-65.691933
-62.266277
-102.197281
-132.272644
-65.932632
-92.468781
-95.476776
-74.776443
-51.926125
-152.866714
-63.473457
-91.194496
-82.943336
-118.183319
-88.918808
-88.403404
-58.804825
-53.595234
-97.573334
-117.111481
-158.756577
-71.329277
-158.216187
-50.660049
-101.979271
-80.786690
-62.233765
-63.207211
-115.597916
-148.228516
-90.147316
-140.527466
-108.482224
-112.674850
-151.376129
-118.174492
-111.293900
-101.946289
-124.112564
-127.334061
-75.843704
-147.828323
-63.911510
-72.813400
-62.524914
-78.431664
-121.133179
-53.885410
-162.391647
-136.867615
-63.317730
-95.009361
40.657753
-94.620522
-53.982086
-103.346115
-63.423985
-139.922119
-35.136909
-56.977406
-58.673164
-75.795662
-77.711037
-86.182007
-143.967697
-81.046822
-50.852627
-53.186684
-68.544807
-55.780655
-52.002518
-105.246216
-105.646011
-119.224419
-141.611328
-60.265896
-71.874420
-57.809078
-60.044483
-65.970428
-72.942131
-78.579620
-59.186611
-118.580208
-109.176422
-73.683853
-63.442173
-63.626896
-96.559303
-82.214966
-94.521942
-117.074242
-66.140755
-91.518394
-62.453403
-81.836197
-61.114925
-69.015656
-114.895576
-59.018105
-52.345680
-166.790985
-60.582817
-136.144974
-88.194756
-56.155853
-69.262024
-128.750778
-58.070305
-116.659119
-74.995087
-62.831924
-152.075638
-125.202316
-150.468918
-92.533607
-64.240013
-70.242943
-96.943199
-112.612877
-143.725357
-60.608376
-57.646942
-69.328941
-51.836849
-79.226013
-137.504791
-73.268196
-130.553223
-156.770844
-62.271393
-57.549492
-66.444771
-93.743576
-76.553474
-69.746422
-70.620995
-53.141304
-134.729538
-149.730301
-40.697876
-77.383018
-65.031036
-118.016129
-72.819344
-73.597588
-65.341042
-84.572418
-55.569317
-59.859741
-97.114792
-128.290787
-121.601700
-58.555229
-133.611694
-138.025116
-41.803581
-66.250603
-70.148438
-94.082550
-59.092438
-77.767288
-56.229343
-58.441658
-60.036758
-115.838242
-125.166695
-28.517189
-54.445175
-97.964882
-108.196968
-94.994392
-108.089218
-47.573734
-57.513584
39.629417
71.711754
48.661549
64.071991
59.414024
86.759583
91.044357
47.118778
-62.899700
-64.490448
-85.629936
-69.045990
-86.138794
-61.211845
-140.529633
-49.106945
-69.723404
-73.486214
-153.996292
-38.986286
-70.262985
-78.580666
-85.790421
-76.789871
-49.796101
-58.043308
-60.938820
-147.886093
-53.978432
-118.910255
-81.672478
-97.487968
-100.259499
-51.903610
-67.121536
-120.272224
-56.780540
-81.511948
-157.147064
-89.602547
-76.649406
-54.401958
-38.144955
-52.773430
-71.988197
-55.437073
-64.640862
-133.227814
-115.360794
-80.510834
-110.343147
-64.679108
-103.120171
-78.560394
-73.000610
-115.320320
-136.813568
3.179215
62.611523
45.668037
48.162067
65.927635
51.356796
83.447983
60.247074
-105.399330
-84.400520
-84.455627
-75.587952
-54.854572
-65.703262
-58.034447
-90.394707
-157.234085
-55.309196
-45.316952
-123.038696
-112.983665
-127.345917
-131.259811
-57.375553
-54.253922
-85.587738
-94.299889
-123.241058
-122.380974
-68.043846
-171.712234
-49.138988
-124.225288
-81.665237
-55.117813
-57.387630
-113.544434
-60.622398
-73.993202
-163.089493
-78.115410
-58.223461
-73.644897
-82.874519
-158.122787
-73.115692
-127.160873
-56.517487
-92.641411
-53.509407
-66.023491
-155.909119
-80.052437
-77.269432
-58.816940
-53.738163
-52.723167
-61.653027
-62.519920
-61.879490
-60.359226
-65.349564
-63.941784
-69.771820
-65.448921
-44.544174
-66.247200
-52.705566
-72.277557
-159.191086
-69.398209
-79.343811
-68.133781
-96.364975
-54.431351
-91.806831
-79.689735
-156.977539
-70.700981
-62.770180
-127.215042
-56.533482
-109.366638
-56.635773
-45.275349
-60.027901
-67.252182
-55.138546
-157.271744
-63.398094
-72.918289
-60.072079
-58.330406
-145.988846
-30.520302
-60.434261
-61.526161
-128.731720
-40.496086
-141.273911
-57.955715
-53.337189
-88.927025
-79.178703
-69.651024
-115.190025
-129.609497
-60.901516
-69.264153
-88.743858
-64.043701
-58.482346
-59.750443
-149.346634
-84.327965
-107.043976
-134.739822
177.116486
-108.085182
-63.348179
-73.604256
-61.220909
-166.056808
-60.847748
-58.016052
-46.967773
-61.157127
-92.924301
-79.864029
-60.626553
-101.221725
-59.967152
-64.072708
-149.451035
-158.883224
-134.910843
-152.230667
-88.435356
-101.068710
-76.091721
-93.212975
-62.142948
-64.859825
-96.685440
-88.738937
-125.571587
-119.282776
-128.661911
-90.956253
-142.187622
-87.801292
-58.887367
-59.093494
-77.384392
-71.041626
-44.599857
-68.390274
-51.676090
-52.424641
-54.909401
-57.583138
-72.260078
-72.878059
-63.568363
-127.045311
-58.787025
-68.893356
-56.542542
-69.145920
-120.341782
-54.676365
-61.320518
-107.896881
-49.796150
-62.420700
-150.754486
-58.530853
-59.916111
-73.157875
-147.568314
-55.903404
-109.094666
-77.649391
-80.992355
-146.991394
-122.446983
-109.036263
-93.214325
-112.597694
-53.358349
-98.410034
-86.038612
-110.972672
-85.497673
-59.145958
-108.435310
-88.112457
-48.948193
-49.614498
-55.916523
-66.596748
-53.454800
-32.768078
-40.645260
-63.998474
-40.600922
-62.234612
-70.908478
-22.918497
-68.298256
-149.486435
-81.712379
-38.154160
-57.841999
-64.970451
-98.529671
-81.186935
-61.487301
-61.501438
-65.124023
-41.962109
-104.122871
-84.707779
-112.937721
-67.876541
-121.199638
-111.146667
-84.087067
-55.602428
-129.648117
-99.272346
-68.009186
-63.168125
-97.530945
-66.447731
-48.689651
-45.809166
-76.664360
-65.264839
-59.420532
-47.037251
-152.235016
-85.142052
-133.877609
-81.150703
-64.679726
-65.665573
-147.201630
179.777939
-55.659821
-54.683075
-55.795368
-50.644314
-70.349091
-58.935970
-65.178947
-86.794846
-75.034645
-40.751648
-100.905937
-68.672081
-77.194183
-85.773071
-59.975964
-113.947235
-55.025238
-73.287613
-61.888519
-162.747162
-66.205254
-69.610916
-101.736137
-34.198132
-62.310814
-83.137108
-116.063210
-132.278656
-54.755207
-59.993221
-59.169270
-127.138733
-80.579239
-81.507683
-79.079826
-97.243439
-119.531609
-141.486786
-66.484688
-93.724823
-43.297310
-154.987442
-137.165314
-56.420742
-84.442551
-33.005573
-157.176208
-61.276287
-53.420521
-101.425049
-121.699646
-97.579094
-53.392746
-64.682396
-77.050766
-126.684158
-74.377113
-139.637268
-68.142296
-140.186859
-70.215614
-59.614960
-52.067539
-79.105331
-58.353111
-53.484268
-145.159836
-89.607384
-53.155525
-154.528519
-75.760254
-66.728401
-36.867302
-62.016201
-155.038986
-69.390732
-53.641487
-88.012650
-129.402237
-79.472801
-84.817322
-59.771618
-134.820312
-156.215591
-35.501698
-80.592010
-70.836273
-65.646355
-53.013760
-80.868851
-57.112934
-131.026825
-133.866760
-72.701553
-56.942238
-64.776825
-59.294788
-158.581665
-76.035698
-153.423874
-60.233719
-161.843430
-92.204102
-117.358955
-71.496613
-41.936733
-163.857712
-109.663521
-57.570068
-52.151413
-64.986717
-103.714493
-87.073006
-112.633446
-59.428947
-89.649834
-65.138039
-68.574806
-59.761604
-85.477501
-58.859371
-83.383575
-70.757019
-47.787399
-57.697548
-84.146744
-141.869110
-64.371895
-98.949341
-63.707623
-67.437508
-55.332600
-109.751030
-152.764084
-62.468975
-147.404556
-118.426277
-119.827347
-66.521713
-62.999229
-65.778351
-113.941826
-114.712090
-91.318382
-57.533993
-101.565292
-57.016953
-97.045357
-58.867889
-92.857712
-61.493515
-63.530701
-59.131832
-44.819145
-74.013474
-84.191917
-54.200592
-104.948486
-87.457581
-72.796158
-65.955093
-58.473137
-84.790314
-132.975876
-144.299774
-101.025261
-74.682434
-95.643883
-127.605850
-102.045250
-153.197205
-68.243584
-63.387718
-129.865433
-64.792671
-89.348785
-74.785660
-64.221603
-54.464657
-128.589676
-60.296280
-147.016510
-64.376450
-47.483971
-66.859901
-66.461258
-79.017006
-148.203568
-29.839190
-91.066864
-77.394714
-61.561989
-51.890450
-70.327309
-57.216465
-112.946594
-72.212135
-44.606441
-72.474602
-96.229065
-114.796143
-154.817062
-82.511398
-73.663963
-134.609756
-137.143494
-175.239746
-74.271736
-67.597847
-117.550476
-66.224037
-137.496460
-68.776955
-95.421875
-44.567787
-52.689747
-91.105988
-67.711159
-56.961632
-127.409042
-65.663948
-76.438507
-94.041862
-76.181007
-51.129395
-72.855362
-72.268806
-59.882977
-69.855141
-99.503578
-70.676323
-68.860588
-63.106525
-121.460014
-103.160721
-68.896568
-43.711315
-59.753471
177.028809
-67.355507
-59.961147
-59.111092
-31.960770
-59.647881
-40.817917
-79.372734
-118.663612
-61.591747
-139.323395
-67.121155
-85.748199
-72.954124
-120.978355
-54.404552
-76.789833
-54.366619
-60.381832
-74.146393
-74.313431
-49.850407
-60.509804
-154.692917
-78.430969
-97.713966
-53.508522
-67.035156
-141.540054
-101.130043
-158.299240
-75.919563
-82.421341
-96.977432
-109.711113
-43.907787
-47.799309
-66.188522
-114.299675
-66.757355
-146.584671
-55.805916
72.201614
87.587646
-57.105953
-63.039104
-105.844269
169.381729
-86.905830
-88.065346
-110.260246
-96.526176
-58.012138
-83.560783
-69.873444
-101.234650
-49.474888
-157.486649
-55.238178
-127.132065
-78.051910
-63.728203
-61.010715
-84.286659
-49.484875
-82.864838
-74.046280
-86.482338
-33.649658
-52.395260
-59.075493
-60.615009
-58.573978
-104.523750
-109.071877
-59.123699
-96.717293
-72.298515
-74.725105
-106.124977
-75.993919
-100.937134
-110.022408
-91.777374
-123.744278
-77.445183
-62.239876
-78.652573
-65.568771
-67.409088
-142.956451
-66.564690
-150.811996
-71.621513
-50.941460
-87.773987
-63.170380
-144.503845
-32.639927
-40.649982
-60.701939
-67.801559
-122.265709
-93.644821
-132.521118
-157.965164
-136.499130
-64.612633
-91.836754
-66.451096
-149.902206
172.567291
-54.639721
-115.383598
-86.449821
-82.660843
-43.307117
-51.215996
-77.886208
-51.111111
-52.775669
-45.319057
-94.158257
-131.931839
-87.407906
-147.463455
-108.991249
-70.962524
-67.824104
-50.693115
-91.652832
-99.086815
-35.046909
-68.298576
-52.161354
-155.795151
-64.294014
-72.641701
-137.187790
-131.261810
-50.998535
-63.774342
-111.939789
-69.316200
-63.806751
-69.463730
-131.945618
-98.127647
-119.642242
-82.201103
-59.201672
-106.215866
-109.826866
-62.359684
-71.665443
-56.522297
-116.475677
169.983734
-27.041853
-148.714478
-170.083084
-151.997955
-86.476913
-48.679012
-89.060089
-68.375275
-76.269653
-65.097939
-64.511772
-82.925674
-53.998924
-47.001415
-36.720383
-100.549324
-71.360596
-65.868752
-36.341038
-74.268021
-136.457794
-92.289276
-50.230289
-58.334076
-131.269562
-72.314812
178.034271
-52.188057
-68.016533
-65.593086
-145.209167
-52.119667
-32.501560
-100.800804
-63.627430
-76.916199
-50.489872
-67.658829
-88.364601
-64.153625
-51.866341
-67.595650
-118.410652
-148.998093
-137.586716
-95.602272
-108.146111
-70.669678
-67.061142
-66.388756
-71.037071
-63.483982
-63.461456
-62.848927
-61.865910
-154.835785
-105.626724
-73.276230
-82.243706
-161.692429
-102.590897
-72.814087
-106.449013
-64.686104
-73.365387
-88.986275
-83.639961
-66.102119
-80.956985
-87.806129
-73.103302
-56.760193
-62.502449
-155.722000
-146.918427
-99.484238
-131.759933
-143.282028
-88.728554
-32.932198
-70.827255
-61.776653
-68.601929
-60.450195
-59.744652
-57.171780
-62.367855
-75.626907
-72.537834
-54.216606
-99.663902
-111.646263
-95.517151
-70.164658
-67.720009
-83.886063
-93.706116
-55.721043
-83.881310
-159.153290
-88.728203
-63.952576
-55.468346
-60.291676
-66.963379
-39.234169
-129.707932
-91.092957
-162.805466
-57.061485
-84.185913
57.175648
51.026985
-57.964336
-117.815910
-71.661751
-133.421326
-105.155701
-100.840302
-167.755020
-106.943298
-113.785408
-65.868431
-110.248665
-115.728523
-76.757866
-148.712769
-71.157593
-118.593254
-58.392174
-45.723274
-101.574913
-50.803574
-70.031456
-62.076183
-58.325634
-52.007843
-89.108459
-60.941807
-70.549065
-80.287170
-88.126450
-130.358673
-66.473503
-89.069962
-53.853558
-97.835869
-49.576946
-73.305069
-63.343716
-73.726433
-69.161301
-60.579308
-75.906357
-40.995544
-71.127159
-113.757843
-149.350082
-48.074192
-50.884888
-62.660263
-94.006287
-132.385239
-96.899513
-59.317532
-64.282364
-61.662861
-88.354103
-60.990807
-87.993011
-51.376823
-154.312866
-64.080856
-59.652111
-76.749931
-132.478104
-87.801666
-113.099945
-108.443840
-81.547211
-84.284096
-113.156174
-61.009720
-78.717865
-90.544899
-66.749992
-62.559914
-56.048717
-75.741516
-57.977325
-70.727013
-66.451973
-77.400070
-47.417400
-65.181496
-128.702072
-63.961960
-79.037544
-74.102905
-67.043938
-122.963722
-155.451645
-48.096054
-93.452927
-63.137665
-101.715210
-55.102516
-28.324364
-115.042686
-71.144653
-102.649010
-63.470261
-109.141418
-115.206505
-116.084305
-45.213013
-68.052017
-107.088562
-90.345406
-82.748123
-68.519440
-67.650627
-91.480988
-102.454071
-129.254028
-175.285614
-108.767685
-101.089180
-128.563034
-93.566589
-90.566681
-38.591114
-60.768257
-88.422699
-59.377415
-52.079601
-60.359436
-67.156807
-118.534676
-95.474609
-62.599133
-89.675514
-148.054428
-163.430161
-55.024693
-76.844711
-62.269470
-93.739349
-35.053577
-64.719376
-108.184700
-71.915604
-55.378315
-136.239594
-59.602077
-57.268948
-74.186104
-75.954185
-70.478737
-88.776077
-73.861542
-66.156364
-64.202309
-68.435722
-78.069908
-51.762154
-62.487087
-158.481339
-76.866806
-97.932716
-57.508778
-71.337624
-104.673355
-96.634193
-86.304695
-110.625214
-67.588913
-136.567856
-68.468079
-62.258907
-75.819565
-75.786194
-63.880917
-146.704468
-39.128635
-94.066666
-112.154617
-58.183846
-101.171272
-54.817646
-115.941513
-162.702744
-56.746025
-104.977448
-93.281998
-95.268959
-85.824692
-61.401745
-57.611378
-55.172768
-42.211975
-65.243340
47.223896
52.348152
60.750977
63.727165
-161.116806
-106.538185
-78.299065
-95.806213
-79.183441
-60.521893
-119.451096
-123.834206
-90.347939
-69.424316
-40.501644
-31.698574
-55.718330
-99.367508
-52.679768
-73.399384
-65.166306
-41.344631
-58.826843
-143.332733
-44.262489
-145.721878
-44.613049
-83.342209
-73.218620
-115.414017
-73.124626
-63.335861
-110.431168
-137.710983
-95.091225
-71.515602
-94.807701
-83.385704
-33.153976
-156.145142
-57.621925
-137.676193
-79.178947
-51.909626
-56.386829
-62.640972
-94.553864
-30.482792
-40.618137
-88.881584
-54.671776
-137.733566
-101.950844
-62.202297
-69.143738
-143.337357
-50.419350
-138.308243
-61.251987
-46.731941
-63.805908
-173.988800
-89.048271
-111.819542
-122.384537
-147.042343
-64.747299
-78.513222
-66.397240
-152.626968
-83.855469
-65.138046
-64.175102
-130.514084
-70.771179
-65.885452
-57.216312
-89.555908
-86.797997
-73.337883
-55.092911
-122.909958
-74.477829
-65.527336
-68.466415
-108.338776
-142.858551
-81.042076
-65.870628
-57.267750
-77.014191
-60.822468
-55.222679
-67.447853
-69.097824
-68.299828
-98.330780
-63.052231
-145.367722
-35.643536
-163.216125
-69.127258
-60.449181
-24.579979
-67.557976
-53.841660
-66.213188
-66.523865
-155.669708
-101.870384
-84.998718
-87.299728
-79.120407
-75.951172
-56.025768
-69.895042
-144.570511
-118.087585
-58.748169
-160.705322
-39.728107
-51.834206
-54.408169
-84.246216
-73.551956
-133.730148
-57.414814
-116.002892
-112.286964
-49.161240
-59.747406
-118.457520
-27.139318
-62.176712
-56.968571
-89.030678
-78.229355
-76.321243
-55.655754
-75.988297
-73.119469
-98.424454
-67.074989
-69.733963
-64.219208
-80.155785
-51.343117
-106.769135
-61.407467
-65.037315
-33.813931
-59.807556
-53.672600
-158.524796
-103.763245
-59.199596
-80.233391
-64.970207
-97.577179
-63.781387
-63.806694
-56.971634
-152.100113
-108.048851
-53.950840
-146.835007
-70.046684
-66.456360
-64.185951
-72.192146
-101.358765
-98.589592
-92.438713
-136.700211
-59.412064
-65.282791
-55.581734
-71.805344
-66.178619
-123.341499
-51.628998
-55.412086
-60.811985
-165.549561
-150.430847
-92.069397
-125.920845
-65.814423
-63.891163
-101.751915
-56.262913
-66.791405
-94.162048
-84.519485
-59.646965
-56.292931
-144.721802
-99.326385
-74.265091
-68.691376
-137.590347
-129.377197
-71.113960
-159.423813
-64.915077
-96.117165
-50.650967
-64.876900
-52.900509
-105.599358
-64.561646
-119.044853
-68.978157
-67.278816
-106.249062
-71.746796
-66.279976
-154.058548
-74.017967
-75.057907
-65.805206
-123.876022
-113.318573
-57.195480
-125.335823
-66.746445
-119.694397
-146.628601
-62.716255
-73.969276
-69.637077
-113.501015
-54.444256
-66.015175
-60.840332
-69.769173
-51.214638
-68.658653
-65.285294
-81.293472
-95.825592
-66.689186
-134.229309
-91.514809
-155.450623
-57.297615
-57.281696
-64.292412
-47.012218
-57.969204
-102.332092
-101.798737
-62.684166
-67.820549
-99.430412
-81.460220
-69.502937
-51.340614
-158.495636
-119.900879
-105.947693
-80.666039
-166.992813
-82.448380
-124.807632
-39.878284
81.390625
85.427620
72.272316
53.285774
53.997921
62.080330
73.662994
63.943970
81.283501
116.280823
86.862389
49.464474
-44.683170
-132.125473
-103.748505
-50.386055
-127.034599
-59.173080
-147.997726
-31.443016
-141.557068
-87.486656
-141.804443
-87.727676
-56.865532
-83.196884
-65.304268
-108.125153
-72.156815
-50.702766
-71.146500
-55.821461
-63.454285
-97.268715
-150.231430
-153.573517
-151.129883
-77.455353
-55.304947
-165.326080
-81.205467
-43.123207
-68.781342
-94.859032
-91.421188
-121.301476
-114.189484
-119.185837
-105.063820
-79.909561
-53.342823
-141.909805
-45.901455
-74.397560
-82.499237
-86.929108
-72.904022
-151.546860
-164.053864
-59.739044
-80.572472
-74.591064
-80.000984
-105.742783
-92.085464
-60.088558
-74.590836
-97.418007
-127.954704
-46.948299
-158.327576
60.162365
90.404999
62.913101
48.507450
-137.287247
-66.318115
-38.000568
-73.080170
-138.239410
-64.083549
-51.294666
-94.830902
-66.437813
-60.536469
-110.633095
-54.532650
-100.861374
-150.340591
-86.529289
-98.831047
-72.691422
-64.359398
-162.764130
-94.673676
-81.984512
-67.300903
-69.544357
-50.150604
-161.736923
-100.522392
-60.192760
-77.664192
-58.749657
-141.491745
-64.337906
-97.660736
-84.778534
-57.594925
-138.904968
-129.393051
-79.866096
-61.210957
-106.085060
-90.861626
-129.419968
-68.601982
-118.431046
-51.404121
-47.045734
-68.701820
-82.478287
-142.890671
-30.112236
-62.037422
-77.023369
-63.645706
-70.075775
-150.164871
-70.528992
-78.986549
-95.380638
-68.477646
-154.674072
-69.295853
-161.476639
-62.703686
-121.725876
-107.542297
-96.004356
-104.481873
-60.093735
-84.951622
-57.022247
-92.428009
-101.583824
-97.207054
-97.105408
-77.988487
-130.020706
-104.068771
-63.621548
-105.738419
-63.510536
-40.187653
-80.336792
-64.460312
-148.331436
-83.299706
-103.830276
-146.023926
-142.837448
-144.704010
-146.797913
-59.048779
-86.758553
-61.724049
-71.546112
-39.778473
-39.250717
-151.706894
-71.156570
-50.710659
-61.522709
-54.422779
-51.155712
-67.606140
-102.051521
-77.016144
-38.071701
-67.731277
-64.836494
-75.304588
-58.274910
-153.660919
-62.388626
-91.805550
-106.272659
-119.976967
-91.739349
-102.360909
-88.264709
-57.992237
-114.998711
-80.391281
-122.408379
-85.030342
-58.866257
-66.610252
-87.609764
-106.272598
-135.900757
-153.348221
-98.383720
-81.222221
-78.821159
-70.142090
-69.171928
-106.265594
-79.918182
-123.708176
-139.733612
-64.019356
-141.800003
-60.668476
-71.316025
-112.065544
-155.786423
-67.910614
-121.038216
-53.770016
-85.815453
-61.432106
-61.403275
-49.661720
-52.498081
-61.703556
-55.897232
-55.756310
-127.131973
-107.836548
-51.925453
-54.682281
-87.077454
-98.142479
-99.733696
-122.157242
-88.228935
-165.973053
-62.916428
-81.312477
-58.587650
-86.660324
-96.948708
-69.903839
-60.407322
-38.482498
-40.251709
-131.653152
-73.233719
-74.325142
-48.427715
-109.003998
-151.352646
-64.770798
-64.786926
-95.525589
-115.021843
-69.499542
-75.022560
-58.965630
-132.376923
-80.589806
-94.256767
-59.383465
-176.743744
-48.556946
-59.401150
-69.507141
-59.451939
-109.397232
-71.822662
-152.763870
-59.840385
-53.311756
-66.546463
-69.927147
-87.768990
-86.957115
-159.443390
-163.816956
-62.070858
-159.422379
-41.988049
-25.299976
-83.111450
-63.890694
-63.906990
-54.458973
-61.943069
-53.464859
-132.570938
-74.606354
-104.788376
-93.195427
-30.225748
-133.994644
-59.683159
-116.946358
-58.720856
-35.274532
-77.119972
-66.103249
-80.173264
-69.942322
-44.922970
-57.531815
-58.403408
-69.870232
-69.126823
-161.176239
-63.870876
-146.555847
-141.532898
-57.105923
-68.392937
-108.782753
-66.508331
-179.364487
-55.169617
-156.456543
-67.209244
-20.802944
-45.025127
-123.379066
-41.762623
-80.505318
-54.926388
-70.606544
-54.460560
-72.615135
-168.328674
-66.027473
-75.160149
-60.041786
-105.700729
-164.369431
-130.035919
-114.470360
-101.281219
-106.794250
-69.673225
-60.015156
-62.839165
-59.218899
-54.038181
-107.894218
-62.920582
-64.648109
46.009117
86.986809
47.379269
53.483635
59.189056
90.581009
47.096424
53.757004
60.243828
51.319138
23.472912
49.115726
64.135834
86.479080
38.501732
71.695366
63.632294
52.992737
45.478905
75.906494
64.602844
58.485992
-61.932423
-147.980194
-32.399658
-130.086990
-62.588963
-63.494495
-144.766678
-97.697296
-61.802841
-49.124142
-62.168030
67.570686
35.963390
62.420418
-118.741493
-122.951324
-71.619621
-132.592026
-92.018288
-116.540672
-145.572571
-60.888126
-56.637577
-71.895821
-76.208771
-134.134232
-45.240307
-66.080124
-64.892937
-64.744469
-134.291382
-75.133232
-140.027664
-60.715435
-99.363441
-64.564880
-108.208328
-68.211838
-77.178436
-57.468853
-141.993759
-110.613525
-53.729618
-66.773880
-101.508858
-70.652580
-92.419144
-68.346214
-135.383438
-68.870422
-75.944626
-83.901245
-148.968552
-66.992020
-55.490856
-55.234329
-73.253761
-83.394737
-139.524521
-60.849579
-65.264610
-64.154221
-86.705208
-100.090042
-82.522591
-132.938156
-112.790871
-58.589306
-149.255325
-104.442780
-71.214020
-106.090813
-159.408020
-58.316746
-62.941261
-74.690681
-59.724010
-109.814201
-61.003414
-102.184052
-85.544319
-79.223625
-81.785240
-107.763428
-72.792999
-115.757942
-72.561676
-110.463226
-61.812630
-61.396049
-57.654682
-43.172829
-130.422531
-63.393768
-63.219524
-85.671234
-51.694744
-70.311516
-65.305031
-76.796768
-61.885098
-156.197479
-72.836464
-74.106216
-160.068680
-153.445709
-58.593887
-122.884796
-72.272041
-78.145935
-52.465591
-106.790031
-70.382896
-86.140884
-112.854263
-68.228027
-78.735794
-152.762146
-81.170525
-55.389729
-144.996353
-142.623245
-85.482895
-69.185760
-67.625015
-141.971161
-121.689743
-58.972828
-76.686661
-58.572693
-93.749298
-58.415451
-71.272301
82.633904
40.168236
-60.614372
-119.027840
-147.201645
-62.824329
-90.619888
-130.239639
-59.438900
-69.606438
-96.775146
-82.781181
-80.843712
-117.273209
-43.163834
164.672318
-57.042843
-109.866280
-70.407669
-65.572258
-70.938927
-60.813721
-83.913689
-42.786366
-51.199799
-149.326096
-58.792515
-60.504395
-46.219875
-14.559840
-157.106232
-48.727505
-45.079468
-163.266479
-115.440712
-56.454487
-66.001656
-84.578445
-69.739708
-57.722130
-47.317829
-53.087833
-91.897491
-87.961357
-151.222351
-58.691730
-154.153641
-141.278900
-55.381058
-121.733337
-111.815147
-35.496929
-86.320679
-93.704620
-170.990677
-98.074875
-59.310715
-106.824112
-115.727730
-63.442844
-95.205055
-98.797783
-111.367386
-111.890457
-107.859512
-95.154488
-102.635384
-70.905746
-112.483597
-57.009098
-84.282234
-90.709244
-128.061996
-145.325912
-112.292633
-113.141312
-92.425156
-81.061462
-57.680767
-137.112930
-70.399574
-137.221313
-123.263542
-111.762886
-123.409424
-64.835068
-61.599957
-58.836197
-55.755531
-88.948402
-71.164009
-46.575741
-59.865807
-82.014656
-162.139221
-58.090969
-99.068008
-89.885246
-60.916077
-115.842995
-75.200615
-64.158897
-122.749557
-52.150703
-104.200981
-113.165398
-80.101913
-96.671150
-55.499256
-60.444679
-154.395721
-110.580315
-53.475117
-113.362000
-56.999329
-97.371788
-79.791672
-101.422707
-104.346863
-58.380997
-135.556686
-64.670921
-65.278336
-70.155830
-152.968826
-103.304489
-82.450157
-119.952240
-60.316299
-71.547180
-61.905525
-41.574173
-112.916466
-142.887939
-75.422417
-116.891922
-97.318359
-62.661232
-55.507206
-50.801037
-80.152328
-97.927788
-58.832397
-116.242409
-141.848648
-58.343288
-57.993084
-84.653847
-66.074562
-96.440987
-65.296074
-138.031845
-73.703178
-127.455582
-97.590561
-54.115063
-74.865265
-59.706272
-129.054214
-157.228928
-73.793022
-87.023590
-53.147549
-85.068413
-62.954464
-58.143013
-81.854240
-62.667305
-70.140678
-57.301247
-84.400940
-63.129128
-101.208130
-93.145622
-70.401550
-152.590744
-57.286736
-49.592262
-117.835320
-114.699554
-68.073006
-44.070721
-87.262535
-60.693363
-88.303505
-43.966347
-59.767090
-154.638550
-64.015152
-48.686646
-51.141014
-146.527191
-85.460167
-95.346817
-93.411163
-63.674557
96.510315
61.029240
76.559425
61.185562
-71.811058
-106.436195
-56.309303
-105.718292
-77.250595
-108.899643
-62.772324
-176.047546
-176.036407
-137.042542
-62.121620
-140.584869
-67.636795
-50.111984
-141.959351
-133.511017
-129.592468
-97.424881
-59.176811
-80.323486
-111.604645
-96.716522
-167.032196
-85.328667
-80.526459
-28.704668
-54.184586
-116.432579
-55.301613
-60.212692
-153.721924
-131.451920
-62.849525
-82.500900
-129.128769
-94.267731
-53.102161
-40.339554
-136.800537
-52.753521
-80.348793
-164.054489
-121.340759
-48.028053
-66.583992
-69.077248
-83.303253
-106.853508
-36.776527
-122.655495
-57.548836
-57.289043
-68.037659
-128.113907
-67.864784
-88.750534
-147.537399
-68.407158
-65.051430
-54.707516
-89.426682
-59.582748
-133.440475
-86.738083
-59.831135
-60.778183
-61.373596
-55.894146
-63.120384
-67.784714
-73.469780
-60.660984
-61.793720
-99.162521
-61.523972
-50.667267
-62.794182
-70.661766
-128.475006
-165.724014
-64.999519
-144.477936
-58.665203
-99.569382
-68.392311
-62.267628
-110.781181
-128.608994
-75.434204
-96.781830
-102.050705
-78.016251
-85.405785
-178.787750
-87.334480
-84.537033
-62.932964
-94.476768
168.794296
-84.505463
-103.308098
-58.520573
-92.860580
-152.244888
-114.122559
-59.391060
-155.563705
-61.619900
-59.511147
-85.771156
-82.377441
-156.844742
-59.992935
-59.030399
-65.374352
-63.574661
-61.621101
-112.806213
-81.432236
-156.224060
-118.170219
-69.998642
-78.284592
-145.010544
-62.452007
-57.930260
-92.786461
-62.540085
-67.279251
-70.216202
-92.348015
-136.605392
-107.709869
-61.205074
-120.206490
-134.924637
-113.030693
-144.903915
-105.581383
-57.663528
-51.039173
-56.235607
-51.316536
-58.684509
-57.784451
-61.656498
-140.410156
-64.295395
-56.727413
-99.254318
-60.558941
-77.534935
-141.359894
-65.431839
-64.874557
-75.652802
-154.627945
-72.527878
-65.527130
-144.936905
-176.345734
-87.718620
-53.215485
-85.709885
-84.697510
-53.871143
-84.840935
-55.010620
-65.773979
-88.172707
-50.821693
-154.100372
-99.556786
-46.012630
-54.153088
-72.466347
-57.250935
-110.792206
-49.312057
-113.718941
-157.033264
-67.150063
-75.616608
-89.055542
-148.103638
-97.012299
-63.938320
-78.346397
-104.268867
-59.616032
-78.681580
-62.095882
-135.451324
-83.438393
-104.794548
-79.094498
-78.761391
-56.870113
-100.684700
-111.112694
-158.032349
-71.410583
-163.145996
-66.161049
-51.057026
-123.609848
-92.069527
-55.900478
-117.304474
-106.185745
-56.365452
-69.434494
-59.005024
-65.959473
-55.092796
-43.821014
-72.595222
-58.180820
-58.505375
-63.542088
-60.752800
-58.932045
-58.550072
-85.916695
-67.746048
-47.044434
-101.419113
-69.436447
-65.047218
-82.342369
-72.991364
-157.900757
-60.757351
-102.924316
-125.254089
-111.480133
-46.691212
-55.788597
-150.439453
-45.810055
-147.051071
-102.686859
-56.501648
-55.249607
-123.128563
-149.484558
-60.299133
-64.599640
-71.297241
-55.424789
-52.266624
-86.865135
-88.080978
-149.812958
-139.150421
-69.283600
-68.517929
-67.639610
-36.358974
-79.502594
-72.118706
-33.755436
-57.898582
-106.070152
-104.490250
-54.513786
-82.194359
-54.104710
-108.536644
-117.939491
-89.324524
-58.420551
-164.053345
-150.297897
-81.644196
-84.728264
-67.783096
-86.634178
-80.860680
-59.275513
-45.429829
-98.409248
-69.631401
-150.872925
-49.971874
-147.969162
-85.549599
-115.785225
-92.988289
-89.023216
-163.843658
-141.023941
-63.054562
-109.311821
-71.516342
-107.568130
-86.750290
-69.678368
-90.524734
-123.575302
-146.773743
-68.648674
-62.601830
-78.473061
-61.914036
-71.817604
-92.381142
-109.701996
-38.086948
-51.981289
-118.154289
-58.741100
-67.021477
-66.676956
-121.387756
-68.454895
-96.758705
-43.718246
-151.765778
-55.592205
-73.659241
-64.963463
-53.318558
-83.779106
-60.773941
-158.913300
-87.908768
5.575872
-80.656876
-75.085480
-141.939240
-134.784073
-55.775234
-93.549652
-51.029316
-78.412460
-151.162125
-16.633507
-61.347252
-69.454315
-66.630920
-65.238777
-75.043953
-81.043442
-143.033493
-49.018761
-62.532284
-88.192543
-100.391251
-71.282478
-104.188690
-111.673927
-43.871490
-54.768902
-56.508438
-90.804558
-65.703392
-57.307484
-108.623337
-102.588188
-76.270042
-107.349159
-113.102028
-158.682587
-100.182121
-96.563560
-69.061485
-72.210670
-75.925102
-105.068382
-78.727966
-158.814041
-63.565563
-77.776497
-108.772377
-152.241928
-137.547165
-63.295490
-128.385956
-74.842339
-68.685509
-57.142529
-139.544357
-111.092957
-51.577217
-131.020599
-79.028015
-142.155350
-56.915520
-127.379852
-38.264847
-76.953850
-64.885475
-100.222969
-59.515083
-66.797188
-145.487167
-87.681931
-58.795158
-75.989967
-108.192154
-110.578629
-56.357479
-59.170494
-101.142143
-114.884460
-125.778320
-78.374969
-152.614914
-143.650421
-102.416191
-96.306305
-132.307587
-55.684605
-152.568176
-83.877754
-118.930962
-67.064247
-133.615753
-58.958935
-142.842224
-73.153290
-144.792496
-24.442583
-73.971695
-58.128834
-84.153496
-161.888199
-99.387741
-149.377167
-57.684837
-107.446892
-76.351517
-67.323601
-63.310646
-128.014297
-142.536636
-64.028877
-133.137680
-105.654800
-96.892227
-112.064194
-67.801094
-59.678440
-64.619614
-64.366188
-100.059296
-115.287811
-157.171448
-132.028427
-72.702858
-80.794853
-111.948196
-64.491638
-86.818802
-69.349922
-120.564140
-60.564938
-59.548256
-56.534916
-94.271812
-60.707970
-56.773861
-155.797836
-61.724396
-58.038315
-62.971478
-47.031921
-96.345322
-145.242279
-49.041950
-143.376160
-66.994156
-101.701210
-61.807648
-117.511787
-63.785507
-114.964607
-103.975624
-101.437759
-158.296890
-108.372993
-92.622139
-68.220573
-60.875546
-150.645035
-73.624023
-103.462357
-102.856865
-118.031456
-118.217300
-74.481407
-104.468422
-88.500015
-60.440845
-95.415794
-110.128609
-120.544281
-66.832802
-103.518387
-81.405830
-137.720978
-152.897964
-143.888672
-139.309204
-58.894367
-108.914322
-60.393307
-57.942314
-39.280796
-61.978832
-137.833572
-77.461067
-102.856110
-68.169533
-87.409760
-91.463043
-70.387833
-47.379635
-72.676666
-71.265480
-65.236938
-162.187653
-129.236801
-105.143135
-92.532890
-135.153290
-98.681152
-60.892101
-142.236130
-105.784348
-34.563168
-52.558994
-168.183411
-39.117455
-79.536903
-130.544846
-123.181252
-112.108803
-105.009918
-90.869225
-97.300537
-112.075607
-102.866058
-122.551399
-66.971992
-124.861237
-162.183548
-82.971832
-79.678505
-87.384232
-70.271660
-71.871086
-61.480072
-65.670013
-57.333145
-83.321342
-103.634117
-140.253220
-56.872501
-142.875717
-61.868767
-72.886436
-85.521484
-80.515762
-136.221497
-79.335655
-167.151657
-51.691414
-113.344963
-145.156403
-39.134129
-148.589233
-47.321297
-50.604980
-71.102440
-109.396721
-73.343895
-160.855103
-66.164238
-61.817322
-61.093136
-62.622246
-61.651409
-94.119225
-129.766479
-98.133797
-176.772247
-100.874306
-67.735222
-66.681931
-75.629761
-84.753494
-63.062744
-86.731911
-143.574310
-114.496887
-86.888573
-56.948025
-97.031639
-61.209816
-58.272522
-50.458817
-68.343315
-58.838223
-154.015900
-132.727966
-39.724319
-39.135292
-61.852551
-78.956474
-64.569092
-60.595387
-84.900108
-81.463051
-38.538391
-64.456467
-159.434906
-62.216373
-64.646111
-85.582390
-160.986343
-148.037292
-144.459091
-54.254128
-98.467598
-64.679253
-137.264984
-127.181885
-107.876259
-94.149597
-62.586346
-65.940735
-72.762428
-143.648987
-63.324413
-54.930813
-65.353798
-117.888580
-58.486877
-72.280273
-78.621208
-111.276451
-110.694221
-105.415100
-65.969528
-43.481407
-74.575188
-79.202736
-135.765411
-78.331261
-84.951317
-90.925293
-69.311989
-88.578598
-120.810806
-115.693619
-60.492119
-161.973785
-64.062965
-104.426651
-166.216843
-143.398727
-32.443855
-79.966728
-67.154724
-70.624382
-68.046524
-111.452026
-94.132607
-65.979202
-60.861229
-62.253468
-67.178551
-60.073231
-85.143715
-58.850819
-58.592247
-40.369919
-159.606628
-60.104622
-74.932320
-60.357803
-85.975311
-91.843323
-37.319283
-104.047417
-129.819534
-89.443993
-160.682602
-33.281322
-137.649384
-89.135986
-102.971169
-157.833527
-65.291962
-164.058075
-66.222191
-61.045361
-81.472542
-43.317829
-65.748596
-63.890610
-84.383568
-64.048317
-83.781364
-146.337891
-80.982025
-153.951843
-52.216007
-125.110001
-110.075935
-138.135223
-89.731125
-109.931290
-74.935799
-90.177101
-77.967033
-101.363701
-69.638344
-79.234283
-163.121445
-62.781292
-75.231567
-94.143219
-72.942322
-84.139160
-83.460434
-79.954849
-60.331879
-94.845329
-97.500145
-65.123405
-93.104851
-59.888012
-86.540886
-82.248230
-109.286789
-41.172169
-60.623192
-67.021729
-110.173866
-53.922043
-78.740234
-64.055435
-135.113098
-58.321884
-62.572849
-64.977745
-100.169136
-63.713116
-60.822906
-118.367485
-104.569153
-130.916702
-161.543152
-62.351795
-142.533096
-62.675491
-54.306034
-153.611023
-96.940254
-141.170364
-64.354507
-45.866913
-79.414963
-59.979671
-97.298279
-62.611465
-64.171600
-99.936089
-110.830505
-132.130447
-114.742798
-57.938721
-142.492020
-76.596756
-35.071972
-73.327316
-53.734497
-136.492203
-79.921333
-59.582634
-149.835861
-126.907829
-118.640541
-63.713627
-102.784355
79.819504
-99.798637
-59.319027
-62.645714
-84.791077
-120.243210
-57.198158
-95.835571
-124.606194
-62.455486
-108.212891
-157.223480
-97.977028
-105.453766
-60.983791
-96.540962
-115.388542
-139.792435
-140.877350
-89.585999
-125.815918
-105.438133
-88.018234
-88.693604
-112.842026
-65.862579
-72.907318
-106.170967
-62.062683
-87.878395
-63.377621
-67.860245
-99.829269
-56.155533
-69.268555
-56.215351
-110.090897
-87.873657
-103.159195
-86.326180
-70.902771
-68.000542
-69.500298
-76.714500
-60.699028
-120.446037
-144.874344
-65.719086
-94.355507
-79.118362
-155.619385
-82.605766
-54.132595
-68.262833
-54.650433
-65.598999
-55.627491
-54.932365
-71.959930
-83.042809
-139.145218
-59.032032
-91.133980
-68.055275
-122.153969
-74.645508
-52.626492
-53.300533
-56.747360
-148.983749
-146.741013
-162.557144
-90.733315
-124.755791
-89.868141
-48.394825
-57.003120
-61.863049
-69.732010
-82.597832
-125.360695
-59.807926
-140.795258
-75.150597
-76.449730
-143.976089
-133.071808
-138.489899
-66.976280
-73.116280
-60.908646
-75.303360
-68.873932
-148.568176
-69.474533
-62.115307
-144.292480
-89.008842
-56.734394
-70.645264
-53.773197
-59.099117
-94.812706
-80.088768
-94.601784
-59.690933
-37.548637
-68.206726
-135.906570
-68.525543
-22.990738
-102.258430
-38.831394
-59.689831
-146.201370
-60.294708
-143.896545
-68.414299
-89.766068
-59.806335
-60.126438
-99.331558
-63.541561
-39.183945
-56.223984
-60.870792
-150.582184
-68.646233
-64.142197
-59.980778
-148.198029
-63.824974
171.497162
-81.912117
-113.451469
-39.790096
-103.687126
-59.163300
-72.242981
-56.809509
-43.950401
-50.466099
-26.964861
-61.870663
-146.072296
-130.441208
-53.983898
-71.447220
-54.257454
-56.398243
-54.442871
-57.384697
-58.871365
-65.048347
-78.302856
-90.699387
-64.620949
-61.099350
-85.184868
-133.986130
-55.654289
-60.223358
-100.440048
-57.523556
-57.683651
-80.885666
-94.037918
-72.166748
-68.811913
-124.158051
-81.265900
-91.641319
-102.598579
-55.000469
-65.523720
-127.634193
-58.560024
-48.001190
-77.991096
-144.280014
-53.701576
-70.821892
-45.985111
-136.814011
-62.965572
-41.257256
-124.984283
-63.726551
-38.021404
-57.775387
-74.924522
-62.035942
-56.874500
-64.790871
-61.757420
-82.108719
-86.600693
-138.760330
-144.096222
-60.672020
-56.491680
-58.300076
-67.762726
-83.878410
-129.869080
-76.978004
-70.030838
-93.670250
-67.277557
-53.476967
-49.208862
-144.699890
-63.837688
-142.816086
-105.498444
-112.937401
-64.252914
-140.079437
-46.002533
-66.469200
-56.699821
-70.804268
-118.570068
-60.316631
-62.814438
-55.024311
-78.639618
-63.501255
-71.569519
-93.604103
-90.225990
-64.041458
-68.456360
-78.198563
-49.034672
-112.111519
-63.957302
-64.990646
-53.298481
-148.762024
-46.668976
-63.183884
-78.814781
-60.197746
-58.898731
-106.762665
-68.196556
-144.126770
-94.628212
-74.036224
-91.261848
-102.103165
-106.020294
-96.255890
-100.551208
-112.971306
-63.018929
-103.869270
-71.107681
-53.352699
-51.458382
-81.563004
-111.967163
-57.124348
-81.455399
-60.580708
-59.222496
-110.475052
-129.429230
-49.072258
-65.604713
-63.206074
-67.125801
-71.271584
-146.258224
-67.405563
-149.335526
-65.264038
-89.058235
-47.226154
-111.972336
-92.834267
-55.620857
-84.261963
-75.234505
-70.687920
-64.949181
-34.054939
-53.687241
-64.873924
-62.933796
-89.151665
-125.068130
-118.854385
-53.235023
-104.736671
-60.378567
-52.309757
-63.944881
-129.630661
-98.681206
-79.746284
-86.622375
-76.642799
-92.155724
-95.903511
-90.819893
-76.472145
-107.437752
-65.784241
-60.338707
-115.888237
-48.543095
-72.293144
-156.333618
-79.158310
-105.261642
-70.161140
-87.314590
-46.098148
-115.282852
-85.524055
-64.400032
-75.490730
-53.604809
-86.354996
-58.582672
-48.158035
-50.265877
-89.570091
-128.729950
-95.521782
-148.490906
-20.233126
-131.300797
-86.770836
-48.443161
-70.033974
-100.054817
-78.141502
-87.833099
-55.066158
-74.655342
-95.544693
-46.493725
-106.045441
-52.914993
-164.570923
-60.894379
-67.348846
-72.063354
-151.791748
-66.910522
-96.659149
-78.994240
-33.931759
-95.607880
-54.512802
50.222111
44.370628
99.473289
48.993820
59.035515
69.116142
59.512016
-70.142853
-118.515991
-74.094254
-57.218472
-70.785164
-162.847687
-71.897118
-51.723263
-71.136688
-99.889969
-160.141434
-37.819874
-52.447147
-55.533997
-101.505615
-71.716385
-80.343086
-67.104485
-94.780228
-86.274139
-56.695553
-87.543068
-153.419769
-148.158478
-50.841660
-144.570312
-60.692375
-143.570114
-64.333313
-69.359871
-58.451801
-79.252876
-57.771900
-96.773682
-53.288147
-134.734619
-98.858170
-64.141617
-70.425247
-75.819504
-59.120804
-72.454102
-68.536926
-101.776031
-113.365906
-100.417381
-112.967583
-75.423965
-71.018066
-97.050354
-32.507305
-57.347107
-121.894196
-60.799076
-59.796978
-91.247131
-112.468124
-103.041580
-101.833038
-78.283340
-116.164780
-94.110558
-104.096954
-123.238327
-66.536530
-76.420029
-67.919998
-68.295303
-160.137650
-113.604820
-54.046043
-112.831444
-138.761322
-94.629448
-83.560684
-148.918335
-137.310104
-105.320465
-126.545914
-90.223358
-81.773247
-99.376656
-79.365067
-65.501411
-57.857903
-126.225929
-147.771347
-126.773384
-154.943481
-151.263062
-120.564468
-72.949722
-47.476620
-83.838181
-135.202454
-155.896957
-139.834366
-91.388466
-100.794693
-71.990150
-60.683651
-143.744965
-56.729610
-54.427631
-72.720467
-85.795769
-66.857773
56.841194
63.467667
81.935081
-50.646526
-86.291527
-51.430275
-63.679600
-61.087337
-60.645554
-98.427605
-78.056282
-164.303268
-57.070885
-70.865448
-52.826691
-63.760914
-74.422867
-67.774017
-131.433456
-68.967339
-133.808807
-65.977936
-43.045658
-48.514534
-50.352581
-60.328381
-98.521843
-103.258263
-77.692123
-72.564697
-108.400879
-89.338356
-58.527504
-66.536400
-97.375473
-78.643219
-87.491905
-53.903515
-115.654976
-69.178375
-58.868660
-65.158554
-99.564453
-64.249863
-60.600124
-23.552965
-64.336319
-71.394279
-64.837730
-66.884262
-49.439205
-96.206657
-141.480881
-93.539688
-35.320011
-158.855240
-135.643204
-149.757141
-154.057251
-68.864410
-155.293213
-149.904892
-65.674133
-132.397537
-70.876022
-135.565948
-62.817814
-151.246445
-150.096558
-68.944450
-123.967247
-127.516472
-116.661430
-99.404236
-64.759102
-156.507935
-72.694695
-44.808151
-60.272194
-83.285721
-59.274570
-43.924164
-155.176956
-84.561493
-62.150906
-66.277451
-105.886208
-58.449421
-63.387650
-75.927940
-53.358467
-61.470646
-148.204803
-87.311424
-65.081795
-162.013855
-89.741508
-80.145706
-47.825062
-101.477539
-61.706051
-61.784836
-55.040909
-167.443848
2.898270
-78.636162
-113.010384
-98.900261
-86.457855
-56.998966
-66.698608
-99.997917
-115.854156
-64.575470
-62.302006
-148.652145
-78.821053
-136.618561
-70.727196
-57.409908
-62.357582
-58.647312
-161.548691
-35.166809
-96.926483
-69.139450
-77.021584
-69.959045
-58.934277
-151.465591
-69.671463
-112.560173
-122.093781
-153.883347
-66.430702
-157.962051
-49.281326
-87.921310
-134.747940
-66.101929
-101.195885
-73.094566
-123.764511
-57.892136
-72.060196
-62.025387
-66.949242
-104.012138
-77.541344
-69.276100
-96.163094
-95.649544
-88.219009
-88.786713
-100.172043
-59.664272
-54.667763
-71.224968
-112.974495
-59.680737
-57.500820
-34.173935
-82.507057
-118.904106
-97.920441
-111.508804
-168.467667
-60.100800
-100.114067
-120.396721
-84.534218
-135.989960
-50.761997
-18.228857
-59.814484
-63.334709
-53.259689
-99.514687
-125.378143
-62.904640
-102.478981
-70.192703
-29.662203
175.423965
-56.254005
-60.801262
-144.396637
-69.221504
-63.817146
-105.036873
-66.866043
-62.710052
-86.279213
-57.335506
-64.332901
-61.343155
-150.281693
-64.465904
-56.129955
89.382660
-110.701485
-100.509987
-90.103043
-121.318016
-108.865173
-71.918175
-46.415855
-65.609856
-77.835571
-66.827461
-87.231499
-164.566864
-64.479752
46.371262
-82.658134
-106.744965
-148.210358
-61.656292
-84.731064
-65.597626
-82.121567
-70.054260
-135.178452
-60.293377
-107.315033
-139.186646
-62.682556
-153.937729
-58.597004
-62.537708
-152.298294
-46.738892
-55.137409
-33.142799
-81.906990
-51.069481
-71.719139
-68.405594
-57.281174
-112.715691
-116.572487
-54.477776
-69.906326
-80.416687
-130.634201
-159.047440
-63.951599
-56.884590
-107.192314
-64.346657
-72.050697
-139.387772
-62.195091
-50.447311
-150.305374
-34.905682
-55.594955
-46.313782
-39.772041
-47.143608
74.575813
72.858856
53.737175
-56.711426
-70.596558
-53.381771
-145.667892
-71.589653
-107.772469
-66.561989
-58.401264
-170.994949
-60.941826
-62.158550
-64.053917
-48.063175
-80.487358
-37.008228
-76.575172
-91.571289
-52.556129
-56.557991
-75.744385
-74.370308
-87.240204
-43.497055
-138.716278
-69.178497
-56.166016
-74.420517
-153.836548
-145.059204
-101.695343
-66.864952
-72.095245
-103.675041
-89.717964
-59.529446
-58.587685
-102.814728
-92.576485
-60.440456
-47.754345
-58.454800
-64.222206
-123.972435
-107.803391
79.270966
-85.345978
-66.411125
-127.114990
-43.190800
-77.593033
-57.086582
-143.285004
-52.108490
-82.686028
-108.996643
-130.713058
-104.364784
-98.628525
-85.256699
-105.858948
-86.247269
-67.842201
-19.846170
-66.714142
-70.862167
-134.052216
-90.697739
-90.089767
-64.223129
-78.803139
-138.069733
-125.613457
-141.483704
-85.747520
-72.194412
-78.972672
-103.686569
-147.686111
-65.765533
-44.060783
-58.505192
-83.264557
-61.288074
-50.681957
-60.806644
-47.080875
-60.179073
-71.806770
-148.792480
-78.532967
-106.523483
-69.587364
-53.188950
-63.399952
-58.378422
-58.763412
-158.457260
-38.791325
-140.354523
90.452713
-103.442406
-142.078079
-48.765331
-116.709946
-79.517090
-66.808701
-132.401337
-100.596878
-75.901291
-57.199848
-91.391235
-55.219925
-135.073975
-66.739830
-98.515968
-114.097672
-130.287033
-73.015945
-141.655212
-86.267136
-156.257965
-71.478828
-100.467941
-60.107792
-58.939938
-69.011902
-75.222206
-50.163036
-123.786179
-151.210739
-138.002045
-125.933464
-104.493340
-120.222908
-77.622299
-77.697258
-68.837456
-50.164791
-48.059425
-118.915131
-62.829090
-109.339821
-63.622757
-62.200096
-58.597366
-71.773003
-68.897781
-100.996979
-100.348778
-70.958313
-106.132515
-93.506592
-60.141983
-165.169983
-34.189465
-62.038044
-86.412537
-80.140198
-68.203491
-118.026062
-57.502663
-54.213215
-111.430580
-55.305950
-112.126953
-143.770645
-85.203087
-129.061096
-80.828827
-56.730431
-60.684288
-76.056488
-132.131958
-78.143715
-71.811371
-68.125999
-46.717888
-45.113533
-121.656082
-122.847679
-80.137794
-84.212318
-67.815300
-22.282705
-55.100922
-86.566299
-54.356674
-65.942032
-82.082138
-131.217468
-54.844566
-73.140022
-60.379715
-56.339378
-58.033527
-64.496704
-72.928558
-55.439510
-73.738358
-66.389793
-64.421852
-131.943237
-72.350700
-56.538349
-85.973541
-103.489502
-60.421215
-104.994911
-88.513107
-133.413864
-108.220657
-112.636276
-71.862793
-104.325500
-117.073959
-58.439724
-106.020264
-140.903793
-79.102394
-58.002346
-79.902397
-151.172409
-102.925430
-145.653763
-64.028580
-58.119251
-125.237823
-52.884876
-77.786568
-98.028549
-163.135101
-120.970947
-78.109337
-72.525658
-136.854782
-51.228638
-76.337585
-45.957169
-44.677399
-66.562065
-49.761726
-110.503426
-73.954292
-67.701569
-59.571430
-79.829292
-116.344414
-57.148979
-69.766579
-102.826027
-94.969170
-134.065292
-131.977249
-93.035385
-70.777130
-72.438934
-59.931267
-124.845459
-71.207024
-57.423534
-18.732750
-95.827538
-63.998371
-58.066330
-48.218117
-75.124222
-91.596458
-57.793873
-129.349487
-60.347012
-87.397881
-82.128830
-65.029144
-86.481537
-116.641098
-88.198952
-61.250374
-52.819809
-59.822945
-155.344437
-45.408276
-133.904510
-150.169296
-154.277832
-59.843689
-73.847092
-42.049202
-64.324356
-85.613770
-49.477997
-166.553314
-131.166138
-139.347580
-63.138165
-101.066437
-122.627228
-101.816795
-41.601749
-127.217186
-55.554546
-54.622120
-94.961777
-78.751541
-78.468102
-60.501526
-105.198944
-100.557671
-114.102928
-114.205620
-65.880615
-94.834190
-59.352955
-69.478508
-59.658455
-43.971680
-156.396103
-160.570709
-155.929062
-152.149445
-63.084381
-57.159069
-66.763222
-153.292130
-68.525780
-121.832977
-106.672333
-101.509651
-106.046921
-94.025734
-94.697731
-121.012665
-109.016335
-102.839012
-66.454605
-137.257568
-49.277397
-99.676697
-62.411083
-67.429916
-95.601669
-46.565037
-62.900532
-140.970612
-59.430065
-80.025612
-132.723785
-62.996826
-124.837532
-113.661209
-84.129616
-79.870567
-118.860542
-152.894424
-78.007378
-60.464275
-57.742069
-117.908195
-56.722649
-90.234802
-69.354897
-84.727737
-49.175987
-36.539448
-64.998718
-75.744484
160.540649
-64.532120
-57.644073
-129.390854
-94.685959
-66.228714
-148.070587
-119.608231
-86.991821
-57.122223
-67.414963
-16.041788
-60.561577
-61.906425
-70.204597
-57.276047
-93.314117
-71.832535
-58.067314
-159.015503
-143.146927
-49.598461
-142.506668
-125.450241
-60.522049
-66.305466
-24.642212
-148.048965
-62.464493
-60.004166
-125.030334
-63.714699
-154.524628
-48.722878
-64.389252
-64.158775
-69.805420
-64.738945
-48.147366
-56.007996
-50.953697
-52.170006
-56.827011
-54.057816
-94.248276
-58.751667
-161.980499
-91.718506
-57.858097
-57.731609
-79.142685
-29.381882
-85.406364
-124.573219
-118.779266
-127.916840
-138.101166
-69.291351
-63.696926
-141.040146
-98.294037
-53.927418
-125.791931
-77.690529
-59.786854
-69.170723
-150.421844
-141.815811
-61.926044
-136.570831
-81.065781
-142.384323
-73.645111
-64.505562
-54.483173
-53.546398
-80.455368
-55.563721
-148.315445
-72.708122
-66.793739
-97.865028
-149.680984
-68.948929
-68.241287
-58.196651
-144.391937
-76.835014
-129.688675
-112.769951
-58.520962
-118.449738
-60.064693
-52.728577
-104.157959
-126.131386
-149.279602
-99.406731
-108.296371
-123.549522
-51.941990
-60.591030
-48.082779
-58.692291
-66.055901
-64.364830
-75.933037
-86.354012
-61.932957
-124.978455
-63.934830
-117.895683
-109.446472
-61.856544
-97.294319
-124.747581
-95.944901
-94.375710
-142.630707
-165.579315
-100.979904
-102.766983
-103.442001
-91.861069
-100.007233
-121.379929
-50.531921
-68.499825
-54.358627
-163.214798
-138.749634
-133.890121
-64.014565
-74.731194
-78.166985
-72.397217
-56.146557
-80.709053
-72.802383
-70.572342
-123.114723
-64.984673
-57.002094
-66.737473
-129.318832
-64.544136
-69.896057
-87.666077
-50.301140
-62.671352
-59.986439
-58.075020
-66.284355
-48.993755
-43.840759
-60.154633
-55.987041
-150.059006
-126.745003
-62.679794
-54.281181
-71.452721
-54.958805
-52.292946
-84.714638
-46.169991
-70.831314
-100.194870
-78.247597
81.356819
-48.802326
-41.829262
-92.616959
-55.908821
-78.595444
-59.391163
-117.279587
-147.893173
-69.382896
-57.521111
-94.143127
-153.109528
-95.637520
-102.224174
-64.857475
-50.454067
-87.312599
-79.272911
-52.600433
-86.867676
-133.293671
-151.270050
-63.664162
-56.452515
-73.509933
-67.455917
-61.202644
-45.657978
-85.885635
-110.835190
-60.447750
-69.630905
-54.744648
-145.429489
-94.274582
-65.086533
-71.455185
-60.093121
-155.326324
-64.368477
-68.468697
-127.097946
-154.471771
-61.379005
-81.542824
-53.618427
-54.903950
-62.870522
-81.047691
-81.014717
-64.231720
-61.367073
-91.715942
-89.333046
-30.534433
-112.231621
-99.825951
-99.050499
-71.348000
-17.152903
-60.729599
-131.924820
-32.453007
-56.769066
-100.192665
-63.140198
-130.274460
-68.541672
-153.710587
-92.507759
-120.314407
-117.048424
-115.881134
-122.697319
-49.280613
-89.190758
-52.496826
-149.145035
-61.182331
-58.754028
-81.424927
-79.269249
-77.267151
-52.360470
-84.812317
-74.744469
-109.724579
-62.151180
-55.545769
-133.913879
-73.804024
-86.827248
-42.496506
-92.573807
-86.846672
-92.853256
-130.756882
-159.225021
-62.841145
-94.557076
-121.542305
-81.988373
-55.767757
-151.662506
-55.917805
-139.840530
-56.701618
-127.010544
-158.793991
-60.243004
-63.560806
-112.308083
-69.880798
-39.452110
-113.118752
-35.054165
-113.394661
-72.175102
-148.404068
-136.440674
-62.279594
-68.585121
-75.246056
-90.184662
-84.486404
-95.987556
-169.547119
-94.687195
-101.634727
-70.336861
-75.474251
-77.169373
-44.469536
-118.419357
-73.546906
-53.941479
-93.132454
-75.834702
-150.698303
-105.001350
-60.862011
-70.034096
-73.549484
-143.516678
-52.186726
-127.897552
-76.627937
-94.186432
-68.475044
-81.993080
-106.054314
-119.254547
-87.299629
-113.709869
-59.908588
-54.510559
-59.272884
-120.360672
-64.792862
-56.153351
-52.861542
-61.303158
-55.807087
-58.981678
-109.289169
-72.638329
-58.984409
-150.340134
-87.448952
-83.112999
-113.437042
-98.764847
-52.065475
-88.119385
-56.292995
-62.751705
-74.049660
-63.105480
-60.440437
-60.737411
-56.077637
-60.045063
-63.365204
-70.272667
-57.022003
-123.187698
-137.451401
-44.674580
-86.196228
-119.308891
-161.611557
-101.939651
-137.160736
-157.611786
-47.714809
-126.849777
-49.822109
-65.222603
48.705589
-56.283436
-96.605873
-63.930553
-55.918060
-59.659569
-147.214661
-69.508392
-138.239517
-150.302185
-65.554596
-59.187447
-147.316483
-64.026237
-55.168339
-63.190830
-66.051468
-66.139000
-65.289375
-152.651413
-101.869125
80.492599
67.522545
73.555252
49.639618
86.389549
55.172897
79.170250
89.420959
83.564880
-74.373680
-90.913689
-52.637951
-62.021038
-65.599358
-73.517258
-79.256889
-103.625305
-72.632568
-90.577454
-96.441940
-52.788429
-91.313782
-51.399582
-106.837334
-109.530045
-120.077179
-85.642174
-61.619511
-77.015388
-113.134193
-99.395592
-75.245255
-80.356537
-99.390686
-125.960632
-124.809189
-159.167572
-97.893120
-49.385216
-51.766403
-77.380318
-66.698196
-70.503044
-126.146904
-59.584244
-138.262680
-79.177917
-151.547318
-96.676613
-142.783844
-81.465652
-100.089615
-62.540199
-55.424751
-58.850731
-80.488739
-64.132454
-70.589294
-117.526672
-112.685539
-69.536636
-70.914055
-112.810257
-68.821144
-148.410904
-77.194939
-64.836792
-76.256912
-96.168114
-138.770447
-52.933582
-90.700081
-142.122375
-163.665970
-125.524361
-105.538086
-65.323402
-66.304718
-57.929111
-26.521935
-58.263676
-53.206425
-44.231941
-86.575554
-162.612915
-98.371574
-149.516190
-50.079193
-166.127716
-127.452591
-58.494946
-68.069931
-72.543358
-59.207432
-39.619919
-151.137360
-49.778515
-113.174591
-76.918404
-61.230347
-121.964417
-115.539772
-94.415848
-78.225388
-28.561794
-89.177742
-58.073257
-102.861076
-64.162743
-89.121521
-65.809128
-130.901993
-71.742554
-103.709702
-72.944839
-59.006054
-64.310051
-99.829544
-29.998121
-158.236511
-93.593002
-52.887680
-64.166611
-45.955120
-48.487946
-59.165993
-53.599636
-67.649200
-58.037029
-58.993092
-34.357723
-76.381119
-113.936340
-78.836456
-67.011238
-123.096901
-134.945480
-64.136017
-122.034698
-88.926811
-81.291832
-137.097198
-138.507584
-58.889992
-67.245735
-60.486908
-148.631546
-59.937031
-49.784573
-78.365036
-63.265697
-115.654411
-75.291817
-81.303825
-30.066071
-61.072254
-56.740486
-95.993065
-70.788246
-132.276947
-41.985348
-66.455101
-53.081738
-109.035065
-71.074989
-102.970001
-73.479324
-84.199371
-100.652084
-146.021439
-70.561264
-100.265427
-94.244499
-101.503151
-60.629593
-66.656914
-144.979660
-59.559151
-58.563034
-149.832123
-153.326645
-49.053005
-61.850475
-86.044464
-62.515285
-63.654404
-87.767555
-150.732071
-114.486954
-54.187473
-116.292160
-87.367958
-75.830917
-154.070038
-156.050186
-121.249756
-113.810272
-120.264351
-53.495171
-70.655182
-71.686562
-66.258583
-85.706711
-80.678604
-31.713154
-65.521271
-65.555832
61.812389
49.783974
48.229248
68.815926
52.737553
44.664803
45.032154
48.001125
62.145882
83.566635
76.588463
45.517639
48.325645
78.167717
56.801987
52.161453
83.216866
-149.333588
-63.551826
-136.041504
-164.260300
-99.166512
-117.904930
-64.073463
-68.363426
-94.688202
-64.045525
-61.074932
-130.417389
-62.812683
-65.186310
-49.583656
-55.003956
-103.611526
-57.325432
-126.196754
-82.148376
-53.155098
-152.105530
-52.308422
-113.681664
-64.554604
-57.784046
-60.150154
-51.361107
-59.952835
-141.083206
-69.418427
-84.743103
-116.549164
-88.227425
-132.499359
-76.264069
-128.490448
-159.929626
-64.142487
-73.002563
-135.127090
-56.535069
-74.731606
-162.940506
-134.054092
-68.430542
-50.817722
-70.951546
-94.367432
-54.932831
-120.778587
-121.030373
-65.191322
-155.063583
-53.863697
-92.847252
-107.736832
-58.550961
-58.021267
-29.593460
-58.072956
-135.879776
-67.900543
-59.536564
-53.686104
-59.450962
-45.689251
-55.917965
-77.517288
-79.812531
-51.261093
-128.277740
-97.028038
-118.212608
-157.995605
-63.124264
-102.633835
-69.141113
-156.934311
-142.500854
-57.270557
-75.880058
-74.339951
-54.975708
-59.763905
-95.217010
-82.409866
-66.709381
-57.821674
-63.788921
-79.425713
57.364639
66.449776
54.958946
69.457230
65.990044
58.151871
88.056648
-68.968513
-93.096291
-65.545677
-67.479523
-67.063812
-111.652603
-68.454231
-85.629684
-95.245728
-146.532303
-99.929604
-172.570450
-101.889023
-103.838913
-106.679367
-126.070641
-60.114857
-111.455475
-109.002556
-83.038116
-84.923775
-107.848221
-128.263672
-133.654007
-109.998222
-131.122925
-74.347107
-148.648804
-115.856834
-131.441498
-96.656746
-37.610825
-63.820015
-66.288460
-91.625877
-62.629513
-81.686638
-62.133270
-53.982750
-69.708046
-65.699821
-67.657074
-61.453789
-150.512314
-91.051491
-92.897476
-50.996967
-146.424179
-67.298302
-81.634560
-67.666588
-67.486984
-110.348297
-71.732750
-61.083115
-117.600166
-62.084034
-55.328899
-45.069210
-100.818207
-91.544060
-62.178745
-108.307037
-121.616745
-67.903618
-55.989296
-55.731068
-42.685413
-92.764046
-86.481163
-63.510525
-80.839218
-83.026810
-103.300209
-6.475052
-100.637291
-61.494354
-61.678177
-55.302876
-96.173172
-117.398361
-89.482468
-89.310295
-60.352921
-74.030502
-155.867493
-114.109024
-67.619057
-90.245964
-84.201561
-94.700035
-66.685257
-79.924789
-69.717468
-61.461632
-64.218735
-86.425674
-62.226013
-150.829590
-71.384323
-101.739204
-57.351742
-89.410973
-43.949272
-72.595520
-83.608032
-49.367710
-72.816483
-83.972954
-64.611984
-78.229317
-58.358528
-93.029121
-163.823242
-90.835922
-61.971046
-85.460182
-105.931686
-70.224403
-95.616478
-60.431599
-124.261963
-67.200943
-77.821861
-149.286240
-60.146233
-66.490593
-79.063728
-67.644493
-99.879013
-72.457016
-131.039337
-109.610962
-48.751915
-105.770210
-83.913010
-90.752220
-104.526413
-91.145752
-74.036156
-104.865662
-100.500252
-68.401649
-61.035610
-89.012794
-69.006187
-51.138348
-62.979961
-64.352051
-46.496620
-101.975143
-37.103558
-133.767227
-49.486881
-60.520042
-88.568214
-45.637463
-58.323460
-56.992321
-66.920105
-74.131035
-74.124634
-48.221165
-61.273201
-109.536438
-90.795258
-95.599503
-41.096134
-50.155281
-132.848480
-64.877831
-161.606384
-160.939621
-89.608246
-38.758629
-60.512135
-78.749878
-63.400448
-142.485611
-84.116356
-99.027054
-59.362236
-80.572762
-121.089928
-88.821541
-111.399612
-64.391388
-60.870258
-101.822197
-116.657196
-157.474686
-58.247261
-53.647766
-78.049553
-81.865089
-108.343056
-86.882118
-80.704109
-67.674461
-71.236389
-65.491714
-49.801975
-158.751129
-62.277668
-84.703239
-53.359070
-76.098076
-96.273209
-106.623215
-80.925453
-95.435844
-101.589027
-94.889297
-123.498131
-87.425781
-107.074547
-58.081451
-71.258202
-82.865105
-73.949493
-89.016624
-38.918503
-47.835426
-111.120453
-75.582916
-145.185165
-74.559982
-49.897148
-55.307625
-32.588055
-74.271278
-60.146122
-56.656101
-93.037926
-115.689682
-104.480606
-85.021072
-70.163559
-82.043434
-77.456612
-59.244579
-92.562805
-115.291786
-138.507629
-132.551773
-62.479397
-91.068069
-110.328796
-68.130646
-68.339363
-124.706512
-97.265251
-101.193604
-50.390907
-66.102119
-85.070900
-125.559631
-88.135681
-51.528675
-115.860176
-91.816010
-58.384979
-54.614658
-152.953018
-97.720909
-150.757492
-111.887207
-76.306572
-64.046219
-161.773636
-165.059448
-62.526329
-65.559250
-57.787884
-114.602875
-71.766022
-92.929474
-95.257866
-61.169395
-58.333069
-89.158440
-155.405334
-141.809982
-85.886009
-28.576498
-58.418900
-55.640987
-64.458435
-141.423355
-145.826157
-62.320103
-63.653118
-44.544743
-158.419724
-65.030159
-116.209053
-142.530457
-154.598999
-75.789185
-148.484360
-78.093636
-63.941750
-110.117149
-55.352600
-143.902802
57.940567
79.689682
-50.178196
-57.262596
-71.721542
-48.454712
-58.401241
-83.982986
-129.210327
-117.128624
-65.893044
-61.804028
-58.132668
-89.797729
-85.532333
-74.164108
-79.008865
-52.835674
-70.309525
-83.693756
-95.032898
-50.582088
-51.540749
-61.319153
-75.091522
-113.861107
-85.764648
-100.745834
-166.507492
-73.682884
-107.352913
-65.624382
-68.232338
-76.983887
-89.965294
-124.934456
-64.257843
-102.783020
-97.337898
-151.002991
-97.970383
-118.054146
-103.076218
-101.842361
-172.273926
-90.234406
-85.903496
-126.294220
-78.141327
-58.703445
-138.481140
-150.993378
-57.460274
-59.511189
-155.290955
-57.438301
-64.931419
-128.478134
-69.540855
-68.438858
-81.797119
-75.796364
-64.674690
-62.117226
-117.757141
-128.618027
-59.349899
-104.827728
-61.187317
-73.257881
-116.780067
-61.862728
-44.051441
-57.386166
-114.427788
-56.940853
-120.156242
-95.726646
-94.503807
-80.793808
-123.890541
-66.187523
-106.943268
-61.036686
-67.916328
-74.219902
-68.866966
-104.307846
-153.788223
-86.407387
-67.418831
-75.289185
-54.685638
-62.045338
-81.018547
-129.747177
-53.577763
-106.476440
-57.624802
-40.054966
-78.008049
-43.648418
-169.217484
-63.699516
-86.804077
-54.080666
-49.850666
-71.092392
-75.830307
-132.767227
-103.856743
-71.326653
-53.098831
-59.463284
-56.196968
-51.865608
-85.242844
-59.320858
-84.915291
-36.810852
-34.480225
-102.263855
-105.860397
-71.663048
-61.815239
-82.396706
-73.842422
-61.952312
-76.266502
-66.570038
-103.295906
-136.993088
-58.907898
-142.461090
-154.093338
-64.278542
-46.894756
-58.550018
-88.552910
-79.869003
-44.693153
-161.513184
-68.443214
-77.313705
-105.116249
-76.841110
-158.838165
-126.074646
-57.868015
-67.220383
-47.227478
-56.080849
-85.747086
-62.444866
-85.961845
-60.246513
-57.978619
-122.728455
-67.439690
-60.361317
-120.853142
-97.339836
-56.637939
-54.121685
-127.702484
-102.032425
-98.836563
-96.270691
-110.661621
-155.251785
-36.188175
-68.619225
-170.126266
-138.362625
-101.947098
-165.627060
-52.589016
-98.352882
-158.816513
-59.768051
-61.230217
-69.904213
-70.916634
-101.855728
-96.596581
-63.346832
-59.824532
-67.165642
-40.069309
-118.543854
-98.553673
-37.459808
-55.038517
-34.758354
-135.317673
-54.301826
-66.507301
-40.690643
-147.056366
-96.513603
-133.909561
-67.365097
-162.845108
-57.059097
-105.745491
-72.565590
-71.231461
-62.864376
-87.899788
-73.574196
-74.955734
-57.217350
-59.493431
-87.433800
-34.302666
-52.265976
-46.029408
-65.477341
-81.930786
-81.248405
-63.263680
-72.360054
-57.044735
-103.374626
-93.443184
-106.172050
-98.174248
-96.406990
-100.248108
-80.238266
-72.039764
-65.373825
-35.815094
-64.481216
-81.978836
-58.853054
-57.758488
-140.969238
-89.518272
-85.646950
-121.269180
-63.688171
-157.172363
-79.010078
-141.326431
-60.729694
-74.819290
-114.366394
-58.030136
-135.587479
-72.667168
-95.794426
-152.306763
-65.972191
-135.901306
-156.567368
-76.876610
-58.197575
-51.313248
-68.524498
-57.709324
-66.689407
-87.302277
-57.413208
-61.024731
-143.382172
-39.940098
-42.971729
-47.843567
-143.800156
-63.372929
-95.869324
-58.080112
-65.235870
-54.215935
-63.565540
-44.922836
-61.044048
-56.232395
-159.528030
-42.274429
-57.984505
-48.406902
-91.011536
-72.566330
-53.923325
-50.543262
-82.799736
-85.706184
-72.555305
-156.414276
-126.805183
-70.305336
-101.458992
-101.470543
-95.031242
-91.580002
-130.618729
-72.038315
-111.789398
-128.684540
-58.489769
-68.260414
-101.080330
-106.015648
-154.996399
-37.161972
-63.840557
-74.997383
-41.002609
-65.141464
-165.409698
-53.821999
-60.791077
-64.563728
-100.477783
-69.323135
-60.287193
-124.679344
-57.682934
-111.023705
-44.615818
-66.868546
-45.770771
-93.353767
-53.288120
-60.406734
-103.097023
-61.003456
-83.130341
-53.648346
-162.009949
-51.335922
-32.589787
-129.137421
-116.968529
-59.720310
-88.973190
-61.712379
-102.612534
-116.666740
-84.952339
-86.745537
-106.826233
-108.834923
-61.646805
-116.911072
-93.429146
-91.021393
-85.836411
-68.140373
-126.645760
-78.606239
-96.906242
-51.943146
-158.334427
-92.111221
-140.837143
-151.218857
-156.785431
-57.182858
-134.592911
-65.265709
-100.315384
-103.937973
-81.945351
-55.659275
-64.784607
-82.098076
-83.602737
-64.831673
-94.642715
-62.587437
-58.293686
-91.202003
-72.902977
-59.529835
-55.932281
-61.772015
-61.587620
-74.398651
-94.599876
-72.417503
-68.064606
-122.793137
-145.482117
-93.382385
-60.440990
-111.719360
-93.044174
-60.691425
-101.419907
-61.442181
-129.081665
-48.599407
-49.026340
-58.322136
-155.165436
-163.727646
-41.413963
-120.236229
-66.578918
-103.177666
-142.560028
-80.065659
-46.827305
-49.310574
-71.910347
-90.553185
-69.177139
-145.746414
-150.141174
-79.149323
-48.814056
-85.103638
-96.613304
-102.669952
-87.117722
-55.700508
-89.003853
-62.517422
-106.420799
-67.121498
-57.426376
-74.008751
-69.457840
-27.349104
-121.872917
-125.290009
-165.409531
-67.165291
-65.851852
-75.257011
-91.648499
-67.373764
-62.217178
-146.391724
-60.337963
-78.448502
77.976341
59.270870
66.924515
-60.919819
-156.335281
-61.958160
-60.951500
-39.617702
-59.027843
-48.936241
-34.753811
-121.559082
-58.278660
-69.901093
-53.317276
-70.438446
-105.898926
-104.527359
-92.021011
-73.896645
-118.236359
-147.007065
-68.851845
-70.831146
-68.036934
-88.453537
-57.844341
-95.381004
-49.126400
-54.003906
-44.521568
-79.457710
-121.868324
-138.100098
-72.160187
-86.777534
-77.898605
-115.964752
-115.789169
-67.644279
-104.643188
-95.165573
-79.983543
-145.680740
-126.205208
-52.334610
-64.819588
-53.121075
-65.030678
-52.580685
-151.463226
-44.685589
-147.247635
-120.842117
-120.020157
-86.778839
-163.229996
-99.975571
-59.615528
-67.901642
-41.859074
-120.443085
-60.176830
-54.971992
-62.314949
-58.655796
-63.373306
-58.177185
-58.739548
-63.469822
-98.467140
-81.313759
-91.627800
-112.940536
-61.404755
-57.308926
-95.637230
-99.052711
-83.051773
-111.403290
-152.641342
-110.797867
-116.326500
-69.288010
-65.002434
-70.812775
-155.414047
-160.009979
-88.525414
-52.065247
-95.474854
-92.496422
-89.484039
-145.485565
-79.221680
-58.845047
-166.221100
-109.015404
-74.961769
-111.997581
-80.554832
178.383820
-61.642345
-94.382088
-62.086990
-62.445957
-155.427551
-51.914257
-93.700569
-143.703781
-66.008751
-82.341118
-69.895340
-58.869587
-56.744308
-76.757309
-64.873383
-60.077324
-97.597992
-111.194427
176.522095
-113.953217
-61.102993
-81.834915
-59.064606
-109.669403
-74.368729
-117.606575
-51.482845
-137.105042
-145.549194
-68.980087
-57.188416
-74.967331
-89.962654
-32.847172
-69.541748
-55.826653
-34.126553
-59.936657
-88.102615
-95.237793
-117.109215
-90.614624
-51.609608
-79.283813
-103.913986
-61.234287
-139.005280
-134.738953
-130.888443
-132.522186
-105.594635
-96.145798
-61.313267
-63.882580
-63.630592
-150.785263
-50.261028
-154.482742
-58.854233
-122.044930
-95.689964
-88.515747
-59.789429
-177.985199
-136.034882
-87.585938
-140.409851
-89.505745
-160.384720
-67.856201
-143.300720
-55.816868
-72.855667
-68.532448
-71.449066
-120.810303
-53.781425
-73.823151
-99.446190
-159.940842
-141.500168
-60.939503
-50.062740
-61.055447
-116.045319
-67.966423
-62.399876
-71.158127
-69.971252
-114.916885
-63.218990
-62.753929
-56.309834
-59.733845
-122.439796
-80.848938
-57.777687
-78.775002
-62.674973
-57.885780
-69.762482
-111.211227
-53.693314
-99.752403
-62.339699
-151.150406
-76.069771
-45.482430
-80.598656
-63.211231
-60.866955
-90.677673
-54.674870
-99.764572
-137.855835
-79.701408
-59.702545
-25.767576
-69.634377
-82.855186
-145.874374
-143.385071
-47.371841
-120.863991
-80.896507
-118.566124
-97.885437
-81.645355
-94.619202
-59.150665
-90.940697
-52.293674
-44.306171
-77.267029
-41.258549
-128.709000
-96.622452
-145.914246
-78.658997
-81.755859
-121.867233
-59.437374
-59.972008
-51.300415
-56.136581
-154.091309
-46.391254
-135.760422
-61.628193
-159.194229
-59.940437
-93.553352
-65.569519
-148.340408
-146.303406
-66.905998
-80.365982
-65.304047
-68.823723
-68.980171
-117.265610
-83.477280
-76.517662
-37.898865
-134.452728
-87.289948
-82.814598
-80.858337
-97.274780
-101.846581
-109.539696
-124.589348
-65.291603
-95.963959
-119.555908
-70.028572
-112.683304
-133.275101
-115.701515
-62.947716
-57.372211
-59.752361
-116.364204
-118.296822
-61.946030
-51.572094
-59.608479
-119.443306
-67.271721
-66.818130
-149.570770
-143.702225
-49.406841
-156.675293
-60.562405
-97.617599
-87.029739
-62.692581
-47.444511
-121.184601
-62.226646
-71.489021
-72.372192
-150.471756
-58.691437
-47.926746
-101.990303
-76.203430
-153.386627
-52.082409
-71.650032
-137.126480
-152.512695
-68.183777
-72.710571
-89.578300
-62.705585
-119.331223
-53.650585
-114.344276
-100.111702
-59.057541
-60.976223
-58.667065
-46.340664
-85.804291
-78.098518
-91.608948
-132.939819
62.630661
83.669121
87.101593
59.481724
21.413019
48.883667
56.036106
-63.354660
-113.584023
74.536430
59.096394
57.158398
78.613495
-106.406319
-83.776428
-164.665543
-52.744171
-56.632019
-64.924568
-66.944695
-69.513962
-79.710426
-84.747314
-73.509483
-101.889999
-147.763123
-54.341644
-78.201118
-127.644264
-91.356743
-148.445206
-122.727745
-78.945709
-172.740601
-70.818428
-72.578049
-75.425697
-49.742538
-70.571930
-69.306450
-33.343357
-79.742393
-161.343155
-129.316147
-94.426712
-58.073559
-44.668533
-87.272003
-153.703384
-167.981018
-62.932171
-106.442993
-113.706245
-75.782547
-74.867386
-119.782372
-147.972168
-95.850594
-158.384460
-60.116009
-62.909092
-102.682495
-74.998520
-39.355503
-58.357441
-75.709557
-61.773861
-124.823914
-158.661057
-54.468231
-65.231880
-136.262787
-41.779831
-64.542305
-49.659798
-59.631020
-62.014889
-91.624168
-67.002480
-59.259613
-68.243874
-88.501015
-63.600090
-80.644218
-35.004887
-115.810059
-60.995056
-86.101646
-67.971176
-176.501617
-68.348320
-157.666641
-70.484230
-130.189621
-76.679390
-65.709846
-90.882889
-67.928444
-71.122063
-142.412888
-86.826859
-65.157059
-75.087914
-128.121933
-158.818542
-61.370071
-65.987518
-71.404785
-90.425674
-107.332787
-106.595863
-122.693878
-55.423370
-46.925594
170.066284
-101.383255
-95.776756
-88.618118
-65.880188
-74.223083
-67.406242
-148.907867
63.164581
39.781231
-63.221893
-152.063843
-48.944611
-61.117458
-174.956116
-117.591400
-121.831528
-71.812584
-93.436081
-140.646927
-77.183243
-119.317223
-164.940201
-104.928177
-86.215424
-56.380081
-54.351215
-51.845253
-58.217175
-76.655861
-58.458111
-57.020554
-32.831776
-71.410568
-160.086075
-96.176353
-50.481812
-59.657486
-118.601273
-60.603310
-78.189613
-96.197792
-81.072876
-133.013367
-124.900246
-68.291168
-51.999390
-140.109787
-53.429600
-64.582474
-61.909000
-77.134338
-51.074074
-62.005028
-58.012905
-105.455070
-100.379028
-83.836113
-70.960175
-37.857307
-70.712868
-86.057884
-68.231964
-71.257584
-33.434227
-69.337234
-126.134872
-134.013397
-59.947609
-59.393097
-98.083504
-102.007858
-59.696327
-109.984352
70.341698
67.496857
73.499077
49.135223
75.715790
55.125313
-72.331863
-130.234451
-67.258003
-67.848587
-101.715034
-57.326008
-76.438576
-90.497360
-149.984192
-132.190292
-141.324097
-145.233459
-63.431675
-59.429077
-69.314217
-59.570721
-76.774323
-87.300171
-40.828022
-81.142242
-76.541260
-80.994469
-37.807369
-56.970997
-61.880474
-65.349358
-77.169785
-158.254547
-82.648048
-118.574181
-158.153229
-108.724983
-38.658340
-86.492622
-61.074799
-115.688934
-60.701397
-40.348843
-57.131836
-64.383186
-59.312519
-56.569820
-152.541306
-31.890718
-74.502701
-72.223961
-66.728020
-50.175129
-70.374840
-85.118240
-92.844185
-76.974907
-67.507622
-37.697163
1.102517
-62.105453
-151.687378
-84.619644
-125.026306
-59.657230
-45.815514
-108.362968
-79.988487
-95.574059
-156.579727
-91.840874
-68.377777
-137.331421
-23.836843
-54.702950
-69.939362
-67.740135
-89.853577
-70.039795
-145.146271
-67.797363
-101.280350
-56.650787
-68.267303
-128.063477
-88.539345
-99.504395
-168.033173
-62.893948
-69.744858
-119.521584
-73.147018
-64.889198
-74.048630
-62.289314
-134.524475
-70.458038
-147.611176
-119.878159
-53.013203
-77.493256
-133.521011
-87.662361
-104.113060
-45.920467
-68.250168
-72.215958
-63.258080
-153.456100
-55.048859
-61.666618
-69.812157
-74.167274
-38.462639
-22.190632
-59.550457
-76.858429
-120.533501
-67.257896
-81.238815
-67.800514
-62.193295
-123.520523
-80.112305
-76.152832
-55.575459
-18.394218
-64.110062
-71.231056
-88.078529
-113.282562
-73.100250
-90.101822
-57.231762
-59.087860
-70.390877
-151.664291
-83.169304
-77.374794
-149.213318
-56.607433
-88.303627
-62.563129
-164.373199
-107.092766
-59.966831
-60.004978
-59.082561
-133.509933
-38.086067
78.820557
-57.922466
-51.471523
-57.756992
-59.909840
-127.831726
-56.399029
-91.986557
-60.594387
-54.036648
-143.830765
-53.295490
-84.040306
-138.576050
-61.519905
-56.700912
-80.914856
-122.956223
-75.481277
-68.481117
-67.825699
-65.665672
-80.636398
-62.479767
-71.811722
-68.454895
71.517876
55.208580
84.413948
60.508602
48.359058
48.030392
49.103237
60.172104
54.517807
64.551163
73.023636
50.198174
-150.586914
-63.535412
-70.690163
-75.027863
-50.505180
-67.862053
-109.764305
-105.162865
-71.056023
-95.240997
-103.481125
-99.311546
-87.169296
-143.953354
-58.873924
-60.156029
-160.667618
-87.725113
-164.553818
-99.650803
-108.198204
-112.495193
-82.059471
-109.179260
-65.133896
-63.435509
-63.472008
-46.483360
-100.574287
-109.344246
-66.426147
-117.723740
-49.084408
-103.442551
-152.148697
-100.300682
-81.446434
-69.218468
-72.508797
-75.122627
-58.007999
-83.687454
-158.317810
-55.567661
-55.335365
-140.407944
-91.655060
-94.856194
-67.367142
-160.335373
-65.278214
-96.624138
-151.845779
-114.986885
-64.705482
-55.412102
-71.781395
-73.654381
-59.665859
-147.457031
-115.877457
-51.986309
-61.671108
-61.393379
-76.643204
-55.329678
-87.548332
-77.292046
-94.091331
-162.187195
-64.954636
-136.547745
-92.424179
-80.340614
-100.361870
-127.736198
-58.068428
-64.367401
-62.961472
-58.805595
-122.101349
-74.258392
-65.144455
-41.035164
-80.808495
-61.656708
-152.631348
-22.455000
-71.528503
-142.081390
-68.810310
-126.549202
-60.594704
-155.222916
-159.632080
-102.360298
-71.234375
63.280361
81.644829
65.572929
56.776173
72.444046
55.687618
46.666695
44.485081
86.495583
34.987206
70.852295
62.968788
-73.255341
-71.667351
-121.202835
-67.103699
-68.741112
-96.620178
-84.924568
-142.922012
-104.420975
-149.887482
-85.494011
-131.117081
-59.235661
-76.275597
-58.857685
-71.216743
-59.454128
-123.677986
-122.957962
-56.976353
-79.461266
-58.375984
-83.558182
-74.893913
-72.789337
-91.131126
-99.596596
-63.055305
-158.583847
-164.025558
-80.866920
-82.100990
-68.782799
-118.466934
-114.228966
-106.621582
-125.656967
-91.468575
-61.004322
-131.056686
-99.261505
-69.030151
-59.495445
-61.594738
-146.538101
-119.475372
-96.106819
-96.120865
-29.892984
-36.916336
-53.716290
-147.775421
-63.969460
-36.595192
-62.045044
-154.641602
-67.495300
-53.551384
-68.109604
-58.855648
-103.694656
-62.515926
-27.186954
-57.721790
-104.581619
-77.521782
-59.687908
-121.230743
-103.314018
-100.925354
-59.610706
-105.605949
-101.676605
-105.777031
-70.907089
-89.614227
-90.438499
-90.079178
-63.950417
-85.227074
-59.366478
-64.129250
-65.964363
-128.695648
-90.487076
-138.174286
-162.480896
-106.555115
-65.964287
-59.526852
-70.094391
-86.979240
-57.591797
-64.318962
-51.818745
-73.706375
-88.114967
-61.669693
-77.776077
-127.094376
-48.150101
-64.346245
-62.586926
-87.086800
-65.194481
-153.104462
-77.424728
-76.543442
-63.154369
-113.457756
-57.414852
59.472477
75.716728
60.492962
51.956749
54.342281
79.803978
-91.152092
-99.410347
-152.917847
-133.734039
-136.109085
-69.446274
-84.331268
-144.559860
-73.002121
-64.630592
-95.158112
-81.105736
-52.558392
-176.555069
-113.610420
-106.464432
-70.755295
-60.462711
-49.730896
-155.204880
-62.565090
-141.444611
-65.624496
-100.267357
-85.652115
-75.880829
-83.310806
-92.524033
-67.991112
-68.696945
-70.483795
-76.947060
-74.473213
-133.706558
-77.306709
-55.134251
-67.544571
-78.399155
-61.839260
-85.930931
-74.097664
-98.085464
-62.144028
-61.454311
-56.332981
-68.480568
-138.078720
-82.753304
-142.679855
-146.314392
-117.441528
-63.127529
-85.860641
-72.987206
-147.863770
-64.100136
-60.136372
-57.068054
-77.246872
-122.560555
-59.050262
-58.139515
-69.839691
-92.526993
-166.831467
-57.727200
-83.909317
-145.648285
-45.899918
-63.564198
-65.764183
-100.323952
-61.971874
-73.136475
-56.967251
-72.231743
-89.167671
-94.586174
-107.666145
-56.571735
-99.142784
-55.943302
-67.177147
-131.137482
-129.237625
-59.351562
-110.714249
-93.781425
-154.764832
-36.819790
-72.611702
-64.452202
-89.297737
-120.389137
-66.877754
89.470993
63.808506
65.715569
60.873096
44.981400
-104.637032
-113.544029
-124.842972
-116.629669
-92.488647
-99.358116
-58.160923
-53.624603
-68.060989
-67.612000
-87.724106
-83.639488
-87.734573
-69.406776
-65.263275
-65.632172
-65.978210
-90.914680
-96.460335
-92.250648
-122.466667
-151.393494
-73.385353
-94.761078
-30.025383
-49.511387
62.490017
77.053886
62.337650
51.371143
-71.129189
88.123138
59.821709
53.361385
70.779747
-63.183495
-63.139645
-53.523010
-90.372055
-158.200424
-62.170879
-44.470333
-56.395618
-54.516209
-65.321030
-81.972343
-145.778473
-89.639046
-86.379898
-109.844902
-80.138718
-89.814178
-52.978809
-61.207802
-72.303650
-63.373524
-64.176895
-124.520546
-77.783295
-102.440811
-71.548546
-61.763077
-43.443470
-154.177643
-61.992432
-54.426826
-156.709427
-68.894615
-162.206116
-146.973007
-55.045433
-82.787468
-142.233231
-138.785507
-158.083939
-61.533821
-64.989922
-61.012451
-100.129257
-143.463745
-61.709724
-78.962006
-66.175186
-64.404900
-147.268326
-157.548218
-81.984016
-81.086319
-47.251884
-60.436241
-66.093315
-57.280491
-153.091217
-61.811810
-60.376759
-93.122696
-78.555069
-124.078003
-115.341454
-95.831505
-67.711258
-85.593102
-100.232323
-58.757504
-107.321678
69.524315
66.821198
52.914379
68.229073
-33.819485
-169.381302
-87.994118
-73.165817
-90.287941
-63.559204
-57.832943
-89.888214
-59.579628
-36.999264
-72.168182
-141.009171
-136.255661
-59.014301
-70.528351
-65.770897
-71.195389
-66.884804
-68.444244
-95.902985
-81.168037
-113.648354
-101.877625
-104.395668
-97.102974
-57.630566
-108.243996
-144.908417
-84.929848
-116.651321
-81.115120
-61.166374
-119.386894
-82.056923
-78.889580
-104.654419
-48.590553
-45.294334
-160.569077
-85.450012
-108.341881
-79.560547
-62.897366
-57.233276
-60.510036
-147.585007
-152.024429
-57.309879
-120.925880
-80.580956
-63.276329
-77.699257
-76.521187
-36.858723
-68.323570
-29.093456
-68.898384
-130.453949
-73.699188
-132.632507
-66.152596
-58.265163
-60.292263
-52.297760
-66.920151
-145.688797
-54.826881
-66.460670
-84.935867
-152.245865
-127.102966
-67.780190
-88.194313
-48.290710
-76.294861
-74.716339
-141.962875
-100.447601
-81.891167
-63.303917
-13.537227
-60.313011
-120.545975
-65.338478
-117.782402
-104.823807
-76.931931
-84.402046
-52.307327
-48.668575
-61.910034
-60.077110
-54.027824
-120.916473
-107.001366
-77.232613
-53.842735
-54.282146
-67.596024
-61.128387
-105.683777
-79.870544
-51.955315
-60.063087
-56.766441
-45.074715
-66.117683
-83.826881
-122.118340
-107.482132
-86.500862
-109.451157
-86.993759
-128.516586
-133.199554
-87.366783
-59.294849
-67.101433
-125.692947
-102.234535
-79.488983
-70.955597
86.185631
82.093491
68.514732
-69.776421
-133.092606
-62.298058
-56.542576
-51.302620
-43.566341
-27.369293
-75.756165
-84.377144
-60.416573
-131.262405
167.346222
-66.915665
-78.504234
-72.093437
-59.025536
-107.287880
-123.608948
-67.568542
-55.650723
-54.139931
-63.572536
-65.903770
-158.583481
-115.739021
-105.097450
-100.552750
-93.563911
-112.009499
-74.468384
-146.772964
-102.725487
-106.553551
-66.588478
-123.291725
-101.319237
-56.080662
-58.216091
-79.737228
-39.363663
-73.416512
-60.243439
-74.623276
-157.502060
-63.711685
-65.469780
-81.943069
-42.400089
-60.308380
-74.068291
-147.801987
-84.062302
-52.485512
-63.183182
-103.113083
-71.741623
-56.224060
-52.422398
-141.022980
-132.418625
-97.368401
-102.510086
-99.422737
-137.395065
-74.042633
-102.792229
-64.883301
-48.104801
-42.755116
-149.909988
-90.113525
-113.045959
-55.372845
-143.264862
-64.283966
-120.285637
-123.113335
-54.277565
-44.591278
-111.691238
-74.172638
-68.660858
-69.395287
-62.973351
-84.019066
-97.965309
-65.231216
-63.397770
-166.104065
-78.971603
-134.882919
-120.873062
-61.000183
-60.298382
-66.924278
-148.553040
-137.467484
-96.004311
-53.137169
-152.062393
-49.445957
-122.550415
-68.248589
-39.188210
-167.917450
-56.361168
-59.767117
-155.019867
-139.566193
-93.345184
-63.700111
-146.269196
-50.361771
-46.280224
-78.141792
-55.889248
-35.633682
-106.892723
-60.206993
-50.789364
-58.838558
-56.079006
-107.962242
-75.719757
-41.417465
-147.085861
-64.406097
-74.202049
-56.441872
-72.998741
-58.979813
-65.275482
-121.339218
-136.537994
74.317398
51.121750
85.556778
46.050156
44.549309
60.871830
58.354324
72.154518
100.009521
40.754581
52.486492
55.809395
61.157558
84.404953
27.845417
59.753086
-63.094982
-53.507336
-59.980701
-32.567684
-68.797729
-87.091454
-53.260246
-66.636307
-70.378471
-60.520966
-159.811752
-86.289459
-48.140553
-112.687805
-102.558990
-165.933289
-125.312843
-96.104134
-80.056633
-94.164848
-104.781021
-97.727844
-69.337921
-85.399117
-151.537354
-93.536850
-63.079128
-75.395340
-88.163170
-81.057632
-109.546898
-52.924908
-37.534195
-59.732788
-99.246506
-39.819805
-74.876900
-55.257435
-105.508942
-152.907501
-68.318527
-71.355324
-55.108509
-96.730453
-57.770077
-63.510941
-62.605457
-83.389221
-91.174149
-69.579117
-38.739246
-49.886150
-78.273949
-49.334190
-72.723030
-74.349731
-78.945107
-77.626335
-72.716454
-122.901299
-52.255226
-57.257954
-66.846260
-127.762039
-82.671249
-70.742805
-95.672623
-50.051247
-56.346115
-55.551823
-60.572533
-65.161385
-61.229420
-75.662277
-68.789581
-59.464565
-157.369019
-151.583145
-61.838390
-60.581985
-165.747299
-160.941116
-49.678024
-152.802567
-155.147125
-63.728790
-103.464928
-77.369057
-63.111778
-60.177971
-123.987938
-56.141712
57.534943
65.986488
67.746536
66.028183
73.539719
51.319042
74.300339
46.459484
71.514633
91.851463
67.102440
83.408829
75.523376
-76.773941
-66.919594
-48.166771
-33.331165
-158.453613
-90.631065
-51.414249
-76.941605
-88.752670
-93.710052
-83.502808
-103.467758
-73.888893
-108.285767
-50.521454
-52.154911
-51.312656
-73.278404
-70.494598
-69.231972
-88.149239
-52.115520
-50.899635
-115.031242
-64.960915
-114.317863
-149.424316
-93.923653
-51.938301
-77.511780
-41.322388
-100.883057
-86.069092
-148.887146
-63.965614
-72.851555
-19.055519
-63.710827
-67.992920
-93.713524
-106.104698
-68.004082
-58.961811
-110.806656
-60.774666
-93.869705
-102.851067
-43.863991
-64.293900
-44.957363
-145.987274
-74.901573
-115.130714
-58.209347
-80.284569
-107.544815
-51.931973
-61.244144
-72.953339
-124.580826
-70.389351
-103.890465
-126.937897
-141.891815
-78.797127
-56.831291
-58.915482
-146.642029
-130.106766
-68.391243
-88.434242
-45.552193
-51.678043
-71.637489
-72.587288
-72.211464
-69.962219
-115.025871
-81.103844
-72.317772
-149.447845
-102.954819
-59.983318
-62.438145
-56.478218
-45.061764
-54.096107
-87.993141
-69.470291
-74.756523
-58.472210
-157.832764
-56.442535
-60.593182
-58.398197
-164.678314
-55.743237
-54.253658
-54.101166
-138.466782
-62.828564
-55.656971
-84.790298
-156.705948
-80.808388
-63.902630
-91.476059
-35.735466
-62.370735
-108.177269
-52.619999
-75.165924
-104.415443
-78.222740
-154.851517
-149.975098
-63.330139
-132.389999
-76.013962
-48.053013
-104.285316
-96.758751
-107.766495
-160.527298
-101.088470
-97.105644
-64.472282
-56.789963
-52.323471
-53.874523
-43.540211
-56.224842
-128.484955
-57.938000
-87.405029
-62.038948
-51.652508
-52.548458
-58.678219
-33.391911
-70.641815
-56.091068
-99.949852
-152.394577
-147.956085
-165.145950
-62.350662
-72.272812
-61.211571
-101.893349
-140.273392
-58.986454
-58.990490
-67.081787
-57.587658
-123.212669
-85.791611
-143.821701
-71.958443
-71.272148
-107.076622
-48.666462
-65.398468
-132.491364
-87.723656
-64.235924
-70.978378
-120.344963
-104.487312
-57.905945
-150.460861
-35.237858
-106.855080
-74.261665
-94.116661
-53.757286
117.790733
-74.985115
-59.252193
-89.376968
-63.760849
-149.483673
-138.749344
-55.876743
-70.785660
-67.975883
-61.148998
-154.103439
-87.081154
-152.474045
-86.550163
-81.776779
-109.401184
-107.850815
-85.954239
-60.338638
-129.638138
-66.313560
-98.537178
-92.642479
-67.877663
-82.583336
-57.323021
-67.955582
-60.485222
-50.651276
-78.413460
-74.216286
-62.179882
-67.985130
-54.944168
-69.690025
-136.106674
-59.174427
-75.234238
-57.364555
-69.128845
-67.680244
-153.263916
-141.361847
-71.234428
-60.731594
-56.510681
-77.007256
-63.547619
-58.174351
-144.551010
17.002666
-130.406357
-51.204102
-60.952023
-53.481693
-153.935837
-52.658829
-93.420479
-72.948547
-159.980698
-105.804382
-148.252136
-54.580177
-80.652687
-73.929184
-80.223778
-69.364182
-76.167435
-58.391617
-143.718506
-66.851608
-89.651939
-60.520828
-52.864841
-110.775154
-62.809338
-76.643341
-146.118423
-116.086159
-91.006134
-109.018929
-54.939526
-77.602737
-104.778275
-148.614853
-65.526100
-66.456520
174.483871
-73.827553
-127.308968
-57.166573
-55.982494
-58.083748
-71.329247
-135.940704
-55.574745
-49.321484
-124.522636
-118.657097
-132.477722
-155.771606
-62.364407
-84.380203
-63.854588
-59.674629
-70.185822
-65.258400
-73.645943
-95.987183
-57.817970
-142.053406
-63.033470
-89.684235
-109.028915
-59.617889
-131.353302
-73.094650
-132.413162
-64.785530
-68.338852
-128.726440
-97.305000
-122.644821
-101.759995
-65.244942
46.604797
80.594742
-56.157269
152.883469
-71.299850
-153.924072
-57.625847
-51.050564
-146.569244
-56.899696
-61.783974
-64.220657
-57.908009
-98.641617
-73.902237
-77.071579
-45.738453
-69.571686
-142.692963
-158.794907
-151.448441
-65.319687
-143.671494
-40.145710
-141.073227
-66.494606
-138.310364
-58.452419
-54.719307
-29.580284
-139.111938
-84.226578
-117.643387
-69.709801
-117.092003
-46.937988
-69.298561
-75.825966
-90.483437
-103.744102
-149.910736
177.922165
-138.710617
-72.135605
-64.124268
-148.196503
-83.869209
-92.691391
-71.480362
-158.304138
-162.486038
-77.357964
-84.441025
-86.885590
-109.196541
-96.409882
-86.587387
-146.528152
-71.830193
-32.352715
-62.432884
-124.493248
-53.147232
-65.608185
-58.763695
-51.240307
-88.745834
-84.712181
-63.386692
-117.204208
-58.054405
-53.880600
-86.839294
-114.169014
-69.083633
-80.960266
-55.279980
-112.092903
-140.081055
-57.434540
-59.410889
-119.583519
-130.947388
-59.178886
-65.219742
-85.585136
-57.450974
-102.187035
-111.116722
-111.769081
-41.309994
-50.476955
-158.748001
-135.745071
-87.179588
-76.091789
-159.994263
-145.179977
-119.639488
-119.355530
-90.197319
-171.276749
-96.452583
-83.633331
-97.527000
-59.876339
-58.881775
-157.365997
-61.763561
-59.227833
-90.999352
-121.773781
-111.185478
-97.240524
-88.449646
-103.926048
-60.231529
-73.042274
-117.742020
-59.385143
-91.355476
-107.499359
-158.371964
-60.620010
-82.295975
-63.452576
-112.512657
-94.367249
-54.413418
-77.656326
-109.260559
-114.273155
-90.484657
-76.618378
-80.410622
-61.918026
-54.134693
-56.685596
-66.494514
-68.782677
-62.158146
-35.253536
-74.957283
-56.542835
-111.912498
-81.651215
-92.285782
-103.832840
-58.999046
-75.054855
-113.160133
-87.180168
-76.361488
-146.257294
-73.481636
-77.644150
-56.180634
-112.766243
-67.081688
-146.774551
-69.261833
-84.374153
-76.205994
-67.762856
-62.118382
-77.990585
-78.976547
-56.390919
-82.227776
-62.511944
-90.771347
-65.993797
-78.985802
-91.785454
-153.756363
-99.965065
-169.007385
-122.937744
-56.269569
-20.352314
-157.112122
-151.416931
-40.118401
-65.185013
-52.112103
-73.242645
-93.129417
-65.685516
-50.634068
-128.787231
-90.146065
-72.451736
-67.322998
-103.962616
-79.461243
-41.164291
-64.426956
-141.926468
-73.751289
-63.447781
-31.992870
-62.802986
-166.832962
-70.177994
-63.120358
-52.977806
-54.312344
-151.795914
-48.547184
-77.149956
-94.832680
-65.206741
-142.473236
-132.421371
-95.160927
-103.834473
-118.640724
-69.136551
-59.454075
-52.106438
-78.367340
-51.372295
-59.380909
-133.789307
-72.441498
-156.607208
-63.274227
-86.149506
-63.031105
-60.913563
-66.267380
-70.349518
-42.258564
-83.346893
-128.127106
-40.593342
-67.322258
-100.318626
-107.846977
-82.170670
-83.313324
-120.968285
-111.460793
-103.837891
-72.539200
-103.821648
-52.517361
-83.623985
-108.946426
-120.251610
-135.055313
-64.656982
-31.359934
-114.505424
-112.674438
-102.956940
-46.978294
-104.688072
-85.425064
-48.321060
-146.007446
-77.866432
-108.552635
-128.599609
-59.152576
-144.387024
-110.490646
-100.443298
-61.072079
-80.678665
-140.063583
-138.175598
-60.698097
-27.084227
-136.641586
-67.085747
-66.970818
-85.505203
-61.147839
-72.739922
-93.790230
-49.052959
-93.273819
-52.334641
-62.422966
-93.845284
-138.932434
-159.752045
-144.736481
-74.839706
-77.799446
-115.171310
-85.759422
-51.010990
-164.164246
-69.447533
-57.385155
-63.428562
-86.835213
-121.472450
-67.850266
-97.378792
-100.518250
-112.202637
-106.477348
-97.269875
-66.892616
-65.914207
-59.447895
-71.554512
-49.640091
-113.645050
-69.269402
-56.950172
-94.380371
-74.219307
-97.473099
-75.101631
-151.691528
-112.249123
-120.044296
-129.704712
-123.401924
-70.581367
-146.726532
-28.224924
-105.945480
-118.034668
-97.844437
-71.683517
-99.149872
-84.549622
-88.974571
-126.120544
-52.590668
-108.499474
-59.121601
-129.875381
-80.815781
-103.129173
-127.260460
-53.308308
-112.459244
-61.989460
-73.600410
-57.710976
-45.584358
-32.171734
-73.873222
-140.665771
-39.123634
-72.411049
-55.980289
-61.052238
-153.581406
-107.528961
-87.256439
-123.610146
-57.265808
-41.924259
-134.816788
-72.151566
-90.680000
-73.794304
-60.663975
-63.976685
-61.983299
-138.312515
-51.887444
-67.329674
-61.005718
-151.860474
-154.574661
-82.391953
-96.703888
-71.269951
-70.000908
-74.210045
-73.767151
-63.455738
-87.458389
-62.782207
-64.803574
-147.249863
-67.729652
-117.820007
-89.028290
-113.596764
-61.845707
-34.566578
-76.543495
-143.498398
-63.400688
-59.229958
-57.815979
-58.732643
-56.225056
-111.629364
-28.691349
-68.366196
-88.424774
-61.588810
-59.268635
-131.638626
-90.570595
-125.723694
-70.747757
-119.820488
-78.325790
-143.382828
-73.826408
-50.293278
-88.014885
-57.836933
-178.537796
-150.445984
-59.883228
-41.974724
-50.614105
-38.851906
-99.252792
-64.351334
-47.336132
-57.560520
-95.763016
-65.594536
-107.586487
-60.088818
-73.924988
-80.339386
-79.902687
-46.297298
-75.310646
-67.696022
-53.700253
-63.670589
-71.498871
-62.907494
63.208614
64.545914
54.926952
50.956112
75.988953
39.022148
55.615101
45.512676
68.957504
70.998322
-75.928070
-133.620316
-109.950691
-135.607178
-60.398159
-60.224850
-92.050606
-168.555313
-54.977242
-104.546883
-71.874458
-64.119736
-39.400372
169.173203
-59.821411
-90.648499
-71.399574
-80.682526
-45.914326
-54.281376
-134.154099
-124.671341
-62.537422
-45.044106
-56.606037
-54.440411
-57.350887
-64.407684
-80.148277
-150.433807
-121.612137
-65.363953
-152.437286
-61.406055
-63.373386
-73.500641
-68.674263
-64.945618
-75.365372
-63.923416
-73.760284
-126.443161
-115.635475
-70.676834
-57.583469
-91.906715
-112.898216
-105.042671
-68.503677
-83.277870
-54.768055
-84.726295
-152.774170
-57.082245
-44.905380
-66.117386
-71.092751
-82.809891
-56.605251
-137.309448
-58.686176
-64.064903
-80.753464
-53.806583
-76.018326
-101.762428
-109.360397
-54.897472
-113.985657
-54.211349
-80.305199
-60.746311
-48.330418
-83.982132
-84.598129
-57.611374
-151.219009
-79.055443
-43.422428
-45.546078
-75.924515
-135.896286
-110.995834
-149.245667
-70.830139
-71.359627
-137.750427
-81.941299
-109.383713
-116.154617
-93.455894
-81.231033
-92.227936
-89.315132
-109.046829
-121.270409
-35.841129
-57.750980
-59.558201
-47.442631
-118.601967
-109.638321
-65.293106
-123.243492
-67.922318
-59.080482
-112.914978
-39.528301
-122.118233
-83.924805
-63.177410
-129.037018
-66.424149
-79.343315
-165.949371
-116.262543
-66.812927
-60.580544
-142.097809
-57.931522
-109.411270
-160.752426
-74.440788
-56.608440
-104.617096
-124.400116
-56.677387
-67.674301
-66.078445
-59.389065
-60.991276
-158.215561
-32.530235
-58.062553
-78.898308
-66.062592
-80.755714
-52.992455
-56.853714
-73.166748
-51.384651
-151.804153
-69.583817
-57.198551
-145.853409
-124.054672
-104.919632
-58.234982
-132.864990
-54.880505
-74.069870
-166.921783
-77.264069
-65.748596
-61.919170
-57.578152
-82.968872
-159.821808
-132.281082
-67.191887
-125.951111
-48.205479
-64.027176
-65.062988
-77.247383
-60.856922
-99.990921
-83.002739
-117.262390
-113.113235
-137.450958
-92.718773
-38.947014
-65.175301
-63.198734
-47.282707
-71.371948
-138.841614
-41.893074
-105.589096
-104.204895
-59.462776
-76.969421
-65.537041
-86.261253
-56.437084
-52.499466
-122.667839
-139.612091
-73.807816
-120.998383
-60.487865
-34.371853
-56.088337
-57.690723
-60.828472
-43.920055
-56.080242
-96.725372
-46.562489
-73.310905
-68.551491
-52.738525
-157.279190
-69.358650
-140.063583
-56.611858
-152.764282
72.831604
73.066498
70.594604
50.800209
62.052902
20.767481
-51.954189
-95.624191
-76.709679
-59.048008
-70.981728
-57.069992
-98.513016
-64.241982
-71.299934
-63.979820
-67.748222
-53.879490
-156.893875
-69.518341
-128.663956
-48.729225
-80.904381
-73.662750
-124.435631
-41.724342
-88.643356
-65.084442
-55.547951
-54.088097
-136.232010
-51.254105
-58.489407
-78.263298
-102.023590
-104.843933
-139.892273
-59.592850
-112.162956
-118.068474
-97.280121
-146.161682
-133.163956
-94.100494
-54.073425
-82.606331
-103.493721
-80.632835
-59.388798
-121.621948
-131.055115
-63.302067
-79.814850
-102.719551
-131.895920
67.363693
85.851173
32.390728
38.512360
67.188080
-89.605568
-106.023613
-59.632656
-61.697750
-70.878281
-163.872879
-79.391457
-70.579765
-88.705803
-65.756851
-122.872498
-57.616604
-163.795120
-69.784897
-73.034821
-54.197117
-75.650116
-53.696880
-145.388062
-53.572884
-66.099571
-74.567482
-85.831795
-81.825447
-97.263306
-157.662582
-41.564545
-87.482277
-67.829529
-40.091686
-48.428123
-68.254051
-131.352524
-64.474144
-122.569298
-163.527725
-66.384972
-42.584045
-69.779343
-93.337219
-35.529938
-97.238579
-23.111008
-56.033840
-142.024765
-61.482819
-61.445354
-73.243164
-70.934021
-149.938538
-50.290749
-67.014900
-146.664658
-84.176239
-43.785820
-66.573982
-145.234055
-52.213493
-75.793419
-49.513973
-30.583120
-153.908585
-154.601974
-62.318916
-104.557899
-69.489456
-115.173645
-54.216785
-121.936577
-62.078590
-57.773563
-62.217133
-74.392303
-147.237350
-45.349072
-49.882202
-95.008446
-60.309105
-147.166992
-63.065189
-62.516056
-54.443653
-58.122231
59.960793
47.997040
50.095390
41.964401
48.211308
77.965492
58.562160
79.926956
77.757500
72.240501
-44.597599
-54.104156
-139.917191
-62.013020
-55.127659
-31.609896
-135.406631
-147.938507
-92.214920
-68.694649
-48.896656
-127.766304
-60.601185
-121.978172
-40.484394
-62.366173
-92.434769
-57.470806
-92.275902
-59.773659
-60.887211
-93.834763
-74.094513
-60.468510
-60.717777
-62.479618
-66.105179
-31.579206
-86.142303
-78.219559
-80.039009
-74.983040
-54.900204
-72.618576
-69.055161
-65.921967
-62.564167
-58.007427
-159.867188
-147.294418
-93.955650
-59.688431
-77.270920
-66.283081
-71.059731
-61.890835
-64.006271
-79.638107
-68.150391
-149.631836
-63.589855
-163.848679
-119.976204
-45.818493
-109.400398
-57.013035
-100.129265
-64.364517
-52.006157
-56.937912
-74.609741
-54.027889
-114.950714
-73.271149
-75.492805
-64.338547
-49.486809
-153.208420
-92.551079
-61.468285
-142.248840
-61.772038
-89.712730
-86.089996
-65.267738
-125.780602
-48.721336
-52.610859
-36.327793
-76.099052
-60.545048
-50.823208
-66.619034
-66.021835
-77.289520
-140.893036
-85.944794
-74.659851
-62.841331
-64.245438
-114.739998
-76.029930
-41.152622
-71.508308
-63.215626
-98.078156
-102.422203
-101.948784
-116.357727
-132.819992
-63.073555
-62.350895
-105.460739
-157.869980
-58.391907
-77.269325
-115.789597
-108.303452
-124.781631
-163.485184
-62.870411
-59.896980
-59.477085
-46.538136
-72.717476
-145.509781
-119.901436
-60.922195
-55.969913
-131.387512
-74.650810
-66.754219
-42.309017
-83.375259
-41.962818
-41.328770
-67.343506
-68.823578
-62.106224
-76.407829
-106.573311
-65.153915
-98.380226
-67.127937
-111.592285
-164.932709
-71.122459
-58.157314
-56.103825
-40.983345
-99.128304
-168.575500
-76.089325
-52.262115
-96.608276
-133.545105
-78.006905
-116.014046
-82.286926
-61.998203
-69.941132
-81.689880
-143.398804
-75.213432
-58.401939
-78.334671
-59.937244
-53.171452
-148.705673
-152.453720
-64.542656
-26.784164
-166.211441
-97.149330
-104.550278
-92.967178
-164.107742
-96.076042
-83.403984
-167.389786
-132.989136
-59.188660
-97.412300
-58.918617
-162.847626
-79.725906
-42.591888
-64.738655
-57.372795
-141.346725
-165.793213
-110.681831
-143.418961
-56.927723
-57.265610
-113.149773
-53.076736
-66.118973
-73.792351
-51.577427
-55.306416
-75.134796
-103.055603
78.613548
-62.509220
-61.677986
-116.088318
-132.956223
-168.768341
-109.709610
-59.475285
-61.015060
-103.054733
-88.460381
-84.497040
-45.148193
-64.812073
-50.639027
-101.934677
-77.377808
-64.500366
-139.681122
-95.504768
-52.540859
-87.445969
-111.295151
-102.625786
-68.557434
-68.956711
-74.938934
-144.946304
-74.605537
-54.388561
-140.547226
-80.060638
-90.387726
-144.176697
-91.753120
-58.833435
-77.882713
-55.996078
-58.390404
-109.608078
-60.653458
-90.817909
-72.189232
-132.180710
-80.742996
-61.815826
-57.916157
-59.013103
-73.453911
-72.448479
-157.260284
-61.194851
-90.168983
-150.300522
-84.335320
-96.123970
-63.459503
-144.004074
-64.723824
-96.166031
-76.226410
-100.850128
-60.117313
-70.128716
-65.697647
-53.404964
-129.256500
-40.282593
-61.891701
-141.225967
-56.441120
-71.662071
-61.109692
-81.800674
-63.559101
-63.970177
-62.979061
-64.046158
-68.207466
-139.625122
-133.415161
-106.220161
-135.704483
-143.121567
-60.441925
-65.844482
-99.105843
-70.059448
-65.572166
-62.956478
-52.349270
-73.820961
-79.200485
-59.472935
-147.837875
-64.775352
-79.111076
-78.386551
-156.283813
-76.493332
-62.640633
-67.562988
-74.303947
-69.940559
-121.160408
-171.637436
-60.288506
-76.644630
-150.964050
-50.601707
-53.572483
-59.404728
-73.002045
-46.986073
-57.450905
-141.435608
-54.214073
-63.573772
-101.695885
-141.434036
-74.598846
-67.420036
-94.689331
-83.064507
-55.564083
-125.709846
-32.617451
-51.380989
-67.407631
-65.197708
-66.421173
-157.725967
-87.160263
-56.619839
-43.206158
-177.397797
-103.174240
-70.204094
-59.254360
-100.760048
-52.351559
-73.753159
-93.465736
-90.364265
-113.678123
-118.368126
-112.401855
-120.484505
-103.703865
-62.431400
-70.413696
-60.759781
-111.966751
-68.731087
-59.261116
-80.346924
-77.935242
-95.093933
-111.064804
-82.959045
-62.919842
-77.674263
-88.519997
-57.620361
-117.872009
-69.941170
-56.404388
-54.869194
-68.348351
-61.216728
-37.079781
-55.990944
-79.002792
-94.153976
-82.018013
-64.089806
-142.332245
-92.441719
-73.500793
-113.562622
-74.547440
157.388901
-56.699387
-71.297195
-88.791748
-63.767395
-138.131180
-127.677551
-142.409988
-31.671602
-148.604492
-142.360672
-70.246696
-69.961380
-83.239716
-78.504036
-88.250038
-78.462639
-90.735130
-61.077583
-64.339584
-115.915916
-108.649231
-112.721558
-59.360474
-69.114090
-84.277618
-70.343872
77.637878
62.467289
-57.331615
-56.801197
-88.497673
-112.409584
-73.214066
-79.144135
-116.317459
-118.488998
-81.332932
-105.791962
-84.508209
-106.714470
-59.160595
-69.747856
-84.185249
-61.211441
-70.899338
-82.913452
-145.471680
-50.875031
-143.101562
-72.253189
-138.536316
-65.782997
-116.476028
-73.914612
-80.134201
-159.108139
-148.613770
-42.533268
-110.152176
-77.014175
-100.555595
-99.597534
-170.479156
-62.997631
-60.311508
-31.819897
-57.136917
-119.184334
-66.405472
-93.899277
-64.627121
-74.797089
-50.186855
-59.617870
-161.937515
-86.335953
-144.214539
-73.218895
-54.096405
-52.402962
-67.099190
-80.430336
-117.516388
-47.532207
-130.871384
-57.811695
-53.379551
-74.672577
-56.987549
-55.162582
-82.999741
-129.286240
-55.443432
-64.415283
-64.439011
-88.423744
-28.382317
-130.655243
178.211273
-113.802582
-89.831619
-92.367310
-116.175896
-87.940979
-86.693916
-87.552437
-93.402000
-97.466843
-149.213669
-105.325775
-124.609886
-77.197136
-165.883896
-53.933910
-89.057350
-117.028389
-63.844727
-139.977295
-64.296532
-70.471527
-149.226624
-101.557564
-94.423737
-143.086334
-79.793373
-63.161091
-141.361008
-127.345375
-128.230682
-89.262604
-91.120888
-110.038345
-106.840630
-120.225349
-29.856050
-103.182343
-83.034554
-134.127121
-115.988136
-105.664322
-110.793137
-101.479462
-65.545013
-60.886127
-88.601753
-96.167526
-89.915115
-58.024052
-120.156433
-54.358562
-82.709335
-54.814713
-123.530273
-74.114746
-64.629883
-117.076324
-64.278786
-142.794052
-61.645779
-135.489716
-87.331436
-59.895809
-70.083282
-59.022934
-64.235260
-59.427166
-90.832245
-103.333183
-117.474342
-100.383339
-81.234077
-73.364670
-102.685493
-68.863525
-78.124031
-79.712173
-59.629589
-125.984879
-71.940277
-119.283073
-140.167557
-55.154121
-85.177109
-59.301086
-68.117012
-101.057281
-72.660187
-64.168571
-57.795082
-60.177692
-103.112129
-166.363693
-83.836830
-91.069748
-60.008797
-48.446629
-60.349716
-68.203476
-142.196396
-63.245193
-58.805820
-125.280167
-73.398315
-63.170517
-59.527508
-36.608654
-120.968353
-60.940323
-63.455391
-67.094025
-86.378052
-121.530945
-102.579857
-149.249710
-68.051811
-51.321533
-105.074463
-127.028534
-63.198704
-115.655190
-78.074417
-97.745529
-76.139267
-57.789825
-87.967529
-69.392891
-56.681046
-98.416206
-66.101440
-110.685463
-100.080292
-112.311928
-141.293976
-81.515327
-48.687386
-74.177116
-137.138199
-113.288231
-58.953415
-88.167412
-90.979355
-55.429321
-68.765678
-66.094040
-55.890575
-133.397766
-69.621147
-96.701363
-128.489182
-98.052582
-154.973480
-62.976471
-43.246323
-84.941772
-59.792313
-64.242142
176.939758
-121.286133
-53.109238
-76.126373
-118.359535
-66.674980
-122.940010
-94.381813
-70.525673
-86.085274
-137.849213
-55.994331
-125.213783
-85.931648
-150.932602
-101.012688
-81.427475
-159.705963
-80.054070
-57.011089
-59.103729
-85.322685
-36.064072
-113.105949
-156.580688
-54.952850
-58.774055
-156.238129
-64.806389
-67.222038
-165.104752
-79.623177
-74.947327
-118.920227
-100.314842
-144.117813
-80.018295
-144.402832
-97.510025
-58.514221
-64.063232
-49.780521
-76.175705
-57.028557
-57.301888
60.399223
71.488907
79.603027
71.004738
-138.590302
-47.470982
-64.544586
-54.001297
-60.537334
-146.521378
-132.852142
-59.979912
-58.629902
-68.545303
-58.720062
-73.185204
-107.929100
-70.945045
-148.127151
-118.880150
-60.223183
-71.526772
-155.553040
-106.082733
-122.084396
-60.476963
-78.661903
-65.509293
-80.592392
-78.021790
-123.640404
-107.084915
-65.150414
-99.002342
-62.012383
-67.429161
-57.581867
-77.714188
-92.155235
-67.232796
-33.978703
-76.992889
-69.017952
-87.032646
-87.349022
-74.588135
-53.581760
-55.483891
-88.520889
-51.284866
-58.241062
-85.951393
-151.962692
-92.779022
-66.321411
-84.749374
-64.848732
-55.952293
-94.680222
-72.292320
-100.492729
-67.896805
-80.284134
-98.171974
-82.998131
-52.834526
-85.224937
-56.783829
-151.682892
-81.117271
-76.029930
-89.833313
-106.656952
-101.814995
-65.794067
-128.606369
-73.745293
-58.162125
-66.640366
-64.502312
-81.591805
-77.007736
-110.268768
-65.543243
-60.589458
-76.077126
-66.115227
-60.996674
-136.948883
-142.129318
-52.537914
-62.374649
-63.285004
-62.386875
-57.606449
-83.926544
-61.561687
-49.501118
-137.817062
-150.668152
-71.323143
-92.475334
-130.178009
-66.423347
-117.216721
-78.488838
-126.098511
-84.568512
-146.510620
-139.267685
-83.732498
-82.492302
-49.479389
-104.133751
-100.409523
-152.825302
-88.269081
-56.520340
-159.509262
-49.904366
-73.377785
-161.436569
-79.483002
85.691963
51.432365
62.906948
38.524979
51.512840
43.164356
46.246693
70.618240
74.859756
-44.006058
-80.566498
-61.765232
-111.042137
-93.227211
-53.108921
-146.521881
-85.306198
-36.708210
-128.686325
-64.907829
-46.015461
-128.927170
-44.158764
-147.213989
-51.481789
-75.324013
-107.134651
-57.433495
-166.930878
-145.154922
-62.579086
-79.098534
-44.820602
-71.985924
-75.072968
-58.504658
-120.969368
-166.142853
-66.576859
-58.202847
-69.473793
-33.309597
-81.620789
-74.330765
-163.525909
-69.550362
-67.809006
-153.442139
-52.682076
-82.867905
-63.192188
-59.420757
-162.107178
-56.431381
-97.264481
-35.111458
-59.483952
-52.392391
-54.782341
-60.438408
-60.953453
-72.081184
-81.334122
-157.536896
-103.208130
-65.918770
-127.517792
-64.065140
-59.718090
-143.476105
-114.004974
-107.012901
-164.080032
-88.533073
-72.671860
-117.219070
178.968643
-105.357040
-79.096039
-72.828865
-53.294575
-167.405167
-60.370701
-63.865852
-63.660038
-106.724815
-72.673157
-155.981735
-77.199097
-67.121529
-102.206459
-78.376945
-93.135315
-72.402443
-97.314606
-81.266266
-44.251514
-56.552288
-123.683762
-120.715706
-74.952911
-64.114761
-55.308826
-97.681778
-141.533157
-68.717804
-160.529510
-84.499237
-83.995628
-62.781921
-70.336494
-65.642815
-114.399567
-151.348602
-46.221691
-118.464554
-54.027878
-78.391006
-62.268429
-147.022141
-61.711815
-153.374847
-67.615517
-109.296448
-78.598839
-94.333817
-74.929558
-79.312218
-42.416824
-148.281708
-60.622715
-54.592793
-165.559921
-62.863953
-62.736092
-158.904541
-45.444057
-120.306396
-68.210800
-108.643700
-62.830845
-153.984100
-52.812393
-86.569298
-124.116318
-108.784981
-140.935837
-105.092690
-63.392616
-134.893661
-65.844040
-35.127224
-46.981838
-70.094360
-54.562664
-146.815079
-159.647598
-107.203491
-121.033844
-63.374931
-101.330025
-166.719986
-163.233780
-114.896599
-108.791260
-126.332047
-60.530102
-140.992935
-72.900314
-98.882050
-109.704048
-96.482559
-104.155342
-88.080666
-116.463478
-120.680817
-59.390465
-155.129089
-158.649643
-51.367538
-70.824829
-60.289101
-85.669533
-115.122421
-114.415581
-70.833946
-59.018391
-118.088188
-67.682457
-80.582642
-58.121677
-90.732719
-55.607933
-109.083374
-65.713142
-88.938988
-88.238319
-60.385124
-73.773193
-54.651615
-112.378487
-153.923813
-50.637455
-39.620300
-54.441517
-51.529537
-92.860115
-65.532158
-124.026314
-71.072617
-67.285637
-67.785217
-55.866150
-86.257431
-138.423126
-60.318710
-68.356461
-90.683441
-35.777962
-173.695709
-141.942749
-49.001537
-69.396767
-154.667496
-63.131039
-53.264805
-67.818481
-114.721642
-71.302216
-64.832878
-33.779224
-65.839684
-100.848412
-139.559311
-107.708817
-88.470802
-116.077637
-75.686211
-60.263588
-107.798027
-54.828220
-61.355846
-110.294121
-65.659851
-127.573471
-52.612408
-163.088623
-53.706608
-74.280197
-64.415047
-80.739693
-100.618256
-104.473289
-81.226410
-126.840118
-55.973633
-74.046898
-133.158936
-47.844627
-60.602673
-82.773972
-82.154716
-83.963913
-68.905762
-78.140656
-112.055008
-140.635941
-50.857937
75.070122
-107.028809
-75.677658
-86.359177
-55.914528
-54.867699
-60.308109
-75.496216
-155.999603
-46.710293
-95.350006
-74.778458
-54.041714
-61.627968
-53.468124
-60.537201
-71.301697
-155.081100
-124.260071
-111.019135
-67.480637
-127.933548
-82.058960
-85.173584
-71.756775
-103.645523
-103.312027
-148.076096
-55.164703
-48.596413
-65.040268
-94.120560
-53.375721
-176.538803
-57.982250
-112.900124
-118.220757
-98.345985
-149.292374
-166.380264
-52.984440
-69.322189
-75.456718
-66.379066
-95.379196
-128.274582
-70.684830
-95.195030
-57.930744
-63.181816
-70.955666
-98.406013
-61.263638
-109.894150
-84.739403
-87.456032
-56.817730
-65.906227
-56.429806
-61.172203
-81.849411
-75.280876
-120.312820
-123.529938
-151.167740
-64.184853
-161.235107
-154.797150
-99.958008
-67.130417
-61.358803
-80.568779
-62.799160
-75.777763
-58.465069
-44.653866
-53.646309
-65.301521
-109.700119
-103.331894
-77.028572
-96.073563
-147.866638
-124.828613
-72.990570
-141.687393
-101.525681
-67.256607
-57.889881
-56.386482
-54.819016
-83.506714
-159.177338
52.434944
66.484283
83.276367
45.112419
47.583881
62.310719
77.120934
74.466682
77.917099
54.620079
-42.045582
-82.003670
-64.189865
-36.569321
-76.150528
-101.701897
-101.616028
-56.038219
-83.055756
-114.243668
69.728355
46.380001
51.337921
54.450367
55.408958
51.509163
83.367638
55.917645
58.318726
69.894234
59.056652
57.323376
69.437302
89.459549
-64.599808
-91.387962
-56.863663
-131.723160
-73.840668
-54.175526
-64.639626
-80.810959
-63.631371
-69.731262
-60.257614
-61.310970
-83.347298
-21.524237
-62.650269
-101.801186
-98.883537
-51.258080
-58.923622
-70.922050
-78.694466
-87.024933
-53.628674
-55.074921
-90.113785
-88.560471
-59.393764
-135.327942
-132.829010
-117.198486
-59.162476
-99.032036
-88.450363
-65.718697
-62.452232
-56.763409
-83.687325
-149.342514
-152.840317
-67.267593
-81.765823
-69.078819
-146.045593
-55.964798
-112.367729
-80.660667
-51.379932
-62.339401
-53.228783
-138.248444
-63.305660
-61.548691
-39.274914
-129.319641
-40.901409
-107.135391
-105.755974
-53.997658
-66.545883
-63.440910
-59.960384
-55.906715
66.567894
70.208626
66.498688
-107.143929
-78.360909
-82.350945
-64.107353
-63.045395
-92.841599
-50.409531
-120.838333
-96.751137
-49.993896
-62.208733
-82.223114
-124.070076
-159.352844
-64.629524
-81.160423
-60.326920
-157.876953
-62.867775
-136.262833
-95.186554
81.647865
73.764549
44.061874
-60.693024
-80.076759
-99.493698
-93.860870
-64.707497
-59.631870
-157.106445
-119.091728
-131.824829
-163.887161
-102.439064
-53.369053
