# Supplementary material for: Comment on 'Valid molecular dynamics simulations of human hemoglobin require a surprisingly large box size'
Source: eLife. 2019 Jun 20;8:e44718. doi: 10.7554/eLife.44718 (PMC6586461; doi:10.7554/eLife.44718)
Supplement: Figure 3—source data 1. — The zip archive contains a README file describing which source files correspond to the different panels. [file elife-44718-fig3-data1.zip › figure3/panel_B/box3/psi1.dat]

167.197403
157.850922
112.447021
116.072540
169.204575
154.889877
165.302048
157.456146
139.208099
159.587006
143.891937
151.403549
131.887558
153.650467
154.395233
150.040710
140.309128
135.854904
166.536652
153.483170
138.432861
-16.433264
32.733727
-40.952061
-45.106819
9.422540
-5.743340
26.191887
-5.720738
-82.503357
147.704529
135.817337
148.406906
157.037659
114.034927
150.055313
132.412674
158.307419
156.528717
143.030441
145.656937
155.711380
141.169830
-174.536057
120.736755
145.581223
136.301865
158.031250
166.429657
148.120071
29.880884
4.122030
-42.313889
-36.979897
-35.496082
132.532181
144.163345
146.043213
137.874573
-25.949112
8.795467
-36.578922
-49.207371
156.354385
152.133377
154.692459
147.821136
145.136124
167.437088
174.091629
147.777069
143.861694
159.095276
148.736847
134.526230
-30.299551
-21.110439
138.608170
140.085892
141.311798
162.520493
150.486496
176.005447
116.150887
136.167084
157.496246
170.488007
135.812210
149.702103
142.148773
140.731583
135.853333
154.702606
164.370407
159.861633
132.857681
152.376572
153.438980
152.516586
162.235886
68.240829
-15.135941
-0.803813
7.125051
-41.615875
16.292950
13.235405
-19.390160
153.271835
126.559753
157.475433
151.181427
97.744347
160.535767
151.094421
156.073700
153.354172
162.095428
142.220917
120.117638
138.438385
12.361546
-9.435902
-64.454994
6.514904
-0.514343
-8.335384
-2.350687
142.167953
142.921722
132.995453
140.869934
-11.142845
26.903545
-44.958862
15.990247
-31.537916
21.213478
-35.216759
-18.212812
-23.803774
145.057693
136.442368
152.492111
158.617432
146.026382
142.982101
-23.250731
146.603043
165.221390
156.852921
151.521881
137.635269
162.268982
44.053688
125.937645
145.807663
143.712784
145.580444
125.790520
142.424606
122.972321
161.363541
144.819702
133.812271
137.751282
134.198212
145.573074
146.402634
151.577118
139.985504
98.811150
147.614944
173.900620
149.279465
144.517212
-177.303818
139.149567
168.594055
134.395172
141.018936
139.776596
138.960266
132.167191
137.037659
131.419449
143.749023
157.765594
135.806030
158.617767
140.054398
135.631821
144.029541
157.458542
160.565796
138.060440
130.159821
151.651154
157.682022
142.541718
141.389847
163.292099
147.068573
145.284485
144.426926
-106.820404
5.865614
3.707765
-32.091026
-0.356083
-39.692863
-26.547092
-30.497944
-4.372466
-41.210316
-10.172042
14.245632
-38.829029
14.090398
8.580734
-25.381054
14.661771
-33.631184
23.477274
157.593185
154.988739
135.729752
111.609932
145.962204
150.680267
155.646317
30.543242
6.086985
-28.990290
19.739449
-7.091437
9.918950
132.238419
159.643219
155.229202
143.798813
153.312073
161.856110
144.544846
162.296097
142.816208
160.821320
125.335930
128.706116
147.375473
127.913017
156.372162
140.897125
141.363129
151.916550
156.622955
159.536804
144.065994
-0.203672
-21.763317
-27.579668
49.726616
21.089151
-41.586601
112.173134
135.229462
133.309433
139.546249
152.797379
149.905594
155.142441
158.796341
148.401566
160.958389
141.896713
142.141434
102.841095
137.790833
157.266312
133.803574
-176.229233
169.672638
162.940399
163.894989
131.730759
156.515884
137.604889
154.946045
154.230148
133.256882
157.877731
121.509293
152.250229
151.104355
137.606750
162.529617
143.008820
147.814758
140.569183
136.554245
144.913605
144.212723
146.133865
156.723495
112.063087
142.071228
159.934158
146.267105
-39.213257
-49.562531
-10.776835
-45.965069
25.254301
3.741829
24.999268
6.191787
-41.281364
-35.105209
143.729950
155.153030
164.799805
176.340591
157.031723
152.697861
168.907867
169.397476
148.241714
154.234406
141.914978
166.089432
131.379959
129.622147
142.284225
154.887802
167.650803
142.950394
161.679535
144.590027
6.239353
131.891144
145.692688
149.254333
161.392273
146.253387
136.547745
144.411087
124.891739
136.788132
157.041229
155.519943
140.677719
136.454041
142.683823
138.009079
156.397415
150.440506
139.568237
162.970306
135.920486
130.736740
124.207367
172.535889
158.671448
148.349136
137.136566
114.390808
126.328110
144.123795
134.314774
139.291046
133.581329
155.634460
154.062408
152.268600
145.064468
134.451645
161.696198
164.824753
121.028854
151.280869
144.489426
133.197952
156.652237
143.574753
149.264450
163.856277
137.564529
128.398605
151.464539
146.332428
145.885498
105.176636
172.422028
123.192711
145.885132
122.544106
169.930374
149.027145
163.386536
126.164597
143.677475
159.764297
149.519699
123.721016
131.514801
154.267868
146.501572
149.719330
161.250397
146.759933
153.990753
-18.945770
-33.934929
-43.509407
13.942954
15.995725
-9.961761
11.171243
0.339197
-48.478523
-22.942715
-25.689104
1.896717
4.368926
-16.962152
148.808472
175.248932
126.767731
176.768066
98.632210
-20.490114
34.352692
6.157528
10.601979
8.305673
101.391289
152.058731
146.209076
137.067947
129.649445
142.481735
149.458923
120.806290
139.925293
153.043854
148.437851
165.834503
146.036743
149.123535
144.799591
118.700516
139.738098
131.834335
130.223312
159.535690
154.983658
149.250549
157.635818
151.074493
161.509506
143.320755
145.595932
9.879996
10.758684
0.618656
11.907080
-34.687286
5.890823
172.132843
141.747757
163.067780
129.975159
-38.838516
143.684814
-37.996822
-4.838938
-28.940056
-47.770775
12.183562
9.068890
-7.405070
9.513514
19.269726
167.770370
138.790314
154.122116
139.376648
147.974335
139.934479
160.306213
115.926857
156.186813
164.361191
151.214478
148.211151
119.380058
160.165421
142.007614
127.282860
126.536812
141.919983
121.218475
126.967529
149.929398
146.919586
160.390182
138.983948
108.555740
130.660553
151.821854
147.379288
141.855316
156.935196
146.172699
140.513458
147.100967
156.769302
127.484261
113.384666
136.694229
138.321014
138.937057
143.121277
146.805740
114.873436
137.243088
116.886688
132.166992
150.224518
138.610687
145.249115
157.135986
143.618057
132.874466
156.736679
148.828232
135.320267
142.975327
144.506912
161.949097
131.969498
138.327179
135.462830
129.948837
159.239029
171.987579
143.360535
150.566406
-42.151920
-56.739262
-40.875118
10.898436
20.811846
-37.227249
3.048317
-2.250293
2.176368
-48.676617
128.619904
141.915100
131.119034
138.734314
156.620239
133.668243
141.129395
124.849487
140.296371
121.024185
142.980347
168.408417
139.102798
69.618652
139.300613
154.797165
140.703323
139.082581
160.324326
158.420731
136.736603
139.873032
134.623123
156.978622
144.219894
169.016174
147.581009
138.564957
159.431824
-28.947819
-14.616476
152.046478
151.139359
105.991783
144.259460
146.208160
157.837189
132.862442
156.038300
141.378571
140.650101
151.788376
167.495636
129.450897
169.005386
-35.457165
154.946854
176.022049
137.647995
160.704224
142.617737
127.872566
154.863968
135.826202
157.518326
123.850914
156.752625
127.034340
134.765915
152.534103
140.587860
161.423920
147.216827
156.375854
150.806122
155.629349
143.319687
159.164215
121.587265
112.961456
133.172165
144.191650
137.985886
-177.701767
150.357422
136.597748
126.524673
154.139923
120.362785
142.813461
141.419800
133.484116
151.460129
164.352234
139.411469
175.274979
114.177078
163.755463
148.930328
139.899841
177.122467
19.682827
-3.161307
-138.546616
147.857285
156.953476
146.142456
1.211277
-1.863616
127.447090
176.929474
-89.163559
-33.408752
150.265900
149.012650
137.155930
132.353287
147.900665
150.125458
150.891190
135.779953
125.330643
156.347275
125.281151
-44.238983
147.337036
165.153015
142.180679
145.001999
140.402100
143.410233
139.815292
149.058105
0.306467
7.164480
-3.640563
9.108626
-22.834610
-28.014112
-10.857538
13.007740
-26.250607
-8.031013
110.813164
145.143097
131.201309
159.707565
121.976517
143.111725
149.614304
152.372696
143.945770
145.304138
143.109482
139.757690
125.876732
152.542480
148.293976
137.314819
151.686234
165.061798
113.673615
152.967453
138.415756
154.530411
143.710785
142.488937
174.598251
159.374588
161.604065
150.133011
140.902130
141.912354
137.912033
148.454880
163.674515
120.434204
138.463501
163.691620
169.439484
169.021790
132.882843
152.228058
148.562347
152.072998
148.115616
95.548523
125.398659
138.970901
2.418970
13.632026
135.481232
146.975998
158.990082
137.890991
144.753067
148.892029
172.201523
162.908142
123.352264
149.940979
128.116684
151.173508
138.709824
-27.562910
26.843351
10.169451
135.061661
130.723145
142.026337
155.045258
149.947784
133.529678
161.032898
153.570847
143.821899
161.503998
-179.298615
130.139664
127.070366
140.781296
149.877899
165.861511
-12.717630
1.195504
134.183228
132.008728
143.740265
145.792191
162.206375
140.290680
135.161636
136.525833
160.477997
157.728088
117.081596
154.142288
153.763504
148.391953
130.359924
124.652557
170.676178
134.749557
148.048431
152.548523
152.870224
147.213455
120.489693
148.386856
-7.902638
12.168763
148.660095
10.730034
153.508820
154.112518
136.560974
128.035294
138.867523
150.319427
132.551422
146.215622
150.199020
156.450241
148.085098
148.131531
17.456804
-16.660580
13.850599
142.878799
151.630356
116.050880
146.639374
148.903900
-168.450394
156.030945
146.663788
-179.605331
149.241776
146.122879
151.688217
108.228043
143.398880
141.028976
138.509094
148.892822
150.863724
151.798370
112.783096
142.641006
144.760513
167.479706
118.368317
144.750107
175.494522
144.262634
-37.239918
-38.646294
-42.927746
-38.590782
4.599938
-22.963522
17.657991
154.922287
144.042542
135.620773
143.900848
145.863403
153.368774
122.541290
164.644043
133.834946
-48.019066
-38.444252
-33.156559
-17.998800
-31.255997
143.005203
143.453140
153.544266
159.946808
140.758194
142.634598
143.377472
122.441925
127.234070
123.578964
159.191956
151.348618
144.917328
161.956665
147.614609
141.874481
104.174942
146.996429
148.817978
143.858276
126.894745
161.528351
159.904312
97.002243
111.529579
148.630173
153.679642
150.304718
158.523254
155.023758
139.302185
131.691895
153.510666
136.050018
140.986511
147.147919
162.328659
163.355911
121.373695
151.922256
141.996414
155.126236
134.413956
133.987030
165.682068
140.282959
133.667206
136.098541
150.093048
49.172005
-31.298634
-39.378784
25.400669
17.071262
11.910125
5.173619
-50.455242
-3.026209
22.075142
-39.941998
-26.059990
155.090088
162.713776
139.497925
158.794983
17.716440
-10.865911
22.262161
-24.959883
-17.720716
121.619736
114.445595
137.316025
150.372177
142.334427
144.182327
162.370300
116.294426
-177.084427
-41.108616
130.632187
136.171326
140.500824
162.080856
142.213089
157.006500
147.395828
-14.710063
0.277659
-31.856369
-23.782061
1.974966
6.753282
-15.004369
-27.745735
0.808908
-43.998215
-16.253839
172.438232
147.268372
127.098938
146.831924
139.220062
146.323471
100.094383
162.361832
146.397232
161.172058
128.574127
169.714676
147.799225
135.554977
134.514496
127.388878
161.966644
159.743896
166.420425
133.688492
155.715347
153.098923
119.367508
138.887527
146.652512
171.873260
128.351700
146.664810
160.579224
170.831116
157.104370
152.295563
151.080353
155.685272
145.707245
143.011505
142.551193
141.648911
150.133118
179.422562
150.132584
160.789642
143.219208
-175.976196
12.516429
9.716707
160.999573
161.019440
148.179016
165.862030
163.274414
132.337708
146.201797
148.889862
145.257645
127.399399
142.493256
157.839127
160.960312
161.636414
137.434021
132.128067
160.697510
153.477081
123.524399
134.222641
167.682388
127.974121
139.826538
164.178696
149.322052
135.676132
162.544418
145.136047
171.023987
149.545502
151.274048
1.063673
-1.139351
-32.857029
-38.602207
15.593388
-26.520197
147.793808
163.011276
-176.940384
165.399490
148.252991
160.105820
-37.801472
-35.918232
-32.987095
2.757331
9.038941
-13.153625
-0.760018
160.435745
146.105820
147.982529
132.228851
129.484955
139.983978
167.970505
130.939941
150.787231
136.156998
162.377747
168.434006
32.050316
134.189407
132.010941
9.786390
-30.455900
-6.068018
1.352339
32.804508
-11.322476
144.242218
145.791199
154.091705
144.511917
136.792923
131.079834
148.987946
141.883636
128.882111
136.143524
134.716721
147.049057
142.771545
164.359100
152.072037
168.256866
131.303757
-31.933907
8.004545
10.866472
5.660674
-0.111906
11.248047
0.578107
141.875641
170.325867
122.175354
154.424728
134.186554
122.943466
150.403259
-0.928095
9.629597
7.921617
-17.116516
24.198584
-13.047750
166.134064
140.175003
130.449646
169.350754
163.336227
12.597436
-6.533329
126.494759
128.152100
124.628258
124.565910
156.495941
140.234070
128.819260
138.476669
22.023586
-4.599341
5.083110
-36.709053
30.978334
25.545433
1.531868
-26.761723
147.398590
150.960785
140.311005
135.359314
170.677765
135.952606
156.185165
143.420151
117.299835
163.685989
132.904816
142.299683
118.424057
142.742355
134.832428
134.358612
-5.149895
25.085167
151.719986
169.189133
140.412842
167.377899
155.620636
-40.622215
-9.685030
-35.083920
16.163599
15.106917
157.452286
129.443741
149.104904
174.907516
148.984894
144.995895
119.597588
159.019531
150.468124
152.607040
154.254929
155.675323
150.640091
133.032684
150.082123
150.007050
140.585754
16.851686
9.690205
-17.105919
-12.584434
-21.286682
69.451172
19.872017
-12.922102
152.333344
168.698334
129.839813
13.702803
32.051834
6.572442
143.590302
170.027618
141.087952
131.419830
163.531555
145.674561
135.339615
151.442429
153.343384
148.858444
143.948578
141.744827
140.502258
174.043442
151.280807
148.374786
148.411865
153.506470
100.966881
151.651062
22.336344
128.857727
155.874969
138.515869
160.886932
136.239883
151.985092
138.436722
151.965057
135.462173
151.565201
148.670700
157.854874
142.512299
164.588196
128.908142
140.316345
148.539825
147.747040
139.513748
-176.516190
135.196701
147.911377
148.309052
147.622375
151.177811
168.489868
166.180084
165.431168
136.482437
129.850952
157.297638
152.136017
153.652023
128.915314
124.907608
157.288483
121.355270
151.289551
142.855225
146.588943
144.691589
144.838638
123.213654
118.678299
-24.497610
-17.412022
14.879655
146.886368
134.509933
147.613419
141.203766
135.140579
146.217438
164.068588
144.890060
171.421249
147.656693
116.590408
173.075241
163.461929
138.564590
145.778809
139.845261
124.397507
168.420853
134.155502
147.436340
162.253128
155.126053
157.928619
132.187027
148.878693
135.682617
156.275345
150.902237
144.436935
2.440238
-37.490059
134.701920
126.567688
148.036194
134.265182
169.928833
139.106339
138.149231
144.126465
141.917313
132.429749
154.014099
134.539398
124.745789
129.157410
145.854065
144.443710
72.020287
35.457634
-173.552536
179.291946
-129.947128
175.968124
153.321671
153.759918
142.450378
144.794373
177.017044
127.944275
-146.689041
11.421874
44.647034
69.355202
59.191132
-168.346512
-164.211517
174.355713
64.445534
47.066174
26.174929
54.409214
-151.304016
139.994766
151.854858
114.574066
144.461395
119.286339
151.709564
-176.234467
154.458923
155.071548
146.356918
136.929764
151.155991
149.785782
127.187965
166.258911
146.448898
144.055817
143.009506
103.715569
145.285294
168.126251
163.743668
124.503998
139.518005
145.202271
161.229340
135.655609
105.500648
135.453979
152.202179
132.998093
132.769180
119.599800
153.405182
146.583633
171.563446
145.573288
118.083908
145.233536
126.830788
164.199326
-144.203247
154.209488
11.439916
31.594919
42.215927
123.476509
-169.262054
-172.723938
156.156540
131.561356
126.951080
155.549957
144.054474
149.443161
25.054428
144.457199
162.102615
119.936172
-13.471886
27.733660
1.257255
-39.661407
-8.378878
116.306419
173.894989
130.244415
133.896881
40.918884
11.994702
102.437538
-178.656357
153.705414
161.148315
147.932739
133.005844
161.782867
153.190918
158.084045
115.032288
174.253952
147.040329
127.432526
141.833984
163.406891
148.979965
141.056046
-44.192806
148.810364
111.301796
127.281937
144.297714
149.250946
168.356750
156.743347
132.518524
137.506638
145.509796
141.054199
135.300415
145.346954
139.738831
147.073441
134.385391
141.187057
127.560959
159.900696
155.975250
135.941559
126.667137
129.257568
5.706365
44.275791
6.294945
-9.938144
-50.381374
-27.358105
154.326523
138.228867
124.622490
132.294449
156.563232
137.570602
170.508698
113.446579
143.123291
158.634964
137.285995
153.568054
172.694504
127.471527
142.636765
126.209114
141.497879
151.865417
138.880920
175.890045
142.145111
140.624756
155.051239
145.319672
135.915024
141.979584
150.966156
148.598495
147.730804
130.818527
5.395139
136.267044
152.619385
163.982346
155.647079
127.041527
163.060379
147.267120
153.196320
154.925903
145.991837
123.288132
154.675705
141.123672
107.976608
159.136551
125.671509
141.647690
-17.416494
-1.722265
-20.405283
-23.084011
140.093170
122.430344
136.864365
127.074104
148.202454
144.890900
125.467232
149.430984
156.837723
155.201889
173.656113
152.216843
139.953598
146.803741
141.660614
151.278931
145.929108
138.656876
136.840363
-122.966675
145.659134
139.678513
161.312637
138.183838
145.740891
143.611557
113.179237
146.274307
167.448273
164.597580
137.438828
125.200531
145.875092
144.153717
142.724747
142.820297
175.965302
132.169815
164.895340
148.267593
142.842865
-15.286068
-42.212978
-35.149086
141.334122
135.357529
139.272827
130.603821
133.710510
144.458542
127.907768
114.858131
112.608826
156.142365
174.422882
141.064453
126.887749
141.019470
125.202087
139.571243
149.096069
149.686859
172.955811
157.773590
142.401520
143.479614
145.897781
150.959427
139.140381
138.239960
149.075745
149.813553
127.282455
124.818779
132.880203
162.313675
124.124596
154.847977
134.473816
144.331528
132.453201
158.483978
128.713211
140.868484
129.503464
128.340561
156.437088
139.662277
114.824448
170.779816
146.884323
133.126068
139.313370
-176.977661
141.812103
130.782364
127.960403
162.813309
167.009995
135.646072
160.600021
164.981140
151.755615
138.897339
132.835663
155.127426
147.400070
145.785599
158.080948
132.997757
150.845673
156.771408
149.069580
148.244995
144.744873
172.823746
150.131729
143.238144
144.404510
164.595490
169.944397
116.893944
162.103638
139.956436
155.039490
159.780533
154.042419
158.120178
174.182968
165.083176
134.517075
159.743179
135.753250
149.885513
134.371887
-41.676563
2.133133
23.884483
6.291206
120.686432
-41.629639
-30.049671
10.845385
-4.575644
-32.382492
-8.664808
121.369720
152.458481
122.562302
161.480453
143.268234
169.602859
138.693207
156.141342
144.752014
129.812042
135.853806
152.286667
117.950668
-8.808723
-34.807102
-4.399661
-23.164145
0.491385
13.225736
9.705694
-41.934986
17.430204
25.862032
147.656815
156.817657
134.213623
150.727234
146.095108
158.548035
148.558273
31.314598
146.118195
121.980614
145.368958
-34.186760
13.482377
163.421158
-23.007965
-4.669925
159.990814
115.792351
-34.122208
50.157825
2.338331
6.614468
-35.187286
5.779639
-1.545857
-27.083363
-54.190609
19.187601
7.865467
-2.945702
31.778269
123.291603
122.117317
143.459305
126.539093
133.368103
145.691757
133.736221
161.947281
151.697296
158.382782
149.109573
134.687286
139.451950
143.438248
165.650330
-7.262203
1.520971
16.785271
-25.357237
-24.855148
92.033562
155.945389
141.691467
130.674835
134.743942
159.616089
133.328033
160.271118
148.269089
153.288025
140.396301
-21.030981
-0.258688
138.787659
176.654846
147.573471
154.319504
130.200592
140.655243
149.221924
148.539169
-11.898717
-17.127815
1.958447
19.488998
-58.151340
-15.399367
-9.457375
-15.935397
-17.991163
-41.689617
163.939209
161.513474
119.874840
144.700958
151.476303
130.764099
161.574844
150.439468
138.045502
151.664627
158.491684
113.705032
149.436417
132.187485
140.852661
147.303574
163.840347
131.359619
116.546928
132.281525
143.218948
140.832321
122.036621
140.573196
133.082260
138.794754
161.107071
147.317368
137.983566
150.386093
168.149994
152.866867
118.290588
147.110306
150.572433
-164.293350
145.843414
152.674484
147.433090
116.153427
116.620476
160.309769
140.036469
143.038025
152.943008
142.976273
150.426132
-177.156342
1.676080
-9.161478
18.448200
17.226788
-18.166174
26.592529
12.705105
-49.814209
178.614761
146.503311
134.348389
153.324631
142.836288
172.451889
156.987289
130.400299
172.541534
135.867599
152.847702
163.942795
136.991592
154.970718
136.666962
155.091690
108.884140
146.865372
130.824112
157.096497
142.614929
136.904953
146.258606
137.458557
153.099396
151.988937
136.176010
150.459137
136.254318
146.779205
157.559250
120.604301
143.485733
134.961792
173.103516
140.038864
148.248550
165.671432
169.817932
146.164963
126.810135
140.487213
151.761627
146.225342
170.957214
153.795853
152.731995
135.113327
137.892044
158.295151
145.129547
163.363510
132.454895
127.544266
158.773285
178.792267
156.880966
149.167587
156.561066
155.823898
41.731789
-1.223493
28.097343
63.458294
146.942322
177.159927
159.313492
161.639755
112.381897
164.975235
136.123535
124.012512
138.888916
124.607796
167.880829
143.792084
158.275650
135.366409
147.154724
146.311981
134.168930
135.181000
155.344330
139.279114
154.394150
115.950706
156.507645
117.129463
147.551651
139.767090
146.434982
151.350525
167.702576
152.244507
137.397690
147.465714
121.389641
135.055695
137.676041
148.370743
120.965637
122.095169
124.449867
143.829315
-25.880604
153.948074
158.980484
161.732452
145.971848
164.992706
145.733688
136.923935
154.761581
154.361496
140.626663
141.444321
153.363281
136.008163
132.357666
131.313217
155.410782
163.967285
105.785446
134.056335
143.068161
128.524216
164.628326
113.617912
144.304520
169.875458
157.145798
149.698044
145.553452
125.809547
142.555252
152.182129
129.164215
153.993027
145.500656
109.615868
160.305740
125.561646
141.284134
159.224075
148.129913
144.905518
137.549408
128.984543
166.179337
143.257828
150.143448
133.508560
164.863876
151.869217
149.957779
131.995300
130.775116
156.286484
158.220306
148.854050
145.439606
153.947189
177.391647
-33.817852
-54.346085
10.161246
16.244722
7.255959
5.158183
-16.798664
23.717981
18.803677
-5.705850
-48.437134
13.735102
4.204726
11.169410
-31.483000
0.473126
165.263275
141.247543
123.936371
155.516037
93.821114
143.624390
143.614502
160.375565
138.851746
-142.063644
45.245838
139.762924
133.391357
134.623260
114.269234
147.121063
156.971054
163.591675
141.789093
152.776642
158.177414
147.395172
178.959000
109.158165
-48.005592
9.480603
-22.439554
13.475286
-25.663385
11.514814
-39.159920
161.882080
158.003006
135.685165
123.803467
138.428406
166.540268
152.388687
166.777313
144.307251
159.347336
140.379486
179.698013
162.658890
157.369034
165.469040
142.623718
21.953146
25.999008
166.818558
150.615265
152.628860
155.404434
162.900940
152.468231
139.881424
135.343445
166.550156
141.334030
146.114929
142.699173
13.879073
7.284107
-39.499306
7.786110
14.508564
-38.713642
-9.579367
-32.995190
-53.806171
-42.716522
-29.343977
11.353502
35.709354
149.090912
136.739609
146.063293
135.725311
131.747665
160.232101
139.537704
129.579773
140.899231
165.569336
154.563126
173.458923
146.772675
164.987106
137.160461
162.762787
143.044067
127.384308
171.644455
120.637550
139.602219
160.219925
128.015823
130.876053
143.607117
124.981621
158.892365
150.480118
150.255600
161.390503
151.619217
170.503922
124.414078
149.582047
163.213318
140.285599
139.822189
139.753632
110.031319
158.331833
175.322388
141.406616
146.157822
137.429901
146.721405
148.426346
110.536842
142.389481
151.932037
173.064331
143.109100
145.431168
150.562927
143.718781
157.460144
120.554802
135.157303
149.925980
150.063980
127.598511
142.740997
145.637894
143.587769
118.960030
143.820450
123.474060
150.098511
-179.300568
40.248611
0.490189
15.917699
5.678511
-12.673125
6.593919
2.699434
24.084717
-38.941628
-0.071326
-38.831486
-41.653389
-17.574532
-27.401909
-24.472525
-36.268951
-13.277731
6.899441
21.165169
-25.921469
147.730774
121.228775
139.249634
153.658585
156.679962
148.147156
138.466827
129.470398
119.924126
156.648392
142.660004
-47.669132
15.757488
1.116625
19.041101
9.167654
166.336563
175.175766
116.673531
137.189316
132.039276
146.156662
130.559998
143.834579
-153.311325
-134.584824
-152.483994
169.927795
179.110001
102.303299
-41.716187
-23.986799
-6.299677
-15.197018
21.435345
15.433629
-2.041239
-9.582956
25.790560
6.093519
-21.689880
8.278560
-17.148468
-24.564688
11.817999
-12.179452
155.268066
125.343719
122.435356
146.996857
152.895233
134.350372
144.064850
149.732681
154.791580
148.693970
121.980072
141.408615
155.163132
124.218880
148.588699
139.857544
146.829742
-42.785488
154.497330
152.869476
125.762535
128.159805
123.096001
145.948013
148.991821
127.929886
-25.323938
143.653275
121.554741
122.848526
142.729111
152.199829
139.807175
138.098038
143.757187
130.830383
158.054398
148.132538
121.149315
139.495712
-141.360687
145.195511
-175.946503
131.670822
131.575455
126.120667
149.283829
127.516220
117.555679
116.274117
119.409378
148.447861
151.346512
164.495331
156.096512
120.099335
145.792786
142.059372
134.932846
154.546570
158.934799
139.929031
146.540833
158.782608
158.917969
-44.379997
-17.667513
-58.537533
140.881775
146.027802
146.029175
146.569519
140.332703
138.450577
147.176437
146.473541
134.722488
131.981766
153.331940
156.397827
156.178162
152.947983
134.453400
143.870468
141.741302
141.113907
153.799683
138.322449
143.135757
165.864197
124.206711
148.265656
116.046318
148.960022
-4.696819
4.937608
170.471558
137.794800
139.825058
154.614746
139.649796
153.076492
141.717148
157.678452
142.205170
160.251587
159.421158
147.832932
-164.850998
163.735931
110.306602
167.770401
144.026855
154.205872
137.684952
151.083145
149.150482
157.419815
136.341156
108.157143
135.863251
131.110382
113.006729
-161.453506
174.471909
155.815063
129.714951
148.612762
128.243057
154.454010
150.272217
140.831314
156.663025
156.200577
149.175858
150.385269
136.819107
169.564972
133.096573
128.039291
160.278061
146.972870
117.097771
154.590790
148.593796
158.095642
155.955475
94.737724
175.954834
149.303833
144.755753
144.259598
10.017476
-44.776924
148.990189
139.814484
143.810287
-34.695229
12.425067
154.458237
136.668701
156.680710
160.621323
131.548218
138.418198
159.246094
132.924133
135.777924
145.964584
149.042664
141.959076
144.686356
138.621170
141.354218
151.965134
161.596848
149.890137
133.071991
134.134521
145.236099
-5.877465
-20.813740
-41.449078
58.130543
-38.088947
-14.184650
151.657700
152.995102
125.186325
-14.316350
149.590912
129.735748
126.989380
155.856247
136.040665
13.224916
-32.888676
22.280184
137.726959
143.471100
165.398651
123.657646
171.038544
25.023136
8.155310
152.078400
128.078995
157.908539
144.697403
134.914673
-33.629406
-7.124583
156.287704
126.042450
154.825104
159.043121
138.746277
136.071014
140.480545
144.693512
127.161667
126.634872
43.107910
-175.567383
150.966492
115.355904
150.240204
164.041443
139.032639
146.374344
175.536118
132.863831
121.383995
143.410934
163.776123
106.234520
131.644852
126.997032
147.348892
34.135967
27.650324
-148.216003
-176.891769
-149.821304
-142.975327
-151.331421
-145.837311
162.185135
-138.702637
-174.863464
143.982788
18.595558
42.743820
37.297199
158.838425
163.442978
140.747589
137.929199
133.126221
165.111008
123.331245
140.863464
150.762817
143.591217
122.549927
134.109177
135.855072
131.086670
152.455139
152.500687
138.409973
155.024979
149.277298
161.598892
22.248566
22.434328
-36.905891
11.311321
-2.007694
148.997009
165.989441
152.675415
132.654648
142.738739
-38.999321
-53.212795
152.913605
147.908371
141.161758
150.663208
156.093674
132.928864
133.599396
99.285484
142.522141
143.738144
170.447571
30.117558
54.937241
22.159369
146.294418
84.725441
20.163395
38.492897
176.284897
155.219345
4.970589
-12.581110
10.886978
4.655431
-17.466549
139.219254
156.210114
149.266479
155.732513
103.135567
146.160080
138.107437
142.057190
141.765015
159.135483
136.293671
148.298340
132.153519
125.508354
147.158508
135.160919
134.175735
157.130280
110.747040
107.390984
-18.302429
169.686966
136.436829
126.725327
159.973740
126.226013
155.224976
146.598297
166.626892
163.839188
142.637405
150.083588
146.312866
142.711578
141.170273
155.038651
140.245102
133.904129
128.883041
177.951279
156.416656
133.578796
159.540619
140.791428
138.513565
147.964325
157.879425
165.336746
127.974800
152.355286
148.822144
146.154861
128.573776
139.373871
153.227066
138.966339
132.300934
152.297043
164.402542
143.015762
136.050018
153.708817
146.216965
145.865341
-142.666214
115.410545
-151.287506
152.673599
-126.238510
-125.736794
-172.947113
-158.945480
39.409412
-148.868530
122.906052
69.345825
-177.296783
-125.553093
147.893997
82.369881
22.963942
12.903732
51.575787
167.073303
17.055586
34.092480
166.791275
-129.759766
152.960876
46.099617
77.421867
56.612312
-157.399048
-158.057999
-169.838348
139.512558
162.437576
143.297531
151.080765
151.727814
143.350967
153.366974
113.072998
157.073715
143.253891
120.608482
163.977661
140.036331
148.974075
133.918274
118.721031
140.196426
138.711746
134.466278
157.758545
147.413437
138.912933
125.613144
131.044662
158.052475
151.699738
145.271713
147.882050
145.610916
139.364777
154.096375
171.276428
149.692169
135.814377
156.294586
149.703171
146.422791
119.197067
169.130066
122.882744
156.688187
133.366394
153.403259
150.151123
146.820953
120.739189
141.633118
152.412277
144.933594
123.792038
150.594345
159.826309
137.068497
129.387222
-86.891953
-28.597132
84.912003
-36.183651
-32.377117
-0.855694
149.030106
151.309311
162.015182
-11.536795
-39.884979
-26.425646
17.041842
-5.659566
-27.928820
1.208689
-6.557686
4.202816
140.318848
155.691742
147.836960
153.373032
179.133163
150.018860
149.006378
161.289200
110.606071
137.472504
156.809387
155.248795
154.176682
143.517426
120.925270
156.251801
139.902512
130.125000
148.755692
150.238159
38.989937
-147.652771
-167.566193
-157.251022
-173.177338
162.622421
174.670700
40.141651
-167.690643
145.087204
146.486328
134.365906
124.062210
145.953766
167.010803
152.794647
125.166245
163.576645
122.972519
140.224258
157.012650
-13.207408
0.571640
5.268939
-44.645203
10.961601
143.910522
130.839600
152.145676
155.349030
147.219208
155.200089
160.061356
178.435516
154.179657
53.255455
29.183453
13.946014
164.028839
170.678955
151.399155
134.248215
155.722778
142.529404
162.395386
147.167419
150.243301
153.289139
154.675232
147.543991
133.916779
155.360199
153.162064
153.347855
161.364212
163.079453
-152.450165
-166.866669
23.464190
66.277161
146.333023
139.001999
153.676834
169.805740
136.942245
150.112427
140.312454
158.990936
155.347122
122.383324
149.888962
-176.650513
152.783295
155.786697
116.733391
148.503387
167.408035
151.392670
122.133118
146.021637
147.453812
-4.274984
-3.657894
40.941669
17.798765
114.724602
128.976410
140.916153
126.237663
159.817505
127.735184
117.452484
174.583176
149.097397
148.102127
124.559998
3.444180
-10.842080
3.567931
-19.423944
14.739245
-55.259388
-6.235613
-5.451112
11.441173
-21.961302
-12.329599
27.115868
-42.119682
-32.570339
69.657135
162.749710
147.750427
155.995590
137.712265
150.052307
139.500290
119.782280
10.886327
-35.467903
-30.518387
12.030997
8.657393
-9.042136
-38.910511
-25.834976
-48.624321
155.801529
121.823845
136.226883
138.760178
159.246292
141.802353
144.452408
165.687500
136.649887
163.025513
132.722443
132.625214
147.300018
144.340332
2.614566
84.630341
149.002579
-41.793915
4.589835
-110.349304
135.409454
136.723999
144.729492
155.774429
141.729843
67.507721
120.773804
52.797283
103.935722
123.601334
147.622055
142.785980
130.711121
6.169996
-7.212540
0.534125
-10.855562
-14.735044
19.514233
17.950939
148.279343
156.294327
153.373474
136.388367
159.917938
144.657791
154.251053
133.656036
150.937790
144.534576
23.897503
149.200806
140.967789
151.360840
148.927383
164.808411
-141.458633
152.697128
138.140503
173.271774
150.466644
135.452560
139.993958
122.174469
140.877472
136.349396
168.821960
123.297150
154.334869
14.179841
-17.207855
148.151596
155.913040
123.276192
126.110596
153.115448
151.392868
151.519653
106.260010
151.259567
133.141937
138.540924
171.430298
129.561081
164.865158
148.536987
147.850967
117.582985
165.965424
137.977921
132.296707
128.603958
157.100906
146.623611
156.173050
154.511215
131.697433
130.507584
174.294281
146.348495
168.695267
135.127548
142.781647
135.752029
-42.587646
11.544306
-47.381081
154.595566
108.123924
142.673523
153.699203
151.086517
150.323425
157.266418
152.435410
109.628342
110.624626
123.141556
129.262497
137.360641
147.624298
131.166458
157.158463
158.724548
140.812180
135.728806
164.068176
115.301071
166.112717
128.289261
146.920364
142.991394
-45.540688
-39.755650
-1.507141
149.977905
146.592056
128.287170
148.831802
142.927307
152.435242
153.195419
158.092209
152.019241
129.349472
168.257904
120.133652
157.379074
146.874878
-143.294174
-145.453049
-176.990448
-166.268982
36.805611
30.672028
164.143478
-157.160706
63.880665
37.021587
143.098145
33.335377
24.899370
154.717484
136.475784
148.921890
124.121841
-172.198669
159.243042
178.238297
146.639954
152.109512
142.485168
163.120438
139.158127
140.478378
166.710358
161.502640
159.932327
161.746124
158.402084
136.836517
137.478607
15.994884
-7.142788
-45.820801
149.186966
-11.330041
-44.612534
-50.862835
13.472046
7.841273
175.128738
126.779625
142.781021
148.388138
157.461395
141.410233
113.735512
126.656769
141.396759
153.121201
77.399330
138.372406
119.378067
141.291275
140.036911
142.556976
148.846405
150.453812
137.614349
135.934692
149.831741
173.470535
130.911026
158.248566
134.634445
141.907120
147.853226
131.271500
-179.262451
144.185699
146.476639
132.236343
136.602188
145.883179
156.805389
155.877197
148.313019
143.712357
157.671112
114.123528
158.854568
134.898514
141.909439
126.462296
133.978836
149.972992
142.584778
132.093658
169.472687
146.934906
146.081726
139.161880
131.443481
157.132477
115.594727
19.674927
27.673731
32.095703
19.327448
165.172501
-172.279877
-179.053314
93.011047
-138.140839
41.018368
-146.605286
-164.912781
153.731842
-141.034729
143.336975
138.158371
137.504074
132.335602
155.580902
132.285126
151.340225
140.308502
148.933136
146.383987
147.619217
136.763077
134.179337
169.303909
139.022354
15.821183
160.121872
139.073441
150.775986
139.056107
167.139908
147.290482
128.945267
144.416122
134.727173
156.770523
156.030807
-52.325783
139.057236
142.652649
127.249069
157.528763
113.227608
130.422516
157.901688
149.082535
-0.463516
4.741195
154.888336
153.099686
138.672348
167.324356
120.092010
152.992386
154.103928
131.917511
169.948196
173.744949
138.448959
132.339630
160.820602
140.168503
139.458008
0.706098
-45.699265
7.244621
19.170063
-5.358549
-83.189377
155.570602
153.272202
148.763092
142.961456
138.993256
136.444107
165.211441
174.396118
156.983353
121.700920
134.898315
156.802612
141.868896
165.127701
152.621063
126.957977
131.560867
12.533296
-2.184088
0.164325
12.040169
137.301819
141.387970
140.230820
148.745911
138.021042
141.694748
133.511765
163.493759
148.797409
137.644440
141.297348
-1.623653
20.037210
-48.963764
-39.621033
5.160993
-35.672367
6.074347
-27.793804
139.291260
144.518494
155.324173
145.100449
138.996918
146.131500
139.145569
150.282272
144.911804
164.820419
166.176788
144.117538
158.134628
133.974655
153.344025
155.135315
153.859467
162.300354
135.480377
122.310867
123.786980
118.910469
140.931366
129.509644
161.796677
138.902344
107.765228
141.210541
-176.389664
-142.499466
160.183487
142.229675
147.135818
163.014008
151.314072
152.897552
143.505600
111.895401
147.292877
147.197296
140.700134
146.956863
142.939774
134.036301
150.469254
-23.097866
7.414947
22.280302
-22.821213
125.591438
148.168594
131.561432
140.130753
128.449295
138.791397
164.239319
119.782074
107.213531
166.275253
159.369141
140.343460
154.382767
154.711761
123.349548
156.671616
170.950882
134.562622
168.275421
155.234055
153.075546
129.962234
140.913345
152.258347
126.972626
143.968536
129.554260
139.770081
140.141754
150.174438
160.652847
137.371857
137.835129
148.896194
147.909912
158.068680
141.642548
165.608215
169.308823
151.528610
155.946640
125.170845
160.683914
127.411583
28.459480
-148.925400
25.430397
15.750684
-122.350288
134.971924
-139.987381
175.860229
50.707417
77.447861
-156.518112
136.655563
159.408020
168.984558
-151.691818
-145.997818
-155.465820
170.584457
30.844662
-160.580795
-128.654694
179.003174
19.889400
151.089813
152.437271
151.190552
161.871246
127.343079
133.907593
132.719055
88.144249
52.820896
142.920120
114.302681
153.558075
160.675201
142.961594
12.216336
-44.827007
-23.841965
-47.808411
-15.791381
-25.066618
1.048105
-38.947285
-19.823174
-39.391560
-42.762543
-3.517305
-46.422272
28.298923
146.741867
154.641571
6.855722
-49.969910
5.895015
-29.833746
154.640732
127.467171
138.360916
141.629959
140.945618
126.942635
139.629852
-177.984222
135.423767
146.038620
165.174469
150.305481
164.911560
-3.281038
-41.075855
-0.511290
148.063324
178.399399
131.540665
164.068176
126.152946
122.951591
150.404205
131.047623
137.497116
152.287552
177.821106
171.488068
135.544846
123.459381
162.869370
163.668335
140.878662
171.000671
-179.580353
162.000381
19.053679
150.863693
143.202515
139.983124
127.011047
143.927689
118.367226
139.795517
134.013565
122.071167
143.985855
162.205734
155.648117
147.120453
120.956795
159.229050
-173.577637
-141.372742
36.839474
32.500305
-176.761826
173.650833
176.150955
123.465714
-149.555573
-169.561768
127.102768
-168.978058
-85.353699
147.525681
-39.122990
-6.226803
-55.646469
3.068735
13.771158
147.492081
146.029633
158.074326
155.714844
27.711687
3.492334
132.035278
162.923706
162.140076
138.368073
132.932053
147.078094
107.420822
161.377853
136.214523
148.234192
153.441666
159.493332
125.701675
140.151382
168.082794
-1.910800
20.781269
124.212555
162.176941
119.088043
135.890656
148.972321
132.649445
144.076721
165.923477
151.616745
-15.832278
-37.791145
-49.844109
24.813534
31.481205
57.370171
4.081303
21.679548
-12.506766
-42.659985
-6.911768
-45.139336
-13.256451
-7.137018
138.534836
170.598373
141.086761
155.023697
167.378357
147.440033
150.599609
175.947006
149.869308
160.918106
152.576065
139.331665
144.335983
148.487823
131.989578
142.328293
-33.803703
7.977547
-3.117657
-15.891891
10.941846
-49.980064
-29.152533
30.172411
136.976379
137.912430
132.336121
148.242157
125.852692
166.116196
113.533661
-27.874216
-40.013268
-16.797388
9.379009
3.359520
-18.812204
-42.677795
-0.529341
-38.488522
-174.147217
147.847092
144.423523
157.679382
118.665527
126.977051
158.173843
-167.581238
150.054062
141.267517
140.806229
114.697914
152.734558
156.224762
151.490524
148.278061
151.769150
125.954422
119.747215
142.879639
164.295807
130.296387
125.353279
141.252853
153.611130
137.971176
138.349274
151.687012
139.410706
152.912125
148.388443
-138.966827
-131.951248
171.218582
-175.794006
-134.478226
145.666748
-160.311447
170.198990
-162.920563
-155.079330
-147.270935
-155.092651
-165.677444
-114.172211
146.336700
-169.351959
-129.578232
-164.404358
-155.105011
-5.562958
135.644455
-138.362061
59.503784
-175.794205
-152.154114
-147.777863
128.316956
47.011215
-70.892944
-130.533218
36.080566
-149.582672
26.726631
112.444565
172.963348
-176.056305
-170.854660
-162.124329
126.270927
45.009647
32.440350
22.657640
29.242142
137.208191
169.041367
178.407501
126.358521
152.009735
123.910988
162.362442
145.702621
156.386002
176.365128
135.203186
136.034058
150.898758
144.747406
130.831482
-1.058694
14.231665
141.853867
129.117294
117.551842
144.171814
152.419540
147.067093
153.279144
149.082397
143.151886
134.801788
126.474144
149.387573
108.973763
131.920609
128.118179
148.294464
171.487457
151.028122
162.027115
158.419296
159.197922
158.515289
161.117798
152.810730
115.408051
148.244659
136.721664
124.715393
124.438690
27.269493
-35.951981
4.333637
-45.116421
-18.274490
147.114212
120.431061
141.998657
147.858414
150.104172
174.173294
149.311783
142.853943
147.538712
124.949112
139.680740
128.453247
151.453461
89.734840
140.898849
152.450668
153.764572
140.631866
160.357468
130.727127
135.207718
155.260574
156.046906
142.336899
129.727554
131.328827
111.221268
137.893433
158.030289
13.742163
23.959845
23.025505
45.628345
142.850449
147.151611
148.940033
132.143051
150.212875
174.441010
142.498825
150.263031
120.990753
142.372253
155.313828
144.579941
157.684967
144.844925
151.916580
128.217651
152.897369
134.984207
147.415009
136.518646
17.895130
-7.105034
0.615485
-33.674076
-25.584503
-25.684715
129.845688
173.749863
141.191116
148.398590
144.378098
125.427650
153.522552
142.055557
140.821671
145.962936
154.561081
116.757545
149.266281
164.250946
156.843201
126.333725
135.854492
164.032791
146.918640
156.766037
-37.724873
7.992101
-38.806942
-39.932110
18.965483
0.263930
-18.854710
144.702118
145.845291
156.307602
146.540802
139.909073
162.013367
111.806496
110.471069
133.528793
125.139839
133.311829
142.318649
159.616318
135.616302
140.364334
159.721786
160.545883
129.722641
146.422409
96.496422
156.582642
139.262436
146.252914
135.710312
127.948517
-20.851038
-8.728501
-25.487885
-39.768147
16.572601
-8.794619
-14.896164
13.905373
12.696314
-6.405911
-2.585431
-13.148446
-4.535873
6.511593
13.773424
-3.406973
152.851654
154.793396
140.671783
157.080688
146.610901
125.757957
149.908478
160.519669
133.828751
-178.882843
117.717064
145.162933
142.843185
126.959534
147.375641
144.408371
119.043976
133.957718
142.375885
129.815033
159.390427
122.717567
135.810852
115.268509
117.710777
110.985992
106.634041
168.514175
143.839722
35.720997
0.110143
-5.547011
28.825327
-8.286146
-5.005859
15.086096
-4.894929
-16.588947
136.046844
165.582977
149.585571
139.003021
115.257690
169.977478
147.546265
134.018127
155.963257
162.116348
153.193771
132.875702
143.190918
160.933914
144.649460
165.183533
140.715057
152.262619
141.428314
148.860138
137.323242
165.248520
157.855865
116.693779
157.179642
129.037445
95.174873
23.927540
41.884888
151.522934
135.743469
137.659943
163.947815
139.276627
126.690346
153.579803
164.156784
8.625299
24.693525
-2.851766
21.382307
-20.574280
-22.852379
177.273361
166.672775
-10.033503
-51.378601
-33.853493
0.447187
-27.454910
-24.444019
-44.531628
70.117294
148.081314
171.683426
152.146881
166.895355
158.318817
155.957275
151.978363
141.606247
156.775375
178.365051
141.990875
128.551819
164.664597
135.138702
149.159241
155.686111
130.525940
128.664917
153.981842
157.252274
116.908859
157.315659
165.875458
135.360931
176.625580
153.500870
178.423798
144.697693
148.388596
158.829742
147.345016
138.254013
148.258041
127.980255
161.230865
172.879318
157.403442
179.110001
114.431244
144.806808
127.954323
138.841995
127.286728
117.901657
-123.055031
147.708725
162.632462
144.796997
138.147781
142.868484
-37.399971
156.020477
150.080536
132.996979
36.429764
15.037115
-11.303239
-39.242619
11.626627
159.854828
145.850403
123.991447
134.137634
140.401764
133.166733
125.095757
142.114288
126.007774
-19.095135
10.336146
-19.228188
-22.709278
-5.806030
-10.316084
-21.812174
17.330168
-37.631100
-84.270119
2.311391
151.402878
-20.511791
4.075397
-32.064644
14.665305
-20.635651
-13.260114
-17.438627
12.829567
-1.077563
11.940798
-28.249279
141.043015
153.265686
150.526001
141.614273
163.363434
153.350327
146.953186
138.930023
-5.243664
142.808258
141.387772
159.404831
148.739349
132.169434
139.033005
131.579620
168.629761
145.848389
160.786407
152.242432
168.434952
144.569992
154.955994
147.729218
138.824112
148.565643
142.975906
149.028214
148.354797
164.529800
143.633530
138.699066
149.941589
145.628510
138.912735
145.667160
118.763184
157.125809
154.823669
142.266113
162.613205
130.101791
142.724625
140.557526
134.930161
148.655411
133.644440
88.849998
142.021591
142.163376
95.535294
153.592346
139.012878
145.318680
143.548203
-36.311554
-49.430389
-5.771833
4.367087
147.910522
132.011047
122.219345
-3.004982
-2.657854
-36.482830
60.409653
162.289795
130.527893
179.174088
137.153381
139.961716
149.799942
171.248138
131.476624
144.388138
178.195053
144.921295
123.017220
145.675171
146.505219
143.543793
157.547928
142.767303
159.432785
132.459244
150.052658
149.112045
156.736542
12.670431
-45.195385
-22.954372
-31.989944
7.965973
-50.281792
-38.483341
19.390768
139.909027
137.548111
148.331482
157.648026
171.247665
149.000763
135.265686
99.935036
159.422729
151.664368
131.298904
140.598618
135.901215
147.219284
159.667175
149.991013
151.397690
158.711716
153.901138
120.193375
142.019104
149.584106
154.217743
131.842270
158.032516
164.692551
144.378601
127.540581
113.873444
150.237244
133.126038
129.335800
149.803146
112.740593
-116.141266
131.401855
-44.523407
14.036810
-39.180580
27.061083
145.340942
156.749207
138.579147
162.742538
128.742691
-125.183220
152.294296
142.532501
128.543381
136.292435
130.528336
144.219650
136.791473
155.201675
134.505890
157.182190
168.008606
140.567474
161.904449
164.938599
149.673233
141.756943
139.856628
123.385315
154.407974
143.690186
157.265732
154.126877
26.589966
28.933273
136.317352
157.963058
124.707092
151.979965
164.138412
111.398079
117.145432
136.279175
143.808777
25.703226
-165.366913
34.102001
139.011520
67.597778
-174.983261
-139.967728
154.753479
177.002441
-157.543137
-127.090637
27.169931
-176.233398
135.412140
142.905533
153.792404
169.386215
-25.613291
156.840866
145.447617
159.844574
143.312408
52.075001
137.276505
142.557907
119.402931
115.939392
135.068512
30.365271
155.703552
161.469116
167.853500
146.469452
161.101761
129.923355
-23.680254
153.409393
173.248596
5.083843
3.578014
-2.603914
-41.119411
166.784286
125.712791
-19.883970
-32.874039
-34.437561
-14.958727
11.502713
-25.191278
-14.787318
10.005198
-21.193413
24.451677
-26.008457
6.981570
155.106674
143.609985
151.022339
127.460449
155.593582
157.141876
144.590118
133.536499
152.999390
151.224197
130.052490
142.783005
127.569511
155.103836
113.883522
157.757645
145.495117
112.025391
143.968140
125.792435
128.321091
4.926526
-43.092960
-34.481243
-19.317200
135.419510
143.207260
172.173233
158.524368
145.404297
134.612289
133.452286
121.117035
136.084198
114.829323
139.087128
152.352173
114.082451
141.891434
116.552238
131.522415
172.378845
166.264938
173.842407
137.052185
124.003036
142.801361
138.829132
141.386627
148.691406
144.796875
168.572571
157.766632
149.857681
151.615356
155.977829
146.148621
123.407158
91.149979
160.959579
135.782578
135.560013
144.230850
142.138153
146.146622
152.747238
141.687103
146.789627
152.106003
111.069046
157.605423
-41.393230
148.255051
155.736465
144.917648
151.398087
169.273331
128.658112
142.806931
165.109512
152.191467
149.950409
136.981033
146.005005
148.811539
145.752731
156.921631
140.293228
154.695084
137.148743
153.058716
169.340897
145.696243
150.328842
152.978134
159.061493
172.429947
163.834808
135.897568
155.664185
141.701157
151.601486
145.393417
122.215927
149.789398
153.502029
144.714264
149.258621
154.473206
-3.234040
4.148315
60.466263
5.593909
6.620069
-0.945019
21.904999
8.175291
-1.109064
9.325336
9.915241
155.392288
150.711090
-179.586914
148.586975
168.650482
144.015030
137.337250
130.108673
131.029816
163.782959
134.693161
157.421570
136.406815
120.572449
140.941055
122.898796
155.633743
153.047134
136.652863
139.331635
135.422638
132.869781
140.103149
157.828979
156.203308
150.020432
168.288895
140.805237
129.722061
126.729729
154.563354
159.221725
143.780289
96.675751
6.550385
13.034508
-6.654726
147.165573
144.235214
142.122055
144.095367
156.131653
140.501389
-160.539215
154.388733
152.015030
166.784180
112.354752
161.768997
168.076370
143.218628
157.790421
148.711136
138.889084
129.168716
175.670197
125.343224
157.442276
156.429077
144.417435
144.120621
144.649384
139.591904
148.140289
114.940437
151.476379
128.308899
174.137405
147.034302
141.885101
163.900513
112.971748
167.035126
168.216034
117.715012
130.892715
132.555450
144.432388
144.166641
143.153183
142.052917
155.427505
145.022522
141.598343
134.594528
138.195709
151.219742
136.010040
158.832062
153.846176
159.432373
156.894150
132.226181
133.631165
14.057718
144.406525
152.959671
147.190033
116.517609
146.685074
146.918091
161.846634
149.951584
119.023552
162.864746
109.197823
129.777664
138.966263
147.929947
141.084991
120.657883
-4.427884
-48.040539
-38.177773
-14.284066
-23.190445
-50.924389
-22.993780
-0.314658
155.880585
152.490417
155.123840
139.751007
30.411623
-156.891296
-152.870407
-178.982391
156.231857
137.778015
145.317902
157.592148
118.571846
138.305969
-59.515423
124.863976
151.679932
149.658905
144.695206
134.893555
155.082169
139.346436
136.824234
133.323486
133.467789
145.956329
140.333694
150.049393
-179.494476
131.952393
138.580963
142.987015
108.569542
138.512161
-14.596392
-22.986174
-37.872978
4.682659
0.633656
146.200775
143.200668
119.918144
151.989212
156.479675
125.609497
131.049652
166.156830
-12.624809
-52.181278
158.014603
147.927567
120.164711
149.407654
137.832855
165.702942
105.522018
155.319061
146.960938
152.326462
136.465744
169.293182
142.721191
139.023163
152.853455
142.291855
139.118164
150.355621
145.193817
158.067871
147.659424
158.804428
143.407578
133.709564
145.286423
161.432693
165.555374
169.910675
144.284027
125.206680
136.380341
152.497482
115.247253
128.831451
159.451218
89.258919
134.892136
172.054199
161.783005
145.359573
134.238541
160.202408
156.689346
132.147110
149.444305
142.978577
129.592514
31.531477
9.609097
135.137939
159.521317
132.195251
122.677200
168.631607
141.292114
147.405670
131.667908
152.901245
165.644775
122.652596
163.419861
164.682281
111.457314
142.588165
-34.704052
-42.859962
-34.564827
-39.313889
-30.944328
-6.866157
154.024765
148.523087
148.453857
155.906250
149.028229
165.485916
-34.374004
-1.201219
4.769043
29.040207
13.658979
21.673456
-41.998024
120.219872
124.111595
156.023758
146.657669
146.701675
163.215500
151.761856
143.257507
137.962311
144.319122
136.130417
147.673248
129.122360
154.434723
139.936920
127.683647
118.746452
-179.747421
158.657745
161.473480
131.042862
150.660538
144.059204
162.292847
173.566376
165.031708
166.842499
172.346466
122.405411
139.939011
143.965927
136.934036
130.021927
145.376709
162.265045
142.770203
152.746414
15.936628
1.487931
132.696259
123.397797
5.787332
-39.088512
-14.104825
152.786591
132.065826
36.018795
176.965759
-152.131256
-167.438980
-136.248230
74.208389
159.502121
27.714939
123.197998
37.658218
-153.289825
-139.563690
122.507523
22.290091
124.624611
150.039368
38.269756
-31.405813
-21.251038
-27.235918
-16.813877
-0.797703
29.063013
-20.275032
153.189865
160.808975
169.577164
128.879227
162.878403
137.057739
164.354660
148.907822
146.095383
159.928665
135.458435
154.294327
164.988541
172.702042
164.598938
145.761292
133.463577
168.870850
150.422180
-28.167955
-37.625866
-41.967392
-25.703737
15.345751
-29.045525
-8.652718
-11.121301
-16.598742
14.879230
-35.921383
6.670150
7.805873
-1.584738
-2.634999
7.126180
-10.994921
-10.032562
3.028472
128.104813
145.594360
143.103851
118.884926
151.302307
142.527618
144.346939
163.166290
152.648987
170.993149
146.824600
125.800194
149.163452
162.924881
159.229553
157.670105
149.758743
133.342850
164.233795
137.607315
1.506102
-2.516062
5.550119
-5.867118
-8.611602
-5.934947
143.365005
126.985214
169.025391
145.672729
169.351181
162.451935
141.381897
149.069397
-68.355614
-22.384924
20.826155
168.389938
139.621460
130.970322
152.056152
-4.299151
-123.551598
175.531647
-160.889297
-134.333588
10.991302
137.874496
-169.531219
-165.925980
-129.536957
-159.330048
-170.981995
-175.335266
-170.227371
-160.102127
-159.649200
158.692032
30.380508
31.512926
115.435272
-177.606155
125.221046
29.591106
49.836628
79.477432
139.946930
143.941330
130.684952
152.234024
152.791473
26.427242
141.759338
-1.930973
135.976654
130.222107
120.564133
4.655052
-46.151779
152.585281
144.417099
166.794937
146.737640
133.857208
151.993408
129.604721
0.590829
167.362000
163.368332
140.359375
142.997986
108.097290
176.503723
141.288986
142.923645
139.502808
148.065277
134.508652
-2.154041
-6.020959
8.190479
-13.467473
150.478546
121.756805
161.099976
166.073288
155.832840
110.747322
136.566147
144.531509
-179.306198
148.928955
9.107720
8.484824
-40.069561
-40.126038
-29.474184
-31.597424
-20.700701
-44.329060
-44.249268
15.057306
-6.250530
153.250183
151.779800
144.828354
124.764038
150.629135
142.078247
58.731754
-143.579391
-133.452637
-150.542328
-177.597748
-141.362793
-164.460129
-144.752472
-133.191330
120.577133
163.611465
163.418060
115.087753
144.633911
149.976486
142.388870
140.559601
123.887329
154.099182
148.375885
138.563568
138.817688
139.396317
126.484650
161.425919
135.831329
145.593262
139.045944
138.337036
164.149521
118.062065
145.676239
143.612534
16.667130
16.766420
46.489754
16.234819
1.332808
18.511778
5.285870
-2.216025
127.478531
147.374283
136.557785
-2.035863
-15.351851
-4.858856
146.113235
144.807220
161.225861
147.315887
172.423477
141.888504
139.468719
127.414413
-4.914422
-9.718589
3.698670
27.996279
-20.410894
8.095944
-1.490297
-18.896755
-17.776709
-19.858320
-25.136726
-1.428755
30.652975
3.526644
16.063179
-15.501409
6.759813
113.410446
-21.036680
17.432884
8.926165
-19.194923
144.891418
162.802353
162.770615
142.491150
133.609879
105.690422
151.147659
145.704956
116.236511
149.433701
149.727356
138.251602
151.387283
159.044922
168.522583
151.939270
1.597652
-14.110443
30.778446
-9.714319
-57.781807
39.100842
141.409668
4.929905
166.591782
164.204697
-170.988510
166.795120
128.665955
144.146042
173.256668
149.309372
149.930405
96.094299
130.770569
10.805308
-2.235108
129.055893
146.074188
156.054535
162.984818
-25.075485
121.040565
115.654358
170.653137
159.731796
163.997116
146.346558
152.833557
140.380676
170.053467
142.834137
146.376129
165.147614
140.534515
153.367020
136.401138
155.899384
156.905563
145.810699
149.711136
150.911942
122.367531
141.706421
140.131805
162.011169
133.528809
163.953659
132.654648
142.843597
130.614792
129.834946
129.513733
131.912216
142.641342
120.522110
-24.713055
151.068634
148.504196
122.744995
138.095871
123.472122
145.733994
144.183380
141.698776
147.110153
151.688736
-52.565868
155.143158
146.450470
127.248711
148.863968
171.774536
152.857758
128.122421
160.349930
36.765369
-27.343662
-5.381574
175.195786
140.018356
122.619896
141.876328
127.997162
145.404541
151.848984
135.332367
174.807404
-140.253067
-162.832306
-144.359756
135.422806
132.683121
1.608516
-14.761311
-9.922479
-1.169858
-3.179276
8.699558
-38.125378
-6.274230
136.052689
155.182037
148.954422
164.843307
152.600159
142.366089
132.386520
124.015030
150.766068
154.247879
147.640762
145.427505
123.981071
142.279068
155.997299
122.121796
151.194916
154.541901
134.999802
26.276800
41.003647
133.585190
131.503479
-2.975785
-47.486992
9.221171
0.365840
-50.712849
141.449356
113.336899
134.487701
152.783279
133.744339
123.913002
128.038940
-15.944612
136.839142
126.819229
161.627518
132.548431
148.084641
113.512138
8.327418
22.353796
144.416458
179.724457
-165.430130
-167.593979
10.843407
177.793076
25.937956
149.242722
-141.598251
-160.877869
69.372765
30.243755
151.383423
118.658264
-13.905998
46.695778
110.528069
143.326614
140.140442
154.059967
117.256065
154.435028
146.064545
137.470993
135.933243
166.660721
139.901810
138.970383
150.061508
161.361816
136.349945
160.260544
144.411819
167.390808
145.195084
123.648605
121.573715
133.104034
158.862747
-45.514179
-26.702026
160.484528
148.142899
152.561569
135.102234
145.355331
142.493881
136.338867
157.073914
20.941690
139.336639
155.599274
127.042961
146.201447
142.992264
139.343063
157.860016
38.477604
57.128124
158.985504
133.005142
170.857590
138.713882
113.404327
175.731705
146.608063
158.769638
149.854126
-140.468414
162.988312
149.158432
139.244934
166.740189
163.139465
104.946640
141.082687
141.826462
157.863800
148.628967
144.177826
-140.371582
22.179010
5.114429
-31.520792
65.247658
16.796478
-17.373486
-32.589859
8.251525
46.325336
-9.790890
-26.429560
-45.446075
-11.719529
176.050858
131.382050
154.454803
125.164688
6.727416
-8.044324
149.253967
136.827499
136.831924
151.182739
92.361191
125.672798
136.141953
131.439163
151.221939
137.936813
144.561035
151.211426
150.422806
166.548462
137.145935
140.886719
148.973221
139.621841
112.269661
-26.726965
-33.544476
8.950409
5.601646
8.389043
134.271942
170.158325
136.646912
120.848854
119.891052
135.096436
153.390488
145.719666
167.949631
149.817322
1.006971
-3.466505
152.141541
165.141937
145.952484
173.928421
145.515564
164.437531
152.801285
116.321419
160.578354
143.371002
153.820145
123.008804
152.957520
144.670837
152.054947
150.605774
157.135590
170.376297
151.522018
128.914429
135.217300
-11.444753
-27.693424
5.602136
8.562105
17.634512
159.224899
148.012329
130.250443
151.250671
-163.725372
127.453972
128.463287
153.282578
175.472153
112.093918
126.889130
144.764160
150.772430
139.557907
133.673996
161.524292
156.818802
-156.369034
-150.300461
-162.480560
160.275146
-171.176559
42.299385
138.221069
143.387115
-177.936356
133.860474
148.546005
125.840408
138.482727
160.232819
144.559860
172.279312
168.715561
156.591293
143.685867
164.714020
130.128326
124.346634
152.754761
138.686325
164.441681
156.596725
157.766037
142.809570
152.694199
154.654633
142.098984
-41.371460
10.337955
-3.095918
-0.884923
129.540649
152.846939
118.082214
124.729530
147.663620
107.365623
16.918833
148.956146
146.894882
142.309326
158.160965
148.046188
140.201431
109.260620
131.312378
142.260040
-176.073242
166.669098
134.179306
144.087173
155.678513
143.796295
6.329051
-14.453525
14.048477
-42.612972
-14.293392
16.797140
36.688843
-41.531651
-18.622913
-3.137250
6.702765
-3.405766
-27.968830
-52.961086
-5.327375
22.528435
26.163616
1.148758
145.269669
152.063416
127.539612
149.364792
153.061600
151.925613
165.286209
145.350525
133.249298
-18.047676
-51.949139
13.510195
-73.624977
-44.968708
4.449066
0.118694
-17.804886
-31.003460
-45.323757
-8.591508
7.188046
-7.938746
-44.633713
-47.425770
-4.029294
10.245457
-24.086716
-28.353926
-12.877081
-0.657301
-39.813396
-3.789099
-2.397677
-31.629566
7.612054
9.190304
145.755325
151.051788
158.525192
174.026459
166.088409
139.607468
158.755707
155.423553
127.662674
164.202179
145.672485
125.633400
159.239639
53.932388
9.371902
29.780128
77.009064
109.350029
128.572968
133.136002
150.843323
164.495422
-38.164780
0.294751
11.507028
-5.027495
-14.265146
-13.465786
-40.751209
-7.384453
118.625298
161.608658
144.312576
128.034805
132.525330
152.854919
168.548798
126.983589
109.971794
147.637894
129.548233
144.512741
151.696686
157.224014
161.596771
129.458771
162.204346
136.617004
124.378830
114.937431
159.246582
142.283112
116.634666
135.038651
127.970581
137.880585
134.381088
171.363434
148.051682
116.457764
159.904160
157.731339
146.450226
155.248566
156.239059
146.216156
162.388626
157.789719
148.990173
131.416199
125.890190
132.013931
152.427383
149.031555
137.636993
149.210770
138.507141
151.422333
126.037544
120.933670
164.111862
154.410019
144.970276
6.047048
-22.213280
153.037094
158.785461
129.010117
129.084305
141.841003
152.845551
144.972885
138.555710
161.509933
155.781433
157.407806
147.461121
121.796883
151.524887
136.678635
98.946442
10.427527
-1.396197
-3.213270
3.621474
125.025253
156.153244
-173.926254
124.665833
137.666336
159.948273
130.938110
123.322037
124.785934
130.286316
150.376297
164.428650
166.602478
108.848869
114.098961
148.548920
162.002136
157.414719
149.565002
158.095886
134.513977
138.079117
140.568222
128.616150
142.666931
147.475388
163.687866
152.112671
145.577881
-173.255997
123.878708
149.224670
126.897316
155.238617
144.391449
117.143486
-8.439663
152.156418
130.163284
159.260132
143.087723
123.455147
136.722244
109.345123
143.818970
138.886978
158.048782
128.173035
142.951538
144.539017
10.703808
-30.000593
-3.948486
171.429413
112.101631
6.683691
-10.332357
-36.243195
0.526004
8.856409
136.615158
-179.482605
144.753494
168.666977
151.121506
13.473161
175.587173
154.970215
159.205139
145.045593
129.317154
148.131989
150.039886
134.212173
139.351547
146.222656
128.707565
144.558044
121.720497
-3.806166
-3.999439
-37.189121
18.150505
-15.375042
146.347992
138.539429
152.275085
156.400330
135.368347
142.803558
114.799583
96.294395
-21.953346
-15.125462
-106.672935
149.393631
126.178665
170.797287
140.888885
144.209061
139.750168
145.030472
142.586716
151.103241
147.644516
126.851875
115.850700
155.285141
144.428848
143.609070
161.836304
138.667023
123.607704
140.838516
135.472473
117.095474
139.092010
150.671570
128.999207
123.976303
144.763168
136.490524
132.790894
143.682114
147.928864
104.193161
156.207550
131.212402
8.837379
-39.940880
2.586794
10.969806
3.889474
151.521393
144.764328
134.570908
143.114120
145.278702
123.050110
133.352158
159.269806
110.269981
120.111519
124.114677
160.692551
161.444290
110.294258
146.154434
169.273041
167.280746
146.233887
140.501144
162.002960
138.503723
147.825592
155.110397
162.852997
137.828949
120.032600
117.988533
130.343521
107.067001
147.715790
141.579956
27.404343
-7.339945
-16.345940
-10.748581
2.976443
24.853590
28.881844
9.063407
-41.417847
-45.374805
119.921448
149.980820
134.494949
147.932648
138.133408
136.534149
177.352249
124.215286
138.300812
162.706955
134.748596
136.741760
134.974426
161.923798
146.794861
124.737549
127.404633
120.162079
158.757889
159.848495
138.726746
143.557571
175.342468
164.110565
110.395355
133.764648
119.580360
162.353348
127.596558
146.670792
115.958153
148.533112
147.494949
139.198730
164.871002
135.719589
151.914062
1.508179
-41.758766
-22.974285
-24.054161
0.323247
-41.547012
149.720276
151.532623
131.828720
137.947586
146.947632
136.335480
-24.334379
-30.600903
2.540217
-16.901152
1.412916
120.687233
165.338638
149.636536
121.760437
126.292305
154.527466
123.587212
155.304565
155.639832
135.282562
172.494843
167.278366
152.840714
131.506180
140.496323
153.949142
140.687775
151.408859
148.151947
-26.446302
69.293396
-13.107398
151.485535
150.414612
136.914291
130.417587
147.529678
150.710144
149.173920
145.454681
140.952545
146.019653
122.350647
146.628555
152.901077
148.110001
130.216370
127.972382
128.480606
143.728638
154.217606
168.418045
145.112335
137.681046
158.256821
136.418381
153.758316
136.233826
144.391510
136.691864
138.150528
148.416168
144.932159
136.400879
146.151199
157.195801
142.233307
163.075073
141.040833
159.461868
105.817924
147.761322
136.574402
153.162628
161.174255
128.265152
142.643356
137.191315
146.200394
167.994446
-12.559550
-26.593855
-14.166060
-67.018494
-35.613251
-52.443390
16.994806
22.096403
-38.274670
-33.787140
-31.101688
-19.223198
-8.722175
153.525787
135.388626
-22.969788
-2.827709
12.620543
-39.124172
162.910843
156.470871
122.454086
173.883667
143.610657
153.113098
137.561584
144.218246
146.818390
157.288467
123.640450
153.205582
148.189682
147.251938
153.102051
117.831573
139.065491
166.632339
152.446381
145.860718
149.637085
144.386475
178.512329
138.653610
141.123062
133.472382
135.103683
170.618362
131.552734
141.399368
145.745255
149.683533
134.024963
143.083923
-6.884016
159.853333
148.461060
150.559052
144.685623
138.763840
140.319321
140.373795
154.643234
149.626709
128.235321
66.052406
21.948540
98.712952
78.850136
51.097755
38.328018
56.189209
152.280640
166.900360
20.109936
-135.647247
-158.847855
25.417034
36.160522
5.352182
120.901169
-23.128523
-13.071886
23.886179
-13.427308
134.899841
149.793625
137.915482
132.552689
144.604187
136.669189
151.959793
145.298798
-1.639724
141.298080
101.709023
148.320602
141.397552
158.903564
147.192947
28.622599
8.970099
32.955437
169.293915
120.952560
156.895340
118.553581
166.240967
-0.884481
12.569785
64.606346
160.530426
145.232590
-26.756853
-43.119057
137.459335
149.831909
156.270874
173.666321
157.307541
158.212082
166.313797
-178.462509
126.698662
137.335159
141.578262
155.104675
149.305161
28.066845
122.882011
162.266190
139.687622
160.966461
161.034821
132.692566
141.467056
140.506592
141.445862
135.355682
2.149220
0.263930
8.142227
151.081375
139.246475
167.936127
140.452271
144.324203
127.946442
145.569519
159.905563
153.874466
134.959305
22.497076
-35.171513
124.889221
154.910538
106.065231
160.201752
158.979996
157.905777
150.841431
148.993408
152.501556
132.785828
144.556351
152.771606
137.585312
175.373260
6.518937
5.532295
-49.225029
-32.963989
-9.076384
-13.865527
-29.968636
-46.243557
17.633848
161.582977
165.246399
156.905319
147.620895
125.466255
157.723907
158.874115
127.359200
138.421661
151.661606
122.100883
148.756714
147.848953
147.182541
150.009369
138.837952
112.852829
26.478884
162.514969
146.920837
161.492111
143.930649
-175.934509
132.610687
159.518707
166.685379
166.169525
147.198364
136.850006
150.382401
152.602264
144.253555
39.552631
149.418793
146.734070
142.625198
136.047943
136.679611
123.231903
132.785004
137.404388
133.620911
141.466431
121.242241
147.546448
128.132233
138.805801
167.976807
157.215973
169.143356
172.750290
142.806473
154.532227
141.630096
-46.467880
19.102482
-19.568623
-20.190849
-24.391651
-9.281587
117.634277
140.980942
141.411835
143.971603
135.569092
140.701889
151.157837
152.508606
138.071823
5.311018
5.458010
12.866994
4.092851
8.041028
-1.179851
16.598587
-17.321568
-36.367908
-39.529369
-9.074067
-32.398315
-7.929766
34.610855
20.423580
128.501175
5.826856
-39.621731
-11.446887
-9.869263
-38.018841
149.110153
159.090424
143.299026
155.157471
126.689590
140.668854
120.488434
157.008163
146.955765
132.484238
103.364540
158.726562
118.753662
144.803970
155.565384
-178.948166
130.655121
148.788635
-20.566816
-59.337040
-2.507412
12.516634
-9.686086
-19.923092
6.766628
-50.011353
-48.343143
14.640032
11.689142
174.235077
125.948761
141.808487
129.716293
123.086533
132.147995
134.218918
142.201019
147.784668
148.566452
124.537827
147.529831
19.595747
9.608442
143.738174
140.210831
24.607271
0.936073
24.786722
4.747718
-8.482741
8.711923
2.892591
166.616104
122.050064
148.335129
134.596924
164.174332
151.254471
148.680237
128.502701
151.685730
162.967133
157.317383
142.197342
162.105301
159.574905
164.437515
135.009827
163.892410
165.792786
131.971741
159.856415
-35.849781
-23.897781
15.770650
30.357300
-36.160503
-29.305479
-7.936125
-24.258734
-16.063105
-36.522579
-18.881037
-36.896297
-53.256214
150.831467
143.242599
151.758316
164.578461
150.460800
58.175690
19.166027
-11.114996
-45.681641
4.946963
164.360870
116.634735
150.387619
166.755417
114.014290
-36.728100
11.089990
5.971267
9.377312
7.122820
-1.395636
144.580856
136.576492
134.301437
137.703384
123.202591
147.319489
155.370834
130.415909
124.391205
111.205185
152.289902
-11.145178
36.570904
-37.897221
24.026463
-29.240868
1.090919
7.665903
-42.088093
-41.793858
4.775693
158.315750
170.604691
140.870377
167.925949
160.854416
143.640793
153.823898
147.400284
140.589691
151.753372
165.171097
119.718498
158.767990
142.056854
160.627197
165.938980
27.369455
20.546715
26.566364
-179.273666
-157.721207
-171.357269
-158.048553
18.494787
77.496704
51.599735
26.493263
111.193810
-123.451042
58.897503
-170.104889
-171.202469
-167.552795
18.718582
-137.981567
157.683029
21.693218
138.634567
177.370132
166.426712
159.380554
157.993469
168.780197
134.515289
157.283951
149.083344
157.981857
136.650528
127.599892
159.841660
144.929489
110.186447
136.983978
115.494324
142.742752
175.083740
142.720383
137.299683
145.159531
120.694382
139.950409
118.698242
178.722198
147.083450
153.778458
135.565628
142.543091
141.032303
142.903748
151.616867
140.778030
117.801796
141.955093
115.579048
148.022675
168.032623
143.024948
155.369278
139.131073
146.681488
118.463478
128.502350
135.147751
145.058533
143.821350
109.782906
-24.959827
129.865707
134.159851
134.242920
138.339737
141.411346
109.794556
150.196091
126.679237
141.325684
112.111252
153.294739
155.245789
149.583267
160.183319
167.616745
173.131973
143.987732
133.202072
150.274719
120.233780
172.332077
154.786835
8.388715
-8.413795
141.619858
-0.675217
-17.701868
-41.732281
173.248367
117.229248
138.861145
147.631821
138.973312
113.554146
-33.700417
158.718338
138.679840
171.707138
144.808929
170.732346
142.675446
150.571350
137.431335
123.036369
110.816673
12.035683
-17.024109
36.895000
15.543941
-45.652790
166.772781
154.872025
146.017700
148.854523
151.153183
142.852493
-0.074019
121.925888
164.241333
137.452194
117.504913
156.525528
-73.885849
2.328769
14.067964
-55.730236
-32.306484
25.873280
42.502625
14.021200
-20.012136
111.331093
121.384254
136.706863
160.618286
165.898224
136.726257
117.625511
-40.484753
14.124011
14.437235
-4.043170
1.662952
141.583527
130.877563
156.490372
158.078629
160.365433
128.873581
126.852615
148.546051
157.523026
134.051224
115.009712
132.438980
150.125443
148.551514
148.393097
172.881805
142.590836
140.334946
144.789505
140.589066
167.063660
126.085220
174.773392
145.821579
145.825897
153.859497
134.708725
149.173080
19.114334
172.662964
146.491699
152.492310
144.810608
158.332733
142.437515
140.194946
164.096481
123.085190
165.152969
165.197067
147.455002
129.866425
146.396774
137.948486
148.991730
143.544006
162.358124
15.233817
-46.069897
94.971046
14.134923
13.305923
13.347083
13.065663
7.127529
-30.137825
5.810653
149.266281
148.024582
125.535057
143.973236
153.396744
129.311920
137.794647
154.616562
146.412994
-23.011803
-16.208279
123.401543
174.150467
145.194626
121.073784
167.173294
138.046936
143.193878
141.758224
-31.236240
0.435213
14.800879
-48.724415
-28.792841
132.388382
166.824585
141.605530
138.570709
139.332138
152.950546
156.286652
121.128014
113.453018
116.894775
155.373947
139.188599
-22.013084
-36.203968
-14.299753
145.158478
156.999969
134.159698
142.769226
149.690125
160.942490
141.407867
140.688858
137.895935
149.997223
108.182610
146.135345
-108.837723
-144.179337
-171.548279
167.592239
-164.119263
-161.144409
164.279694
50.270641
40.184513
41.997612
66.161728
-148.789688
-150.123062
158.164886
137.998856
154.465408
119.493332
145.193634
132.736237
148.079346
134.966339
146.298080
150.437668
130.927872
159.438217
145.274948
143.561249
127.055817
122.076073
149.796432
147.981689
147.506058
156.310867
123.982300
145.766144
141.447693
132.664688
166.700165
20.458130
0.556375
-34.456238
-8.694905
-2.230199
142.543915
139.062241
143.766708
152.746552
-38.707672
18.408693
-4.722026
18.801102
-34.477581
-28.144890
-1.943803
-10.223660
-31.669264
-27.856644
-7.522248
16.040058
139.566422
150.854767
155.589905
153.749863
154.125198
141.357208
165.724243
137.575470
148.515350
147.069458
134.430267
143.616211
-10.971994
-43.225628
-43.266136
50.159641
-24.733288
137.957504
109.995430
116.765221
141.244186
158.163879
160.829666
139.475632
166.327957
146.100769
140.322128
174.666443
6.519899
4.754068
-49.680729
-6.174824
3.163907
-21.438168
-2.697475
161.131668
121.529602
148.736206
26.843351
142.769287
169.474182
141.019104
137.475693
143.452499
166.572159
159.665970
164.243362
142.159378
142.346527
147.971802
11.645167
-22.199175
14.717713
-41.914707
-40.533253
2.175199
-35.575127
142.592422
124.981468
-7.091768
-44.381824
11.708730
11.329137
136.596970
128.683975
142.597763
165.789093
153.949387
128.289139
-36.954941
10.440068
-0.622754
-9.898330
-16.934469
-17.188705
-37.784176
-50.465996
-27.423094
127.947876
119.541283
12.400727
20.758976
-28.314810
-1.739001
167.405716
132.329437
159.121353
150.005066
138.261429
138.617615
162.243271
140.023834
172.946152
160.440720
101.092384
151.515961
152.479721
128.690964
137.361862
137.726135
-168.460281
178.264145
142.871124
139.818848
173.699875
143.317581
153.091736
152.815140
137.315735
146.653458
154.979782
-47.563572
3.234888
-40.617012
-40.043213
-43.726521
-6.185800
145.987869
166.097366
128.970963
145.165390
126.574165
158.619370
131.011429
124.809395
131.017014
130.505981
-36.403255
23.958483
14.824590
8.649040
160.550446
145.034119
-30.435810
150.625504
150.995560
153.562759
137.871185
136.051300
155.447754
131.256317
167.540604
-179.299454
36.354477
-21.832928
0.324455
-7.432788
145.611633
122.617737
136.871109
119.876427
174.236343
141.045059
144.386780
134.717606
130.401016
139.252548
74.210304
161.539490
153.482819
170.586929
163.338654
148.930222
158.529373
146.930115
130.728607
158.382782
158.534927
143.963501
152.996490
146.227448
125.084854
127.184235
123.564056
153.703918
135.509125
159.702194
8.403521
-24.912004
145.906815
165.699554
99.615631
143.491913
162.546066
134.201096
31.475037
-8.073239
-3.377886
-36.279617
161.224960
170.547821
120.998596
154.166901
140.789703
118.538147
149.553268
141.956039
148.096695
153.684143
135.269058
170.790756
171.051926
126.698059
133.767822
153.068588
137.601852
157.264954
145.192169
158.684341
126.287979
147.786835
146.243271
134.157578
155.213470
141.926270
141.452667
147.442612
142.613571
149.760895
144.384445
154.285507
136.245178
-42.815094
6.292733
2.743239
-7.743088
-39.861374
-37.145714
-27.128611
-39.099533
-0.702765
29.072603
3.464980
-1.281306
-34.868561
-31.179642
109.910896
-7.907381
-100.312454
0.663229
-24.112299
-20.482260
0.365840
25.295485
25.347857
0.503189
12.231304
24.969730
4.319785
12.718576
-24.566774
-3.083817
9.007586
130.053101
156.495056
143.673813
106.805000
153.647018
141.806503
149.049713
120.872078
33.027077
-33.102699
111.240250
-39.592094
-4.938878
133.456787
139.390915
149.611954
142.737381
135.501328
151.849487
149.223511
133.895203
163.453583
135.827560
149.904617
164.214127
143.203629
145.805573
-12.608236
-36.417107
-17.041632
127.029037
168.592300
174.648911
107.296722
148.470459
164.851425
174.834595
164.168716
160.009583
170.229202
164.877213
136.235580
145.570190
161.442810
147.562332
-43.484863
2.887850
41.481876
118.153824
153.618286
143.280090
145.401794
167.508392
122.747917
120.188812
135.393555
134.615021
170.669189
151.384140
149.278046
130.503250
160.897781
157.386230
156.642776
141.446838
139.616821
136.685822
137.587814
122.943810
158.453110
-40.316639
2.337661
-50.458202
133.851929
121.709335
129.612579
140.419525
134.925873
134.758881
149.965561
116.845184
125.600327
150.508896
20.557852
139.682892
147.912704
138.166199
145.075287
146.093719
158.902420
146.862167
142.118195
20.181072
139.780273
165.451584
144.351517
134.870926
118.824875
135.598083
126.839394
156.648117
153.254486
-46.068111
-19.049086
12.818289
-29.128618
-26.621244
-4.976026
-27.942560
126.208488
150.578491
130.408997
126.185555
144.026184
167.870132
134.635361
141.547806
158.113312
103.713768
146.956512
147.164825
150.629562
153.951767
149.981964
158.430786
148.483551
127.038109
139.816238
144.128662
-139.323044
-137.045135
111.797066
59.362347
-150.622269
38.508186
-164.522171
30.851208
68.100029
39.529800
38.161446
141.470764
132.166595
147.865082
144.104797
130.057846
145.620941
167.900345
120.024559
133.835999
154.552261
144.359818
123.717766
167.502487
144.334885
158.555405
165.317230
151.755447
142.427017
125.877144
125.064270
-148.058701
4.677343
-4.097967
-3.703009
138.402512
148.908737
158.577713
152.204178
132.653748
150.568497
109.085236
150.424835
124.899643
144.247604
151.939301
160.537079
144.107178
146.794418
169.294327
146.375504
149.204758
161.522858
133.649628
-146.532227
-31.938129
37.288410
143.673203
126.453842
141.675079
157.471863
159.068481
141.841019
145.213013
146.118454
160.765533
154.520966
151.614563
149.678146
167.094360
116.749374
151.266327
25.134243
-31.033857
-6.946361
-46.333702
8.252167
-29.847395
33.616604
29.377577
8.108642
-16.227659
-41.609486
-35.931038
24.727396
28.619078
19.910240
120.506279
141.878021
125.590973
131.521072
168.108490
151.758957
163.257385
139.026581
167.236008
121.777061
147.105789
107.808449
126.413651
146.440979
156.175842
65.142395
1.948730
-18.802586
4.259931
143.457703
157.846848
113.206680
147.951309
113.042763
152.661697
23.631716
3.856661
11.338625
1.861515
-35.609512
6.128870
-6.506140
144.118759
139.063980
138.051544
142.062225
136.520157
109.336548
136.366562
155.650940
142.881088
150.635971
137.127518
144.850021
132.095886
155.388687
-15.881249
-10.939651
-22.285345
-8.877235
149.083374
145.427307
135.822296
156.450226
152.941544
132.643158
160.584732
149.846863
144.374725
144.003250
150.568619
-24.585848
21.733234
0.059347
149.113663
154.996170
142.039612
137.944046
151.107071
135.185776
148.703400
142.929276
130.887543
132.152435
156.887039
150.545700
134.614761
154.573914
108.221992
143.246109
123.434189
65.267624
125.384315
163.298981
148.815369
128.307785
145.108856
142.652512
164.455627
143.586655
142.380951
161.294312
128.657288
147.264145
151.844940
142.072418
143.387543
146.084946
127.583992
127.611870
-13.997514
-2.602034
-3.030734
-44.149704
-42.011513
-1.958247
23.439459
-25.392429
-30.818420
159.475372
151.886185
138.551987
-175.424637
-140.011200
-168.192780
158.954575
144.414734
136.104553
147.946442
163.912857
135.824951
142.713837
130.670822
-12.183013
22.407709
-31.628460
161.348206
156.787613
137.395340
149.050751
154.695328
137.559570
109.700508
147.863037
139.742172
168.241928
142.404465
156.307663
143.232590
145.116531
150.378632
147.598297
155.909607
133.288467
145.431091
166.654694
149.118607
141.841141
-32.904560
5.694710
-39.160786
17.910328
-20.185141
171.069534
161.642502
135.348511
132.381973
155.046875
145.367920
148.551224
145.161484
135.751755
152.269653
166.316559
155.132431
122.701797
171.410065
148.543320
144.265732
146.849365
7.739969
-39.034519
2.021585
-17.358313
-2.031340
7.487629
-32.934528
-26.467659
121.571198
170.679337
161.090302
148.406311
177.848587
127.299667
137.092209
126.308167
146.123398
156.342499
170.586945
151.031097
116.824547
175.658081
152.738647
167.588409
167.954346
15.822298
-32.515587
1.286944
-2.320096
-1.158258
34.873146
-33.480629
129.019150
147.434708
134.565887
158.215454
173.466843
141.107208
150.826675
106.693352
138.748459
147.363174
145.961197
158.216339
143.927567
153.611435
150.670563
137.776672
100.293823
137.894730
141.620499
135.346786
135.030350
142.511154
15.602609
-7.806704
-18.057110
158.141769
1.388185
14.608218
-47.280537
-44.480427
2.183730
-40.558552
18.847725
-39.770374
13.553499
-29.460516
-29.843424
-41.226429
-47.557961
160.178589
135.292358
129.439713
153.783752
162.224213
177.642975
138.984070
159.849609
166.638977
165.928146
166.942917
158.523590
107.420784
143.279373
163.774765
152.701492
170.127029
146.962006
142.867599
132.838837
155.620636
132.781265
139.849945
156.370804
127.809418
150.617035
-15.963348
13.919818
10.077004
-0.563712
-42.866486
157.097702
116.164467
139.601166
142.629913
133.532959
140.771637
116.129768
140.874390
-35.107124
4.511148
-17.381800
-3.001462
17.374950
13.296913
171.817398
120.233261
25.422915
4.747471
0.256409
146.974487
135.705215
-25.081148
-46.787434
10.438295
15.717008
4.776268
-9.493491
5.394558
-21.361128
143.243164
115.824562
131.098114
148.008575
145.689865
-176.548828
164.936096
146.022308
154.769272
139.018433
135.693756
131.727478
161.643768
170.621109
145.845963
157.362473
159.806122
149.243942
134.589233
150.100174
128.104370
170.647049
166.355759
129.988602
5.506873
-81.792259
12.984171
135.550140
-19.158974
150.382629
146.448059
147.562149
131.011078
124.902817
146.531906
113.930046
142.992142
151.056381
169.250565
128.497925
131.416550
120.092422
133.291641
133.694443
139.028122
146.535706
147.057877
-7.322416
-41.129513
5.399424
-17.367525
-40.557446
6.101397
162.068710
-50.263958
34.866680
158.012070
135.650360
138.173950
139.569641
3.852647
-6.073411
18.821808
-24.866781
-38.335133
147.088898
147.425720
153.063675
3.377190
27.099058
-0.380522
-21.726656
-51.502766
-36.920605
3.848834
45.723923
-9.633821
1.054805
-4.146190
109.899132
154.936752
139.277145
176.703720
151.585251
140.674622
149.460251
164.706802
150.170120
-41.780441
127.235786
148.082977
148.931854
153.774704
-40.216572
-12.462279
163.144424
142.203873
154.115707
140.114258
167.216293
163.629456
154.657898
153.752686
151.857834
161.686523
131.513290
96.843094
108.327515
167.351135
133.952316
137.447662
150.514709
134.758026
155.671844
-12.684422
14.083438
9.460013
138.963303
153.983597
161.996719
-166.046814
144.094742
139.017548
133.180023
121.900375
142.620651
155.113068
131.239914
-22.707554
-59.372257
12.533311
130.200150
140.454391
163.365189
164.812378
178.517456
178.221588
139.769455
132.075897
160.764084
153.376541
157.945694
149.208618
153.018112
148.134109
173.595123
155.801147
152.695724
152.099167
145.221420
150.068375
166.550385
147.963181
146.876709
-179.756104
137.269913
-44.441250
-37.215729
-22.404285
-8.373743
-12.857482
16.274107
-40.231194
4.818694
152.394577
109.919609
155.552872
131.423508
136.062256
146.742706
132.747589
3.135627
-46.670177
151.817337
145.398132
168.293930
-45.653351
151.304382
141.398010
152.076996
157.764877
135.243561
165.155624
177.218277
151.427628
160.507385
148.895905
162.943314
145.558670
149.229919
-177.068542
124.668953
0.253338
137.261917
114.461571
133.306381
145.644562
146.329773
133.948669
148.196259
132.528290
177.900711
166.216919
136.766464
171.117767
142.698181
165.157379
139.796875
139.152359
153.907806
147.453461
-10.043573
21.833681
147.238892
164.146149
160.998581
163.354706
169.829483
147.952682
151.785843
147.654907
139.829453
156.129776
155.949921
-30.114088
-43.326950
153.938751
132.537170
131.079544
20.826845
-13.818464
164.677902
114.917793
160.681229
153.419952
161.704910
153.642563
-20.430313
-17.002890
-32.915375
6.122342
10.817415
142.295044
134.410202
145.479034
143.109833
10.259942
7.614813
154.485107
154.899307
24.086681
32.415047
126.734985
134.860947
141.204910
152.120438
153.278503
138.181625
138.201080
138.682892
164.192978
115.308945
153.790176
144.893478
130.908279
136.687454
129.822266
146.856705
151.643921
4.144206
-23.801826
-22.005486
116.067200
132.766434
-14.357284
13.463264
-12.942733
-36.442944
4.545019
-7.147785
144.403366
139.506882
176.229752
118.281944
-17.981762
-38.540752
1.553560
-40.974026
-44.803947
-28.613110
-36.749737
-16.546106
-6.852574
143.140656
147.597626
143.299850
119.303383
137.416138
155.057053
129.729553
137.691223
144.450500
141.590958
-134.654678
-148.378647
-153.355179
-137.016785
-152.352341
-163.474701
8.435544
72.617516
21.256916
32.782131
-143.345520
-143.431198
-151.795227
-145.563599
-145.686844
126.051979
-151.262863
-159.955734
23.539894
171.913208
117.638374
126.654106
148.765930
130.724838
104.327881
3.272135
144.471222
150.804947
139.750046
141.933517
134.933670
166.096558
143.198898
139.318390
154.725174
155.232376
131.887009
148.298294
169.999466
123.137840
150.790619
149.894913
126.904839
168.155716
174.638123
164.807083
135.040619
110.928764
139.912613
123.142036
132.075867
142.965698
39.500111
130.494080
161.574921
140.925171
150.453049
141.944443
137.776581
153.205582
144.760086
123.097923
127.038193
140.500473
167.738434
156.334564
121.249290
137.776550
154.269501
122.321716
149.210358
152.787064
143.326904
135.429153
144.051056
133.049850
132.717316
145.676071
133.643250
145.858459
152.507019
148.316467
163.010727
139.181625
147.890167
170.831635
164.072174
162.705704
132.161560
143.712387
143.054596
168.259399
141.171463
124.328995
161.354599
136.357376
147.382202
150.341217
88.784271
6.455490
23.449459
-41.135403
-39.031124
-18.005320
-20.295000
-20.591932
159.922073
162.090851
145.629105
118.796791
155.285400
169.724228
151.793961
153.219009
159.350266
-68.075294
19.077255
1.446180
-37.453156
-41.971786
-14.879814
18.790154
1.464200
-38.372105
34.665237
142.905121
156.227707
156.070084
154.898193
138.550705
174.959854
149.993271
168.409775
23.936314
1.211277
-28.576475
154.931473
129.376801
131.346054
142.507660
7.409573
-6.514393
-23.013113
-25.131582
-27.172743
-41.809032
15.202593
116.718498
165.161713
141.941040
139.301239
136.976410
142.968353
152.649673
160.181412
156.223267
148.531998
142.168060
147.016388
163.735687
166.577606
131.862350
150.428757
145.594604
-14.132181
-4.139997
11.796602
-35.312298
150.941589
122.377037
160.143478
142.087875
129.099121
128.455536
132.287964
124.616013
144.846786
160.808945
175.369659
133.130463
165.324310
144.764297
147.121872
153.200806
128.058243
126.506966
147.300888
148.788162
141.407883
179.851959
145.256073
154.006134
142.211395
166.109528
162.057938
126.400101
157.509857
130.527069
153.482819
147.732849
127.465256
122.829918
128.228241
136.296402
105.237663
151.263809
130.600311
160.718628
138.319855
132.149368
147.130234
172.796234
134.833588
151.237244
136.881485
141.266846
138.884232
138.642288
132.525650
157.920715
159.955231
136.453751
167.003464
136.780334
141.426941
142.601944
158.637039
159.080673
143.104263
136.709747
131.879745
147.759750
122.457878
172.058228
-160.936935
172.637939
168.404541
-134.675858
141.529648
-177.985672
55.412716
21.344131
-170.646835
-143.304321
4.076213
32.605629
34.188915
-167.500534
30.137119
39.745018
-156.964035
47.682430
62.831486
30.232887
56.802605
25.532505
131.634903
137.953735
21.981428
36.040417
67.931198
-159.900421
-159.822708
23.291756
132.093674
160.224365
139.084991
144.136780
123.994225
143.546844
154.083115
141.825272
164.364548
143.402283
141.028503
148.808151
161.927246
163.523270
145.714096
155.842346
131.770264
152.941772
144.604050
157.818115
143.720261
140.521439
162.494156
-22.604258
-46.329109
-18.121693
143.840363
137.716049
-12.830920
-7.113671
0.808667
-43.478863
-10.727191
-41.975555
-36.155190
-32.188644
-0.307105
-14.694251
-34.892963
-176.556274
145.799744
151.622192
165.377686
116.257164
145.494598
130.037186
149.133423
152.143921
152.271790
168.839081
171.829453
157.791275
131.823822
132.843704
134.712158
155.377060
145.257492
131.269791
139.070160
1.120474
156.475357
149.462646
140.279068
129.202896
140.634583
144.462372
132.729965
143.103821
170.565826
162.166290
158.121445
129.879623
171.363312
161.821960
-146.242020
154.849289
141.310028
149.213364
156.055344
131.278534
138.371628
125.507973
139.437790
154.352158
93.692551
152.280258
158.955887
144.798203
135.384689
115.645042
170.411026
-0.851108
-7.279958
5.821135
-43.236073
129.555405
142.724503
119.201920
159.412949
150.330048
150.671631
138.702881
120.863617
138.776291
145.393753
158.824921
134.863464
-0.938995
39.066936
25.729221
7.711186
-55.017941
143.246414
146.348618
113.558281
152.905472
153.704819
155.656296
166.760818
137.110748
172.660431
145.571548
7.643905
-33.584694
7.200371
-40.342743
0.432959
11.293199
-0.673766
-43.191372
-21.499378
-43.643456
144.016541
127.635353
145.363297
123.775314
151.999710
17.683451
151.957397
-18.329845
19.687389
-30.548771
-28.212702
173.671005
163.231339
158.537109
144.542038
140.772614
159.983719
147.618652
112.976395
-177.829559
175.310257
144.779007
159.653290
102.959793
149.512009
135.129440
137.778503
154.221664
157.474136
167.733017
153.737610
151.566238
122.032333
141.300995
152.112289
146.376984
162.173676
125.866585
142.823303
141.996979
131.487244
170.657043
155.155090
133.927780
159.892136
130.719345
153.939545
149.567535
164.534409
146.488419
-19.909197
-47.444321
-2.785161
-11.881164
11.302979
21.163410
-50.054726
-39.307217
-6.549518
20.259386
15.046759
-20.470165
-23.646160
-0.676664
150.630417
128.963089
145.495193
131.116699
155.550613
147.720078
131.758255
160.990234
152.296829
135.266357
134.720139
159.835831
169.859802
118.093170
139.004150
150.411713
108.961411
-5.166456
-50.321312
8.722604
-80.427521
-2.549754
1.874715
-36.570332
-36.813389
42.928066
111.349777
177.295044
157.247894
144.604095
136.201416
149.020645
132.513306
113.352531
137.791855
137.388443
131.250534
119.092346
157.819397
149.113266
-23.606031
13.216911
-33.787521
9.778872
17.043308
-41.029995
-9.758524
-18.420673
24.993011
13.053785
142.974060
156.503647
140.721832
152.751709
138.129135
129.861633
133.540710
140.261078
107.299942
153.165283
151.385391
174.830093
141.761292
18.940868
5.765514
14.387373
31.015881
-39.977425
-5.497149
-23.730322
142.557953
137.538605
33.167038
177.499847
153.454453
113.889053
158.442245
152.674652
133.533386
146.405197
153.646942
163.446396
150.576096
7.223630
19.156986
-15.820145
-28.379436
-18.888550
-18.562899
-20.828873
8.582314
-18.148640
-5.996263
156.764313
163.724899
151.316162
147.758514
23.787251
156.485550
146.049332
153.982513
139.000443
140.969376
160.195099
-22.896368
167.420090
154.329346
151.211151
121.048950
150.980392
140.631943
136.345520
-68.521042
-0.118694
-44.587135
12.492060
-9.545466
-37.265980
147.746292
146.438492
135.785690
129.808014
146.556183
147.564072
149.443039
140.780975
151.023087
115.548996
146.840347
169.020355
137.973877
139.716995
122.737961
169.646347
162.862457
138.273773
137.776794
141.041336
-156.635147
113.238800
139.635910
136.724731
145.884445
146.708023
179.613861
132.462585
155.674866
122.013290
135.754425
160.661926
149.863953
135.914703
120.101715
169.547806
139.789932
173.431931
124.089302
-173.040436
125.872841
142.660110
124.363068
153.331223
137.686905
-174.980453
133.520737
149.296967
148.105576
-172.289215
143.668915
170.033234
157.611023
127.363831
151.020645
151.712723
169.810822
161.559067
139.045868
136.218124
148.985138
149.181458
110.692741
166.777222
144.421341
150.358521
145.208176
112.977196
149.616760
120.977356
94.893448
134.876999
160.871414
152.845154
136.382156
150.569687
151.965607
159.403061
143.997391
131.355621
134.945892
150.838379
124.890442
144.991440
166.164566
135.782516
145.753937
144.059006
148.431885
151.334259
152.633636
148.421844
154.277771
122.926163
169.521027
156.424530
148.527115
151.596069
140.877350
122.999023
141.767639
122.553970
159.949341
130.697342
130.004868
12.185666
-35.711292
-47.192223
2.287644
-54.129536
-22.588596
-17.324755
18.850790
149.178894
161.111008
137.730927
134.978607
153.767349
143.612991
150.742432
157.985519
151.373917
156.695709
164.227325
125.869247
143.477371
-94.614647
-133.485428
83.731590
-161.781586
-161.668839
-148.054413
28.709978
-161.315979
-168.704086
150.786911
99.122948
158.886536
168.201370
131.944519
149.833176
127.057655
144.531815
126.118942
132.052094
167.467224
150.174347
137.462860
146.318985
157.057083
151.906281
156.196869
130.715286
158.684906
170.792114
140.506180
166.645844
165.207474
130.739273
152.599625
135.898026
158.726456
146.693039
162.377197
171.272369
150.191101
130.513596
137.847122
155.061798
150.925369
143.620728
153.702820
139.965118
142.464325
138.122070
140.289352
134.516724
123.556274
120.164055
144.706390
140.984711
147.703598
163.844086
148.927048
172.380447
146.959335
148.370956
146.136307
118.120087
135.311127
145.147034
156.868622
-21.916183
43.901314
-17.411930
7.579630
-22.975529
164.117218
155.364761
110.658165
135.490509
148.476990
135.973434
11.826617
-13.074544
-0.502021
142.156586
138.543488
142.264740
168.291901
138.877579
124.264221
143.787277
147.990189
142.500412
120.415764
160.683121
155.213608
175.634430
91.924446
-2.735092
150.796082
112.313789
120.890709
132.066101
159.696014
131.540344
151.410614
147.429153
173.122421
145.796936
147.070892
155.409302
155.109299
124.820961
162.535126
133.309189
127.137329
162.084290
135.191086
158.142944
143.383011
163.717010
149.370560
145.599655
130.680344
156.918335
159.296921
166.759811
-8.074286
-10.233833
5.414536
-5.536296
-43.519440
104.753593
128.347809
154.247513
-1.154536
0.638884
-45.571526
18.266735
0.081565
9.248624
-33.818016
-32.384285
167.121506
162.403976
142.485977
131.768021
147.597870
140.670731
173.543503
4.887479
-23.622828
-0.372203
11.930824
-51.544399
2.054713
4.127063
-30.774622
-32.308620
-39.155880
-39.430141
-40.329872
-25.364061
152.255920
149.353867
140.447800
141.844131
164.609253
137.944138
141.267624
155.515610
4.359860
-8.985790
144.514343
150.673111
140.058121
126.701775
131.084396
165.736725
129.985535
-4.612058
14.423737
-4.312752
11.021301
-33.811943
-14.925984
-18.171761
-11.171666
121.771431
141.696518
-47.060051
23.349882
-40.830753
-43.520306
127.648262
-11.700683
4.320556
14.545365
-7.284996
2.705373
6.029549
23.319963
5.151302
14.089499
-29.455330
162.747238
142.536072
143.144028
141.339859
142.316010
140.495651
149.737686
142.870621
136.685043
160.193924
137.530334
148.489395
156.844055
164.212143
-26.256250
-5.260602
-14.068498
-41.283478
-36.346478
1.652682
-12.124585
-51.309422
36.620670
160.237869
152.968094
132.485336
120.255531
153.260666
-6.513400
-33.378941
-66.242493
9.642246
146.718506
119.208664
159.853760
150.446472
123.163933
134.499115
169.608551
151.019302
155.698044
120.796944
156.129272
113.305794
136.815720
124.082565
155.966446
156.022476
132.247101
152.616699
-86.540230
141.842087
121.995644
151.002884
143.802826
141.059250
163.606674
140.523529
115.900200
166.617462
160.111389
152.684219
156.097290
152.061279
142.807526
154.728027
158.689789
137.540298
83.349998
-13.890344
147.530228
148.861786
171.002792
119.418610
127.849113
135.745575
167.581818
162.878983
152.146484
125.662384
150.007904
132.757416
139.730362
157.755264
150.393524
159.346451
145.812714
145.543472
145.851776
165.889771
172.001526
151.862259
-3.093324
-3.911614
-34.085411
145.697510
153.892166
167.109314
148.757858
129.697418
175.949615
9.264758
-6.113401
174.254669
160.098068
169.088486
166.956253
150.253082
138.377182
150.992340
173.518494
135.164124
154.465790
146.342636
126.745903
141.817444
154.356796
147.184647
149.822159
129.114883
166.717438
147.250763
162.003571
129.297073
171.263260
164.476624
153.150375
132.759811
133.905823
159.455948
109.029877
143.199692
157.212128
134.644073
153.153046
148.702042
153.865616
150.296234
144.329437
139.067978
151.177643
152.616272
143.359467
138.152557
117.715736
164.918884
144.827408
164.310989
159.685242
110.123138
-2.215672
8.101544
-45.873619
-49.578533
5.600317
12.060322
-5.468484
12.355849
8.351976
15.351968
117.911568
138.470459
135.983505
2.309273
-41.680252
-59.982170
109.729401
134.908844
139.756592
151.066956
125.326614
151.253281
9.059049
-20.678303
-74.190536
49.918968
-10.634117
-21.284189
-6.490147
143.067566
163.431549
161.233032
137.814529
142.406967
143.021988
152.179977
5.281234
160.449417
147.883957
108.546326
170.070984
135.754272
137.512772
127.128967
144.281906
145.436981
134.604858
18.362991
152.204330
1.162138
17.782860
-152.415115
136.977280
-163.542252
-164.368790
159.790390
152.026871
125.291122
134.085358
168.091370
140.519638
151.277664
124.372223
8.016553
146.486893
157.472916
163.466934
140.455658
139.818512
163.715820
158.626984
141.734436
168.728821
143.253738
134.149673
127.045242
164.027344
99.792122
162.168747
118.827141
148.585052
154.982468
128.716248
119.480385
135.162567
155.166733
164.324585
-146.361160
157.578812
148.051895
136.431717
151.839157
169.058899
145.258270
147.426773
153.658142
157.114883
131.447220
151.179016
143.431091
127.665138
163.919525
143.966644
159.303528
138.505035
144.760651
143.206024
140.121414
-20.445385
-3.887107
-45.204967
-18.344999
1.257877
-19.927311
-46.190365
49.864716
-41.956818
-6.516831
144.683167
162.787598
139.743362
133.561432
151.085190
151.803604
138.944321
144.595322
148.975616
159.614059
141.001892
149.565582
146.378052
154.407806
130.372375
148.296219
143.647675
127.205917
148.304932
-10.149974
-16.159071
-36.183762
2.239308
-28.248001
5.026677
-18.717709
60.330948
-33.445896
-33.038910
144.075790
115.698906
167.823181
155.026566
140.844086
171.123550
161.566132
119.162712
135.366745
129.505417
123.899582
157.485779
153.414886
140.247391
145.380981
141.415817
116.192398
123.279526
125.478874
129.198441
123.318336
138.869202
143.705978
107.273262
149.160553
168.725372
27.023548
142.157135
146.622772
146.767776
143.789078
158.026138
135.268555
148.327225
135.327606
147.127945
132.225586
128.334610
146.280426
136.397018
153.506027
164.317062
136.559174
153.335907
156.418686
155.118484
160.906281
145.870941
163.392090
151.575302
133.365768
148.825150
154.199646
133.020615
163.935822
130.392288
128.011551
166.208542
131.949829
130.428391
136.899033
150.678116
151.819824
147.595520
155.819504
153.006363
141.097107
127.679413
166.857574
154.112564
141.551651
152.964203
140.941010
139.324219
151.910812
154.391815
139.856125
142.482040
140.358551
142.225204
146.510193
139.005554
149.858063
171.351273
154.368668
142.745178
127.505554
131.729828
146.924927
160.713303
160.315903
143.735168
166.526718
156.137787
132.342468
162.634338
158.403641
161.753891
-31.137796
-0.249446
-25.756191
-3.022002
7.650218
6.098632
158.009720
144.410690
164.949402
148.209518
154.148407
164.248749
138.032654
156.805008
140.818436
143.887817
147.235153
137.567383
123.783836
139.822998
161.545334
136.802216
123.503334
160.209946
161.728790
152.951370
45.750179
15.673618
-39.960842
117.304924
138.260590
158.179504
143.805008
148.082245
137.654648
177.365585
177.008789
144.418839
119.264412
-31.195536
-15.101623
-12.983108
-34.897232
-22.962681
11.041737
165.737183
143.279388
149.412216
152.265045
134.837845
143.072784
115.155182
179.562988
152.424179
160.081512
134.083908
135.962051
114.713127
148.983246
148.260635
122.286278
-22.986752
5.792680
137.279282
134.180420
161.857544
-43.930996
18.869764
15.180738
20.205360
-7.104040
136.229721
135.869720
132.727417
48.897964
-5.406931
137.903809
139.624542
138.237320
145.936249
161.021042
151.236984
131.800354
160.471420
148.604858
164.448318
142.981613
161.524063
138.090408
138.213867
116.759956
122.688141
156.758453
164.056335
129.752136
160.502106
152.333160
162.280426
159.235214
163.705582
168.322952
143.607925
154.867462
150.723587
138.554398
151.982788
-131.604507
133.632309
156.692780
121.073402
175.495575
146.877563
148.441284
144.549362
127.238304
132.746872
140.568863
154.941528
125.085472
-35.141022
-25.646978
9.029677
15.604842
-13.107007
135.593628
151.011124
149.456833
121.968460
139.994049
153.347565
147.629074
111.683228
139.687057
151.614639
143.224243
150.870438
152.509903
149.051987
-3.260147
-15.758759
144.882324
139.293167
147.568344
109.820183
143.835632
137.656097
118.349495
113.167702
144.294434
143.113174
146.585220
144.015839
155.023575
130.883118
142.358551
135.955994
139.725052
105.661720
177.612213
164.471756
140.966446
159.899567
127.314415
145.252579
119.159737
156.806412
148.477142
168.317627
152.222244
150.494003
135.971298
162.226425
166.269608
135.053879
148.303314
154.893066
154.958923
161.651001
115.875450
153.197296
164.745758
172.675385
131.144821
-179.556763
127.894592
17.442581
118.839409
114.319115
155.294891
150.040710
123.615654
141.688217
136.542313
168.520004
138.053680
152.235504
-42.118145
-7.840923
136.289352
-173.188263
158.821487
157.079910
157.513733
157.890152
130.769913
121.387672
138.496796
152.737213
139.620834
125.826324
125.492714
-49.268600
145.521332
133.720322
136.411377
131.994034
124.201698
113.798546
12.366697
-39.206585
125.157661
2.559179
-8.343555
-24.927954
-18.642761
77.168556
143.727798
146.733154
-170.740158
155.956085
148.479507
152.225632
134.669327
170.755356
157.585388
147.077011
152.987579
119.055481
156.173630
152.097946
147.077484
148.625732
142.060837
161.901535
136.471710
171.451797
-3.562769
13.846903
15.990867
37.211693
28.101101
36.328926
140.550095
8.124920
-4.000075
8.924404
10.604411
12.169671
-14.686293
-42.408684
23.591675
142.451843
145.882309
152.994965
143.206909
154.403717
149.283417
164.059113
15.196849
-18.251911
6.925632
31.110851
-57.934795
-46.925934
19.757105
-26.377275
145.802063
155.199509
-6.796301
17.474352
-14.709901
-8.416245
17.889050
-16.459511
25.741821
10.448338
163.674728
129.295532
159.963760
127.349442
149.074005
144.118347
135.231537
160.213547
146.958344
146.029221
177.122116
119.173737
140.982086
128.434433
-7.862372
-38.542118
36.057838
160.240814
132.474457
134.132156
149.833115
149.214203
149.455444
156.434586
153.286667
140.177292
123.238037
169.806824
153.620651
148.859863
118.026138
145.447144
141.063965
150.193939
138.083237
153.242828
122.166550
155.227615
150.791992
154.692062
132.557770
143.668457
122.716415
137.630234
133.370697
145.125809
148.451859
101.167046
133.581909
148.505127
152.751907
151.220840
130.629730
13.593020
-25.536198
-164.901962
85.493347
147.080688
146.273987
144.305008
148.971588
128.511887
133.675247
136.126816
155.160080
171.601593
145.176071
140.416794
135.925034
129.021576
159.419891
152.831924
111.444443
137.307816
159.136093
150.954880
141.405350
142.591721
135.245956
-13.883372
-14.871300
16.375532
-5.393178
18.593588
-17.837234
-44.640999
-45.668282
7.962079
-44.053551
-32.030933
-17.584980
-40.319141
135.346283
143.087662
131.722992
138.103119
161.314163
150.681641
37.725574
-9.560057
139.525986
125.975716
129.193161
136.013245
128.925079
123.560822
160.080521
141.223282
133.334396
120.688614
160.679352
15.352627
151.493011
5.522225
-13.307630
144.861938
113.035652
133.853302
144.565536
159.072037
161.788239
159.759476
140.807343
150.553085
154.056580
134.172699
136.211853
152.000137
167.268188
161.461395
-8.570199
138.782379
163.141266
141.258087
136.754211
13.411842
173.893066
150.172913
155.145523
128.536011
-177.754486
155.444183
142.037003
140.458542
137.755020
149.168365
-32.833580
-3.980150
-34.149887
-45.478050
-5.773531
148.339676
-169.809830
-160.133286
-165.508118
146.954742
143.886551
146.033478
-36.989258
-20.414185
139.707245
136.903519
162.719269
132.341553
135.169006
146.666931
112.543442
152.402054
29.395138
17.390017
155.942719
124.546638
136.220459
164.010544
141.888031
138.747574
155.051636
161.722229
131.138977
132.067215
158.950027
163.725632
127.461197
134.009613
150.843521
152.870193
136.448486
145.041718
132.896179
161.445129
145.450348
111.355736
141.680923
33.320286
12.074991
-43.086517
-22.507828
9.384499
155.229370
142.971786
139.012558
163.078491
144.635757
141.879745
147.147690
168.653397
130.279800
131.963928
144.138321
139.436447
122.958168
130.002335
148.396179
118.254379
140.798813
125.419518
170.834946
146.299774
138.435989
164.813416
151.612350
136.328796
173.455978
174.791901
150.090714
153.719116
142.013824
171.908844
159.672546
-40.531384
-11.211344
13.189026
-52.838413
-2.174119
28.265060
-17.830389
-10.026797
-4.631089
172.598389
161.283264
133.535187
148.669327
127.938492
136.043015
159.282715
154.838165
128.567810
155.083450
171.442627
129.863754
147.999619
137.657455
144.904587
139.094925
12.632480
-177.595871
131.350388
-122.303192
-176.206802
-151.326889
35.991550
137.592133
-46.874348
-20.120689
-0.607163
146.759003
-11.433853
4.937132
3.467691
16.607347
151.539856
135.540268
166.274765
148.318146
139.055191
123.718307
129.018600
124.065163
135.218750
156.301270
135.072235
146.118820
155.921127
139.201004
152.950241
144.603729
138.707123
114.522011
163.481888
115.378883
145.170853
146.165985
137.935989
139.384552
171.374512
148.954834
177.620667
137.778671
146.978485
156.353149
136.142380
131.467590
143.028732
153.407059
126.129234
110.746063
149.951843
151.626724
138.898407
22.101561
-37.825226
-15.426569
-27.748220
-15.908620
125.383690
164.456924
146.861191
149.610489
120.505058
105.560577
149.812698
139.212341
120.323189
145.242920
161.277725
156.489578
142.315170
171.163910
165.414566
152.269608
142.295639
167.337219
158.525772
161.899902
138.519897
177.465408
161.501495
166.038513
134.439087
134.712265
137.242889
154.585709
139.360580
148.690369
142.348755
146.175415
143.527649
-9.401551
-32.841469
5.027417
-40.490002
-50.932934
-155.060150
162.458069
-4.532504
157.723648
169.498016
150.651047
143.129639
167.735077
165.076752
-177.708939
144.762375
135.406815
-33.368549
150.046432
156.583145
138.983322
138.326218
-55.246407
-3.093957
-33.117966
155.805710
16.943659
-41.505974
-6.195776
-9.836352
-21.683598
-43.279461
-5.722897
-35.920586
-3.743294
-16.790661
-30.261120
-28.548546
36.833851
-3.207294
-8.571597
-10.725466
22.972448
-17.380873
138.955002
-173.041916
137.740234
151.758469
160.664673
133.751923
157.055008
152.888336
99.741280
133.654266
137.107941
132.238663
-40.914913
-8.012070
-42.638500
17.207994
-14.022173
16.542618
-3.674397
125.307152
41.323795
52.297272
52.797771
27.166327
146.751587
137.869370
178.485733
156.542236
150.447769
174.356171
166.525681
158.555634
127.084541
156.269669
147.191162
153.958664
167.245697
147.805847
154.952866
155.611801
149.280899
26.299871
31.634153
-137.728241
-150.288208
-161.079590
177.629562
126.179817
139.054535
150.941284
134.665970
144.250259
20.396437
-40.045052
-45.507797
-47.908787
-4.220393
3.011229
-0.479290
-35.843098
4.364979
12.804351
-42.386703
31.680857
1.885437
16.920254
-34.666523
-16.594759
-37.567963
-25.466806
15.272528
134.180252
144.732147
137.158020
-2.924426
-38.835308
20.646364
1.687832
2.169252
49.186810
123.097771
151.827194
158.171982
-174.810638
153.595520
151.816544
150.964020
123.895950
143.280014
18.474903
25.511349
-42.982700
149.035370
164.440918
138.485382
140.210922
153.107376
141.865067
130.142136
160.378891
151.907822
141.305679
138.312439
153.048172
155.240631
162.899353
-20.723593
24.398067
-20.386538
31.564413
-42.137653
-0.131221
4.239839
52.911018
-39.960594
-36.959530
141.820770
157.298569
162.731873
146.412888
150.571976
122.355644
148.467575
121.853928
147.772369
134.487762
159.541321
146.734756
148.500793
152.962662
142.628632
148.202835
-26.148214
140.969208
130.984192
146.950317
156.508804
152.826691
142.877945
113.525452
172.077911
147.406952
18.486355
-9.263571
-25.373173
18.513145
-9.122208
165.157883
128.565964
148.468536
124.304016
117.201393
130.407532
156.035065
116.456673
166.440201
120.375778
134.919891
161.292389
152.024734
150.377838
140.573502
141.378891
168.827301
133.955109
154.176285
115.017265
172.449265
138.214096
163.737717
132.578217
145.427216
143.143265
147.498032
126.431984
157.429825
141.035416
156.842468
151.898972
143.003174
143.109329
144.281464
152.590973
150.152298
168.644867
116.258339
-4.551307
141.598785
147.377792
153.715546
135.483215
55.832336
-55.247353
-7.659884
7.315339
13.892079
-42.694588
23.212914
-24.247402
-14.217447
16.144180
-35.324512
141.698685
145.848495
136.485214
145.146759
103.473389
162.460358
146.746902
152.020813
157.000397
132.833618
159.685852
154.165619
133.200378
175.921326
156.634384
143.263153
151.997162
129.442032
127.682510
156.002502
139.895294
144.308762
114.727203
174.184586
132.595993
148.924850
147.570053
157.405624
7.770339
-22.400047
-9.700344
10.862306
128.323975
151.337036
150.293182
165.452835
146.568405
171.932129
171.470596
146.110657
146.653900
168.021942
139.994064
130.347748
124.734138
138.881393
138.663849
-16.306286
8.626574
125.485512
148.321396
125.999527
157.677780
140.597000
136.729645
135.033066
123.117950
111.341858
126.347015
135.938629
-141.789429
173.042526
154.891312
171.993546
145.539108
161.519073
152.328735
144.024048
144.345627
148.504532
42.666859
22.642725
178.151352
140.403793
122.413483
152.574860
152.862579
141.756287
149.554138
148.465317
123.103447
156.163269
138.606171
136.510422
145.420456
160.479889
134.869949
147.883209
153.721603
121.261147
126.183434
142.944138
155.188492
165.447495
174.624130
131.799118
102.586296
157.487656
130.723206
163.359192
142.727234
168.435745
144.396347
152.833054
147.162292
137.996628
147.550171
135.106049
158.271347
140.836929
136.094498
161.718109
164.498611
179.640091
124.183052
142.243210
150.802338
139.029678
154.230988
147.237732
163.830292
150.048035
137.255219
138.704803
-1.677598
-8.089662
10.996747
163.494522
159.384369
134.752426
137.363586
171.396271
142.623398
140.195740
142.070328
146.225174
132.880508
144.682114
178.325089
158.165192
2.339837
13.607399
-15.740742
9.280972
-44.490696
-16.085135
-83.289726
-5.214437
4.283543
1.071737
-16.644957
-4.041523
-46.324249
8.767729
2.532346
-16.923738
166.793945
-3.697770
14.358771
-17.704979
15.013575
-6.089464
-27.817085
-6.527925
147.085800
140.720871
179.496796
161.100250
138.602829
165.079163
126.860481
159.228439
164.724152
166.231125
127.435638
126.099434
146.234985
131.302765
150.237885
131.208832
147.738449
131.150787
133.019073
156.429398
168.496094
152.076447
154.481903
156.429153
129.711731
135.620743
147.117188
142.024261
132.036713
145.549561
135.305298
139.019241
145.282516
167.871567
132.459335
145.092743
146.156616
147.534531
137.452209
140.504593
105.004799
-179.359879
150.758514
144.438950
133.666931
138.485245
126.420815
140.620087
163.000290
161.629425
154.476074
143.995895
133.680527
133.253998
127.157669
173.985321
147.433578
163.610199
146.201218
-5.521409
24.310989
-49.228916
3.804519
4.836873
-9.342896
-38.366238
-38.079647
113.981789
147.303070
149.427795
149.031189
137.540543
134.608475
151.812256
136.779648
129.190201
162.937943
157.236649
141.137329
-4.416279
-40.129845
-10.282237
-18.075325
176.336212
2.072165
-20.520815
23.095619
-28.396444
-40.551888
13.712098
-1.990758
122.813377
147.334625
150.288284
142.324097
159.705963
145.391052
142.228622
130.216843
161.590591
-31.159185
133.736740
162.384689
145.542664
149.107361
124.648354
111.394157
144.528900
111.144661
144.914688
114.410080
137.503845
177.433640
154.238617
141.838715
162.203552
175.040649
131.072845
148.041077
144.894043
142.308395
139.000031
138.686172
136.616333
163.638474
135.963562
145.371902
148.431961
118.005066
152.159149
167.314102
147.532150
163.433578
155.429672
146.505386
131.295059
148.482040
135.096298
130.998123
131.377228
147.961044
171.874985
143.793182
146.946487
159.989502
131.994537
153.984070
168.832687
170.309357
148.024490
97.850197
130.305099
143.547226
144.445587
139.721588
171.841492
151.536148
128.217178
151.742554
92.497887
163.208679
162.675629
141.694702
-7.680660
-22.225256
9.321562
-37.197437
-11.393747
35.700203
-32.234524
-2.881946
-34.937660
-9.612083
153.011002
123.610458
132.825745
-22.019798
158.971008
104.389137
146.908188
145.432816
131.305557
139.354523
153.737625
123.434967
99.380562
-20.062473
-3.603098
-26.431799
30.355780
-29.549141
5.134921
7.834662
15.408740
13.430440
-7.407693
-22.990757
-46.065926
-34.674812
18.376732
-45.642921
-20.963303
-8.153961
9.654655
168.394272
134.927460
150.310028
142.992737
134.971313
168.456619
149.862839
155.973663
150.859283
146.906387
141.072845
145.513000
162.082031
146.000549
146.354630
-36.339584
157.206131
142.721878
149.594147
74.303680
125.275894
165.075760
147.168472
148.074005
140.611191
143.164291
136.865723
115.023605
133.953735
140.987534
-39.767647
-2.832619
-17.125948
7.674704
-10.007714
-24.536190
-3.703643
-11.015941
6.413712
19.814188
21.686111
21.525726
-11.957111
145.891922
143.957840
154.631683
138.349976
154.124786
152.143204
150.094925
143.838409
125.712975
139.357254
141.311081
127.868484
159.817307
144.651138
157.002380
11.911647
-38.121075
-4.186895
-36.672897
-40.765324
33.150749
18.419041
-26.909891
-38.166531
-27.902655
-3.775483
-17.555780
-24.737190
1.896098
167.452850
140.895782
120.686264
141.018845
129.595566
9.578135
168.245071
133.641083
115.741508
119.737495
138.237076
137.043839
154.610168
20.798992
161.307556
174.112869
142.808716
137.583389
147.264801
146.619217
119.198418
145.735580
159.384674
156.904022
127.999390
151.718567
150.714050
128.539734
143.437683
128.551285
157.144333
143.096451
144.239807
131.052658
173.310318
126.824158
138.433884
158.550079
158.082916
152.124832
147.451599
125.789101
154.404907
165.503067
158.033508
137.549423
153.477081
138.316071
153.926407
136.048187
166.447815
165.532150
146.066513
156.291290
158.058838
156.259369
111.424545
149.407379
163.752869
131.649704
143.200378
119.965599
151.915222
153.672012
140.096405
160.219604
162.116608
116.255882
140.290955
156.850296
144.615311
144.438690
141.937225
131.978851
161.632950
126.557991
126.502449
152.147446
119.113167
150.416687
159.110794
144.163422
156.375000
136.140060
131.974503
-19.077360
-33.013020
1.027934
5.637707
-37.437492
18.588522
12.473242
135.806549
156.842529
153.029663
129.535324
137.025986
136.528900
159.432465
137.952362
108.450485
122.748352
132.647354
146.935959
164.478226
146.900101
153.626450
143.786697
135.754822
141.877945
114.958923
117.065529
160.696228
142.396652
143.590805
179.244354
148.211594
148.248352
155.132828
137.149857
145.969650
140.015625
144.504715
136.034470
139.612183
113.319443
155.139313
151.430893
137.049759
133.337204
151.318207
149.317978
127.075226
165.862762
138.836807
154.758911
135.139145
152.556870
159.116577
130.470566
146.149551
120.748260
136.661301
156.727890
154.835464
155.241455
133.263107
151.070450
165.131882
-164.421631
22.350222
175.697739
36.309662
104.117798
-148.650314
-177.787582
145.559540
-148.814880
-142.089966
-164.114838
-137.218124
171.872131
131.647842
178.064957
-144.979919
-148.604507
-161.653992
-150.028320
-171.683777
-171.194183
-144.796066
148.356995
150.912933
136.188889
146.832214
126.075897
150.017654
152.588104
152.456039
133.505417
-174.617462
-144.152191
174.806229
142.748901
141.757904
157.183731
142.042923
141.601074
145.072220
150.523010
157.293243
143.098816
160.109863
139.412674
137.861343
144.048386
164.094925
141.309525
126.592590
145.699997
145.337570
133.761627
147.565567
138.227890
141.867188
147.403687
131.434982
49.156452
0.806243
-32.885284
-174.582886
117.576988
128.292038
158.443710
162.088379
150.335464
155.602356
123.719032
177.818954
122.485855
168.939545
147.225769
134.267136
140.612091
-21.622030
-35.410168
-29.908171
-17.980766
12.414746
17.872843
-28.240828
150.108612
54.842846
-11.341387
163.349503
159.183609
160.345291
146.971725
141.720947
151.030991
121.251831
6.461047
-36.662235
15.442802
0.728199
86.480072
166.690750
130.396759
11.399779
-0.530449
3.107342
2.183999
-47.441219
-77.155350
-2.764421
-32.005367
20.587357
146.841415
143.807907
120.219604
141.406723
118.417480
165.724365
159.612854
149.938278
162.460632
151.446808
151.684067
128.016907
144.908951
145.437469
141.701920
158.577225
163.975021
133.739105
166.718292
137.046127
163.160065
139.712189
136.993149
159.956100
120.475052
166.793121
148.126953
138.002533
143.465958
140.871490
-26.151979
9.992000
133.353180
-179.504639
106.434036
157.860367
142.825912
147.535828
152.042282
135.561676
131.074020
154.151291
149.248184
119.585922
149.462524
151.013657
140.172302
-134.558411
-146.481400
-145.280960
22.393326
57.270519
62.128273
23.717062
15.711245
44.683887
64.468178
-143.085327
67.393234
54.823509
150.815933
143.451553
160.964676
163.566025
158.624893
133.142639
145.445465
131.023163
13.573347
174.726883
143.894608
158.556931
140.015701
140.615692
143.842270
124.308426
139.764374
139.785141
169.687256
140.765549
157.010437
148.697479
134.451431
145.094650
139.605515
147.531036
139.406815
146.273453
133.961243
147.015518
139.043304
138.858719
1.187950
144.149078
151.265793
177.702530
173.221405
153.641678
157.165070
164.513336
120.003220
140.813980
135.350784
137.243408
124.868416
-42.299114
152.871414
130.114227
121.559708
160.331055
152.039352
47.441544
122.949562
116.409462
142.933319
125.398552
149.784592
161.664459
140.723587
162.215942
-0.561277
-82.645744
-1.592622
-22.436611
-31.305351
-36.946110
-41.239948
167.306656
128.516937
153.227768
141.415695
152.979889
164.147141
156.502716
138.570984
145.356934
134.616150
156.674774
148.875122
158.390472
131.457291
147.913910
144.127029
136.719131
146.466782
160.229813
138.302780
171.310013
139.388214
157.789963
132.290176
-41.307682
13.710644
12.740755
130.980042
145.260773
154.192535
127.189522
114.455933
170.807739
164.567337
147.306427
147.376495
143.509323
149.375931
152.126266
155.122498
149.597290
139.130020
158.916931
146.595657
126.155487
133.322189
154.514877
122.712746
-157.520325
118.467674
115.727249
109.831985
164.546890
114.222542
142.418900
152.964172
148.331680
148.679520
139.957993
150.029770
110.397675
173.574600
126.570557
161.424957
140.380264
153.482147
145.070526
166.129883
154.041443
167.384491
153.418564
156.921860
135.255875
-15.447598
24.047020
29.472054
-29.752531
-34.079227
-30.352543
73.216629
1.199099
-7.064358
7.895854
20.699665
4.517136
11.600162
-15.264862
2.766969
-24.228943
-18.863333
5.305592
6.227684
-25.083944
25.845772
146.795761
147.610977
141.845932
141.709946
-13.037793
6.092747
-36.153156
-10.478050
-43.225063
-5.359536
-43.880302
-27.657940
156.268219
116.008842
167.127686
140.248993
136.391190
143.319077
135.716125
122.350838
130.254562
167.567093
157.837524
145.236832
168.895844
123.793060
140.469711
-148.051010
-173.453140
-150.739487
-159.939438
-22.567259
38.237000
35.287971
138.169342
-132.458878
-145.666809
81.913033
27.768774
66.627167
-161.159897
8.701635
33.730747
77.050789
116.199600
144.119858
164.393768
153.151199
163.088074
144.864075
138.821976
146.251328
115.690575
128.118164
175.106430
129.532242
141.356491
147.520081
129.165314
110.756950
136.636993
141.232803
159.380157
143.052399
105.928909
175.626175
158.888657
125.746880
156.815369
152.490036
-31.420170
7.117503
-1.897336
-14.473995
12.152942
5.866049
-9.579326
-40.614147
15.017555
-5.013915
-16.454700
13.553193
144.953934
-13.068882
157.857040
131.893906
148.529663
137.949753
139.704330
146.722107
125.925674
133.467468
156.902008
129.239578
164.222183
141.886520
157.123474
116.649887
171.691025
143.651917
154.569092
133.105667
128.110504
113.672577
131.263641
116.910240
142.174286
96.474457
151.198929
147.188828
159.857559
139.330688
136.043640
168.069138
148.723953
162.785522
156.971390
143.627182
172.551559
148.088333
137.408157
138.861938
149.885864
131.403625
165.530258
137.670349
135.964294
143.495163
178.090012
112.130791
133.509216
152.435410
159.188858
143.714172
167.975082
142.032104
145.242828
10.659257
25.758871
-4.057337
-37.956894
-1.577808
-27.596039
-5.108525
-15.652203
159.488632
120.507454
136.378754
138.955093
118.173370
161.839249
164.229187
129.352661
144.486633
178.302673
139.035843
138.244781
152.766647
114.627602
146.202057
161.500229
131.596695
137.996964
158.623383
170.241348
136.936295
122.530037
166.207443
112.958069
122.651627
102.004959
144.472931
144.788315
153.938324
141.592789
129.690216
147.948959
145.667236
161.562927
135.658508
167.237625
117.927948
145.370071
146.847595
139.777130
152.717148
140.591721
143.135452
143.650940
128.686951
108.901329
151.483444
149.585510
143.389130
153.100296
137.445007
24.731640
-66.998085
128.032074
133.746765
133.432571
138.189728
127.556564
141.687561
144.971573
-0.691538
20.166813
152.711716
148.581680
152.230835
127.275063
148.851089
167.142700
31.423176
-0.229850
2.103196
161.237427
138.878250
106.250214
126.210144
152.429047
132.553177
126.911888
174.184586
151.035278
147.321213
153.069443
148.250229
120.902237
155.986664
179.476959
153.008102
142.365265
-0.927884
-32.955017
0.791053
-3.010709
-34.990837
158.116241
142.368866
161.910110
134.322403
164.208969
131.170135
157.438690
141.032486
131.187836
147.994919
44.436214
-13.122615
-4.090554
-20.244974
1.172865
-40.590565
-27.488342
21.020025
3.224097
-10.170032
-2.800441
9.028196
-5.806976
-39.620300
3.712145
5.959635
142.860596
130.821381
140.980103
-41.647911
-40.464291
155.512268
166.354080
147.597855
139.516113
133.289673
114.649307
126.348274
151.511459
133.515701
134.831970
159.385925
150.688599
151.681686
-166.940201
135.621689
118.822266
144.364197
154.587479
135.975540
138.906448
147.280228
146.629776
128.657532
155.237610
110.003609
154.451599
149.803360
6.171617
141.216125
144.470566
143.274200
155.878693
139.475632
132.555923
142.506271
137.818832
154.092789
148.207993
140.744705
159.022049
167.570190
148.118546
162.874237
131.340240
161.213623
118.563377
134.901276
121.355309
120.159027
134.226349
148.146439
140.130722
144.785721
140.672287
133.791534
171.953568
132.451050
135.161911
-27.843039
8.387099
157.188553
122.033974
-1.560848
114.307510
145.127579
153.838608
141.997391
177.867233
151.417160
144.139053
139.727844
132.169342
8.730459
70.230354
67.977669
-147.260239
-153.447418
-150.690536
-155.731461
160.396484
-154.945709
150.145233
114.863380
140.359650
179.805161
101.965897
2.431560
7.403162
-26.413816
-12.953996
7.043195
132.835373
117.678986
154.352112
149.582016
150.846024
159.663315
150.564972
134.058609
162.672989
154.448929
140.273621
124.564888
144.876617
145.141266
101.428444
169.970093
147.337448
145.072021
140.783630
160.904541
163.676987
143.994781
147.969086
147.383438
129.089752
136.944031
147.857254
134.246933
138.523117
-13.296349
-33.630951
141.318375
140.548767
151.779724
153.192276
175.948074
171.356964
128.609161
152.327072
129.451126
145.976212
155.308319
145.149155
-174.909714
168.179199
-25.522568
-15.203973
4.634387
14.799824
162.894699
148.316757
149.443161
136.297409
132.225601
136.622925
139.943237
130.896240
71.943970
145.740952
19.619539
31.452221
33.220196
144.913757
168.673996
152.748093
128.293015
-5.897209
144.229828
124.472404
142.156906
131.068573
151.813095
-155.327454
158.868958
153.836426
164.458618
146.918732
151.245300
114.102516
136.681259
158.084808
127.901955
143.375290
147.042252
148.574112
158.451416
111.313538
141.299164
162.497055
157.235062
158.238083
130.677856
-15.594988
10.439766
-29.614033
165.914322
121.971268
139.311264
138.220673
165.168564
154.096954
177.559265
145.891006
163.887436
9.514650
-3.129690
8.757260
-32.948376
-26.181433
-26.488602
15.225496
-35.324253
-36.263680
-47.527786
121.036682
143.272675
115.480377
140.621674
165.015350
140.378906
159.060577
132.396408
130.005066
169.959854
5.801336
10.423394
-34.007755
134.962540
137.479904
146.007278
123.628792
155.157150
140.276749
123.051300
132.450562
169.993317
-159.719711
142.653076
125.923233
153.110886
146.440308
140.039703
154.611694
150.589737
145.445831
26.565487
-19.045496
150.095291
157.982178
139.713776
140.237335
153.609909
157.085999
156.961533
148.047516
149.179855
149.662964
161.829544
144.562149
129.247528
151.444321
117.108261
136.377609
162.942703
165.836212
148.932861
154.601349
133.211365
144.471710
139.355606
146.084549
135.998077
138.192032
156.249496
122.639267
141.534729
131.549866
-47.136368
16.459173
8.244192
138.369919
139.212769
150.220306
170.774384
147.252594
159.313766
144.405426
137.481476
11.965202
23.768539
-5.329214
0.513962
6.621076
153.168472
161.417572
145.387177
162.042160
149.058243
135.114182
130.934799
134.129471
140.409348
157.381042
57.751404
-7.616462
68.336800
12.073979
143.967682
127.682320
144.514557
156.685303
149.415222
158.796478
175.784332
155.932083
146.884979
141.754257
124.649620
152.927155
0.076617
-49.971474
-1.509736
-44.450317
16.225582
179.024002
173.179321
-46.550632
-2.457821
133.397736
173.113892
158.411316
150.579132
136.721603
115.345566
-34.418076
2.476306
-43.780323
44.776844
134.220200
148.632797
132.984482
146.610443
145.897537
148.221130
-41.570770
-41.191902
-23.847101
24.760693
-18.647879
-42.707859
-42.782722
10.128887
6.977579
20.583656
3.374522
36.704834
7.934913
-41.579277
19.919704
155.345901
164.339325
142.434250
142.101196
150.480240
149.740250
153.911819
152.972061
137.842575
164.153320
168.756073
157.379471
148.194061
122.572014
146.198868
124.907486
123.500893
105.705040
130.841431
128.948013
148.571121
137.931335
140.275345
146.462357
-7.443657
-40.297707
-39.089600
20.973324
144.373825
130.870041
147.372177
115.246239
-11.957540
-51.607552
31.092440
9.114169
157.754700
148.988647
146.252594
160.646225
133.531418
81.961937
138.358734
114.380539
153.627655
146.652100
-8.379088
-11.325572
-8.869664
14.081881
-32.684895
-1.838985
-41.118172
8.896070
45.123253
7.647191
-42.399052
-40.306198
-1.796458
-47.438110
-11.189718
1.596672
133.086456
167.235199
121.814301
132.922867
124.468521
120.067863
139.600128
158.423340
150.349701
131.450821
158.325638
171.153946
154.184921
127.698959
134.602249
158.509064
123.263123
-94.948853
131.616699
158.063324
164.575012
105.717613
146.527267
136.587784
140.223129
125.803337
172.297714
136.468674
131.632462
161.494217
159.100266
130.025482
162.226929
146.086838
72.646889
0.191797
15.702188
-25.116758
126.113892
148.674271
151.389603
149.221710
159.421677
165.344254
120.637184
122.743217
136.566376
155.075577
131.534439
136.897430
143.537857
133.803970
138.370590
142.271759
145.229233
137.675354
161.623901
147.266602
124.508362
148.166626
138.095917
146.301056
161.157104
149.401169
161.741989
142.014313
168.065872
174.679123
154.584030
141.781158
170.464081
161.321426
155.525024
142.800690
158.220963
117.423157
126.947266
144.803955
151.617081
157.146683
164.006485
133.648376
149.225113
138.162247
143.812714
143.391037
151.364456
133.018204
127.127708
164.773361
155.159576
159.494278
145.585724
156.130432
158.902390
143.247833
152.173721
99.230957
-6.948196
146.162659
-6.585051
6.513249
-16.794823
14.497327
-29.709856
-32.772942
24.281614
21.201366
-0.039565
-12.605123
-16.186646
3.159820
-37.500431
15.672063
143.698380
178.410690
146.801590
155.321442
111.610443
139.117966
130.521973
120.287491
133.842987
136.558838
147.247360
137.142807
-26.779882
-12.517674
9.436922
-13.776465
9.354836
-23.876986
-3.101982
116.746422
127.361397
136.482178
-15.938804
-10.694666
13.509303
1.650312
-27.883177
-37.789505
25.293606
147.639832
145.270523
166.053146
118.121368
-178.578094
171.144379
140.497726
143.027954
127.650230
132.181747
130.680603
141.376129
155.708328
136.988953
146.769547
122.948586
154.242203
-87.469254
141.281479
145.560333
137.868393
128.460373
4.300563
177.969131
160.043320
151.268494
155.508759
158.629120
134.811829
137.346405
145.490967
144.489792
155.375290
127.740105
147.504135
130.997299
121.655556
149.606140
163.776810
171.003510
145.436798
148.888229
151.263718
-4.859824
-38.885384
-51.606697
-4.340185
19.865726
-0.055953
-4.100404
135.230209
136.296112
121.200974
126.944000
121.412285
130.640793
156.179962
-16.972721
-38.678917
-4.513710
163.620590
168.964172
147.978546
151.319946
128.545883
142.973831
156.039795
153.697372
155.672806
150.417847
137.689072
134.146927
127.683548
152.050049
130.830276
134.406784
-27.572218
-36.848713
6.014966
-7.322604
26.489351
-27.256275
-11.500572
-12.861487
-12.638630
-38.765697
-34.335346
20.852581
141.178070
16.907001
143.664658
150.855423
141.305328
121.300354
140.809662
152.439682
109.573822
123.051353
134.775711
148.647171
12.036829
-4.380208
18.638071
-15.016817
-28.278992
-36.025696
-36.310741
143.925568
143.539780
158.594223
145.838013
148.614822
158.688919
142.384384
149.381866
156.865997
103.890503
143.667099
132.596893
151.015808
154.680557
147.195312
146.625534
150.953751
178.813354
148.213089
138.660034
157.991913
164.683426
144.441605
147.454132
127.944611
122.704399
140.521378
138.431732
150.248444
153.299225
168.167160
128.206024
157.771835
147.944595
133.411469
114.340233
155.225067
166.887833
140.235245
149.015503
156.671631
152.168274
138.547424
149.872269
156.523819
132.165253
124.507240
112.411964
143.034897
139.145050
151.755402
159.438660
162.523270
129.105957
153.452896
172.077637
145.921921
141.894882
-178.086319
165.275574
143.971085
167.759857
160.878998
111.957489
144.830688
143.843277
149.957291
130.593613
146.459686
145.310440
126.608147
136.657394
130.708450
4.305343
-70.051186
-0.623696
17.746874
158.789520
144.986023
-42.185612
-99.789726
165.986526
133.110275
137.062088
144.709946
113.040718
171.989166
144.839127
-38.557777
140.969498
139.632950
151.100250
-15.938008
13.485512
15.017712
29.539925
8.456911
-75.627548
135.890732
168.811005
150.598877
-28.297663
9.781808
19.341137
166.675247
159.455704
136.050613
140.336746
159.142365
141.709000
145.187851
166.524658
143.389999
129.994919
135.282974
173.156555
133.075790
146.420883
136.348984
155.583618
128.630539
164.514053
130.524094
159.917603
156.936966
158.401062
167.031906
162.751617
136.274124
144.003525
146.360214
164.545242
145.601318
131.140396
128.005112
143.825043
159.789032
145.600983
174.084824
149.765488
137.381989
135.093918
121.570206
135.147980
137.305283
170.546112
110.341179
157.803192
150.693253
156.270477
121.794167
95.044312
141.251175
106.857834
163.919647
141.986130
137.575241
147.437393
133.530975
143.623398
155.316498
155.458221
165.848495
166.356262
151.983002
-178.248199
167.230499
170.852905
153.386658
148.704620
148.662964
173.763062
146.492065
152.597336
131.450165
157.551666
130.518402
42.386890
5.513062
12.235768
26.858362
-23.457396
10.585558
-31.290382
-16.403008
-55.895462
162.427032
153.246094
174.102814
153.390228
148.808304
142.281738
150.219330
148.748566
150.974380
143.169968
139.638779
162.587585
137.957245
158.522415
155.229782
150.861542
127.343353
147.248703
148.548965
158.168304
140.815002
142.235916
109.202202
127.752068
143.850861
155.173462
150.454544
112.840591
16.536535
151.415894
138.182465
132.977295
1.582019
3.023880
-24.663031
9.033005
0.944397
36.040062
163.172531
172.382080
136.384018
140.333755
135.508835
149.853119
112.643234
143.376724
125.616623
8.029203
-46.818985
-21.951283
-91.615105
105.525177
-40.626545
-57.230579
7.862721
162.260605
146.330536
-132.737991
154.878250
-170.608505
122.987579
169.234833
166.805008
128.598297
136.005402
118.642754
145.882874
151.507523
166.693588
139.807541
157.247742
152.360031
128.266541
150.405960
118.765701
159.745819
145.775284
171.491730
159.959793
152.767868
146.336288
147.953781
137.043396
143.496094
174.557053
155.315720
153.128922
140.327560
137.335556
127.115456
146.326874
141.479462
163.748260
129.004089
159.093369
131.862473
154.993103
144.633896
150.550064
33.553070
146.665497
153.589981
162.567993
115.424606
157.379166
137.658661
129.482895
136.395065
140.348175
-93.117599
3.090982
-43.095856
2.139180
-40.518326
32.351551
144.760971
149.205353
132.786804
167.078171
137.718079
147.956207
144.450211
163.786804
125.263054
74.706734
-26.493769
6.030557
16.358870
-31.166346
4.211009
163.274307
149.259308
137.696793
146.456741
104.602356
102.088966
176.092438
128.425858
132.548065
44.990932
5.429716
-9.008087
18.226183
28.647520
10.631341
-35.263939
-27.418259
34.933178
-42.070004
43.225788
0.819961
8.200613
5.273735
-21.121191
1.937449
15.432101
141.326431
156.979019
142.561447
137.209854
156.505508
141.461655
176.770065
148.466614
157.523773
127.256744
141.174210
153.317459
166.151138
138.317993
146.542435
136.650009
-23.725714
1.994196
140.296478
166.188904
116.041168
165.029831
165.909485
138.529495
162.501328
150.190994
176.588882
153.361526
150.073761
-57.419109
-14.497545
-48.967060
-2.750009
-44.081238
-9.209379
115.287384
149.985947
149.810989
155.218475
129.726822
125.573380
128.341415
134.435257
161.865952
131.224152
149.226288
128.165344
173.525757
134.089890
143.741562
162.218277
148.647324
140.420685
150.984772
144.819275
141.129486
138.414825
-146.203110
156.517380
142.551224
150.600861
151.511887
144.832794
150.985489
107.266556
113.185364
-29.119741
-22.953506
23.563023
1.635422
21.474831
-18.004934
12.466964
148.512985
113.259956
153.161865
146.263107
156.430313
116.960167
137.901062
167.194321
124.008919
157.085678
143.548553
160.196854
167.345398
172.240631
167.407684
142.151230
178.420197
149.202957
132.658890
119.776543
148.134033
148.728760
152.387878
133.080521
-3.027503
29.764580
3.517750
13.205091
137.388458
143.893616
112.946114
146.080566
143.035294
148.978333
159.587936
149.676529
167.095947
155.600937
161.871811
145.199295
113.685989
150.685242
146.374390
120.285416
148.245728
137.214737
176.591980
125.248985
114.878380
146.741913
143.262939
7.868461
-0.410693
8.765466
31.062166
0.377424
-10.558886
-24.347803
-16.675974
125.448410
160.588715
155.776306
158.835190
146.685181
25.047461
-147.866089
95.004288
162.543655
112.694336
126.392395
142.929443
116.506752
135.558868
152.855103
138.707199
134.665237
142.235367
130.048904
144.117065
160.073608
145.713760
165.859818
139.842728
146.251022
152.087067
148.593399
141.545151
101.877640
164.745682
146.522293
110.393936
145.781845
135.830872
127.648636
125.369850
162.258652
159.137344
144.519623
122.665764
148.765182
144.837097
159.645050
137.539276
133.566635
141.041565
145.285034
146.025162
145.542206
169.893845
156.563446
118.591736
148.701584
167.865601
144.363358
150.347870
166.149323
146.655090
118.824409
137.825516
147.984512
157.667267
126.783127
150.751602
130.998734
159.701614
111.892906
153.110947
154.754990
130.786057
-179.617416
148.076462
163.716187
166.434204
159.950226
126.557419
131.222275
151.450607
153.269302
122.029327
125.011551
146.395966
129.938828
135.688690
141.916031
126.270859
162.689285
145.423203
154.579865
143.567581
138.541412
170.247849
144.921860
-15.940458
-36.161415
115.859116
145.879913
-167.675537
-166.600204
-13.673665
-166.713577
-162.311172
-165.527710
-158.415268
161.662842
170.524719
148.189850
-173.464142
155.654648
139.664215
142.990097
44.748211
29.115585
149.166321
140.095123
126.771996
153.996216
170.813934
125.646774
161.373077
157.596634
148.247269
39.263458
-53.883579
15.467075
-26.934803
-44.902630
-53.746693
6.450142
15.519070
-18.528412
13.681537
-12.170740
41.235313
7.337941
154.775620
131.081711
142.928711
119.286926
145.422165
162.497543
139.105759
126.789505
150.066360
165.472977
164.767059
36.714443
25.407930
171.026962
140.065872
140.142258
3.377248
-5.066471
166.347595
133.668167
145.021713
144.036285
144.564194
147.499725
151.369049
147.337570
148.290741
119.973724
-6.140503
145.029007
135.855026
148.674225
174.322037
158.730148
128.696014
146.476822
130.465485
159.782013
143.432495
162.085510
136.820557
147.648331
133.241470
156.824036
116.863304
157.049789
158.988754
148.215317
111.597603
142.345062
148.323868
165.792786
159.987289
156.159637
140.976822
158.303177
134.598083
144.014618
164.777359
133.440186
121.011681
-14.315991
6.278697
173.031281
165.324921
157.232620
125.574661
157.100052
147.403473
136.996887
155.762238
137.035645
150.519760
127.702431
134.443237
149.179062
153.052795
142.017685
-5.232293
-1.595200
-7.800113
-5.992240
-48.604584
-15.730541
15.515049
0.304546
77.822807
19.263590
-17.913561
-2.878208
15.582673
165.630310
143.404266
122.646286
160.250076
155.479355
131.150360
146.172607
132.554642
159.971146
144.635574
126.422256
149.220337
144.954819
151.444183
163.820099
148.181671
142.989487
152.671082
171.349075
117.314232
118.983749
135.427017
154.973114
135.713989
168.227859
161.601837
145.311417
152.788483
150.035873
-25.880720
15.680341
-15.723272
12.446793
2.845788
-3.949478
-32.580978
-41.376831
-29.300909
5.598146
-43.981327
4.641567
-41.093304
-25.409752
-9.982627
154.654282
146.709579
139.601929
152.875839
170.449554
150.039536
133.675781
143.876495
157.213638
113.048172
154.353836
147.598465
152.585953
146.099716
148.976807
115.867607
-20.104044
8.476210
-46.864159
-43.852337
113.943466
158.806595
115.544991
161.160248
-37.973881
15.443673
39.388531
149.624527
135.506516
143.759064
153.154327
154.682495
127.971931
158.533356
127.437172
149.081787
162.144867
155.126312
150.443939
55.622898
152.409424
156.879120
141.895248
160.208038
129.349609
143.639328
134.202011
-178.302322
126.080818
143.411636
142.634949
150.217682
130.759186
138.205353
127.123566
137.857071
169.373322
133.066345
-34.791485
115.960381
129.193878
148.673141
129.187103
119.864105
160.158585
140.371536
143.546219
164.708282
176.654541
125.992241
168.273697
174.456512
140.725876
137.682297
154.785431
145.445923
169.508987
157.008545
127.366302
149.955261
161.759674
131.193130
-5.682720
-5.518888
11.077217
-44.963169
146.164307
144.267380
137.076050
147.750534
146.842651
155.681747
144.975739
162.984344
132.552795
164.623428
20.138821
26.050909
-45.451488
132.057343
156.404358
137.802429
167.325394
160.657089
146.882065
164.570892
136.154739
136.343719
-25.131662
17.758678
4.189373
152.826157
146.008759
152.371109
171.360443
-14.526875
116.064552
130.827545
137.146713
132.750519
151.605637
131.680008
151.462875
135.020187
149.756119
145.970367
130.911285
139.896393
131.608170
125.988594
154.352722
150.339203
-10.681777
132.071533
124.748436
143.655731
156.704865
106.125862
146.027390
-31.980852
-26.101028
169.217743
118.498520
150.508057
161.253983
148.180481
145.529678
152.638687
152.188843
143.510132
117.767807
132.567673
107.249657
169.411591
-138.820435
153.536575
146.858810
125.021637
1.043615
26.752840
171.661926
168.601883
158.315048
157.408356
139.578522
159.415573
136.289444
170.935196
145.677795
136.747070
95.359306
138.495239
156.371155
119.538361
154.481384
143.031891
152.381790
135.418655
-132.785767
128.166168
171.124481
156.543686
149.653000
152.847473
145.664948
143.873596
127.962097
173.322205
150.943573
161.061325
-26.529274
145.665161
155.790588
134.317734
146.456375
124.575569
135.261749
144.844376
157.454819
169.500366
-179.022003
146.328369
-43.285294
152.149597
130.572525
135.331024
154.822647
166.349411
138.074844
152.131012
154.976257
125.975868
128.685272
158.343445
142.413132
145.351166
142.983780
143.871262
142.465622
153.028458
140.944122
33.874256
-10.910315
19.294941
13.921890
-33.678699
-31.511868
163.483704
147.427582
-48.959209
9.967071
3.052167
-3.570948
155.607071
149.520187
123.021645
154.120102
137.641800
169.290253
139.823914
138.380280
146.091431
152.164169
-178.252686
145.075195
-175.749084
163.540924
137.414627
154.141388
-29.885424
8.147796
-33.040108
-35.478466
4.219604
-31.926525
-63.781013
-140.670334
-145.411057
-169.896011
-166.720795
150.506790
105.861771
148.746078
-173.807831
-5.406750
2.572605
-4.740533
-32.454391
152.818146
158.136688
124.797287
-49.904957
-4.801752
20.161037
-25.347267
6.658232
7.499597
-48.206501
10.946091
-19.516125
-1.197793
13.197989
158.064240
150.357559
154.277863
138.496811
135.717697
168.576660
154.974579
151.446411
156.325699
-175.645706
128.909790
159.153625
140.494034
134.367111
159.097366
137.760910
138.915710
153.699875
147.582153
106.201721
144.475235
174.210052
167.411179
151.349579
113.547516
-177.379288
131.003738
162.236877
6.622408
3.387725
-47.296242
-2.713609
-24.856125
4.950764
149.190994
145.817322
146.656281
152.344131
149.915863
157.490662
164.805984
172.574738
14.783785
5.787704
-2.545298
-12.334653
16.551840
37.582165
39.130932
-47.255791
-41.762596
6.437513
-6.650776
135.482162
148.598892
134.074844
144.963608
135.911880
172.201019
172.124725
125.080322
120.726128
135.166656
137.352631
132.547989
142.542801
126.172264
142.649689
140.335190
122.778793
128.533554
159.025803
134.824982
156.964157
23.021847
3.474291
-20.294163
12.577377
1.384374
-18.880014
148.525269
153.237778
-23.640617
16.973562
-29.525278
3.847816
-43.080776
152.805405
143.565536
156.247787
151.604446
164.715622
128.617157
116.282669
175.645264
136.922058
146.068909
124.418900
149.822433
158.427216
-22.602196
7.090302
-19.796045
4.044672
20.520250
12.423018
18.618624
-42.071991
-46.151794
-3.532358
-4.123836
-3.744550
-39.910362
-21.469868
-23.919918
-45.005157
137.481842
166.584625
130.208725
6.640536
125.475571
152.603516
143.794373
143.502014
150.805893
153.553497
139.459518
139.462555
147.474838
-161.647736
-171.007141
48.864525
33.968037
118.840652
145.906464
138.459000
149.526474
-144.557907
138.498627
156.393585
145.429794
133.027191
172.094940
154.394608
147.733780
116.223137
151.655289
143.413773
147.269928
142.988632
153.065460
137.638489
168.580353
141.756531
154.313446
175.789673
138.143738
151.269424
-151.690186
117.199234
-167.954376
-143.701309
77.252350
114.216408
-158.572662
-134.911255
-151.325211
67.839676
-146.613205
-132.753906
-155.479691
152.676819
-6.763323
-23.801750
-1.485694
165.567566
144.769669
7.390934
0.721179
22.834002
153.550568
161.511795
136.621979
140.773880
140.811401
146.953827
145.756454
136.873184
136.715942
165.389221
141.848785
-10.630027
111.350830
155.329926
134.827652
144.933823
156.344925
162.382858
158.500473
-166.936539
146.290253
161.948868
135.661789
114.547714
111.914993
132.174622
164.325272
146.869110
160.885315
140.267441
149.918594
113.577255
151.926971
134.176605
151.105042
141.716873
158.671555
146.002747
145.832977
140.964172
165.606583
162.108002
148.451218
147.221970
23.207939
-7.595150
116.810875
159.497528
139.792557
146.107910
162.037735
144.875458
129.539993
148.695389
8.681205
11.502028
-12.945355
160.819443
173.912949
152.920059
151.841629
142.166061
131.172577
132.744232
130.574875
144.885101
146.613449
143.858444
150.428329
157.366272
145.245132
157.177597
161.053894
168.126633
172.190872
154.125626
125.379402
149.274780
-49.624794
148.410263
163.224686
161.415543
147.460114
145.286789
132.596329
155.149216
152.144348
138.259933
146.703461
156.768768
131.537582
153.469772
148.475922
130.422409
168.072037
153.457672
146.930908
152.719254
151.409943
148.731842
146.659821
163.562729
134.017746
126.908829
-8.671494
157.920471
115.653252
133.909927
165.028610
132.683334
132.894073
126.031654
141.317780
167.608444
131.103378
134.259521
139.541962
126.609581
153.037018
158.382233
139.133606
164.575180
150.709015
37.163033
160.885452
34.705963
121.118179
128.324310
146.872864
134.474335
154.965378
144.106491
142.706802
147.201645
141.631500
125.289268
150.242950
154.113388
124.129448
112.351494
173.731140
134.833649
138.595062
146.389099
130.906616
154.418655
159.088074
142.619675
134.039948
145.811996
151.005249
129.367920
144.647018
156.767349
117.228371
164.417252
160.071930
165.687378
133.960632
172.337616
144.205750
139.490875
158.667511
147.035492
114.793846
150.641373
115.479973
143.941498
120.190231
144.247406
151.308548
166.422882
146.928513
145.300690
126.031052
142.545700
147.777420
158.159317
171.558441
143.595322
151.614120
151.023987
142.209869
134.111374
145.998230
132.592972
138.756226
148.618713
165.468185
135.650391
138.256470
153.865494
151.249283
115.525673
171.510376
131.723633
156.439590
147.039383
127.966171
171.335266
157.986313
120.647606
136.840302
170.138504
145.374069
148.974258
130.310898
129.647629
159.905655
167.278717
128.165619
148.131027
134.308075
4.356894
-33.545395
-39.310436
25.324810
127.645081
148.964355
147.306610
131.315018
160.386932
127.094925
138.930161
-149.436417
178.189102
145.037277
154.400269
151.796585
124.746239
133.142105
138.160049
142.742828
172.902054
139.668762
-177.098083
147.494156
129.718201
155.141830
143.013779
162.031967
154.429214
167.794617
62.005131
153.944321
167.707550
152.216354
137.877487
152.292282
173.328171
171.571793
151.973907
157.901520
134.906799
176.173355
-163.789886
145.546326
136.702576
143.653458
11.219824
22.480595
-24.766197
-36.537910
-3.191568
-28.935312
126.790337
153.960358
134.172150
135.767899
150.508316
140.710648
147.162094
149.126251
-9.715028
145.809509
136.637222
144.028931
165.843246
119.373230
160.172165
136.334595
151.439438
142.387421
141.095581
153.255997
133.059784
150.120682
168.589783
14.364733
-13.793004
-15.451957
-20.193075
-53.843563
152.756454
-12.107078
-6.543557
113.132744
141.447067
142.580353
144.765182
141.139191
153.444061
-12.383827
148.304794
154.933044
109.653519
152.318512
146.748962
154.338196
157.712662
163.671967
134.750031
117.141129
137.395966
142.700485
124.780975
144.394180
128.204575
154.693542
131.233231
164.522995
151.769150
108.068665
120.142014
120.228943
134.609085
145.749023
156.583893
104.201561
148.731369
149.605225
179.084625
137.088730
136.535492
123.562538
165.913574
159.798004
160.118622
133.065674
139.034286
145.044388
25.581087
-31.327181
-7.174823
-6.799591
37.392536
9.573660
-2.369264
7.639848
-13.434983
11.004621
-37.734184
139.624329
164.257126
140.256866
121.822540
151.455933
152.180466
109.890770
139.396118
145.100235
163.480347
107.666626
131.920715
-40.794312
154.300034
140.530075
131.336639
131.160217
20.539764
-49.796680
-42.596817
-3.191998
22.172703
-43.476933
-0.279065
-34.185791
137.568481
-41.098248
-16.983223
-2.224576
7.935432
-7.803283
14.742870
-4.021607
150.232483
124.414948
-179.637360
145.994446
150.615097
-15.291742
-41.690662
129.010925
155.383423
151.270432
150.477356
156.259995
139.125916
145.500397
153.440567
159.669495
142.150497
143.980301
141.055054
141.791458
169.480179
133.364685
134.498505
125.872566
134.079361
135.861008
141.854095
-36.460438
10.825874
-25.357254
156.748154
144.900711
148.889984
157.967712
132.033554
127.530746
156.301270
165.259399
125.445518
133.872253
148.321579
116.590630
172.204453
109.710480
124.504189
133.223022
136.231644
135.455490
138.496170
141.855255
142.380768
137.023117
154.631790
133.938889
131.860397
130.676544
154.233795
143.236908
153.666183
114.996185
-0.260947
-26.341532
-34.631016
-9.399503
164.058853
165.009705
135.195496
157.762772
24.222128
63.701019
126.031494
178.015335
-141.190933
-143.943573
-143.853912
128.051651
134.741592
141.573639
150.168655
99.881996
137.042542
136.083801
163.198318
169.217865
165.637924
137.474426
145.859421
127.901924
142.731186
123.853249
149.866852
146.170151
159.737564
130.381470
115.609795
24.804239
1.958547
139.700348
159.781403
150.099319
163.867264
140.067780
137.170822
129.544617
137.270706
153.017212
153.100739
139.478546
164.576828
137.619308
132.723312
147.297455
139.211456
143.923157
125.087944
136.027328
-5.879600
138.109589
141.194534
148.302887
179.304504
164.489944
156.666763
144.213898
168.578232
-3.919166
155.194870
144.757629
151.805313
162.029892
149.387711
120.736725
130.776154
149.426559
140.994415
146.471451
175.109177
128.524796
133.776962
146.959381
141.252258
159.788025
151.868683
120.712509
133.864792
150.352707
154.760544
157.202423
143.305115
-51.517307
-5.616985
-175.259872
140.359482
128.140030
156.191864
156.545425
129.246124
158.860504
134.781525
159.660797
147.444260
142.919464
146.900070
155.211044
161.730377
156.466202
160.728134
124.916122
173.107346
115.168282
-15.398248
22.165997
-35.762108
-4.829212
-15.400384
8.506807
-6.218832
-17.553246
-37.204884
16.108707
-27.993134
13.419350
31.020102
-36.982365
-32.844925
-10.888478
-34.261738
-8.243382
134.073547
153.315155
157.540848
151.887756
152.515106
168.453415
151.268173
145.872574
141.538910
-16.682970
-31.721478
-22.295403
11.301759
119.004074
-95.896713
-7.329700
23.556332
169.941620
142.135513
159.123840
170.996292
130.323013
145.130478
139.251709
132.285278
155.475143
110.454582
141.861221
119.290146
161.592957
139.359924
147.362564
130.300781
135.117310
118.656883
145.572388
137.979462
155.811310
-7.514992
16.521351
155.362823
174.472122
126.778877
143.872818
156.125259
132.022552
130.933762
165.612152
134.633347
138.768829
140.347092
144.812378
153.071136
159.540085
153.596985
174.806259
142.629486
146.151031
133.047668
127.509697
154.571564
142.193130
137.250397
165.455429
144.262131
143.001419
151.446121
154.788086
141.143005
130.761002
143.739212
151.404297
150.858566
135.724747
154.065643
141.477036
152.374634
150.334000
136.862366
140.614426
-23.760838
-22.982090
-21.487570
-2.068668
5.140451
14.834984
-17.658960
151.391449
126.877029
160.666168
175.088806
145.213867
149.187225
164.084076
154.017731
153.803467
11.477819
-8.297395
-37.222580
-60.293888
-9.070341
25.771906
144.305817
144.083496
158.561005
156.914398
-176.740143
150.253464
150.178101
170.391998
158.369080
146.708557
-24.190752
-42.041237
-39.835365
41.768349
-43.761353
-65.400581
-6.793357
142.900894
138.797653
27.307438
-6.637819
135.854797
154.853699
129.906250
163.528198
149.166901
163.683136
141.660934
129.564972
139.233673
-169.531158
164.455231
153.303345
135.933563
-36.912907
-46.678059
14.017775
11.768137
11.531739
132.661652
149.025833
137.837311
145.388901
139.836594
166.796341
154.604935
133.326233
137.898834
147.506805
156.398544
161.255737
141.971069
142.010635
127.052933
133.592453
131.995193
120.911598
-42.591900
-3.636527
128.791275
125.195938
161.118439
156.901993
154.490982
158.976257
146.897980
116.298019
148.966003
166.599976
166.754669
144.552948
147.494385
-32.541901
-19.342209
-9.693289
-49.007034
14.648501
20.817778
10.275691
49.895561
23.733274
73.678894
144.492813
163.556671
117.545715
165.140869
147.568192
169.359894
161.297256
137.051849
151.418198
146.631073
145.852432
167.128616
142.182693
107.480949
-165.406967
-150.994583
-178.896942
-158.728348
-161.460297
145.785934
156.469376
131.091980
160.601700
156.661682
140.652069
138.026245
122.736923
133.403061
150.150574
130.372910
129.060242
136.688065
138.889877
147.933182
146.444717
154.178391
125.454613
165.094147
144.887970
141.636703
136.648575
131.412918
150.852661
138.688507
-159.444260
154.300903
178.813858
113.991005
-74.110214
140.772568
138.391449
144.110092
151.258423
156.964355
143.369156
154.746552
147.941452
121.923134
108.155701
167.191025
143.705780
146.689774
21.824293
-168.517731
-144.166489
-178.288330
-155.638702
-154.230530
-137.524170
-153.789795
-140.678772
-153.367996
-157.390854
152.461044
-159.099915
25.672144
-144.754852
-134.213516
179.012848
10.651426
16.820675
-141.497818
-171.880646
132.818314
148.401718
149.885193
131.649628
143.426376
133.678162
171.600250
148.806046
154.749390
149.590042
153.575668
155.242630
163.246490
166.397064
137.568512
143.644440
156.779938
130.110886
128.569885
145.984711
159.707306
143.812592
148.210922
158.196548
142.378357
151.082581
160.732590
142.232773
133.410751
136.842010
151.301071
161.273560
178.277039
105.544266
147.807510
144.703796
150.193222
-175.651382
132.039810
148.745468
156.322800
128.573242
3.005763
-28.027042
151.699234
142.103287
148.233093
143.996353
116.830627
147.585602
133.253571
168.462402
146.408478
130.752731
159.609604
168.278961
136.410675
-0.793276
-48.190552
-13.524440
114.823631
25.039803
-44.384678
-31.897034
7.896451
120.799973
150.297440
156.371628
132.723206
129.418686
140.252075
130.733414
134.966751
150.534149
135.501007
155.818161
-12.777295
-48.573986
-22.830130
13.457909
-39.624157
22.463610
-10.063411
-33.916782
-4.441884
9.813537
137.667343
118.324142
148.316040
125.971687
144.017212
146.957748
142.514160
163.308365
140.571198
152.849976
140.340027
161.032852
142.341324
140.894989
-179.077820
140.393265
161.465591
147.702591
27.001059
148.209549
144.445587
149.457748
109.310463
150.663925
146.058472
166.047607
110.654724
136.672318
139.300720
139.074768
149.523636
140.201599
132.006943
147.016113
162.460251
161.959076
157.099167
131.468994
128.957458
140.359436
142.646286
166.470734
168.208450
139.076691
6.292702
24.696901
105.833206
129.482590
151.528366
133.097443
134.459457
155.961639
137.567657
-14.955047
114.576004
136.987442
157.222275
153.908325
153.217056
152.454285
136.897644
37.786716
143.146973
136.902176
-3.872166
-15.887014
-16.756557
-9.500239
-5.361108
-15.712254
-43.358879
4.497276
-8.650289
22.097393
3.921263
172.636932
143.284805
139.557312
122.933632
141.003677
156.268234
118.356110
132.069717
139.292709
159.585510
150.268921
167.615128
129.993332
157.072586
14.979391
144.313004
142.621201
142.149704
117.333885
131.945312
159.411743
124.105080
152.505142
138.131363
144.411636
130.012268
135.695847
162.770309
-26.949162
11.414507
148.327194
119.732910
155.013824
159.658539
116.229927
148.782852
127.977112
152.076187
159.755768
147.233902
136.421539
152.474319
153.220261
41.488232
-37.842800
-28.902042
145.651932
131.959763
145.842621
157.736099
159.867172
139.268402
133.570786
137.167267
116.224594
141.709000
156.142960
147.676819
111.484718
-1.933506
135.658615
137.254044
125.931854
-54.754028
11.105869
148.643341
143.586472
139.184082
66.571655
5.496864
-33.500309
-41.394276
145.604004
142.652725
166.734528
125.078690
138.984467
121.862190
169.153732
131.976654
153.902618
143.119507
145.821548
154.987869
165.999084
138.608429
-8.645927
161.504547
154.170654
157.842422
170.732193
133.764465
152.548965
141.101990
169.400101
149.335632
136.089874
112.518616
161.391510
144.783585
149.041870
143.731201
157.202026
129.947891
141.345871
138.936157
132.147736
149.516663
161.095596
136.826874
132.492249
163.703476
-7.779401
-11.432147
118.948151
151.179337
120.416580
145.938873
142.685501
165.273712
127.159508
155.430817
157.031235
119.069344
169.391403
135.146347
161.189804
152.010391
140.499817
168.009933
148.032379
134.894394
141.457916
143.683411
120.510185
152.428772
166.280258
138.819244
130.930588
136.768005
144.804245
143.705200
125.567924
148.738449
157.694229
133.464188
145.990662
179.021591
142.123627
138.976501
154.989075
152.428299
147.550797
152.728745
144.294785
127.234955
145.737427
136.994766
162.937424
152.652100
6.730563
-8.178076
21.419687
13.797473
-36.762562
110.388336
12.447268
-27.663052
28.855707
-38.703228
114.608795
154.502243
118.964951
119.753891
151.927383
-175.446442
141.941849
110.660431
136.578033
135.685852
119.852272
165.583389
145.608292
143.272308
143.598068
152.966614
132.736359
146.275940
150.895126
118.666092
114.624321
136.762100
153.010757
174.800766
150.891342
-176.858124
-149.274902
-170.988617
70.402748
158.733200
134.107513
172.131577
136.585876
157.993561
161.702881
174.514130
140.760300
147.536163
121.774033
148.630753
164.182846
144.190048
140.131958
154.212402
118.956970
137.733932
134.297028
141.330383
171.787918
148.480377
155.939728
131.093948
153.082687
149.037308
131.477203
137.304062
165.047791
25.167809
-36.645832
-3.312275
176.303864
-2.794003
14.293516
-2.735307
-24.794104
-19.619976
-11.884199
122.050774
158.563431
160.616623
129.553391
139.966660
-29.106188
-20.719917
-34.805508
-36.497379
7.357781
0.476423
0.120331
-34.324913
-148.570465
152.006500
152.365326
153.648270
142.434647
115.944801
144.425797
150.838577
118.437851
139.131851
155.990509
134.155869
143.755920
131.378922
136.097244
139.327484
165.904160
155.689178
143.014297
139.224365
139.457916
138.135559
32.652714
155.245132
136.841187
146.930557
132.710297
95.735283
139.930374
150.228821
154.819992
146.367065
148.893677
147.919815
6.202196
4.385347
-50.435925
-32.078861
9.224261
-4.033374
137.096069
147.325424
148.136795
158.839310
127.838295
171.421432
129.344101
126.720329
121.395416
128.506027
153.810501
97.863617
164.415314
18.600367
32.513290
76.516663
23.211744
22.115398
-144.901779
25.757010
48.489887
138.616699
143.898132
119.205673
129.804840
160.321457
126.496407
131.113663
127.933258
140.165878
115.698425
144.980118
162.805893
142.188263
148.640762
131.853622
136.963089
146.278198
132.172073
125.096619
148.767288
162.126587
153.355011
-161.036133
141.448380
147.056503
145.914612
162.642334
147.897552
152.393860
-6.347674
-162.397491
167.125412
133.306152
126.209457
147.444077
145.708893
123.076012
123.258430
156.891968
-43.439159
-50.307755
-5.294130
145.425018
146.639175
144.087753
142.777100
135.334213
140.042923
149.444702
138.275818
130.950623
159.667374
143.331650
118.195976
157.705551
174.040512
154.438858
113.086288
153.854218
147.477142
138.293259
6.065142
-30.363909
-21.969555
-45.326427
-44.580547
66.442680
7.497974
1.907315
-42.866356
5.469666
0.581819
52.741703
142.672897
135.968460
155.657608
145.597000
172.889740
153.763657
141.091507
142.368500
140.404617
155.720825
124.127777
169.584991
129.701538
143.910858
12.624340
-39.495148
-12.256393
-4.203468
139.420273
142.863739
131.603546
136.530380
132.894577
147.157516
142.007645
127.391205
135.348618
140.246735
149.129013
-46.945595
-40.959190
5.183192
-23.911520
18.403545
0.755370
9.962985
-33.989311
26.169935
153.666077
140.987061
138.720993
154.056686
138.444092
124.811813
150.500183
140.085693
171.063004
135.120041
139.028091
147.779785
150.223419
159.670563
151.083099
137.665344
148.612839
148.845627
149.626450
136.330429
162.047424
133.461655
120.421036
142.786285
125.407158
152.285965
147.016083
142.553146
121.501709
141.673828
155.469818
1.503501
9.882205
-8.710186
-16.206457
-0.172458
132.870697
156.458145
170.200424
152.698288
160.205688
146.537247
159.098877
160.097702
142.772919
134.074646
173.581390
148.096237
154.101288
137.310638
137.974991
156.023804
146.374847
154.514954
139.204407
29.991024
-0.901355
143.775513
111.361954
157.911148
162.533417
152.550293
151.472458
168.443924
121.212845
174.373291
131.795670
112.310364
133.105515
14.969240
-6.188747
-47.983437
150.552322
139.258682
140.659393
143.952057
152.968399
140.186966
131.256714
125.331345
130.959610
118.806435
149.864578
129.985382
139.512527
147.145599
150.244843
151.350006
129.929977
135.486725
157.275955
143.640503
129.835693
130.800354
101.555374
143.943695
133.039902
159.144119
139.951904
159.501495
158.407715
141.780792
123.501183
-168.970154
155.376633
129.149857
149.559189
160.120453
148.225067
157.473831
135.569382
168.524200
153.895218
140.859512
129.553070
159.110092
150.891556
131.546371
147.857498
142.168259
137.139893
149.335251
141.052612
-40.646374
27.854275
-4.704695
6.665209
21.541506
140.131958
158.614120
128.643799
161.092331
130.070480
103.958740
0.227282
160.917526
-139.372452
145.907837
-176.419785
-45.435894
154.084564
129.328217
138.762054
133.483551
158.574463
150.060974
135.793167
129.224548
-13.211742
137.807098
143.668854
151.870331
128.458344
128.759689
11.420959
35.551735
62.196369
171.576111
133.817856
141.012878
6.393349
-30.535667
139.028961
124.313683
140.973007
122.440453
145.229874
-0.303902
-2.900161
149.877136
158.364395
116.768959
136.312347
129.660553
129.517868
148.994888
140.593658
138.008820
172.854782
155.165665
159.107742
146.807678
135.620499
143.959793
151.938278
151.482376
171.316544
151.035599
148.323425
145.421738
160.501312
153.014069
167.249619
162.338867
137.692917
127.943604
138.181320
108.707909
166.181412
146.719452
147.987411
158.702637
163.503998
137.552551
165.130569
-157.980377
-113.839241
-144.965591
-158.261261
13.895181
27.418795
32.949745
137.454208
143.326935
130.209839
145.642761
-0.611658
-1.822738
-45.293121
-55.680855
-20.460289
28.030264
169.670227
117.393486
163.477448
126.827904
169.002777
103.220833
147.522079
174.899185
149.653122
162.905731
166.329453
149.280655
145.681549
154.797821
150.475769
157.848450
141.679611
19.527746
169.716766
145.932404
165.553146
122.680229
169.502945
122.731987
140.994843
139.349442
156.034882
154.806946
153.308914
154.365738
150.066269
144.184814
145.063675
133.206360
129.413071
-8.784182
-6.175967
-78.024178
137.401825
155.956345
137.753906
133.395950
136.820236
119.326294
148.290039
135.294479
153.263474
105.078743
154.437393
156.175568
154.362534
-9.735306
64.992088
39.045719
143.871719
152.714737
135.019562
170.224533
82.479942
160.212555
149.430740
151.677689
144.342102
140.253357
148.288391
139.733856
151.477905
116.159958
132.677231
118.982872
155.752167
126.650497
154.064804
151.499298
138.583954
148.266785
151.853210
140.622086
138.740585
148.034653
137.537003
-160.528870
140.171204
154.092896
153.286652
144.632858
17.345224
30.554237
176.054092
-130.270370
-152.833267
-160.629791
48.615242
145.605057
152.762192
142.418427
128.987396
167.755173
145.227036
-179.246170
144.810593
136.942581
170.429764
167.593582
145.797195
142.136414
144.789108
172.259491
145.472931
134.131165
149.697159
120.312958
124.420250
140.128784
-6.251816
148.507156
135.941772
148.744812
6.831562
2.911747
7.996644
3.509336
-7.326247
13.602666
-33.184406
-42.431656
126.083099
139.452454
104.844124
160.110001
152.837570
142.683716
139.266678
124.391602
142.621094
177.426773
141.634857
175.694824
144.754532
138.435577
122.441788
146.688431
131.491348
137.547150
-37.729156
122.494789
153.969879
130.949417
140.964020
119.038223
132.040466
-38.899235
-13.883814
-4.187690
-1.176862
-5.481656
-2.446886
13.855819
-33.327877
-15.647708
-7.978531
131.400925
163.415237
167.795914
144.503433
151.223022
132.022751
150.327652
136.345520
149.341187
142.068726
156.047760
143.888718
170.343842
121.393188
130.881317
-1.522128
-16.716900
-4.203188
15.090898
0.795984
-19.873335
-10.258294
1.969210
-20.496456
9.457271
102.732224
126.304169
141.665527
133.793121
149.127472
161.867233
134.767441
162.110535
159.054489
154.189117
-168.124939
165.739944
131.413422
172.512039
157.257599
150.696899
130.429947
151.562057
136.641876
149.397308
147.930008
155.815399
152.045883
160.576797
150.392639
144.862656
141.263000
154.432816
131.955536
155.888138
145.958694
137.582672
165.798691
114.075935
161.420517
-1.017795
-30.515341
-18.235243
-7.532598
-28.098402
-34.983173
16.187847
162.970810
156.568558
155.654327
107.212830
136.733734
135.431305
140.684677
165.245255
135.294327
143.161224
150.670715
156.409805
173.174881
-48.148403
165.192535
138.451981
144.058228
142.831955
157.387634
165.854080
145.041931
146.725800
152.916336
140.244904
140.706741
128.892334
145.778534
139.056519
-14.166200
-37.018871
-2.301633
149.490509
163.080887
142.279633
143.444214
121.861794
133.688171
140.133423
149.547363
125.020073
144.677917
121.649513
123.808769
16.169645
25.684479
139.784317
139.010559
30.051134
145.714447
157.309799
157.912552
-176.861862
159.418732
136.059265
149.542175
147.334869
148.073380
162.680145
135.810043
120.736427
144.071365
137.700043
162.687256
159.713440
143.051147
142.923935
148.638397
157.088364
135.503952
149.601578
151.274170
-2.078390
21.659618
9.481246
-3.683871
-16.931093
155.674088
11.377970
107.185776
-142.489456
174.263351
177.116074
-173.377380
-164.661179
-147.749069
-168.210922
38.880043
23.088705
155.349823
155.684738
150.325027
154.491119
-1.588192
137.872879
148.322296
144.599411
159.413422
158.395828
116.003036
-175.778351
6.363161
140.052124
149.532654
128.337967
153.109512
158.352142
151.909546
157.227448
129.480896
141.110870
164.896057
143.193344
94.998634
167.612030
154.926788
148.777390
129.707825
141.749756
128.498276
163.535858
129.293839
139.031250
162.714172
147.466507
121.899582
148.587601
144.155716
150.079300
147.578491
140.695206
166.231018
156.014603
145.768936
157.237167
157.340195
35.378956
-175.055573
-138.390152
153.879868
135.648239
152.722778
175.073425
-26.923748
152.818970
143.691315
167.677780
159.633240
139.436630
157.521774
164.816895
143.207687
169.094635
143.847076
150.970642
169.374969
159.251541
153.610260
-38.317993
9.594049
116.945633
141.322159
149.843796
129.083679
144.845657
163.528168
144.760574
166.917160
126.000519
157.693573
146.707489
149.435150
104.685822
-41.983967
145.425232
141.417389
150.970825
125.004532
-11.060924
-17.346544
-51.084892
11.339598
138.938766
-35.610535
6.954066
-13.038520
-32.656887
-11.780304
-42.689411
-18.285782
154.472565
144.761581
142.500229
153.755814
148.642242
168.072769
150.185532
-25.394865
-46.272785
21.462273
172.363892
175.070206
142.786407
134.814590
149.189621
153.980820
135.786224
131.180939
140.209808
150.800308
155.594864
165.406662
161.606781
10.308873
-0.000000
-16.289833
150.198181
114.988739
140.491226
159.055420
148.154266
141.731201
143.612289
131.208527
140.879471
155.642609
133.228714
148.876785
133.944397
20.691656
117.456764
140.926514
4.604152
127.323898
133.613037
112.451508
135.270981
137.368774
154.726898
135.820953
153.477859
176.403259
137.964371
152.545593
156.612030
114.380661
33.640488
-151.826279
40.554470
58.072941
28.926554
84.050613
162.280457
174.730682
-179.356842
138.110565
159.456924
153.597717
135.570709
110.241631
178.088165
146.869385
149.128998
157.167099
135.602570
136.781769
119.732414
157.080841
156.279617
150.362228
-141.576569
168.751434
157.292908
142.925278
143.632889
141.563599
153.984070
116.384369
129.351059
137.013916
122.388817
131.157547
162.557693
161.570160
141.567978
169.723251
129.727875
143.540482
1.229556
-1.074472
11.153549
143.540222
2.081401
153.942657
-160.596252
-152.064880
22.880829
123.904488
168.916367
146.269104
142.151474
145.056793
132.781433
125.231842
150.408173
143.640564
138.545074
147.134613
137.108505
145.491211
160.955139
154.955093
146.854660
-4.969919
134.438766
54.014999
42.592422
31.585197
157.251160
-146.655869
-154.466064
-162.596252
136.830627
31.910997
34.812885
-136.985641
-160.778687
26.264338
17.794998
71.694710
143.681137
159.110428
140.464890
130.710052
147.295807
138.704880
138.889679
146.590424
129.864792
23.165491
-173.457352
20.452305
29.295311
-3.514186
-44.998043
30.380516
0.553908
13.496198
9.811031
154.934006
155.561935
133.234482
137.014572
144.501328
156.106308
114.498650
154.013138
119.549110
111.069023
131.902725
151.247681
164.930893
155.375732
143.930984
161.883728
167.234802
130.976166
148.417450
135.819672
160.501892
134.361801
157.811005
156.818619
148.422195
141.570175
146.902786
162.653122
-176.454742
-166.408279
-170.878098
-145.693863
-169.233124
176.539246
8.903224
6.106182
54.180424
-46.456711
-9.503446
22.433147
-19.907513
135.909439
150.132828
142.323914
151.879730
124.766235
119.064354
135.173523
136.425949
143.144043
128.344223
148.568375
146.275330
134.163895
155.052673
104.550850
165.811890
142.662949
151.274643
-58.425175
-0.153233
19.467255
136.276566
149.103134
127.169670
113.463745
-152.061539
153.840591
-147.226898
129.271744
-148.898056
-137.396866
167.394867
175.108795
151.068893
139.759842
138.227341
148.269394
147.262329
170.344955
154.325851
106.841034
156.561066
130.544113
137.145264
140.551651
145.347290
150.877228
174.049744
156.755753
144.037628
150.149429
156.900864
133.901566
140.548889
150.093018
139.092667
129.244919
112.821289
166.813202
146.264069
143.481339
145.427902
139.354599
161.780746
130.105072
160.903717
162.167084
135.318146
146.076096
142.252060
150.802933
147.762070
168.706055
164.165848
140.425369
148.631973
151.829422
138.598038
118.996521
-28.537519
38.751423
165.605408
1.107828
-2.696459
-15.172115
154.918976
139.450790
134.539749
146.656113
126.493019
150.367661
144.342087
143.546860
149.653549
159.924942
126.195084
131.773102
139.882538
-110.942833
170.443100
147.804901
131.602295
169.129700
129.042297
143.756561
159.976807
170.450531
132.784149
147.513000
137.532593
155.224564
133.963974
153.597778
140.385483
130.877563
105.380981
132.972260
147.759247
151.703506
140.649246
106.345367
111.792702
139.177032
155.173981
132.970108
113.989136
-28.488691
30.906921
-5.782724
-47.879368
-2.808398
-21.653278
-8.850883
149.373901
140.376694
15.859320
7.327318
14.671144
160.270401
44.386250
113.064117
28.068617
170.550369
-160.872894
-163.266479
-177.268616
-173.627472
7.811403
30.024466
130.564316
148.754868
124.678993
144.966110
166.946838
150.431915
-3.475192
4.086865
-8.813873
144.961166
140.143875
133.083252
119.196533
135.698135
143.593781
139.526993
139.988708
162.936722
145.456528
124.901749
12.360173
16.762255
-7.210880
160.103210
162.146317
172.212387
161.186142
152.877823
146.694031
136.968506
139.864990
167.539932
135.317337
156.170441
148.451080
152.091080
152.651398
127.214806
142.942017
127.051468
150.210098
156.460938
-149.561539
-148.974472
164.818390
-163.710068
19.186863
6.974317
7.299282
-34.497501
-47.639645
13.845962
-7.159714
3.691251
-19.660517
16.077156
17.627769
38.002831
-13.658834
-46.170174
-50.854626
17.267910
8.468050
-21.382990
-25.659119
148.905884
138.380814
131.715286
148.192947
158.264206
147.625641
136.028946
165.363144
147.729370
-14.189931
-21.221857
-167.746613
153.847931
45.270004
12.677872
1.029646
6.783331
-38.482300
12.924515
179.596985
154.093628
147.737701
146.250687
5.759527
24.949200
-43.028202
11.915833
-23.558332
-4.011320
-3.696446
13.250700
14.723747
-7.471573
-28.206808
2.432687
7.325417
-39.988739
-42.101082
-31.651890
-41.683807
-29.234438
-12.720438
-18.723488
1.644729
-44.737167
-31.477789
-28.526800
-44.915092
-50.251865
-21.712942
11.060852
-7.190228
-3.992038
131.640854
147.707962
153.379715
169.936783
170.948486
134.976074
139.108353
147.528976
140.086334
141.347610
158.778305
104.790344
-16.203886
11.549833
-26.112095
18.521523
136.232330
127.558846
126.142921
148.697342
150.197388
133.326584
154.167053
126.585609
142.184616
145.148102
157.680038
178.876556
141.046082
139.115860
153.668427
162.627991
150.728088
130.272827
169.448700
3.232042
30.627136
-44.409103
20.324625
5.648959
-29.120562
2.283448
144.247543
19.026314
-4.045010
142.362000
150.666016
164.918762
172.254074
149.628052
163.141022
90.077110
115.905930
122.655739
28.438835
21.099070
135.139496
164.526001
-161.090210
173.258011
-161.798096
-141.160217
25.954628
105.919128
32.738060
159.379181
146.397491
154.994766
149.077667
128.134445
-177.796539
148.659790
92.846161
115.581726
127.457199
-10.884192
110.476173
150.957062
60.788265
15.438210
16.662533
-59.832817
10.179735
141.188660
136.440063
159.040115
-15.177974
-42.835743
-30.932020
-1.703987
-7.542777
-39.123314
-31.453379
-6.398040
13.683442
19.480120
-2.473776
-40.807755
-24.007389
154.695084
162.907135
167.157867
164.139771
140.519150
151.519104
171.304993
145.147278
141.841110
150.872467
147.056396
148.921524
166.066971
82.256866
160.273804
148.973053
156.231781
140.824173
129.432037
153.446884
155.704681
149.853577
105.906601
122.100555
158.358765
138.395615
124.049530
129.803436
136.796753
152.882690
156.522736
140.080673
117.189453
162.595001
145.097336
148.908524
140.551468
147.395126
177.865570
151.126190
153.993057
144.493439
141.641464
157.042236
142.067657
102.786346
153.068939
149.811127
155.480164
148.444458
134.600510
131.107880
117.400833
166.104950
136.537369
135.974350
133.470734
124.471855
137.041855
122.678658
119.703568
146.690613
150.178162
141.601044
154.723495
118.407143
138.023560
144.785599
146.821915
139.499939
152.391846
144.797729
146.204727
133.230698
138.388016
123.531807
150.871399
128.782440
153.195648
144.503235
130.891296
165.418625
95.005798
137.958496
171.675964
134.814194
120.603401
150.147552
141.152374
143.376129
113.952805
140.464218
151.708267
137.642273
174.997025
152.794144
141.132095
144.564774
158.089523
134.680893
145.451431
-47.254772
-26.938393
3.292415
-18.232088
126.718605
144.118973
158.947891
132.818329
169.308777
148.647720
162.498825
142.736801
133.896179
169.322403
162.232956
144.225693
156.179077
155.973663
163.031723
166.119766
146.960449
159.747025
28.250425
-2.343264
25.702415
129.466949
-166.550064
167.797180
134.176758
148.987427
150.810684
-65.057243
-3.863611
135.097412
140.607452
139.344543
110.779594
108.264809
168.940216
145.247696
151.924088
137.132126
169.745453
150.581833
162.179916
140.284531
164.007629
154.165207
118.930290
122.326935
152.377411
162.221634
140.118408
160.617020
140.764893
-179.828659
110.895081
145.014954
121.608864
148.428055
147.100281
125.773216
162.058090
129.338898
152.580978
119.206673
138.504562
147.780441
127.120468
152.993042
127.145264
142.553421
156.976288
114.873230
150.441208
-176.800583
123.495743
155.876984
164.660599
132.681244
166.476364
129.127045
-5.582967
4.857122
70.243568
144.668396
127.424904
151.306580
147.457230
151.738464
151.310333
161.376877
164.283325
141.903809
144.034393
145.014877
140.032944
147.149155
142.929932
135.784531
166.268509
149.905640
148.254059
148.005859
175.076050
132.105469
147.956421
166.362442
125.773216
18.427479
144.660049
145.043503
147.438232
147.410751
119.860413
153.989151
149.220490
134.823380
4.717917
129.278793
140.577072
149.702957
129.888916
152.565277
157.975510
161.390305
-179.819763
15.402762
-19.891960
62.423199
55.544212
155.514191
157.892822
154.378189
5.357634
-10.902896
131.082016
120.926659
136.733856
178.220276
146.759262
138.061508
151.877518
157.619522
162.075790
172.534073
144.493454
165.601486
154.494766
152.569138
157.281448
-3.970495
-45.519947
141.607101
120.718590
127.418976
-19.777149
-10.476905
2.305116
-46.570881
-42.670807
-36.304604
-11.030800
22.084663
10.985319
-19.539370
-1.666714
-42.973560
-19.813383
75.793823
-38.385742
144.622482
151.778503
140.048355
130.828079
159.670212
156.848511
145.962387
153.845474
140.331253
131.101883
144.066650
148.494949
129.726837
124.818779
159.853516
166.505936
162.912491
139.854202
130.117035
144.473877
127.969406
161.603943
141.753937
143.318619
134.024231
148.139877
119.553627
144.204926
142.777618
-9.354312
7.779174
147.793457
169.641602
170.183685
171.706253
153.627289
156.079620
113.919525
127.938957
124.968246
138.150864
149.196991
144.734268
159.540146
120.041603
144.221405
173.601334
153.874619
153.409592
153.822281
150.240158
135.396805
31.111315
-32.158031
-17.232058
-33.235935
32.940552
25.628801
14.973351
-35.446404
151.932266
139.981995
118.383919
144.464264
174.778458
130.642868
150.947037
139.681366
152.598145
-0.123541
-30.287615
171.569733
148.902451
155.534271
164.856216
151.351074
160.643127
138.298035
151.580032
157.301132
142.686264
125.584152
135.919357
135.837921
6.639946
-33.713039
21.728834
147.966553
-33.440002
6.902426
11.979804
48.070522
-6.506290
-24.362055
-17.916246
29.210756
-21.493311
152.422989
133.494354
155.946182
150.862564
170.631027
164.798950
153.348587
122.391220
144.332916
163.420258
159.683121
168.315811
155.095474
161.878494
144.495041
147.200394
147.022247
150.485565
132.764496
154.437408
139.405853
170.491501
172.925079
146.621475
166.845413
149.734344
148.064423
120.704079
156.804565
-48.563259
161.302063
173.449371
144.548904
103.664917
138.138214
169.289383
146.641235
144.569687
155.547012
155.602951
148.466003
141.472748
147.922211
157.244873
32.715195
27.777409
73.307266
160.458740
128.902618
135.830933
123.217957
102.169205
142.683960
135.589874
-45.161030
17.681562
-159.535049
115.216339
159.715454
-10.649837
23.655464
28.128603
-28.158388
98.309845
155.574387
151.458755
159.942688
138.350357
104.821007
149.795410
135.598557
134.626404
152.080566
133.376602
126.561989
137.496964
154.534271
157.496307
175.581406
152.289474
156.904419
146.953171
159.807892
133.681946
125.857536
161.036057
139.989426
158.801041
160.276184
171.059845
100.810349
136.686661
146.861557
146.446960
147.684799
156.883621
136.673401
134.082672
-26.830061
7.329540
2.266586
-40.426151
7.814619
134.647964
149.126495
151.404816
-14.523905
140.367508
147.380463
154.307083
151.216858
144.185654
-53.258121
-43.957966
22.467567
11.533396
-6.258743
-28.366457
-41.981831
-20.298120
-33.609352
10.083092
14.729430
-10.086115
131.207413
154.592850
147.073059
134.839203
133.149918
155.028641
165.920975
-165.424438
134.718750
151.040466
112.132095
-0.985760
-38.727680
-34.120186
-34.931499
-14.780398
-15.480578
149.078125
155.179230
121.737457
127.923340
156.401505
141.315079
144.911240
136.877884
133.800552
150.332230
-178.754776
141.768997
155.729172
154.830933
173.021027
175.129211
151.499908
154.119034
142.891525
145.382355
157.021362
155.450500
164.340149
146.556931
132.742691
144.947083
144.845078
147.002991
148.625656
136.619965
129.002014
142.115219
164.985825
168.106232
152.908081
117.177643
161.722885
159.593018
-27.652309
22.142986
163.801941
106.770180
-12.770514
159.097397
145.983826
139.046158
115.101196
147.550797
167.685028
129.513794
144.183624
129.645538
171.737640
143.445328
111.046654
142.090256
126.280617
146.518570
157.316360
139.392731
156.287842
146.532242
160.192337
4.452894
21.672493
-35.447601
126.699425
148.176880
135.188126
160.810074
125.857773
-48.682491
-21.475176
-32.646038
131.126923
162.961426
138.780167
126.958565
147.198837
132.595978
121.945877
140.681000
163.790390
141.852692
143.732254
170.921524
150.653351
136.452713
170.455643
-0.564059
5.797179
-28.676390
159.366241
148.784348
105.170975
133.756897
128.804092
144.340683
155.101395
177.381683
152.970261
160.639511
138.434448
151.718292
161.189789
143.176956
158.542816
167.468201
163.846039
125.287712
135.968384
-26.878468
10.288166
3.539335
16.979877
11.466058
-21.656000
148.943359
152.892609
165.292343
139.667664
137.406235
132.730453
153.401077
140.632065
157.625168
155.392792
143.176437
146.948563
161.826187
168.673676
139.276276
146.199295
132.405060
128.876862
4.162266
-36.699699
10.750192
149.944061
147.445084
132.501541
149.912567
143.927094
133.650192
167.841919
135.259171
121.261940
145.599991
152.577972
149.039078
146.492844
-166.120605
1.990955
147.575958
125.123184
148.444397
132.660355
163.134827
166.267792
139.355530
12.299000
25.160788
-1.375297
148.632767
128.443008
153.343842
154.479675
135.638397
79.218971
-134.131638
-125.283226
-163.893234
107.535950
160.047958
150.014252
156.544678
5.335534
-7.956925
-5.916655
7.144518
-44.050636
-12.411378
-35.743729
-23.895144
-21.859680
-21.387159
-24.460289
125.350975
-177.464554
140.193909
1.348136
-100.344093
2.165098
-29.730419
3.176751
-43.978466
143.509628
132.951675
132.905106
143.717285
135.412369
144.908203
156.236160
9.689697
13.427043
138.899597
157.448013
170.723541
144.162979
156.095230
148.368469
6.543287
-3.036477
-38.373707
24.231398
18.181383
5.826150
-0.219397
-37.551044
9.837272
-7.670790
-25.374369
-28.632044
21.910070
-43.596382
-34.195206
-39.173065
8.320459
21.909512
4.638401
136.379776
134.393036
166.406219
149.628723
131.282654
144.050781
140.712418
146.709030
154.018967
148.806320
141.046341
146.279312
153.660950
145.281219
165.706146
155.698914
160.553818
134.467789
154.267487
125.501549
-0.128204
9.165853
-23.835018
33.688438
11.887566
-30.827044
1.387621
21.400248
-42.692162
-38.042953
5.302821
-19.843866
145.350418
148.107117
-34.814827
12.641751
-0.086229
-7.660448
-12.891570
158.113617
157.827499
143.016876
117.332932
138.237305
150.919174
135.014938
141.388077
0.463094
54.096405
-27.444872
105.009232
160.026703
144.732681
125.427017
142.217468
112.888008
154.967133
146.607162
130.873596
141.344910
163.025391
165.752411
142.699203
114.670143
151.099991
149.164230
154.867142
152.742828
149.759888
121.477829
154.245789
151.409851
152.045456
143.704391
147.242294
-8.738735
-23.042568
-20.361454
85.168060
14.979774
-8.358910
-0.688986
-49.546673
-47.851307
16.540014
32.462234
-1.666126
-35.672031
8.136197
104.669518
128.891815
146.029724
169.751923
168.128387
177.139664
143.867432
12.183190
148.162811
155.384903
150.417572
-4.689013
-3.022584
0.048457
-24.246971
-3.218323
-44.440620
-25.374903
146.034531
126.745872
169.858292
153.972748
136.627350
145.930420
146.721344
144.729813
170.903366
133.668930
135.336136
165.928421
154.704636
135.202454
162.076630
102.250061
135.966797
154.794464
154.972885
151.469284
157.155487
139.117798
124.342682
142.579803
155.442734
142.110825
131.174957
123.599770
140.965225
132.475876
3.662281
-6.675999
-28.814018
20.685226
162.253098
157.775360
136.751907
138.992599
161.919708
152.922928
140.004028
147.242477
-168.273865
4.131379
2.482464
13.944143
7.714596
33.101830
-15.579138
5.768912
-1.602300
16.128317
-23.730364
18.102217
54.809978
19.186167
-21.257191
-3.351410
-15.457813
45.506836
140.657471
153.292694
135.048462
134.579422
149.264771
114.161255
156.911407
149.476593
5.678408
-31.433994
14.770476
158.278595
144.116714
133.744186
151.382828
150.864288
117.402885
139.998154
-35.487564
-6.322977
-4.296417
149.717804
144.114471
125.134712
106.781326
106.671860
-40.150928
4.819548
0.571982
-39.121368
-7.617029
133.799652
120.729446
172.871445
106.553947
156.980591
144.990997
162.745468
145.682709
142.448395
132.659134
172.927277
162.052185
157.159393
146.757233
138.741455
171.336746
137.771378
140.286087
-176.318146
123.989754
106.692497
142.967834
142.402039
138.262268
115.034721
144.227524
23.320379
150.442917
155.813065
146.417984
149.884552
153.678650
146.320923
137.989349
135.293777
155.849854
164.943924
146.335052
138.302124
131.428925
173.291412
123.590042
177.232956
139.977417
150.323730
146.381271
146.825180
142.638351
164.290100
162.849289
145.748459
-29.490347
-4.058013
-42.687820
156.209030
145.936310
153.088058
104.935471
136.679932
143.511261
160.114182
162.926392
145.092194
136.273499
128.244278
139.164200
-167.543228
136.050095
96.772827
157.022263
150.799210
150.449310
136.399826
152.265701
151.131866
134.423889
143.310898
153.807373
134.033997
8.443873
-9.849338
0.254109
137.268280
132.188538
171.188812
156.305130
176.762375
124.792465
126.749290
150.117218
143.059372
114.192329
154.600372
139.120850
147.083237
137.671463
162.886658
138.391907
112.841858
153.935547
143.253571
169.417313
137.562622
161.183365
118.039772
138.862579
172.719360
11.993634
-8.056517
-2.525535
123.228027
115.376495
169.409912
112.313065
147.893066
153.637436
126.476875
161.886154
158.241302
141.866516
120.146461
146.893219
126.590706
154.943924
169.870773
140.485840
169.099091
127.863373
167.419083
121.416786
139.410568
159.285812
145.910004
143.232605
146.330292
132.364243
150.317245
136.777115
162.217392
144.921738
162.793015
16.563545
4.324317
-19.811619
1.298298
-46.986984
-3.701263
19.917810
149.581161
135.113724
144.767960
147.666229
144.065292
147.499527
150.859238
173.104523
147.054367
120.817902
148.762085
113.630142
145.884552
153.708862
144.010696
169.492508
127.989662
125.541466
-179.348969
-164.929733
-39.394691
44.481815
75.866714
138.606140
142.730927
170.730118
138.533127
154.244400
135.597198
155.808853
145.803574
166.857285
174.271072
132.264557
-175.199387
144.922241
138.194794
165.027390
155.598724
149.852676
159.549011
168.286194
155.036057
158.737122
136.434036
154.050308
138.196198
143.707825
122.323448
114.898430
125.415405
152.740524
152.097855
137.809128
132.443176
124.643539
151.972946
136.851547
155.360718
159.789108
147.938446
129.834564
146.771500
124.424759
137.215683
155.438126
130.744232
135.946640
166.288330
150.544510
153.963745
165.056122
154.546341
66.872818
119.169365
174.528320
141.505142
150.505188
170.253296
145.101364
167.522949
123.165024
129.868576
140.488831
146.705933
118.370918
134.685822
158.174988
160.821640
156.035797
146.096512
162.146057
156.115005
168.215836
29.607613
71.398331
-168.303741
-150.716934
-152.388168
-140.736252
-146.999817
151.704422
138.793015
-171.782135
-149.876999
-144.723328
21.791658
134.352722
145.327576
134.413849
159.464554
153.219406
126.198395
177.352463
157.784271
151.314667
124.068069
137.979935
149.306610
-36.240177
-7.823255
-7.911674
-5.432747
-43.090240
-31.391129
157.415878
151.980087
107.849953
-18.922142
-1.075928
142.808075
123.873573
137.160355
139.124695
156.136581
143.676193
150.559433
101.975548
146.815918
120.766457
127.539841
148.278946
101.729019
138.528305
146.393890
163.863052
136.782104
143.182968
146.007980
156.848923
150.342514
137.402664
162.055573
136.919006
156.695908
139.354233
161.610825
149.769638
149.214432
150.507278
148.050079
158.124985
154.732880
168.764114
133.052765
154.947784
162.599655
149.639099
134.658539
-164.283630
154.031250
173.438980
153.289139
-179.126190
146.043320
148.412796
19.410486
4.704112
2.540140
16.811291
-8.799776
30.606939
168.608795
142.541199
137.608353
151.070358
154.641678
151.966141
150.321381
19.864029
-34.694733
-36.534222
-21.700985
150.995987
133.402191
147.881119
150.914352
147.924042
156.105164
-179.274750
171.866211
116.575096
149.675476
112.089828
152.910828
127.910561
132.902328
146.280563
155.621979
120.367737
160.200073
145.656616
145.279404
153.477386
145.660995
167.759857
133.328110
135.185745
129.428253
153.566803
139.007416
159.533386
141.103210
166.310303
139.202103
151.571411
163.097168
150.943420
161.634506
18.925310
-132.724167
21.338652
146.905670
142.248657
138.466690
132.561905
138.816483
-177.031387
117.220848
145.184402
166.994644
154.293137
171.364212
138.099487
149.693634
134.167542
138.296707
-8.805802
2.215760
15.604778
-14.616259
10.636283
5.384778
-24.288515
-38.179256
-13.652411
144.552963
153.921204
157.721085
131.859512
173.643555
144.637451
153.685394
145.859619
132.510300
167.094070
131.200134
137.705429
159.574051
135.948380
147.085251
-26.256443
10.253691
-15.737267
-26.578777
-11.343349
-23.448601
-17.057751
133.692749
153.434967
153.281982
18.458622
20.697887
134.415573
125.123222
150.360825
160.303894
160.379059
152.214981
129.335831
138.068481
139.662094
149.933731
101.499580
124.302139
169.500854
148.306641
153.446167
171.895096
137.434570
147.848145
158.392181
110.796341
157.811340
138.949509
160.232681
130.672333
167.741272
115.592964
165.034439
144.865845
138.999435
144.822296
140.341263
130.993210
122.684067
149.925400
132.195084
149.558289
144.063446
150.634155
136.127274
108.707710
149.074203
165.067001
-179.370361
119.057816
117.371643
142.332001
137.727127
161.325119
153.420410
133.977600
128.840195
157.252960
-50.148224
31.141321
-0.444114
-3.677220
-19.282431
13.771890
-15.797768
-21.262964
155.478622
134.472458
171.995392
139.533569
153.496124
166.202789
170.589493
163.278809
166.216599
149.939987
140.799072
143.682755
149.509903
140.352249
143.153427
159.551956
169.540619
140.390625
175.543579
133.868149
152.670120
148.057892
136.578781
15.018504
-4.772862
6.983115
-4.643592
20.031668
8.103677
-2.535821
-44.837505
12.537025
-1.653392
-10.845892
-2.856361
8.208247
-47.552792
17.806026
-46.909748
163.584564
140.483597
106.185425
146.853165
147.414795
147.603683
147.226593
118.210953
18.723637
14.605550
-33.880993
-0.137056
156.687210
141.786041
175.660538
138.181793
156.266968
173.772491
164.669907
142.827286
128.349426
167.084412
153.482773
-3.345036
120.629013
143.475189
128.504913
135.367279
126.724998
21.439392
149.304382
135.795441
128.056946
174.001251
147.879578
82.922699
70.162125
-8.257875
14.571423
-40.872868
151.850662
166.773819
135.049927
146.201935
132.575409
151.984329
130.333603
115.923477
141.716965
145.654510
110.744705
-167.756378
125.441811
144.440750
161.689316
135.626877
142.293396
134.838013
137.520798
137.949493
134.798615
153.630707
162.658951
155.683578
147.677704
133.073883
146.253098
158.515228
151.489700
83.306908
157.173721
141.556519
135.781281
144.954987
174.200760
163.345718
149.445572
109.584709
146.316101
141.012634
147.631363
13.926446
49.254261
-129.496002
140.809372
32.971516
17.547083
169.920624
2.919401
-2.132123
165.292084
136.022797
137.411118
124.802002
168.076050
166.242172
147.933060
155.300278
147.739182
150.126709
149.784775
138.648621
-156.416702
-152.324631
-142.949875
25.978027
164.498047
-160.019592
-145.761398
53.723999
0.437902
162.113739
157.240845
138.419861
141.099350
143.674667
171.609482
136.831772
143.195587
132.745422
112.228378
156.555420
134.049606
152.813843
144.108337
142.635483
140.891830
143.750015
141.386261
154.982559
117.434990
149.294037
147.941238
158.369324
139.602814
149.640518
126.379807
156.255676
129.282181
150.028488
131.255127
149.354507
125.018982
144.613358
161.533798
127.409492
154.540283
169.888657
5.403450
13.739791
-21.786690
-3.462662
-37.292213
-34.208069
-37.031086
-43.405067
-38.064747
-5.062873
164.149811
159.712952
147.212234
153.745026
146.180878
145.128174
107.601685
167.530975
159.425995
168.108337
171.060806
154.368729
145.177444
-6.852717
-9.145936
14.697093
-7.999908
-42.493572
6.752731
-36.507244
-29.910151
139.012970
165.540405
-6.183011
-16.514420
-45.501633
-42.368240
-68.586868
145.794891
145.460297
142.370636
143.450836
128.475708
147.665436
141.810059
134.177368
151.301437
132.093399
127.268738
137.784607
132.448120
153.076935
168.326233
143.661438
133.183975
158.761353
116.644951
143.491394
137.390396
112.468796
142.812210
137.504028
144.469193
153.390076
139.243637
134.443985
163.146484
-22.632433
28.510815
13.221347
-18.715357
-52.965279
-35.445805
-46.745525
-37.275490
-5.166494
135.373123
137.798737
130.688156
153.993484
155.041687
140.476242
144.350372
149.648514
153.925140
159.490524
156.617752
153.651978
-18.179752
2.286275
-4.402020
-12.244757
-41.451077
40.151417
151.645996
145.725159
161.088913
-20.622953
133.680328
148.686661
133.308960
130.284653
143.579071
-43.781239
9.402138
22.195116
8.173250
148.614578
151.309464
157.165985
135.923035
-47.461906
12.342387
146.765228
3.687483
120.649902
-41.170006
7.829876
151.187134
151.450958
152.110031
129.173538
15.822361
147.167496
136.521851
10.387753
-37.017666
173.005219
134.643265
167.740753
152.942734
150.620178
141.728226
154.660767
124.933350
155.331757
150.569733
4.394226
-20.983883
126.857422
133.241714
150.834106
145.038406
127.382187
135.854996
121.368889
126.280846
-27.517487
-137.823410
-112.016060
-134.524673
-155.229431
-154.868454
-175.493088
177.631210
-175.623581
144.607910
133.722366
147.229172
145.819885
153.212997
150.983490
169.838074
157.394592
138.848923
154.640427
133.670486
126.565887
128.481308
153.948029
91.260216
164.948288
152.446014
144.728729
147.032806
134.883072
149.981079
133.456940
119.680428
135.675262
140.824493
162.959961
145.479568
164.457367
4.165934
5.413414
13.154675
-63.649811
-42.934765
-44.310192
6.417318
22.335236
-30.503021
-4.799794
-17.586742
-37.082432
18.816240
151.541763
156.122742
133.800797
160.167664
142.172546
138.590439
179.390900
157.137680
164.654495
130.678177
153.530090
147.199036
145.884460
153.049911
14.559037
-126.191452
-165.365021
-142.088257
104.214828
7.879006
127.157814
156.683792
142.450058
152.835968
148.368271
37.926056
-42.479221
-20.058640
-18.772215
-9.191288
168.677994
162.095551
117.920326
-38.590370
-17.388805
22.700006
-9.808306
-35.748878
154.290924
136.283401
128.410110
106.986588
143.393173
156.536560
175.494186
145.423279
151.177643
153.423981
134.731598
153.437943
158.329544
129.726929
156.761597
136.291031
136.655273
115.947548
167.214935
164.098831
131.070312
135.580688
135.762634
151.320908
174.549240
137.956207
121.858597
98.933662
164.325348
150.456116
115.535828
148.458496
152.133392
152.843216
161.082169
141.030609
148.404327
153.826126
153.109909
157.616653
141.847809
158.745483
161.937714
144.574081
139.063599
133.082993
154.609161
158.966003
158.131775
141.783478
112.474464
139.569916
126.305023
161.490967
135.949371
144.538345
99.277817
162.743393
128.228455
134.266739
123.345207
20.750851
142.269379
150.497971
154.440506
133.214966
155.779556
146.782745
142.875854
159.224564
150.185577
155.510742
155.337570
149.581757
169.415253
129.814316
141.938385
136.119766
140.364960
-28.740276
-32.581429
18.353460
16.471487
-37.370865
-11.409416
145.286591
165.159225
154.753342
162.820618
156.480377
150.804810
170.892273
140.485840
159.359558
156.494293
118.944214
141.867386
148.581253
-150.709885
-52.149487
159.940918
-46.447731
160.824478
169.522049
135.775833
122.041145
150.035294
148.880356
149.286560
169.620636
124.441612
169.721771
135.076111
143.469101
173.302170
124.821930
156.902557
128.118790
148.006393
141.712860
82.033562
113.061646
172.865540
151.384399
114.467201
145.038132
-18.687431
37.593678
153.074738
147.100372
142.495468
155.619614
143.382874
157.671585
-13.611333
48.137901
145.356903
113.980347
159.162476
118.550095
149.031967
163.465210
102.895203
168.833191
162.574768
150.306458
139.236771
148.259445
145.270264
142.642090
147.621902
125.213165
158.460159
147.392609
163.936127
132.421326
138.331207
149.899292
144.739777
133.093689
149.072937
138.671112
139.895737
137.053741
156.022552
157.781830
154.803467
163.283600
165.905167
145.920975
173.133408
32.101974
-3.415754
-34.044613
148.049789
140.680450
123.100250
142.390625
-15.395535
131.238815
158.588684
119.092514
137.656891
130.783615
128.482910
127.919312
159.371902
148.385727
156.555573
155.643295
138.381287
143.564804
154.728775
136.098541
156.696808
148.212692
166.147781
153.469391
137.199738
141.966461
154.133163
163.532486
-1.336181
-7.655501
-26.638632
-13.676164
5.432494
13.580956
150.492172
166.430252
115.914612
135.812683
173.231094
150.605820
151.082504
147.785751
142.958755
147.835403
127.336891
148.789841
36.794811
-49.103313
12.678540
-1.318489
153.576965
159.642670
-178.877243
123.082573
152.322220
149.219650
145.096176
161.159241
110.353813
137.844162
143.484879
153.558899
146.551514
142.014282
144.071335
153.466080
150.759552
117.764969
136.455856
152.098495
144.793167
154.439743
146.174240
141.486053
138.829727
142.694931
152.703323
151.243958
139.069550
138.253815
121.165840
139.713226
-11.349181
-12.903290
9.834414
147.029816
4.419649
-9.180463
-4.972639
-11.900739
56.892071
20.486349
126.222557
156.008743
150.192917
113.670547
156.015091
16.540207
114.292091
127.974899
146.139938
153.562531
148.319366
140.949524
129.095596
150.888947
149.289795
153.065567
171.902908
62.068451
129.012222
156.977142
135.417419
7.398390
4.998927
46.923527
-5.028937
-15.323112
-9.250216
-26.464302
-21.212620
136.074173
128.589935
154.418610
134.830185
148.492477
111.266235
144.756393
7.930459
-13.187004
-22.467131
131.097626
141.084137
2.574354
33.245647
-40.418640
149.606247
121.585503
160.115479
150.487762
152.903015
124.935478
109.901001
138.621323
139.573029
158.106659
143.446030
144.790512
160.947632
133.610092
168.750092
110.072639
157.546722
143.346054
141.608093
111.902054
51.615753
156.221344
161.183868
151.817200
117.715042
173.881104
134.700607
150.048615
128.835251
141.329346
155.873978
164.242737
149.828262
148.042007
10.706548
-102.500534
43.398266
3.810279
-9.560776
-49.892048
156.824432
125.263283
133.452637
157.901367
117.409637
147.980499
131.929825
158.490784
159.699036
142.158279
147.082077
132.838272
165.476318
160.791031
164.630234
122.985237
132.789551
116.151390
176.262817
161.252472
24.014650
-42.542366
156.918594
130.832397
131.563477
137.581360
153.338806
-176.972488
178.475418
138.252975
127.964378
159.319870
140.697525
137.526474
172.430298
156.826233
158.500229
-10.793571
8.362291
-0.259443
20.479448
4.219093
26.092442
2.974272
-9.922142
-37.634037
-35.117062
-12.034634
13.327007
125.521042
164.921844
139.321228
172.741806
141.362045
159.719040
130.174652
146.093613
158.374908
148.354126
158.973816
111.718956
120.458878
136.959442
141.871841
146.750275
115.899040
167.444016
152.645645
126.874405
-175.356354
88.290916
131.676804
153.458603
148.765457
156.921722
137.378952
148.266754
142.113220
137.138779
-27.879023
-35.668861
-44.809113
8.113628
139.116699
140.605362
141.189407
113.972572
142.752777
166.380722
150.080795
122.875641
132.631744
136.565048
132.733887
130.082550
143.655243
157.086639
165.938995
120.320595
159.053696
131.814804
157.333679
146.137787
140.962769
132.263214
142.675323
151.831146
140.395370
133.532944
139.933044
169.781448
147.952026
152.394287
108.998589
131.216049
136.190918
136.485504
153.729614
165.225357
139.871399
124.334213
5.959043
3.755306
-3.971974
140.781357
161.757614
144.418030
144.481995
144.700226
147.485855
145.145187
164.880997
174.000687
151.571732
136.139603
167.009613
143.073608
140.350494
160.185120
125.229492
139.588242
136.609818
-96.972305
5.473212
138.130859
127.640755
149.622269
144.384216
154.652664
127.410271
100.515465
-45.541218
16.559582
-40.844902
-46.636925
144.774841
138.223511
156.545456
137.251862
-12.632916
-38.447731
-7.554683
-7.989472
5.193992
-157.096878
-155.290222
138.472443
124.227448
130.168213
143.804428
136.899033
-175.013504
147.105270
142.051849
171.800003
118.734390
138.811539
150.960449
148.027267
134.356628
159.421722
140.793442
144.904907
-13.224288
-34.366566
-18.775314
-39.370880
-36.025665
10.180142
-18.693090
129.734985
137.230515
129.165375
147.760986
163.454987
139.203308
154.676239
143.973206
17.074438
10.116140
3.088637
7.847778
-74.714043
-30.318733
-45.711941
-29.341774
129.456970
158.052582
-177.791473
148.264740
134.525055
-37.645405
5.952394
14.856296
-46.829704
-15.019057
-27.308956
-23.215797
167.769821
159.793625
144.853531
144.557999
131.059387
154.262558
20.415438
19.012932
-35.337791
-1.803091
9.228691
147.976212
125.216415
1.230829
158.583221
147.770828
89.490517
135.064285
155.636749
127.547981
155.063202
168.654282
156.390137
152.738434
136.345184
160.683365
169.737518
120.636787
166.018448
165.388321
138.844986
171.996140
140.972382
118.765724
147.516098
147.148254
156.133392
102.481018
158.908234
134.015717
109.461777
152.721268
138.509811
145.134430
128.722458
109.194183
133.045761
114.096191
169.371368
144.176117
-8.271845
-11.028105
17.953056
-44.273064
-19.052340
1.506621
2.039896
-25.860340
4.633499
12.211848
-43.924301
170.419617
164.365662
152.376205
150.586365
132.254333
148.032623
167.400696
154.314728
170.257538
147.657150
127.598091
144.752197
159.912735
127.365662
136.821243
130.485016
162.448868
141.039520
162.202209
146.578064
152.271790
139.676285
141.571884
151.002213
137.503311
129.169754
144.127167
140.454437
102.798958
135.796448
138.986374
139.031281
154.393875
145.193756
170.727554
144.106171
128.159286
129.980743
146.330673
127.303139
157.168213
163.189743
154.217056
101.212906
149.734985
127.824799
124.779968
148.659225
131.732819
135.582413
125.087135
136.575806
129.591660
147.043198
138.936005
139.889923
-39.254318
-2.536207
-28.090302
-38.902576
143.794006
134.141281
163.435181
166.888580
137.025040
129.499985
152.758301
135.403229
148.047272
137.073059
-42.866421
-23.332624
17.777502
21.574379
-46.501675
63.828552
-39.684834
10.345430
144.079559
166.356537
153.508240
152.968292
136.898407
-8.419745
-33.433136
2.339335
17.842163
-33.464752
-77.117004
152.149567
134.877777
121.547417
138.085510
149.165237
175.824387
162.814651
129.720245
143.526749
-46.189079
-49.000217
-8.970121
-4.145103
-12.313180
-21.996887
-1.929655
157.409088
122.048729
123.855614
0.427958
132.101181
147.417007
114.922218
139.269241
145.809265
138.585373
147.218445
151.173798
156.995743
159.388016
128.741898
147.581543
154.834824
122.377861
-4.145245
-42.082073
-34.603394
-36.727505
-9.354018
15.665400
0.893505
16.351000
-9.663264
18.130926
122.485176
-28.401852
7.514026
168.914993
-27.616425
142.340759
133.470093
146.640274
143.763672
138.271515
140.959335
150.639648
130.442780
150.295258
150.735947
138.631683
133.060303
135.938034
148.719635
145.961716
169.896027
158.403824
134.990631
147.026596
147.843323
167.587662
144.543213
138.657120
173.418930
150.737076
141.658905
165.214188
145.031433
144.632401
128.002823
160.088852
135.118042
-40.975529
-36.195248
5.334395
-13.829799
9.484791
-51.706272
-41.838318
-37.029854
-8.926297
7.085874
-44.765701
139.878738
139.378571
148.205994
153.509125
160.690430
135.024689
115.606148
140.530991
153.857864
136.466019
159.269669
169.977341
147.748001
137.263885
145.013901
165.134827
145.162674
26.955521
-170.781433
-130.960709
-142.998184
148.691940
18.828646
99.555931
113.061630
-139.774506
150.504623
130.991440
22.204641
33.597523
23.705206
7.536634
152.216629
142.622971
147.227692
154.565002
114.374397
130.822357
148.301865
136.230362
164.591415
152.269577
146.892776
152.535980
126.529495
127.022713
143.473312
130.270721
139.898819
169.045181
10.466232
0.856151
3.473896
-11.526460
7.314883
140.390045
148.577820
140.022156
145.496399
143.385284
20.892178
37.968830
146.882721
133.209641
150.686340
168.160995
135.848175
138.195526
154.704575
146.005264
118.782204
147.380783
162.714005
152.789948
145.449036
149.543137
141.760513
163.428116
137.606552
142.058762
107.363121
135.159454
3.162359
-0.468137
15.481960
16.640497
135.211685
140.510864
155.981323
146.636887
108.383492
130.933777
147.944916
147.603653
133.133286
131.000580
153.852905
140.352493
127.584923
153.315308
141.404099
150.555252
137.724014
158.834167
125.360847
-174.582809
-177.179489
153.472733
135.513870
158.553940
110.993378
157.417557
143.257233
126.918228
139.993896
145.047607
147.864655
142.013611
157.755478
142.550400
136.903351
128.276443
130.871841
136.610306
144.476334
98.823227
135.809891
159.396667
132.572281
-14.194583
-3.145351
-47.180519
-4.644436
4.357974
-37.327740
-9.368232
-25.872599
9.649990
108.672623
161.083817
145.598923
131.119522
130.653519
135.681458
156.643158
158.155258
163.705292
139.564880
136.189209
142.668335
128.580048
3.654895
-17.668142
-34.794350
9.500425
-9.518410
19.934324
-1.547628
96.014977
156.123917
141.985504
159.552383
142.463486
154.757141
149.640945
148.587540
147.441071
140.263992
142.582748
178.209534
143.140076
161.472366
161.943832
175.666214
150.161850
112.878189
-32.338638
20.100100
157.117584
152.575058
151.916687
133.452362
149.396606
138.687180
151.860565
135.801956
108.166191
157.952545
136.223419
153.404312
162.882935
145.403183
146.516525
147.818161
143.834534
136.558792
134.882507
7.778418
-1.547122
-13.458261
148.716354
129.831268
127.612869
136.649033
143.617447
123.232155
136.590057
155.007935
132.022675
26.253517
58.419521
-164.518677
117.485207
13.158381
-51.107376
2.698636
-36.134296
22.077648
-19.190914
-14.817500
-41.013279
130.436035
152.347275
154.469910
138.029953
157.806396
137.840637
162.625381
123.360298
167.906372
147.776947
142.924301
152.885941
120.691925
159.712524
108.238609
138.459946
142.906906
153.552048
131.906158
152.568405
137.870148
129.611465
154.252487
142.924026
165.027573
151.220428
147.670959
139.596649
160.050674
144.207687
154.238251
165.700974
115.659782
138.424835
-7.044643
149.634979
127.957550
4.587102
-0.339773
23.246336
161.220215
132.127731
153.507339
143.711914
128.635544
136.392212
142.981506
155.602356
161.200180
141.508041
170.837570
135.885712
153.620102
147.203003
125.834259
146.101562
2.694644
-19.411184
-12.991982
-3.978526
2.362812
145.565018
158.049149
156.328125
108.488304
168.855499
154.055618
141.899765
140.901688
138.824356
161.480347
145.154770
-166.065033
164.483459
144.243347
126.229156
117.792015
139.360611
149.383316
149.484146
169.547302
141.921448
171.803558
174.034042
159.555862
166.073532
147.698547
135.886414
138.821213
136.048233
143.866776
147.376465
143.623032
119.429703
161.765640
159.445221
132.348145
134.660614
130.367020
141.741333
-48.070911
17.668076
-154.769012
-153.697205
162.461151
-156.072159
12.912875
172.127365
150.033508
123.685974
136.598770
145.384125
140.228043
139.174606
153.866425
169.181061
-41.223610
0.876480
-2.498418
-20.039782
-15.346241
-31.755949
1.934113
1.302812
0.513200
155.664536
139.492599
145.063705
158.273087
-142.818970
156.272461
155.043045
163.389008
146.198257
162.224487
172.563904
135.246048
157.766830
-31.658949
-7.288092
-14.190446
151.233780
124.728317
150.554413
147.065155
9.229053
159.895889
119.664146
170.118332
145.962189
160.801193
146.279861
159.640671
153.777924
153.933167
140.330627
158.974304
154.337189
-22.989689
17.120983
97.269043
144.170334
-5.675646
-0.135621
-13.618659
148.752975
147.753799
163.059250
129.015244
126.666672
143.728653
123.038116
111.545929
149.622696
171.233002
136.501343
156.433319
151.595444
139.494400
138.314407
125.968681
143.525284
147.864868
174.392151
135.004333
166.247910
151.527191
163.036453
159.786118
129.638947
140.432968
134.796936
163.386826
125.128838
162.094711
158.232208
37.035957
2.566130
5.019344
135.233368
132.583557
133.867935
142.484299
117.247414
141.816925
149.963913
148.037018
135.316635
150.364716
141.001099
-166.159851
153.862503
139.790222
165.000793
143.279388
152.626694
158.819000
134.544037
148.969116
145.577103
127.041702
152.484268
142.538132
164.607773
10.632933
8.872343
-4.973190
-15.117122
16.766209
170.640457
162.688141
140.772064
-12.672875
153.767227
149.770828
167.573944
168.340729
125.883331
155.486618
135.143570
119.599609
159.127609
142.739029
149.996109
121.383270
149.827179
127.762123
133.284927
160.758606
156.288391
153.585205
121.362892
141.213867
136.668671
140.621017
152.069321
132.999344
141.887726
152.535095
141.477768
151.195694
116.521805
146.783951
146.638672
142.102615
149.580994
145.220993
137.590881
135.188232
150.667969
167.459869
168.462143
152.954941
135.942093
144.784821
135.380234
133.988571
142.969162
171.242706
120.368004
167.514877
158.008682
132.154602
152.694168
142.865768
144.902649
150.288376
0.074019
-1.269029
132.507965
153.553085
133.321640
-35.732967
1.249292
166.917404
143.529083
164.472427
158.093781
146.969910
130.842834
139.421661
155.604279
149.987762
171.158768
135.710190
132.508163
144.336578
118.483749
-9.105605
-8.018145
-44.200375
147.591125
138.705856
113.774597
152.417404
137.563934
122.062088
143.210388
126.915314
164.910202
151.437103
130.848694
129.658218
138.509689
146.128601
162.395081
150.524490
152.809036
139.028824
158.290070
149.970871
164.304459
142.524399
148.184692
164.160065
169.665863
152.658447
141.152542
-35.682144
3.414894
3.037831
-72.909477
142.915710
142.040909
141.245697
139.807373
144.131607
157.483673
158.976791
147.720886
140.650223
144.632767
151.301163
136.509232
151.500381
155.132080
145.901413
84.137718
150.578979
156.118896
138.460022
167.443817
160.955795
-42.434029
35.283955
124.222641
139.180267
138.987915
166.541290
136.309433
108.288200
135.690247
149.137970
112.534630
130.077972
153.953644
125.520508
150.687180
124.837860
44.030548
-166.923309
-163.153305
-164.287109
121.082542
7.119515
-7.944728
156.971649
136.470444
142.336533
144.538406
144.789459
125.145325
137.123291
128.016968
137.891052
149.661041
124.430168
113.384071
-43.896721
18.776461
-42.295895
-41.993649
142.110107
125.561447
138.857773
162.281738
143.298233
1.568727
-10.950712
-0.531555
146.752533
65.479065
108.733337
-175.259384
150.749237
137.219330
145.067413
154.649658
152.863525
142.274323
136.019394
172.722244
118.206169
142.130661
170.096893
29.843195
14.623294
5.634542
-35.111874
-33.251053
15.871149
-67.318611
14.803205
147.640762
148.066071
125.966866
130.178238
145.618378
160.215729
128.945831
149.979340
145.989349
120.557808
126.757584
159.430313
168.793900
154.243103
138.646088
169.255173
146.608383
170.665497
161.280289
146.143768
179.381973
145.536011
160.021957
154.280060
162.298141
136.284256
145.363068
148.373611
154.672745
-33.255699
-3.175642
2.508270
-21.404636
30.796873
12.332798
-2.516840
131.053513
5.300345
-6.542298
-18.013174
13.215492
27.613785
15.003565
153.572662
131.209671
153.789536
11.840988
-27.585562
-40.770126
-53.035606
146.142349
137.477325
145.063354
142.073471
141.375015
136.127274
154.585999
152.118317
117.878174
145.610703
-178.935394
137.588669
155.120407
161.024689
162.279160
153.740143
161.703842
164.983978
149.210526
146.604080
150.918213
138.082245
156.631439
161.246490
152.655365
158.716049
170.775497
124.369461
148.851532
147.482605
145.292908
150.065262
176.355881
-176.133942
142.781921
146.397202
143.508789
179.960419
159.737518
127.646149
1.429576
0.481326
13.897243
-13.162791
19.402510
-15.227500
0.298051
122.426041
150.114212
137.529068
159.729675
145.690994
150.884644
145.563583
138.650986
135.895874
125.197060
130.133835
160.766586
141.327774
159.602036
147.416763
152.416977
-18.868275
-42.071739
114.546371
145.681763
138.160751
170.968430
127.235733
152.592773
144.050888
143.860886
152.315811
148.388153
158.956253
161.860031
121.816086
149.974091
141.570084
134.177353
133.470261
171.793854
144.076843
155.108521
132.266937
155.589127
144.391266
168.508133
134.170929
111.420334
165.541580
-31.974941
7.676545
142.297394
149.661331
140.468597
163.260880
126.118149
140.529694
151.591522
151.990417
130.338089
126.852043
170.305695
137.518448
159.338516
143.945786
145.639679
140.792328
143.781631
127.796982
149.915985
157.143021
134.299103
163.856689
22.558661
17.934155
128.985062
172.598099
135.408829
146.417725
141.258331
145.161423
139.384888
162.330795
116.954048
163.509918
135.377274
101.174644
138.024353
142.804474
139.152390
146.290726
169.106766
145.469696
144.053329
150.616165
-9.318736
3.440199
-11.260612
-7.480156
-23.924889
156.700073
127.085770
152.539917
139.014908
140.892761
157.416229
125.326614
-26.324440
-14.079915
-15.710487
-3.582717
-15.102541
-43.742714
134.107132
141.038559
150.560959
143.151245
151.746521
119.257011
161.321152
148.724243
161.481735
155.150955
139.138626
124.051102
141.632767
-172.588974
146.938141
150.576767
140.306656
153.796265
162.281235
165.202179
154.924850
118.126587
144.143097
139.091522
131.356628
149.284897
129.041153
143.152298
172.824982
135.990372
154.954254
163.521362
125.591133
149.822998
130.421738
157.510635
169.533600
150.330566
9.576041
16.364943
-42.063408
-3.832467
146.852142
150.113907
122.100433
142.550949
157.271164
-32.528961
-15.018728
131.034775
171.209320
133.930832
143.802612
134.501175
140.130142
176.549561
126.395325
146.925735
158.896713
11.825733
-38.586597
-18.927134
-37.293148
157.348923
143.741959
155.995071
170.541611
146.038757
150.861710
104.978279
124.823364
139.304764
153.207062
142.762878
109.933060
151.898453
151.966156
166.368576
131.215088
106.955345
114.880058
154.104279
132.907135
170.525925
137.546127
149.947128
163.002625
152.596375
147.548553
152.316315
162.589386
162.334534
-18.253788
-23.477840
-42.851444
-1.037032
-15.181937
11.488559
-8.090876
-33.288265
35.353279
152.013962
145.445099
164.272430
161.482437
147.781128
106.756111
147.650635
153.311951
143.240997
126.397026
155.699677
148.222290
124.838882
148.566833
172.353806
134.410004
146.951324
161.651291
150.404495
136.592560
167.487198
140.136185
133.722015
128.624924
146.011047
144.407410
151.364441
149.910019
154.724335
167.386383
163.504852
151.506882
151.968948
161.033188
154.938721
131.032532
144.748413
124.339119
155.471497
146.725540
104.220474
140.640579
148.096634
148.560654
159.290497
123.083458
124.656242
141.673645
140.790359
155.443863
133.941116
165.105774
102.841438
141.556808
146.258881
131.833740
136.319855
161.013123
135.798615
142.410126
161.448456
126.588684
152.859985
15.167927
15.394595
-0.612297
33.578716
-4.740905
-41.707279
146.714066
164.203857
136.936050
143.343063
165.202545
151.430435
65.370735
-35.240482
0.901355
-54.749107
15.706262
-36.270164
14.661123
-7.467502
9.657607
-18.052229
-0.213062
10.164788
162.421021
142.733963
144.438416
133.295609
144.059769
156.314270
122.241791
136.842529
118.444664
149.950851
144.693466
142.652695
132.676849
141.333267
141.437515
109.772392
159.043976
143.842270
150.370499
14.995423
-19.058680
158.409409
146.825455
170.173935
167.597427
140.843552
133.606827
148.394226
145.477249
162.876694
118.004089
140.201248
115.815727
151.288361
152.275131
134.455688
118.244499
162.505096
137.701508
148.116409
153.784286
143.559784
154.074234
132.948776
161.724472
98.325562
154.971207
152.981308
111.452866
126.212433
154.639923
156.772629
148.414047
128.765823
-8.989070
-33.158623
-12.072607
160.832336
134.660904
149.561874
150.323669
134.626022
18.247931
10.507267
-44.221813
-18.507261
-17.100334
145.584976
136.794769
166.543274
134.080521
146.662766
143.371017
141.782089
146.158707
131.965698
151.176910
168.109390
138.971252
162.005905
159.538696
145.983124
152.125900
137.322876
138.726028
141.412506
155.247498
118.790756
144.951141
151.998154
160.637100
160.107635
148.658890
142.226608
149.787872
146.625732
154.688095
179.354111
151.386505
-154.641434
157.948380
174.729782
152.984146
144.552231
153.234528
106.067802
12.496828
123.490280
147.724670
146.156937
145.911011
144.101486
157.699875
-1.388749
-10.918737
17.273291
-9.835532
51.655876
-1.534931
5.252662
124.460098
129.530807
133.166367
166.041367
149.789703
158.911728
167.332230
0.674637
34.915741
9.297812
-40.112072
11.653658
-30.211437
153.120621
151.255417
103.690514
152.958221
146.199600
45.864262
37.154305
35.529579
24.438250
169.837662
168.237381
164.264923
116.400635
141.585297
161.108246
133.627792
146.389725
141.683960
145.862869
146.535294
149.872421
154.418411
114.772911
121.015373
141.393021
-50.022087
123.106911
164.352539
123.785995
145.210968
136.187958
126.712418
131.290741
155.398926
168.624573
141.745544
124.056747
144.444672
144.222000
168.438644
132.109955
155.452972
131.492874
145.726166
157.517197
150.442200
-178.711075
-160.075424
11.424736
145.164810
142.480423
140.642166
166.688812
157.832458
166.548874
146.865784
133.501373
171.306976
147.616150
136.723495
159.083649
161.010971
145.439636
125.164986
166.126328
112.659180
146.515182
165.130371
138.131195
130.016571
160.835907
141.321686
155.145264
-36.518726
136.538986
144.521057
123.247154
164.679810
151.606842
164.986557
148.176727
7.852805
7.756536
31.940073
1.820912
9.521734
-36.305775
-12.612303
-39.594242
-15.406169
138.033768
135.477097
165.402222
141.163803
154.007202
-0.154505
18.832581
-42.522064
-12.706766
-13.270741
-14.410377
162.904861
140.154190
139.878845
153.324188
148.440811
158.351227
146.701385
30.291765
-8.144035
-37.168312
115.155579
144.817947
147.388397
152.730438
132.693008
151.268478
8.413049
-44.933060
-32.060558
-114.300133
7.215777
-21.759926
12.856408
-30.479553
8.744667
-45.358261
-23.727047
147.116226
4.346723
-48.919216
-7.355114
-41.816120
143.770355
146.197083
142.193390
141.721710
139.970352
138.278671
133.636047
149.044373
169.237442
144.553986
126.653076
161.782578
152.797836
154.795990
142.790146
167.847977
138.902512
118.678177
133.223755
141.277496
152.348465
147.829239
140.966125
146.791031
143.684631
146.913544
151.416565
142.633026
159.553909
110.470596
176.012085
-18.611498
-8.332109
-10.893503
-32.259117
12.878613
-95.060966
138.458496
156.452606
133.651062
148.111008
137.276413
142.387665
-7.327613
-17.032202
11.736531
-22.334518
-11.908999
-6.385217
-13.166165
-40.186493
-27.287048
25.288500
-14.895194
145.016891
118.700119
136.912766
159.448868
143.218857
147.218781
165.036194
164.354675
146.865891
146.316574
26.813229
-11.014510
-0.937326
109.253967
-177.905457
11.407603
-33.090607
157.863388
130.022110
127.851028
120.057671
130.471802
128.435059
151.582123
140.559113
125.907455
143.592285
-30.566679
-52.056740
10.137932
12.198442
134.966278
142.434479
148.912109
140.948120
144.426010
165.943558
110.637169
147.205795
144.970428
167.212845
145.511063
136.730713
148.570038
148.884964
129.355545
130.505508
108.246613
140.160934
153.088043
101.611549
3.282887
13.392365
145.070541
-16.527954
137.223007
154.431808
146.361481
131.241241
138.406326
165.948776
159.662216
148.928802
135.595169
140.126328
158.563293
150.308258
144.200607
154.900970
136.329056
148.287460
146.091568
118.758484
139.831787
144.341263
122.020500
158.149582
147.936707
133.324783
149.004288
147.459152
132.274750
135.552383
121.084824
46.364704
169.875732
47.736496
161.020004
151.311661
134.966217
121.988403
149.753799
-49.054398
-36.987961
-6.336297
-39.850376
-23.288914
-41.188545
-23.307735
-14.523538
-37.612137
-11.370489
-4.074772
-7.043919
-42.509438
6.396201
-27.947275
2.731798
14.879536
55.523712
-33.836422
-16.089249
29.815472
8.213388
160.890137
150.160370
124.407379
-20.346815
-38.265987
155.010773
135.873734
144.938217
135.120697
152.938690
162.797638
143.339539
168.635681
147.025925
127.753517
159.421997
153.790970
142.218231
127.715034
158.950073
118.751549
135.835739
136.520966
127.577980
131.442596
156.774521
158.149063
144.817566
144.838654
147.215164
169.822617
133.487183
107.111702
141.619354
115.561920
123.428070
141.932159
112.264931
155.239716
142.938065
103.907242
139.915588
178.042450
120.303123
167.846146
159.680054
134.305878
127.421936
119.639389
155.979156
155.066589
149.955185
151.135498
126.970818
164.672333
148.015121
140.516510
146.035095
-0.889775
9.577806
-16.564470
5.394994
24.135654
-18.053770
7.256310
-8.577689
-1.580410
-38.674450
150.017593
177.534302
149.873947
145.335770
157.223495
148.632324
143.457428
144.328522
167.883194
1.554441
145.667603
138.167542
149.326553
-167.422836
-172.009933
-164.486450
-151.046402
20.468523
33.176594
56.001740
-173.922195
-124.476418
-132.922821
16.729244
-171.954193
-149.378799
9.044266
136.427170
-151.657532
154.162628
131.753174
146.713623
140.934525
141.425858
-28.255959
39.153084
-20.311052
7.239717
15.367633
20.814192
25.149427
-38.274277
2.335064
141.110123
148.954071
144.250702
149.623260
129.666962
156.823669
148.412170
128.394867
127.157898
145.029800
133.931854
151.533279
135.489868
141.311020
127.055008
142.876953
154.315781
-38.840549
-43.418236
-6.633622
-9.722472
14.672654
-18.203808
-4.356714
30.843241
-5.308841
140.931671
133.695267
122.565445
155.396805
162.509689
145.685715
131.992508
-17.462475
150.223343
156.871582
151.833893
159.340439
162.865219
29.449974
-151.207733
61.718868
152.395233
45.947472
156.453125
144.886993
155.773239
129.396164
149.117508
154.058167
173.341049
147.042542
153.629059
136.056107
141.769882
124.374474
145.733749
138.912216
124.829269
115.846832
129.901688
-50.399879
20.394182
2.785583
-41.484802
169.933151
8.647813
7.710473
31.983038
19.928694
118.291000
161.330795
140.854309
142.892746
170.920959
150.025787
140.450897
168.320221
122.476433
53.582199
6.266225
15.234897
-1.665656
154.178253
132.064896
153.191467
150.119080
165.466675
157.917374
142.724503
139.753128
133.010834
143.089584
148.315170
116.208473
138.638031
6.378211
161.827789
-31.987926
-8.688940
-37.996014
-90.631165
145.259476
143.711609
137.510696
145.903000
140.700272
164.875015
39.273464
163.262115
150.890778
-159.577698
164.903778
126.037323
166.068375
137.168747
149.157227
149.997650
149.492081
117.218605
147.812424
145.993576
179.072098
168.093811
73.565849
33.830494
-155.770615
-154.230942
145.963959
156.225754
67.710396
42.690079
155.241486
149.780304
134.385254
137.746735
150.057846
131.345032
141.834122
131.998199
145.485992
160.607269
156.541595
168.104401
159.860062
134.368835
144.088547
133.600464
152.320419
165.877945
155.711960
145.414459
145.682205
154.690063
144.990448
163.561752
148.194489
149.230743
152.722092
-177.943176
169.191437
155.137451
149.740158
164.165878
149.954773
155.237900
151.035507
119.319748
158.904099
145.053299
162.535675
135.787277
141.019516
164.338364
131.399338
-22.243008
13.313682
7.032631
-4.675291
52.017685
3.409787
3.887611
3.540386
9.820667
24.132631
-45.768913
5.899402
-1.370736
-20.601999
9.512812
-29.649874
-35.131615
-9.709136
-36.419888
-26.800152
-0.034264
-29.943350
-39.579201
-7.247410
170.367554
155.810944
135.912521
148.348862
142.430191
176.777969
170.374725
151.212234
152.947845
150.064255
143.817551
151.293259
158.309952
-158.083633
129.627151
142.757507
116.692039
170.905762
142.157242
127.437592
152.106369
139.817062
149.510742
142.548599
169.332321
126.530998
155.251419
143.804688
14.442616
34.430237
145.988052
-157.689865
26.041046
159.838211
-163.850204
-152.528320
-127.070992
-139.880630
-164.349411
-142.106339
-165.592484
174.065811
164.438919
154.153809
145.380493
122.953110
138.939606
174.914490
130.818848
121.662987
162.462753
146.246948
121.253662
112.518127
141.106506
147.659134
128.677811
131.692535
146.810974
167.736923
156.457947
142.328827
106.492516
153.748322
167.213608
149.298462
137.739029
138.770233
151.702713
-44.255878
2.025744
139.534042
145.198318
126.121361
146.620255
161.647736
154.301102
143.228592
139.202759
129.202469
163.978622
161.297546
151.275269
134.152481
141.342911
149.408890
147.813553
123.043610
158.260895
145.012863
138.057022
137.372147
169.412231
154.996704
159.540695
146.683517
144.693909
148.275116
147.237320
147.627945
151.877609
138.494293
145.538971
167.056046
149.266037
117.266434
159.937836
142.181274
118.726852
162.822189
116.358902
138.493942
137.261200
150.529999
119.538467
8.447246
-44.028599
136.898331
123.833168
137.440338
119.834381
146.174133
142.648987
155.109558
141.625916
132.432800
157.499298
151.676331
157.387207
142.505768
150.718140
134.751480
119.679665
-177.366547
138.035675
136.055481
147.142334
131.747574
170.182526
167.364319
146.378220
142.862244
151.908829
159.627762
144.833832
116.103432
116.178467
130.244797
119.736816
134.386185
168.049713
142.393723
165.193817
148.536850
149.084793
143.290268
137.073944
135.362778
146.899323
129.843887
142.318192
151.850235
163.064865
128.243210
148.108871
138.150604
163.995087
138.027100
163.348557
149.851654
165.764343
133.150269
155.055252
139.374893
149.190552
156.601517
147.318939
152.900146
115.837967
159.436371
141.790237
121.310188
148.179337
135.141037
148.739456
135.539902
126.524033
131.161011
137.860703
128.665726
141.851990
135.410110
154.967545
161.120117
87.701447
151.886459
157.282639
165.252213
140.186768
151.095932
133.402496
150.283432
106.702461
132.246704
130.790207
143.859833
149.776596
134.146683
142.268845
138.949677
121.658241
154.133224
145.327744
22.514198
130.884125
141.575439
159.482132
141.957901
134.042542
172.150284
121.798073
146.290939
168.425110
163.240997
155.012039
138.022614
145.278168
167.708542
148.075027
129.052734
124.534843
150.432007
153.766098
145.283188
122.618202
143.953354
123.363060
105.853439
148.909912
-15.591228
-47.064796
-175.211594
143.758316
142.910828
72.669998
36.903889
163.440414
147.225540
143.940002
132.960327
142.506851
142.956299
154.978729
143.080078
134.766434
157.293365
135.773834
132.948593
160.224213
171.273834
60.631012
83.974449
159.757599
144.901337
147.695709
146.372635
147.900726
121.848618
139.568100
154.062149
151.396820
152.664154
178.477341
159.641846
139.387207
151.413376
149.542999
-178.016129
153.579407
137.984100
-179.766754
179.423920
157.999664
146.296844
133.080154
142.221436
144.147964
138.214920
141.154984
130.064941
141.352753
90.326347
153.771591
151.688309
160.746399
152.077881
138.159180
-7.221837
-45.878666
-10.687082
-41.090218
-42.351124
155.516861
119.494095
123.383698
161.354401
132.734253
132.910141
126.561325
145.522369
144.607117
149.784927
169.133759
159.098709
140.255661
147.857788
149.013275
165.152069
161.566223
152.087219
169.142899
127.045898
137.075012
162.835892
131.580612
153.785370
134.778961
143.642868
161.234436
133.685791
125.680389
139.887451
159.213577
160.999466
139.239685
132.150848
158.212433
136.332016
151.083237
135.112198
132.371506
150.018677
142.644760
145.000702
150.558487
152.376053
172.421036
148.060577
151.516510
116.808235
164.630157
152.875397
145.966751
26.032068
-46.759178
-39.885201
-40.057472
-50.324974
-42.011951
17.824879
150.874954
106.838722
146.758484
163.974426
133.175522
168.193008
174.911987
137.882736
137.934082
126.076408
139.130722
138.129944
171.842636
152.003586
140.276840
141.772095
155.841202
156.115143
137.089752
148.816925
141.584564
153.982010
155.128159
143.003311
161.230423
136.435410
174.542191
157.047119
10.996209
138.618164
151.874161
161.810150
-51.229519
-1.682490
-43.110992
-18.608963
-40.890499
7.418254
-35.062283
21.750999
6.687240
10.596577
160.000504
122.327408
151.466309
143.761780
152.045929
128.761307
129.195145
138.659546
138.810318
150.637177
178.015137
169.429306
139.606293
153.924362
127.416695
133.052322
142.089386
158.940155
125.261482
-41.494747
-42.943985
154.740417
139.297058
142.267502
143.987259
129.527252
141.301651
129.845627
151.095108
117.698288
114.807266
139.537933
95.258888
-1.730992
124.599190
127.461952
178.763779
152.746689
130.269821
169.695404
153.755142
140.243210
134.346237
126.457108
151.334991
143.573502
140.654495
137.013458
138.900406
135.942062
175.938217
137.037781
150.164322
164.337433
133.077194
147.528229
164.527390
152.284210
173.491348
148.759674
145.714798
141.842377
155.797241
164.497391
146.694748
166.228531
143.977219
129.335739
148.346985
135.231369
136.527481
134.605042
151.562469
120.721336
137.581421
140.367371
127.073189
155.777451
122.548447
136.365585
135.496078
127.082764
93.968079
134.198593
155.302704
134.699799
142.077209
124.599335
-3.857829
153.211136
161.135406
149.341461
163.057541
112.605606
7.466372
153.379333
144.271774
119.651901
158.535873
145.792877
143.542892
164.496689
144.747513
-7.310616
-48.132450
7.274376
0.279765
24.651604
-21.750401
3.947543
-19.503599
-43.920605
-49.655426
-31.481047
-2.964052
14.426190
-25.812208
-29.431255
-56.299248
18.225090
-35.522491
-44.681080
-41.695728
50.476574
-30.108763
-17.439186
24.789150
6.958380
-37.309853
-10.647600
136.518890
153.613770
157.902496
124.077263
139.960693
149.140533
162.015182
119.918564
162.181656
124.725998
130.809402
152.682724
147.824600
149.889328
157.546310
150.377670
147.920517
129.820023
134.603683
164.222473
139.843750
142.498032
165.246338
139.846527
163.584290
163.661148
151.068222
159.112396
133.095779
158.011719
144.488068
150.978912
137.698273
140.503082
158.241089
151.738205
150.694778
139.805573
145.816849
135.007446
150.660278
145.045837
7.583125
-3.892342
-0.265408
76.550491
145.112122
150.635361
145.478546
141.674057
147.654694
135.073044
131.460556
157.003418
157.279800
119.551949
104.914406
159.326584
132.771530
154.852753
124.855316
168.901794
130.480820
139.504440
148.396088
102.927292
111.186935
27.985880
6.100207
-1.541420
33.580841
-36.660522
-31.923588
136.302948
102.272163
146.946869
153.987305
138.972534
-48.488926
130.331726
148.581314
101.692673
162.988556
149.808884
149.400223
138.857254
90.271790
165.939209
143.109116
116.757431
145.238159
-53.980068
155.004456
72.861015
144.218201
158.269775
157.180130
126.856247
132.145142
-5.236672
19.294991
134.424210
151.534424
165.156952
-44.093658
-0.000000
10.886851
61.889221
147.472488
148.213226
127.531662
4.414105
-5.990244
-39.562958
15.636727
-36.758415
146.816406
144.093353
148.801804
129.875336
153.160400
154.986755
119.264915
152.789246
141.399597
125.019173
146.764313
144.048523
144.056335
156.613541
152.534393
140.040024
128.710831
131.935257
120.020325
152.621750
162.654587
158.937164
152.108551
-39.141838
14.177318
-4.033666
-1.456025
8.563414
-8.916652
-4.762384
-8.259159
-13.029601
-25.836512
3.517305
-44.907772
-20.235851
20.127876
-41.123463
130.174072
170.250854
162.435623
145.213058
141.091003
133.118500
130.859421
155.216675
156.300262
122.543617
-8.582611
1.055547
1.220771
145.097046
119.815117
135.102020
148.617203
161.911072
137.148819
120.626137
109.842506
138.134537
27.804810
131.238739
160.518463
137.501724
148.949158
143.559509
111.252548
129.887344
146.560226
179.605820
141.874924
153.025253
136.898834
132.189697
140.389954
114.970520
144.537918
143.047058
135.814209
137.580521
142.247940
153.284119
145.930023
151.585236
163.130051
153.991028
157.669617
130.750900
146.828552
148.167633
138.667526
117.750038
142.418991
141.530716
4.675794
130.132202
139.987183
126.917122
162.765900
133.992355
165.935837
114.951439
141.929810
139.050186
126.582451
0.945019
-4.380656
14.590103
-10.487060
-13.511539
165.089920
134.796143
154.396484
137.304947
-1.744506
-9.729204
13.760250
147.324875
150.031357
129.872757
29.344271
-0.547155
7.250847
9.788920
-41.470432
-35.592472
-26.175053
9.104440
-45.177181
122.263290
136.246887
140.320435
160.363373
133.656433
144.350769
176.696716
156.867477
120.572830
142.647812
162.919510
138.734070
159.227982
149.908676
151.733154
147.731796
160.400467
147.702316
109.784935
139.133911
168.242203
15.745928
26.552135
7.648833
-29.346941
-43.144241
-4.212683
-15.426031
-29.358463
-25.130487
-17.805456
-0.000000
-24.954138
-8.359661
-32.546574
-35.810539
-18.554111
-41.741077
-7.667054
4.023117
124.603653
173.987183
118.596909
172.538559
12.882398
-3.156163
-16.643238
-24.027529
-22.953829
1.802331
140.188766
141.502151
135.878983
81.839745
-4.239746
17.008179
-39.772064
178.343170
152.544159
158.552963
150.885345
145.900223
172.323700
154.102646
143.826279
155.623611
113.928673
128.623444
150.573837
147.213959
148.843323
-15.650037
-34.943615
-42.199860
-16.464535
47.500534
5.165584
147.201859
145.527679
131.991409
155.554779
172.613007
129.887482
166.156723
147.887070
160.714554
114.862053
152.621628
119.226440
148.899887
176.850098
142.527695
148.244629
162.247330
146.437302
144.087570
158.204575
133.010025
122.492821
154.709930
119.286911
146.153183
152.738815
94.544296
126.162056
-51.836731
-38.305279
138.452225
-40.124279
-20.832031
9.950403
-7.158481
149.065628
-150.262802
38.200367
13.323614
-150.161224
179.690338
169.543030
36.451912
14.655063
35.857342
176.145218
-123.008301
-157.604706
168.224564
159.341080
-177.053558
-171.172150
-145.159073
-142.107147
76.908630
80.962303
146.584747
147.031235
122.681229
156.966507
147.837524
170.729782
162.611847
158.335938
139.480911
170.011383
156.289886
159.311020
15.873821
18.335361
2.444085
-34.547169
-3.702480
159.613419
162.119888
178.602539
144.202469
110.519150
131.493011
162.516083
168.378311
144.851974
168.423843
140.619232
132.041855
134.032242
142.088470
163.473114
127.947548
137.340668
152.052734
146.452911
26.432560
12.643810
-0.390671
-55.983219
-30.755030
7.671072
22.755684
-52.965237
144.805191
159.753647
160.211182
151.570801
135.016907
171.354660
145.043594
159.330826
135.554443
163.473923
138.244583
147.390793
10.572798
-53.468868
5.509719
146.694321
133.687576
165.926544
141.637482
142.574707
145.801880
151.510956
164.024200
152.683670
-6.238348
156.183502
139.685379
157.584702
146.504654
157.554047
149.798218
117.302895
120.656746
128.279694
129.279282
170.903641
155.221466
121.805161
166.987122
140.790680
167.420731
97.880920
-6.402053
-1.555322
-52.049370
-21.900221
-1.869802
136.652649
148.899551
144.402496
163.365860
155.857971
153.782257
-19.569284
-0.362077
-43.561169
153.714417
136.082870
148.674545
134.702896
143.006516
135.073898
-152.784821
-161.039795
152.471756
-161.336853
-171.273544
24.658318
56.060368
83.062500
70.467300
29.490290
19.282234
24.025322
28.569784
105.606430
-41.664955
147.721008
146.401047
118.204147
105.562386
150.219315
134.473679
128.245407
19.084024
17.369734
149.789398
166.530746
138.072678
128.187485
140.154953
143.096924
101.834557
142.714905
157.356781
164.890381
148.615189
156.381607
146.612656
159.061386
151.218079
126.309441
-37.524033
0.034264
-32.180733
-44.888851
164.931564
127.124840
147.671524
-43.280151
-36.779293
21.817854
50.742886
42.343590
-9.995581
6.960466
-29.152813
-48.437866
14.456385
4.377256
29.552238
17.032448
-37.303337
-48.024975
-41.449001
134.452179
132.592377
144.428772
149.486008
-29.594177
158.569031
156.948898
122.573586
156.335983
142.739136
154.054504
141.143799
15.045814
31.805147
31.490292
-33.166557
64.290695
35.138992
139.057022
136.239731
130.952713
179.085266
137.717209
148.258926
152.316849
138.416992
139.492798
150.059677
166.405579
137.895569
131.572433
139.148529
120.871490
153.011459
148.385254
148.260071
-21.672623
-12.311611
0.261696
-52.861282
-24.684834
-12.023491
141.463516
138.074890
165.970062
121.273743
154.683319
6.529096
-24.205416
47.895382
-16.290600
21.158018
-39.304802
29.985455
122.165375
175.116959
124.835869
147.326767
155.251419
155.037704
135.934937
136.976654
150.923462
122.757095
139.552322
144.822662
44.569057
-179.829819
147.137054
139.025757
139.879608
137.344879
127.029930
161.027893
149.604889
135.225204
151.221863
133.385880
152.052246
99.616432
-158.133484
100.235901
-146.700760
-147.488098
146.304031
-150.617950
-153.996323
171.423050
-172.572189
-147.806458
-153.675842
-141.030838
152.619186
-148.245178
-152.574966
-174.566879
12.149421
-151.287445
34.033733
152.131485
173.108459
141.539093
153.791275
160.413559
133.822800
150.711319
158.287796
126.619881
128.312988
122.582657
164.662842
148.744232
133.433426
148.241302
156.766068
141.351959
150.026428
143.493774
158.678558
140.410599
137.374756
132.528961
102.186195
163.675598
132.094330
132.801331
135.621643
142.989548
119.223747
147.400467
143.433762
151.003143
139.254517
145.135223
159.778870
127.973396
133.030731
142.364014
144.838364
161.949265
163.141922
143.388184
116.166824
144.590805
127.968201
169.422470
140.123856
126.445267
-23.797138
-30.962055
-2.160845
-0.482139
25.981194
174.865448
141.363281
120.938194
122.655136
135.602142
152.670792
140.766113
129.337036
138.244644
139.057068
127.387718
140.543854
161.316299
172.206924
137.415710
144.899628
127.901146
146.716858
139.792374
167.718613
143.823029
119.161728
158.178391
152.778748
146.723572
144.402664
153.107529
157.837555
131.181000
143.803116
151.795090
142.202896
151.323441
157.238937
158.306641
128.369431
162.365143
151.331146
162.133041
168.435730
140.466171
157.057343
144.922607
168.867676
-41.826992
1.795368
143.650803
131.490280
139.754700
149.903870
142.191086
150.254868
164.466217
138.549103
134.697723
132.327698
160.223389
139.077148
135.542526
142.923401
159.494095
145.649246
147.228943
167.236221
148.352249
130.285309
138.171494
150.410370
128.084457
152.440796
14.642262
134.242996
164.750839
118.450485
159.869812
136.908859
121.617958
120.459518
137.721695
-12.737363
8.444571
155.731369
135.374603
144.049820
-8.805400
-5.808359
-10.575403
-48.691982
1.119076
-25.659924
36.404629
111.211853
144.046600
124.169800
156.409058
145.526245
148.275177
151.359970
156.010391
138.924881
151.591751
165.119522
150.101456
149.353592
-2.155494
5.905579
0.928517
-11.496700
164.863403
155.628311
139.934647
142.457565
136.115845
156.835907
154.747253
140.394272
118.279732
137.091675
163.570816
153.580750
143.180847
159.122360
146.051483
149.338181
139.731674
150.042953
136.219345
128.923035
132.994812
169.172043
19.029341
-69.330933
160.483749
135.209610
153.445053
163.425140
145.946365
134.543213
116.613670
172.440857
172.525208
163.212204
146.687943
174.692673
126.298332
130.285263
148.364319
151.957291
143.778397
131.778580
172.005112
155.356094
-6.449443
-175.874115
142.572510
159.355011
131.946259
29.503748
-170.578903
164.847153
154.227692
23.927389
0.027976
-137.883316
-179.813370
-154.015945
-162.521729
-170.378708
-130.022476
2.942044
152.667389
-70.628181
147.792953
147.169662
141.099579
140.412399
152.933228
141.367416
140.932693
115.877487
132.707642
148.830963
92.239059
171.166199
129.702774
174.917999
128.100403
137.465942
151.427155
120.692123
155.336044
144.183228
159.557343
148.461151
151.842422
18.130695
-2.670784
132.874817
161.424271
10.013549
130.775925
144.719727
25.485233
-50.062241
9.775957
-43.407444
19.117432
39.175320
19.232925
-57.900944
-37.633186
-13.098902
141.127625
131.709366
150.128235
136.131241
150.282181
79.273270
132.145782
139.387329
146.097595
143.873962
164.923126
148.965118
165.133469
153.738419
156.556488
146.507843
148.155487
135.218231
143.873093
145.442474
1.899913
21.274101
20.680140
10.564978
-47.685635
9.137166
-24.293066
13.918612
9.551045
-49.393627
-38.520741
-6.113177
17.533508
0.189746
-24.422438
-37.976074
-1.596917
3.845423
-46.916893
-17.528713
-14.370760
116.775917
154.377731
144.145264
162.514862
166.089493
144.349380
148.863251
123.230812
145.994598
118.925323
135.822525
143.528107
1.593482
146.685486
136.260483
162.118103
159.325256
159.611053
134.779846
159.961151
131.840240
139.640961
148.595917
130.951828
140.111877
162.658371
149.635910
142.087677
151.031952
160.260788
136.726578
144.631317
164.994125
155.614624
146.766464
128.894821
139.415604
153.764587
158.381653
119.183540
-40.588173
12.839269
146.843292
134.106552
91.237663
-1.270416
-32.323082
-28.346876
-42.268887
0.997992
-31.367762
18.077745
-6.526873
-3.515412
-41.485146
-5.186971
-13.218539
-41.599022
16.680485
-46.414577
38.850414
-11.731409
12.160546
-35.043407
-12.180504
-20.691383
24.380121
-41.799046
-13.145954
-24.328495
-26.775471
-13.125788
-12.508675
20.773865
139.623978
24.355406
-25.324274
17.821674
145.582657
141.178223
132.008911
166.263290
134.241699
129.933640
156.167694
139.422913
138.320236
162.087265
129.753540
158.792252
154.697983
134.358871
142.964111
40.474541
-11.867521
-16.387194
-43.276524
-34.877678
-2.468707
-34.694862
-1.351905
3.733552
-105.530060
-138.339706
158.280182
148.241348
172.163147
140.359543
144.226654
131.532104
151.947922
153.620697
156.638382
132.161911
157.682159
178.978561
115.801422
144.964188
136.528122
165.728989
155.517685
146.362076
145.652679
148.376343
146.019119
-172.787506
148.038773
144.400436
140.673203
144.482452
116.501328
137.272690
135.290146
145.868652
162.365631
123.542847
139.069748
119.482216
143.681717
119.970940
153.568008
151.460236
133.571655
172.260422
144.215332
143.567215
128.679550
-2.642121
7.161686
12.071170
-42.982330
-0.830630
144.707413
151.123627
131.537247
133.197891
-15.121010
-42.343529
-23.354628
-24.984030
162.599442
149.925491
154.630676
158.482285
144.437500
134.988831
-33.683537
-1.976155
4.893728
159.371857
131.286392
134.297836
134.339935
11.194345
-4.388473
139.276428
149.890549
-5.362752
-5.564930
4.902088
139.392700
156.484756
164.848221
136.620438
159.606979
128.517731
153.151825
129.983841
125.010429
147.784470
120.612900
-129.105408
-45.079422
-8.662314
147.959991
166.442734
175.492752
160.662582
-49.520428
-1.878365
-26.441288
-65.778976
-26.853771
-26.418055
-30.411829
157.108536
147.811264
-8.174810
7.135011
10.390252
-22.358904
147.168335
137.968201
140.228851
147.682571
141.199829
165.230042
152.117798
118.309250
12.176764
4.938600
21.663670
-39.887844
-35.600197
-18.423222
146.384995
137.223373
152.643661
145.087082
169.601639
143.684906
137.230118
5.593524
23.040979
4.229988
-26.724255
-25.341187
3.640939
-6.697556
-15.276001
72.359787
-42.217979
-35.553242
130.374420
134.963364
161.776794
150.548630
171.197601
159.897568
155.703964
126.918732
144.211700
156.566208
105.845673
139.603287
166.221344
107.700478
-166.201035
169.190994
141.266220
143.377335
154.976517
134.107513
141.661972
166.347809
106.859070
144.343445
140.911926
130.366135
151.488342
150.961304
127.681763
136.574142
141.432343
164.523590
147.323776
143.172333
134.010376
156.588974
147.832306
163.343613
142.598541
153.105576
150.092682
137.850296
150.264267
154.145401
-19.250294
146.806351
145.909027
159.892715
158.976669
142.512985
122.201340
175.468307
5.446545
148.179382
158.045486
166.835754
165.618591
154.320312
138.999802
-48.537781
38.419262
61.018456
129.976929
143.454391
127.763680
146.910263
162.323685
125.164764
-158.281464
54.246918
130.058563
140.228348
154.439346
141.617874
143.456390
107.707092
129.939117
122.128860
152.712967
128.458496
146.979431
175.405197
149.968185
159.279785
150.104385
6.024930
-23.703508
-8.304420
-3.480934
-1.463532
168.516632
152.673630
119.263153
125.387749
164.103378
136.634628
9.628412
10.769875
143.373703
159.654129
163.028366
150.254395
148.482803
142.165268
154.002350
147.421387
153.961884
96.805565
79.210304
0.393167
-14.058435
6.803022
-21.839390
-46.691616
-49.307816
-47.144047
0.335135
137.050827
121.166321
166.763458
135.362823
-179.670151
143.056183
165.076416
161.225922
51.699383
151.711990
122.807014
158.755661
139.046158
162.319183
142.992645
143.830292
132.855179
129.945038
-36.610481
-4.796404
-10.096348
140.772781
158.513474
137.692581
153.879074
144.094223
119.027435
152.294434
141.128708
170.498978
-48.183727
17.832865
-0.222936
141.105820
148.061478
-13.484765
121.979141
149.067215
142.321915
143.829498
147.324402
151.295792
139.006210
121.687187
159.307312
146.128265
142.943253
-4.702446
168.285034
32.103073
144.284332
145.059952
133.651978
-34.140686
6.986681
21.656267
9.442690
-5.299199
-21.213120
-15.254132
16.440746
11.077377
137.614944
143.474426
138.181763
157.345795
144.003113
156.199341
150.539917
145.902618
147.042114
140.432144
135.464523
132.748108
164.653000
145.313461
135.032181
160.864822
170.009094
-78.854088
-37.084503
14.158076
-0.027976
-2.323806
18.595537
-22.219078
17.494186
152.864548
146.285187
166.047714
136.767670
175.604874
132.245193
138.814545
155.718933
148.455215
149.053146
146.052078
24.370712
60.127327
29.753439
113.319122
162.122406
150.014297
147.487411
-37.745506
-15.628958
157.837036
143.743088
123.531548
134.908401
154.311142
147.194473
131.410080
152.418213
148.138428
177.076706
155.280060
140.033234
152.199738
152.350815
175.585663
94.744713
130.491241
148.448166
139.894073
125.420364
150.028214
151.222763
-11.157326
3.282887
-9.895329
148.914658
121.526039
146.576477
167.662186
153.932571
174.568176
-17.717979
10.442291
31.404009
10.440615
20.248980
-48.824234
-17.472975
-40.829556
117.916664
145.710205
120.261787
143.852051
138.837189
-174.470062
153.718201
142.828369
161.766891
176.787460
120.724243
107.457458
158.786514
168.562653
151.920807
161.135300
157.022461
152.421646
132.920364
157.959595
135.375854
132.098602
131.857941
168.664627
151.787811
119.851738
121.270058
139.783508
159.427155
141.592438
168.818619
145.712570
110.389862
147.913055
148.174576
164.147354
129.107132
139.432343
148.808212
149.914200
-24.502007
-15.353219
-20.663715
144.900803
172.554382
138.261795
161.167847
159.464554
129.993271
140.336685
128.475510
138.550781
140.195831
139.715027
140.405182
137.543091
8.400785
30.223204
152.377304
126.289757
150.103409
157.508896
136.315704
114.718033
143.120544
140.427917
147.679611
172.316162
147.967209
148.953339
139.548813
71.823685
-1.438719
148.566299
-166.228134
-174.141098
-155.506714
154.299744
151.289474
146.099457
-4.040990
-41.613972
-9.959530
23.264042
-1.632787
4.680902
7.933601
-43.359535
34.516823
43.706654
-33.319530
0.782347
148.766174
147.362366
139.440903
160.800064
160.360153
178.710922
160.825821
167.188293
129.473755
172.361755
155.316483
142.140167
-176.226944
150.465866
132.787582
155.237000
151.747665
154.914017
153.154572
147.292801
-33.386284
162.610779
139.970520
131.761932
139.465714
138.319443
165.572952
146.930237
151.970947
143.292358
116.974342
161.458298
101.922699
152.022934
112.753014
152.285919
141.379837
143.890350
124.547279
161.672638
125.261688
167.989792
141.791763
147.943085
154.155167
138.436935
155.260223
143.946915
145.730148
143.030762
-40.860039
-43.619461
11.230648
3.334719
37.316380
-23.390749
19.464220
15.278425
9.062171
-38.976086
9.249346
-28.868422
31.520342
132.499268
155.222580
130.316025
120.360359
129.431931
134.658203
142.375732
157.982422
153.598465
124.239334
128.773239
148.572418
140.870850
140.651260
146.564514
148.655273
148.517776
157.706238
119.452492
141.974533
149.010483
170.440979
56.031120
-6.652162
-0.076617
-2.869353
144.088760
171.011398
156.463882
139.814362
133.447571
145.163635
-161.376419
119.006943
143.385178
148.463791
-46.485828
34.040802
-39.922913
11.938190
142.276489
138.783310
142.300461
117.499794
161.047440
126.962830
161.109985
171.185089
141.099106
152.578659
160.596542
134.458862
126.413513
138.498825
146.223434
132.619843
130.744354
121.016411
128.577209
146.202957
157.603104
145.739426
151.719406
122.834290
123.288895
-3.051077
-49.191086
-42.958702
17.789736
12.833304
-12.764657
15.355800
10.469860
143.557175
131.923065
136.010345
153.292862
139.440155
161.887115
120.324707
140.947708
134.942627
27.346970
-148.346054
20.313974
42.991116
113.508430
160.661514
163.489212
133.052917
157.460724
156.889389
144.518753
-36.999405
-34.493095
14.043904
13.761298
14.162362
168.528061
150.777313
124.014412
157.547348
162.776749
139.141006
172.841202
174.710266
158.688873
101.242203
-133.734787
146.676178
-167.562973
15.863904
82.958672
20.578867
71.708488
118.442001
28.727116
64.782600
114.154182
-158.198181
119.847549
24.143137
112.524040
45.159096
166.047440
-149.208862
-149.808746
-157.326599
-148.713135
-133.569061
-141.636169
177.488602
-45.488457
-135.908905
-133.475418
30.347090
160.151138
169.366226
138.849289
146.818085
170.696960
157.221527
130.780579
168.569748
144.840225
155.570786
177.976944
157.863358
116.021317
112.805016
165.691650
151.227829
140.413940
132.102753
156.141785
148.693542
126.312019
136.111603
147.428421
139.030090
112.826225
152.243378
145.314392
153.654434
127.545525
172.611206
126.915565
142.635376
159.731995
131.302002
141.562500
130.274628
145.406281
160.814758
130.671265
143.580872
162.018906
133.083450
146.467712
125.422829
154.503677
157.063522
142.808624
118.103607
131.625443
144.115402
150.761505
139.859695
155.212250
138.091690
165.033066
163.562897
143.351517
144.602188
146.304428
167.062485
147.098724
132.732162
144.282959
129.003372
133.715317
9.888074
31.642485
24.754004
45.635376
23.958836
-42.170795
-3.314225
-1.578676
143.539505
158.353088
127.760048
95.581017
-15.562853
5.214061
3.267645
-45.575695
18.690926
-9.488376
121.755341
164.590973
141.967484
153.543106
137.152573
-39.571480
-23.883322
34.529625
110.714821
132.930603
156.770340
125.555153
-5.773870
-13.532820
-26.268198
-41.223511
10.671897
-39.325111
138.305862
147.904877
156.248047
139.319641
48.579586
154.251007
133.983795
15.098307
-0.248660
-39.545353
25.387609
-58.520359
160.554901
131.813156
159.841690
149.464279
155.455139
149.522644
170.566711
162.717010
162.946259
-179.772720
-50.524338
-7.521543
150.677765
160.621063
152.186905
139.599518
142.474899
154.469879
130.693344
166.564529
-1.316409
169.676544
132.054474
133.714325
-37.343056
13.112954
5.563874
19.786232
-38.150810
38.827812
31.559677
-11.889538
35.310097
117.338600
163.319717
-39.840107
14.784963
-4.299562
-37.236668
18.231096
-27.894480
5.220407
25.233671
-46.589966
96.220520
142.681183
140.020233
117.238609
166.678055
132.009018
153.160995
121.874039
161.863953
156.490662
141.889771
-15.438735
-179.261658
144.872498
130.363388
150.661591
113.062668
137.694824
153.156540
145.084442
154.676590
138.842834
130.170776
113.961395
140.685501
124.960938
136.349060
125.332924
112.890999
179.920868
145.513077
142.834457
155.349442
145.951874
141.262985
165.726974
114.895439
-16.405947
-4.741608
-46.312935
166.706802
159.592499
150.122986
152.558228
147.792725
129.789490
123.506287
168.824646
151.851379
163.322845
143.813171
136.383469
142.791306
157.795135
140.341522
-169.267715
164.905365
163.423035
157.636429
136.602676
134.788651
132.884567
145.567688
150.268692
173.113602
121.297829
2.342680
-4.386866
-44.678322
-10.040127
141.754852
159.550110
145.724457
142.679291
149.159592
125.773804
149.445984
150.732697
154.403381
145.212799
130.242676
147.964340
121.210823
171.008057
130.743118
124.113625
139.982376
147.649155
146.543320
146.836090
135.134521
132.258881
156.534027
136.116730
136.943680
159.187714
164.557129
148.787186
127.345451
152.098419
154.886429
151.717133
-0.329838
146.324432
150.402649
21.965237
-28.375269
157.303619
166.451996
155.781967
157.486694
139.750076
142.047211
116.275246
143.272202
130.051300
161.349777
114.131706
136.971329
-172.094666
45.781475
133.096603
144.721344
146.358109
171.543701
164.325333
3.787600
53.267746
1.945413
-12.045162
135.245773
136.605576
147.951416
135.915924
-36.880356
-13.679313
30.242290
2.606243
-19.783154
-17.170448
148.087280
141.441879
146.583878
156.934662
127.353050
160.840393
136.196457
142.213287
149.254288
133.233597
144.001175
143.901337
151.704132
158.742386
119.142479
151.129990
126.311913
150.684402
137.261139
144.768509
148.882309
149.632874
158.933929
146.087616
156.567154
169.168884
158.267929
152.078064
149.665497
145.818787
164.003235
146.749161
130.197311
139.458298
107.330399
132.348923
139.330399
113.338951
174.904297
114.920357
-45.659458
-0.491385
4.124073
-15.735719
143.172623
151.515686
147.620758
168.620590
141.736176
-172.964020
155.022766
168.853149
115.800896
142.001083
141.092300
153.906509
163.569977
139.364075
153.548325
140.481964
153.165253
146.513229
129.406921
132.774155
157.815903
144.067474
145.070450
141.190720
163.325317
142.396759
159.289215
151.447937
153.083511
127.351440
120.118118
134.504929
119.901039
-178.955627
151.453262
161.750809
118.107025
167.270370
113.317047
154.538071
149.611954
145.373550
122.486702
130.822861
142.298767
137.019165
138.246414
138.796127
151.395294
127.692497
126.731201
167.166946
144.328125
153.502899
110.853951
126.001686
161.347015
130.135422
155.203781
150.214722
144.437347
132.562683
121.558334
137.360977
136.221664
142.246719
117.410042
126.498978
137.962738
163.356033
156.936813
135.332214
122.095634
146.490067
135.938370
147.247345
160.222610
140.492294
130.489777
149.474823
150.657196
145.445923
129.731705
133.287445
158.335510
157.292633
134.607483
139.064529
136.552017
134.475250
148.056671
133.731186
114.744347
137.635681
178.402328
149.758575
111.227463
137.836899
156.445755
130.967163
166.434067
149.579605
122.839142
166.444702
150.090240
140.342209
144.434967
25.856926
11.875772
-23.699074
5.832706
-18.759808
14.253666
-7.216537
11.666263
-18.483006
167.026917
164.950378
141.418518
157.568466
126.708801
142.383270
141.798080
166.260544
131.966354
152.268951
137.393051
22.468391
20.648960
152.739029
143.349518
166.140930
169.425690
143.715271
146.045502
-31.504301
-48.935520
-2.443604
-39.934994
-29.529318
-36.000191
173.494247
-6.808094
12.477400
-16.575941
131.848068
-178.674393
159.845108
130.656097
154.661682
117.073914
135.345825
148.225922
143.459106
147.179276
143.997040
131.051941
150.046555
142.646057
161.808762
155.491516
155.016098
138.116333
145.857407
156.370148
-13.680006
-47.572823
10.823565
-46.809307
-52.115231
137.355438
139.858368
170.450607
133.915390
126.432671
146.702484
152.757599
141.651581
-34.693291
134.337814
116.405991
144.975357
118.698013
161.295166
126.181511
147.334503
-16.717958
5.820731
-4.456719
6.693161
1.424640
-43.076366
-13.863176
163.160782
161.115997
144.526169
147.636902
143.143661
149.292984
167.170425
-161.821228
149.504196
129.774673
140.100555
164.882248
115.249901
117.766731
131.568909
-45.137253
1.929250
-32.987747
-3.748364
-20.365311
149.911621
148.485138
165.100082
146.352554
149.175034
160.297699
134.318680
145.897354
145.463089
135.873871
157.635132
144.401947
145.053879
152.383240
117.997055
161.131058
130.376053
142.952713
157.580536
153.968826
162.948349
164.407486
149.521515
132.521011
120.900574
133.001312
152.901184
151.987427
126.660629
145.604279
142.060379
161.203293
146.657196
156.918121
160.407852
152.715668
-1.592622
-41.225342
-38.772877
9.719297
30.366272
-17.175329
1.242065
18.449799
-6.411448
35.948151
-22.543039
7.061164
30.977133
149.195496
127.979530
129.002274
129.739273
159.205551
125.344711
149.236237
145.132034
109.505608
126.841896
119.122452
143.315659
167.478622
141.445175
150.198380
149.683304
9.507499
148.373154
153.027435
-161.147430
154.722656
144.598297
131.897827
150.014984
139.808685
144.847046
149.316864
160.208374
145.777420
168.475586
153.056259
154.191086
166.926605
-12.191424
14.661123
127.038971
149.141510
154.629257
153.533463
133.463257
21.740177
-41.227066
-20.942396
33.968021
-20.656872
-42.263287
174.312958
151.584167
120.475868
162.094986
158.260498
156.159958
147.350433
151.622559
147.936951
160.458832
120.363052
152.737885
140.323776
98.082069
141.423676
159.019150
141.344986
147.879745
112.197578
124.523865
150.102448
139.414825
158.428818
152.213257
155.372650
-45.926842
152.453140
115.295830
118.968010
145.067139
135.846664
160.517990
148.465439
138.562943
150.037903
115.261620
139.336090
141.315903
140.136078
151.277222
159.693069
146.486023
171.725922
140.816177
152.587326
131.405106
155.344604
157.167084
164.670135
121.375870
148.579193
-178.859772
158.494919
135.003174
127.011787
133.022049
138.424133
129.925552
146.531387
99.288437
143.204117
141.180283
132.650391
127.499435
123.970276
-45.164917
-40.436531
-20.780537
3.201123
43.074963
145.553940
131.118164
-20.075560
147.600250
159.090698
137.133575
153.112747
152.962296
172.660568
153.374573
130.400208
168.673279
127.624153
26.149532
143.167770
153.728912
141.698105
145.965729
136.317505
156.862595
163.128067
157.220108
63.814339
147.863602
156.602402
106.873970
137.664352
137.465637
-1.085164
8.494262
5.244972
13.241564
-25.388319
17.159664
-44.969566
6.522605
135.351715
162.067780
135.159317
158.682434
163.301605
156.174179
136.968124
145.382126
138.853500
146.125473
146.482742
-0.542846
-49.758289
0.414959
-13.973887
-14.508291
26.383486
-7.547432
146.196686
123.345108
174.950058
127.546593
-9.216376
20.699512
119.900002
133.706299
-27.411516
146.645538
167.908463
155.392899
152.975006
141.619202
138.183060
136.091156
130.265396
147.052567
139.559113
-13.483139
0.167859
-40.373672
145.876999
158.923843
144.221710
156.653244
145.918549
135.668961
149.686462
134.630020
161.563828
14.631733
124.045151
152.591064
145.318146
160.051178
160.728683
148.852203
150.545059
123.594345
141.264664
132.683609
155.962250
148.782715
133.213776
148.617142
157.930023
148.404449
-178.206253
138.771683
166.588913
143.057861
129.749069
127.778465
140.399292
146.860443
120.400543
127.605370
150.822968
178.237076
143.617935
148.461548
143.339172
142.687851
-6.282287
-31.924662
-17.360386
96.328903
131.337402
156.387451
130.476898
140.668549
151.989334
157.393661
117.620605
143.641388
136.927643
161.660202
126.857155
160.758469
133.511139
146.684616
168.910019
139.629044
118.842239
134.123901
146.936722
148.245804
144.258255
122.559921
159.083603
121.858330
142.652267
140.268875
123.993141
146.360916
126.939606
129.439713
110.464294
151.782196
145.389954
144.844666
162.578690
121.097496
156.246170
141.384888
137.581360
161.715576
142.654617
-52.478420
154.324051
59.452232
157.659927
135.049057
153.394135
158.755432
-179.075699
150.962555
159.954544
143.799957
153.903732
150.221237
151.099579
138.406021
132.631500
121.886566
118.009773
129.518555
142.804367
164.300858
148.792999
-2.892388
156.127594
-151.396469
152.756332
148.139282
127.355957
150.418930
136.004135
169.335831
18.915127
3.209064
119.057991
155.636108
-54.858944
128.308792
135.942200
139.330139
110.204102
145.455612
146.104248
165.041580
153.822021
148.047653
140.780029
158.793594
138.284927
140.355591
150.736023
128.363953
152.545242
135.215424
151.868546
166.794495
152.564743
139.975952
146.282074
102.633797
163.101532
154.275284
172.144516
160.501038
145.721634
146.152618
123.018204
140.701340
150.367966
141.439453
148.815613
126.854256
134.049179
133.376678
128.806107
132.034424
162.705017
153.739975
117.531883
133.274124
151.166641
142.624786
156.580841
133.072128
139.588120
-4.393914
-15.413161
-30.440891
-39.787716
-34.543121
14.530154
-49.800377
-11.877448
11.604797
-11.332735
160.504471
15.844216
8.937427
43.852276
42.940681
0.811083
-39.242096
-38.547852
153.618576
136.772018
133.895599
146.229401
143.497818
134.056931
131.965851
133.930283
142.791901
31.332453
152.159332
104.101013
138.669739
144.780762
139.304459
163.923370
151.765732
136.648834
142.617294
143.941299
144.165939
157.354141
142.791351
157.004410
139.726242
122.118187
-21.887655
157.706329
-165.178711
125.797623
95.905266
140.904678
151.114792
129.402908
153.527344
138.546432
124.582016
141.923752
136.983292
138.863312
179.435242
157.272720
159.180862
130.928452
153.128479
170.507248
146.939087
111.674355
143.503067
141.319382
163.120850
132.028915
117.338188
156.107483
119.491013
147.940582
151.148254
140.012222
147.108810
128.325531
117.036240
167.664642
172.373871
134.335831
159.629883
142.533447
145.871399
-179.272064
163.352524
133.499481
108.617279
126.375458
165.230896
-53.530918
-40.810425
12.278510
28.984537
2.023617
-7.002498
11.766814
150.521439
79.891876
102.144356
-142.501007
-150.078522
-152.641571
-173.183258
-168.437851
175.179306
-163.334778
-138.040771
-146.743881
-161.996826
49.416828
59.623955
67.572449
174.806030
16.129999
149.904083
152.781021
164.525238
4.659931
-43.009739
1.393672
-3.089398
-31.034605
14.748545
11.272235
-35.399071
9.046286
165.490509
175.607239
152.976196
138.375076
88.378967
158.432709
153.138657
142.667145
153.307877
147.691528
151.213898
152.502182
140.124054
117.614372
148.268036
167.377289
133.030670
138.869354
171.061096
144.587814
149.013031
156.696747
115.501213
132.839706
144.457138
148.119095
143.112656
147.911179
144.955566
148.273483
140.813278
163.884583
164.671707
134.622879
145.990555
-37.423744
-24.407507
136.698135
158.740097
150.134903
139.834183
157.659866
2.904005
-9.092800
-25.703634
-43.953884
-32.207375
146.658264
138.441772
150.333923
135.781647
135.803604
133.612137
155.417969
105.657280
149.324860
112.502045
148.559479
156.693954
128.631317
140.138336
126.260017
-31.076174
28.552893
-4.987470
-39.844982
19.991989
35.928982
-5.724198
-2.190352
137.487045
147.077942
139.724747
132.861771
113.755005
143.463242
156.361282
145.065964
164.517960
1.817254
-2.519948
16.404737
22.980419
-28.687344
-29.878220
-7.038375
-26.327267
-0.994653
-7.233536
150.382645
147.059418
145.823380
136.055023
139.753128
149.532715
140.483627
158.593811
143.329666
148.624985
163.312485
142.191650
162.698837
145.406021
-177.933594
147.933151
145.493820
129.427536
154.622299
161.424255
159.299606
25.288052
-38.284363
38.360271
-29.000568
0.591822
140.308517
172.143112
156.918579
135.340378
129.259689
156.751816
146.773575
138.426117
147.354034
120.330841
101.048080
145.990417
172.605682
144.100708
8.233802
-36.703316
13.119290
-32.988697
-46.560398
7.796136
2.525302
148.792542
142.693512
144.158081
172.508377
167.602402
120.836433
146.866867
141.530930
129.542404
151.172150
140.378769
122.852844
156.572891
162.051865
114.305328
155.809830
113.405304
144.399887
150.327927
123.182236
6.360356
-30.118414
141.238388
115.905678
170.996399
139.675751
153.531830
131.652130
126.735573
158.535339
156.891785
109.318642
145.854752
152.321671
141.096573
-6.878771
12.715163
2.765625
153.828918
149.834991
132.864914
141.576447
143.328140
145.994797
136.910889
130.500565
178.904770
156.034164
152.532471
145.954819
149.359787
133.090027
150.243622
133.554291
139.116745
142.609558
145.316177
133.701797
164.295929
154.114517
130.389877
151.936768
156.247040
117.806671
160.241577
159.840729
159.511459
172.817184
155.425735
133.540375
140.288147
167.988907
-178.108124
30.798721
9.039659
-170.000626
-178.683731
20.140396
36.216633
53.072975
154.876068
133.891083
159.850159
140.755371
156.938782
133.653900
154.668549
-21.034626
-44.356739
-37.300411
-36.318924
144.026443
160.322647
115.821655
141.447388
132.003418
159.267303
122.375259
146.771225
137.150848
26.572044
-157.088577
-141.875244
12.649567
133.356537
168.591843
118.180138
163.542267
163.620071
143.058716
159.683228
161.316513
111.022903
122.863731
159.206467
138.071091
28.377523
-40.754436
-38.016399
-7.711567
6.378427
28.963346
19.995226
-1.539133
-17.510868
160.533951
-33.238937
-16.655302
-41.453247
-39.678646
-18.010513
63.675404
158.474243
164.894745
147.237106
131.293365
137.960968
12.426749
156.204819
-178.787247
7.106884
-20.293238
-4.941891
-6.674941
-2.520026
5.789770
-18.271202
-25.793613
15.135890
27.436565
132.196289
0.804056
18.150318
8.369943
-17.228403
98.047562
11.403579
149.168732
138.302612
155.784515
144.828445
147.549973
157.328461
141.312881
125.004288
150.718933
140.468002
147.307587
-25.695333
-44.633232
-23.657005
28.272907
11.039292
3.626336
-50.054291
-5.107259
-41.943378
-15.768790
23.930511
14.821025
-2.439997
167.526535
146.917572
150.345840
141.664963
165.079208
165.013382
-41.846054
9.019945
162.992493
155.942352
162.432388
136.376953
141.185196
127.725449
145.919739
121.886246
145.346954
119.283348
137.907089
126.909592
125.985481
145.017792
137.466629
149.545044
171.480911
153.338455
167.459351
-179.366028
131.114929
24.451288
-46.160053
-7.027497
-37.385475
4.397301
114.529289
149.634308
135.128189
153.353836
154.688644
144.152283
129.180267
140.796799
137.827820
141.032440
165.361496
141.363174
148.571136
166.345490
120.296043
151.963379
172.625610
150.973816
154.604492
148.203979
161.530090
167.223618
148.965073
141.175034
120.863335
146.397781
144.010651
154.122665
138.407761
128.342682
131.760956
81.485283
29.361452
30.840071
-5.772717
15.329546
136.157455
142.755432
-42.988670
-55.151386
129.670792
133.369293
152.594818
151.799423
154.027283
139.509644
158.677765
153.602768
131.389069
116.383469
129.720123
153.144348
151.379211
141.215469
141.550079
160.495743
-153.373688
-154.702805
-179.471756
-148.283661
-100.942619
10.781748
27.514887
-169.420410
-173.457550
-171.225632
8.557196
56.406265
41.157764
43.843304
9.592081
126.733810
-142.320267
32.664597
36.380989
20.521692
54.966446
28.615013
-140.671295
-121.427177
139.629791
138.197479
143.253937
150.093781
161.249512
137.992004
142.062149
152.785278
156.807724
158.331512
142.830597
153.025070
118.625145
123.272408
-10.454965
6.502010
-17.359482
-36.477936
-62.346291
7.318932
8.063800
-1.819944
-6.240767
-47.948624
112.794304
155.434845
159.268387
119.646385
152.857513
159.619980
112.611649
140.617355
143.381348
130.849075
141.670090
117.723480
158.928558
141.069443
149.594925
140.613770
151.859482
144.533035
139.146667
153.473862
131.333405
147.336182
142.314148
17.146521
-48.707966
2.264167
5.311092
11.313462
-16.314724
-19.574545
-8.301015
-20.415575
144.603516
158.802124
125.756317
135.017944
133.174164
133.878204
148.746933
15.571190
1.860463
23.717903
146.247330
140.484512
149.345642
144.397766
149.575394
149.234009
148.967255
166.357254
95.414490
140.052307
152.279175
148.067230
164.167618
147.487976
167.295959
130.100998
140.460678
177.655396
148.347427
145.709869
152.192047
139.868225
80.316917
147.688141
133.316620
118.965645
147.145538
120.054832
152.068451
129.769806
133.890701
117.540298
144.795502
134.995026
128.788315
135.331360
150.830063
129.782822
161.125168
122.211777
143.745331
134.232147
156.359024
156.476395
157.478363
130.460083
154.690781
152.321457
155.654175
152.183014
119.537842
127.380920
157.080017
119.761459
142.229858
155.020584
146.434799
137.783051
118.412064
153.336365
154.463898
150.183044
130.164276
144.687027
115.991425
143.467270
139.907364
149.114670
5.611923
7.020739
-44.611092
-1.860148
125.542328
113.893723
134.686356
144.501160
144.458054
143.751465
142.309845
143.659698
148.074326
134.931900
178.513779
149.840958
147.235641
140.661148
133.540512
140.491333
147.141434
171.817490
164.386856
132.713654
114.861015
144.147079
139.737961
166.105026
118.074501
140.185516
129.181198
145.863647
143.464752
135.417282
133.618225
151.767883
118.958504
144.232025
139.862411
140.225662
130.545837
143.003967
141.779678
157.014389
117.831032
174.221771
121.379097
158.662308
165.326523
145.563126
157.912064
160.980576
145.507797
156.003738
136.369370
18.218252
52.741203
141.545319
152.517258
126.748688
145.053452
134.784698
122.904152
144.544128
-176.635635
-176.419891
127.603981
-38.379772
-38.631191
-37.109066
14.293918
13.877479
14.341947
8.002559
10.813175
12.186233
-26.459251
-39.279732
7.978556
146.289505
166.036987
-48.519058
130.746506
139.461502
168.343307
124.110367
132.384338
148.652039
131.834091
127.178413
156.663391
142.022034
164.727829
141.490311
141.017563
151.988007
127.499916
148.025970
172.796295
147.279282
126.357048
-15.659340
162.760483
164.791443
153.808212
162.658203
137.106934
15.956045
176.547577
136.155472
164.928162
146.178558
145.606155
160.854172
115.768105
156.451996
128.519974
163.059402
-53.389256
3.640939
160.985962
155.711533
157.140457
140.577026
129.920731
115.717552
151.034073
126.055099
52.029827
141.073593
149.082504
162.648560
-146.708054
147.867126
127.389015
136.101868
148.454941
152.964096
147.418259
93.529930
159.573990
168.086304
140.398071
114.736938
156.697968
128.707306
167.893234
154.587753
133.961136
152.350281
165.957077
144.392273
108.301918
149.682556
138.737930
129.034027
154.236160
144.133636
-176.217468
141.421417
-175.534576
154.842209
138.923630
135.821411
143.859329
145.226013
173.218658
108.496887
146.098969
136.758926
142.624710
127.856491
-32.187668
-37.630547
-36.229519
147.986206
166.312469
113.042480
144.214142
145.625946
169.300034
145.204895
135.216644
139.356277
145.477692
140.238297
153.062393
-178.613220
148.643402
154.117004
145.492371
158.661728
159.337173
148.260880
162.748276
146.197128
159.057022
148.930817
138.854507
128.615891
139.396896
155.186584
157.015503
142.723709
147.017532
159.882233
144.014648
156.034424
129.891891
135.619873
116.527679
-17.858618
-40.769230
141.776962
146.653061
141.086853
152.319260
152.847183
143.889389
135.390869
138.770584
-178.193222
137.497360
144.360199
135.231033
132.634674
139.480865
155.640015
156.939850
148.126343
139.597504
52.508625
49.129974
138.352722
155.388947
142.684875
171.704941
131.220001
119.761101
-80.692841
-25.040424
4.491044
-7.286638
-30.549690
153.979294
140.431030
130.338806
161.966110
168.894241
167.302750
150.287292
-175.930740
129.920212
165.451401
-1.502590
6.785413
-11.664371
-47.345261
179.447495
151.536438
140.816010
153.981430
132.173920
172.331070
163.566650
144.874649
152.716293
136.549072
142.093170
132.488464
156.903595
146.860748
147.550064
150.326233
146.594894
6.121349
-172.465027
-138.263535
116.180801
164.356842
155.967636
147.484146
173.648392
167.139709
148.132477
155.844818
133.249237
157.659821
132.921661
153.579025
133.534714
164.181381
126.071190
128.904434
96.628799
176.366745
140.138474
151.203140
-177.654388
155.200256
136.367294
149.329544
158.231491
132.775208
136.435516
131.412476
148.100311
143.730606
145.396790
150.917908
148.733734
135.401138
142.029648
145.352539
130.992432
140.841873
116.170692
144.237259
6.775289
-2.618008
-0.271962
136.673828
164.204346
148.886963
153.843521
151.458084
129.406921
169.591248
154.715836
-168.898727
169.566544
150.349091
-154.604950
-156.555634
-136.058182
-122.965622
21.516045
28.516317
141.998077
133.923279
149.923965
140.596756
144.547974
121.960449
153.078094
162.965866
159.046417
123.252151
134.168472
168.826035
160.143051
157.432373
34.565929
62.641163
-142.722946
113.803352
-174.009323
-171.145737
-151.207336
73.219360
13.791572
151.786957
137.882202
178.489609
147.440109
147.689713
137.163467
125.765129
130.102890
-43.672264
5.669184
-32.941158
30.671400
-13.451612
-16.218407
146.909470
154.988007
138.663712
-24.994127
3.233253
1.254450
22.712816
-42.524323
-22.571983
17.107336
-41.321056
-20.203175
26.248999
1.560974
17.735264
8.684395
-4.794362
-39.844700
142.620880
120.066902
153.052856
157.261047
156.066940
126.556664
128.366470
160.879578
167.125229
141.736542
149.869308
131.109924
139.611984
143.615463
112.765518
160.692596
132.870407
143.306580
156.339783
145.598373
139.870911
141.866348
142.574066
153.229645
150.522064
145.075729
136.130112
145.616440
147.732010
133.093765
151.361145
127.242485
149.407593
160.831879
128.993225
162.213181
144.584854
130.808914
153.179016
116.183754
141.377487
137.234863
159.302322
146.701889
129.516861
140.919998
151.564423
135.213379
167.571518
-2.443604
-19.742561
3.090918
-4.825397
-10.421563
146.315094
148.840576
133.784103
19.548342
28.382338
-3.434104
27.212059
143.817169
138.698502
150.214615
125.354713
177.175461
132.018219
138.422623
147.304886
160.663177
143.932083
157.175659
152.348602
131.776794
120.475586
148.449875
82.705460
119.559273
155.292175
148.629791
142.362915
147.063614
152.797195
130.016907
148.555405
134.752029
132.167755
167.210831
120.817627
170.158859
146.705490
159.809265
136.851715
140.716125
172.354950
129.386292
-13.982131
152.760803
139.700699
151.942078
159.250092
128.871704
171.866379
103.871841
156.215347
128.742767
159.686066
144.068588
165.212173
148.149094
118.528366
125.471443
160.000458
145.249176
146.638000
163.014999
168.546295
115.059082
146.185883
161.467896
168.976608
-131.856110
150.595367
123.104439
166.478531
174.913986
137.350021
144.127075
169.815750
150.146378
141.965134
18.418468
-25.628952
-8.714244
8.607176
147.194199
169.552277
137.588364
152.009476
121.803055
141.188141
147.771790
133.864914
169.355728
154.289581
138.247925
158.102585
135.398361
126.082253
141.308701
164.090485
164.733093
161.000305
147.271500
-38.601357
-34.926392
-44.335526
-4.456104
-26.684942
20.604445
175.035706
149.463303
170.626801
145.134811
175.383270
139.632446
135.551819
153.999435
141.656311
144.071762
174.133774
130.005753
105.699532
119.263214
141.420395
152.261032
134.424240
164.117889
136.912888
116.240364
139.627350
146.301910
141.966858
163.638367
148.635483
137.915085
147.412338
137.201035
150.068954
134.836868
158.006180
146.416748
140.455093
-139.472733
-147.076370
170.101440
45.473969
-171.194534
14.364360
-135.215576
111.517456
-165.620575
-154.518311
157.667862
163.253677
113.306274
177.909668
174.851700
139.984863
147.569641
136.085358
-39.900322
-21.957785
-66.183968
-3.280799
-26.432566
-16.425644
-10.984996
-28.576384
133.696304
141.591858
151.144592
144.764404
152.021591
139.907013
174.812256
144.483078
138.266357
145.922913
137.231247
142.879547
14.021539
9.399670
-15.515458
3.110050
-38.154766
-4.096342
-4.970747
-34.118065
27.303545
10.685756
-38.415161
-40.502773
-3.502411
133.966187
131.878571
-13.344449
-63.924187
2.360989
67.929947
-13.910118
10.010858
156.781509
128.639282
116.396690
117.551323
161.885559
145.183121
103.718452
149.621140
145.813446
161.475998
158.145004
143.139359
124.840569
141.820938
137.882034
136.803345
150.534271
144.368286
153.543198
145.476486
147.820511
130.300903
158.092896
147.184250
171.503052
147.823898
121.025970
144.905685
153.845001
-130.655731
141.793091
147.282440
148.991302
145.843338
134.479904
150.559464
139.940704
157.751328
141.754410
132.277664
153.852432
154.750992
142.719940
170.787094
92.299583
140.591736
147.496399
43.818909
-179.653931
-178.342819
150.451660
44.527035
142.384277
152.145248
118.838753
168.402359
139.477570
136.315125
165.362717
142.097900
140.701370
164.612137
166.485275
133.833542
146.569214
141.164764
119.233459
139.588684
137.893814
160.546616
147.552124
118.338448
137.278107
130.539886
132.999191
148.932724
130.232971
156.780487
141.303070
148.329437
124.618477
162.151031
148.695099
151.683777
144.503403
168.826355
173.020706
23.205114
-4.563770
-8.292399
-48.333763
134.859680
141.061356
154.509537
128.952148
140.014847
163.761703
114.372963
152.972534
152.796234
145.600525
144.420578
159.126495
132.979263
132.948547
167.502502
150.908722
-4.831727
-6.123975
-38.552368
-31.842289
13.486141
-36.089828
-30.480080
-21.347210
-8.105227
16.366495
143.164719
137.845825
158.675217
160.328110
146.545227
144.235260
154.056290
136.445633
144.727264
132.804169
102.583923
152.045349
130.628143
146.985260
131.664795
144.041046
144.331512
140.348892
147.037094
142.251678
155.390427
131.793518
155.777557
150.688278
170.079483
140.978638
119.073059
146.376785
134.227386
162.730270
154.305038
-174.983932
149.465881
172.375366
154.837479
134.655075
157.526108
149.822586
150.258118
140.847702
141.728516
156.810165
159.612305
137.527176
158.292206
164.453384
179.655075
8.136534
158.494171
155.744171
151.214874
165.700668
149.354141
146.604294
139.243484
143.941025
-27.387934
151.044327
128.984634
149.708771
133.506439
141.770493
156.289581
155.771454
-8.567081
7.827143
11.601265
167.343765
141.926193
151.266144
161.116074
-4.668834
-19.094519
-18.435442
-26.858135
-36.102367
96.252861
141.471085
161.939835
136.601013
166.694763
113.525444
152.990707
158.964935
150.977753
124.034546
153.316788
160.605606
163.521652
149.330475
151.285553
163.772003
168.114563
176.723663
171.356705
153.657516
171.163940
134.399643
131.598022
19.441044
142.417847
125.461281
150.222443
148.626511
-159.808685
112.583313
134.699066
154.194733
134.321945
160.990448
118.481140
-2.090783
-0.773290
-25.674919
-21.367231
-40.682060
163.211823
164.943039
149.392792
148.086517
132.427505
139.931702
157.966431
164.891342
164.321564
-33.765553
149.864471
147.239395
133.573990
167.054916
137.039413
118.513077
156.333420
145.767426
144.986938
151.643066
148.049911
110.837273
150.962799
176.529480
142.433121
126.991081
143.618210
142.577759
148.444748
149.080933
136.204239
140.032455
152.588776
151.874481
128.689667
127.863129
140.638351
146.693130
-171.510284
166.219772
144.051544
144.330292
154.882263
123.092201
144.733307
150.066437
129.869995
158.790421
162.995209
163.565338
115.619568
148.103668
134.360367
99.950226
175.256531
156.250778
164.963882
141.493149
133.367081
150.163696
144.739456
145.396881
142.529892
139.452759
140.703598
154.740906
142.675171
130.404022
155.311752
-40.545021
-37.072262
4.909995
-38.849304
138.518723
148.617401
145.448044
154.221878
149.901917
118.030388
150.366989
155.865509
155.336136
125.198441
139.176270
159.498779
120.315308
135.808228
138.661163
139.996201
136.216171
-21.283173
-14.153510
13.882162
-6.357458
10.828982
21.279570
-25.094978
11.074427
-16.695553
141.004059
112.053185
146.054840
125.956451
119.900589
138.174789
135.987991
147.680893
151.115891
154.973328
139.549377
133.251999
126.916412
133.339432
105.621292
144.033890
167.541779
150.944214
154.010040
135.509979
151.060791
146.990479
144.100479
125.351273
125.809647
171.896759
144.816422
122.788719
134.027542
160.851852
144.141098
143.404007
160.444183
140.063477
128.727234
121.184273
127.060226
154.616394
151.612411
149.290237
143.086044
143.159607
147.082870
147.635620
116.531166
145.270813
161.137558
139.108337
143.109695
125.062836
148.098740
139.282028
148.412918
157.375366
135.557495
132.636002
134.662582
143.973663
153.241196
161.446091
128.891708
143.481613
151.794571
137.727646
124.719818
160.112961
142.571808
154.587479
127.086044
159.470657
172.929626
134.219482
135.155411
152.085144
165.122635
131.664764
135.277634
154.890411
142.212677
136.597916
147.725540
157.558685
150.518402
150.058975
139.837982
129.045486
137.748215
143.395798
168.767166
141.030975
163.117798
154.709015
142.532761
142.104980
142.524811
-171.721970
132.584503
128.740036
174.192780
141.473694
145.963928
137.521591
129.506058
-17.326303
141.557022
153.164307
125.873894
145.346191
148.776978
131.666214
144.573425
143.648682
136.018845
153.797775
159.947830
164.307541
53.501316
-70.850746
-17.031351
144.644592
-26.301111
24.781958
-10.011781
47.828907
-13.071720
145.505646
135.209244
117.131042
167.326904
174.555344
128.012543
149.733444
155.224777
144.434692
160.260071
166.195572
143.190613
132.556335
139.340576
155.268723
145.593994
153.812759
114.955208
148.533371
148.306366
128.208115
141.619125
143.528671
-0.574372
-8.570977
143.598953
153.164627
131.812515
125.981277
-179.955750
150.234207
120.812569
138.889313
-175.179016
170.298187
-152.404160
159.388458
24.980480
-15.548172
142.776627
153.556366
110.738342
144.516754
152.433319
131.382507
167.026688
139.976776
135.101242
108.921684
136.037888
136.957199
144.383820
144.466675
146.469101
154.309540
155.265900
132.761658
139.958130
149.705322
24.273283
152.698883
138.117371
-13.325764
-50.701443
165.138412
154.105392
154.664871
148.655731
133.349731
148.324387
139.959320
140.587280
122.911392
153.253036
153.707642
137.103806
139.363586
149.794998
26.507315
143.167557
137.602356
155.728775
152.714478
174.938858
151.209503
148.384216
168.608643
129.862991
148.147095
137.652954
-43.764397
-5.893618
-33.702927
15.947582
23.528708
37.558346
13.908813
-11.604898
4.995163
14.350203
-22.706747
143.396835
160.679016
142.098465
-14.007902
-30.018301
-6.932284
-4.564157
140.986511
26.757704
-9.140842
-37.393135
-34.593418
-25.684549
-33.385571
-17.460424
-18.137201
-8.298696
-0.574372
18.153025
-15.927346
-39.593903
6.438245
19.514439
17.832964
10.709691
5.766873
3.926404
-34.883110
148.994644
-174.701904
143.173462
163.508347
160.092667
154.101746
-173.924576
128.804489
135.305878
158.094452
170.064209
