# Supplementary material for: Comment on 'Valid molecular dynamics simulations of human hemoglobin require a surprisingly large box size'
Source: eLife. 2019 Jun 20;8:e44718. doi: 10.7554/eLife.44718 (PMC6586461; doi:10.7554/eLife.44718)
Supplement: Figure 3—source data 1. — The zip archive contains a README file describing which source files correspond to the different panels. [file elife-44718-fig3-data1.zip › figure3/panel_B/box3/psi5.dat]

167.197403
164.131561
157.612503
177.857437
160.436325
150.954300
127.336723
145.562927
39.415710
32.791264
39.582165
114.438858
9.285058
-144.304321
-167.900665
-171.214020
-147.662720
-150.947830
-175.147629
131.716797
25.641605
28.010387
73.402367
-175.498154
50.538132
33.317478
142.915817
150.361435
155.700882
115.298653
-170.809448
142.823166
150.971802
133.450577
171.284103
129.740448
54.379700
-173.787506
44.108231
5.241871
152.650009
136.994293
126.189621
149.840103
134.202606
144.129608
154.740372
157.950943
134.513000
156.298553
148.804672
151.308380
151.389603
170.619080
134.133224
159.381622
138.076553
146.546188
-37.780781
-40.033897
-17.076067
-34.956158
-44.436317
-35.215290
-23.817875
-41.732811
130.146866
-45.536533
-17.599533
-2.549294
8.630284
7.071020
3.077780
-38.550552
-4.463439
9.955640
0.836499
-16.109522
-14.994473
-19.416105
151.636047
154.236786
119.899208
123.058540
151.242828
143.429504
158.541138
110.587173
-19.752760
21.040981
-27.523193
9.109338
18.732582
1.492790
-15.083601
19.104174
-6.216499
124.166519
148.255280
139.139572
141.679016
135.759995
149.074661
-100.713951
-8.714200
-56.405735
-38.582012
16.593588
5.296092
143.042725
136.601212
151.734711
143.314880
145.545166
139.281113
119.568794
121.444199
145.210312
147.596756
150.685089
150.284348
128.347488
125.944885
142.695343
161.228363
159.972992
151.108932
135.637024
129.177292
166.712326
155.511658
158.202805
174.029419
142.126480
135.099167
162.392059
160.170273
133.173157
144.606415
126.078178
141.242477
155.067596
167.522339
150.730103
150.233170
150.333878
159.488602
129.819244
136.902939
166.076370
146.223190
129.761749
165.681763
134.526718
145.561203
138.648056
154.295517
-29.295069
10.085412
-39.607273
23.090588
-2.871263
106.124763
164.741745
148.407455
146.873764
-33.423477
-41.126568
-15.507042
13.518933
115.345192
136.117981
145.031891
152.119049
145.603897
132.389755
149.571274
144.144760
134.201904
148.055450
142.012924
158.479507
152.928284
148.950195
143.945267
-12.508658
-43.511017
-0.819722
171.885849
171.039368
120.496117
174.723099
148.442169
153.564316
150.839172
134.079071
160.467834
167.055801
150.995865
138.633224
147.425293
156.652176
154.080399
143.927673
142.889435
138.811752
127.869164
142.762741
156.674591
149.451096
149.495728
-6.160743
0.207479
-26.987968
0.752515
-81.398514
-43.348198
159.201096
129.535461
151.436172
161.011490
160.018250
119.567429
132.132065
112.093719
153.790222
42.059231
127.812149
126.655632
149.890533
-36.859283
12.208975
139.424072
134.746735
-178.281937
146.828842
142.355179
141.503220
136.599548
142.119720
159.421448
148.567505
102.239738
148.358505
138.559921
106.338768
141.023376
-16.486067
-26.395403
-33.376179
-47.751293
-47.200729
7.501637
150.619247
22.184618
33.918568
32.454491
61.639908
-179.824158
29.209343
-135.426590
26.566074
158.922668
144.341431
157.533127
105.609352
138.182266
141.433121
136.556015
152.742355
-173.770309
170.078979
-37.311241
-10.768156
-7.321880
2.787690
10.445683
162.685440
145.656967
150.425980
137.409286
143.629364
136.265945
165.869598
142.310394
143.417847
134.721542
144.412628
135.585693
157.730591
164.676834
107.947090
133.922836
156.017105
153.324051
144.078888
160.368668
133.826431
170.345001
145.159729
-43.902679
15.231791
-17.933533
-51.655529
-33.011482
-24.721727
130.799286
137.670593
139.674149
118.948586
155.823334
125.650253
152.068069
156.083755
142.266312
163.926361
140.769791
137.582932
152.799789
129.488968
170.243256
138.452881
175.948730
149.491150
151.828964
136.905991
174.005096
123.705536
144.433548
143.883438
21.511564
21.973434
171.931595
142.003006
169.098511
144.345078
131.038422
145.478317
143.500595
147.970444
11.611773
-14.156485
18.724190
152.562103
135.735931
150.720459
162.970322
146.186874
150.680664
127.585960
111.269127
146.531326
136.912003
148.323593
141.878571
155.907791
173.395538
155.609512
143.027191
168.606750
133.202316
126.117386
136.748077
141.672119
96.827049
160.767441
152.884552
133.198395
125.544678
161.010208
153.710724
177.426010
156.155273
160.516647
166.668823
177.851501
155.265839
46.168507
17.744925
-34.255615
-6.925830
-24.799168
-4.613120
-4.493921
-18.151501
-11.270540
11.316596
5.649445
-8.120860
13.075238
18.819628
6.311182
11.403872
-25.459658
20.086332
-15.429548
-0.196832
0.552847
146.854797
162.929214
99.290871
150.975800
152.689957
169.936295
156.031067
143.529678
144.014832
117.067482
154.223969
130.931946
-24.099541
-41.332592
11.472533
21.324663
-6.812328
-19.223490
0.044235
-21.468458
-36.917828
-26.349819
-2.783193
13.916510
-28.627487
-2.570397
-39.368885
156.216888
147.371033
139.783722
139.448578
114.640228
142.550415
138.025101
155.851349
141.222366
157.832626
135.630005
141.091400
140.052490
167.756027
125.546181
143.746674
154.507355
142.255524
144.757217
162.278580
134.124939
154.213715
141.103439
125.025047
151.441971
164.311035
142.945496
126.413734
148.629517
164.333084
-6.899925
-78.622803
-22.334814
-9.880573
158.959610
138.761429
166.153229
138.000687
13.780551
-23.731958
-46.718418
134.509277
144.769379
132.309906
137.940308
151.562668
112.080711
145.659256
153.942490
132.773056
134.337814
-1.807211
20.077797
40.079662
138.286789
123.005310
136.844681
145.345184
156.149536
134.668900
122.347328
140.763031
137.150650
142.863861
126.959480
-18.233757
21.351215
8.522491
-6.981261
-40.994938
-20.199200
9.223793
12.315182
27.186401
9.813897
14.375218
-19.044157
-36.919003
-27.161785
18.712675
5.594890
-0.558481
-22.965185
-1.380835
124.713005
38.895130
136.635803
143.491669
149.013962
140.615784
26.882147
23.941942
21.680019
146.261200
136.099228
141.928650
163.806595
139.041656
158.048294
142.781769
152.142120
-44.284039
-40.333885
-52.263763
-43.029449
113.600105
153.605301
153.480896
-15.605947
-28.095560
4.223594
43.968132
0.892410
-7.418228
-4.195820
7.485375
0.908706
131.065231
101.703941
150.642395
150.601074
113.428055
-64.091331
164.756866
166.725128
151.822632
158.261322
112.307266
161.223740
136.389450
126.181786
171.297058
175.947296
101.076027
161.698242
136.194534
115.584114
171.737473
155.395721
137.705917
-5.304816
-9.114859
-6.914379
-2.017709
20.211264
35.027859
-43.029510
152.504547
134.731125
140.275269
137.525986
133.507935
140.142914
114.876289
153.103226
154.457352
147.804276
135.326035
144.479340
126.220985
141.134674
140.173065
129.020493
119.245537
-16.410660
140.687943
124.142357
165.388016
146.777206
112.884552
105.739784
145.657288
145.629852
152.275772
124.103493
151.632339
173.392761
126.930313
121.822731
153.479904
-2.183551
28.808098
173.736206
140.879379
148.003845
38.086967
2.158670
2.461561
2.307662
-40.670628
4.282171
-7.274835
0.925350
167.344620
130.141220
149.473694
155.729950
145.635635
153.639069
145.824341
148.945740
163.219284
-177.602554
109.634827
137.641342
-19.600166
28.809210
-58.293339
-11.460593
-23.184763
32.768536
-29.079939
0.153233
15.785369
-17.211710
-39.948357
158.167343
142.141174
145.731781
111.971687
158.904144
136.325165
147.455856
169.792862
145.272171
150.503586
152.238617
146.383957
147.238846
136.038284
157.229095
142.226669
153.953064
177.595963
1.390016
15.240562
158.065857
178.320877
130.746902
145.072647
166.017303
146.578690
140.136932
132.707260
156.090775
137.773788
148.861725
147.834702
157.018982
-9.933908
141.211441
120.438713
146.090485
136.345383
137.592194
63.239201
167.115005
-34.639141
9.530874
-1.845784
154.259079
155.058945
171.611084
154.418304
133.688858
149.766800
143.790741
121.131569
139.215942
169.623718
148.233917
112.531326
156.708038
8.437289
9.751812
-32.377941
-44.273022
-7.299040
-23.404869
7.331173
8.883364
15.956691
18.825693
52.883118
3.822132
-16.163954
3.955819
143.445908
161.835403
135.603714
149.609573
153.647781
98.040924
7.867263
48.823452
-16.899307
-13.365192
12.986649
6.183042
-21.997454
160.231903
150.388840
172.258118
131.498123
160.687042
134.419983
157.238083
142.994278
172.833023
146.275375
135.291885
156.298630
121.070122
4.724349
49.680161
-21.660404
-42.581253
156.032471
161.425262
150.515442
139.864761
97.474014
153.812958
159.462845
171.791916
155.092575
130.021225
150.636780
130.899414
123.351898
141.586075
137.746597
147.744904
142.450195
134.103683
159.953049
133.130219
141.171753
138.729263
147.554840
150.606598
141.028625
162.032043
179.401596
109.860916
138.288879
-7.323006
-24.963493
-21.146027
-18.364824
132.180511
29.729332
-8.303569
-9.369595
158.740372
130.098999
150.068848
155.022797
156.420242
125.172577
147.187408
111.557457
157.098450
143.849640
164.689606
21.582912
-1.906186
-10.826747
-32.410805
-29.140457
2.044018
2.958367
-26.181084
-39.414215
0.019782
25.305002
160.844284
153.617691
157.686798
150.487305
144.479919
116.975464
141.902039
146.479858
151.630722
161.151154
7.635325
1.475384
6.842950
-48.834499
173.095291
147.913666
133.117432
103.971039
125.179016
137.347168
137.609192
146.546051
157.323792
151.523254
158.561478
154.332184
158.583878
109.433624
146.004227
169.582733
135.216736
151.361771
141.453201
154.502457
128.935684
142.780487
137.619858
149.855713
136.597855
151.755844
143.045410
147.225494
142.702423
71.415649
126.479630
132.103439
141.466202
122.157433
-28.613344
168.245987
167.677094
154.584824
135.848602
140.809540
155.489014
138.351410
168.841873
131.699890
122.189697
155.977249
145.625153
-41.785477
175.758820
134.543274
128.746765
154.034409
153.465698
145.843491
137.355118
127.603516
136.400406
133.515610
138.546417
131.755432
64.149887
53.184589
-161.406784
-139.636017
-166.492981
36.525154
-46.233135
-23.630821
149.850128
147.232773
154.671539
147.139313
169.359787
153.510986
98.491631
161.838776
112.696335
145.966049
130.885666
-39.445946
11.430476
-30.536869
-5.523858
-45.753365
-86.357483
-24.836130
8.644610
-13.388707
-38.063091
-23.644526
16.720652
132.233383
126.211914
138.271011
143.298538
128.939682
137.856293
159.442947
146.515991
157.139893
144.972580
126.938377
142.008606
16.350344
-20.419676
147.450470
153.613541
138.741272
150.191803
141.246704
138.608368
121.303619
140.308395
130.828247
138.682373
114.647522
150.398743
147.886261
135.743668
27.269754
-12.542939
-24.702442
-42.350353
-40.966454
7.801648
-46.735359
-0.387149
-28.201649
14.760091
-13.754089
28.044626
57.271168
-34.895470
10.976461
-29.859146
140.577713
157.317108
23.592316
-8.131176
15.438903
-24.930279
-34.499100
167.939529
146.346664
136.130981
109.059692
170.395325
153.484009
168.334900
-173.075714
147.706757
156.261292
140.090836
130.347015
153.330429
142.434784
171.770126
140.618103
148.038452
150.558990
115.942909
136.947586
134.002548
130.634262
-13.329512
13.047251
148.643463
148.228821
164.039261
158.267883
176.517029
136.800888
139.643311
137.368332
146.686279
154.544434
146.653503
139.930298
155.342529
128.639633
153.809402
151.547394
139.310883
-148.391251
116.869957
138.889709
149.472626
146.439407
170.843582
158.651779
106.540619
133.648041
166.878662
144.135132
136.731232
140.400330
156.093201
129.439529
153.516556
132.750687
142.624588
140.895813
142.823380
132.621857
151.194855
147.703674
-178.849533
25.245838
-146.504974
-179.350174
-166.909470
-126.757568
147.634109
-160.651123
-154.719299
-170.156662
-141.200089
37.261513
60.588261
142.569672
154.797562
147.018494
-39.241875
-15.688426
3.777039
67.318382
151.396347
132.780640
137.063599
121.359612
148.450485
161.493561
136.117981
148.545181
141.572144
140.611282
128.776428
156.045715
120.389137
173.529083
154.980209
169.098602
127.018509
-124.021774
141.808929
141.458115
151.848328
136.303711
149.747650
76.395401
139.213501
160.545929
152.883118
149.256775
153.696838
134.914062
141.828629
141.326645
135.467392
155.276443
159.919037
131.258743
143.295044
117.212334
154.315048
141.888718
132.639832
144.922638
112.475182
166.572815
148.165833
144.634735
149.641983
134.257828
133.737213
141.688232
177.838333
127.526085
149.512512
137.334167
158.776062
-141.041367
96.216286
143.492203
153.926102
149.312988
140.169281
1.749771
-12.601147
142.074371
142.704834
148.790558
104.760780
143.482574
134.751495
143.213348
127.845291
126.091118
145.196793
146.997742
146.356842
134.069260
116.222260
141.651337
166.431900
152.062927
145.889633
153.072311
151.900360
146.136139
148.091415
135.773087
154.439301
146.035400
127.740555
142.461502
145.758163
143.548477
159.084610
136.719513
151.285370
144.968643
137.224106
131.102844
137.446304
114.321251
163.138535
119.487106
156.000198
160.779633
140.354630
135.001556
140.301636
149.490265
144.996689
151.661224
150.657700
154.242920
6.422144
7.479946
-29.782211
162.191391
148.481461
101.898811
150.109161
140.448608
150.295074
163.898727
163.867203
131.104355
151.695709
152.541061
152.116531
178.011490
155.939926
160.434708
116.720085
148.282013
150.112274
122.704208
136.754608
147.521347
137.322647
132.753098
158.466949
153.243500
155.221588
23.373928
5.614263
147.738739
147.041534
141.969482
28.213007
164.600204
145.767761
-34.412460
-2.181309
142.310440
147.949646
167.450546
156.527847
126.942963
168.690125
147.236389
155.158417
153.177795
128.765976
139.718002
134.392303
146.402878
141.839523
147.139801
135.022781
143.287994
130.173920
166.565094
157.519226
156.370346
129.002945
158.728821
94.350960
10.609346
136.365082
160.868042
3.145227
-15.380954
-38.697338
0.338620
-18.901850
-4.538334
-1.291952
8.827704
64.447174
112.008545
134.788391
137.314987
143.846542
156.612534
167.527832
115.483330
143.662964
141.956055
135.867767
149.073059
160.911621
156.387756
146.681061
160.528290
146.777527
150.578751
156.468628
160.027634
157.103256
156.193710
120.100731
172.901260
140.125824
141.944809
143.741928
147.553619
152.788620
124.173050
157.558334
159.430679
158.493362
131.205597
143.299484
132.905884
125.539978
159.595551
121.676750
149.020874
150.671890
152.180908
165.254471
171.566818
149.152725
143.767319
141.704453
151.939224
133.226486
26.463375
-7.318583
151.437851
149.308731
143.105057
146.510376
157.029633
150.978668
150.865311
-6.131973
125.264526
163.291412
151.199097
155.934235
171.328903
122.698402
144.651108
145.253250
117.112640
166.206009
139.178925
146.554382
139.439911
156.662216
105.481216
143.983734
128.701843
-41.936062
6.799937
141.685669
139.423126
168.641724
9.656141
11.728840
133.641861
137.164032
158.918427
147.055588
-172.444397
140.047928
154.853882
144.720978
128.954254
136.647491
175.390823
148.406250
105.766510
142.318161
158.325195
154.237854
143.495850
140.479996
133.066956
-9.037268
26.344179
6.160521
-8.332109
36.064480
-14.761901
-46.551395
5.988903
170.218994
144.011429
175.785721
148.448135
144.996841
153.344498
157.864944
129.643951
163.356247
120.477943
151.319534
102.076759
-171.034821
145.824142
130.473053
115.885262
139.756180
142.781769
149.050323
149.486282
134.203323
148.591873
82.163437
-10.458126
18.872202
137.586838
143.937851
-4.838169
167.529266
125.745468
140.348999
143.343109
156.207962
147.600296
145.547989
152.246872
129.461563
130.451416
149.821777
148.728531
136.521378
149.584793
159.748047
127.772736
-16.126398
4.017856
21.034986
12.159623
-15.475077
-11.608685
-23.291401
19.658569
-12.367734
-22.309765
-9.480853
-41.846306
-27.448488
124.446297
173.517853
-177.540970
133.981476
-124.575394
-6.901630
-9.819566
144.065277
166.606384
151.476181
153.632629
151.103714
124.942650
150.465958
159.559509
140.226425
51.885918
20.756739
13.892279
88.120132
29.616692
9.302842
119.205620
32.956635
-158.774658
71.636871
161.668594
147.784210
137.203049
116.220078
-2.977692
48.698067
5.516366
6.944497
-37.896557
-12.376914
-45.342205
-16.260624
-42.183002
-48.500809
7.745394
12.002933
12.370699
52.857914
-2.848126
14.222980
-13.786586
129.848709
162.958862
116.746315
117.520775
129.787323
142.866684
145.897675
145.091003
141.124985
133.714325
142.972443
111.377441
130.233429
138.821289
175.166641
150.996185
144.892990
145.385452
126.874527
133.738480
128.853104
132.955200
175.071716
157.732178
170.619980
126.211670
-9.325672
1.474057
5.945837
99.473816
139.736206
122.987579
144.845551
151.885223
154.684464
157.580017
146.256531
144.656891
158.955826
128.385132
131.855927
155.985321
145.878860
136.836792
94.643364
137.886841
150.192825
135.634354
162.573105
-46.041119
124.591362
115.803185
146.017654
143.757355
159.683990
155.247787
146.276901
132.852859
157.856155
147.091553
150.477142
123.400253
144.297180
138.822861
128.963913
24.010923
-4.011027
-33.201321
15.313559
173.357803
126.622986
154.165085
168.932816
153.302170
139.932495
112.160355
146.127670
159.189804
122.479164
164.509628
164.940720
153.847061
160.907166
-40.696541
41.449738
-3.985214
-38.258392
-47.017422
-34.482578
-31.068605
-141.040314
117.887543
141.475800
144.216522
169.381622
141.056152
175.604965
159.220886
152.505035
129.452042
156.896225
-35.445187
10.810517
7.960501
-17.605822
75.650406
152.745590
159.841003
142.014130
108.950539
137.210617
-22.485130
-7.294147
-6.988506
0.888894
1.666479
0.678397
1.084442
149.513931
173.058304
125.161842
132.963943
159.488602
156.049698
161.408066
131.322113
138.826340
153.888168
119.516159
173.767365
141.687042
136.412277
143.517471
108.541725
105.744759
178.041550
117.112999
148.571152
157.317978
131.353958
154.986298
155.998657
133.467865
159.013809
-4.205378
-0.260947
-19.056326
-42.029217
111.798332
85.896347
-54.432346
7.937708
-22.605021
63.075558
-2.158942
-48.419464
1.872312
-11.195085
-3.527865
15.677297
-39.837402
-27.483902
107.303017
147.302872
145.890808
138.467346
134.692108
141.099213
126.893677
149.926956
117.945137
113.901253
172.092209
117.716026
-174.719055
176.030487
114.995972
148.276184
162.578354
145.595566
165.690659
135.804382
134.727600
136.048706
144.132721
143.191742
141.601822
135.632050
149.555267
154.878723
152.076202
164.705246
99.909592
141.849747
155.743607
131.606155
175.261932
148.478897
124.802849
148.288010
150.046417
139.217148
138.894150
149.989609
136.210876
14.596093
-11.584373
-5.073774
-40.718132
8.103313
-44.679127
-10.507155
-45.760643
5.621798
124.554832
142.610825
149.318527
137.359772
132.508087
143.381775
138.072845
138.942139
145.973709
148.846329
127.430832
166.408936
177.681244
169.022034
136.197693
160.229889
141.633606
134.666595
-173.113190
125.882576
172.116821
158.380569
147.025848
145.980408
142.111969
111.334778
145.601257
171.569641
-16.317812
-1.074108
-20.645618
-10.928902
29.058331
-5.539977
-44.411263
-46.290108
-31.280563
-34.014271
-0.818288
22.817787
41.496460
63.181049
-39.930721
20.427536
128.343323
134.335846
151.913910
158.377106
136.383194
130.502411
120.647133
169.212326
165.011658
164.847824
136.086929
114.217987
144.495117
157.442276
147.421600
-3.032026
20.598095
142.697189
-174.087723
140.433807
142.012817
156.341431
124.609116
121.531326
146.395096
123.482956
127.500374
134.500168
155.561905
133.467484
136.987427
148.367188
143.066177
151.157318
134.645493
150.351547
157.885895
122.362038
143.508041
169.440765
147.075455
138.544022
133.374283
145.040695
147.885269
164.445892
139.412201
132.028076
132.217834
177.803116
26.223352
31.295563
16.320995
-94.109879
31.387150
33.910866
141.670746
161.412231
-169.798462
162.339539
123.786438
129.399750
-3.467578
-32.785168
-57.985470
-10.899447
11.779049
-36.618599
146.589066
156.071594
150.640472
131.474976
146.157028
149.055847
138.507568
164.795456
165.270950
141.361801
19.491177
126.262634
-137.278076
-163.920929
-177.996399
-165.725571
22.049984
56.333210
118.736618
135.318466
150.833817
135.919128
138.587479
130.716949
126.106186
139.832108
122.309998
172.865540
169.652054
145.425003
133.235550
-22.832355
19.367104
-48.124981
4.643929
-17.002762
-34.619057
23.575432
-18.406845
-50.060974
160.864990
169.357651
134.997650
137.583939
164.562332
136.428452
140.798401
138.856857
168.556808
149.170532
129.987198
140.490967
142.396545
146.052200
13.567613
10.873301
158.152542
157.652328
132.494919
131.931747
135.025452
146.820435
154.199356
149.223404
128.353394
137.249405
-43.041645
-40.146793
15.894659
30.532709
29.325323
-36.769367
-0.853404
19.661512
-13.874076
6.440894
-28.427603
139.482407
135.121185
141.713577
127.100266
136.670166
164.709076
148.750992
142.988235
138.771210
124.907211
159.989563
149.858719
136.434189
161.222748
137.197922
123.964851
161.779480
159.325119
-23.158926
-31.325548
8.592262
-25.968281
157.993332
148.140839
146.678436
143.373627
146.351746
141.457764
153.418274
-6.883446
-4.817759
-30.099569
136.120041
140.274216
121.999550
137.785965
149.563812
150.317917
152.011475
146.354584
142.733765
166.433212
4.908039
144.084625
146.332245
152.190582
-41.086807
-3.233314
-75.298409
145.757370
151.430496
146.680603
145.511871
146.620789
152.194138
149.024933
117.046936
82.721024
-9.915836
-48.851116
-9.164030
-45.314507
-42.560238
14.063439
149.557129
146.275604
138.420837
164.349457
145.329742
134.183014
175.466873
143.969040
154.498413
134.683487
153.558243
122.666855
162.266724
137.717239
-12.497585
-7.947322
-51.106480
-44.571152
-0.578784
8.554005
114.818230
109.303360
151.901596
156.848083
137.991974
140.448242
145.186722
158.891068
153.470047
147.012009
146.386627
130.370605
142.168320
158.787598
154.490189
173.626587
-0.343781
47.226562
139.252411
155.221390
136.050690
138.466034
129.813873
152.087967
141.254517
170.400650
130.411636
121.007980
111.330093
104.444145
149.028931
144.160919
48.782696
151.084000
149.398071
143.131363
145.248886
152.851349
147.470047
149.158585
166.058334
135.195084
160.146698
157.851746
151.081604
112.263718
150.523697
115.384018
147.547775
129.341766
135.167831
112.497948
161.457962
139.712494
153.381180
141.913101
157.736176
163.330872
122.744942
131.406693
143.403091
154.746979
116.825226
169.257767
131.400681
25.195425
9.495459
6.411908
60.915272
115.968750
-42.150101
-4.024090
15.191377
3.388071
125.496971
7.794701
166.597534
164.866409
145.778198
159.575287
143.520874
115.680473
142.215179
162.611923
145.351425
152.898026
131.856232
153.255920
135.231140
150.719650
155.977814
151.080231
136.061844
132.654343
128.750443
149.224045
130.569489
137.029709
168.295303
136.518402
134.923965
143.503799
150.993851
142.608719
153.901871
134.920792
136.956573
147.429001
148.983490
145.258698
147.502914
151.795242
157.368362
137.950638
149.549805
156.607727
99.225899
125.372490
154.389633
149.664459
140.056580
147.692642
135.098480
109.029701
8.336868
31.078291
0.747296
-20.291248
22.901794
140.623550
140.110184
127.334694
169.203430
154.580093
130.592300
135.869141
161.964157
172.681412
162.210251
147.275452
147.893173
128.486053
131.240723
30.219765
150.084854
148.843216
105.570374
151.598953
128.851105
145.902420
162.925964
118.567177
151.279892
158.601944
122.101509
130.003448
136.778793
143.632919
168.359451
163.064728
162.184601
144.500305
139.224030
125.985977
159.741898
173.947632
140.275848
126.624840
146.947968
145.479385
167.928345
117.985786
112.254944
133.866318
137.793243
143.488205
145.960754
158.810974
164.924332
148.596329
136.184509
140.100876
163.132660
161.669846
131.772919
128.672256
135.084122
145.315384
135.538528
103.197311
136.022079
155.544296
173.215683
135.953766
132.631485
152.689133
141.048401
130.914444
113.636108
128.546036
149.765213
139.265884
128.639206
142.517120
168.427094
12.486343
10.170728
4.667197
38.135643
149.916245
171.085663
152.318985
139.929367
161.994690
-174.369263
124.346237
118.883614
151.693863
-20.715410
-30.604052
-43.417526
-35.350296
10.705298
-29.862064
150.755783
157.171844
-11.916874
-10.510825
-119.270790
149.446136
165.851242
161.189529
144.123627
132.463440
118.098076
144.262039
152.865860
140.308792
-156.833008
178.123291
155.138641
163.842377
137.153336
129.099747
-149.673996
143.090714
153.741653
166.783524
146.474716
147.766541
119.583435
145.876083
129.396973
-40.240379
-0.692386
5.268381
0.336300
4.976223
-39.378735
-14.292852
18.967762
-34.634995
27.477850
172.133575
9.308629
-43.021469
132.059921
142.794495
146.207443
140.673782
129.409409
145.880112
146.734085
148.318604
129.374069
132.084747
142.307571
163.865280
151.626114
127.673630
123.127022
140.991119
130.795578
148.431793
145.926117
117.597656
154.500320
129.394165
128.769501
134.486267
138.452255
108.339470
134.223221
149.968292
140.023331
179.857346
152.014160
161.877121
157.952713
162.695999
152.477936
132.693787
161.417053
163.311295
155.116852
141.526703
116.322021
-46.304874
60.884712
131.935867
136.369125
146.564056
16.684172
-44.366764
-2.093028
-44.793736
157.677429
141.132004
154.602417
124.751801
126.707184
126.075897
150.779480
141.320053
160.311279
155.271454
149.987137
154.099762
125.381310
147.315674
-15.981591
38.756695
11.079989
4.378643
-39.789227
-3.906103
12.741808
-21.396448
-40.929005
146.372803
118.933502
117.054314
129.601303
-69.538216
-50.550941
-32.174229
-30.174347
18.919298
9.117985
-29.076462
21.724127
2.640046
-48.465160
7.911526
166.699493
117.859787
134.499542
152.858749
156.488388
149.237106
-58.040470
-43.222885
-35.934982
15.448009
25.548553
145.421341
164.438583
153.880783
147.373276
140.342056
161.689651
133.611450
149.160461
149.426956
169.716278
0.793276
-34.845554
138.208618
136.231140
139.854980
158.474594
140.341614
153.904892
150.319855
12.762400
14.203118
-19.223366
-12.683254
-21.462776
-29.136789
2.194369
-41.775253
157.799377
152.703339
158.886993
149.554657
153.672195
134.593674
154.706009
143.817825
145.909607
170.175339
129.998566
150.508652
153.562881
158.942047
132.837997
148.449203
132.176834
-174.865570
137.755783
147.161652
155.912537
155.017288
158.241058
168.629059
132.301071
143.717209
144.294174
145.298798
152.851395
130.495224
158.240829
144.862259
147.469833
91.565353
133.251602
131.366333
135.450760
122.390289
169.674606
143.290115
158.001724
135.701248
128.886948
140.576157
146.858215
155.307434
151.930908
125.712944
135.991241
12.555890
143.313599
152.246338
144.243500
140.950363
137.771042
156.301987
137.316498
136.726547
122.768944
135.849823
111.226746
155.668182
154.295425
147.768311
147.852844
116.477737
157.930222
141.119064
143.827179
151.795334
-21.791779
-47.259342
8.765489
136.690750
152.518997
167.183975
131.009476
153.364883
146.257874
145.727829
160.292831
108.949486
157.336029
156.599319
120.350182
-164.090042
138.242126
140.705902
111.819801
125.522591
141.628113
122.991264
144.275238
152.654343
145.527023
124.974823
133.969315
131.199905
151.961761
136.803635
135.338684
138.846558
150.421875
168.430191
134.923416
124.812401
153.886734
166.784760
172.597839
133.518494
132.366028
143.118347
140.119507
139.651688
151.226974
156.370346
162.200882
135.326721
150.973251
160.737625
145.977448
145.683609
-25.630854
-57.692932
-13.366551
-1.684698
-2.184178
-46.716927
-35.425522
16.131229
-22.352556
-27.802168
154.334717
156.137863
148.967606
143.323486
125.973335
6.618232
118.606422
144.958984
-2.134692
128.676270
149.611893
160.386230
149.389023
157.702530
156.102783
128.641708
140.179092
1.046237
-29.768831
-44.394783
-43.659538
3.576317
9.141401
28.205717
-32.075081
-22.837769
-39.566444
155.925674
137.107895
136.197220
151.171402
153.274689
-14.412928
1.144150
-16.105570
-20.007168
-30.940174
135.958694
134.931824
142.285904
158.563431
126.269753
138.512756
129.090836
156.738190
151.683258
108.525726
149.888611
139.301849
-176.317917
140.314392
145.662308
164.478683
94.456322
131.286362
136.313202
-179.044464
154.256378
125.432999
141.325180
138.916977
129.857483
147.295502
142.894989
178.137009
29.722025
3.025368
-35.111694
19.811024
-5.459733
-38.172935
135.380173
130.948090
135.190002
157.170578
124.061066
155.593811
157.222534
120.058289
134.355576
159.781448
151.198334
155.258514
139.641495
144.432281
163.499741
151.013794
138.138229
147.852448
163.437149
161.069595
120.350662
144.786255
1.386069
-5.276817
161.220123
148.518692
161.328140
127.922058
125.163963
135.873444
115.941650
140.384323
139.007050
140.592255
116.522911
135.669754
138.840851
151.493744
142.122101
129.485947
142.060303
141.443420
165.422226
150.778244
124.434006
157.603165
172.553009
119.167969
172.634506
160.867188
131.314758
172.462875
134.678162
134.727142
148.420578
168.490814
143.340469
155.345764
139.893524
129.018677
176.259674
132.258652
174.198853
170.204391
157.149994
115.961166
133.766190
136.634232
115.757492
145.394974
160.091644
127.158020
132.585144
138.969803
155.863678
128.604660
156.761581
146.766830
171.832993
149.823608
168.570892
129.992615
168.411743
131.634277
-175.086090
121.893677
145.465378
138.945190
141.812012
137.853073
130.708344
144.426697
137.595352
149.752350
160.689621
145.757187
123.091148
153.044495
133.429947
153.381104
110.089424
141.580307
147.967834
-176.281784
137.921951
159.720627
148.170959
149.919312
32.468548
-36.109566
1.471932
-15.019610
-40.753635
133.843750
107.795425
151.572876
168.523804
153.427399
151.861877
137.445648
151.469604
177.385941
157.379837
110.125282
122.598907
136.418762
1.338375
9.434443
-36.680618
-3.984231
161.567108
153.856842
165.932526
138.173340
119.878418
137.052841
135.362137
170.532028
138.192505
151.429214
142.367172
141.144562
134.573212
155.804138
128.879517
156.274353
158.658813
158.503937
136.247299
137.522400
160.212112
173.827103
170.816528
-28.667023
33.013680
-49.491528
134.773163
-5.348483
-35.316376
160.859863
126.488335
141.828278
150.222427
153.280701
155.384995
142.636230
133.146164
140.342590
144.797211
145.777267
157.285339
134.495956
146.056030
153.540741
163.210312
150.110092
169.852341
150.092361
153.756973
149.974045
146.799042
145.428436
16.425669
14.678370
-42.427036
142.980881
145.033432
118.433907
-5.261645
3.620013
63.982567
137.505997
145.590286
127.469276
141.897369
-142.199005
-153.226837
97.693314
161.701935
143.542450
164.220642
137.706329
143.642288
148.941605
145.990784
139.178055
128.371887
-157.003342
143.929123
-119.201424
141.752274
153.285858
130.592209
-4.857808
14.495607
-19.321226
-21.716183
7.710218
-41.844475
12.728484
8.526592
-41.786125
147.584015
47.862965
-166.992264
-164.027512
-143.743393
-176.369278
-145.080566
-159.490433
179.351379
-154.706390
-148.017166
66.003120
133.106644
-167.724609
139.116486
-172.654480
153.229568
-166.484070
-151.465683
-139.511154
-156.994141
-162.117767
-150.222336
42.134899
117.562004
146.220581
161.278656
114.613953
138.970169
-176.399551
145.489655
162.244781
171.536224
110.582153
145.236237
161.338531
147.066254
147.225601
137.958206
117.410278
155.660721
140.225586
161.670105
152.365265
154.393127
126.513794
110.912727
147.052307
157.813934
145.856995
124.492432
139.278839
146.899689
125.818291
177.365662
155.787003
156.510773
149.505585
139.474075
112.429237
124.741920
136.865204
148.486374
143.372803
151.179413
151.153427
143.802338
142.000259
147.704666
145.822830
132.426315
139.711533
-55.519569
-27.032492
-38.035717
-25.941126
-10.689347
-2.463071
-16.523813
-37.285892
-10.766018
-12.921842
-17.060511
154.722412
159.636353
167.076035
146.115677
133.415405
135.817215
146.508484
159.479416
143.564362
138.512604
160.810974
153.612671
176.512604
120.169907
123.020157
-59.906883
101.266205
155.533234
140.664627
134.172913
150.046173
-3.758798
137.748062
-34.156605
150.219101
145.414658
145.998871
123.619766
149.964600
-175.835175
135.863983
167.603470
155.934616
128.786789
157.698898
131.464081
139.900650
133.970718
142.278091
148.648453
136.827713
148.590363
150.310928
-4.326988
14.352641
-24.722006
-44.535656
18.264120
17.007748
8.814096
18.978508
-26.269361
-15.114463
23.929998
150.320740
164.450912
146.993607
155.626282
162.378281
151.728424
160.321594
123.868752
147.589172
167.718216
163.532501
20.096382
-151.979584
-175.471725
27.114199
153.538589
166.412872
109.527115
141.224884
130.000351
166.884506
157.809830
123.318291
154.553299
143.868912
145.970139
137.986786
145.116974
160.521820
148.526093
138.098526
144.570084
131.551056
112.875717
170.277237
142.666168
145.124329
138.679001
169.955200
150.645737
155.719650
152.576385
138.761703
136.733704
-20.990499
167.813934
149.939590
143.352615
161.284668
175.684250
132.415421
95.656342
140.284393
129.357147
147.879379
152.317200
135.068375
171.272644
148.810791
130.060516
134.911163
152.775253
140.981003
132.151703
148.434082
125.974281
150.740662
145.574661
123.011795
169.904587
132.573044
178.104828
135.878601
145.707031
148.068466
171.938553
130.904282
151.269989
166.467743
151.781189
162.366486
137.085220
7.597396
149.371170
133.729324
174.741028
154.146164
155.958450
154.069672
147.469589
149.904556
140.442719
146.940536
144.846786
147.692139
151.011932
129.787384
162.040680
152.773178
162.537262
151.311523
141.630463
18.275602
149.078247
123.718956
172.835587
145.515594
152.007248
150.449768
134.573837
137.782318
135.687042
110.204208
148.379517
22.213596
81.106186
49.772327
-175.873306
24.320129
149.516556
148.043350
140.492645
138.989822
163.444901
151.896469
146.801544
144.554565
143.570328
146.832779
157.326965
145.892654
125.863686
135.803421
146.710556
-1.529695
-87.355202
129.218369
161.260910
157.439819
2.849569
26.937653
-39.454506
18.562620
-39.842083
-0.118694
-46.967674
-40.140564
25.092030
172.701385
139.747543
145.754593
128.353119
-150.737213
-153.706924
-134.787018
-173.882477
-144.079300
-150.546539
33.032722
25.731409
40.292091
-164.420074
136.843750
48.465458
-34.686405
-4.647513
19.544657
167.216675
137.886612
172.645325
150.150162
159.314560
149.253189
144.268463
169.921036
171.477280
133.408401
5.973302
42.785286
144.064728
138.573471
118.829620
172.148987
147.186737
135.612839
150.376083
151.239258
136.094742
142.436615
140.683487
135.758041
146.278793
136.045074
154.512207
2.730723
14.865218
-20.082075
-27.156816
11.344998
-2.396861
2.054047
-28.088308
160.651505
143.682007
149.704605
153.171967
163.688538
157.192963
155.013077
165.544083
135.238052
142.814804
164.985458
153.313843
115.424561
120.727715
159.420914
156.605377
-14.575223
27.229448
-42.603344
-41.404926
17.816687
-23.440086
-40.382214
-40.751778
-5.663893
-41.767452
-38.739311
128.561966
140.047531
134.967972
147.445557
142.540848
-22.221823
-1.579048
-6.355669
-8.865011
35.320320
21.519693
-33.742405
-31.873274
12.227468
-8.538539
-33.398010
15.933643
-37.775917
7.689087
-20.341669
-46.040806
-7.277235
-6.848107
25.491924
156.444580
135.247986
148.295898
153.120209
168.086716
151.876938
131.034210
134.633652
114.424889
136.615585
131.373352
162.904144
142.202637
135.155060
138.662415
148.204163
154.699982
132.993011
167.673721
45.233547
147.738708
146.234619
149.926300
160.887619
129.880478
150.883377
134.384995
137.646530
144.202682
5.781503
-43.077152
-38.303242
142.720947
151.518265
160.058838
153.994583
-7.715638
140.330246
170.956955
43.568817
164.696869
171.699188
133.191772
-16.107895
4.406911
14.362695
-51.821426
-42.211349
-37.364689
145.958206
146.971527
135.214539
165.593948
156.469193
-29.522312
-16.369680
-26.135921
9.486760
-1.532124
2.212755
150.986343
151.089966
168.685135
139.842896
-39.896046
-31.104055
19.411852
3.033446
147.760376
132.555664
59.778271
25.480909
160.075607
155.832367
117.268768
135.086792
169.212326
148.787552
134.692627
152.297119
-159.310349
61.052402
80.983025
146.246658
144.290527
163.235931
151.522964
147.841293
138.034698
143.425674
137.568710
19.226456
-2.258281
2.567121
-29.949554
-40.496002
178.534454
121.448380
135.751358
124.961388
135.544189
143.553802
160.624298
150.920105
148.694626
-173.114075
114.991722
149.963593
153.519043
153.158783
135.224609
150.224213
117.734093
-13.269922
28.825298
-38.859695
154.472290
131.404266
153.161606
120.139687
133.796967
150.879013
110.500435
146.781433
117.476776
147.181778
155.412338
142.116394
127.972290
159.577591
144.248672
148.851303
131.443985
135.253998
129.952866
149.479004
124.175125
145.013489
142.989655
130.829300
138.114456
145.822205
159.907959
124.378586
103.555626
163.818710
152.536179
136.597931
148.173050
-175.991943
154.545746
167.554779
146.335327
155.314575
136.771439
145.678986
150.937363
133.927277
133.723831
138.989746
127.019165
140.638168
133.855576
145.948456
156.611954
145.448425
145.307114
-85.446907
6.066823
16.565523
153.898605
142.046432
148.189819
110.862762
129.138138
144.387787
140.207062
125.684464
144.584366
139.885300
140.314636
0.615485
6.840943
-40.751381
9.239907
6.410837
11.702165
-45.336376
13.235287
-11.448246
149.558289
113.566795
8.175843
146.414810
149.311264
163.341904
151.161636
153.143219
155.667053
133.047958
152.938828
162.365036
134.182495
117.382835
142.349655
152.601349
148.660812
153.267258
144.827057
153.323181
134.884308
146.794022
135.557724
165.956177
142.734879
149.310913
134.741287
128.674728
145.407318
-172.632523
164.861923
155.895126
137.297348
139.915710
144.375549
112.163963
155.573120
136.029663
158.874924
153.465820
146.618042
158.891815
132.558899
120.003769
146.590500
148.884094
157.536453
139.332809
150.362595
11.664895
-35.284172
-52.080067
15.685964
-31.786732
-6.523658
-26.542873
-3.627632
-0.835094
-38.384415
13.784938
14.092936
-35.175636
141.983521
140.625305
148.062836
177.300491
124.554695
143.273590
160.978500
134.449921
159.215042
9.170955
-31.524939
-43.304642
168.621979
136.158020
13.586044
-17.039965
-20.534985
-40.862339
-22.700918
31.857199
-4.875480
-9.354690
17.418959
-33.953613
-1.899398
161.925247
154.038574
117.731789
134.141068
152.902649
135.853210
144.121246
144.673691
130.989746
131.290543
123.460526
135.093369
138.007263
153.793045
150.078293
176.196457
153.593750
126.483376
148.946304
107.085426
159.753662
161.253281
142.908920
157.848785
154.709381
158.711014
121.810844
151.475494
150.310364
151.740448
118.097313
123.876892
167.931595
148.873856
151.605637
62.133659
-173.961746
-135.852371
-157.907074
-163.380341
-165.718063
43.558136
72.089012
-167.644440
166.870148
1.236539
-172.848175
-172.821228
-151.494797
-162.707932
-118.961617
-165.343689
23.252771
144.205124
131.220963
172.962280
-54.226330
-20.754890
127.091507
-179.460037
-0.687565
144.654541
152.628540
134.548203
133.122437
142.843185
141.739471
156.217926
159.411835
19.710873
-4.098302
8.383447
14.305974
14.360395
21.508909
-36.137672
94.170380
126.005905
111.963921
149.636963
130.927139
140.716034
146.089722
134.769165
145.763641
106.295921
140.977966
118.323334
143.820465
163.824509
136.612335
150.942337
140.429199
107.391670
158.074890
155.267578
146.435608
149.876419
144.721817
136.928375
158.731888
171.218246
157.632996
124.008728
150.921707
134.053421
130.426529
120.763504
154.878326
146.640488
142.126556
159.680328
138.330338
151.580841
134.696487
149.676758
145.240234
152.227051
161.953217
150.847122
-43.164097
-6.330291
-31.502314
16.930941
-33.014656
-45.689236
16.036781
-69.797874
-65.852501
-2.342596
-13.111659
-14.761471
18.420380
19.316156
-11.205176
-48.888256
-2.559714
17.669550
149.134766
140.561310
137.785812
162.880585
157.755447
144.545090
32.431076
-155.945251
133.533661
153.638306
146.578842
142.786270
163.209198
121.379364
146.259842
145.357147
151.337982
157.799667
137.322861
170.445419
152.134689
149.009064
125.481224
130.771927
126.386589
-4.552382
-43.434513
136.367737
134.529449
101.477562
139.851196
135.460464
167.229370
155.638428
159.605530
149.489914
170.392563
170.138489
149.279404
150.012344
158.543121
140.373337
169.803436
133.158630
155.327164
140.640030
113.898125
142.163757
155.910751
159.848511
146.470413
133.986679
156.425476
139.739777
154.065887
130.704712
139.986404
158.446564
143.972519
124.485191
69.276115
146.238556
141.297089
170.589035
168.361298
7.812032
150.902374
158.757828
154.173447
153.160172
140.662857
138.571381
146.496597
125.199379
140.490936
160.944183
144.059860
137.608627
146.697464
127.317612
150.731262
122.621010
151.781677
122.156723
137.925903
-2.599400
-12.004903
2.509207
146.472809
157.980148
145.310059
-8.682789
12.031030
-8.076619
-10.342254
158.040192
137.335266
159.094788
163.756729
158.951172
139.006287
165.703247
140.865952
158.971786
159.754959
159.283356
131.632660
-174.830795
143.955826
146.174118
137.142105
140.289566
155.039886
132.179214
120.232048
-177.481369
139.503983
158.028900
155.783783
142.581802
156.288788
154.780685
91.315346
155.232666
125.009201
155.212646
143.429291
138.596329
170.989502
157.502121
144.732574
112.748276
146.047424
148.193298
135.166809
162.513046
-39.821674
-2.995128
-53.433689
19.531904
-2.405501
-16.929064
-50.150539
-4.472119
-39.100105
113.001755
146.075348
149.178375
151.033539
131.516296
111.515564
142.843033
154.560898
136.512772
146.972382
156.578308
141.740448
161.315079
140.078110
163.255417
170.944168
-18.072100
-1.299804
12.317455
109.251488
127.699394
141.069656
148.975388
140.216568
-25.226141
19.790823
8.918017
143.461929
158.735489
-4.419028
-28.644293
-9.274871
-35.633789
-32.711056
161.166794
129.164398
159.832977
138.838913
145.581711
146.905701
129.884460
142.983337
146.905701
159.394470
147.994934
135.932480
112.242210
115.345169
147.565720
116.954987
106.878914
148.748840
19.777109
-13.234466
152.717484
114.019371
147.095840
169.757568
154.789764
157.291656
133.718948
146.591583
159.075012
141.067383
155.280640
136.922302
135.518295
149.476379
154.390305
149.284531
153.789154
160.378845
134.705429
142.078949
162.600342
115.465012
170.747650
137.666565
141.432114
134.935471
121.724945
139.583252
169.138519
-0.104678
132.867096
156.753525
121.493797
153.881744
149.695328
163.411469
124.038292
-51.571541
19.312347
3.083245
-25.756224
-22.834742
-14.627041
-6.011902
-21.569410
7.781824
-0.678108
28.232859
-1.336034
2.384252
-1.872103
-29.480362
31.580679
-24.230606
13.421556
-12.779950
-23.406153
15.855318
9.032417
147.272858
141.167953
149.039627
150.754776
132.325287
158.338013
142.080887
138.804108
-176.221344
139.097610
116.654526
158.565277
143.605499
-30.313368
32.912022
-23.089169
145.824844
133.542908
142.660141
150.386002
136.994659
155.310928
150.499786
138.509811
156.193542
126.646347
155.841705
151.022888
121.797432
145.446869
163.681396
129.914032
126.418541
142.244965
152.119064
130.434326
124.296242
141.847641
144.023285
179.493698
142.342194
132.661285
122.406097
158.917419
143.054199
138.509628
19.442163
146.967377
162.299896
139.925323
175.592224
111.662102
151.326889
90.705368
156.044327
163.224243
160.319962
153.759613
145.512939
62.376728
145.381271
159.116318
149.738632
131.610840
162.141937
146.286057
141.734467
172.033447
125.840424
139.347961
145.243698
-9.183074
-19.365685
-48.687126
-26.093390
-18.184755
150.197983
146.325104
172.834579
137.035828
177.410690
132.248627
143.066818
0.593143
-41.266403
150.879807
144.257370
147.425400
155.496628
149.134689
156.026138
142.562729
165.271652
129.146759
162.300659
155.933624
157.794785
144.077698
-1.636379
148.600052
134.772964
134.796967
132.627350
140.059311
170.019608
146.030060
147.512024
-9.033397
144.512131
2.026227
-32.780140
9.554174
-0.432959
8.521616
8.497730
168.251114
156.721527
148.436783
147.234421
151.212769
123.773659
155.245560
117.042458
151.272766
165.258698
153.172531
-48.016125
-16.211288
-41.119640
24.098637
146.957397
119.032639
147.254776
145.657059
139.604218
146.874680
141.410843
138.193924
146.795456
34.484833
-19.189157
-4.213101
143.920334
169.490448
134.107117
9.784079
-57.073807
-12.168148
-19.578226
-2.606168
121.973648
126.413322
132.507568
141.271103
140.114655
153.488663
149.309647
143.909821
143.240509
142.393143
160.748108
150.678177
-38.441948
-11.802665
10.808951
-35.455750
18.328390
6.360696
-15.765900
-44.201126
2.928306
18.558189
9.511840
7.424361
6.411326
-41.556564
4.051057
-16.088215
-11.917784
172.880005
132.600723
4.187222
-11.286571
8.517351
164.664490
152.540970
148.876068
151.296402
126.164406
151.524994
161.953644
154.901199
126.834732
-37.979164
11.534626
-37.547047
151.905396
134.886108
135.649582
150.575302
55.616722
157.481735
146.681046
174.399078
132.912292
108.269432
153.412506
155.852081
107.849594
7.689905
-12.497237
156.501617
155.584808
16.188791
143.039337
160.756516
162.375061
160.340363
40.879864
-23.661310
-34.725006
-19.377586
-6.401961
-40.757404
157.859726
149.771042
141.678391
146.802826
-47.209862
-44.457424
-30.137405
-3.539114
11.763497
-6.524199
-38.455101
-170.815964
132.358276
147.322723
122.030640
165.956818
146.537415
139.950180
114.925751
162.504517
157.388062
137.991806
139.981003
141.384155
145.881577
134.845261
135.670990
-128.737518
-121.808792
178.792435
153.385666
179.424255
44.857830
-151.883209
56.811081
16.976112
62.275982
67.308670
146.616684
173.438049
165.250427
154.252975
127.513016
154.935257
163.137207
145.054214
146.030273
144.577972
150.112793
143.056534
125.553719
136.233932
-11.303205
3.426055
-50.735958
22.852890
14.941159
143.764725
123.012314
161.586441
119.612778
142.199036
153.584015
147.839981
147.844955
116.776131
145.680847
157.333282
136.223511
132.807632
128.198227
145.296371
-3.598041
-33.624523
-47.974930
-26.660637
-2.229321
157.036636
121.043213
151.229004
132.156647
175.759186
143.116562
131.107544
164.709763
145.719376
142.938934
133.865814
156.901352
127.294037
153.016144
136.346375
125.920883
123.131676
142.315720
174.993896
137.011841
146.215759
168.409912
136.565750
137.332031
156.977051
128.698288
122.374664
151.510971
143.951889
119.524368
150.418701
147.480499
152.870773
111.321678
109.535393
124.017265
159.210175
128.352646
134.729767
144.249039
159.999802
117.912476
151.626068
150.752167
-172.140961
138.567307
3.595864
78.840233
-13.222571
-4.934909
28.312996
-28.942656
-5.453915
-41.017281
5.140184
16.615698
-24.699738
-25.220667
-6.209809
-12.197600
-51.734352
120.240471
131.069290
142.233047
137.594345
146.980423
155.554916
157.412308
161.320236
152.850662
142.035873
168.447067
127.228180
148.039688
143.768051
151.680008
142.244690
135.419006
138.587234
111.168442
151.454636
150.043961
147.618805
163.034546
150.433075
146.839722
161.751083
143.251511
149.115997
142.174225
-45.582207
-12.388396
-26.892418
-34.463772
-25.807316
114.367584
159.398972
108.049881
-14.387509
-32.172783
7.060997
10.222313
-45.748333
-28.502012
-14.777238
27.129517
-38.271236
15.817488
-1.622206
-27.605053
5.060357
115.785332
120.539223
133.514069
140.250305
152.738159
119.919701
118.141403
59.081753
15.688047
13.799392
7.303555
131.060989
122.170494
144.857300
161.568008
128.913467
158.763702
143.503159
138.047424
138.623947
128.255936
133.006027
130.510925
150.644409
133.365967
150.194901
173.719635
142.929047
143.198685
163.395035
153.335968
167.549500
145.844864
135.703491
133.477249
145.101364
108.105118
176.647232
150.871597
113.551971
121.391228
147.148178
128.672211
159.553574
152.519943
155.891693
145.161026
146.196167
140.242294
150.429779
158.851181
149.324493
-5.431773
0.859118
2.541912
-31.245621
-42.312508
169.425034
154.953262
156.517517
153.172974
111.389763
135.568298
129.392303
148.690964
156.729919
171.491745
132.071014
149.812195
127.751617
145.764038
141.363663
144.625641
122.888565
150.422668
152.552719
148.725555
149.935928
144.660858
118.300224
164.754028
24.466459
20.293907
-37.610298
23.782272
123.474174
171.350967
-95.033310
159.529648
144.485626
117.738205
-171.830490
129.969070
172.904663
128.677490
157.677032
118.773514
-39.973560
17.704832
-3.623420
-37.869328
11.912705
-14.279927
44.675613
168.945877
127.360535
145.124420
144.802551
141.954514
144.523590
121.543808
174.749008
118.382812
134.331131
152.393982
141.760406
137.351578
150.494781
146.298889
152.813156
151.199097
168.443359
147.517731
142.685349
145.009491
120.262932
142.098465
28.908234
26.770374
125.458878
139.279663
4.943794
-43.639133
-10.998716
-48.274853
-169.754486
143.520355
141.806488
4.627873
159.764191
148.475204
112.512230
150.908813
139.050629
134.364288
141.655869
133.864761
122.598640
138.369751
177.426544
149.973984
-9.404227
-35.934055
1.002882
145.690338
115.181534
148.770630
135.112350
140.138474
163.918991
159.262009
114.859253
143.433456
143.869720
120.721184
156.443665
172.641541
138.789047
135.660889
151.375854
146.718414
-28.903986
16.542053
19.780954
17.425791
2.884594
-41.534370
-15.206720
-47.754845
-25.730505
-30.733883
142.673981
-0.145370
48.613018
127.906883
135.884644
127.359413
132.372635
153.381424
143.336166
150.255020
164.124100
126.916176
148.696625
110.267815
166.849655
144.766922
-9.015151
-14.563791
-34.378880
-2.565901
158.672913
143.400757
147.423203
139.729263
143.826584
162.203690
145.100845
156.561203
150.624344
155.591797
17.017469
-34.759987
-39.561890
72.410538
4.061100
-0.595776
-58.174042
8.502073
-39.105438
30.296265
-53.825821
11.145848
-7.177366
135.275467
143.086777
157.131271
-30.359428
-26.633202
-37.512897
-11.281998
0.700534
8.167315
-35.078049
103.009247
134.808762
132.604324
139.121933
151.613281
146.017197
139.761734
163.649521
119.549980
150.902359
111.585457
127.641861
-14.493562
18.277487
25.202620
-47.853775
1.089663
147.504532
156.264359
150.749496
151.441193
151.123596
153.015472
130.107834
144.359344
136.335068
160.780396
139.840057
151.736710
142.940201
143.456421
-15.668320
-45.019035
-1.094143
-9.207266
142.740707
-18.223518
-37.746208
-26.157404
-4.007315
141.464432
169.994125
131.267868
139.736237
145.224274
-44.280903
77.392326
145.620560
157.456299
158.990723
145.083374
159.037384
161.375687
125.375275
150.161896
127.075195
144.446381
164.440781
124.566002
146.168655
175.166000
151.165985
131.953369
142.167435
154.935638
151.181305
47.775421
89.480736
130.170990
96.384392
156.757492
148.079651
141.809525
154.387177
172.198944
146.520767
138.107468
139.221756
159.282837
137.623703
139.756775
146.874557
153.988663
136.673859
147.174271
155.613144
134.546616
139.588654
124.585838
134.628937
104.894150
141.354218
167.650620
120.103294
156.852173
129.963608
171.438293
145.945190
135.322754
119.003639
139.182434
129.507629
169.718109
160.530975
-140.180725
140.211365
143.260345
71.768608
139.576248
147.996262
135.009171
142.350037
113.023186
151.683594
152.377121
155.609772
156.522430
127.292702
141.012985
126.021164
140.593750
140.282455
159.615402
143.826126
133.670120
158.170334
135.410538
153.333511
147.603958
133.867950
150.309158
131.513748
-46.196804
-36.097019
-42.136452
0.617390
115.101547
152.145340
145.520279
140.139999
123.049934
150.155884
143.295975
130.642395
151.344421
139.940002
150.518326
160.586960
159.871399
133.566223
148.360901
141.294205
132.626923
154.201447
138.578949
147.839539
167.795547
154.490295
138.024689
4.281988
161.671432
143.091217
135.227325
146.780518
137.481979
134.001007
134.709961
148.760422
125.250114
153.400894
126.687340
131.053864
168.875381
145.668045
139.547440
121.465073
142.966873
110.600098
110.562279
175.663239
144.235458
134.953781
146.227554
151.874405
131.463135
136.860992
141.516953
159.706940
145.699341
21.326561
-149.466492
-140.598785
-146.360748
-144.957916
177.983353
130.539124
-157.182709
177.285446
93.454674
160.356033
142.471588
141.662491
128.993256
139.581909
137.443863
138.730362
-40.112453
2.926166
-35.626003
11.899926
142.386536
151.541733
157.534454
159.467667
148.041962
157.792984
124.773285
114.285461
155.042892
157.982117
142.830963
134.371536
146.581161
127.722443
9.530338
-45.500149
9.533886
-22.514990
-41.849236
8.289321
-44.164585
-33.151447
150.437988
153.819138
116.411743
162.787796
144.660385
142.506424
160.157623
157.373703
139.468689
143.423523
139.301819
99.541977
140.204926
145.124512
-17.900152
-46.729816
-8.754658
2.178975
157.978134
129.539886
160.451004
162.840683
141.155197
166.059067
138.271545
124.147850
147.626450
154.420990
166.471985
152.045227
139.541031
143.618240
161.375381
130.742874
13.181734
14.805865
-15.034902
141.220139
139.004898
131.283661
179.320450
160.895416
150.912231
162.282654
149.469376
-23.025915
-8.918238
-24.695675
-20.321430
130.613831
144.686981
142.008942
143.261520
147.842392
147.882217
-42.323605
-16.192720
-42.748730
-1.194193
14.997812
146.649719
136.350159
-44.935780
-43.426392
19.049932
25.970909
-43.290047
1.471533
-39.066120
3.704912
142.936890
152.773911
149.020752
166.738098
142.337906
158.869644
149.639923
157.984070
139.196289
153.790039
133.058548
3.261828
8.743656
20.131577
36.750759
-153.550751
143.525330
-120.662086
106.417496
51.901814
-157.561691
169.020065
16.009203
171.204117
48.328060
89.616379
-164.618744
18.064634
121.650009
140.791626
158.219177
163.449417
147.513611
114.707527
111.487099
109.363792
167.623932
133.240326
145.645477
131.997559
142.754318
158.180161
-5.418444
-19.004417
-22.809923
14.185695
118.104523
119.454758
152.063232
160.767166
-38.950619
10.502454
125.397186
130.298325
142.763458
149.776154
144.975189
175.405853
136.510727
148.132446
137.259674
153.695312
173.698410
124.592972
151.187317
168.314621
146.467422
136.936646
136.726257
134.555984
151.166977
150.262360
146.410614
143.288345
134.263229
141.612869
144.602280
151.088211
155.104919
149.885620
148.328857
127.502251
133.740631
153.591827
152.884262
153.340103
154.282379
147.055923
132.197861
166.361282
99.454391
141.866806
164.577805
129.753098
139.902069
119.519508
158.484573
139.205750
-1.120125
-31.517893
1.035899
20.357382
-42.800083
-23.792076
12.251615
-41.866039
168.470978
156.897736
157.063431
149.823639
141.642899
147.416489
148.550949
148.873230
-23.112303
133.489868
157.080032
134.941788
143.843140
147.762711
130.459717
155.752335
-22.744055
-49.904099
9.543077
137.782578
151.824997
142.555008
137.380707
135.987625
170.148026
172.017151
161.489594
123.757668
-176.819427
138.065002
161.778046
137.042160
122.013290
169.160767
126.644638
143.529907
160.530426
147.608490
138.970978
133.540421
162.518387
151.004669
176.130051
144.181290
117.675148
163.032394
168.981995
152.314957
147.598282
121.068810
129.137161
148.764725
148.249344
149.961609
151.924316
126.423882
153.015961
158.065887
130.885101
154.790573
162.738358
130.755356
139.562714
3.457910
139.833145
134.454254
151.696442
131.124100
143.519089
122.261307
21.286541
22.509783
-7.326086
-10.252923
-44.976917
54.571384
-45.817642
31.028915
135.620636
137.361694
156.059097
172.546875
139.455429
175.341034
138.829926
-174.209106
156.595200
130.862030
165.090652
133.688156
139.539169
145.257568
137.310760
41.575584
136.076096
125.010460
143.861435
173.664658
150.092651
167.982590
119.374748
149.596039
144.032776
165.492691
140.484482
121.602440
177.515549
161.830811
165.050995
144.710663
150.862839
141.112518
154.979492
-37.598068
147.432190
159.132004
114.982788
156.718521
123.415337
132.731171
122.529434
150.330856
142.981522
152.689178
136.568085
147.549805
105.997902
135.883499
31.544052
-167.639587
-144.676178
166.999588
28.813412
8.379229
15.619259
33.864922
155.372543
20.360384
-169.276825
130.232498
135.550095
141.993881
171.510223
-48.336868
-45.983456
10.664758
-39.169502
17.416609
-12.359742
148.026306
171.117020
141.471024
153.668289
120.106384
122.824364
159.739120
113.314224
162.244446
136.364685
155.381638
113.048073
137.062607
144.317337
153.908966
149.711502
136.490952
137.555634
143.592499
119.802376
135.872574
-43.713928
6.361373
14.786234
145.924408
141.921127
144.550934
130.717361
167.054916
119.932968
141.202286
161.304886
138.358322
118.664314
123.468422
161.113342
147.603897
138.430176
-179.891647
-42.678562
-12.463483
140.285156
175.727570
130.077438
171.460236
138.309067
131.781891
152.956406
151.523163
171.136795
153.215332
169.554611
159.404053
144.979889
140.980896
140.920456
140.137726
144.021088
149.810226
147.827286
135.072144
151.507019
135.814072
149.690414
161.320419
154.087357
140.021790
117.113029
-13.625228
152.080811
152.977432
160.949951
164.666992
164.107834
123.385406
154.563873
121.907288
163.476196
166.115112
119.604828
152.851227
148.085373
152.569046
158.102158
126.449936
-13.392497
-2.911343
-33.621532
-0.506290
-6.701507
5.373558
26.379097
115.647934
148.204834
149.928085
143.493942
-170.978867
152.301300
152.872879
138.820114
171.069107
117.711800
163.009033
126.506943
132.144684
131.628967
-3.596517
3.049473
0.506290
1.502459
4.819426
-43.329731
-39.381439
174.130173
130.660446
132.236008
154.880081
160.429947
114.812836
-33.865162
-14.522652
37.602608
-43.140324
-30.841949
-42.388168
-16.836636
14.324566
8.097909
-35.191559
-46.772507
129.013718
110.489098
167.207199
116.935875
147.235184
143.629715
149.851440
161.232269
141.519897
159.077042
172.566025
150.935715
143.386215
119.080666
127.140373
146.317978
118.359756
135.870865
153.971832
148.999283
118.005898
137.227539
169.440414
-178.031372
-134.210205
153.852478
103.338058
175.090408
135.969498
107.551125
148.796432
136.309143
127.978683
146.387039
149.759857
137.999588
137.215775
149.144089
145.421570
136.234421
158.954330
148.808197
123.039291
130.372406
178.652283
139.265564
176.261459
123.177277
131.067963
136.319122
155.963181
135.715942
118.691658
138.017776
165.217850
120.824486
-164.158142
144.997498
141.157196
126.616112
153.861832
166.787811
149.347260
160.649139
150.361176
134.941711
170.375244
176.139633
146.995590
141.504776
142.024536
135.324738
143.355179
145.006104
154.187241
159.802734
143.433548
159.400070
160.489090
136.905594
159.439377
140.412048
157.115585
155.800446
122.757988
150.581787
146.851929
152.511978
145.230820
156.102432
143.767853
159.043045
132.187866
160.437592
153.366135
143.232498
136.959549
126.255806
174.295334
148.006149
164.755219
148.766586
136.875488
149.826279
148.586166
157.470688
135.573837
140.582092
137.389389
168.668945
161.213287
153.570969
168.658264
139.780533
152.191544
111.977707
115.920380
138.096466
174.126495
-12.264997
158.373688
-174.457291
153.254440
151.261414
115.398674
134.691711
155.004105
-1.420926
-43.512012
13.627025
143.551300
165.695831
133.831757
150.064117
140.108475
119.951256
148.830200
156.170853
143.111633
128.260880
154.475204
138.242218
152.537247
154.900970
151.486923
145.390442
174.973862
131.820969
146.182816
144.155136
149.953156
163.083755
150.576157
145.630417
149.060822
158.138596
131.096191
-178.810226
139.629028
133.550766
124.736961
126.380089
145.001114
143.833420
137.520340
-31.946835
0.763358
147.052216
132.959198
148.338150
138.020386
127.686966
135.974380
125.026649
118.355232
149.214737
155.250854
135.784912
149.932129
148.536285
130.812027
120.439232
155.597595
130.915939
136.681641
150.909576
143.293259
147.317184
109.234665
132.488541
-1.905981
4.905923
161.190491
135.857239
107.640457
165.074905
164.569061
158.559357
149.021683
141.572571
134.098465
138.515823
145.106964
157.208282
152.507019
134.610809
136.527222
152.184875
147.912720
151.324203
147.531281
142.955032
149.169052
161.804184
166.243164
123.465515
146.269730
136.003250
138.336609
159.681656
152.375336
147.193909
167.034988
176.950775
147.550064
111.346413
131.166595
151.700958
152.692581
154.518295
126.540558
153.169861
159.837967
18.088835
6.467174
-21.986027
-33.283279
112.936256
154.238525
25.239534
12.241471
34.525589
130.570511
-140.360779
15.756042
107.083542
-1.128652
-2.036439
-24.270567
-44.252857
-23.555357
-27.560867
-9.123672
14.668232
-21.232883
-14.525538
-38.050865
153.151352
118.768745
145.803116
157.229477
139.805817
138.572113
134.234680
149.759262
-2.496851
175.196030
154.945206
138.978256
151.426987
124.216385
140.478745
152.111969
140.118637
142.785522
169.737976
146.329468
138.269577
138.093735
154.106461
175.561722
136.331131
132.767899
117.802887
152.944641
164.994293
119.170105
142.682281
162.373917
138.619125
122.172897
149.044693
153.228104
138.196609
-41.309574
-22.909225
24.092705
-43.265625
-33.794590
123.603752
147.241241
149.140396
172.686691
157.930374
122.246941
151.693680
148.608276
174.781052
126.397141
159.470108
171.349182
137.103043
122.321007
135.491745
158.397751
139.357101
165.262283
142.991684
122.961182
132.374680
146.420380
157.092590
162.561981
140.274048
139.171661
125.147804
-7.546002
-37.980034
7.330343
32.565510
-2.468865
142.658234
167.315430
169.546982
144.473022
139.135895
158.432114
144.021439
127.270729
156.161636
136.877197
127.906677
149.319122
137.181961
155.894577
136.693756
159.831558
146.461517
150.199127
166.737793
107.749489
-30.523277
-19.113354
-37.282215
168.761505
155.533615
115.222809
149.480164
136.235397
138.673492
148.028885
126.865578
149.569687
135.894821
117.986481
119.598328
161.809021
152.068939
160.808014
152.717575
145.370499
131.080246
167.265274
147.278610
138.672470
168.412949
131.301132
131.233917
143.001617
148.429398
161.307541
142.670181
151.459061
152.696640
134.928879
149.988022
19.475552
6.119331
7.613859
-13.737173
-1.287096
-41.397129
27.109926
-171.275177
140.919113
138.165665
155.607803
157.602051
139.480408
137.527771
140.306396
152.752197
153.628983
152.634842
155.756424
43.147018
151.628693
129.629730
129.303452
4.848402
95.212952
-165.023529
146.292023
159.744003
135.332291
2.079520
-0.613574
-18.505161
166.763718
145.067932
144.750610
-19.862310
-42.486313
2.737238
158.121384
154.245163
150.240540
145.177780
142.975876
138.244003
150.099350
166.372604
-42.532383
5.853471
143.726303
161.741623
156.346268
129.604233
129.081161
144.758118
145.970581
163.795364
155.758133
161.422104
141.302597
133.058136
123.881973
119.035683
170.121643
134.822342
166.043167
146.390839
123.605560
148.649597
146.672974
136.352905
157.260956
166.881912
150.352295
167.373764
147.526657
140.690872
166.269806
144.267929
132.318649
140.128891
133.651245
140.927917
150.403732
133.820114
136.481842
140.296097
155.375519
169.270691
130.878036
148.500839
153.749451
140.192398
142.815170
11.739166
156.330322
128.951447
145.803009
127.398590
146.850296
157.417816
131.163254
131.349197
157.359161
133.139587
164.363129
124.469971
135.452576
136.218903
147.638306
149.219482
112.831451
141.199844
145.803543
140.700089
137.506836
134.028442
147.107178
142.612488
138.123520
146.592392
115.516632
52.548824
170.338104
160.160110
136.724060
136.770386
-179.029434
132.406265
146.157990
144.690369
154.042252
152.255585
153.002808
-169.481812
163.831924
144.050888
141.680191
142.599335
-1.491478
50.885860
9.476270
-41.222923
14.655481
-8.285790
-4.923900
139.724457
137.398102
137.877487
148.743378
154.650208
128.826309
138.540390
150.271149
145.224960
156.591797
148.715393
132.678665
155.344299
147.761017
156.958374
11.885393
12.940720
142.356094
163.383621
126.882248
51.577969
-166.046890
-165.842651
-150.389786
143.141708
31.764154
65.409889
-162.064499
-135.300323
-133.737930
-162.601227
-166.727509
-153.531281
110.326836
35.774731
128.824707
133.405106
-114.254440
144.882492
-165.844635
170.530289
171.721390
159.156570
35.664444
15.784742
12.447443
135.025452
137.785217
135.074768
117.108231
137.574844
148.219818
123.633736
154.844299
150.934402
145.728027
151.517776
149.728043
148.793564
156.738922
151.677383
165.149017
132.566284
146.760941
153.306976
128.520874
131.330597
151.442719
157.356110
131.495972
171.778671
135.182358
152.665878
120.492508
127.356194
144.751160
124.845581
-11.721866
147.622772
139.939941
128.256287
137.505005
163.406647
147.882355
120.336357
131.452621
141.217667
146.041428
140.212891
116.761711
134.721741
147.568848
172.590500
137.339310
135.150558
115.172119
153.000900
150.650604
137.833435
142.328674
144.438126
154.998764
139.229691
149.972641
155.813095
122.853622
155.577881
136.440262
149.750763
156.534943
157.620132
150.395966
157.595840
145.522476
156.570801
123.737122
154.384598
-0.164325
18.290155
20.508303
-13.858756
-43.069443
-44.226360
26.473322
-3.782685
28.371437
-16.727251
22.908567
-20.113621
-2.450803
-0.314035
141.032745
148.696014
146.548798
146.452835
152.746201
137.277817
148.204681
158.009430
111.783173
168.793106
-3.505428
145.691513
120.730431
168.916183
139.151535
142.465851
154.880005
138.594833
17.504204
-18.723402
4.095099
-48.547455
18.463648
-12.821521
113.715134
133.930222
143.069107
160.597992
158.202911
143.889923
145.451263
145.698425
-161.062805
131.259674
147.912277
142.156540
116.412155
155.762711
138.230774
124.648705
151.839661
154.677902
148.810440
125.823563
135.351242
6.270573
7.548499
126.112213
15.579418
60.806931
29.274199
147.169769
170.347305
145.060532
135.857513
154.823090
138.623795
161.296463
141.680908
142.155243
120.248672
68.475372
-10.549228
108.010117
129.818634
6.576588
114.173119
147.288620
132.169312
-3.322780
106.702492
159.342697
143.518036
143.986755
156.621689
132.421570
144.500580
122.739433
145.009506
156.176682
166.843460
162.197708
141.164886
164.637131
163.060486
146.234207
132.785156
149.433411
155.229401
116.074074
149.089127
142.864182
145.418381
-54.144089
146.869629
132.511841
138.545471
129.963684
153.283707
147.234558
134.603760
-7.308979
-37.256165
2.445926
-32.096863
152.315811
104.431938
157.756195
148.104523
132.956482
129.994308
174.212219
164.832886
140.706909
162.098389
146.832031
152.173996
151.303894
136.480087
136.618179
1.259898
-23.904863
-28.924187
11.389563
7.582322
151.130646
141.265167
154.938278
121.473053
141.941788
147.592834
140.815948
161.821442
149.984329
149.737610
140.944794
94.748497
-49.586609
23.646645
16.421247
154.661072
172.216827
141.474854
138.249817
164.944061
124.256149
146.766983
154.241074
153.752365
145.647430
140.315216
146.198746
154.879028
150.499756
160.704803
150.114807
163.852966
152.212204
135.233185
162.941772
118.659233
144.261475
137.558578
117.619934
120.520645
152.282394
124.046341
134.475784
144.335587
152.779388
151.193848
159.120453
169.996811
124.615021
131.505753
135.409317
149.539597
148.985031
146.897537
153.363937
143.790024
160.685181
139.692856
131.440826
143.909393
141.461441
136.240494
144.527466
124.249313
138.698715
116.601173
-132.662491
-169.327652
131.722870
145.586273
153.295105
148.740326
144.385025
140.673157
153.116623
132.398026
166.616791
149.966324
140.921753
139.222717
19.175938
-10.833072
1.144834
11.106968
-32.583546
5.349216
-27.337208
149.010025
134.905380
124.273865
157.509018
154.573822
157.191620
148.097748
146.410355
144.130310
120.578926
140.088379
147.125656
143.983887
150.915894
-174.927994
136.367615
3.371678
-33.534817
-47.417961
147.661179
147.593277
150.274826
151.756989
130.214218
153.395950
106.005203
151.016785
148.805664
139.101974
155.955231
136.560150
126.163750
128.539154
150.681534
164.218369
121.554550
113.586861
163.676422
2.737524
10.612555
-15.959870
-41.478592
-47.052906
8.245645
139.572784
5.834151
-37.911472
-8.979819
-34.153561
-19.494013
-4.211753
5.878999
19.525814
-17.180407
-30.626955
-5.786858
1.895994
16.239901
-21.257999
-22.309422
-14.719233
-40.238327
-16.976475
107.138092
155.877808
148.799133
139.549438
158.449783
155.073029
118.382965
148.050735
107.889885
129.242249
153.965485
165.122971
149.622833
151.898422
158.917450
141.115082
155.347839
128.333282
152.469254
129.834793
146.242599
-17.185596
150.783478
11.980578
51.107815
14.914458
-38.175270
-39.689396
16.124897
7.339652
148.108170
143.339966
-4.842135
150.780701
118.034378
139.007858
144.710617
136.782928
172.607010
144.954193
156.524323
164.823914
165.803711
140.111893
147.891861
138.779892
137.643524
140.715302
125.432457
162.161819
146.111343
129.554932
143.235977
142.389709
140.376785
126.799698
159.059662
151.641251
172.124451
124.631126
162.273483
130.873596
161.017914
134.112762
143.723511
147.596527
135.499283
131.147537
-38.380692
-42.077206
167.876511
154.660461
136.088669
172.936798
124.465942
132.870087
127.274765
145.052856
150.076218
143.566940
144.272705
162.109848
140.075821
141.292160
116.239578
145.425415
167.195450
160.429245
155.044128
142.001282
155.040375
150.451752
158.809372
144.228714
134.504608
116.284729
142.197708
143.409546
144.797638
153.066711
147.588730
169.833893
-167.213242
13.264639
-35.943851
143.410278
138.140686
111.732162
131.645874
164.403366
149.518646
168.124954
140.736877
-176.058701
147.390533
155.776978
143.111694
152.862839
162.104797
147.720337
122.712181
-46.153694
-39.702099
-11.870660
3.896365
11.588794
-31.936529
-24.954218
-9.810691
-49.708824
-23.968590
-5.535694
-37.831478
-48.267521
-22.875864
143.298264
160.044159
141.894714
163.569870
123.455994
147.951294
124.213760
-21.382513
-17.198191
145.878387
166.194595
140.643860
125.542999
134.411484
150.980896
142.803650
149.620346
172.358917
154.932495
115.048820
127.257248
149.608688
162.796402
147.350052
163.802963
149.268417
133.464096
134.866364
142.557236
146.797379
146.595551
155.423050
151.102707
151.046143
144.485672
157.257736
141.932205
134.452515
151.123779
149.619598
140.758972
139.268143
134.336075
142.667160
147.092697
141.248260
151.895721
142.311462
145.014191
144.860977
140.714111
139.116684
155.446640
177.946701
130.266846
127.962593
164.665344
128.875748
165.230927
155.200195
72.624084
132.802582
148.494858
153.136353
153.789658
153.731018
140.472397
131.386139
147.466614
144.091965
145.586349
116.645706
145.684952
114.922897
151.934784
145.052399
141.391876
132.700073
155.079620
154.824020
146.180984
114.230553
170.369080
172.155899
151.954010
138.712204
139.980743
154.941376
171.004913
159.360229
133.151474
176.139832
163.600204
167.912369
147.395386
137.613602
139.453217
123.241333
142.471725
162.824509
155.750046
139.181778
113.322151
139.921143
140.072891
156.960159
143.683517
150.143082
156.437195
30.581476
11.017692
169.186127
-140.325928
-159.881439
-170.835159
-147.633026
-157.845001
-149.762451
-141.038284
171.819901
127.873825
175.938446
155.024857
144.037582
139.274002
120.813934
149.809570
5.306921
-3.729774
-3.839206
-40.062840
27.332491
-37.739895
-5.381538
-40.102623
-0.052339
-46.396072
143.065277
143.503357
130.998428
155.948303
143.896790
124.810127
165.173370
170.369476
137.347931
158.959335
150.573685
164.517899
123.696007
147.321320
159.732468
165.165604
18.214911
13.672697
5.843182
-43.354740
-0.094873
4.288386
-4.430625
-42.512714
-48.387730
0.039565
-14.007747
-32.703865
-47.863163
17.528883
-38.539444
144.749207
177.509888
4.201883
-11.945831
-19.858459
138.623398
128.606522
158.985947
157.241074
152.738998
163.294983
138.701859
149.440002
140.908768
126.050858
106.914055
140.610748
147.346619
118.907318
122.508369
148.756424
131.756546
136.449387
-27.184780
166.389389
148.223083
-177.783524
173.525543
89.493942
128.904373
147.284592
143.838593
155.239731
155.695328
160.935287
150.694229
127.815277
140.688797
134.497452
172.097900
125.056793
159.543503
147.090332
153.345352
138.064987
132.163635
161.810791
121.424500
135.256165
109.538277
140.694702
-162.111053
134.083160
125.700294
162.119339
161.171539
145.555573
147.118530
170.842987
33.696404
51.630348
16.524630
38.430218
29.050829
131.990540
141.588455
133.196472
149.264511
117.826004
175.266281
157.763184
163.340164
-0.400074
-24.291197
-7.348976
-3.891688
-11.526374
153.833435
152.669632
143.212387
125.846054
161.691589
157.708084
114.559097
149.596512
153.151230
161.295929
169.634216
135.859863
147.842896
129.811768
159.948563
151.346786
176.659943
154.933304
142.655426
135.305603
154.157837
157.668777
138.751923
154.532242
165.541275
135.434402
22.642681
79.219704
-163.650055
-152.988556
173.976776
14.991040
151.429260
143.442932
143.664825
137.655991
-14.088504
28.882359
3.770293
-42.911736
-42.853630
17.137136
27.756605
-6.596239
-2.151041
-47.742870
-6.267758
-12.513657
167.674927
-170.685516
-175.712524
128.946136
-176.334869
95.458786
146.000259
130.361450
156.271408
146.891617
120.086060
127.785194
158.657944
149.774490
148.318604
133.600327
148.655090
147.486710
145.882477
154.020462
152.803040
168.096573
8.274099
-2.061180
148.291763
160.341782
144.765228
161.393784
131.268234
135.804474
144.117035
141.172470
106.101761
8.790060
9.619812
8.524980
3.089334
136.857224
134.096054
-11.575645
-40.273067
-44.507114
-10.868647
-47.317455
7.409811
144.852890
133.426849
-41.737865
18.550053
-7.624677
-24.706772
4.317880
64.983253
139.550995
166.742355
147.855194
-15.755339
144.631866
140.244751
143.629303
171.720535
139.349945
147.128235
154.376053
134.947800
129.105957
130.350616
118.144730
-16.387789
-42.392311
-39.997501
26.405811
-11.032477
3.948585
-35.898624
-18.345879
4.084181
-1.835150
-4.053087
130.272903
108.450600
147.426590
161.800613
3.132691
-2.441040
-38.423290
-5.193917
7.811579
-9.438025
28.181025
10.529081
160.021729
99.548401
160.110336
-12.643203
-55.591042
161.614639
145.833298
167.397675
147.379089
144.782761
135.747849
143.971542
137.883636
146.835648
145.702850
119.281082
152.314407
133.037735
164.976456
140.275269
149.036469
166.700531
147.421417
136.388260
141.362061
132.198593
-179.258484
157.799545
140.323639
132.682053
109.803932
154.244049
150.865723
138.482437
147.982712
140.635452
153.559555
134.188599
177.793533
134.232620
-46.457722
-40.373360
149.427780
158.556091
168.777344
145.147018
148.128326
164.970200
150.009094
156.663712
137.966446
143.429352
142.805847
178.865982
168.255310
138.885193
153.089081
145.862335
146.493332
132.704941
150.429352
169.736633
151.627487
124.324844
-3.486442
-9.204192
11.974276
174.827545
131.631119
143.716721
138.475494
144.875259
125.156723
149.207901
150.645340
139.001266
149.446381
160.133942
144.801620
132.556473
-10.820163
-13.625575
-25.133608
-15.356715
1.184982
-43.072300
145.664047
146.999146
172.732941
155.312271
115.582230
138.985199
143.532700
120.558365
145.622482
153.267609
136.394806
162.822922
153.187729
142.487335
145.519684
163.618668
131.272675
154.504654
149.516800
152.338120
161.497711
150.430176
123.782448
153.414948
127.013969
131.938828
137.689148
151.711288
149.535965
158.765518
132.365662
140.464142
152.535080
142.145142
165.380707
129.097061
116.150459
136.270813
148.706009
113.539612
157.071228
126.566948
161.272949
159.229218
160.581955
179.690979
158.505219
148.504944
156.346680
129.332199
109.260597
133.860718
165.836899
141.665359
140.332001
143.622711
122.325775
144.623932
153.595016
155.289886
145.122559
171.048340
157.730026
150.901917
142.607849
126.146225
146.880997
164.956024
144.808990
112.733589
163.864838
142.367203
141.395294
-5.526198
18.409441
3.361501
-18.729008
2.408428
2.564146
-41.639721
-12.717661
-47.057823
146.086395
141.049484
144.468018
149.907074
145.110748
139.720612
151.862610
149.695145
138.439117
155.970779
138.184006
156.192886
143.898132
-7.892099
5.985923
-12.728422
-38.669544
-33.407814
2.417918
10.808423
15.603307
-19.476730
6.337132
27.118971
-15.835421
-10.310629
37.821602
142.046783
151.830032
135.827072
134.033447
147.115479
167.014740
153.896088
128.935318
126.781242
139.557892
-12.096587
22.997034
16.421936
-15.110835
14.942271
-23.053524
9.340350
-11.828116
-7.761342
8.264436
-40.537125
5.364579
-46.598877
28.012489
-25.629526
28.515085
-2.686714
-20.992626
-25.662130
127.778519
161.919632
135.162720
157.000992
174.098892
99.264977
126.695251
143.129105
152.736481
138.408569
143.326431
160.304291
162.203278
144.749161
138.098267
135.301590
139.704742
154.199921
-6.508189
148.215851
132.450897
145.693481
162.313477
19.619663
-42.661953
8.788273
-16.424980
-18.316570
-41.038643
118.672684
158.801392
141.415268
166.940277
127.648582
121.556709
147.807297
159.419678
-50.824913
151.291626
129.576141
125.806503
143.807938
135.221024
158.112595
156.699585
167.724167
159.057541
150.852463
135.822479
156.592392
136.722275
165.124786
170.866806
152.385971
124.572395
142.507767
161.412354
112.826355
157.471954
159.782776
166.203583
145.242310
119.575050
148.809143
173.731262
6.161411
133.513321
140.453415
138.025787
129.455673
144.548309
146.742905
145.806076
151.911057
137.583191
162.559616
151.222504
121.772377
129.457840
141.886566
26.297798
22.889374
138.022858
153.493683
156.990875
117.992493
144.082397
-2.127345
26.810926
-34.877407
155.161438
159.298141
107.085205
175.206406
177.088989
119.667503
148.359192
135.929474
131.409027
16.297745
143.449478
130.172394
121.664131
113.025513
-35.522797
-21.387131
41.954502
150.382706
146.741272
117.980171
103.789162
118.314713
138.274704
127.263329
131.807480
170.922791
165.837204
175.100052
143.027130
137.937927
142.138901
150.424820
157.462250
-159.962479
147.286453
144.234436
137.853912
173.755234
146.497131
161.439774
144.969193
137.531921
139.627548
171.968369
120.613815
141.974075
7.342618
-25.746138
11.896233
144.954254
108.265907
137.597366
145.955612
130.229767
126.494057
128.879044
122.690842
146.184433
152.853897
150.087265
141.542542
154.152573
140.149872
159.097992
110.978111
137.956802
99.985054
154.407196
156.836914
164.037262
145.689865
-37.260197
6.891391
13.872380
-39.875286
6.097636
-4.053232
160.250137
151.309006
-37.580116
4.891526
5.512671
86.947227
125.060249
153.602219
122.491974
133.256866
171.124451
139.883911
156.592361
162.596130
171.003632
145.567291
131.621750
156.083878
123.984253
22.510923
12.196421
1.749100
-10.642701
-27.878387
39.776970
-39.040966
-19.155653
-39.288231
18.931124
21.885403
32.835880
-44.891766
165.366043
158.074036
127.483795
146.226944
155.300140
120.788322
128.361801
139.459976
128.858963
137.708694
120.329224
149.554352
122.146614
146.694031
131.238419
155.628769
146.318604
130.275146
149.959854
157.624771
146.670029
148.143951
107.000237
133.528503
65.410530
36.660049
-145.321716
79.565170
-173.420776
-159.028030
-165.127335
-179.679779
154.666595
150.338928
145.226929
157.903061
159.798157
137.384186
101.081017
140.286331
141.723526
143.254761
121.776474
173.952484
166.291229
144.665878
140.296127
148.333145
113.808540
141.273758
140.468994
153.646851
144.721298
146.622208
132.093491
141.979706
132.027023
144.515289
156.830841
170.683304
147.122177
142.945816
154.854263
135.211136
131.315872
168.544769
150.608612
130.126526
142.630463
161.640564
143.473221
150.636215
152.751251
143.922638
138.948929
162.877350
152.454163
-174.948624
147.683151
148.611282
138.129700
138.800964
143.858292
166.330505
157.501205
164.069153
161.729507
145.870560
145.766037
154.569626
166.715927
153.324768
148.446701
136.227905
106.322609
142.060898
136.110428
146.998703
167.360748
158.692627
142.909317
-172.266159
131.126053
157.104050
133.496170
151.731339
146.932358
137.359009
161.169846
145.257568
-5.580756
13.861921
170.480118
-34.329376
-49.885685
159.812973
155.631714
157.629807
152.099915
157.819504
120.490868
151.613174
138.332382
152.239532
152.084412
145.364716
125.871063
147.857758
17.255560
2.789726
170.204285
150.763931
152.041946
-34.025894
-2.117570
-3.804159
-32.043472
166.304230
119.608009
143.952728
170.381210
176.416397
128.577698
148.452805
113.324005
140.074722
141.502426
130.360931
150.890640
162.978775
158.058868
139.872940
146.650223
136.807968
141.946213
148.426346
142.423157
146.130157
139.695206
81.519821
162.257278
118.891060
138.232285
171.423447
145.505051
118.823853
26.775644
167.063034
145.824875
135.185822
176.117828
160.101486
138.279892
107.569885
136.292328
133.622665
156.600113
178.336090
154.205124
145.984848
148.969894
147.751282
114.108932
164.137604
147.685379
171.394852
155.661362
2.843655
16.810581
136.376678
150.782150
137.477371
152.198425
164.037979
159.436432
134.379181
142.994156
154.503464
144.708267
169.378143
143.209778
152.964706
154.071808
159.792892
-4.153080
-30.252220
-51.789440
-2.235283
-31.159086
163.507401
124.865944
73.555077
-15.305630
-46.109722
9.533453
-6.173141
142.112488
140.387451
144.589325
148.942230
163.337326
138.071228
120.011238
119.298645
153.347931
147.081512
164.020721
154.231476
138.337967
145.461792
148.533279
174.767426
137.209717
147.093384
151.527191
148.356644
134.302002
131.834290
166.817734
162.397598
148.243454
152.095154
132.448822
137.008118
139.168533
109.451675
160.211014
136.382507
142.363129
158.803696
156.221710
130.100861
155.050522
135.500397
155.731415
171.745712
127.885040
156.311615
145.937149
151.914734
157.134003
151.642014
14.780424
11.827117
-18.932985
-24.460569
137.799408
159.322678
164.887177
144.594330
170.104370
136.300781
134.655273
154.143448
144.617813
159.293930
162.176971
126.335052
133.699081
172.734772
136.227859
124.344055
128.677994
125.959831
153.986298
170.642242
143.853317
130.114685
148.461945
152.843369
128.784348
125.175575
167.598221
157.421509
146.572083
138.000595
96.275490
139.059097
159.917206
144.334991
154.012451
94.596771
168.302216
156.479172
150.436844
148.762787
160.288651
145.774704
143.585800
155.434189
124.130623
150.359802
8.362150
134.808960
156.214432
141.222275
130.635590
133.715744
129.825302
155.000427
144.461639
151.019333
-66.544609
139.205856
173.472778
125.557037
144.342346
133.693787
144.594391
152.536789
142.910889
120.409729
140.239975
134.610840
166.682343
147.803024
151.384247
137.187149
147.855988
113.629753
146.361847
130.697098
136.360077
148.335495
129.918839
157.654877
124.379868
132.980438
-179.788773
139.483856
173.187164
156.340927
139.270111
166.125870
125.918465
154.516113
153.127884
156.800293
127.449738
119.655411
133.090485
160.144287
72.886185
131.839996
159.621765
150.551971
123.064827
132.901245
114.381958
160.356277
130.626755
135.636765
111.532936
137.823517
130.746323
143.717255
128.056412
156.191895
157.342392
150.399780
133.131622
-176.801178
138.825012
160.707825
143.578613
136.953323
135.229462
155.772598
152.030563
173.274384
157.963715
171.610672
126.919785
134.534378
155.447861
111.596565
164.786407
148.752960
126.809067
-43.166767
-1.653037
20.140326
154.256378
159.503113
144.972107
169.384476
145.390015
151.235367
161.291901
173.313049
158.249908
123.969345
139.348358
138.567322
132.047287
158.651703
130.797470
145.373459
137.100266
155.823975
137.090866
167.943680
145.944687
6.633327
2.196598
11.753342
-41.333057
-37.319191
31.085804
51.440983
-3.704330
-26.176130
-51.802853
-10.725430
-21.422466
-40.223141
-8.589908
-35.268127
-21.121664
10.592360
169.008316
121.248558
150.817551
139.166168
148.731079
152.229858
156.829147
139.255630
140.724258
138.230255
156.284637
121.512093
149.412842
131.233276
136.966461
151.852890
124.407761
151.751892
149.364349
139.509460
124.053383
131.294998
143.095154
146.778763
140.877594
141.740417
132.786987
150.423264
139.559799
150.930038
148.575394
156.490158
144.806137
164.282532
141.402527
106.418289
131.543350
129.324570
158.844452
148.478653
111.957489
157.713104
151.096283
126.184677
141.486435
134.342972
132.602615
148.626801
152.425552
153.683380
150.600739
135.412918
149.600113
155.216705
155.555756
147.395416
146.369095
130.378052
166.181305
156.179718
147.101974
167.107437
150.538605
120.735893
139.221207
165.422012
31.716131
-44.177883
-43.936596
-7.361247
2.122648
172.377731
162.811920
143.565369
156.359421
147.575470
143.161972
131.245636
-168.858398
-174.929886
146.782700
140.855576
156.553528
128.960571
150.022339
128.612289
168.182358
138.850098
129.710114
21.280519
-49.219402
-34.661503
148.399323
151.697083
128.624268
133.354782
137.550064
151.971008
159.629120
158.336563
146.205734
133.369080
150.288513
-23.155817
8.863482
143.664429
63.842239
144.578186
143.398773
-163.577530
126.280121
153.338211
147.156616
10.535527
-47.177704
34.707203
3.848834
14.333810
19.933111
-45.167645
-37.457230
-28.854942
-12.485475
17.599691
-43.042313
11.237240
6.772770
-17.095816
9.683528
12.832166
1.523414
9.364706
-9.975039
-15.773665
149.349670
100.060478
132.956512
165.572052
129.289536
126.241302
140.595856
157.216827
176.195267
161.154739
154.137451
169.298920
152.865067
145.892624
141.310364
142.951080
177.364105
179.424591
173.338013
146.425034
158.871674
146.823090
156.098343
160.696823
131.335907
133.069702
114.065300
149.308334
140.082031
136.469604
141.612625
-19.341930
-19.782598
-5.915628
13.311872
-28.902050
142.440369
169.949188
133.348770
136.962555
150.827225
134.066589
120.297523
113.842148
178.403076
176.780319
163.346420
120.052345
126.981804
103.438225
146.056000
144.413330
157.557007
141.023392
169.938492
146.317017
-157.382034
129.126038
-147.103149
-154.535843
-168.763382
-156.599167
24.394787
28.183592
160.756378
163.725418
70.445084
33.560108
12.868849
-150.580582
158.411148
134.767609
138.335526
148.271866
120.087654
152.923416
165.340714
165.371246
133.859085
147.126709
146.947250
169.858505
173.982742
146.763550
173.588638
156.457764
143.864044
177.307892
160.204285
147.765961
149.598236
144.943939
153.761597
151.187134
167.128555
142.466171
143.979553
154.659332
171.193741
148.853607
149.873489
166.341263
154.339798
110.155128
135.830383
150.412674
119.033371
166.033569
110.680817
170.716095
128.279633
159.247482
-1.710636
-2.981174
15.565159
-21.933598
-1.401932
-61.211338
-27.890574
2.078296
12.704562
152.991119
175.191437
131.996582
146.175919
164.521179
145.081314
151.808395
144.194580
166.062302
176.158340
125.761261
129.860977
139.036560
143.905655
114.669907
160.568420
119.457245
152.180054
145.701035
-40.579910
-33.447338
25.000851
-12.192863
-40.097534
8.381596
19.641590
162.917160
145.212524
159.255493
147.999100
131.856293
157.280121
132.207062
153.433090
133.724701
143.828339
147.537140
142.212173
156.135452
145.309830
128.197510
153.645905
170.589233
143.321106
143.442383
147.475861
144.216537
137.149612
138.099884
171.214020
128.816193
148.781052
149.465042
150.496704
161.545425
174.663940
137.543411
154.682938
137.287796
141.464066
157.736832
135.496994
136.310699
151.922943
150.356888
120.033394
155.998611
150.386993
162.368744
139.655396
144.442535
110.722649
178.462509
137.292480
135.272736
171.690475
4.629989
11.999960
-45.989975
126.363655
135.686066
126.056732
163.571381
124.740967
132.947678
149.244385
129.116928
161.966248
132.897247
164.274796
139.035812
137.902222
123.408493
140.886185
116.945984
156.854248
111.136543
128.402420
129.986893
113.252907
144.203949
173.288895
-14.952692
-8.030450
4.337612
-44.228470
-28.816774
132.278931
148.794876
121.180557
115.529747
114.015602
162.180695
160.351547
152.440750
137.040085
163.204636
142.846344
159.413055
131.649170
147.083557
140.412033
144.855698
148.857086
140.429825
140.317184
127.672211
-153.383041
-147.598907
-146.436890
111.686111
-169.525024
-161.030441
164.278885
168.079544
169.191544
105.613472
-159.559174
-122.907799
-141.884338
-141.360229
152.970139
-175.612640
-154.671860
138.140671
-156.206635
-168.957092
-175.707535
-126.348549
35.776154
15.496884
173.427734
106.016289
137.630493
150.095551
118.614548
130.631210
154.298279
131.960571
142.497925
101.750092
152.281143
134.371704
155.537766
170.360214
125.046127
130.979736
144.571060
154.001816
157.187149
178.945007
147.277100
111.609810
142.125885
118.519577
144.875412
161.849854
138.915909
154.815338
132.754669
158.989304
149.224304
137.105621
-2.562007
14.528914
152.133743
-165.917648
134.877594
117.343147
148.576019
150.940903
125.147675
144.098099
145.996552
139.908295
160.911789
135.614182
132.993134
122.145386
160.469269
121.832962
159.910812
136.345383
152.544983
-173.513947
160.980988
137.339798
135.436066
-179.118164
140.510498
151.891434
157.348801
125.998421
144.185165
125.524284
143.918579
146.543488
148.457382
168.411163
137.063110
137.697556
140.921951
149.557861
132.215195
130.791702
109.693771
154.842728
151.408447
154.991913
141.827866
173.796265
129.723694
141.800919
144.247498
47.736176
176.519897
179.313568
-159.068832
7.843351
15.433874
-171.498337
134.160477
-164.241699
176.506470
154.451157
137.539688
148.773087
149.980301
151.005081
144.013245
128.489014
-31.301006
172.635696
138.978912
144.792496
166.041168
112.196190
137.171036
131.590103
136.455322
104.251587
125.529922
121.750626
168.870346
142.377228
144.299683
157.000153
138.885559
128.204208
141.109192
144.041855
133.266922
170.699936
150.124954
167.872818
144.156586
115.870178
145.295334
119.087181
172.760437
142.729935
155.942520
159.910065
166.042480
144.972061
152.445938
173.858536
151.385544
152.151413
114.155991
75.041000
146.342117
127.419838
163.016342
142.091156
137.203583
143.205215
135.272141
-11.041986
147.740677
120.019424
154.968048
112.057358
139.831039
152.533401
123.783714
147.985413
153.482224
150.755493
158.803253
143.962296
117.957458
162.791077
123.007751
150.583969
142.628189
160.660965
149.468857
139.746841
131.048859
132.896545
113.651550
121.596321
129.594833
134.864990
143.295319
148.035873
136.867508
155.647720
146.931534
153.958710
160.641586
160.938354
177.346344
-16.559940
-1.817792
158.563034
152.961060
149.272980
128.376221
145.997559
115.738480
149.971359
129.151871
-145.763062
154.127533
145.314621
143.672592
155.464706
103.894257
134.460312
153.129028
158.630295
129.440979
148.799469
160.071533
155.700485
151.135254
152.380402
115.983574
-51.303684
148.036804
161.067947
146.368835
146.769135
137.357498
163.441574
157.228851
5.504595
-15.588977
-0.364232
151.863892
172.746384
145.449188
119.355476
139.992569
131.286285
138.036087
127.626411
134.302200
126.244972
152.377716
111.654388
168.617096
176.466415
170.368759
154.411346
-19.287849
-39.219753
165.297516
145.666534
151.203598
144.817566
161.721710
-53.601799
143.946457
169.647293
158.323746
147.568115
176.110519
160.015060
126.113564
153.093445
156.620010
145.219818
139.960922
163.722610
145.911499
132.788498
133.339401
138.571915
149.860931
178.465561
130.703568
134.942627
143.741043
139.928818
134.388916
138.441650
136.914200
136.863739
141.354614
147.142014
118.147675
167.372589
129.594879
142.895279
152.220306
147.044724
114.578438
13.063775
-15.678245
-42.097569
150.829224
126.887344
146.222946
139.174118
142.264954
109.272758
171.624893
146.727249
171.589020
167.240906
162.925186
137.346878
142.880020
153.986053
169.830002
149.773911
129.578369
147.681824
153.200317
143.037003
131.465851
128.493500
168.920517
114.342766
129.546280
154.059677
161.208969
148.872635
136.872192
153.632202
124.314529
130.363007
144.371155
153.619507
178.223129
160.877884
91.650185
148.165649
158.034149
155.842834
99.241379
143.819153
167.492935
147.785812
17.691107
25.444885
139.819962
144.503357
-17.115067
-47.882748
-43.895443
-27.071869
9.162272
146.779037
151.630157
-43.353867
11.755891
5.459589
-5.792172
31.171499
146.590393
134.103775
158.364182
118.065308
154.462494
132.362030
151.445328
115.664429
128.872482
163.386444
145.608139
133.018661
152.605438
149.621140
148.988937
151.099503
143.706619
147.693329
142.375854
149.111923
153.540192
151.835144
146.542465
145.032913
111.747711
153.650726
140.063156
141.683380
150.518585
-7.325363
5.951472
-34.610031
4.144442
163.120071
134.900879
143.937347
146.733475
137.903732
152.821457
141.810211
141.019424
164.665115
121.293442
176.059448
110.027870
163.987350
162.364410
117.486366
142.642746
148.391281
140.242920
145.283615
131.657928
120.028931
131.344788
160.017029
155.664810
152.521072
134.512711
157.995178
142.156799
168.980225
154.749939
141.803375
161.387711
135.719864
151.676010
141.179810
147.617844
146.855072
121.163849
119.382927
158.592636
157.436844
-6.866157
-12.480893
-14.156150
-5.427009
-43.627228
-43.560726
140.141891
153.072571
134.425812
110.900414
163.290436
142.720428
-175.433945
131.419846
-38.944290
4.192458
-34.271069
-36.775631
-9.435922
-4.057096
134.272339
150.440430
134.219086
161.700836
168.464310
175.800995
133.059784
149.969604
127.451981
119.778069
112.876846
132.940994
141.984558
145.553345
170.838089
145.683777
133.293961
149.836105
135.938080
156.106339
154.081482
133.611572
147.692291
145.485733
168.551697
-144.759857
-160.244080
-169.266113
-148.505707
-155.970901
12.600677
120.815331
128.745514
132.494873
155.399750
139.328537
143.940857
-159.419113
138.397308
127.405640
110.950562
132.696320
144.533951
133.645370
129.090820
165.262711
112.849953
153.710663
141.354630
131.534241
139.160812
145.455933
151.628555
116.705894
151.493164
14.975097
-52.031467
-30.533461
149.136276
134.852661
152.196793
154.746384
146.849747
157.648331
120.546219
135.745300
101.411690
144.451080
143.684708
150.673553
127.622841
155.148758
72.739227
169.694702
158.756241
133.815475
146.260925
140.315750
131.495773
162.587753
149.104782
151.882858
154.643539
148.481522
143.464157
134.046997
3.964127
-41.375271
-7.419365
158.140564
127.211746
136.176941
143.520752
153.933701
151.846497
145.198456
131.274338
145.885590
169.294449
137.056290
136.595032
168.492294
154.484070
122.768478
141.911682
150.724365
155.301575
115.525551
179.056412
160.256668
142.859818
174.698822
146.610168
156.877426
155.653534
157.221512
174.914368
148.814728
173.783615
123.341011
159.378357
143.763611
134.988129
148.495224
152.208237
165.789062
143.502670
148.186188
147.548737
140.825760
165.273285
120.537399
147.562668
153.738052
145.875778
-24.755863
154.126633
131.810135
154.643112
120.194305
107.613495
151.388672
165.629791
134.538940
102.359177
-8.160676
8.096890
1.356529
-9.109101
146.811111
126.386520
157.886505
133.476639
-10.306563
116.190514
-8.555312
-39.166794
9.088391
152.662613
166.165482
143.420197
144.310913
129.039459
139.645035
156.149399
132.745956
172.669617
139.806396
155.964432
137.305069
-158.626526
-134.453690
170.182617
-8.399943
37.602077
24.757528
151.730240
152.753647
133.434219
146.530746
155.744324
164.184509
143.817596
141.158508
152.956451
159.029739
153.791534
154.149750
161.001801
118.268089
119.115158
-174.177002
165.133408
157.903107
144.254684
143.133423
155.244125
147.688400
133.635956
159.173294
152.777328
148.277023
147.319901
129.633316
158.634293
127.277496
149.539581
148.101227
137.909332
143.211594
136.325974
111.990044
152.271240
148.376282
118.506180
135.390961
116.782677
131.434540
171.950638
155.084381
-135.409164
9.678573
23.200876
26.850361
12.632885
150.557053
154.455841
140.381882
130.135010
139.109695
158.252625
125.200356
160.608536
161.106812
164.052643
149.703583
141.688782
110.350296
152.287140
156.403793
144.227448
164.029694
140.518021
141.055878
155.501373
144.932144
153.443420
106.143295
161.453415
120.725006
150.107773
11.438366
-13.749047
-42.379807
115.966812
-1.966027
123.445824
132.476944
169.174179
146.127686
138.480606
137.575790
162.282257
133.089844
124.599052
137.737976
108.340820
140.483765
-168.111908
131.760223
144.952042
150.079224
164.724380
138.262970
145.779099
168.944550
158.463882
116.697639
140.022049
147.323822
149.620026
152.179993
161.341278
159.760376
148.422470
28.560394
2.108215
10.922073
155.226700
145.418015
142.692413
152.715866
162.978378
140.277573
149.005493
142.897461
137.335297
137.602875
154.639618
-172.728012
153.667038
137.617096
152.131744
145.044922
142.955688
-31.249231
-8.011360
18.165287
-26.551226
136.382767
155.193985
157.176361
118.492439
142.951599
159.653671
143.244385
142.913467
10.934574
-32.258400
139.630264
138.533417
132.404373
154.223129
148.517624
141.945282
126.625336
131.069138
170.772827
102.347183
146.135406
116.980217
134.871078
160.500565
144.843674
140.316864
127.990730
146.070038
126.000061
121.974136
150.670059
153.304230
140.772781
122.061378
127.352303
146.493622
138.622787
140.805573
138.807388
139.277023
167.831635
160.286041
135.135315
164.169449
161.379288
139.207047
91.660408
159.764816
141.407806
148.551971
112.584183
132.439468
142.398743
137.765564
15.572538
-11.395960
-16.964260
149.414413
172.074234
147.050171
137.277145
149.106216
174.926300
161.166702
146.201370
152.535004
162.059570
161.973923
169.483002
141.234406
157.452393
149.661514
153.671051
153.854736
148.298203
-9.319939
143.235306
175.089844
134.605331
171.675781
119.768272
138.870255
173.986496
-34.332939
38.809727
-178.384918
153.193024
111.795494
147.869629
119.459015
174.396805
163.573792
0.027976
8.587095
-2.289440
138.181473
7.528454
14.915175
-18.817318
141.841202
141.567795
125.706650
-171.994614
128.014557
133.149918
152.032349
161.609421
146.266800
-48.699841
-46.706451
-45.221157
0.044235
7.153683
136.151108
135.133743
141.801117
133.247696
150.954910
132.868210
165.038345
171.416138
164.281647
117.567947
151.062363
110.999466
-49.128792
2.975917
-42.399006
14.304703
19.656021
-14.997905
21.750584
-1.985639
-13.939878
4.622961
9.798537
-39.862373
-23.579248
18.585629
-20.743593
156.717346
142.950653
131.813950
140.591766
137.382904
136.969604
128.330566
135.562393
153.792358
145.849777
153.403244
175.095749
26.468533
16.415133
111.196472
120.837761
152.670181
157.187012
148.057709
132.984131
146.838699
84.341324
-45.189289
-36.274021
-36.296818
13.394060
17.652225
15.920912
-39.867901
27.705473
14.805223
11.253404
-7.731978
5.786993
64.327087
158.449402
149.455780
174.313690
130.821259
153.131729
108.772682
136.742081
119.846443
130.766632
138.758804
124.441658
114.238708
133.740814
114.145561
139.923798
93.961670
138.387833
138.588165
112.973198
135.656540
165.017334
-179.010468
149.466766
140.622971
164.723236
145.886932
137.458603
134.338516
148.304169
140.156982
135.494385
165.567551
152.286728
139.861496
143.646393
148.818893
142.351028
148.253372
174.176163
127.190369
171.096069
145.143082
154.403992
159.672714
147.068802
160.303070
141.573044
165.418671
142.333298
125.651787
143.882141
139.030838
-1.099851
-26.427156
-21.904240
139.762451
136.811584
161.253372
78.007652
150.022598
148.171707
157.145981
165.218170
141.643555
162.646317
136.028366
131.101013
157.858215
139.624252
147.888153
164.403381
152.783279
107.951012
140.938538
143.102432
156.840164
138.158951
152.150528
128.408905
137.025574
158.889725
125.314499
144.133728
154.778107
120.866348
150.895874
154.359100
135.480743
155.036758
126.274590
128.693802
145.234528
152.614685
143.020615
140.416702
151.831253
135.363113
134.431137
-8.445990
-9.055208
-28.988688
134.622665
126.073349
-4.915139
39.986031
-4.092468
-32.396812
-51.246872
34.674938
132.618011
141.137939
171.692612
123.051018
139.689301
131.922989
147.317261
159.499832
152.569107
149.430054
165.240753
18.177565
-5.372646
-33.176003
6.473205
7.871080
-4.552167
-30.510788
0.951210
149.285049
135.210541
130.819977
137.185684
147.443283
140.532700
143.715775
143.120316
147.413956
162.098343
153.032089
154.358963
137.039566
149.114777
154.519928
158.264236
153.051254
141.127731
92.891525
159.468567
131.482895
112.626358
121.519440
151.049179
162.585678
148.179276
134.899918
-1.006582
17.018705
1.434223
6.286561
-39.436741
-30.518663
2.501394
-39.489567
4.822961
7.616359
-7.218277
7.177639
-23.903828
152.365387
168.417694
-12.543097
143.064346
89.814186
137.996201
157.412277
-2.470688
27.347988
17.643888
12.465824
-39.849731
-0.470638
-1.367735
-36.443352
109.453682
111.121964
142.325302
144.865189
138.298019
135.945587
122.652786
149.946671
113.551201
132.306732
130.810089
143.877441
164.036880
153.047150
151.665924
133.967438
154.230560
-179.867279
148.989777
139.861191
158.566528
132.777451
153.313202
162.143906
158.075073
157.207840
144.273102
144.454361
7.128904
-8.992566
6.295474
144.536163
138.123566
135.920364
137.544846
-179.478470
156.389450
149.497635
151.427216
155.543259
139.329666
127.504013
129.048599
135.643417
138.793610
144.229065
166.405075
146.022247
151.643997
157.804688
144.844284
151.702621
146.216003
144.581116
123.928230
128.291107
157.642807
103.167122
-35.822430
-17.094212
-13.687555
-43.158810
-27.451139
150.647614
134.756378
-163.278290
172.495529
132.741287
158.520279
-51.024960
164.066223
135.302795
165.298615
142.691269
115.038986
144.258041
146.485855
164.394806
148.732849
27.989765
-16.573917
-44.302235
-27.693254
-33.389297
-46.308121
11.104380
7.354527
-39.935329
3.393268
-24.453995
1.735396
5.481799
-1.940376
-49.921291
18.580893
131.747284
153.022751
141.778183
139.819992
157.272781
165.192276
143.125641
153.052734
155.503418
139.224274
151.096420
152.361328
151.247437
114.955345
142.281723
145.506714
139.232056
-6.246043
-19.083042
-39.499935
6.965424
18.054453
139.409698
149.780991
151.357483
150.889633
158.453705
-147.631119
-160.886658
-170.730392
-160.825272
-146.335678
139.199280
30.500593
15.353284
155.215973
123.193878
139.390335
155.944412
-7.772890
5.558447
-40.633312
17.093189
16.595873
6.669621
8.821917
-67.445305
142.379761
136.956039
145.932922
174.908127
148.475281
147.466904
174.006714
147.343262
150.417206
142.665573
137.107330
145.383423
160.195236
150.772629
148.985489
177.000824
155.099121
156.159134
153.488419
137.052124
136.083405
151.810242
153.745056
142.895889
160.984497
121.540054
147.824799
130.276123
140.683777
169.059540
170.094254
130.237427
172.243729
143.594055
131.976944
138.940445
145.269333
153.315292
51.266350
-27.042477
-64.604897
163.970795
140.825653
151.667953
143.505737
169.369873
146.378647
170.316559
135.695892
144.516495
147.874908
150.018951
171.642136
144.203445
152.138367
132.239578
137.358826
152.633286
154.601562
121.422012
158.358414
150.232422
173.828064
153.404587
118.893700
147.024750
164.842529
155.538422
149.223724
137.065857
147.446503
121.187057
127.200600
133.362244
143.151978
145.991745
142.662949
162.487000
140.447998
133.018311
150.126709
143.930283
135.528275
-175.753876
172.218674
155.796982
126.291176
137.621063
157.510574
144.184631
147.695786
138.244339
153.626053
159.269379
160.852600
108.586937
157.361176
130.894455
17.451408
-47.212711
-8.959076
14.875531
-16.840515
-4.962937
-179.569748
158.283676
144.038467
165.603577
149.878830
141.759003
110.022858
163.246216
-36.963310
132.794693
153.824951
167.061249
159.329742
138.714905
124.679932
134.945221
146.812302
136.211823
140.320816
137.974304
149.448120
160.292679
145.815598
133.012909
115.756020
135.848663
164.571625
150.350983
134.435455
179.676132
142.900864
2.409566
-15.094386
16.784431
-0.039565
2.283448
24.679142
155.009354
136.253326
141.630600
141.943924
167.686493
142.852829
136.083374
138.281876
165.446350
113.309471
158.902771
128.972763
153.434052
140.047668
16.701696
142.205200
165.702606
139.967911
120.941536
100.333389
2.360657
-43.940254
118.472519
147.315475
119.119980
176.565094
-24.954777
-2.410134
5.258591
-11.296268
-1.997040
-45.100594
13.917503
176.298080
149.816940
116.796501
142.748016
-30.072765
154.425598
134.520737
136.478394
139.266068
150.181076
144.104401
162.612213
125.924858
149.378036
154.847031
144.993973
147.712479
172.384842
170.810928
117.206001
144.808365
158.595139
110.870522
163.407547
142.133148
100.793503
136.388367
157.506149
119.787758
133.521576
154.079346
141.318878
157.598099
140.641190
130.823486
152.623215
-43.553913
-3.869536
12.624404
3.152004
1.664011
23.032393
10.810535
-4.204073
-36.601974
-46.778263
-29.697590
153.411682
129.820175
129.503922
158.744980
137.772919
142.495758
138.618210
140.724350
153.266632
143.004990
141.774216
140.526520
146.052277
146.073120
148.763947
121.322372
168.645126
155.589417
170.315231
143.682663
140.668304
-8.858960
13.295295
-0.135621
8.254784
-22.213730
-24.283144
-42.861332
67.069725
8.595280
-24.381378
32.415466
22.400200
151.342316
160.045242
165.438919
121.028702
163.398773
134.226044
142.049210
132.942719
146.928940
145.827911
168.038544
146.022476
118.542953
139.424515
130.244629
150.151886
146.239563
45.706169
-8.321663
-41.510315
3.319538
-43.975082
-36.671482
-4.924974
-14.045129
-37.815392
8.848042
151.800507
13.506423
147.860413
144.376236
139.383041
123.873970
-39.685219
-20.178627
1.101806
-21.568983
154.937469
152.181381
102.636696
138.690689
137.998795
162.075287
150.251266
172.262131
143.175735
150.393845
169.253403
155.941696
153.698761
141.709946
133.126480
120.523514
114.456779
145.490356
136.447632
122.810684
142.941406
172.603516
144.358475
122.512001
145.883133
-45.672291
-41.257263
-27.188883
-30.361231
149.066620
144.377441
133.394058
140.901382
168.926178
114.954590
148.191360
164.976379
145.233002
151.833191
0.773290
-3.119352
9.039550
-20.384134
16.556910
-2.991859
60.784153
-4.540060
116.719757
160.982422
120.183372
141.216064
-6.343626
-23.097395
-30.102070
2.529948
-40.103371
-9.787816
-3.628118
-38.030567
137.974472
127.506210
145.136856
160.266754
122.811333
135.834152
141.596313
167.259720
151.990051
154.562500
113.875008
171.078156
128.062988
160.098038
137.313644
144.523834
142.440414
112.253021
139.390976
144.870392
160.372925
167.702698
150.517807
147.086929
151.641937
143.848312
4.021607
13.207828
8.291807
157.764877
150.676498
131.628540
160.504700
143.195190
154.768112
129.303314
179.157669
149.611267
133.344604
148.049286
139.865768
146.838425
139.984085
137.397736
21.938370
7.581986
156.726913
139.314682
152.129517
157.214294
147.941391
120.265091
169.011169
158.965424
132.278976
114.707367
137.949371
158.245758
-15.406130
28.719717
-25.962555
-41.247086
13.018433
-93.141228
163.673950
156.288788
108.730698
108.567184
159.952530
147.178757
138.840118
150.522797
177.450073
143.946915
152.596191
155.444702
141.998444
146.822144
6.484282
-38.682419
26.105600
12.153996
-5.810013
50.911327
-44.774895
-7.871255
0.927462
-35.944275
-8.541115
12.670712
-1.098605
-12.149096
-19.720783
-36.748531
7.280847
165.897385
157.953751
137.238785
142.080795
150.129120
147.742096
121.198395
144.112564
147.812149
159.619156
145.727249
134.652100
9.480044
120.885025
141.928650
148.340469
133.186813
162.650192
171.865295
129.506165
151.702744
119.954071
144.687973
172.472504
147.234329
126.512939
147.866714
161.428101
136.559555
-32.569805
-3.925855
-3.662655
-17.653870
3.017269
-3.726938
122.841286
151.834076
-179.465866
146.309525
176.596008
135.456543
115.572998
138.629822
124.582504
143.082642
149.750320
168.956573
146.716614
106.783066
144.470093
145.894806
127.423241
135.286697
135.208420
-161.621719
148.676239
100.027748
132.152878
156.494705
148.041153
120.342888
153.114059
123.850143
110.338234
137.844910
137.201065
152.228149
115.327370
138.043167
139.844498
139.850159
26.152313
-39.330032
-23.138233
-49.392300
-46.725388
-43.827080
166.880478
140.986893
162.576126
94.708740
112.126411
168.316101
-44.606609
-3.535461
-16.130430
154.410065
149.164520
117.634071
111.289467
155.024078
144.862534
146.624649
157.737823
97.444000
5.304927
12.022738
16.552042
146.597290
166.415115
150.965973
166.696930
144.908508
145.381851
132.739166
146.878052
151.594589
177.730118
119.790115
125.420723
167.166443
141.807541
123.470375
155.886703
158.199844
141.651764
153.615829
127.838295
146.986618
146.562622
166.097000
136.952316
150.440781
172.920013
141.120682
132.865524
133.170486
129.328857
139.595856
143.913513
141.826569
161.098267
154.489777
176.246094
149.470367
140.294373
167.287033
173.083969
149.889893
167.711273
125.478600
135.235886
102.039276
132.915085
138.332169
15.561173
-29.149279
15.169245
-2.066112
7.856029
-33.367203
-1.695121
-39.070751
-37.011574
31.662485
-6.019820
-55.255249
19.230032
-8.232491
-0.239031
-26.194084
4.377212
-11.298691
150.655594
151.075500
135.698227
149.919449
146.722626
141.573807
168.156235
166.630402
130.034897
138.279678
135.446091
151.961456
142.512360
141.789978
161.065353
137.144989
143.714981
158.681198
150.574768
156.414825
-23.254416
-5.022388
27.217182
-42.548790
0.918132
-42.956409
7.949693
-11.015798
146.461411
5.665761
57.847553
-6.250749
16.740322
13.750598
18.477802
-23.186611
13.621675
53.114883
159.856888
150.890244
149.941010
163.331833
158.670227
163.634872
172.819595
160.944366
127.539719
146.855179
-16.325722
-0.000000
20.664982
-64.162849
17.890684
-36.203072
-19.264509
30.570398
-51.873447
151.007736
-178.287064
142.683685
144.201630
128.347961
119.633652
141.313354
171.281509
157.391190
168.183243
149.587921
139.456909
164.874023
11.181057
22.230663
158.636429
-174.454742
146.041321
149.073029
151.965027
140.241913
157.808777
156.179077
141.419250
148.537796
163.095520
117.473854
151.745010
7.068828
5.304816
7.626659
-8.690658
4.217840
-29.367308
5.796807
158.934448
143.923569
104.466301
12.242147
134.450867
153.425003
-40.519459
3.907557
172.330475
142.821625
154.964798
136.114105
160.759872
172.236710
168.791809
120.371338
175.578964
157.491364
148.013809
142.079163
146.176361
150.243515
3.155480
6.300860
-45.296139
14.881277
144.094940
145.160355
149.139114
161.986465
147.696625
172.810928
135.129837
172.155762
132.255020
161.670776
157.285446
148.004044
131.659790
126.668831
132.191330
-143.021484
72.645462
-161.253632
25.062637
159.167450
-147.795700
76.675079
13.435365
-146.055176
162.403427
159.229370
140.165344
155.196426
146.263474
159.083252
168.458267
147.461319
135.730606
143.466507
134.355209
149.012939
147.421249
144.442719
159.762344
141.837524
17.481766
0.270520
9.311119
-34.674583
154.171600
152.345093
137.672668
159.356781
142.978439
-35.343124
5.830959
7.398840
135.482086
152.681992
136.155640
148.620560
125.504730
148.004471
97.301262
151.302170
122.988365
139.803741
125.592117
127.705009
132.204391
130.105362
143.945770
146.487885
137.440964
-1.767022
15.659707
2.289696
-20.285988
-20.435656
-63.964718
-30.253969
17.831392
-4.523073
-5.563275
20.138908
-23.492907
-29.445049
4.652611
12.300346
24.775976
-41.388397
-58.700645
143.621597
161.001144
144.105942
143.215912
170.947952
149.688660
148.285614
124.321701
153.893600
145.325577
169.111816
148.639038
-154.212936
-153.515488
-144.403366
-155.395172
-147.240570
-174.601547
-142.173721
21.994635
21.309061
43.346161
-151.872742
108.844757
135.019073
100.272209
133.981659
164.690079
133.769211
144.764999
-21.477592
152.506729
153.551727
147.336441
134.436844
147.650711
137.642136
146.349899
150.735443
158.759918
146.577438
150.196060
161.009628
143.232300
125.762001
122.503342
130.401749
136.509842
151.892700
108.311485
-31.475044
-45.163517
4.355455
16.854042
126.252609
133.443176
159.422043
167.474579
152.354233
142.180756
121.538948
137.557205
157.861954
10.609068
-15.373610
-20.928377
-35.646881
-40.080635
-8.110289
0.331613
-24.608206
135.444534
148.959717
12.258324
-24.004974
4.198993
33.906063
159.816391
153.787704
148.556931
153.392670
20.626005
-7.329272
-5.072809
-26.656633
24.094204
-11.516234
-43.341923
-41.535606
-48.162861
-22.901434
-4.228274
157.970932
158.268890
163.224686
132.770813
142.016663
134.885422
-172.401016
164.806717
115.911224
147.678436
147.523758
135.576904
9.045590
-12.546838
-24.839870
-4.418807
-41.666058
141.496567
-38.910656
-7.705840
6.703000
172.306519
-1.960045
153.368729
152.660294
150.694153
117.889221
104.132698
142.766571
134.673859
127.428169
150.627991
-16.024031
-8.024336
-13.431396
-13.965909
14.908607
155.184723
155.090088
173.423965
150.067215
134.188385
146.891525
-137.614960
-157.916321
23.899689
38.969177
-173.657684
-136.118637
159.777527
129.401047
153.402405
133.135544
143.180283
154.916336
149.653473
156.981049
143.538376
132.947296
170.324203
-18.297958
1.351326
153.163193
164.224792
148.031921
167.325424
132.000244
147.904861
130.919617
159.523376
163.398941
157.641357
152.136612
154.251175
151.652939
153.306793
138.829453
147.558167
132.870560
153.536560
144.166702
-39.991028
-12.262746
-9.025998
129.001022
147.803741
154.771118
148.817780
133.487717
141.573074
-137.141327
152.491669
136.875595
163.020767
144.754791
140.230118
118.124687
-13.895806
-23.539970
-47.707439
-29.009718
160.006516
137.938538
153.718903
131.396362
177.224548
144.537460
-16.390305
-47.794720
-49.291306
-34.413567
-16.287933
-43.431622
-34.374718
-3.727621
171.390594
156.300110
140.753418
154.352585
163.151733
136.613113
121.862724
126.128944
179.585983
123.055222
149.563248
164.760925
160.818069
141.259384
137.136871
127.053604
168.039108
150.680298
147.147247
142.312088
100.447983
158.807251
123.733459
155.086319
178.044540
145.994568
137.383667
123.805206
-1.120474
-3.028408
-34.485687
13.800394
-51.284264
-43.377769
-0.228997
-36.807911
-99.045029
152.028122
154.193527
137.265701
162.992065
161.548233
134.245148
167.609711
126.532036
146.752182
123.374603
143.432922
137.096649
144.551270
108.810341
35.943279
-46.077835
138.347672
145.312759
153.607239
127.953232
158.800568
133.259201
120.461693
149.565002
159.749008
145.372864
147.198593
153.451782
143.785385
131.059433
113.113228
162.614456
152.242493
121.846222
145.771774
128.074234
144.720551
127.976372
161.082077
136.678818
134.280197
149.520660
139.038712
140.617722
169.267563
143.363159
144.991531
137.347702
137.852173
144.419922
147.869400
147.708359
11.698359
-33.625328
33.569435
0.680125
9.040919
14.167093
14.178419
5.636456
140.939606
127.981331
133.755936
136.449493
168.992798
153.053162
117.230545
159.125031
141.536118
112.503540
158.941254
152.693192
-9.754009
-26.399405
-40.023262
-11.344252
8.637950
-21.353514
153.503006
145.700500
162.483505
138.397324
127.559570
14.569604
120.754105
157.646286
-112.247818
-38.849129
3.321306
-5.934618
27.619753
-78.995262
-10.859279
4.497886
-19.349684
-6.570771
-33.368858
-27.836721
112.770805
139.460327
138.653549
51.013935
-163.207886
-167.727951
-171.738358
-170.836029
39.311596
-168.148163
-148.055359
152.692459
148.012680
126.763000
127.357109
138.398529
133.408020
147.282272
133.248566
173.739426
147.009018
141.274857
144.105286
149.490570
124.011269
156.879318
143.186829
135.775864
147.382965
172.296387
142.775299
-167.085693
152.039490
175.338501
152.514160
153.506836
127.104897
153.098648
142.950165
163.677719
144.089645
171.374771
151.695633
137.909332
127.899155
138.967346
144.895279
142.263901
146.994568
146.287033
131.842346
-46.405342
47.466015
4.848846
-27.223288
-12.762075
144.836029
141.298706
141.006821
167.512558
148.502502
157.796295
155.974106
163.090897
146.281967
136.711014
159.149063
128.826324
157.434402
140.621246
169.481033
147.904358
144.847855
132.537430
162.914673
150.088104
154.654877
158.492645
129.222519
134.315689
142.768280
146.114441
155.699753
-39.074390
0.800397
-2.165911
6.509063
58.332817
-32.083359
159.294144
77.058784
27.841957
-38.889385
11.288908
14.960259
-38.059910
-15.749577
33.396511
-177.891220
162.788574
157.254684
168.296616
132.330490
121.803505
113.064415
145.329697
153.929886
155.913483
156.588150
135.348923
147.473892
154.547623
151.276169
130.386276
120.694984
174.386246
172.506195
168.076752
141.178802
117.849251
144.981781
152.167343
152.649826
147.704147
137.797333
90.456795
157.161789
123.828674
130.080551
144.826538
166.070190
175.577820
163.776199
135.778824
144.149414
17.473770
-13.427675
155.933365
134.357529
148.470078
138.121292
139.060577
98.273491
144.105743
135.739868
166.759476
150.442245
151.801468
134.611130
137.144241
143.986725
130.397598
133.739822
158.122421
149.833832
153.403229
149.560425
107.952225
150.869263
132.978561
155.131149
149.949249
138.271896
178.590958
120.141602
131.040771
146.590851
150.278641
161.857773
162.446625
162.295807
146.772018
125.648384
134.842072
113.146324
132.625595
130.074707
138.124557
139.262466
176.900223
162.205063
131.377228
142.945633
157.084641
170.526062
126.392181
164.325684
140.565948
155.906647
170.749344
156.890945
121.535149
154.988266
150.863770
132.142090
146.286774
142.777390
148.728287
119.642380
159.779922
156.918076
112.825104
159.290802
150.955139
140.402420
137.420181
141.927658
148.172455
133.990219
-41.372841
32.977139
150.232483
-38.846714
-41.453003
-15.183268
154.886597
104.346252
159.136520
143.147964
148.680832
140.782730
158.923416
130.541382
151.027252
134.170944
170.131256
4.943794
146.312775
139.424561
154.355499
153.860199
136.352890
136.670486
162.780823
139.334961
133.765152
147.209457
142.739792
150.654358
144.657166
177.994827
139.363342
142.497009
103.429634
156.535507
149.451736
124.366028
154.320984
143.650040
154.735001
147.282211
150.632797
144.232880
151.161011
150.217514
141.057266
148.976166
133.245636
7.159741
-34.243675
-16.317873
-15.486605
13.428323
91.827667
32.462685
-2.152314
18.621138
-12.210880
153.695618
139.978363
174.468887
-45.918468
0.536319
-18.188955
-42.428619
-11.076719
-19.456276
-4.090601
157.048264
176.635345
160.909256
140.401108
136.167816
148.584335
163.792236
146.842163
144.845932
176.803146
155.053299
155.438492
172.487167
147.971390
141.584351
151.606888
-8.972836
12.322977
44.586414
-10.620506
-1.802548
141.619125
154.631027
148.527527
152.467682
169.356049
140.656616
107.634499
143.839539
171.048706
145.009125
151.326920
153.866028
121.837471
136.855865
140.740677
152.147354
145.080399
140.319809
145.286255
138.107803
148.396561
141.737457
114.714294
143.337433
147.694077
144.723694
72.716438
148.334930
117.809921
111.934364
126.683403
136.707443
176.476852
135.634186
129.621048
153.005493
141.066010
159.703979
126.995613
165.338348
108.653397
161.669647
148.546341
150.979950
145.955765
142.274994
157.592834
139.582825
138.849167
-178.873581
157.527176
140.750046
125.504761
145.005722
140.486008
150.564270
135.220810
-15.094857
139.859787
144.270828
139.901962
153.541367
141.890564
150.988495
139.802597
172.080978
125.067177
163.143127
138.711411
120.963287
160.155060
140.828339
-21.262012
34.524090
159.879822
133.198898
136.524536
157.963455
124.989464
150.790619
122.856972
127.475555
130.487564
131.909851
133.145370
130.414993
148.814301
156.315811
137.741516
160.726913
171.484985
-76.106277
-6.010663
-11.985941
63.939289
17.666748
-11.624627
124.760460
-27.087713
134.431290
118.355125
163.772263
152.821411
171.246658
156.486511
147.504257
123.709145
140.303268
135.657623
38.091534
-54.097778
157.547440
132.762375
163.314178
125.521904
137.863754
160.824997
137.010529
155.368027
165.445618
154.359070
155.218384
141.583359
128.988449
153.216812
137.677338
93.826889
124.562675
151.033295
-28.471491
136.481537
110.246109
148.985672
160.862061
159.636856
159.090790
147.522903
157.921402
159.565323
169.451584
161.928070
165.197952
166.588394
138.480774
141.297913
178.301880
140.239929
140.425217
148.503357
136.486847
145.170685
20.642820
29.403605
137.127640
154.626984
142.049866
148.897018
151.768250
22.326187
0.931882
-30.810520
7.206390
19.563524
125.181252
140.563858
120.285004
151.814209
119.731735
142.351105
157.439178
172.969589
158.238632
128.270309
131.966675
143.775803
162.245178
163.622498
144.097656
138.208160
119.219582
102.343430
108.518242
148.847473
101.818512
131.646759
169.154480
160.170090
132.318100
138.371490
144.375244
134.610596
147.069946
154.464478
140.479202
140.423523
143.633209
160.138184
151.089294
149.514221
164.852554
147.302383
123.797638
157.174744
148.620087
163.659103
165.230957
146.171143
98.530754
148.289749
146.096756
148.951874
134.121170
148.145950
12.400600
12.829675
16.800861
20.501165
150.126129
163.882919
141.506424
125.593391
148.351471
130.261368
143.990555
170.183777
128.192505
123.553474
152.511093
129.168976
149.833557
143.581726
127.556511
155.552628
124.946968
127.223442
150.820084
136.079575
152.937317
151.869827
142.650955
134.784836
152.313339
152.293625
146.214218
142.779984
145.692627
66.616112
25.897467
-73.036987
20.275427
114.732895
149.296783
145.384689
135.431137
154.624039
146.627396
-13.156357
-15.404960
131.533859
151.796951
127.545036
109.329399
143.665741
124.597740
170.481003
143.006882
174.238113
148.403168
124.489586
146.815552
157.343506
127.346382
149.405319
176.201965
166.777481
107.957558
132.738770
136.361328
145.585220
146.555832
141.148682
-41.445892
-11.402681
141.732483
140.119415
151.728958
143.681442
155.168060
174.270660
132.307037
-41.318172
-22.237612
143.816559
135.627365
129.927124
144.130997
152.514908
141.579239
128.915817
132.906342
136.991928
162.108459
137.112747
153.245148
161.009567
153.405563
-45.899178
17.230028
-22.903374
115.521576
140.237427
171.823456
151.151413
133.363495
154.469528
155.254044
156.670593
158.926712
149.288467
148.333313
164.468491
138.486771
146.584564
150.595276
136.151108
165.218140
-6.269041
139.937912
147.929626
143.866486
156.692612
178.641159
10.101197
-1.582390
9.829033
6.852402
-41.749130
146.641830
149.214249
146.524826
150.738220
157.869766
13.585478
153.816086
133.028397
155.048096
132.492416
161.839294
143.367081
152.687698
118.016838
161.647308
165.153320
135.262131
152.242020
131.737823
22.636345
14.806654
142.429794
125.578445
144.281174
155.913361
143.663498
152.842117
144.692047
143.496613
143.145233
139.606339
125.502724
135.999832
129.382874
147.798828
119.394333
124.003609
143.982681
145.244888
146.186813
145.532333
169.460114
149.569489
141.782639
118.225418
155.806808
25.887667
142.026657
164.034332
141.732529
141.730164
149.124496
162.359924
122.047440
104.255424
140.103378
63.189259
141.050262
143.801498
164.563080
119.162399
134.123657
145.859360
154.111893
131.818726
111.596909
18.067297
3.385239
2.847439
-32.884872
-3.036606
147.768631
130.558914
123.365234
155.472809
141.535645
147.578430
146.252457
137.045166
158.330658
-160.718796
151.559387
-142.911377
173.838028
-148.589767
-165.827271
177.900238
142.670471
151.455536
169.819946
8.031746
131.294250
161.694550
-36.850292
-0.233231
-49.281593
142.931763
170.679657
159.260849
148.808899
140.142517
145.978668
135.472610
137.343399
127.022621
156.543610
160.877029
150.910873
148.644516
13.216463
-3.261708
156.179886
128.171173
126.974136
139.162781
152.720215
172.697021
144.177887
131.024857
143.115173
149.429443
146.396759
137.758255
143.706741
155.571747
135.091064
108.098625
150.716812
143.826614
125.764359
152.806244
170.496155
14.313836
14.097718
-19.965412
-8.486166
-31.448614
4.044235
27.516363
138.653809
147.890884
150.583618
136.121536
151.432144
140.789505
131.203049
153.666290
155.855270
154.296371
169.354416
134.668930
170.911835
135.314850
133.856613
141.228546
130.900726
167.941956
141.882889
147.451981
165.452087
135.603989
128.043549
108.847778
144.784164
125.555496
131.059952
157.558975
170.270081
161.671188
132.259918
143.676575
154.467453
134.529770
165.705627
175.873917
132.793671
139.817581
168.451889
154.739075
145.819016
124.937325
-45.897552
1.110122
-47.887985
163.095245
152.179810
153.987762
154.156555
-27.963310
-39.905769
-17.380026
6.387243
12.192589
-20.810972
1.324117
131.409256
150.640884
143.721649
162.434830
135.362213
143.807999
161.215530
139.910568
154.481140
146.283325
155.329620
149.913544
152.740585
168.272171
151.038483
149.361801
159.560211
147.356354
137.383606
158.855377
124.613625
173.945816
156.295288
165.546021
167.878693
135.750641
171.668610
162.234512
163.238678
135.855576
166.740158
168.318253
113.429550
159.736801
144.279755
146.997375
141.211411
161.856888
147.841217
154.436737
140.559921
140.463486
125.754227
148.825531
10.607472
-43.882435
46.541698
141.346970
158.630035
42.063080
-52.724541
0.824720
7.726163
-4.305297
-36.007061
-34.115692
160.614944
140.243210
164.117599
140.095352
154.075958
166.247284
129.022919
138.690521
167.072388
171.687149
120.747353
150.838394
135.995209
119.142769
156.396988
169.992905
140.108215
-51.238743
12.145541
-46.803280
18.202845
3.873885
3.220330
-45.083160
-0.315279
-43.142151
3.286463
-46.663853
-43.427006
-39.779137
18.707298
10.286694
3.095855
135.695053
150.441650
117.143272
144.489502
137.995132
120.614906
143.309250
164.484573
-32.475212
12.264563
-6.660323
13.069772
161.786896
129.989883
153.215775
135.703156
-17.722176
-34.351818
160.827515
148.794708
149.417725
162.328140
148.141357
133.447281
14.393789
29.551386
-2.751788
11.054300
-37.445637
-38.615898
9.456252
7.260284
-16.933838
-14.891021
-45.077385
126.216942
155.048996
144.442978
156.808670
132.092575
153.663788
132.909363
137.964432
143.942673
148.196991
146.453201
137.764603
113.629532
145.885956
147.355728
152.351791
131.217209
136.781967
22.893473
-23.450953
19.827171
12.198668
-28.583742
152.253937
-175.921951
148.476746
144.046707
151.097733
142.390182
110.199860
161.067429
158.633820
164.129623
124.996338
165.245285
-9.707557
2.193745
35.718979
-13.536905
2.006426
-16.680664
151.171051
136.646500
139.457672
15.796613
3.129002
-2.479466
146.051987
125.608551
168.039597
-44.923344
-47.051952
14.725373
-56.944084
11.197881
7.149761
-0.791300
-10.585484
7.960378
166.670715
144.821869
145.550552
133.317993
165.815247
151.767868
133.014404
161.550812
140.315964
147.151657
155.246597
158.178223
146.409119
127.495392
141.746521
155.593613
118.003082
-50.326405
-27.216473
-6.306676
19.041634
-35.116787
-36.217205
-35.818192
-37.056393
-30.890707
-19.023098
-49.640663
-47.620659
-26.100027
-44.330276
-20.674406
4.542778
-18.785126
6.243311
4.628339
2.197132
-26.476669
-16.818386
153.802689
149.866028
147.237473
135.325409
138.514755
143.517899
159.940628
135.609543
169.006058
166.567062
135.163345
137.050705
160.224670
130.171112
146.852142
164.666092
157.184769
-5.686030
7.926571
37.149525
-24.352566
131.807205
124.908379
152.950073
154.303070
119.070160
143.309601
153.910034
155.859970
156.721954
162.198166
-43.516018
-3.812591
-0.811806
-39.798981
160.548721
143.929077
165.569962
145.975418
141.338638
139.975189
161.912155
128.459579
150.473694
141.591187
145.860214
138.526794
113.228432
149.267990
16.348827
-173.272812
-144.555405
143.443161
145.849731
156.786499
142.548920
171.502380
147.043152
145.855423
176.004669
110.568825
151.905090
147.745026
135.242523
129.943542
146.789642
143.561020
130.688370
147.731888
146.345230
158.594345
118.476540
8.453520
159.820999
152.287659
-13.973364
8.870949
-16.667641
-33.003487
12.623732
26.768072
171.008545
141.230789
53.582336
173.529266
-160.515381
-153.312225
139.961655
143.548904
159.734818
125.337120
141.729584
148.856812
138.958176
152.404572
142.175980
128.213287
130.538025
165.116150
155.915176
146.540756
174.594360
140.087479
159.031357
140.830658
146.246689
144.127823
144.317734
146.890717
147.516876
160.612854
129.739349
152.640533
147.768784
139.935577
158.847946
141.760727
148.796783
139.024063
123.634804
165.534317
5.383904
-43.854103
142.492798
146.731354
177.844223
131.855377
140.299744
142.274643
160.717667
147.862656
166.616714
142.205383
157.551117
162.919662
157.608643
171.955154
149.336288
120.293800
149.186905
159.831726
151.536087
102.991402
133.200562
147.286789
111.239120
129.451538
89.785828
131.290268
128.900681
130.414566
127.007660
153.769516
150.756760
171.077850
139.684052
144.330551
150.060760
165.913132
156.476868
144.001343
136.213837
142.734329
161.447205
135.899338
161.891464
134.393555
153.602020
108.695595
152.773026
159.984970
124.500710
125.921387
145.832886
116.207306
175.107224
155.441376
129.950851
162.464279
140.528778
136.793442
126.183601
143.190811
115.098000
139.683105
144.560287
155.098267
150.641235
138.362625
151.895813
141.921005
133.448639
146.828644
150.658798
141.770309
139.841110
142.840378
147.448547
149.126114
129.432938
4.786756
6.143950
135.876389
30.625456
40.526749
149.187531
147.958359
147.580978
-12.117949
152.970108
134.442627
145.629440
127.321495
78.638344
25.513697
168.731537
-160.540909
30.108723
-153.456116
-169.504562
-178.720215
-171.117874
21.165462
68.398857
131.254868
155.857849
155.066956
131.898621
169.523331
176.818558
149.582336
146.008896
160.618927
139.993881
138.807175
134.319397
143.303543
140.339264
134.960327
177.911270
117.785881
-20.471247
177.511078
158.782623
138.984879
154.428146
158.700394
119.446640
152.996750
163.769043
118.426865
137.159592
138.511795
139.998688
157.639191
154.388367
136.623444
148.670898
120.988708
143.933807
120.333061
133.274353
164.443222
153.778671
11.719142
2.252901
146.108536
163.536682
152.820953
161.629196
141.758621
140.159088
146.435959
143.779358
140.033264
111.046524
136.746490
128.247467
157.917755
161.845612
-22.387365
153.423523
140.566833
156.279678
153.281845
142.146408
17.380255
131.742172
143.693481
-169.986649
-146.027588
-157.023682
170.326813
-166.237854
-160.092560
-163.588577
139.104980
-160.285522
-170.066635
141.885330
179.567932
-163.862137
68.103760
148.891159
-146.249359
53.921909
-117.278252
-143.398621
24.852062
29.463448
-164.018265
-168.274170
-179.438019
14.392210
131.027359
125.695473
140.673950
155.935135
138.374649
147.220413
167.111145
133.942169
146.379608
135.419662
124.232857
148.824478
142.658554
140.424088
143.961823
150.496155
142.306061
132.246246
4.304615
139.171005
142.605988
157.840012
140.435989
-25.376472
141.314880
-178.624115
172.885056
136.775131
137.573120
127.141136
81.874413
-73.149078
-45.606575
6.228472
145.138123
71.187004
138.966278
141.843170
137.111252
140.332123
128.408646
127.829018
145.719055
130.416718
136.837662
141.432022
150.768921
159.955017
131.961105
136.627319
161.934311
129.033051
172.864975
135.425095
129.983963
144.544861
167.608093
140.492920
132.955856
140.436584
138.955963
160.759918
160.334351
125.002205
142.851212
163.414398
157.464783
21.418659
18.463087
21.189608
-5.580194
-46.577969
-25.750429
-24.133566
142.541351
137.679733
166.137817
164.231339
168.212036
133.389023
126.900139
127.967209
140.169876
156.530594
147.565491
36.855354
32.200428
-146.657684
-151.620895
-148.278488
19.721806
140.576019
44.030312
-66.056915
20.794298
72.538658
32.706295
-149.122528
-142.960480
101.685150
123.629433
-146.447006
-143.219208
-145.947556
-137.462601
-170.327072
-171.781769
-158.981491
-175.277634
29.771519
74.992546
-0.710243
143.091522
-174.237335
70.268951
28.183924
159.746445
150.154648
165.306900
144.277756
140.185837
154.257156
162.997742
134.805847
133.210785
131.902451
144.954239
150.660309
167.268677
156.062576
146.275055
146.582214
142.713348
163.313049
155.658676
136.921356
162.326874
146.766769
150.806824
152.764847
147.742966
163.430313
15.012665
129.883682
138.109329
34.263222
72.607544
140.927704
156.275055
149.645660
140.141739
166.899948
160.999313
158.252991
122.657280
137.613693
149.070038
111.074043
146.016052
147.987701
115.757263
164.081223
110.427269
133.171356
124.691437
130.600586
142.601700
130.137039
146.869659
134.071915
163.636169
150.377625
119.555092
158.839783
121.988853
-27.598671
-2.092841
-26.375553
17.256929
-14.193120
-1.875863
-23.798052
-15.022984
7.373870
111.954033
151.593887
150.914368
140.861847
143.785004
143.486252
170.346146
174.637344
171.032806
160.388458
163.939728
148.357880
159.304230
131.422089
151.931183
136.879227
158.227600
152.660400
40.403965
9.276693
171.004410
-175.523453
-136.804611
178.261444
-153.800598
-168.702698
12.744764
37.051517
24.097424
147.950256
142.315979
128.323654
156.304306
126.465782
141.595947
146.623184
118.120407
143.122223
134.558746
163.824097
157.715683
127.692703
157.939102
146.626068
146.641220
157.533325
164.275299
143.152954
130.414536
157.463287
149.144653
128.543274
133.348083
152.140381
140.493027
97.629959
140.257385
131.579468
146.304337
145.963089
143.793335
164.951538
149.472610
147.405014
2.220613
149.656586
153.331146
141.807510
172.118607
151.167114
155.817703
109.098045
164.475952
159.577942
164.759979
132.655975
126.075966
164.573746
140.560455
14.370389
-48.910236
158.480255
-175.649750
123.238640
133.220886
132.921692
151.326050
145.909058
105.963951
131.956345
167.687958
161.066910
145.646942
33.593338
168.367264
119.544601
145.022308
119.223869
146.212891
144.068161
149.374435
121.205238
152.519852
136.003860
164.972992
119.548576
160.778809
145.953918
-139.913269
176.877945
-161.678436
33.216969
76.822014
-162.685196
-146.623123
45.744583
65.994408
-164.530426
-160.483124
-143.445267
-174.672211
169.652649
147.352493
-168.946747
35.649483
31.828072
139.306641
145.987473
169.211487
135.077225
142.789978
154.883194
-3.044525
-48.597469
-35.295898
-24.240324
128.326660
145.375702
141.544495
139.930862
113.296532
-27.697451
-17.277189
-23.981869
160.365585
148.753235
-35.058449
147.495468
129.551178
142.114899
9.141380
16.217710
-24.844788
47.706249
127.810425
132.492462
145.967255
145.229370
150.202209
147.330246
131.172470
149.690506
-17.609898
-53.709415
-46.646751
-5.384851
-36.589287
-0.845804
140.583252
128.236893
166.193253
-179.535217
159.718323
150.256851
145.203430
156.020645
178.438644
165.452499
178.467865
118.514839
150.704391
165.884003
137.453217
158.017517
132.740738
117.359734
140.395416
143.542007
139.261429
144.833893
165.832535
152.459412
152.585922
116.286194
5.320382
-1.182337
-29.086458
11.423357
-19.327820
-6.115454
140.463409
141.703049
150.360901
164.288559
146.823425
141.383698
105.621429
147.646545
153.933624
139.683151
142.926788
128.398529
113.418785
138.477554
148.122986
148.489258
149.427444
146.156326
161.104263
158.936584
140.402481
10.949094
92.348862
140.604523
151.004623
143.043289
149.368393
168.712112
25.352108
-11.130628
-4.317472
7.902266
-21.899689
19.336620
153.725433
153.817719
133.587296
141.562744
151.775040
145.492691
113.186020
139.453949
127.238960
129.584915
142.457535
0.785343
4.967396
63.884216
55.540802
136.778046
139.983139
143.132874
145.252853
151.238800
141.782043
140.432693
152.295288
105.190414
143.240189
134.651001
129.343445
136.741959
138.140152
112.375771
128.823578
145.444336
151.647186
154.615860
137.314682
109.918587
129.090408
135.481522
131.492279
117.993057
147.518005
143.503967
146.634842
148.470306
139.155579
154.973129
148.843048
126.525612
-177.294113
171.048492
178.374893
133.131653
145.008804
139.848877
147.175888
160.938126
110.227478
135.381699
143.954620
149.071640
162.703400
107.228798
-11.977501
-42.807564
3.526533
3.989880
8.594000
-21.159266
-43.832184
14.552556
141.263138
149.228638
132.124695
139.221802
139.697601
164.163834
153.995865
147.141663
148.317169
162.566162
130.605637
16.564049
-7.070242
19.925518
-3.269741
-5.573904
143.640640
141.234924
158.158585
153.427658
156.189453
137.855392
161.321442
146.529434
133.105713
159.553970
143.151733
134.811172
149.037430
147.746704
145.787933
153.713409
141.885666
-172.579773
120.039886
147.546005
147.536194
154.069199
149.313248
158.113632
-1.092711
13.207125
150.004288
163.840378
112.287682
151.473480
140.009720
134.573868
156.589996
88.634666
164.680511
173.073593
145.069473
148.167740
132.336456
136.646500
67.145409
163.131866
148.383698
145.162476
122.549324
7.869534
2.031340
-17.496696
141.712814
146.477585
157.141464
137.103760
138.312057
131.066711
121.496956
141.573013
177.761826
149.619354
133.272202
154.837708
134.465042
138.923035
121.179420
158.685974
147.643799
-37.285099
-51.399944
151.674194
145.040070
126.195114
162.658432
133.728546
128.284790
22.193344
-19.945271
-44.241352
3.759267
17.363487
-24.657276
-17.642887
2.768949
143.488937
144.950790
116.936096
143.917053
151.781052
129.560089
146.566345
177.398254
148.939636
139.215073
131.316498
152.151413
141.968033
141.248093
3.888366
-5.419637
-56.976967
-42.435539
-8.067378
-39.233131
-3.791475
129.381180
11.202136
133.461090
145.927597
140.885986
151.457397
159.991257
139.160309
147.793533
-5.800931
4.781638
145.088577
152.141190
113.723640
153.524292
151.155777
124.826782
7.560032
-0.233231
5.457184
-10.556705
89.146492
158.234360
159.458008
146.064301
141.721420
149.441055
29.282251
-17.532103
8.930786
37.971409
41.813240
0.861165
14.329740
3.033317
166.784515
122.621986
145.673431
145.861877
128.821152
150.897278
129.010361
129.589935
134.846878
149.524597
134.797409
149.249924
130.717758
131.638351
154.912674
135.820831
165.204041
121.444420
133.047745
138.897705
149.445984
153.659897
129.579987
128.707779
138.700638
25.786613
5.551038
-47.144791
-0.872901
-8.108472
7.858976
-8.367762
10.782423
23.414843
-7.018363
-41.373104
-47.580467
154.076675
132.587769
139.718796
134.525391
1.171362
-46.795525
30.589905
154.282761
127.645065
163.442719
160.389130
144.036774
123.078255
147.554977
146.763184
-1.394233
-26.317455
-47.391232
32.050529
-40.714058
130.569519
163.040726
145.338562
-5.266931
-1.266559
153.076508
143.004944
130.775040
156.834000
148.123917
26.542974
138.989349
137.628815
140.590485
151.510391
137.361786
158.456650
148.012466
145.187057
150.395737
119.334244
135.949600
150.930267
151.481125
150.813065
144.646637
143.527542
115.718796
109.054428
144.703278
134.969360
147.783264
134.584747
159.621536
158.702332
146.718170
144.478897
148.843796
147.823273
-38.151112
-27.049986
5.111248
0.933561
-43.659996
-50.775234
178.803345
158.945999
119.821510
133.588516
126.968346
127.939392
143.196854
133.431885
140.975571
133.787842
127.666801
153.199615
154.187225
134.991440
134.885422
112.151299
157.046722
143.190613
148.694824
119.311661
135.031296
176.203461
168.022980
148.560471
136.545563
157.098953
153.958801
37.516960
157.072784
143.503937
135.298080
138.156830
168.104416
159.505615
169.381485
143.499832
152.963806
151.970245
138.839417
141.718796
-178.142685
165.401031
156.068024
139.676239
119.900177
165.597046
149.459091
161.242874
138.166489
147.505325
164.187576
42.352493
147.829956
-146.467529
41.258797
142.857025
165.192413
173.970764
156.215973
129.814835
55.292374
-38.339184
-9.068913
-4.033228
27.454435
-35.725460
-7.408991
0.614849
153.507080
145.518463
109.510551
171.392471
124.312752
150.167130
152.516678
142.909363
151.922974
148.485107
147.508179
133.985703
147.966019
151.495743
142.631882
148.103943
142.322983
148.006073
132.026001
120.020966
158.147400
148.749985
127.654968
145.847229
145.663620
12.889212
43.768669
32.595619
24.643465
-155.287796
-160.266586
28.109444
32.719463
53.494530
108.610352
48.108635
131.537628
141.412537
133.380325
166.040726
138.742752
156.344666
163.108292
137.029526
-22.069870
18.346930
136.309052
150.952469
-177.347672
161.006851
158.459824
132.499680
102.473000
162.048874
140.007416
136.147217
158.810638
123.253021
149.761261
132.617371
143.107803
140.975723
161.508011
122.204399
143.745499
137.599258
147.963730
148.340561
146.129654
152.398026
122.986755
166.489456
144.239334
155.680954
141.120773
162.067780
107.969627
112.394142
156.382980
-72.580093
142.377655
152.321838
152.417755
144.819092
141.815247
143.039841
56.069248
-91.110237
130.051086
137.290100
132.064850
149.452652
147.689407
137.775818
152.321136
159.238632
155.515686
140.796463
169.086014
163.057358
141.480911
152.625351
154.870850
149.381165
150.803268
143.483185
13.290542
-29.870335
2.295331
15.968922
-12.872161
-45.846737
-18.833944
7.426211
17.200674
7.244080
-11.340205
0.590498
-3.022131
84.595245
-37.144016
53.421665
-44.718983
144.562088
132.021240
140.171860
105.758568
-143.218323
140.097824
16.791407
-40.261108
-0.138476
-7.987138
-3.720575
148.824326
146.417053
-32.547928
-31.869730
164.066696
142.754272
145.367661
176.429916
142.150055
127.462730
115.754326
160.487793
143.311676
151.063034
143.598038
166.965714
157.874130
135.982819
126.489357
122.855919
155.196960
150.574921
152.877411
153.832535
150.840439
131.877777
162.314529
153.337265
130.837723
125.111053
145.925247
148.014374
127.877663
129.760712
146.479797
-17.393661
154.291183
153.817108
141.366653
-1.338083
14.635857
4.761850
-12.033635
-32.531292
23.305233
-49.177006
145.078232
174.793365
153.368057
143.909821
143.443359
155.751770
131.792191
144.253189
137.797241
149.934784
128.386948
147.872513
165.326797
141.063629
161.596985
160.427887
176.605804
172.583694
121.578209
142.663620
148.601578
144.447586
111.355431
125.177010
140.507874
133.049271
171.502762
160.240723
151.494415
167.900604
164.353058
142.937393
155.964294
162.748734
152.941208
143.598160
143.992996
146.875046
131.134140
164.168350
120.943352
147.080658
167.973236
178.758408
136.165695
167.372025
146.916763
150.902878
127.914612
123.434105
166.634003
160.128632
146.884323
145.520493
149.804642
150.892532
148.557617
152.468048
150.732162
151.195648
170.467422
151.988846
134.815201
157.880890
134.544586
143.301270
162.671097
178.500916
146.224350
136.555237
152.277649
18.358482
-25.777849
15.475664
11.798306
-41.810547
19.106209
9.442981
17.702879
155.231522
154.715790
146.102081
13.717053
116.926224
-149.818771
145.937851
-158.235947
-140.367645
149.251038
151.081848
148.147110
140.726013
140.267181
154.052780
145.429016
155.308426
130.637131
111.731491
135.381165
150.957138
165.794678
169.418594
129.700562
145.390915
157.920364
157.670822
133.664597
153.139557
144.914017
161.124313
150.170853
25.878609
-15.390348
150.992661
134.169586
150.495880
120.512695
-50.530987
-5.457076
-123.783920
145.775085
141.126480
149.528427
173.020523
30.728085
67.734825
145.912155
152.202789
129.248230
-4.904285
6.171076
3.076126
-7.532728
-24.298004
19.772678
153.893173
156.215271
167.082870
169.302643
152.475327
144.721100
150.335541
115.532394
148.191925
53.427456
25.657597
130.123505
126.522240
134.931396
162.873993
149.640961
142.742676
138.803436
143.123032
130.464340
138.667160
128.135025
131.496429
138.923599
144.784943
-178.684479
133.137253
97.971832
137.609238
142.020416
24.264469
160.790268
159.289490
149.734116
139.337326
120.732933
163.211136
143.834671
150.396561
135.343857
138.839020
159.673996
161.809464
138.939331
145.927765
142.322632
123.551384
4.052266
139.877975
157.405884
165.561768
137.658524
148.474747
123.966888
143.184341
152.925995
145.207687
150.323196
-11.087575
-10.571626
-37.463936
4.077607
-19.156162
-20.358284
146.053955
133.148056
177.173798
133.869751
151.219040
153.760223
150.682983
-34.352879
143.835831
140.174866
145.421066
80.845253
160.569550
164.976593
118.810028
103.964622
132.857025
150.402023
122.817665
152.225754
138.356079
141.797943
176.721100
135.583176
136.644669
145.463837
149.118286
130.232712
-40.895142
142.878448
156.024002
138.551697
146.595276
123.997704
158.718582
139.276535
140.794647
163.904312
129.165161
147.708740
164.567535
151.912827
139.424286
149.772949
140.717346
123.444405
143.678421
131.216934
144.321625
156.738693
135.571564
142.762558
-144.391449
152.505554
104.681244
113.287346
170.640457
-16.060043
-6.081540
-15.040470
9.121453
14.355700
-38.351665
-43.871212
-49.529850
-19.581160
152.599930
134.751724
154.809494
114.723351
-8.850462
17.346680
-19.086416
-71.160202
-8.514099
10.933116
20.697231
2.045071
9.455857
-34.654770
-41.119236
-51.750019
-39.215515
23.957523
-1.664834
-54.804043
14.941438
-43.340923
-45.803082
4.521080
7.094866
145.587860
117.218567
129.459076
140.672745
-154.508423
25.899038
2.815429
42.123383
-176.546616
-158.220261
111.219040
-150.635529
140.310989
-143.282471
124.524643
151.676605
146.650345
152.733566
148.809586
14.689202
-156.187012
-128.013245
-95.327888
168.398529
131.092255
-46.035507
18.578779
-2.590499
-18.759975
-5.524602
161.686981
122.623047
122.935364
121.549042
138.140533
159.991852
152.020065
134.969589
145.982544
134.468948
147.899689
143.642838
158.698456
146.140457
154.037323
154.085999
132.032883
144.518341
143.417038
133.896530
136.415466
120.699654
149.321381
-42.184566
20.877110
-2.134233
-36.786942
-28.477371
-42.938366
85.043167
134.597061
160.825287
118.885185
173.480011
151.687332
143.807556
139.155609
161.125336
176.606613
-140.389206
68.168182
141.097412
139.381836
153.339233
143.360016
134.179230
11.138586
147.452454
148.823807
152.306564
148.419189
130.745941
124.971199
141.376770
179.409500
157.182266
18.474009
24.843300
-30.162903
-9.065619
-43.267395
22.733671
151.385620
94.464386
146.942276
151.875839
158.014481
147.990738
131.010727
124.288429
-177.823166
150.841354
134.768341
151.443649
168.628876
165.117676
155.661209
115.821243
144.981873
148.757156
128.586151
118.101898
129.486023
-37.009590
140.004211
158.586929
129.498764
136.912506
162.603470
139.806595
141.655670
137.270432
46.844498
28.371214
156.694794
144.116394
129.692261
158.429901
103.638741
138.596848
139.463135
166.314941
126.824745
153.386581
135.982300
171.906586
157.667892
160.513000
100.919365
152.512466
-177.229202
122.097366
144.505875
156.058792
118.844437
160.541519
145.235962
16.261269
-41.770016
23.244457
132.104080
173.058823
166.649750
1.297846
11.837676
-31.922865
147.513275
122.995445
174.510193
148.200073
178.366241
150.870605
142.884537
146.245575
125.821709
131.807190
132.174911
127.337929
144.639633
130.457855
140.250076
129.654953
138.932434
165.267639
146.009354
122.162575
142.559158
119.081528
150.496597
144.382126
-15.765911
-21.606815
-22.064234
-7.568308
-43.055870
-37.710373
152.298447
138.908142
163.251617
152.163574
-32.808475
5.732615
-2.918864
-29.318483
2.443284
-41.161240
175.208328
140.831833
150.193161
155.010925
140.527954
124.357872
151.416504
150.893921
-174.660202
-0.019782
10.277873
27.146326
-22.274391
22.706942
9.164095
8.352023
-8.946589
3.848121
-32.279953
-32.787113
-48.156120
18.587107
-40.021564
1.683420
-35.253185
-12.822537
-49.599617
143.380615
137.183197
141.526520
171.276108
141.751587
165.177719
147.704071
149.012695
146.240112
2.860060
-40.110935
-37.394073
23.145254
160.876602
130.308243
139.338501
144.895844
171.503479
150.466919
150.703873
165.540894
175.346756
142.983185
155.383072
135.760712
140.278534
154.317810
138.229019
148.988632
108.807541
117.538490
158.738510
145.440826
137.276001
17.110725
168.528107
165.785355
143.648804
136.440186
141.894989
133.109222
151.886841
124.740120
150.040054
147.513367
160.841309
121.129112
125.366753
155.234589
125.884590
143.623001
171.170349
142.195847
156.847580
154.379089
139.043121
154.736740
142.766663
160.857513
138.849731
124.709221
144.893845
168.826050
128.654648
120.981194
149.870514
161.072357
165.758453
135.200333
148.935211
142.104294
125.227196
134.410767
144.075150
134.746460
121.939987
118.033752
160.804840
152.091843
150.136627
168.907776
128.589066
114.633041
137.991653
149.735107
124.795906
132.811493
153.764221
159.928268
146.326965
6.332335
-2.078861
148.523819
155.188126
146.742523
149.360733
162.500504
143.848236
115.956131
137.147705
162.720367
173.226837
142.630707
161.307907
156.199081
165.657684
136.317169
129.922363
139.072037
151.574860
150.046997
152.240356
60.448044
148.843369
159.550980
113.729790
147.032059
161.685089
112.267593
123.366051
154.957886
148.222412
129.151901
150.948105
137.340302
166.271927
155.397964
150.133316
144.270340
156.265701
139.930756
142.118484
176.625763
141.433426
-4.436898
17.585602
32.450729
-37.723885
-47.270367
-47.608349
0.472712
-34.978432
146.917633
154.174545
135.899216
129.255493
140.909668
147.088531
148.770508
141.529709
142.862381
160.031296
146.181580
97.287231
143.159637
16.197926
17.817289
-9.634678
137.766006
142.677460
148.316788
136.212646
152.354355
164.376190
127.862144
146.555771
142.916229
155.421417
156.380371
138.160370
113.000313
-135.650085
-152.055237
137.002762
42.352268
20.579460
148.352066
146.787430
130.695663
148.664917
119.179634
161.724670
139.304794
138.910568
167.336777
156.706039
111.486427
139.817993
145.847534
112.475899
154.332764
152.103790
150.743240
174.246353
159.905945
151.568726
151.087662
168.621246
143.432907
172.079681
120.326508
154.580460
151.407440
160.240341
165.070877
134.403030
159.303986
137.036484
155.940582
151.578674
142.414932
142.840073
148.943710
141.578461
167.909210
135.430252
17.761524
5.622495
-15.138949
148.840393
11.747976
-38.139530
-13.657432
178.338791
143.774002
144.492493
146.677856
146.208954
144.596741
142.085571
147.026535
139.873199
142.140076
146.822662
140.343201
133.857315
12.662536
-29.983583
-38.058506
-27.147179
139.461594
145.567108
143.928635
-19.447620
-4.930818
8.531198
-42.546688
-46.180965
-34.310349
-1.786627
12.109519
-41.269180
36.602158
14.174751
-16.431538
-7.510421
1.237962
4.027300
4.915418
111.838150
166.282089
141.398407
121.053963
18.221508
17.576138
127.243805
151.313797
134.550995
133.523209
150.641785
136.130569
138.466141
148.846786
131.877609
136.574295
141.578613
147.226898
151.573181
148.631485
127.686882
124.731445
168.577972
-11.946144
137.916641
120.953331
14.981174
-134.618958
-172.125870
-146.537567
-170.265976
-153.339081
145.355072
167.898819
7.863046
84.544235
-150.632812
57.911987
40.938255
13.177916
34.620167
24.176506
138.760361
144.413147
157.629700
5.457543
-1.705824
5.004529
16.352369
122.837173
138.731140
146.515045
141.071396
149.782822
-177.887329
173.217545
129.479691
132.416489
127.991493
151.564133
145.729324
143.495514
134.999008
147.387787
155.772736
144.433167
162.138657
162.618622
80.816872
132.762283
139.904831
140.251770
151.094971
158.059631
152.949722
136.823730
126.282433
143.899628
142.985245
162.204346
123.474075
137.174911
156.109207
148.350937
145.424911
146.154190
134.227448
126.645485
157.177200
20.053740
5.609058
-2.628454
-44.703331
17.749855
130.140579
155.296906
138.817596
161.273865
161.490555
132.572083
149.954590
140.717957
153.905014
127.500633
148.519592
146.428101
165.072662
134.264343
-176.451584
169.300293
154.496170
147.160294
-46.652588
121.179176
158.941727
152.116302
-10.236140
-5.886729
-22.805244
-29.906719
5.658145
-9.373748
2.715556
-17.779482
-17.686306
-46.518909
142.292816
129.836395
160.835846
-2.199625
147.258316
153.974060
120.142693
140.136459
172.676926
146.624344
133.031799
133.513763
141.655060
132.036774
116.449188
145.545959
146.586258
169.583206
155.305176
113.423012
146.154816
134.685471
143.375000
116.798714
120.175873
131.431000
157.168365
151.055557
133.887390
168.577896
173.607193
163.959885
143.415817
155.680664
135.981552
158.221924
143.464905
126.221138
125.111816
164.608978
157.420929
135.613266
164.156448
143.909149
149.499313
39.423523
7.579424
-150.329865
170.694824
-17.027981
42.338470
27.432169
17.220112
28.583729
-167.188461
175.886276
-166.796967
144.145081
127.615524
148.202591
164.695557
148.620270
140.648605
156.857880
164.371353
134.618652
132.332047
144.869873
156.053955
121.009827
47.500336
136.157547
160.344772
161.865143
135.889236
149.443680
132.759705
170.074722
143.641541
131.888458
131.816238
145.048477
147.284439
149.051956
140.484848
144.185242
148.429535
145.266800
164.334061
156.629211
-13.391760
-8.956532
-41.806503
-8.079098
-44.388622
0.445872
-38.896786
-27.907814
-40.773582
-29.328161
-9.146773
-34.333111
-5.594014
-28.085379
-35.950840
-17.399212
161.955368
140.650909
126.401520
162.772751
161.931091
150.413605
152.321945
147.272751
119.990219
157.817047
152.699600
179.876450
138.145889
112.704910
116.512459
136.667221
145.780075
131.330811
141.019791
122.143898
143.177887
143.982758
160.889618
140.039276
161.527634
133.413223
146.421402
126.378311
124.775337
-13.886062
-36.098866
153.377670
80.572350
-10.896629
14.512774
7.946580
-12.997905
-36.637650
122.659210
165.202652
122.861397
145.902176
156.074173
152.261703
147.503143
127.777939
154.070908
158.317337
137.884003
141.774124
121.197380
174.556000
135.344452
129.398636
168.457642
143.485565
145.518707
132.449112
146.037384
134.189529
144.000671
131.541199
140.641632
164.348846
154.493454
159.578873
145.499115
146.422546
150.634842
161.274673
142.462372
154.750504
160.296326
143.531387
139.967804
141.865433
161.070358
159.273712
146.841080
118.770676
-0.228997
-12.719646
6.163924
146.604050
139.600739
150.266113
153.808777
131.562973
136.837357
163.124390
178.366608
-12.485270
151.236984
124.803139
141.255920
156.374756
159.649734
-0.383084
-54.231373
21.345718
162.359192
119.914551
154.081024
133.285126
133.964050
131.235626
134.336151
126.157135
150.669006
137.224792
151.324341
155.412857
3.830832
2.890898
158.649857
168.710114
122.703560
144.140732
164.258606
124.386566
133.748535
136.477173
137.976044
148.855850
160.037155
168.297867
3.117343
6.556161
127.607132
173.131958
162.744766
125.922020
-20.435469
-13.856589
-5.356061
-43.366432
-13.770297
7.624625
-36.060776
29.038315
-40.547882
166.459198
169.157654
156.338562
159.165558
132.528442
2.995325
-10.507848
132.102295
97.397255
156.748840
149.313980
-31.358425
-23.761303
-82.599876
140.711945
133.828781
140.715744
129.111526
133.248505
141.376099
167.924316
122.078857
-175.873260
-14.044298
6.060971
10.255013
-12.492107
-18.016842
119.840324
161.857849
161.850006
147.441788
150.424438
152.017410
152.207840
-29.833284
15.034323
65.529388
-9.800925
-45.141338
7.240558
-30.328074
-2.944106
-17.498127
-43.451523
-30.727783
11.305505
5.833714
0.995243
-5.287871
5.143309
-5.265219
1.314476
-36.761543
148.791672
146.286362
141.305222
137.148117
130.811798
108.938873
137.078629
158.349243
134.269440
144.089371
157.714523
110.524246
151.770325
147.577286
131.266098
148.145706
154.481400
18.729582
149.077957
156.756210
149.330002
120.617722
109.411308
127.662483
171.744537
124.441055
148.600494
160.666687
134.685181
144.674377
136.993774
84.868233
72.961555
138.391113
43.234360
27.768049
34.103634
110.667252
95.011742
27.410456
18.690702
134.235138
134.970444
145.618713
127.955910
163.025803
136.920944
-9.695641
7.920255
-1.898367
59.164181
146.806519
145.412918
133.728928
142.653244
126.041122
145.622971
149.315491
129.944321
156.894135
145.929153
128.346710
141.968765
153.924118
134.929016
152.913986
-17.614040
-11.342411
150.660141
150.400314
143.522217
130.248123
171.356155
140.331039
177.216385
115.200836
151.353531
132.288361
141.885773
134.056915
17.269220
5.563028
-10.652239
-44.129761
0.308377
11.638516
-34.126884
174.753525
155.700882
21.048864
-24.750677
12.886364
-2.694862
-38.495628
-13.700323
-16.414747
-0.866375
24.581457
11.936754
-37.197311
-26.872826
19.311882
10.757806
2.317311
-17.940331
6.211766
-44.696911
4.096151
-38.941223
-9.810871
-12.250376
-25.270761
27.429329
-5.841974
-59.757111
150.354965
136.298218
140.211487
143.851044
121.272896
142.167664
-4.570333
10.703882
145.908920
164.758514
139.859970
151.578156
164.073792
131.247986
137.642136
158.813217
129.074448
146.161148
133.202957
134.328354
146.482803
138.920883
144.088730
150.174088
144.861908
152.750473
149.329971
143.683975
14.344359
-9.787997
-0.251010
148.832138
151.131042
140.333817
149.559601
156.716415
133.119843
156.710297
150.177933
106.924179
173.105927
153.583801
28.140503
136.371689
165.738647
159.312302
147.928909
141.770508
142.430176
153.854431
137.365829
142.500885
-34.506187
158.448059
141.981445
144.567123
135.200089
129.027313
133.699356
145.634399
158.894516
151.817963
150.836365
150.162628
147.268951
141.249466
169.457718
158.509796
146.482941
147.315811
24.892027
-152.197113
-156.760757
-160.772949
127.428963
137.665619
-167.184204
155.624268
177.101852
163.695007
142.491776
152.469101
127.531891
150.742783
-26.662928
59.298435
160.908920
127.700844
143.749924
143.348862
167.006088
156.204361
129.611481
151.848618
152.522934
154.190964
139.195419
142.490845
150.541809
151.757828
171.613220
118.728104
147.381531
142.460724
135.551712
140.613800
148.093887
163.559250
147.674484
138.755783
159.722321
163.227936
164.961182
164.713913
111.997902
147.579239
146.421890
175.569000
177.833176
38.378952
131.505325
144.371017
134.311981
149.242691
157.157913
-140.999054
147.271179
151.282715
159.532867
146.220520
154.181534
143.188934
155.707016
144.823471
149.564301
-171.760712
139.899094
163.146484
167.684631
141.771408
157.368774
169.567291
168.646713
-28.147713
8.541091
145.074738
144.819748
133.056091
134.349014
173.661469
125.878456
-28.698936
-48.615002
-21.390596
-1.341442
27.589912
166.953445
-44.677345
-166.543564
157.669968
148.819000
153.713699
138.572403
146.447144
155.352829
132.237045
-34.114208
18.488035
149.180862
154.020279
139.406372
170.222321
101.834236
161.513992
139.790894
162.473190
149.021149
142.411102
139.834793
136.608292
123.177048
143.262985
162.613770
109.324669
141.646637
150.061890
129.734573
157.422348
121.563248
140.163483
146.775055
158.102646
157.390976
158.447601
11.114199
153.285690
167.605591
167.607819
170.908127
145.094894
155.530426
136.862213
173.268555
154.707260
168.966675
133.809982
133.099091
130.207626
136.281662
140.177856
146.452911
150.701889
145.898956
111.250801
135.739136
177.033173
157.232605
130.922256
153.013443
142.452240
135.358536
129.096939
135.021515
150.959412
145.567795
129.342087
128.058670
130.060257
5.483121
-42.047131
-6.367874
154.674683
162.984650
122.053642
129.166107
156.779663
149.893463
159.003250
128.822388
-179.765091
163.300232
151.870346
162.005539
148.471115
156.026718
136.487610
147.082275
151.632065
150.999374
135.929108
143.254883
140.197556
137.794800
155.433823
171.858536
140.255692
172.621094
169.622131
109.961304
-43.781815
119.253716
148.888947
135.924805
136.858307
150.777603
174.234436
150.686127
147.003555
166.278809
152.717285
147.271317
130.398682
154.985458
143.243805
156.796234
164.376953
135.342468
139.085205
41.445740
41.516483
39.706902
-144.638092
46.686966
25.104059
45.031219
52.883389
138.460526
143.095734
-51.002445
-2.611195
143.049957
155.241379
146.084824
164.238586
163.792496
128.268845
84.491737
-164.752274
20.398230
62.849091
123.572525
158.407074
19.914282
139.316727
153.736633
143.318878
119.028221
135.881119
154.482040
165.279831
107.336464
123.384476
126.658653
131.493439
120.696953
-10.504870
1.018756
140.474213
-40.356236
18.668022
144.644653
152.564606
154.905502
147.515793
138.431961
147.107971
160.374069
133.253708
160.440887
155.497345
130.122314
138.351196
6.552331
-45.258362
-16.512318
170.191345
144.864182
155.169205
143.074493
136.815369
157.956741
148.811447
154.173569
146.056870
150.612808
129.151917
139.741104
130.916824
160.584106
150.946548
130.496796
3.459155
3.026145
132.480423
149.380447
109.602730
157.120529
152.884552
124.851357
116.098076
137.778412
158.298126
144.851135
142.902145
147.404785
139.293304
6.228314
14.399917
-33.192837
-0.193827
-38.358532
-0.275536
-48.808815
-1.903515
152.437210
141.220184
134.352417
150.391769
144.669174
170.222519
145.239456
160.949326
140.983078
160.278870
138.715546
120.770744
140.704300
157.599777
-2.187580
-50.070179
-45.895008
119.460770
2.551826
-28.528761
-3.210527
-18.701675
-0.843487
-4.022825
-7.551643
-31.798288
-29.087181
52.720497
175.510071
144.239166
131.196503
158.192169
176.101166
135.499908
132.013702
116.384979
158.039948
163.745987
124.185349
162.992950
158.348755
140.132996
151.883072
155.806290
160.881119
169.276810
125.299934
134.861313
165.513199
169.016891
148.880524
134.243744
145.288818
146.725372
176.871185
158.307480
141.413940
175.059128
136.793121
150.961182
154.841171
144.444855
155.266586
154.669800
131.337311
130.720901
135.987488
140.984436
148.787933
133.238174
152.567505
143.752411
-171.154388
145.383087
137.027863
136.421692
147.196091
154.491302
93.097061
159.072586
150.596756
154.233673
116.461685
118.818947
151.455780
154.240555
38.605740
117.564529
159.289047
169.015884
149.385132
170.879425
-29.110941
-44.784454
-39.391865
116.655434
128.894424
152.035049
18.467131
7.604781
-159.762985
-157.647964
-146.594101
179.583618
19.325148
-25.138071
23.701326
125.830086
135.606140
59.979870
-43.536232
13.554680
11.168334
-20.753454
137.027588
145.447723
146.512390
114.598206
-167.718491
-88.632195
167.617615
129.158157
142.122131
137.156219
145.457458
18.937584
-7.219365
30.797300
140.962540
151.312607
39.837296
-43.943100
-5.193125
134.840973
146.787689
143.949249
122.237251
133.486115
145.443649
135.479996
141.060120
173.307556
148.983597
129.333633
132.175568
147.909134
165.746750
127.220367
177.115936
142.839722
147.937866
138.576279
29.669653
136.379532
134.394241
115.094872
133.095322
146.515137
147.509552
152.855774
149.907639
116.636856
125.135803
138.669739
149.477234
166.378098
148.406082
140.700516
153.549881
134.452286
153.358826
-23.878107
-26.628805
-33.586109
-44.245193
2.441200
16.352236
127.521622
147.271500
-175.899918
106.405952
168.497681
154.106781
151.778015
121.865417
145.546539
122.719284
160.318863
143.756058
0.884481
-46.712990
144.780624
138.533066
110.745361
30.306818
24.615316
-34.261452
14.250697
-10.527493
-27.114347
9.284740
10.253306
23.756310
7.585713
-45.692337
-24.724619
21.221783
-30.398062
-35.436726
-25.913265
3.690296
-8.861177
-8.545988
-18.721127
0.937117
-38.061775
164.600357
128.281876
122.420425
145.384583
11.013349
136.509628
164.470642
153.936844
162.276733
151.166885
140.370789
156.416489
155.464844
155.183487
136.639908
158.690155
168.700119
142.226944
108.202751
132.454956
149.280548
154.972717
159.743820
163.318222
134.001389
167.740036
138.880875
150.283310
150.802658
6.150105
-25.489504
144.680389
152.104156
135.150925
136.265945
130.325043
160.604996
169.084076
142.365723
144.404205
147.039993
129.620850
146.035507
142.231598
151.560745
160.669754
129.894669
149.992081
137.040100
121.536461
139.723099
134.593521
138.066086
152.608887
-44.450771
-31.937464
3.352286
161.783432
-2.082341
142.997177
134.347549
157.347000
148.807373
127.898628
157.165573
154.525452
177.621490
159.358215
137.811340
137.949005
162.251999
146.082458
133.562103
112.465363
-27.352011
-43.889763
7.485795
-35.468010
-3.515244
14.922670
-5.508794
13.880298
8.119796
8.124775
141.764099
159.430634
145.459930
137.205353
155.317139
134.824936
148.962723
158.450775
152.990662
88.893761
125.183029
135.527832
139.661880
162.677094
166.965042
152.585236
147.169907
154.198532
-177.950897
150.472321
140.191589
121.185333
130.907104
144.408279
145.507034
150.451172
-178.150391
147.970871
154.802597
151.175903
2.555888
25.045345
-55.546806
-23.751987
-0.998580
16.367247
-16.153131
-13.068686
-48.259266
58.553413
-8.013295
1.562728
-7.420872
-35.237930
-22.873457
10.928685
3.785893
17.406395
-39.718201
-37.506332
17.090553
21.483719
-0.781346
-34.530571
136.508881
173.980728
165.398697
134.575577
0.359365
1.202684
4.968027
129.731964
126.670212
-35.539806
-24.980093
137.438965
137.621658
142.972168
-177.498291
124.247528
170.578644
142.946777
140.225174
141.177658
144.854309
158.895248
141.761688
152.161575
162.980286
145.933167
144.098389
144.409760
137.019714
141.273163
166.291321
147.002502
137.756927
113.877609
155.407043
177.949478
149.051682
158.363876
158.596237
140.809677
129.629623
103.568665
-16.513458
37.598320
111.503227
159.640549
165.420975
110.787025
151.183884
110.710060
155.437256
151.097412
142.958618
-14.382933
171.554642
134.551056
148.892181
118.760948
145.936661
171.170563
117.926735
143.719513
140.999680
-2.006133
-29.033718
-6.251816
111.692970
137.542847
157.154114
141.224380
138.927383
142.612244
159.677307
143.903107
134.974686
146.781052
148.430542
161.128723
164.228195
144.894150
141.753601
-36.537533
-38.747826
-37.565845
-21.994471
-30.077112
-25.390501
11.325607
-41.249516
8.341084
-47.588215
148.519089
147.331543
144.123795
-176.667145
145.174194
134.911285
137.108490
151.643784
149.087784
110.139572
-16.350319
15.484494
136.476242
56.730774
131.254150
128.328690
134.937515
138.802551
135.063812
156.820312
155.102081
137.571594
149.114288
127.728767
145.734467
131.312622
165.695374
84.508263
142.065216
147.368439
148.763626
132.355774
141.784286
163.010376
-174.815598
127.487808
-1.419962
15.011017
144.519058
149.357025
129.839874
129.562012
139.379974
141.644073
160.135406
140.812347
148.790085
162.285965
136.245697
155.772949
173.815018
122.114990
145.443710
25.261208
-25.717466
-24.204592
144.668915
136.707047
121.047951
122.855743
155.500671
153.399902
177.766190
156.508499
114.138359
128.177643
157.475784
170.981140
-1.023547
-2.224840
-13.417231
-5.524319
138.489761
137.951584
-5.258479
-21.280031
-31.306850
-0.000000
28.678385
86.077103
19.388319
131.243179
-6.150296
-7.089694
-0.068528
153.671021
156.054367
132.632233
140.809280
169.379974
136.867065
107.851540
158.965576
167.789505
128.751251
170.762924
130.459274
157.482681
148.023743
154.426956
141.876938
156.890625
139.966248
159.325089
144.113998
155.755508
140.588699
152.992416
144.530090
140.027802
155.643417
22.775887
-0.340349
-17.673813
-6.889541
-0.851798
154.561829
148.481308
19.557434
22.009541
-1.147224
-27.951029
5.866416
141.944275
1.292861
-10.505244
15.248251
41.897663
-37.178055
-2.032495
-13.057156
-45.960560
-29.035351
-45.165115
-18.278706
138.490356
163.259811
160.051926
140.397949
153.065781
155.331787
159.344742
163.128372
123.972435
17.657124
-10.069291
2.383266
13.877749
-24.455877
-7.315071
-33.382130
-1.411253
85.591721
132.219391
134.190720
30.235867
89.614143
23.792280
-21.780590
134.549362
148.140472
152.271912
153.796539
133.985062
157.112854
161.022461
132.773804
144.667419
148.582092
159.668152
161.029938
146.678177
128.297531
140.091904
155.501907
144.673950
143.266571
134.647995
134.160339
130.203918
162.261093
167.263382
139.042786
143.147308
149.782913
145.911057
133.116409
162.976349
166.264694
163.098434
144.064056
155.247009
119.143822
155.742569
5.892321
137.012680
140.349136
143.103546
156.949051
159.058243
160.367554
168.069138
177.425797
165.071640
139.636093
1.017411
-9.616051
29.201134
-18.150625
10.214093
-4.748337
-22.358969
28.666876
-37.534679
-17.846075
-14.128936
-50.540234
-6.119875
-31.802319
-12.739779
-21.824781
-21.615419
18.615105
148.334930
154.630783
167.534714
125.788422
144.245331
153.849106
149.041183
139.378525
149.255417
-25.595169
-2.744737
-39.757610
-23.923363
6.161157
-39.525505
-38.867382
19.373356
11.623576
149.908112
145.835281
148.635986
135.119110
148.851730
167.978683
132.154160
142.506790
169.350739
137.845917
161.414154
146.472870
143.812851
156.709808
128.260208
132.682037
144.849472
138.491882
163.192307
1.300406
13.198197
147.313660
126.936600
156.679260
155.170105
143.645844
152.862503
174.969620
138.094070
152.001724
152.903091
168.664825
-30.587570
144.996445
116.957779
130.405975
147.867142
146.022583
167.139771
165.541763
143.705215
141.803391
138.101089
179.960419
148.600922
155.747726
97.411316
-4.814016
1.535059
-44.637100
22.628937
-8.656145
-18.856411
9.479069
-17.673431
-34.704250
-8.162673
-20.349152
174.992569
140.809494
149.936676
155.019485
147.575500
113.038307
153.339294
118.242058
160.059677
160.999664
158.132797
10.995833
-8.863859
-5.308841
1.559720
-34.577419
-16.558191
25.081125
6.890053
4.798936
-16.665178
-41.814514
-28.456951
0.958588
-23.986414
-30.953751
18.317158
-39.519226
154.481613
138.633423
137.290451
151.907166
138.346893
176.673141
127.308876
151.662079
120.099609
124.988892
144.584991
151.625824
139.223083
157.902008
144.471680
12.936525
-18.286390
28.703899
-44.411297
-4.131332
130.166931
146.068680
144.687653
146.405609
134.779099
116.930344
141.214600
145.190628
130.817245
152.961716
151.038239
144.757156
7.520944
-23.842514
39.331982
136.171417
122.055954
29.802193
16.976767
24.489248
44.886742
27.401829
137.893753
154.481995
166.040588
166.374680
131.112930
140.255722
167.529297
73.454025
-17.589975
7.581702
26.070442
-19.051565
-11.939065
142.462555
160.319092
152.574814
108.133995
146.190460
150.766693
160.100082
146.631760
126.669632
148.683395
163.101822
142.588791
151.787567
164.934174
5.541321
3.168420
-39.918224
19.884192
-0.762589
-22.477200
1.408199
-8.835489
6.977495
-37.031254
-4.381147
26.843769
116.758675
161.484604
162.107758
129.037811
140.327545
151.201630
132.241287
131.481384
157.296906
141.190720
143.648438
145.667419
-18.118629
-22.377722
-38.617798
-43.220402
-13.454944
153.676468
156.141800
170.166138
148.679901
148.513428
15.647937
-10.962355
6.410868
-52.098316
12.997556
-3.167061
-27.162704
-32.730053
-27.094463
-42.398567
158.686707
130.400681
147.794876
169.543137
127.029274
158.536148
162.330887
126.997467
165.092712
17.747265
-14.379055
148.876831
0.889114
34.918613
-11.385152
-3.568425
11.876502
54.863609
2.229936
152.905563
136.475281
134.645264
152.103348
140.582001
141.658218
123.928528
150.114456
150.090240
134.048965
174.911453
-12.883331
-47.982212
0.125115
156.148788
148.832474
115.295837
153.718201
149.763229
143.982452
153.186752
139.137863
157.482956
148.263535
137.779678
131.220825
127.784691
116.008217
163.559998
165.469604
148.992874
135.296951
149.232697
153.423309
142.321701
157.643723
142.737442
168.041443
145.409042
107.244392
146.258469
140.279053
147.051010
155.421295
151.467789
146.314804
150.086029
142.176804
116.448517
162.719757
148.473236
145.749237
156.840485
79.106964
-5.291354
126.592209
107.721680
140.745132
110.275421
132.779205
157.955658
162.862518
137.102295
143.117859
155.518402
-27.994457
-15.337863
123.792175
161.890350
129.491226
154.899292
139.127167
147.114014
172.223541
140.089325
167.941269
153.737793
159.141541
125.320656
3.553248
-38.796169
-42.503986
143.317459
147.320343
124.484505
145.976181
155.025696
133.057037
140.521652
135.214813
153.451889
132.544098
135.821259
160.192810
148.589249
122.513832
152.329453
162.738281
129.325958
131.759750
123.007057
156.633698
163.907486
135.415497
141.128143
33.378120
141.601669
136.959763
132.147629
154.143997
167.466797
153.103973
144.322067
143.875854
135.872803
157.998352
155.810364
147.648499
132.441177
143.483337
145.328461
13.577726
7.378632
-38.541473
-30.729467
-11.666955
141.662491
123.907738
144.894440
-174.184738
148.002945
133.393768
163.348679
113.760483
-26.580503
129.095840
148.043152
130.556961
132.130798
161.023132
176.536255
133.306335
123.179520
130.886719
139.360657
139.902817
152.219559
102.755898
121.641426
153.796188
132.940170
152.717102
152.018112
145.997406
150.842316
153.181854
178.840546
156.244400
-10.910965
6.241615
-0.138476
8.490678
-4.779834
140.763504
124.453842
157.432831
146.363220
152.774704
125.611450
122.520279
121.245605
146.227753
148.698364
158.001465
165.188385
142.228729
-45.344055
-34.532364
9.839970
-44.092014
-54.803101
-12.607985
-42.587547
-37.911526
-17.245632
142.280045
138.918274
152.904968
173.238663
138.545685
146.558121
142.163651
140.108688
143.613876
132.433624
137.790619
122.227295
133.820450
159.926285
148.234955
148.084854
149.139313
122.512711
160.356125
150.523407
154.576263
151.810150
-4.143449
-0.226419
150.464188
124.238075
137.932755
12.999666
2.301122
-13.982837
-12.907846
11.697348
6.041404
-37.918468
-69.071846
-5.706262
17.982559
-9.715150
-2.095551
154.420517
160.957443
139.378464
151.586288
145.778122
141.488693
151.428207
149.011520
115.630096
152.101715
151.546265
136.803101
141.785538
141.525665
142.828308
-26.032021
8.680097
6.156063
-16.950960
124.366684
156.115280
132.224594
149.025497
136.089188
121.195679
-26.855179
-15.882585
-31.077902
-8.260656
31.797436
164.953217
145.103119
147.837601
149.321533
145.883865
150.509094
137.630493
146.269913
145.235092
152.041885
136.523438
147.106506
160.818665
150.489517
164.635437
160.871460
135.836578
144.090118
-11.124151
26.051973
-6.297872
-2.997546
16.286325
31.919460
-44.641022
-18.771059
-51.307102
-31.553837
31.543737
-24.085878
141.358398
143.714493
162.303406
2.026323
-14.217363
5.691646
-28.721401
-5.704888
3.258645
-31.168364
102.200691
155.370667
144.543121
144.846573
106.566055
140.583054
131.040787
144.098846
156.244324
162.017410
124.985924
138.104385
160.726227
138.142639
141.683960
-19.725439
-66.038712
-13.459683
-49.189774
155.366653
148.521057
148.694901
177.118851
136.999557
141.671890
137.598770
143.072845
144.861496
163.923630
123.868790
128.577698
147.060196
137.937210
153.472748
144.890106
163.023514
147.012741
172.494507
138.935944
136.885666
148.612350
53.632248
14.726650
150.275284
133.457489
149.348206
159.898804
18.066935
-49.461941
2.443925
-11.882110
3.116150
6.652486
-46.736439
159.430405
171.165298
151.582260
151.903229
135.308441
139.705017
1.475119
-33.071789
153.091782
145.477585
137.009796
158.003815
154.216888
170.514481
134.106384
165.176926
162.649582
143.163437
124.759384
167.777573
152.309341
147.088501
152.894516
140.076889
164.122025
150.003372
109.223183
125.938957
149.693512
146.209473
142.972183
143.382019
137.568771
98.485268
155.426697
140.851654
152.375015
159.561508
143.988373
146.675629
-3.996549
133.486557
9.061672
119.275803
134.194138
139.740570
157.828674
-40.569038
36.835186
140.848007
155.536987
146.246933
118.164642
151.874924
151.486496
131.170395
130.311646
132.894485
175.036102
143.542160
123.012573
9.790166
-176.938858
-150.646835
-156.886856
166.498123
33.327396
-160.153275
-127.974655
115.198296
44.330433
77.385735
-163.311447
48.063824
151.953308
155.246078
149.956711
152.144058
108.445274
128.509476
152.394073
142.478012
151.053909
151.459229
131.181320
143.013687
157.392609
159.744049
133.905167
144.417831
148.991653
147.644974
128.686111
172.983948
139.763229
150.195831
152.737900
157.653778
145.964096
158.371445
152.278625
129.603073
138.877792
161.928436
129.636444
170.912888
147.362152
124.791534
-8.885951
18.153978
-16.888649
25.059177
-9.141724
-38.992928
-38.201614
-40.340248
-38.040379
27.193815
-4.967908
-11.012133
137.458649
137.531250
151.776382
124.678879
139.260071
132.758987
131.992599
137.029800
43.236359
-155.137817
149.612289
-148.855545
-159.306702
-132.049103
-144.576401
-166.531067
163.458252
-140.132965
6.987074
21.667305
-166.514084
162.147018
-149.434906
170.959137
-170.472397
-152.011261
144.483215
153.147812
22.169807
-0.649214
37.133205
13.681363
-33.678844
18.090166
-25.160997
151.386200
145.036545
141.273102
171.507370
138.958023
151.519791
144.699432
158.061630
-13.819337
16.981762
-75.640991
155.016006
152.541550
128.886078
148.873520
109.453217
148.440140
139.286148
140.108841
148.669785
121.230797
131.891937
153.506210
160.391541
107.784233
160.475571
113.079742
145.261536
144.612610
172.487167
122.158859
144.978821
153.606094
147.311523
136.001038
144.378296
144.085403
146.874817
151.899963
166.353531
166.459412
160.342743
34.632126
14.698143
-2.711950
-12.081014
29.059294
133.024292
157.074387
118.597649
140.181198
144.266922
147.621445
167.459641
147.874756
122.282028
151.279755
122.569237
121.072174
153.674271
124.721542
144.989548
156.991699
157.117050
143.433640
156.627258
164.602249
163.863449
13.836184
142.816238
155.066940
151.107635
164.827667
132.599213
148.259506
122.427773
34.083927
146.721039
123.121635
157.186874
149.732956
137.974014
121.259781
91.347374
161.856384
161.727631
88.650299
163.261597
162.648270
142.068497
150.158813
145.881989
159.690872
164.498108
134.933487
122.245094
142.133591
-31.785845
36.035824
-1.981001
149.343552
101.155174
156.613678
150.661148
132.997574
165.592484
148.900848
142.096680
172.601013
158.163956
148.448730
151.268967
163.891602
167.995499
144.081879
121.091240
149.317032
139.496841
141.460632
147.477051
133.064682
133.525742
128.294708
-0.218503
10.251714
120.491745
-1.091995
132.586472
155.659424
143.112823
108.576996
152.402298
158.521423
120.474449
131.827057
129.034317
146.503296
144.762115
152.039185
-9.235354
11.033352
-38.531845
4.788761
-3.351585
11.662210
-12.814795
-35.131283
-50.349121
1.864351
8.863682
20.446970
-42.784061
-10.245841
15.815133
-2.595104
4.042976
-4.230497
-32.120941
10.201027
6.717700
128.119522
38.715103
1.965629
-0.744936
4.289528
13.049052
-19.312366
-45.939514
2.876916
146.680573
-5.767179
-21.030666
-49.177696
-47.555389
-42.329071
-9.620159
-46.973766
-13.499681
-75.976959
159.285980
148.627823
136.488831
143.005386
144.003906
128.960846
136.346558
143.501297
134.245178
118.826027
143.366974
151.526840
153.518341
141.332336
143.077301
153.167130
136.431870
139.082047
135.518188
-40.712566
7.472388
159.252029
145.447754
141.098251
143.799515
157.699860
147.455902
145.738968
162.530777
138.303284
155.248062
178.443527
147.517731
145.519318
149.883377
143.085037
116.481316
137.337067
173.829926
137.370499
131.628662
135.649002
132.328568
166.363449
136.138382
129.041748
146.315887
176.511078
138.249695
132.932800
175.435974
147.437515
139.124298
144.800034
163.332657
153.567871
-40.990726
-58.268456
10.327786
8.895519
-25.273161
152.447678
141.098175
150.409821
135.854782
142.716141
165.892532
134.426758
130.649719
133.700485
136.215164
127.181274
158.497452
150.451248
148.965714
154.714188
148.001892
153.436615
154.880508
152.599686
121.980820
112.884445
147.529068
153.786484
115.267769
131.460876
152.932785
139.411835
151.273346
153.969116
147.442078
-11.728318
1.380410
142.835678
148.595230
136.328690
147.625122
141.302460
129.446030
127.114334
149.832352
153.336899
118.200676
142.511841
137.636475
113.171463
141.120850
162.335037
169.119415
142.281937
144.053253
128.126144
139.117905
135.487213
133.405579
158.659851
146.969376
136.923569
121.426567
149.696320
158.310638
144.955307
141.475464
146.309189
154.576157
111.103279
153.501877
148.990128
147.438187
130.212387
148.917450
136.429688
144.435974
141.376541
157.297577
132.555939
151.265320
156.375549
136.163864
118.946533
143.258942
158.584030
153.272095
149.039932
173.052780
148.998215
151.972961
140.955978
149.580399
134.159744
136.043854
149.112778
-7.373471
-8.574346
13.770713
24.274689
158.110657
155.836121
149.865356
165.545029
131.835480
156.772934
160.718201
147.390411
149.476715
128.980896
150.857315
170.825073
117.645561
136.182983
122.450943
126.852165
128.221680
121.526283
145.283493
142.328140
131.210251
165.452164
-164.454102
-161.724716
95.123558
-148.383499
129.930298
143.806335
155.304306
163.285583
12.777866
14.517993
131.388824
137.871780
147.149826
119.207573
149.579117
118.967819
143.449585
121.113716
145.016022
147.985870
-37.352268
-17.066319
159.826111
147.477829
152.745148
149.814621
133.695099
148.426773
-22.248447
-22.336037
158.836395
161.398193
150.202164
-143.107025
143.744293
166.896988
150.285187
152.155762
153.079758
141.778275
152.753326
152.534393
132.922516
141.344467
150.983887
133.642883
113.063240
119.557335
128.418335
127.825508
140.171921
139.886139
136.771942
158.203278
151.715179
148.057541
142.425446
176.932785
176.344131
160.066101
138.666016
145.485275
157.228836
135.989624
172.823853
150.582443
107.886055
120.000107
126.747101
138.369812
143.574936
132.482437
139.290207
147.574448
152.438232
161.718796
147.054153
104.531532
144.160172
142.932404
166.393707
124.981133
130.955490
131.857895
130.019379
131.902374
143.723038
143.968033
158.568390
135.291565
146.096924
142.841858
159.695724
147.865891
166.857544
125.612839
131.487045
158.657990
137.173386
173.968491
162.120193
139.070724
172.010620
141.068146
141.618179
168.296860
141.121460
133.520264
150.098587
151.596954
138.081909
172.359451
13.626214
38.751762
124.973671
141.463257
155.166779
156.014313
163.659897
142.648880
110.335938
147.177704
159.229584
134.886368
154.044052
130.928879
132.995102
126.589821
125.154648
126.397835
135.533844
151.480453
142.100708
144.404419
124.482826
149.452484
-147.554672
-39.419632
-7.337674
20.999565
27.791788
-27.439655
-22.483791
141.354095
142.864532
118.606041
154.477692
142.807144
133.922852
151.770203
155.991104
137.142548
169.513138
149.971634
160.517792
156.001770
135.468689
139.576462
101.404404
152.221985
109.410995
163.533463
123.504539
11.567423
-3.451676
-12.774576
147.610931
157.977585
150.735825
145.395172
156.569870
154.749054
-178.329880
155.829636
146.304688
140.683929
169.574112
156.786880
131.387695
140.401138
144.172394
141.816055
173.336456
168.989151
154.429703
143.054016
129.694824
158.905319
158.704544
134.021637
130.067154
-23.638180
125.823769
141.256561
147.389038
132.929520
148.750107
163.660355
178.520889
126.464211
144.583023
135.566406
142.189453
153.852432
137.150146
126.859474
119.570160
147.156250
147.645294
140.983246
-41.473606
-41.207245
25.030546
109.427643
115.898384
151.835373
-0.436111
-36.776127
-33.569725
12.492549
-51.607616
8.864923
115.491920
138.845200
163.090866
144.422226
133.559128
167.851852
140.790649
125.570656
139.300125
136.090698
142.674698
143.460724
97.092110
145.403000
145.209320
138.328568
118.988762
123.935020
128.540924
140.408707
143.162338
142.727036
126.610909
160.185715
160.544830
163.208450
138.020477
-35.156574
-41.060410
12.152195
-11.892538
15.304078
159.042938
177.813660
163.570724
135.347733
128.806198
130.851624
-7.772687
27.205875
10.148036
139.097916
149.032745
147.709641
141.217026
-21.983938
60.988804
-0.338041
7.771551
-10.131023
144.177399
128.313873
140.224152
128.805313
138.789566
159.118439
155.554306
128.696167
-14.232110
0.307105
2.953003
-31.461704
42.386364
-43.472931
-38.837826
-34.877037
-10.250275
-40.290802
8.315644
-38.091507
32.173271
-17.886881
-37.539886
-54.385101
-5.116343
171.296326
155.949112
145.990616
159.603317
142.567902
159.670181
125.260513
136.981049
153.815216
148.833267
137.737274
156.985077
144.483383
148.846344
144.348251
129.660355
150.380051
128.234039
151.853073
168.398529
157.514374
129.721405
148.340164
-51.049885
-9.762512
131.119934
143.787735
143.697891
144.721619
127.324501
161.360718
142.721909
142.484543
134.583801
134.410248
148.768753
158.889206
145.337692
138.944931
168.929489
165.833725
156.422028
150.216278
135.891571
137.040878
112.685303
134.496368
164.198700
120.662987
158.267365
118.487167
148.801147
171.066193
147.217560
172.036316
145.994781
135.819778
112.394333
151.130569
-10.070033
-0.294751
-17.545383
10.084730
-23.970127
2.967551
14.423242
-7.886675
-19.324942
0.858206
141.292130
131.826172
139.475159
152.531250
147.194534
-157.763885
169.248352
-128.230103
31.870777
-177.637344
157.009750
159.055878
-26.291615
-10.185204
-43.375256
-31.811655
11.948223
-36.803368
-50.023476
-42.192165
-21.141813
-24.771950
-22.214941
14.724890
-25.053185
-3.910062
-40.425331
-39.251320
-30.931442
-20.424070
-16.695517
-55.411732
-28.680449
100.687225
128.987961
145.482224
146.961105
125.812790
148.677002
148.267548
159.154053
150.508286
153.136917
141.175354
126.823601
156.394180
172.872437
17.195395
11.357977
-4.044768
19.907272
-16.635071
128.790848
128.551483
138.805084
126.837265
135.492264
148.614166
126.771935
151.051453
143.800766
153.506256
168.056152
148.854935
154.543320
135.362610
136.727173
108.340263
140.200424
143.621964
125.685844
22.831064
-22.483166
5.644482
13.788778
153.024445
155.242630
132.152283
-55.377628
-11.020586
18.411667
14.622915
-14.252861
-5.373120
-26.972534
14.431988
13.749220
-10.060302
32.717381
-3.243410
-1.217400
142.130493
133.769028
-16.443436
4.130906
-9.501232
-36.641373
1.446045
-7.961635
-46.683228
-23.739832
61.582432
-3.689606
-19.609041
-27.237066
14.190614
-4.511105
-13.280540
155.772217
144.358765
121.216537
161.116501
139.250809
143.355499
132.156387
127.828362
138.527588
150.043488
134.629745
127.939888
159.609055
106.594627
6.481197
150.243759
156.145020
149.464767
135.511551
123.944252
145.835907
138.430145
-5.952789
12.314541
23.489153
-1.934315
152.621964
134.175705
143.026642
151.156616
133.003113
167.671188
145.055206
132.472061
7.961118
143.420120
147.444595
131.910675
132.146225
155.405228
164.068771
143.912140
132.506149
112.077827
-43.340996
-3.896466
-70.839218
-41.911327
-31.915075
-5.551991
-1.996256
-9.413816
21.972330
74.647217
7.573777
6.509696
-34.921337
14.560994
140.901489
158.825455
168.980988
133.304474
150.107819
142.635269
145.347610
-6.435808
4.445983
-7.586359
-30.623035
-29.655437
-7.745622
-26.448458
-37.006508
-5.493833
-42.210308
160.112457
161.741318
149.958786
157.437256
146.245987
169.568970
160.753830
132.575912
149.172073
142.601532
155.190842
133.253220
141.921112
142.103485
138.512756
159.996231
118.209816
137.176010
151.610107
150.093887
169.925034
126.211945
167.332855
134.092239
170.966873
124.453468
178.793732
86.209450
129.804764
161.744965
150.284592
130.283325
135.927536
148.968521
111.297546
149.287872
148.950485
149.167343
126.314804
129.951797
107.404961
125.017128
143.715546
164.579727
138.022079
156.752258
174.340836
144.270340
154.869003
153.408173
136.812729
142.833023
132.779160
147.800751
131.604660
143.452820
152.446472
176.972672
135.497879
175.726562
163.443146
129.176117
153.249680
134.649445
156.612518
148.883804
137.751984
134.524338
131.675919
141.012070
141.847672
143.777359
146.065216
146.886887
144.848923
126.520996
169.130920
154.239227
142.476959
139.255142
155.536301
124.659332
15.777057
59.743660
-148.358444
105.116508
-143.882370
118.535141
133.225540
142.445969
164.613144
76.915321
145.792389
135.754883
146.790329
143.600983
138.836319
124.984283
148.900101
146.684341
120.969887
143.628510
146.080658
143.522659
157.906799
163.808594
154.332352
118.058846
129.612228
131.162491
133.196609
148.777328
104.458588
160.603088
-3.461418
-12.917107
-40.581253
154.380569
152.928284
158.082336
163.012222
-50.055096
16.993065
21.118196
-37.257961
-0.512055
-5.524922
19.475019
-34.906071
24.355242
-11.365310
-1.270878
-7.162728
111.581955
141.355499
155.258606
117.299965
120.531876
130.398392
144.818573
142.533417
129.362839
124.656898
158.531631
118.358688
130.145142
124.789383
153.458450
118.830925
150.920517
156.756622
142.991974
145.137589
153.749100
144.273224
146.766266
142.839539
149.426041
87.960335
151.577484
141.615982
107.820297
151.916885
152.465012
144.632309
114.512024
160.811020
148.645966
136.377991
161.573303
152.422653
155.781464
131.631042
140.367325
141.396500
152.817963
10.024129
104.031715
143.903320
173.376495
145.471634
146.458817
140.269531
134.278809
174.389465
124.494019
143.094040
118.087311
143.132309
174.389221
140.015289
148.623016
133.785294
135.936630
153.777786
138.315994
169.345352
55.050152
146.180145
143.243790
137.477890
138.844879
117.191940
-22.040594
28.365824
-1.351036
137.054535
131.859543
159.156311
137.105911
129.340134
140.543182
139.654648
-45.730957
5.309395
-6.066435
-45.127060
2.388271
-42.327198
16.109779
7.749776
151.859070
136.581680
138.957794
130.653091
151.066025
155.306610
155.226471
174.990616
4.560550
143.179916
139.263412
145.152588
-178.742737
-154.147232
15.506583
-152.803604
130.895615
120.090317
162.215698
139.333969
139.704224
143.888687
110.482819
157.923218
167.494476
137.615982
28.017645
147.203781
165.571396
142.349075
153.163177
153.005524
145.444412
140.421188
162.177048
76.381844
133.188965
147.760620
-179.736069
132.626846
119.909630
159.726837
157.777725
140.591125
-0.769485
149.802765
174.269974
145.306061
153.714920
123.931396
135.676102
162.290451
148.382980
144.230972
161.774139
1.114520
-7.139821
-43.012859
133.651184
156.379684
154.896408
118.809715
-22.606237
-44.697853
19.436766
-14.771547
-33.540928
10.542118
164.479523
124.202042
135.763443
172.397476
146.230698
142.953201
149.087646
110.846970
142.398575
150.678329
114.449974
151.863556
145.075104
153.912704
116.320587
152.519379
131.025772
142.932968
149.086716
165.186310
149.812866
141.526505
161.024857
137.935410
135.822723
144.107773
124.308929
129.766785
168.330872
140.496521
136.725082
141.336700
147.273804
154.909668
146.785431
65.498589
146.947876
141.232437
136.208496
161.396866
167.020569
144.028717
140.241898
27.904909
28.464403
42.982166
22.083570
150.055695
32.294281
51.192871
-23.656042
135.419006
137.096970
122.236641
139.355133
146.311829
129.161743
147.601746
131.436539
148.845703
131.824860
152.035187
139.182785
139.145096
149.982483
144.948502
50.637920
28.202185
12.866734
165.893875
156.612152
164.240829
142.606125
169.334229
-30.791393
-35.786469
-1.809051
-4.804321
148.418808
176.555588
-50.244335
142.315796
110.731316
130.478806
142.541977
148.772034
154.541611
150.997162
120.056343
152.455505
156.637741
134.899490
162.694366
140.132492
152.048889
127.553925
129.839828
-161.904465
171.602875
85.612595
167.664612
-177.130981
166.500076
-144.767929
-160.310959
166.070419
132.747894
140.421005
11.089511
1.606447
12.707962
-11.738428
4.230960
164.251480
141.788086
-14.375616
34.827343
-20.368637
-40.921795
-11.067241
-44.286755
-28.248621
-9.309262
-16.745573
13.403845
3.870902
161.085190
143.848206
149.302170
165.943314
159.973877
130.712280
127.232979
132.506195
120.641830
138.716064
149.961441
157.496658
127.129250
141.196075
118.389412
160.332550
161.892761
146.641205
137.928970
150.623093
159.030502
144.625671
127.533913
139.303284
166.007889
121.151405
134.652435
111.056870
149.096542
136.498505
135.775391
165.022461
146.866898
143.199280
143.801910
155.312210
155.249191
-14.499290
135.285309
143.518814
145.848526
14.378862
-12.103233
-36.424690
138.491486
147.592361
152.181747
112.385101
146.370590
174.051727
116.773308
160.842834
126.531662
179.721619
108.408539
146.580627
174.830765
109.530220
169.193558
133.319382
150.764618
123.941452
154.142105
143.501495
-155.490128
102.678940
129.476868
141.245621
144.412323
150.349365
149.347610
144.565903
154.053024
161.079208
169.027145
-10.300130
-31.177055
-5.822852
11.860993
17.869450
-43.937309
160.607697
175.584381
153.639740
133.368240
-73.036606
-36.689964
-4.099831
1.937954
15.659225
-47.207142
149.192596
150.583939
141.074371
169.889526
124.410004
165.480911
166.866928
144.211761
149.439697
146.836029
-1.733591
159.061020
144.256454
143.671753
173.256149
169.377304
151.350189
157.174942
155.426651
130.196976
161.411484
153.194153
127.685806
157.284775
117.004219
10.052988
131.193741
-25.913662
17.256042
8.335409
-9.913913
6.991789
25.340094
-1.115047
-32.081257
-6.510509
-0.332202
-37.738388
-48.554790
-33.161575
137.772659
169.883011
135.993942
158.743347
136.231369
121.092392
142.788055
148.946213
152.314255
157.968994
146.316986
136.368011
142.488037
128.024628
2.300272
-18.330671
-43.704941
-41.750576
-43.913750
5.484908
145.820099
154.596725
164.015442
147.290543
126.787125
140.952164
139.552170
144.007721
166.789673
147.380707
160.580536
121.397835
173.708908
139.379028
140.705353
133.893677
132.394211
146.738846
157.168884
132.874405
151.044067
162.190338
167.289444
147.574615
140.172775
143.684311
154.913513
160.915588
156.651611
121.121269
140.520416
143.664993
152.853531
138.237915
137.389572
142.443558
143.832169
148.961029
151.370193
141.963348
142.315460
121.029877
148.368729
140.105103
126.364014
136.962006
140.294052
138.853851
136.407715
148.264343
143.210052
176.257385
171.573151
98.617744
125.731506
143.787994
130.221970
148.291321
159.717468
159.550354
149.948898
157.154968
152.433517
132.020935
169.019653
151.704132
141.197662
138.457657
141.821976
133.941803
164.850296
128.200317
148.005600
139.561676
143.522736
136.228470
135.829559
158.100220
142.932800
96.707314
150.793961
120.821014
133.909134
153.051331
144.364868
149.074997
128.094849
157.614319
126.932991
146.067932
154.770599
144.586243
124.771881
154.816513
21.044548
122.747566
160.499649
170.885025
167.728821
152.871643
142.446671
146.449936
137.810623
-45.276852
155.058273
-36.018375
6.581119
56.079105
150.714844
142.921722
130.385895
151.761917
163.880676
140.996109
175.011627
129.231583
144.601974
150.365646
139.020386
147.367523
156.436234
150.436081
145.135284
147.988586
150.845123
169.331070
152.471268
5.184440
-39.143726
-52.581104
-10.678146
-42.950096
-11.491062
155.305695
109.790176
145.658066
136.741180
134.687607
158.455124
163.122330
132.494919
145.005966
176.438217
152.021454
130.995712
140.076752
134.893494
-176.049164
139.212967
162.969376
136.118805
0.470222
-124.586235
141.068481
5.785943
15.667803
15.472631
-31.232162
160.185852
155.299622
144.936157
150.903427
145.452728
122.332100
27.718294
-31.937735
-17.623665
-29.260208
-38.897537
-20.972702
1.940174
-0.205584
-42.320705
45.872387
-33.378242
-14.592354
-5.962397
18.698843
-44.593540
9.577888
19.923403
8.200972
-33.978832
20.674658
29.493656
-37.143555
-40.970440
-41.333637
27.188040
-19.149595
68.207199
143.638443
134.363770
147.652420
113.182060
147.946350
112.880203
149.359375
-26.719448
-17.836756
8.878675
-36.915108
-1.701344
135.043427
139.862076
135.878342
114.729958
162.514008
147.421051
142.679535
135.649307
137.721741
140.520477
125.875786
139.649796
136.273666
128.620972
126.056282
163.312729
143.065369
4.987038
124.207420
128.258621
168.660919
128.168274
123.083488
136.958908
145.477386
167.745270
170.489243
144.335938
137.058914
135.695114
-18.184097
29.413488
-7.886028
-11.113366
144.098541
149.502686
142.903458
6.080766
-26.840826
145.170685
145.871933
140.143295
157.066315
163.636642
141.951950
160.550491
99.186745
158.815094
126.136253
154.670227
160.879913
160.328537
-29.432465
-31.470341
13.703941
148.388260
139.659943
141.384506
147.762558
155.153030
-159.689957
-172.830383
-163.521454
-124.998451
-161.627899
165.140976
146.284744
151.201767
142.347153
145.375229
146.528488
175.371658
139.224228
152.381821
149.814072
116.437820
179.113739
148.156433
153.295990
142.597946
132.353531
147.177139
135.423477
150.553909
174.486893
140.770432
148.528442
139.972610
135.347107
123.344055
155.610718
140.324417
140.907547
152.752167
171.629410
142.776154
153.654907
-5.764630
-108.879639
154.041382
149.288086
166.865326
132.426590
171.837891
118.631584
178.003250
-56.077534
-6.572442
-4.191710
-34.950603
-3.002440
-1.245055
156.026993
150.157074
140.954926
165.932373
150.253098
109.758537
149.977371
155.579010
159.351303
130.830261
138.235306
143.358795
103.973709
141.604279
9.675789
-17.805143
-94.231453
-26.150803
-20.349888
-2.213462
-39.582809
-37.470497
3.010384
146.656967
140.508621
139.615692
159.035706
143.123077
148.732117
154.313110
157.110123
175.326462
154.517776
161.828079
-9.668491
-39.216019
-45.759605
-14.592231
-11.516354
-19.776211
17.954428
41.313622
-18.649855
-10.756361
-28.545567
10.574120
-24.847342
24.257719
148.533173
164.037018
165.296478
149.157913
-39.736904
25.271280
-9.952598
-42.274509
33.320187
2.476069
-24.577293
139.980850
149.530426
145.549362
137.757370
136.434372
146.589340
159.478806
158.944000
150.539230
140.342850
148.920715
158.788376
127.606384
155.085220
-44.689205
147.968323
151.228638
126.430206
153.221939
155.202164
9.002786
-6.558434
-12.035895
-22.903620
11.777343
2.673055
149.032974
163.826401
131.064392
145.367218
129.039429
168.729980
161.509979
141.947220
144.035721
146.851379
99.474625
138.600052
159.861679
151.315735
125.387962
126.667610
111.697968
126.222466
141.469559
160.876999
130.680634
153.759247
152.221909
151.113861
170.356628
131.325531
136.390747
140.468918
164.769623
149.059326
154.364609
156.375931
151.515213
164.312561
139.022858
149.942551
114.396675
147.011078
124.348412
149.530197
135.662994
162.974869
134.127609
117.976196
169.943527
-3.438320
1.948931
-18.247942
-32.204144
-3.630653
23.881987
-39.606239
-49.462494
25.359692
-26.319242
-34.143665
-1.454142
6.288526
133.585159
113.079880
121.074905
169.193878
150.013657
132.338074
161.075867
156.624329
144.959702
140.712448
152.013184
35.203556
-156.958801
32.095112
42.296936
-117.388626
-113.320396
24.075935
133.674438
136.966095
147.225067
119.666084
140.158188
152.258575
139.158615
134.964645
152.962296
144.555939
158.145264
157.868332
134.594223
167.831482
-149.874969
164.800415
128.949554
152.261917
173.568024
154.670303
160.846817
141.244812
140.934418
134.977951
134.650894
144.239441
166.507980
156.683533
160.486710
8.473058
153.372620
131.640488
142.367523
24.902615
-4.816132
10.886599
-27.367727
153.903519
134.111435
140.517349
155.747864
142.452408
146.724823
146.091995
143.860611
163.184952
150.397049
127.253273
144.433350
139.387787
135.998566
156.812347
146.153854
149.165527
159.888443
158.477463
114.142807
7.758433
147.675125
143.809982
108.956551
139.067505
140.501694
119.287308
8.400388
11.292588
142.662399
120.867294
154.963211
133.443527
117.757233
133.011841
175.900391
150.464600
146.694809
164.199829
134.371170
129.919373
160.595322
139.258484
125.215584
153.347305
132.460205
141.661972
126.618835
125.356300
160.381760
136.859055
134.749146
141.631165
133.272263
114.362312
125.469093
139.186432
134.686905
163.824631
118.835533
127.797218
104.624634
147.430557
154.982513
123.595985
136.376465
158.234360
162.466705
149.426117
144.617081
144.088165
150.746201
139.091248
132.567841
136.719376
141.726013
149.438736
147.606995
168.931015
155.802338
162.031509
112.442696
149.824768
142.328720
149.276474
141.728470
143.863617
136.800735
155.594086
164.605026
7.491455
-16.698524
-26.925552
-6.729660
-22.757353
3.540497
-37.873646
-29.971146
-22.912815
-4.297967
18.320799
-36.289825
11.851702
-15.227695
14.147364
120.206703
149.626678
123.294891
148.129547
150.501602
150.168777
155.210266
119.757187
132.737091
136.360306
132.496216
158.513138
128.656921
140.726410
161.849976
155.303955
163.206985
155.604752
149.036850
156.048737
161.303467
132.379776
163.026291
130.132278
128.989212
142.627762
139.567093
157.014664
154.064087
169.447418
143.317383
152.652069
142.350342
115.022018
132.500931
140.275009
127.390709
141.731430
131.932938
137.542862
147.236389
165.343933
165.012756
161.659805
-77.404755
140.711349
174.698914
155.684433
147.570450
166.145706
142.703934
148.449814
9.355844
-27.033957
-40.920906
-40.474495
7.762632
12.235929
5.004058
31.218676
3.975522
-54.919579
-38.107086
9.800323
14.819196
163.166550
131.848129
127.011322
159.706787
101.308395
149.131805
133.150848
134.345001
106.639572
154.384689
141.561356
106.764839
147.269272
130.962006
157.410553
155.665314
138.570374
128.802078
122.109306
140.127731
140.991791
154.340958
154.802155
143.381287
149.859467
110.855141
153.135681
158.421860
133.837906
147.294785
146.237946
121.155968
155.961990
152.831009
150.219299
171.054535
120.608017
156.976501
3.796843
-3.311625
-31.470949
-9.130066
-11.032657
6.936075
0.261696
-34.262367
2.866486
-0.526747
146.281235
134.663406
151.088120
158.437119
155.246048
148.641251
126.969933
148.517593
149.522339
122.216133
155.279251
115.957382
142.059082
138.124710
126.775749
-46.183575
-7.290622
0.247872
-11.969040
42.792477
-37.521736
-12.074044
-3.674770
14.674555
-37.804802
14.443068
151.464966
142.670349
139.862762
132.046555
114.654594
158.008835
147.934128
140.431747
-178.906570
146.293411
160.251404
144.357529
173.393799
117.524025
173.170486
146.911209
151.357483
104.518135
141.185883
133.885361
148.475037
159.431992
156.448608
163.359131
-23.525833
148.124680
152.242050
148.233810
144.839844
148.112122
109.346893
152.631943
139.844696
134.306427
159.232132
163.010513
149.702133
149.589005
139.501755
157.061615
138.523743
149.988144
90.566628
139.639740
142.213150
160.569138
147.013977
-21.384350
-32.206886
157.208466
144.045898
138.907867
131.942398
152.122391
-15.543673
-27.371967
20.613321
134.867844
150.485977
155.490967
8.811666
18.418716
-19.641903
151.811279
132.905319
154.789291
74.774117
-156.519791
-164.843185
33.118668
53.927593
-7.194047
147.789200
166.243423
118.243614
139.521408
138.178131
130.937546
139.333725
-18.525467
130.501297
110.734856
134.874161
159.734879
112.081802
172.466263
143.158966
149.235901
122.966484
147.132980
3.234343
7.576990
34.073925
-27.213985
3.766032
148.444305
18.636724
24.106564
42.753174
127.485390
2.697185
-164.265900
140.791153
169.411392
172.551804
130.646866
-5.437578
-26.067707
-4.214403
-1.292709
10.085666
2.727854
-43.802277
-48.903919
-5.789025
23.259346
30.109251
-41.940750
153.639679
141.654083
127.363899
144.855133
131.056900
147.704971
165.187820
-32.759987
143.662750
152.141708
149.982361
142.305298
140.019180
156.014816
133.144913
143.837418
162.889206
134.419098
132.798126
173.333099
152.644699
149.551834
155.880112
144.784515
122.477036
162.855026
134.299408
149.339203
162.629532
123.596649
118.370193
143.640610
143.883148
143.495773
148.736145
144.336029
123.298706
154.365311
142.825546
155.188980
-179.039368
161.217194
156.014923
147.811646
143.426620
132.598434
137.572601
136.534683
156.561340
14.472259
9.193340
-3.218932
23.267542
-31.435240
-15.419339
140.431885
121.262665
149.869171
143.035156
161.735428
141.435867
152.230576
149.326569
132.718948
161.450699
149.641708
150.898315
148.838882
136.546158
158.205368
125.019478
155.216644
152.662704
149.707474
127.261292
-12.917780
-172.409927
148.985275
123.368416
167.044769
114.144051
139.187042
153.685913
152.563522
149.722672
152.748291
116.329300
-4.135786
17.706640
9.351916
-8.615775
-22.110172
-46.552132
-2.641232
-4.730813
-50.421837
-45.501953
160.527954
131.641891
143.850601
95.049866
153.880203
132.742767
138.008636
-20.957212
141.000565
141.356171
140.212997
130.563141
130.958282
127.473618
145.876556
177.580048
167.402298
150.797379
138.951523
159.278427
164.610016
146.615402
170.311600
144.982849
163.854843
147.994461
141.136200
145.721802
159.647736
138.712616
128.721069
135.167114
153.478165
133.639420
72.949051
48.286411
20.797096
98.911285
-146.981918
-144.672897
-147.413376
160.503784
19.046511
144.061295
123.422989
127.815224
160.174286
176.025848
178.101212
-46.532146
-2.386467
-8.551938
-31.446100
-25.185556
39.083572
139.712448
150.690613
145.136841
144.859131
142.449615
104.991722
163.246552
136.525192
-28.647278
-19.757742
136.472488
133.442657
141.885529
121.756203
134.061462
151.280121
146.417603
120.810822
159.602753
124.782196
141.725250
-8.746194
121.771706
158.874832
145.840271
132.569199
142.420212
135.591522
135.546661
148.028900
147.847153
136.016846
151.732422
144.619522
163.874878
133.106781
150.096573
70.223000
78.315399
22.175880
-11.171295
157.724503
141.863678
149.614960
137.118820
18.149036
-21.949738
-25.508741
-45.390987
43.260254
138.164856
136.176651
147.310104
165.623550
151.055710
153.542587
155.511093
168.737564
157.522675
165.437164
2.787339
159.804321
121.090111
2.719589
-11.729394
-47.822952
-12.228660
162.566315
136.422653
132.887085
167.574722
128.636551
140.409943
151.918884
143.544128
143.351807
173.090912
166.156647
145.703796
127.644012
171.192245
140.160507
127.769485
152.434998
149.037216
143.688782
141.532166
174.702576
150.521255
164.097397
127.217445
170.066528
145.671814
154.095734
169.915665
135.071594
137.919678
140.279953
132.638382
101.850922
124.643211
155.669052
148.052460
149.551712
135.811768
158.830124
136.749924
130.755737
140.939560
139.832474
148.755966
109.110458
138.120758
155.888809
149.839111
144.763504
134.905487
120.263000
176.579880
-31.679884
3.854528
0.592813
160.448883
138.074234
108.826073
153.737061
109.864845
167.324417
167.483582
153.225967
34.537952
153.158340
152.411560
145.343811
142.144562
148.132050
137.371597
128.857269
146.279480
149.765625
145.170456
151.381271
145.373978
138.481995
128.996078
149.062454
157.360413
-37.318310
-41.274265
-10.681979
-7.093483
-0.547512
-2.372236
-15.799097
-13.090039
84.717934
157.774323
142.920090
154.707367
162.987015
127.824196
165.318192
171.078796
152.254700
154.797821
144.614090
-7.161961
-21.310074
4.060328
151.619293
155.534332
140.718460
114.084930
44.521988
133.753326
139.316406
112.814476
168.980667
154.757111
116.309334
19.802124
144.369751
145.000153
136.410522
146.518753
152.861206
173.201553
158.066284
122.384102
139.972672
155.135315
153.670776
150.769730
137.915512
118.585136
126.561256
124.421890
162.578842
165.423233
167.232315
155.052338
-6.063655
-44.433983
20.739000
-20.897560
-148.150040
139.057526
156.350433
-140.147659
153.237045
155.246674
150.845718
162.811096
-45.902145
-34.456772
8.497591
-48.863113
3.122426
151.855118
151.916977
132.273056
135.461456
146.783981
140.235077
138.842438
148.464966
149.226990
26.284075
138.956635
-51.268551
-29.704662
-34.348946
13.491178
40.685081
10.047058
154.549408
132.904648
134.415909
164.490799
146.782211
134.263519
164.441742
165.928543
136.366714
147.082855
123.694801
164.297501
156.503555
159.323563
141.222778
143.306793
151.998718
133.116425
121.296165
174.997955
123.439430
143.040909
157.497681
135.544601
122.930313
144.391357
150.927994
133.264084
140.952042
165.494858
151.195328
115.558136
154.802612
-46.565636
-17.079161
19.704342
-38.449444
143.868027
143.986053
143.965317
156.428696
140.593750
129.340500
150.281067
146.926834
146.095764
177.237778
148.290558
128.509628
129.701569
174.073441
142.804749
137.149155
154.022049
151.057938
152.570847
137.952896
161.779633
126.737160
131.490265
142.342972
138.258072
158.755798
154.503204
137.292969
139.627518
139.435028
137.373291
138.393585
152.974121
153.092819
134.103195
155.642258
138.048218
168.714249
158.540527
149.935516
129.469971
146.705078
155.464966
135.713867
167.068359
153.744629
141.660690
-72.497993
143.498108
153.714935
145.254837
162.584045
32.525986
37.790215
124.643295
120.301178
153.065521
139.188339
146.441147
143.904617
124.633774
160.365585
147.810883
133.057037
143.054153
141.731613
133.736877
151.873901
149.310776
143.341461
113.347237
132.485794
145.639893
160.780792
124.942406
176.719788
144.039444
104.047150
163.203049
166.853989
158.683823
125.684982
146.742157
166.347549
-149.748703
-81.574760
7.677848
-29.988190
146.956635
-1.207394
-36.303425
146.960541
118.595192
-4.701029
-22.736889
165.588577
-165.535629
-170.903000
-145.859360
103.482124
159.703491
167.410370
167.631866
138.081070
150.175629
134.231964
155.392899
147.677582
141.848068
141.286591
-48.259590
13.531200
-49.132263
149.932510
89.195663
157.319427
147.005081
130.253922
122.034424
122.147133
154.263367
2.778124
-3.692153
-39.120659
7.358901
-0.301316
-40.888000
-39.773151
-36.075077
25.590916
-29.907055
-7.696792
-44.300148
5.926718
146.078384
109.333977
137.015793
131.043900
119.723061
-7.914750
-15.242926
-21.510120
-36.503590
128.620453
133.793808
149.131210
153.611618
154.106552
118.066452
118.509567
162.615707
161.196655
170.496933
12.633681
147.792923
146.651810
147.117371
163.538422
158.966660
105.691910
123.275841
131.920746
156.115799
12.272422
138.523544
157.585602
163.461777
135.225250
141.356308
150.743912
-0.678397
157.694244
138.699066
117.205482
-161.085556
-148.652695
-166.203491
33.054562
35.582630
148.591873
14.348081
-54.098461
122.672447
150.962509
147.585129
163.622849
145.913544
143.394028
162.318314
152.319916
162.521317
151.040970
123.241493
110.904892
154.290695
173.735260
172.386444
149.794983
129.528854
151.539429
141.049026
143.777771
150.253922
152.750992
147.769119
167.779495
122.857117
7.373923
-37.595909
-12.305683
133.192261
148.995712
142.481400
137.529984
135.606812
141.547241
110.368530
133.811386
138.165436
140.049927
-8.159306
-18.435776
-1.925086
117.017952
127.092926
143.903168
136.014420
116.862877
162.891876
177.416977
140.798843
140.721390
141.995773
159.451843
153.866501
155.860260
141.910034
144.998383
147.641998
149.828445
150.150391
-8.516590
151.858551
108.031075
159.147858
146.403595
159.534302
174.970200
9.563901
128.504044
135.830521
142.329666
135.024017
147.016174
139.530151
129.204651
10.842734
0.524887
120.236946
137.465317
139.211700
142.845947
150.183029
138.303650
18.822390
144.578110
132.173416
129.795746
143.389786
140.284409
140.700775
158.604996
159.009903
142.302612
-45.246826
140.642624
153.367752
148.257690
-3.973995
-25.382177
13.191166
104.550598
144.569199
136.305893
116.706589
128.475494
135.818268
147.262543
137.150986
142.214264
-159.317245
6.483254
123.074699
165.233459
159.965576
-10.187192
12.603699
-2.480650
6.649980
155.458435
142.879654
141.233353
151.072250
170.034027
141.225327
129.426682
132.903488
152.938095
133.613708
166.910095
142.167450
109.729996
143.476715
147.032867
146.054031
140.666901
164.482407
153.796585
141.671997
163.892563
136.808319
144.453018
165.879745
112.230125
-96.383682
-164.840149
25.592617
-171.117447
-165.482941
174.517441
162.732773
-161.507553
-167.485321
-136.848618
157.986694
159.532028
129.188477
168.995010
16.239925
10.965875
136.222672
154.647186
160.054321
134.990982
156.538574
-43.954807
-37.060394
25.863941
-5.691508
2.308086
-39.818722
11.224001
133.271805
139.659744
146.347397
130.762039
143.743530
132.244095
139.732498
133.138138
153.174316
141.019196
152.690353
142.195465
149.669357
122.453239
142.501694
155.196442
152.434540
155.060379
160.851990
159.435791
112.558029
155.730042
146.660553
160.600998
144.977783
146.726562
157.356781
117.363487
144.820969
126.355446
136.094620
171.248718
161.791901
-13.865242
143.540710
132.223709
144.841919
159.207458
146.397278
177.416916
143.576309
139.147415
157.894897
2.602711
137.016159
155.453461
148.119156
152.475052
141.308044
133.976364
142.391617
142.427658
140.319321
108.229431
3.167308
118.226418
139.539444
139.405075
150.029434
147.488510
148.804703
137.397827
148.583237
148.915573
169.221207
138.230164
144.521912
146.601868
137.255096
133.684418
152.049957
162.608063
153.367218
147.178925
141.310928
128.175812
145.814301
161.862289
143.794785
139.364136
132.221039
146.194321
154.580276
152.666702
143.490952
153.578857
153.740540
97.071098
150.626556
127.942863
136.337967
140.592178
125.971603
147.057236
157.130600
149.003052
144.899902
148.777542
157.360138
152.875549
14.823135
-5.788212
140.431763
157.788940
157.523544
115.451118
155.329803
173.652039
-49.909504
17.677311
-24.420422
2.971308
103.876884
9.694180
137.489502
121.068787
8.095823
-18.157223
-7.597655
-18.524380
-7.110995
141.671524
160.704803
-36.700554
2.311052
-8.617188
99.783684
150.640350
126.519958
115.028236
-42.810768
157.631317
144.184555
142.164398
163.783600
138.958344
154.615204
133.432922
136.529770
148.313492
143.088150
112.619667
157.994553
153.540710
144.060226
146.584351
141.097458
149.569229
174.738953
135.759216
-174.343643
154.589233
158.522766
157.826355
146.926727
135.239822
123.292915
112.317207
156.046478
141.324692
151.646408
166.213989
142.809433
125.893097
111.229942
148.932297
131.794815
177.459991
116.218613
135.451111
-178.390381
150.817444
152.210022
-11.840106
-39.277557
-5.880433
-17.959158
-61.836842
-3.130441
-46.649590
154.266968
136.166122
141.529922
152.522217
132.186081
117.036049
160.230881
156.944244
150.790863
150.996445
131.775513
167.644638
154.518021
158.588898
170.606201
151.872025
132.179947
145.364365
139.105774
161.535599
150.982468
158.933823
105.720039
149.304932
111.353249
142.500717
125.222534
148.796844
147.523071
147.917236
145.348801
128.216324
145.019669
156.297134
139.526505
127.542435
-17.494209
-44.334457
-3.314462
118.672417
112.204567
158.471558
141.365906
139.097885
5.086078
-50.225216
-32.247467
-33.278057
10.837723
-14.658734
-43.916286
1.895581
15.554056
-38.969635
-19.878889
166.801392
152.240829
27.712641
-2.853276
15.483931
-36.668091
12.267986
-2.503974
143.307251
177.627335
144.773560
151.915588
20.270550
6.189349
122.554131
159.996109
-146.313416
160.934235
7.796263
-34.470741
165.184235
170.780289
153.221756
144.313416
91.159309
146.488998
130.849319
125.654671
138.941498
144.897873
172.702774
152.713776
131.551224
148.311356
169.008011
161.026093
142.766052
152.818497
-35.810177
171.781509
141.820602
174.402679
-36.242214
20.910040
-47.498184
0.787582
-41.922939
6.011315
140.465271
171.452560
145.015793
151.195862
-4.606831
-25.130190
-19.141724
-35.665909
11.286378
174.871475
130.966522
152.355377
155.824860
159.268967
143.243256
135.988022
133.190216
134.520691
175.461868
173.389496
9.573762
-2.257934
10.217943
-1.359987
158.039307
151.699478
134.449203
-3.194940
139.880463
149.549255
134.074554
148.527740
164.286346
143.058975
154.378799
146.404495
-23.844219
3.269322
8.311463
-39.877209
29.971111
7.093179
147.946457
156.295959
155.382874
156.096909
137.181122
130.800278
159.858337
126.180168
112.780449
165.301437
143.518921
129.709290
148.011917
-179.298904
-154.214645
179.057449
-162.252777
-123.581062
-172.679932
179.489853
-157.838669
-175.803741
-125.990799
166.863159
153.324997
125.628525
149.912094
140.075897
148.816055
-9.237716
-21.021919
-21.631397
0.680413
-79.524597
160.837769
142.815247
147.040131
169.821823
143.971649
158.609268
163.511124
159.541946
149.484314
151.151855
123.830696
142.976852
132.719940
132.850067
142.388672
151.692230
124.056198
112.072731
135.537262
155.447067
123.912216
143.702667
119.833748
153.319458
142.862274
148.630005
135.337921
119.228920
143.614029
161.651184
172.324951
142.776962
157.088211
111.074371
150.770279
126.063591
145.816696
144.682251
129.241058
158.257858
154.365875
144.593262
146.766129
119.645821
131.575958
146.640854
-12.492598
5.746240
-17.756674
50.960018
-41.672485
144.281525
127.183884
-9.063276
-31.772823
11.566401
135.312714
130.269302
158.508881
130.434143
-35.302406
-44.729771
-36.326653
-9.633148
15.241524
142.122238
165.089981
144.332596
149.613205
168.486847
142.978821
169.141739
149.265610
-4.766126
16.246542
-44.534359
13.634647
157.134445
147.638412
153.333282
149.620865
144.934235
135.853943
151.971420
165.074249
131.771423
140.080994
140.747238
141.982620
36.733273
19.101189
-33.127777
22.836845
136.251038
112.384232
164.079819
137.778778
97.507103
159.360077
171.267609
-7.862547
-36.199066
-41.174118
7.324961
-20.844137
-27.131126
47.598644
10.838540
118.529785
138.044830
131.596802
120.018234
11.304424
-30.572281
-18.978088
152.028610
151.712906
146.922699
151.371292
161.982666
155.551300
131.136230
141.161713
143.411865
139.396637
141.927444
13.582932
-8.927265
9.343232
-38.159973
33.503021
-3.710457
5.292428
18.044754
142.193268
159.963394
175.890961
133.737991
132.357849
165.762466
159.628922
159.403931
-37.233997
147.997437
148.805710
135.539612
141.158066
114.404457
148.026398
151.682724
148.348557
138.267090
0.921111
11.131778
131.155792
161.488312
136.911377
151.757675
161.172058
149.127991
97.298309
109.294968
169.278580
151.858505
158.453964
142.799347
160.921906
131.914505
150.362885
157.243332
133.923294
102.927994
140.762329
128.928802
158.983536
149.673996
174.685287
16.713636
45.233009
57.447372
-6.476476
9.120161
27.508898
-44.748695
-46.870338
-35.328571
1.851817
149.072525
149.553635
177.806335
147.240097
133.881790
150.217743
146.605499
-40.858551
-28.672955
-3.963584
3.844965
-51.747650
-4.007315
155.347870
138.903778
-18.708279
21.919138
19.026796
4.036238
-45.592819
-4.239562
3.031251
-87.115234
-39.889599
-10.579441
-0.601008
-20.478258
6.243720
-41.387108
158.126556
161.099594
162.900055
144.985001
122.708122
138.023438
159.967133
153.759674
104.345604
130.592163
153.158234
162.170807
175.747513
157.418701
148.973160
167.522736
135.436386
-43.657810
-37.160450
-0.936073
-40.945141
140.748276
156.377548
131.231613
162.386322
136.821213
139.304047
101.816895
139.932831
125.785522
18.604757
-35.420097
14.557639
30.834160
38.414429
3.505540
20.602201
133.195007
128.522430
149.071503
167.023727
120.924530
161.054550
-0.901355
-2.119049
-36.532864
133.773666
140.780014
167.512863
138.922134
143.810791
141.269333
147.887650
154.286240
127.383377
140.351776
129.189087
119.905769
-2.423820
7.475276
5.388234
-50.314419
17.942162
-54.731606
-36.297882
-18.198395
-1.332661
-19.328882
-3.462889
-11.245543
-13.973493
134.666382
153.787964
125.285881
31.456032
12.887757
144.769363
161.556458
119.166130
170.226242
141.799683
139.970901
168.088974
173.423218
161.613266
169.204666
124.193871
145.368240
144.938187
6.686713
-35.101360
135.301773
133.224167
-41.695374
4.213427
6.079992
25.446768
-29.559736
-18.968204
146.690109
148.601883
156.353485
150.867310
148.045975
164.172058
130.464218
147.194687
134.435211
148.287613
153.252090
-16.190468
10.240520
-6.682605
-10.584462
146.309601
143.851913
123.570930
171.712234
171.011002
174.038162
143.620880
134.844757
147.811081
140.497269
152.517975
148.597443
144.150452
150.569611
-41.794777
147.660690
129.640808
158.111755
145.890488
142.050140
146.462006
171.471634
144.502625
126.463448
152.710114
159.906815
137.434143
147.204254
153.021713
153.395874
134.699112
155.179550
135.970642
148.192398
148.212418
128.901840
146.412476
146.357132
144.859009
114.305084
151.362823
157.700195
-37.386971
10.517394
22.128639
-32.715546
3.326725
151.716095
149.325577
150.688995
143.628036
-18.186045
21.195671
-36.112122
15.248810
6.082958
23.417789
145.789642
153.382706
123.836197
139.250839
140.760056
136.698654
129.768860
-173.088867
145.934006
167.306900
142.658310
147.786118
138.791779
176.043823
153.312561
139.675156
149.895218
156.929306
118.420898
150.040787
149.882080
135.887924
146.953430
138.600952
-178.544907
133.686874
127.232468
146.215530
149.777451
144.533188
173.079483
141.889679
158.062820
-168.273529
151.798706
175.662338
174.376801
159.583130
135.191910
149.421722
162.078812
17.560389
-0.786339
8.009693
-13.137423
1.534931
-41.774612
-34.502872
16.340078
10.215364
-13.989563
-39.854404
149.869034
127.349281
132.946182
162.371094
153.660110
153.017380
130.187576
143.179718
134.551346
-12.244564
29.308863
158.615433
150.813171
151.606064
179.215393
108.263680
147.503891
137.850998
129.741058
139.733963
162.772217
155.251404
129.478439
-8.109973
170.859543
160.889465
152.665375
135.300034
179.385452
118.606964
135.373001
-177.230606
179.627792
49.347054
-21.753708
174.076950
-33.181828
-11.084041
-50.346001
2.616512
-17.645996
31.973541
107.414619
157.406479
129.660477
129.772903
139.680740
135.070267
134.555939
117.079529
134.653259
133.965790
157.428879
128.808594
139.203049
-42.067913
-46.188309
-33.466469
-18.827778
-3.213331
19.160784
10.059931
163.812500
141.861847
107.498947
140.171295
141.846130
167.982254
137.899872
163.541122
139.085342
158.474319
151.505920
119.579529
123.785782
161.807373
143.999420
158.547424
127.766014
147.770721
133.643723
168.333527
143.042267
151.759308
149.089935
125.500267
159.966965
134.749756
138.317520
153.502365
133.866776
143.393158
131.869980
169.981201
150.986481
154.467499
149.175934
138.790497
146.761490
127.169479
157.391068
138.668564
156.002426
133.930740
137.285889
130.557297
167.443329
122.173447
155.221329
143.887436
136.639511
155.423676
156.809738
159.349350
140.183411
132.384079
152.063126
143.762100
-155.173828
-164.611847
23.699610
-134.354614
24.563833
35.323372
-149.024750
123.072929
147.854355
176.519897
151.704056
127.904823
145.070938
136.911514
144.326370
149.663620
147.418747
137.729736
154.623856
149.158127
152.231537
130.117096
132.514084
151.831955
132.305222
128.101486
-52.406796
2.675178
16.798546
23.618225
-6.563933
-3.182108
33.331501
32.841366
-29.360762
-24.312790
146.388733
120.826996
104.902565
112.109039
149.972717
150.617294
154.341660
166.230652
165.775024
144.730133
169.603012
162.498230
-44.280552
21.426085
139.577515
139.720932
162.684326
134.790726
154.134888
154.086197
97.135437
147.767853
137.290344
142.163467
157.344604
157.612228
138.772964
142.203049
140.098206
128.682968
129.420105
129.870529
133.046585
132.939575
165.238144
153.878815
139.988342
172.674408
150.602600
144.976440
144.214996
153.237732
160.917206
145.342529
131.958282
141.093582
-0.699975
-9.607951
142.415176
136.487198
-178.751160
162.593475
-11.055511
153.917267
140.875900
148.563126
134.052979
107.184937
156.513199
128.697266
150.527420
178.200485
154.320633
158.425232
129.921249
166.335938
140.963943
141.411163
148.121948
135.101517
138.342239
20.179083
31.504765
-42.402679
23.073210
14.485304
19.761429
24.718527
125.792885
128.243057
114.294724
-175.962936
146.147018
151.748871
142.278183
122.185959
141.000519
135.764404
139.822830
126.445511
142.685028
113.212563
139.795898
134.620056
133.676956
130.708771
148.912186
160.844025
156.587204
161.222748
144.286621
148.343475
166.425156
109.716141
137.043808
148.924973
144.046799
167.798859
0.146710
13.051275
-35.264915
-43.992958
128.186340
118.911209
165.780609
138.523285
152.675446
132.839493
161.203705
136.718948
140.547424
160.450562
124.832275
135.443512
160.790726
132.183121
-35.321964
-13.096520
-43.514572
13.274712
-46.567635
-0.160713
26.978128
-11.023623
115.014297
72.248764
165.716690
169.239624
156.704224
157.197464
145.260895
154.224411
171.752716
138.168167
115.958328
136.587616
166.442001
41.037571
110.120522
154.198746
137.650223
141.158722
134.975571
142.722992
151.520386
162.214203
150.471115
131.447357
65.096992
19.250790
-172.855118
-145.952423
-159.792618
178.323914
24.025784
143.372116
147.275909
158.186066
165.912918
157.440872
153.284164
140.005157
157.712906
143.423264
104.914352
120.970268
134.621429
146.076645
112.513359
151.136047
126.347549
149.903976
165.912872
159.201721
151.998734
171.368927
131.956924
15.277983
4.158782
129.892715
143.107162
171.494629
138.304428
159.118835
156.931671
127.980133
157.406097
164.921432
148.598160
111.660149
27.428877
152.802719
121.049438
135.981155
115.937195
145.069077
145.857590
139.765335
132.625061
137.831589
139.547607
137.945343
140.700790
136.035263
142.040955
130.970566
133.767029
159.656952
140.574097
135.486526
136.081345
161.485504
137.013336
134.425293
2.818000
-47.005898
-12.863160
-6.286530
-26.207930
18.248335
-17.129066
136.721558
138.266083
146.056000
126.465057
127.052780
137.391205
152.770752
130.324203
153.823959
135.160629
158.776962
146.055466
114.134735
147.854248
152.585190
142.602417
162.310226
170.424881
148.367416
162.904510
143.665619
162.953720
160.034592
145.163971
126.198341
155.155563
166.279266
159.779938
-178.907089
146.146255
161.537354
147.303146
155.965103
-42.766777
6.051617
-0.238211
27.901165
6.879284
-18.770910
-4.848120
29.784933
12.242824
4.144253
-43.972534
148.120346
147.424149
145.050598
130.784088
174.173065
129.836227
153.459351
149.153625
148.199341
136.018204
143.845291
154.359329
111.600601
170.476929
147.208115
162.929184
154.800552
130.725784
151.895920
155.627670
97.168694
148.561829
156.095078
140.249069
150.481140
155.202087
137.741837
148.413376
-150.353104
177.951370
170.984558
-160.771912
30.479485
149.493546
129.747437
139.072647
155.979950
-167.673706
163.971664
165.590897
160.734207
141.282288
139.788742
151.657593
177.196121
157.517410
109.308228
149.276596
170.014053
144.171143
143.579025
138.843414
128.287491
151.471680
165.584122
143.924316
147.869919
168.305038
158.915344
137.867661
146.062714
138.480896
143.950882
128.627808
160.513504
127.647293
139.839233
139.779846
146.840866
147.620331
173.823288
131.838226
130.728821
144.612411
-12.758798
-8.723527
-10.119328
150.149445
132.365158
151.720551
158.867767
139.260620
157.620148
160.532837
142.067520
170.824692
-24.889820
0.580809
-25.144638
0.217606
145.030823
-15.918983
23.857176
-42.011139
1.671521
-40.068478
14.477696
-32.032864
-1.047358
-0.756922
3.943920
135.074799
139.973282
146.586212
145.288193
143.928391
116.489418
152.042404
128.352600
155.305023
-81.927734
149.866089
155.992554
140.753525
138.694397
153.395966
151.877914
163.451111
133.664856
159.005890
161.301132
3.209491
26.021568
-59.021019
-37.947838
12.062741
120.164360
139.524200
156.556137
141.576477
-8.798437
-14.633761
-45.305931
-0.019782
-33.950829
-20.286728
151.335190
136.725647
-45.271172
173.370483
-13.926970
10.743745
146.091919
-179.934387
134.762436
113.226418
140.904892
145.074539
159.035599
142.707474
146.093414
153.121857
160.530167
118.413055
159.363510
160.364090
115.888702
146.693054
165.031372
152.863525
167.358032
148.537735
142.402832
156.800507
164.996811
162.284149
133.188370
174.407074
146.235992
169.132599
151.691040
141.878952
160.059616
125.999390
133.291306
162.999451
152.710907
179.857346
151.592728
179.842972
158.832687
156.684830
142.334000
123.259720
150.983139
75.804710
149.874420
135.775299
154.029816
145.539551
160.910934
133.466232
156.197067
170.588638
142.218735
138.874985
160.300522
156.425171
142.997604
118.085716
161.180817
153.025101
137.736053
147.378922
152.392212
122.081589
146.500290
124.807602
127.955666
161.470856
126.320297
20.381968
-4.442060
-9.202398
-16.127159
144.705566
0.599378
82.129318
156.789825
148.814514
-118.872589
121.187248
157.986267
150.862976
137.695099
145.987808
162.974915
152.614227
144.143265
140.016998
-25.567108
4.091942
147.678741
140.746170
118.744530
144.102890
137.968719
173.254120
148.433182
-158.920349
147.121445
140.794830
121.022964
147.062164
152.909821
166.016037
120.901855
141.448669
151.658524
136.846985
137.173492
142.151657
135.965973
-37.116486
-29.533323
-27.495520
103.387810
133.216278
151.747528
159.779877
140.317383
146.762665
138.754791
130.986389
150.955261
174.925323
130.717865
140.859528
151.612808
11.849073
144.334000
119.819061
149.386932
143.223846
142.215607
138.461212
146.391434
163.828705
150.058578
149.830170
144.540100
-33.271564
-54.027351
7.168121
132.463394
150.683929
144.947372
81.006767
20.827654
7.398178
141.510330
-179.521103
-15.608448
135.249359
152.221085
138.367310
129.550369
147.124741
139.948654
145.954361
164.254562
158.575790
129.360489
128.428909
143.529770
145.568680
117.184456
164.569504
132.581528
172.131577
142.602463
113.339600
158.605072
156.856979
152.469482
158.026581
144.498520
175.414383
120.294144
154.973083
152.057617
145.991959
154.238541
176.881256
163.802643
174.769196
141.760971
137.621277
129.067841
135.825989
172.696762
144.017639
148.870743
162.837952
165.825027
-46.732235
-34.675774
2.862318
168.859894
136.723984
129.415237
154.390945
143.876831
141.635880
174.044144
118.969048
141.022598
136.893845
142.709915
161.419662
129.692169
154.913895
169.303543
143.916138
140.778580
-156.652695
137.422791
139.329971
157.884567
144.986954
138.045502
165.330582
169.850174
169.709396
169.398224
154.637909
126.654991
-6.087790
-12.982773
-21.808571
135.723892
150.343842
169.345047
132.928253
140.086136
-2.598345
22.726814
151.844467
150.183701
138.651550
128.338272
143.467926
160.461044
147.478851
138.271790
151.230164
143.550980
158.490768
155.898392
156.094635
159.478577
125.821213
138.633881
153.800919
139.735397
-177.870636
149.704346
167.598511
159.836365
171.780777
149.105118
92.348915
13.402474
26.062983
-0.896566
23.528852
-22.420033
-39.263893
158.872513
167.483902
149.087692
159.478683
143.255035
158.443283
143.799332
152.295868
133.536133
139.987732
147.676407
147.272858
129.608078
139.749802
122.181068
140.540253
158.683136
144.918472
158.905899
150.572433
156.618637
-26.840696
-30.720102
-41.831203
9.253255
-9.539926
143.063690
-18.938805
18.555861
-3.207233
-20.953220
-18.879877
140.060074
143.621719
151.792450
123.541763
24.170977
16.525684
20.812731
133.390915
143.827988
112.536209
124.413147
145.901062
163.577988
153.124786
-39.844517
7.216293
-9.581172
-45.466431
-34.159740
-20.932909
-32.468769
-3.149084
21.336983
145.397324
159.591187
138.997101
144.018906
136.238266
154.243713
113.614777
151.671768
171.716904
162.261826
143.944321
149.216049
164.827530
149.283569
146.835648
145.503937
152.714737
149.915024
132.181870
114.442329
127.688179
154.073059
157.278519
10.532874
-42.613308
8.208965
-29.709415
-10.873499
18.506109
-18.959745
-38.866314
7.297884
159.827774
159.221069
146.770187
136.038437
155.988708
151.382050
135.783173
39.938164
166.995117
-140.764023
133.064438
141.248657
140.990952
152.113800
142.504333
167.827362
160.517426
145.078094
128.616318
36.098103
29.514950
121.735878
-98.898956
-165.313065
-166.867371
170.774475
-149.881592
-170.765518
-156.227188
-167.388657
172.975067
-158.387756
-171.942917
-173.464676
176.966614
61.556324
-140.003952
151.806549
169.156448
146.727188
121.303009
158.064590
137.842239
160.166611
132.751358
151.815613
149.553604
146.150772
172.833435
145.214020
-28.002409
-47.197666
-18.090099
152.758484
163.788284
143.413986
153.106903
138.292328
150.754013
134.954681
145.063599
142.888641
144.214523
123.188820
162.169983
149.968079
123.102432
144.428665
146.353317
149.844070
156.268631
145.523895
133.491913
129.650055
153.733810
146.083176
134.046082
150.427795
157.164505
132.398407
-24.431530
-11.643441
-9.110029
1.337205
161.995361
149.683044
-176.729294
142.025330
1.525980
29.501463
146.380463
129.966446
122.662704
168.268326
150.430969
143.634491
21.001995
2.470767
-0.988338
-3.796946
-4.173496
16.268560
-34.455700
37.920563
175.071747
128.204376
113.651146
126.594162
154.613937
120.717247
142.458984
171.152176
154.382355
148.610046
143.397644
136.012299
150.607941
148.979736
141.588470
129.996277
91.105972
126.922546
147.304886
129.348907
158.243759
148.599762
108.752419
149.511276
134.614883
152.391739
155.327637
133.730072
156.313614
171.924347
142.482162
147.086655
149.451721
142.681671
151.393600
148.796402
145.363541
155.717590
147.409073
168.103760
140.914612
116.284142
148.068024
156.033859
137.472580
137.961304
136.423569
140.714935
151.839798
144.183151
161.351059
135.379501
149.873581
148.493347
151.610489
153.318359
144.306335
147.490997
140.327591
4.102791
-20.777042
-19.431356
10.137002
24.238178
-28.770582
-37.413410
5.661193
-24.197285
49.726826
-45.935024
-8.580437
-14.042821
-38.362164
145.135147
149.255615
113.845535
167.068283
-37.720234
-5.018836
-46.500126
-17.346430
-2.812438
-8.335856
-34.468296
-7.339438
22.748734
-19.590044
0.393664
132.060532
113.669151
122.318092
155.183823
152.886841
141.564880
4.386106
133.428635
154.875275
120.583542
110.920853
146.951447
146.402039
17.866978
134.963776
-4.095338
-46.815693
-26.976179
4.131000
-10.586637
-0.823770
-16.617083
160.443665
149.786774
138.345856
136.860611
160.866791
153.933502
144.338318
145.920120
151.518600
146.302292
139.891800
143.294815
146.947617
-34.230606
6.772046
-2.484434
-66.275810
8.887565
-43.393475
-35.225117
121.919197
111.177010
171.305328
148.174194
144.472702
146.295273
157.850082
142.917816
141.331985
155.646057
152.947357
144.226669
155.249664
129.776260
123.216637
108.805840
150.889008
165.670364
21.552116
116.206879
136.833115
145.107635
134.932205
154.231308
146.718979
124.834663
151.961563
145.527496
121.783356
148.711136
142.134949
159.826492
155.104630
151.379059
122.821182
153.438583
161.663071
167.996368
136.622665
114.951546
149.591949
140.998627
150.007339
148.048477
152.624390
151.046906
135.895004
34.452675
127.937508
150.377182
141.157043
172.113678
134.179886
148.433578
150.007431
155.608292
143.482468
126.129219
139.674591
155.884781
155.768768
139.535751
111.494858
118.151596
120.337151
153.315979
135.482803
120.419067
163.661194
141.334091
130.980408
132.482956
154.878220
-25.526928
-14.360038
-12.631636
-13.198586
155.253418
148.574203
147.351562
-161.496689
158.299973
139.001602
124.700218
172.485291
152.470016
139.094345
123.010773
137.320923
135.536682
-179.054352
144.271774
167.668655
161.513412
174.762833
155.039276
160.337952
137.350098
-5.556155
-15.983142
-33.886665
-14.090734
-32.057987
14.353702
-43.521763
27.306940
-4.009806
135.059265
4.779998
2.777278
25.084097
-21.362854
-45.834667
-36.493031
-40.000080
15.679962
-46.154488
-32.253994
142.667358
160.366531
125.403030
142.654831
150.932861
133.411224
144.337799
64.642410
-9.893740
28.136612
-1.235431
-40.263630
6.147873
1.559594
8.879913
-36.692230
-26.402662
156.642914
146.680893
149.585785
158.055420
141.520233
103.408119
145.811218
167.301712
144.479080
179.183136
144.387192
149.030792
131.513870
-41.823654
-26.315237
-2.536207
144.394638
141.157074
126.305862
137.545731
134.652863
143.519836
161.299545
115.461189
165.288132
149.598312
145.128937
133.157501
137.580322
140.414413
143.308517
151.518494
177.846222
161.254074
140.930313
142.094193
161.975998
163.917007
141.980637
148.207291
147.161835
156.044556
153.114197
-178.520096
177.120148
144.545288
139.300064
5.025819
16.562624
-8.146879
9.935946
-41.370304
-32.821014
-86.395950
34.458965
7.277181
1.916528
-26.910864
29.328930
12.857284
9.322827
-37.687984
110.176079
167.076080
132.168259
132.177414
133.294052
138.680969
143.673157
130.863235
168.432419
133.935196
125.132912
148.789017
-43.862335
-22.461170
-1.319528
-5.618276
-3.599945
-6.929568
7.169380
-25.992378
-42.449429
17.535763
141.111755
132.073044
167.315002
142.384033
158.665329
146.202072
122.421051
127.416054
146.490143
-39.416809
11.547718
-32.298820
-41.604797
144.886276
167.008911
157.831268
164.691254
150.662033
-135.945374
-175.030807
110.251518
151.430313
133.578430
140.427429
136.203918
133.573868
139.135468
144.076080
165.849091
122.765701
153.073685
138.517014
122.844963
129.382843
142.110031
-26.339891
-40.749619
162.396561
141.915237
148.922089
157.720322
145.041107
161.731140
122.221458
136.649628
145.941788
135.892746
132.298325
134.212357
153.979065
137.824326
-4.387624
143.996033
160.828201
103.053589
125.981850
154.620728
-37.992172
12.268436
-16.002949
8.730886
3.198554
-10.703532
167.956055
154.309113
147.425064
142.365341
142.421097
136.632751
-49.422684
-46.118126
-35.844688
3.396901
137.942398
131.212494
143.775360
143.626389
164.892075
132.089981
125.815277
174.368088
161.671524
170.784866
158.126801
151.377289
133.174469
167.449051
133.851425
158.195389
146.535889
166.078049
148.782761
141.771255
151.030090
141.522308
151.819611
162.241333
174.776917
128.333694
120.291397
139.437592
-35.544727
143.931351
140.545273
126.517555
147.562286
149.268463
170.805573
149.473740
161.518112
145.196625
-39.624611
134.108871
151.149353
24.167389
139.293350
132.246506
156.171051
142.577850
149.428879
124.530861
141.302795
15.141120
11.009093
153.666229
164.410782
140.187027
152.462555
110.600525
137.094910
144.437531
140.219376
120.442131
179.536041
157.617416
121.364983
147.046173
113.130478
114.061806
162.818588
159.760651
175.109695
143.521179
152.056671
178.357529
150.798828
141.302338
142.704712
153.871719
130.276184
153.445175
156.885864
128.993774
142.616669
120.459694
154.579269
155.059036
126.530724
141.910278
173.341263
97.667923
165.934265
150.182678
148.849426
124.670288
115.537468
175.147629
-39.899048
-20.469881
-1.359987
61.948803
-34.151123
-41.477600
-11.532081
-4.864739
-40.316303
142.160034
135.510666
165.990768
103.407448
135.311111
163.574768
-21.681334
-44.705441
-17.653440
4.832861
134.611725
134.867645
140.486130
145.857758
147.414200
143.838806
138.086502
154.474747
135.790649
164.527130
144.068680
124.634636
142.319168
139.116440
138.226257
125.822380
147.907288
154.727966
146.363220
147.836807
128.326004
46.152367
-162.433289
-162.149368
-161.413498
-156.170609
28.156595
15.020783
15.400614
162.339691
175.818436
105.002907
152.989731
132.694702
162.412430
155.097595
141.256897
146.131378
143.031555
131.598663
104.381279
139.723862
149.871475
125.978928
138.458633
151.566376
147.077057
145.158783
159.695023
154.500778
152.901337
132.496307
133.844742
141.968185
156.546173
130.147171
139.581436
131.985565
102.318695
141.472260
143.198380
134.406784
146.256744
156.463959
135.837082
140.426025
152.063904
113.841240
151.527374
133.604279
152.035889
133.610840
125.678001
140.311142
150.893585
132.767593
150.126160
142.135040
135.032181
152.050034
149.549469
160.577942
152.281769
149.661606
150.347214
101.716782
-173.494415
-179.117950
145.255005
148.908966
150.521927
138.153091
149.293991
153.891602
137.643021
139.719467
129.799683
133.392761
157.022888
159.151276
131.877701
157.055176
150.139343
141.589081
95.633728
144.830215
139.830841
149.881226
154.904648
122.825485
142.571564
139.470001
159.448883
147.658722
151.444016
171.236771
141.357300
137.719589
135.449905
14.345254
64.437431
-4.300062
23.643400
22.177570
48.657597
-164.777084
-171.613159
45.755695
172.188889
34.712490
-129.216400
175.916245
175.109512
152.900696
-160.342682
-152.780518
70.862892
18.400225
110.892197
4.551565
-4.301520
-7.356794
5.713676
-48.207993
-30.273993
-36.083275
-32.529144
144.817703
164.260834
141.649353
129.287674
150.084229
172.358978
146.279953
147.223373
146.244736
143.372818
159.821289
69.027168
-141.323273
34.954494
128.950317
-147.763535
173.351425
-143.979034
160.570236
-139.270935
152.031540
149.477921
109.383385
148.352661
167.556717
123.129395
145.362137
-17.593466
79.816139
-36.936607
1.862986
2.921747
18.635324
-21.206627
-17.706867
31.352482
-36.632187
-20.306980
-13.586306
164.906250
128.718735
165.261658
131.939560
158.704941
131.205124
161.722321
155.919083
142.447601
147.344849
128.062271
151.304718
145.553574
146.817261
166.285614
129.958328
146.213837
145.529602
133.475296
145.686523
146.758926
173.327820
143.694611
140.684433
165.853363
138.885834
116.347565
163.031509
138.959549
30.294060
-0.593473
5.072499
134.463928
156.151672
146.297119
137.975845
161.893555
154.379730
154.820251
144.062912
133.588226
151.199890
111.803635
170.853149
172.382568
146.551590
143.717102
149.212601
134.958817
159.761246
132.679916
135.564377
133.575287
167.600433
129.900848
170.470062
147.258591
148.853943
134.391525
154.166138
138.010925
149.595520
138.288910
140.474625
148.171875
169.375046
131.273010
168.136429
135.679214
162.521469
158.003357
174.966888
137.080414
155.992325
166.539963
125.788338
142.525436
132.694672
20.245840
-31.800150
-51.782967
-46.732372
-11.909264
-29.990894
-19.951435
11.165090
-22.019825
3.515801
-19.058615
4.626434
5.972974
-7.922187
133.074051
119.374954
121.820801
132.304718
152.931885
149.824600
129.865768
146.698181
171.538757
132.901199
170.797729
156.838791
153.359589
120.993217
144.100769
144.489059
158.250549
49.216568
-12.224597
15.504474
138.937103
146.049850
127.203316
150.538422
78.804016
108.248833
106.759003
142.105392
153.902023
156.101868
132.084824
138.835144
144.721603
157.642563
145.308853
170.383072
147.907715
141.071182
139.269653
163.322662
154.801331
141.810913
143.162827
143.540863
125.696358
170.365982
137.627945
158.227386
124.521362
150.787369
142.838226
162.046722
130.156570
131.781631
142.808029
46.923260
1.628707
-5.945475
-38.994503
127.770073
138.488083
147.111649
145.405624
147.171356
144.681992
138.102463
151.470383
137.107971
164.462875
135.253555
120.358841
146.161560
153.261017
142.020447
135.001495
153.399185
116.682434
147.863251
128.440033
143.038406
138.660797
143.773911
147.547958
71.841553
135.140991
155.617676
158.755188
130.504868
166.629807
169.555283
148.510315
-26.599226
167.020782
132.919586
128.885315
148.088684
138.157318
82.880157
146.089874
163.816040
169.399765
-18.839964
-37.428524
29.915148
137.245575
153.993607
145.874863
167.081924
178.117981
132.029938
136.532471
145.880890
126.928421
154.231857
168.492004
143.364746
20.010351
12.867561
144.982101
136.028381
150.916733
143.797226
148.126541
169.159439
149.767883
144.308029
142.445114
142.125534
159.942673
129.800140
170.586380
141.455948
138.596390
151.453568
146.616608
152.040268
149.298416
132.143082
141.476044
138.582489
129.431229
148.966675
27.747759
22.153593
12.765723
49.769264
-49.768566
-20.064304
147.539886
123.972900
102.090652
144.437897
173.984024
136.917786
22.458399
16.021370
152.829742
178.881439
157.231003
169.529602
111.848816
137.359100
162.247070
141.434494
148.182236
139.633789
130.216705
142.821381
149.501678
177.534531
144.911606
148.858109
123.858070
172.331985
175.668655
105.388863
154.606537
143.914062
146.503540
154.451340
157.614517
143.372360
134.477814
140.119492
140.715424
138.199173
152.053650
148.168137
150.359879
130.826172
145.984146
151.774200
145.277344
145.560532
137.894012
127.084908
150.281509
168.773972
148.933685
153.296631
134.265686
149.222824
175.508560
158.720825
172.028473
139.746841
144.622437
157.346390
147.852631
151.702911
152.329529
-22.073624
-15.004580
24.969166
125.126221
144.408844
2.138082
-21.122280
3.197084
-2.932581
-42.850792
-47.004463
22.085634
8.527928
8.160172
12.693485
-178.636841
143.987320
149.207230
150.901672
135.252380
131.362167
140.215652
139.750916
156.031891
171.363083
126.402740
124.878349
145.205078
140.424789
-7.187281
-23.127680
150.811493
159.723221
145.823593
-174.236923
140.927841
138.229218
158.551392
-3.665113
-41.333046
3.630977
-43.094162
12.325681
-4.795711
3.353220
-16.142841
-14.882035
1.284356
133.539978
138.326965
161.724548
145.546173
114.678650
157.625320
-43.888184
14.798861
132.681808
140.954117
156.303558
150.627228
170.408600
159.680710
131.035400
141.228088
157.074142
163.003601
139.471161
169.444458
155.486771
137.228180
138.684326
139.983475
159.050888
134.233871
114.079941
168.835175
140.885315
152.800934
141.625839
159.880142
142.545654
151.580765
120.532372
160.646561
143.371567
139.020630
174.867538
124.168571
160.756683
149.251968
146.495361
154.019913
144.336472
134.412048
119.549248
87.319122
147.795563
130.682495
151.268112
136.859665
149.098572
148.309540
144.838272
4.175185
0.973978
29.747913
-15.845480
5.096276
12.245513
-19.226559
-34.255829
-14.087760
25.738834
124.745506
146.690811
146.328690
139.002380
171.585617
132.804840
19.661493
-18.015978
11.796652
-25.586916
149.837082
141.161514
119.610733
154.129593
121.655388
41.966808
-157.857224
51.275906
151.264893
-159.771423
-165.946243
-161.462006
-164.852051
26.470877
31.358555
24.177729
22.806759
37.768654
15.505702
23.072468
168.555969
152.099426
163.877457
30.509474
6.136415
-23.320120
13.727362
-6.970772
-6.198465
137.594284
127.155975
132.112686
137.795547
129.024734
146.581741
123.767952
144.624695
140.323303
146.462341
150.999283
154.381226
113.557816
143.879562
131.901047
150.373779
157.095078
136.913513
163.219711
158.661865
148.588013
128.034393
150.358185
128.785339
145.191925
124.754761
157.761795
162.645599
160.856140
142.754990
153.248505
162.962875
128.547119
130.842636
154.426834
153.923462
153.327118
124.991638
147.975266
163.043686
139.482391
122.088890
146.608780
150.952133
125.674637
147.030273
143.020813
137.280884
142.544327
149.685196
137.736130
166.237305
173.465881
35.323483
113.551697
148.276382
-46.386471
-5.881599
-2.277870
3.304109
-7.493576
-49.303665
-44.628220
-9.562298
-57.921413
6.491294
-4.911670
-2.735665
-17.175158
10.584462
18.133055
132.085678
150.284149
143.588470
154.885162
134.920319
165.107040
139.797623
125.743423
154.253387
150.468872
166.366302
141.852066
171.166306
147.170486
126.637299
174.551315
156.231461
2.343181
126.541077
147.787888
146.087662
151.494232
146.328445
133.461319
141.448151
127.445503
137.129181
128.016022
112.826065
165.064880
-36.206264
3.525312
17.680223
6.664826
-29.745090
-42.829170
-41.671200
-13.711508
4.523852
4.899690
144.365051
141.519531
144.059265
155.706451
135.530334
146.484116
122.038643
154.490341
145.862335
151.713882
131.726044
157.124176
175.795959
129.743500
154.361664
135.716827
159.959366
160.661636
133.598511
159.509079
133.062836
129.030060
172.770798
122.346184
-26.959272
11.336123
20.485588
155.169220
172.838120
120.285187
136.142944
132.084290
143.485840
162.623749
147.989136
125.110207
142.954834
142.673248
137.207214
137.422470
146.034042
162.676071
-2.147945
-49.172241
-33.880463
17.468151
29.630899
-8.503644
-24.165194
6.493016
38.741608
158.752808
168.637909
141.398956
156.900085
174.223236
146.429626
149.016327
135.969055
172.943573
132.375702
134.332642
144.932022
145.943588
130.393219
139.507095
126.564201
161.570007
166.452377
139.243469
139.151901
113.945427
167.683884
137.327209
179.865829
133.112534
114.735039
140.017883
125.701645
173.274887
139.386230
163.449265
151.814301
137.816238
156.595551
146.789780
158.390076
137.814926
-43.633461
141.146790
133.224503
167.134521
147.560730
145.291580
127.564529
136.887756
127.523003
138.396759
140.203415
144.862396
115.956963
157.581955
126.359970
148.261414
117.139633
142.142990
150.139999
170.097534
131.560944
138.038864
147.117844
130.738480
152.663818
143.231369
143.086929
147.537079
-178.486755
157.024734
154.149429
158.094330
146.560745
150.471024
127.644989
135.890930
140.474869
151.074539
131.699966
153.352859
127.738312
142.214615
151.478180
142.039810
158.584991
164.816971
148.062515
148.540237
118.901909
152.707352
151.420395
129.447647
163.841187
146.785492
139.535919
4.637556
-29.710188
-26.781965
134.815170
127.274666
118.678642
141.673798
165.153275
-14.833090
-13.360198
-15.498380
-48.018620
-7.534889
-3.122112
1.613254
-1.833657
55.080894
-24.224625
-4.009611
-17.433989
139.687729
119.946793
140.062653
136.539841
113.200859
131.294098
140.322983
16.318979
-41.348503
22.102240
10.521192
18.861801
121.610832
142.173355
147.951401
142.891129
126.223320
142.292252
128.917572
142.798782
113.148445
141.104538
-96.451416
135.207764
165.159332
141.971481
154.580658
140.739517
148.050552
120.608406
144.237885
134.624146
145.011261
138.212128
141.681198
156.219833
159.607437
138.290253
153.237350
147.356750
174.867477
159.132858
170.167938
164.622162
167.155655
163.931580
159.824249
116.428780
135.650635
161.236954
155.977173
160.287476
153.686081
147.418091
134.764984
143.536270
139.542908
153.719162
126.015289
129.319138
134.783539
153.923477
21.021072
-2.277784
-28.400293
-4.355231
2.397514
149.713730
136.711426
-140.357498
145.353912
148.585922
137.516296
135.597015
123.300941
132.050720
139.447937
146.471100
151.467255
146.179657
132.673080
174.513840
139.058853
121.162437
147.777267
105.872887
160.446548
137.006271
147.374542
151.774780
161.374542
129.028748
168.492081
145.543350
150.135941
159.005127
157.099930
142.818726
139.358658
128.997025
151.223175
143.250793
141.185730
148.127792
152.227844
35.256664
25.052113
147.396423
143.777222
163.956726
156.782059
146.567688
128.412125
138.220474
147.965637
139.505875
151.380966
154.611237
159.620560
140.684021
127.526131
122.331566
138.004974
144.953278
150.487259
156.047241
145.286514
5.667594
-29.498489
164.947906
128.089066
146.586349
160.531723
16.936756
41.689186
-25.272337
45.227890
151.961853
138.109802
-18.705317
159.057312
115.830757
127.273926
140.958878
124.054054
140.564255
137.105438
147.521744
157.388626
151.368393
143.346283
144.850143
155.054688
158.084305
151.244141
145.736252
131.105591
146.752670
136.787567
147.598038
132.534348
147.796082
139.090866
152.270828
149.954483
140.086792
149.131271
139.904739
158.617645
154.016220
147.382065
110.538353
107.858559
163.368973
130.993698
140.855270
138.340317
11.149152
-8.363372
1.232100
8.771223
17.233511
-41.100670
-36.292831
-15.517117
-7.607283
14.866137
23.286840
139.611725
145.876419
139.332687
147.940231
143.850113
163.270370
-156.251480
133.632980
123.520660
135.484497
142.271988
145.929001
148.065521
148.752930
116.741493
143.467361
138.709671
155.108505
121.886826
152.708511
139.650833
150.280731
139.902298
144.575165
132.234116
157.435913
155.908356
4.563470
109.890678
-173.909790
167.960632
170.453247
113.797462
140.815384
150.383240
-10.577209
-12.307349
5.241945
130.421463
156.240829
147.397766
165.196564
158.400055
141.211685
149.413544
145.194641
152.813705
148.908478
156.409042
178.871506
134.476807
117.747757
129.005539
154.695786
143.094284
149.533676
143.423660
156.456802
134.945511
120.448982
163.289413
174.969070
155.047546
143.853256
161.224243
141.810135
140.622574
166.274734
123.952599
150.925171
141.533554
162.571152
149.065552
150.124130
156.284531
152.464966
109.352470
163.936981
154.905930
136.689133
146.522903
151.006683
143.142487
169.627380
149.026932
105.360474
145.260681
0.921323
8.603913
3.367669
10.847145
-23.323441
26.661938
-45.561405
8.790686
140.653320
139.978592
-45.955357
-26.436701
-50.541065
45.924511
-2.574278
-39.356869
-18.221060
-48.061104
1.087145
-167.817749
127.614151
165.996460
150.466385
87.132881
21.840456
-13.913385
52.770496
107.364548
135.195541
163.082230
161.512909
147.674713
152.342529
151.051682
160.778671
-21.192741
-84.850319
-5.417938
-13.080687
-40.495380
7.116676
12.001257
129.278534
150.203125
143.247330
29.221245
-165.370773
17.294567
17.592890
39.102757
40.551327
30.085308
30.956806
140.441910
136.888397
156.662186
-66.569557
-40.284698
-18.154472
-30.377186
-41.812092
24.455612
9.901806
35.228233
1.295280
-15.685660
-2.022553
-18.173994
-5.188255
9.700365
33.901665
27.102018
-9.224560
9.988692
-17.400126
-46.037834
161.271606
158.335251
158.439133
133.182999
141.665497
151.918594
133.222092
157.614075
148.209305
11.543469
3.004591
-40.239197
-34.456314
-7.393270
-7.471652
131.128937
160.952759
146.593445
154.801971
152.137756
144.151459
138.376236
154.364120
143.629150
108.105141
138.901520
131.638535
156.073929
136.724548
133.259109
22.395468
142.617874
121.773384
154.097290
172.335114
149.117172
157.229462
149.889282
146.616180
147.163040
140.503372
140.735062
153.524994
150.251099
140.414047
143.421005
145.127060
142.704117
178.149231
140.568832
142.408127
130.664505
138.702362
157.960663
151.045700
128.229828
145.104370
130.006302
150.411499
148.163620
152.021820
140.363495
151.597885
153.750961
152.338181
138.647507
154.161835
166.073837
143.185379
150.781448
140.179031
127.702972
172.963501
130.970596
134.805115
149.200165
140.149963
140.611069
163.717484
108.314270
-159.883148
-162.822647
172.235535
124.280846
135.392914
-126.842155
150.848633
-134.951431
175.580383
179.145218
-139.571091
111.307686
38.173073
12.154823
146.390762
-28.530663
-22.900476
-134.116623
147.008606
-46.127316
-49.233143
21.693966
32.485088
31.614527
-11.259020
-17.598494
-22.418270
155.304443
147.531921
22.524014
-35.860378
-27.850489
-38.087852
-31.308748
-17.093237
8.286952
143.866821
155.808823
139.145340
142.123093
176.272842
138.368317
-2.850668
154.524857
146.911377
127.733505
145.163834
109.834297
152.805588
142.061157
147.113281
175.153641
155.580856
125.823494
139.980164
144.582672
119.498718
141.110794
129.408264
166.448181
159.992737
130.352051
173.743500
130.755768
153.118912
151.698425
142.953659
122.857307
134.205307
147.804962
29.956198
26.690777
-32.467663
135.346832
155.529221
165.710846
116.782265
-10.703036
-11.416492
1.162474
127.727890
92.724739
130.490921
146.731003
132.580780
38.343674
123.659882
-137.349564
-169.637115
-175.516159
23.557775
152.109543
133.251022
-24.222351
148.765533
164.446686
158.857132
153.113464
177.089645
160.403015
128.157562
140.240326
143.451263
145.692245
163.656265
134.332489
141.224335
133.354828
147.361465
139.423920
144.690399
143.995956
9.173289
154.089600
135.901749
157.869690
148.572037
9.749635
0.437455
154.251419
143.173218
-179.916061
123.337936
-11.714299
-10.932342
4.101884
25.628384
-40.907486
14.930055
24.506197
-28.950817
152.558029
148.038895
173.023453
163.851639
145.604630
149.551849
126.323997
144.058334
145.647766
143.960251
150.355316
-36.817726
-40.763672
124.086578
131.659973
168.365677
146.261108
146.148270
85.907455
129.892517
158.637329
174.411270
133.568924
151.903168
152.990143
140.332230
129.005447
158.333969
23.072966
11.603269
149.334290
144.672394
147.645721
150.989716
145.680161
151.413849
126.707008
160.443604
149.327011
141.845154
156.655243
137.364655
158.057968
178.923141
144.577301
134.440170
117.428635
131.894989
166.439484
130.931427
130.910538
144.095169
122.599823
-19.944399
8.939010
4.464140
-7.981237
14.282626
15.790140
-11.962730
24.110888
-54.576416
143.451721
145.337326
134.218216
146.895325
124.472321
156.879669
130.025314
141.250702
174.526810
147.501999
144.675690
140.491821
153.888779
147.104202
160.829178
159.395584
134.100998
141.371048
150.556625
151.700439
157.163910
122.767250
101.683922
164.117859
142.413452
144.170639
170.527405
146.686172
138.689423
139.108704
161.264587
141.618027
176.998398
144.144592
107.451721
138.676651
142.779434
165.820038
130.332581
167.830734
-17.402182
-6.367782
-16.027596
163.226822
152.623184
138.264679
167.765991
148.287750
156.490143
136.007584
125.198288
154.619446
141.227844
170.017273
119.078369
111.027290
153.704742
157.271622
8.392156
-14.006773
-21.999331
-17.207832
-61.687500
24.397381
-35.807438
121.888176
161.117279
141.303513
115.418839
151.241287
140.235123
152.575623
138.517548
167.028030
122.849892
147.811630
4.027593
0.493372
6.377289
-42.707245
151.904526
146.043640
176.179703
136.925278
149.159317
149.567337
163.255112
168.965073
155.953674
144.476913
158.451996
141.187378
143.325485
128.585709
138.570358
161.341110
142.294144
146.181747
164.407578
154.267715
144.146088
158.502106
178.086533
164.865829
145.628998
144.762177
140.387756
149.016342
136.517410
138.267365
28.131762
-18.667233
-5.329360
-45.747890
-13.972106
-10.438617
8.134459
-34.287643
0.735685
-15.351052
3.479528
-5.786485
-8.791826
-41.412754
8.135546
144.120834
157.793747
155.344666
133.359497
136.614944
144.559219
167.422760
134.440903
118.803268
127.931595
118.247589
149.716995
151.465958
139.635666
146.692642
-143.745453
-161.878815
-160.524261
160.265106
-173.018188
76.169426
16.299911
144.501694
131.017960
148.741165
146.721436
154.214813
138.912689
162.364441
135.791458
26.142519
6.916988
6.481621
-3.517138
-37.939625
15.445456
-40.204468
18.916832
13.953678
30.664631
-46.592396
26.731985
22.708324
12.530478
-38.865803
1.141410
-47.928761
9.481848
-16.653551
-45.164780
7.193693
146.561752
-171.611694
146.031097
145.135330
125.570755
118.486168
156.994095
149.791504
151.776398
147.219986
156.506454
139.340790
144.345001
142.490768
140.234695
153.192734
147.428253
134.124603
146.522675
135.039124
153.378616
127.548874
171.718521
148.492996
-179.391541
19.141275
30.770878
-153.329742
67.180183
29.954000
33.728741
-136.455811
-164.836380
-177.515244
-30.489416
-174.386002
-169.498947
121.087090
135.974258
132.355881
127.686417
165.189178
147.098892
152.678711
163.696045
156.984802
136.931976
171.122177
153.748398
162.351776
127.304184
150.170959
146.324692
172.451965
146.452911
133.548218
153.621948
153.753937
138.661407
146.574860
170.786118
124.323914
156.368622
160.261307
132.353867
161.658997
132.563278
138.622314
152.831894
142.296158
162.131638
-156.271271
161.608612
146.625595
162.396637
139.801636
149.278519
170.289978
145.055038
143.098114
141.869598
144.742462
162.119446
134.759232
152.667786
145.307816
121.132248
151.390533
109.402321
-6.629571
-36.865952
-10.983812
-13.407940
12.304529
18.731241
20.314888
16.780563
142.389740
-43.981232
-46.663998
9.921249
-17.966755
-6.543557
-25.067135
-10.442876
-89.365829
-10.160588
1.703298
0.335718
160.575974
140.110931
38.920330
-27.785088
149.479050
157.755829
141.416183
160.892075
15.764680
-159.785950
159.256149
132.171448
-128.965576
-153.159515
-157.710953
-133.297745
-156.395370
-156.137589
164.652023
155.183044
-177.015015
61.961628
48.126202
154.691818
159.559891
162.553635
170.443939
142.475342
149.314285
147.238510
145.404465
143.813919
157.202057
101.098877
170.148300
147.445267
156.372131
169.336929
146.313110
147.936996
166.366104
148.815460
145.796478
127.160286
151.063751
148.162857
146.133545
153.544067
131.455688
117.250656
140.861435
149.724289
140.207123
146.858078
144.469376
145.300690
160.389923
-44.645939
-34.597111
-10.778077
-20.989433
11.195541
11.555154
107.581345
149.954468
165.968582
131.963669
150.509277
151.492599
154.634659
154.357376
134.001877
140.466354
149.798035
131.298508
130.761200
128.129105
165.896713
126.358604
166.239685
-152.390472
-145.361862
-165.996628
153.233704
140.521866
140.000290
113.025146
111.475632
130.578949
146.870926
43.777489
147.925980
156.897461
142.334152
148.044022
151.975464
142.902878
150.215866
125.771667
112.357277
156.547592
157.841782
156.559525
142.513840
135.342148
135.061157
178.437256
150.173080
128.557922
132.444794
148.174911
139.844757
105.544167
162.379456
139.997910
171.192993
155.502914
165.744034
155.283310
148.245483
126.801498
148.245499
155.589050
124.675095
149.353500
135.528671
152.064407
132.908722
-6.892330
-52.893070
160.766571
139.392136
131.222153
146.011734
152.982208
136.966324
174.163651
135.454910
145.711975
116.283966
143.420517
171.432541
147.788788
106.839905
154.586121
129.002243
153.531143
137.112793
156.240463
159.572769
164.730240
177.557022
150.384857
-171.097580
141.216888
151.024765
141.886490
144.677902
128.092957
153.949783
136.389236
142.477982
120.406586
134.759293
143.084579
156.873444
143.889893
149.489899
160.867996
116.043159
159.290955
167.658005
142.210190
119.045326
154.921890
23.025225
26.272125
139.665176
132.331070
141.765793
176.337860
140.994614
162.881302
157.876480
137.050751
121.351311
149.640564
115.770576
133.909164
140.013931
-144.131866
-152.309616
0.671439
28.282906
39.141144
147.782425
-172.582458
-160.781326
-159.011200
-153.586594
155.211594
162.114532
-143.171692
39.630161
-178.651276
170.830078
-140.254364
-148.689270
-175.651520
171.269714
134.629868
135.597824
137.644196
127.885406
124.037430
162.947998
154.783554
111.056007
140.153030
124.022881
146.119110
140.709106
148.864395
146.492035
158.100540
178.574661
155.557602
149.483917
140.866318
136.067108
151.862808
140.302521
136.100662
157.940811
128.861481
110.362885
149.283096
148.459396
154.283783
15.578872
128.614792
143.411942
143.973389
132.811737
165.013092
141.079041
160.309967
158.450012
114.125641
146.527054
124.364090
125.747055
149.820404
135.779114
138.099274
163.102936
167.498352
126.163544
143.944092
142.113556
149.381149
140.601578
136.061890
171.611023
137.360626
113.222382
158.185379
118.891541
121.305626
168.634033
44.001797
-169.626373
173.568176
169.872040
-159.742599
148.860214
143.308762
138.267944
-10.347751
-15.956940
-11.009183
-11.319780
104.001915
144.402344
131.463684
146.986099
136.690201
155.968155
143.092102
143.701706
142.624039
149.709305
165.832138
155.315521
140.762192
159.972412
155.793777
134.718033
142.705414
-34.985081
-6.361959
23.944510
-12.099748
-32.798180
-52.154587
131.312347
-26.318071
22.426390
14.302934
-21.612621
-21.998018
-23.397320
17.359138
21.083057
130.656113
152.483200
153.415710
177.288483
150.891937
145.973724
150.444000
146.412140
137.404190
153.156631
109.824432
-11.814863
-7.160454
29.150829
-43.192822
10.649190
-40.530903
143.495544
130.582886
139.650925
156.742096
134.758408
173.959137
145.876846
155.971985
148.400330
132.488312
155.498260
133.802231
148.688522
158.398529
133.239365
151.130829
142.821060
143.434113
161.812637
153.191299
154.487061
-34.396530
144.552811
136.683136
138.151886
160.518311
148.132996
135.409500
154.557007
150.044556
162.552963
140.100372
135.404419
140.346176
141.108109
-1.563855
160.539764
162.933182
-166.776108
160.740524
139.231537
151.144150
139.740601
139.949600
147.302094
-40.727676
128.133957
6.480441
20.466532
16.710024
-2.359662
10.678127
17.648758
23.454411
128.277588
158.074997
150.918243
138.095032
141.471436
138.750320
-7.044198
-4.022727
-6.313885
11.700583
8.590410
7.729692
166.149078
112.573860
-12.313500
26.986597
5.191653
-31.573317
0.593802
4.200998
22.064625
-27.421242
114.669525
136.418381
132.029953
115.033836
129.469055
174.554276
126.050262
143.284256
136.176804
175.697052
153.976013
148.041367
145.513641
153.444916
155.835724
168.911011
135.756882
177.392471
137.749069
151.987442
160.947205
150.443176
144.966019
-2.488056
136.379959
156.350250
147.780075
159.850143
136.111206
168.028488
142.858337
165.375671
136.364944
151.786621
120.452538
137.035797
169.894043
159.633636
130.540924
125.638016
143.838013
137.048248
158.379578
152.137299
169.348816
153.788254
161.191025
131.164368
149.780548
142.857208
96.010803
134.990509
154.608398
140.847885
167.542267
173.388779
-1.888755
-157.194275
47.202717
151.785172
147.860962
148.314087
145.408905
113.126671
-175.072403
155.681503
150.310150
136.605408
170.132065
91.543861
151.161636
137.957825
133.874588
144.967133
164.709244
12.408819
177.883713
-19.283567
-40.729454
158.173355
144.187759
122.670761
145.845642
139.304016
138.190979
153.624268
141.229996
140.939209
63.904778
136.077744
164.676910
129.694077
125.181786
123.766602
132.431946
119.226776
136.526611
135.416397
137.815292
141.310486
129.421921
137.739380
150.628357
146.317429
119.937637
160.255981
147.960281
153.975693
164.113953
144.847763
-6.551852
127.958366
140.730118
159.689178
126.331947
163.322632
140.688370
146.225662
147.154922
155.580353
141.676773
143.670013
144.676086
136.594788
140.283829
137.009460
157.522156
142.671005
126.525314
119.631737
164.000427
138.264359
150.852173
173.574005
154.703323
-172.868423
136.525818
143.503937
162.794250
154.542831
128.982025
152.184372
132.215652
126.488045
175.537735
81.527039
119.280396
131.346527
132.639175
141.560074
109.115997
146.153702
19.102619
-38.324738
-29.675234
146.255692
-168.354401
135.322083
148.337814
137.690125
154.968491
130.018585
165.293274
145.214569
109.359871
148.154266
163.472885
-159.581375
149.633835
141.798782
131.454559
133.054443
155.616165
155.502502
162.952835
164.065567
-8.273980
-39.605705
-0.000000
-41.757084
149.353165
138.687454
158.236221
-12.275795
-1.871371
9.002960
129.846878
121.952637
143.440628
177.461853
132.840714
156.029007
168.974258
140.733368
135.936447
135.615448
166.314865
163.471893
150.618515
128.357498
136.106201
164.463943
151.224380
149.646774
144.958710
157.793365
150.746964
144.995682
149.041107
161.292969
142.624039
164.298737
143.997925
129.990677
135.776398
135.923737
151.712051
145.132401
150.872528
141.801910
119.152260
137.780899
-25.061024
10.212764
13.597016
-13.668998
162.212677
146.868484
134.921204
160.503693
157.266937
145.211304
149.471603
-17.556301
120.952438
2.659621
-42.143208
-36.906170
16.370663
-20.022974
2.940913
165.067123
152.032349
160.435883
174.718018
138.687424
152.164993
129.137894
127.319504
121.568100
148.778397
140.274597
161.740967
164.790512
124.059425
141.666641
143.389420
-22.241438
-41.427956
-13.502591
4.593887
0.565791
-29.320818
8.283657
-43.236229
-12.753277
-34.870117
15.683640
4.858171
120.349892
141.090363
130.467651
143.985336
172.815964
147.009415
113.258980
153.454239
125.977287
121.068863
154.629822
144.351395
179.643356
12.491760
-36.266327
157.704117
137.971725
174.542023
140.762726
165.784164
133.363419
156.052673
160.978912
145.126617
151.657913
135.692825
173.033554
132.353378
158.949905
157.951843
141.129562
141.225006
-179.435593
162.228226
139.288849
114.668556
161.344315
155.872116
176.022110
114.747421
-7.490014
-9.833013
-4.452806
-7.930261
8.779707
-34.783718
40.585720
21.321264
-0.208420
28.536118
-2.171777
143.389969
149.203568
158.513107
138.346649
150.341766
164.652679
154.293289
134.436127
-8.623408
151.705750
147.902405
160.588531
119.385689
130.475647
169.887909
162.363266
147.812683
132.794418
135.969437
171.630249
125.789116
157.916565
148.715286
156.145920
144.116547
157.451462
153.375610
141.210175
115.930649
142.715103
139.311890
-11.038365
8.384477
-34.737549
-37.574883
-5.285166
-23.839083
-4.546828
139.927399
135.076630
159.146500
165.116791
146.471954
11.298080
-1.425464
2.827916
2.399962
131.326553
122.336288
125.867935
125.154411
65.906891
54.726772
142.858688
153.617096
149.501678
150.368958
141.792587
150.774811
149.496567
155.328491
162.974091
142.907501
148.565933
145.576889
121.882736
143.762680
-45.418312
-38.506279
9.269382
-33.028999
-44.067608
-57.628788
-41.726425
158.578583
161.075943
138.374893
164.434235
132.376709
135.324234
126.615486
150.563095
155.885071
142.932709
136.053085
118.501717
150.707428
125.583679
155.134338
167.760010
161.145966
-5.272173
20.292627
-39.201248
-15.722465
-26.413527
7.034137
119.965706
168.896683
150.524521
110.913132
145.668030
150.274582
126.935356
127.388771
140.927124
135.617081
153.444870
144.657730
128.227509
151.858109
159.872467
5.375453
8.630511
-10.105091
-44.094925
137.240341
-177.837341
127.172539
162.705154
142.161560
165.033371
150.425735
150.947617
137.858276
152.227936
165.024002
141.568497
148.733917
10.580463
6.026655
-0.467300
-37.764988
-18.462301
-15.234195
-9.398541
56.517117
151.595749
144.424515
157.758743
154.725266
139.810089
143.664764
146.074265
165.493927
122.981453
169.948410
87.165421
17.798006
30.436861
130.464417
148.183319
149.936417
150.416092
-179.728760
141.172241
137.409409
176.998077
133.454514
132.580658
134.786972
148.833801
134.961945
127.667091
157.788269
129.066956
139.171921
127.944405
136.167572
162.181091
151.891434
156.413101
176.626801
160.635925
133.985779
-38.419216
23.334270
0.986752
13.558685
138.791046
126.900154
133.301773
154.830994
133.074463
158.724884
178.362289
118.984253
133.045135
159.515503
154.417816
144.285217
0.968134
20.521282
-21.142155
-16.322783
-8.556094
-0.656408
7.968856
-22.304070
-8.918547
149.256729
143.493958
133.179184
138.967972
169.210159
-161.782318
147.532516
119.538620
137.699799
154.614014
157.935547
143.405121
119.776360
144.235321
144.761246
161.943695
139.540543
124.395042
157.264694
146.849686
131.499557
141.115158
146.785355
139.736450
134.064072
117.947212
168.785675
128.279541
-173.947342
16.469379
-4.106322
-21.660450
138.491241
135.723511
178.845627
144.212646
132.419189
151.690536
149.737335
148.476959
163.972565
137.107803
117.801125
13.259398
136.002655
146.689560
-37.928535
111.468704
171.840759
144.411255
139.496902
-10.983168
1.378140
133.782166
122.335747
137.645157
144.964310
115.611832
141.912537
161.634308
138.288620
106.333374
129.816391
156.894363
161.964874
152.567459
165.038147
150.791290
127.244095
160.506592
159.462067
-173.902863
170.623352
162.514801
120.259979
164.206024
149.935059
163.285004
174.804794
175.506546
138.078873
153.594513
141.609146
156.208435
131.248993
150.680817
136.201569
171.944122
119.484276
147.964493
134.150024
142.286972
132.785431
20.050583
-55.282959
26.375629
143.388641
134.979370
156.556595
153.634201
149.164856
131.384094
151.572861
125.814758
172.111099
142.957748
142.008484
152.661469
115.246979
172.820007
121.593178
157.309036
124.399147
115.019272
165.803604
154.334976
132.956375
141.318939
163.090820
137.244232
118.682777
150.435104
154.816727
143.078888
166.684830
146.780350
146.273529
158.092911
141.258652
149.830139
-28.642876
-4.627789
175.248474
157.286148
147.263519
119.403709
131.246368
157.086685
131.765198
124.299736
141.780106
147.769150
115.659302
146.095795
141.095001
153.133438
148.051315
172.700989
137.794464
19.979410
-56.893593
-18.342480
12.750815
2.595104
21.509468
150.023468
140.140961
153.698120
135.768890
158.002472
129.240295
138.249954
69.413200
-34.592609
163.774048
132.781906
156.677048
137.616074
129.095657
159.204025
166.661743
153.398407
107.088852
-92.646797
149.559616
13.706176
-45.378456
-15.517259
16.743818
-37.398380
-5.110097
-41.274536
160.568802
166.165100
141.857071
114.028603
162.189301
131.532074
116.897369
134.686249
130.632339
153.278137
167.871613
150.895126
133.718185
146.337296
147.091690
132.099808
150.469284
149.208374
147.647720
134.593781
124.557526
124.949753
128.393463
-37.258114
-9.328664
19.102171
0.315899
11.933434
-29.897154
45.116665
-31.832422
13.445194
4.659468
-22.200666
0.716005
-20.423386
5.667767
3.927650
-41.860294
11.574216
4.669589
5.463788
-2.533350
148.163345
134.475204
165.640060
152.069138
155.077362
139.023392
139.448120
165.188538
139.099121
158.260986
148.658218
157.996872
145.262299
155.428131
151.868790
153.846634
148.442154
121.565445
143.467545
136.546921
-178.004517
132.842285
138.407028
154.422974
134.971527
-35.114555
12.715133
19.524454
172.793839
151.351471
159.800995
133.026443
-176.243546
130.374649
146.227707
102.506805
170.335968
147.868591
-14.054892
-4.262505
-4.165041
12.755550
-51.508862
-6.155267
1.376577
-40.178020
-30.133663
145.801849
138.709366
148.898758
132.482040
156.513153
156.456131
128.427383
151.137161
161.875549
173.638885
145.199753
173.199158
159.572021
144.491394
135.157913
143.254791
119.335968
141.606705
-128.893005
133.513245
163.909164
159.290314
160.730713
134.757599
173.840042
119.296654
-30.913397
-13.996879
42.372429
160.157700
148.891129
21.211750
154.158005
170.925186
154.712631
140.033295
134.908386
155.756302
171.152084
140.140640
-1.145176
-25.715412
16.330109
41.788078
-20.013285
-39.487793
19.025068
147.366348
155.119919
155.177643
145.711182
131.416519
134.178772
151.441193
153.693939
147.715149
139.339127
141.392532
162.115234
142.384262
120.869888
88.847160
126.828545
142.394821
-26.659830
-39.177879
-15.192848
-54.030071
-43.352516
-43.312855
24.918480
-32.532112
150.675980
-16.986029
-20.998726
-36.724068
-2.525612
11.093664
-18.007099
-14.094114
-47.416962
-6.094935
23.576883
-38.378139
7.765589
131.578125
156.385345
151.864105
141.706070
146.708588
164.679657
164.843216
136.908630
127.736771
143.862778
133.910828
145.640778
-21.773878
165.069046
121.554085
160.075912
127.152298
139.228378
159.344757
149.870071
158.455231
148.352661
153.815598
141.225159
-20.991863
-8.566463
139.810883
119.451012
144.376633
139.122879
158.259827
149.566132
104.604721
140.312561
99.046402
144.654694
-4.903127
12.839207
38.200951
4.480739
-21.329895
-4.822879
-25.670805
-49.942081
-25.864655
143.149506
-176.103165
136.168304
145.462006
141.003708
151.245270
119.974518
167.172195
179.579865
119.185402
-33.565937
-44.743706
12.158893
167.224533
156.089996
103.084061
159.512924
107.186424
-27.903143
4.367760
-8.703373
145.892426
174.584412
134.935028
142.116089
124.298973
42.454010
-23.822119
-21.961365
20.763609
-40.560661
-1.362862
-37.938641
151.841537
147.003372
151.515503
146.572021
141.617859
145.912552
80.252045
139.392395
144.983734
135.568863
123.573921
-0.700254
153.523575
140.066513
129.668533
129.246735
-17.875771
-37.424404
-11.244720
-37.597336
147.096161
150.858246
143.596268
131.034653
131.118118
1.421202
8.922466
-11.986845
-34.197990
170.795441
153.819748
135.978943
132.086349
168.639862
169.054764
127.918427
143.574432
146.338791
153.626129
132.025909
151.528061
161.625198
150.876358
111.867180
127.016266
140.211914
160.163086
143.637558
152.109802
164.262451
137.866119
147.309174
120.743820
155.840988
136.885284
145.016556
137.353699
-155.531555
-156.724075
-138.335510
93.913231
175.250381
144.492157
122.570938
157.816315
-109.420242
-5.580791
140.723053
141.651764
133.205154
-14.646016
-4.594143
10.372115
22.028086
-16.848564
8.617005
10.729135
14.203731
32.162025
13.118537
29.191219
-6.607586
160.601944
151.278839
103.123421
166.143036
119.722717
150.304794
119.883881
159.688324
143.813660
162.821503
149.683319
167.697693
134.968887
140.882172
-67.842125
134.460724
-22.092962
-23.528296
3.364179
21.581167
151.157654
139.048096
136.448380
134.992767
109.839981
143.310974
164.903061
142.324112
131.691101
155.179474
139.915909
125.431923
-27.415100
1.447803
142.328751
121.731178
132.967712
150.856247
150.087250
129.562561
153.744019
123.811089
145.624695
145.349747
151.732330
129.736282
162.053116
153.193176
142.086563
122.120827
162.512680
144.336319
145.888153
172.593674
137.529755
120.547050
147.866867
148.346481
138.445190
150.442215
134.326630
152.801025
152.827179
155.732925
123.855186
137.516205
144.264328
169.340179
148.941696
13.314987
-40.383987
-38.381546
4.726007
-6.756447
-38.771374
135.611603
11.195173
16.910666
-17.104364
129.626511
166.477448
140.046280
120.369110
130.673416
147.691437
151.513016
147.795151
138.807510
152.812866
169.378616
-17.193247
152.336792
152.499832
146.593124
131.689270
157.358170
20.270094
22.891577
-49.892117
4.329250
86.862999
134.417221
156.238602
147.833588
145.281525
152.639465
161.636734
145.929779
124.458321
158.542145
153.841553
146.795258
153.595291
164.172287
153.463562
148.168976
116.621635
139.693207
111.812553
151.708771
117.459290
-42.662201
-29.513420
-43.142284
-40.187172
-46.277225
-44.144646
-40.509583
15.106904
32.321724
-12.947977
-45.681763
-45.383850
5.565071
-10.454984
-13.185432
4.276450
-4.583642
148.270126
146.814835
154.326157
142.688354
155.630722
163.063934
13.729103
2.045071
-3.914166
-47.246498
-13.258670
-48.019638
-40.036846
7.082219
-32.354179
-7.014309
12.177315
-29.245588
-35.805702
-0.457568
3.849495
144.913132
151.759918
158.509613
128.288406
163.759842
129.522537
134.773148
150.994949
163.886002
152.536423
124.133904
11.713811
109.550789
162.577988
139.565491
114.175323
150.753052
135.888885
160.392593
120.972481
131.295624
146.554276
136.872482
37.290195
62.449795
5.819889
159.353287
-157.811249
16.452747
149.537598
148.148483
130.828278
158.237778
150.807297
138.912796
148.186768
-28.215477
3.186596
-27.366573
-4.061196
125.568871
127.134430
139.513077
142.146652
-7.784547
151.145050
138.241394
-64.241966
1.499330
149.737457
138.513626
129.646164
146.922302
138.507645
147.878952
147.578354
150.331711
-42.520164
-16.297768
137.156662
141.991852
129.985336
156.291473
141.198608
144.708237
146.678024
166.916779
133.952896
146.594223
139.519287
141.727509
7.950927
-33.238880
117.520790
117.664673
149.909103
146.993912
105.717575
118.880051
141.925354
149.661316
107.687340
162.160126
136.983459
140.897034
152.876938
149.541504
146.518845
143.406052
144.816864
164.489761
139.500458
161.207169
104.269356
147.593613
147.048111
149.741898
162.595215
129.522995
135.875977
174.689529
158.661957
119.894836
133.922348
-179.065796
136.954086
159.154572
144.175537
149.074051
145.180801
135.584198
143.699768
147.060135
105.304207
162.757263
150.678650
138.283783
-1.868964
5.673332
19.375889
147.085800
162.650024
140.335938
169.693451
163.869064
147.540771
138.220795
157.357407
156.025696
-4.270721
9.771873
-8.654601
141.814178
132.134659
-142.166199
145.380859
144.698608
140.343658
158.028595
155.600220
-43.053028
-16.902491
-44.049416
36.565811
31.554947
-12.086625
-12.306292
-20.715824
-15.576556
-31.610130
12.298118
-16.929909
8.683331
-20.322433
-33.503273
-36.964417
131.185364
161.180206
163.406082
139.067764
129.115143
28.358658
23.931278
24.425694
-39.599712
6.552541
20.069382
-2.179873
-13.283469
-62.315247
136.372177
140.307343
179.322754
127.337822
148.113464
132.644638
125.675362
148.715393
118.531776
143.770126
176.522217
150.216003
169.302048
143.698792
147.213852
121.626732
131.281662
166.189224
100.192886
3.928349
61.660240
-36.647755
-91.068390
169.834641
151.484406
126.643814
167.272751
104.206772
145.969147
152.701553
118.092979
141.409851
28.877905
-16.840515
-23.218517
-10.635783
32.218288
6.853690
154.624985
147.684616
150.629898
-44.683022
30.797909
141.567490
142.462158
127.884819
155.833511
117.812820
144.479034
118.312515
134.480469
140.408936
127.510254
138.029678
155.144028
151.154800
145.072418
151.494034
136.114578
145.948318
134.820480
150.393326
178.376709
153.074127
142.280045
169.047668
142.422379
155.742416
155.125397
156.412766
131.890793
132.606171
106.583870
151.800293
173.428177
157.204422
-20.301586
-29.869354
11.127938
173.279984
141.207520
151.504898
128.770035
119.001724
162.791107
92.290451
145.122986
149.090912
114.500122
149.225174
145.545471
115.940147
157.953247
148.073700
140.128571
146.227249
135.751694
149.974152
148.430466
144.855774
135.785522
160.952332
154.163010
151.256012
144.018524
148.727402
114.625755
164.543503
-178.046341
156.187668
148.557724
124.869972
142.313889
145.690460
133.090729
163.732849
-169.528290
162.930038
123.483063
134.860062
157.220642
142.007065
162.884064
128.078018
164.975143
138.778809
159.842712
132.984879
148.652206
-38.812218
15.624318
144.560623
142.995926
142.413010
156.329391
143.993576
151.133835
172.727417
128.760208
127.176613
153.504745
134.217194
151.006104
141.028107
167.569748
117.859268
157.926453
156.829941
140.455856
159.671097
146.418945
157.244904
170.138229
113.154991
148.169098
157.830658
176.097855
129.230576
137.530716
126.799393
141.844238
132.456955
123.934158
126.536758
141.945297
138.394470
127.615738
161.576904
139.009094
135.538147
154.926453
165.908844
151.245193
145.436584
129.555573
146.921310
135.387466
157.965393
171.030563
-18.860090
-14.343917
21.283907
25.135876
144.700562
151.479691
138.412415
-18.998146
-25.336512
76.246803
163.673111
143.966721
167.391006
157.169205
144.640961
131.270294
153.790619
141.104630
153.650665
160.649384
-17.276144
6.183169
