# Supplementary material for: Comment on 'Valid molecular dynamics simulations of human hemoglobin require a surprisingly large box size'
Source: eLife. 2019 Jun 20;8:e44718. doi: 10.7554/eLife.44718 (PMC6586461; doi:10.7554/eLife.44718)
Supplement: Figure 3—source data 1. — The zip archive contains a README file describing which source files correspond to the different panels. [file elife-44718-fig3-data1.zip › figure3/panel_B/box3/phi1.dat]

-136.550842
-87.833527
-107.802902
-119.185074
-133.023666
-68.983635
-165.251770
-43.290440
-152.647827
-81.618446
-64.662971
-91.200951
-60.711212
-58.950115
-134.080353
-52.711857
-38.635101
-100.989441
-150.763260
-69.372887
-73.480896
-99.224113
-150.790817
-58.572624
-74.725784
-91.256340
-99.520042
-111.367226
-91.918655
-107.598312
-67.128860
-38.230835
-114.933990
-68.803596
-45.492512
-164.203476
-59.874638
159.491104
-66.761993
-71.959114
-72.396255
-76.618980
-57.210369
-136.335190
-121.163261
-68.124832
-58.912098
-80.532661
-77.537369
-68.840553
-146.725433
-98.161568
-54.550964
-57.438007
-77.446114
-60.143623
-68.423843
-64.598694
-61.733242
-81.375031
-115.294937
-68.114456
-52.385475
-53.364334
-30.951660
-88.192131
-49.670929
-29.434092
-153.370590
-157.614090
-56.169731
-114.506439
-146.843185
-56.083385
-102.686653
-62.852100
-73.513123
-144.936752
-73.385384
-61.395058
-53.245621
-87.165123
-75.313538
-94.721733
-63.297749
-145.053421
-65.662186
-63.744949
-70.575470
-132.902420
-58.496250
-51.616760
-36.924961
-60.183903
-142.442429
-104.213394
-81.650909
-72.398140
-70.018539
-119.693703
-174.503876
-84.389992
-95.343155
-136.393372
-68.819725
-119.784508
-150.350922
-141.128113
-67.539818
-46.747540
-146.279510
-51.876507
-80.935425
-68.740807
-64.147659
-58.486694
-66.672485
-108.773857
-93.839935
-101.415344
-85.882034
-99.622032
-97.889641
-50.465458
-124.136757
-115.458221
-92.378799
-110.532043
-57.476463
-63.910255
-76.721069
-69.557533
-124.242035
-113.765663
-63.041534
-151.445282
-80.763458
-123.624535
-57.545708
-79.129921
-98.156357
-64.855988
-64.582977
-68.494400
-76.819778
-84.583031
-55.647900
-68.887840
-69.266785
-46.930141
-63.299942
-101.669487
-56.819679
-67.801605
35.711300
-71.300911
-118.061401
-79.941574
-64.686722
-110.249306
-79.450722
-77.708122
-148.316132
-60.020378
-55.467541
-81.034248
-70.801628
-149.322586
-29.360329
-59.142414
-63.786301
-79.206261
-63.149513
-142.202759
-55.494625
-73.107979
-84.599083
-60.774738
-153.717194
-67.350731
-48.780849
-56.007622
-57.871590
-55.213585
-59.643120
-43.968746
-66.648003
-62.956623
-60.814705
-72.088844
-62.491024
-51.371998
-52.741020
-123.440979
-86.201347
-56.012123
-88.233742
-66.535667
-161.164093
-109.949974
-61.404518
-120.525322
-62.689350
-68.156906
-141.316284
57.968365
-95.720055
-173.961227
-65.159248
-127.557953
-71.592155
-77.315720
-69.001808
-112.189583
-53.099285
-114.985802
-94.317215
-59.091686
-102.724106
-98.111603
-109.733894
-122.631844
-61.240128
-175.056824
-54.078259
-157.079102
-53.600014
-82.691299
-68.496025
-61.766415
-64.581573
-169.033081
-100.109940
-53.947876
-122.020912
-108.246254
-111.135399
-112.351463
-76.794159
-157.278778
-93.314133
-65.988541
-73.533188
-60.642666
-40.566509
-64.774506
-113.281876
-63.463444
-155.931305
-80.006874
-64.202370
-47.643394
-75.842659
-46.524773
-154.794006
-45.515957
-107.527351
-58.668823
-152.305801
-77.409309
-96.070648
-135.534393
-121.801582
-59.525074
-47.844913
-55.187927
-86.900917
-59.501736
-88.274910
-56.048325
-81.555351
-74.426628
-145.479935
-98.825439
-51.918087
-115.969025
-57.312416
-54.294292
-77.198868
-87.110527
-62.971344
-100.190704
-62.975666
-154.656036
-76.241768
-62.956520
-49.882568
-58.945007
-76.862473
-54.906258
-60.886688
-62.609859
-37.251949
-137.566833
-89.915779
-137.117645
-122.991905
-30.813652
-79.396606
-53.162655
-47.032513
-63.548672
-54.010853
-72.955841
-67.505608
-49.857616
-80.266464
-56.862942
-67.354294
-56.180935
-95.613983
-67.152817
-118.645950
-106.172012
-124.314507
-111.232239
-62.684029
-135.577881
-68.581734
-164.473938
-154.664886
-95.994690
-144.278702
-123.577309
-147.164780
-82.300423
-83.792603
-147.343506
-100.805412
-52.497826
-55.673607
-65.359398
-67.727890
-155.356354
-153.419220
-61.179462
-94.014160
-62.957062
-110.441887
-108.114578
-59.905823
-70.809853
-76.112473
-99.354874
-72.176857
-68.323433
-87.458969
-147.169312
-161.997894
-71.445587
-65.204842
-65.556595
-80.460884
-58.970322
-151.611328
-50.576679
-87.736122
-142.560715
-41.024288
-69.547485
-56.348141
-73.125107
-131.123291
-63.740688
-76.074287
-85.215431
-71.079079
-81.985306
-144.447189
-53.912067
-68.113228
-160.724640
-80.986824
-130.858948
-68.548195
-142.287842
-154.640991
-82.555847
-33.326050
-85.684326
-84.109673
-109.199684
-64.959190
-51.905308
-48.161812
-124.962044
-71.309074
-69.453278
-36.779648
-125.887321
-119.931419
-53.838520
-81.776482
-65.703148
-33.780777
-88.266464
-109.095573
-43.209854
-144.196045
-125.845016
-84.735458
-71.894165
-70.499245
-84.759666
-69.913841
-85.250771
-60.717918
-64.963951
-75.057175
-72.260406
-112.982582
-90.974693
-54.947365
-61.465614
-118.671005
-90.983444
-96.501930
-109.481209
-108.623497
-69.202286
-89.707306
-90.271599
-104.655380
-111.911583
-85.686951
-61.517673
-70.479378
-54.155529
-63.194492
-86.250359
-83.216331
-76.824150
-110.524872
-86.684120
-98.376320
-74.259254
-145.278015
-77.399109
-84.187698
-66.354149
-60.820831
-125.673286
-46.521137
-61.370796
-57.502552
-70.198250
-109.796875
-66.478134
-63.698566
-72.577698
-95.024582
-72.147102
-118.533226
-33.298054
-97.690361
-115.432579
-84.818085
-47.190815
-91.381973
-58.211109
-68.356651
-67.944206
-102.170090
-107.431610
-97.153534
-111.829575
-76.649124
-113.275330
-86.504929
-122.617493
-140.631454
-142.212234
-65.428658
-62.531876
-63.138195
-114.739273
-90.703125
-61.811691
-140.735138
-123.534950
-80.303169
-115.814812
-106.782547
-143.788040
-78.136978
-148.367157
-41.643326
-58.543407
-59.119801
-63.249828
-56.757282
-162.950317
-48.499043
-63.204967
-100.729492
-73.568062
-138.717529
-61.944485
-39.715511
-120.728340
-61.466892
-67.743446
-68.018578
-66.030289
-81.689095
-61.525520
-72.370338
-106.530083
-128.721024
-105.570107
-64.600426
-77.576775
-155.874054
-74.965759
-72.063095
-69.385330
-63.228233
-59.840008
-123.829590
-57.926491
-43.312954
-58.018398
-70.587257
-69.521873
-63.004372
-61.203144
-78.709404
-90.944069
-65.880188
-37.894531
-149.021851
-144.934387
-57.350990
-74.054939
-60.191723
-69.801910
-63.718491
-69.369354
-55.674332
-170.914444
-58.661098
-114.012596
-98.698151
-62.438744
-76.458221
-138.028244
-143.108627
-64.498787
-61.573284
-100.692444
-63.314476
-88.213150
-114.116417
-79.703224
-92.227287
-94.076889
-129.979004
-58.518120
-86.367455
-42.697475
-67.879402
-36.586010
-76.544571
-80.956802
-63.464973
-140.948105
-54.018532
-73.603043
-57.453300
-158.953827
-50.305264
-66.062813
-69.646408
-46.349926
-105.263702
-49.134411
-121.026001
-117.933029
-43.479610
-62.385468
-31.688044
-88.301544
-63.516239
-86.957047
-68.550346
-64.481873
-117.081238
-78.355171
-122.029915
-74.595222
-82.491524
-86.434021
-53.420387
-75.932762
-56.047638
-93.508499
-145.504639
-142.778000
-146.750519
-63.518707
-121.890335
-67.597382
-85.341698
-72.005478
-95.778442
-140.255692
-67.686462
-100.785912
-68.954048
-135.292358
-153.947433
-49.500637
-71.233627
-127.088654
-135.792297
-119.316757
-71.664650
-62.404949
-52.780514
-75.916405
-55.589542
-102.415810
-56.039845
-138.592651
-145.472168
-59.331318
-132.376709
-78.365746
-67.828766
-155.199142
-26.784460
-145.574112
-49.663445
-66.554367
-63.337032
-71.622101
-80.016922
-66.464310
-52.979191
-53.198837
-64.410889
-84.226181
-66.888039
-143.738571
-127.497673
-52.151642
-148.079208
-55.930737
-73.921982
80.024445
100.395737
36.725208
-135.335266
-73.123260
-60.229450
-86.861351
-119.416565
-88.868790
-150.998367
-96.936790
-69.492233
-147.022964
-60.416348
-69.177383
-69.575394
-114.723213
-80.159462
-63.203419
-67.565582
-52.464546
-125.792023
-140.597626
-62.888252
-57.545025
-144.140381
-108.150841
-86.897034
-79.852432
-50.624794
-69.632042
-57.686428
-93.506218
-95.471893
-102.640816
-121.162056
-81.245544
-72.375877
-86.833305
-159.775391
-146.430695
-107.394676
-160.970673
-66.369698
-85.559334
-62.705299
-69.476044
-83.271049
-87.992325
-155.984772
-65.697517
-155.833374
-59.888699
-62.513542
-74.151398
-48.905861
-63.606243
-28.170761
-71.634590
-54.794594
-144.713348
-158.326691
-156.962646
-153.345001
-59.740452
-61.495148
-156.384460
-44.292728
-139.327530
-98.493340
-66.510124
-73.894699
-56.502102
-88.259064
-71.607613
-91.457115
-47.252914
-81.697708
-87.508804
-139.964645
-104.991844
-76.851540
-72.220856
-100.658745
-51.580311
-76.386086
-64.603111
-75.943283
-123.878960
-162.586197
-150.789307
-54.307167
-56.051476
-45.450787
-59.812859
-57.849178
-89.143944
-143.770584
-62.170467
-53.668663
-60.962391
-60.913345
-105.103264
-97.179756
-135.899277
-98.661888
-55.115650
-61.243183
-36.156460
-68.948776
-50.643867
-83.181099
-169.806396
-105.148926
-88.508446
-159.148987
-143.652328
-63.126019
-60.153008
-69.715904
-161.080795
-54.047676
-105.271553
-95.790283
-112.394066
-32.102314
-59.170029
-34.771038
-76.046883
-34.060440
-39.630554
-29.798813
-131.815414
-137.192749
-58.047768
-89.483322
-52.835838
-57.451130
-58.494877
-66.390091
-75.128197
-139.394913
-69.613373
-57.964268
-54.164577
-67.359459
-51.949123
-71.084412
-97.841904
-122.204453
-27.378265
-157.434753
-62.350033
-120.652199
-65.681587
-36.636318
-61.076000
-75.499496
-61.758404
-53.423244
-101.826477
-66.929855
-59.901993
-62.101742
-106.742134
-80.938286
-134.462051
-153.379364
-87.621040
-58.786240
-69.539322
-60.094685
-112.101814
-69.865326
-58.502827
-134.586731
-107.966003
-68.688133
-51.270836
-82.905640
-61.918816
-69.022835
-74.787933
-69.946465
-57.526096
-69.991714
-60.105484
-64.988876
-91.009605
-144.433197
-65.401527
-52.592373
-62.098042
-76.855354
-51.083469
-64.452682
-63.239555
-57.828156
-83.212143
-73.549797
-93.458717
-48.513115
-119.866646
-106.737221
-60.035038
-58.400055
-70.889549
-59.312149
-64.700134
-73.820984
-62.314960
-53.578564
-69.242714
-88.228912
-68.876343
-66.435143
-143.463943
-80.178604
-131.318558
-57.708260
-74.555962
-73.509659
-55.595131
-54.465755
-81.248177
-90.599403
-65.119690
-86.904373
-140.919769
-53.412357
-71.859123
-90.073952
-72.372467
-65.643219
-134.673950
-38.501842
-47.939301
-61.689499
-68.486641
-60.982590
-60.867405
-66.010773
-98.051788
-58.098125
-123.336151
-62.190590
-62.834602
-124.695885
-54.742676
-74.247581
-61.046623
-61.398918
-145.852036
-63.096825
-57.537716
-63.327454
-91.441261
-124.076035
-115.144897
-69.533783
-58.345741
-67.533760
-57.898144
-80.936668
-84.478508
-65.659058
-56.127064
-112.020180
-121.644653
-152.326080
-130.333420
-60.253658
-153.014648
-147.129379
-92.896210
-83.173195
-90.662254
-110.128242
-68.010536
-47.936466
-167.149933
-95.589508
-160.133179
-91.819290
-70.643341
-50.418625
-52.084431
-75.158539
-41.468910
-70.205696
-61.073772
-62.374741
-79.374664
-91.189034
-71.913216
-61.126011
-57.887085
-55.500874
-164.325745
-62.595711
-81.392540
-64.341759
-82.679024
-97.333908
-66.522346
-83.588989
-95.074623
-92.106216
-79.049538
-83.931396
-101.283691
-64.950668
-136.762680
-157.886200
-67.008087
-68.781013
-21.747221
-56.281342
-89.133255
-51.821678
-130.847595
-48.401894
-60.886353
-49.018406
-153.053329
-65.514015
-111.032135
-38.009270
-106.551239
-80.534378
-71.547638
-102.261520
-48.463692
-64.681129
-84.494583
-136.117859
-114.636589
-56.268528
-145.854324
-48.340809
-39.686100
-81.820007
-82.277992
-83.179550
-70.469643
-59.109921
-58.592426
-81.822449
-55.057148
-116.266914
-55.697765
-164.073273
-151.972305
-61.650761
-47.900455
-132.844208
-81.952911
-126.114220
-120.687103
-151.209564
-55.428764
-57.668739
-108.007843
-112.250931
-63.683186
-59.429970
-127.751877
-59.791550
-112.396088
-64.296669
-55.260422
-132.122314
-154.787033
-34.054737
-57.704090
-57.024780
-60.043453
-86.662605
-23.772495
-151.395630
-65.893204
-90.705368
-140.019760
-148.354172
-45.416744
-145.666168
-57.455208
-143.849823
-61.517845
-152.431274
-104.189255
-95.083794
-64.107582
-64.616524
-139.603561
-112.447289
-124.551048
-83.278687
-95.280548
-131.963303
-70.360237
-77.457558
-62.033783
-79.865349
-70.860138
-103.707893
-89.412491
-91.961487
-107.594810
-93.852425
-66.752975
-58.600098
-62.762100
-54.867950
-59.264381
-136.296829
-60.066963
-67.197906
-64.083618
-80.666786
-157.467468
-163.403885
-58.492035
-54.402008
-91.379372
-62.640610
-86.500069
-113.621513
-148.457108
-165.524002
-64.463753
-86.220940
-58.870312
-81.467667
-60.201965
-113.657921
-53.330631
-62.865131
-95.936134
-54.227654
-52.751461
-41.216206
-55.862923
-40.775791
-78.623566
-80.963051
-77.043762
-126.818367
-102.392509
-92.382050
-100.563530
-113.826088
-107.502296
-111.814507
-79.341164
-66.425377
-109.921982
-72.035568
-104.387085
-82.238838
-73.433167
-138.787582
-82.639885
-102.806252
-92.473007
-127.648590
-70.357635
-49.230103
-61.834629
-59.498131
-41.231575
-77.532234
-117.908241
-121.161514
-39.470860
-47.968239
-69.556198
-69.595398
-117.869774
-78.913757
-151.962479
-72.336304
-112.584648
-100.741356
-97.109818
-76.481041
-163.935455
-126.006844
-116.891167
-73.275810
-64.890350
-80.477562
-54.767559
-52.854893
-115.400726
-60.113060
-81.736465
-61.270741
-61.238976
-131.362488
-51.873878
-60.967926
-134.054047
-70.913605
-84.797287
-79.323425
-101.198212
-152.335068
-104.760414
-165.062958
-56.144611
-149.296783
-66.158455
-66.161766
-85.509056
-67.597038
-125.930923
-143.164825
-70.752190
-72.374443
-69.585403
-146.658279
-58.878582
-79.739395
-62.424778
-116.119957
-95.920937
-118.943985
-74.047157
-148.514969
-141.311661
-140.666519
-137.441406
-64.696480
-126.111870
-111.985603
-117.983833
-164.929932
-101.308022
-72.080444
-166.629074
-113.163445
-87.005165
-58.854488
-52.603210
-131.936188
-95.423447
-110.025154
-92.653885
-60.790028
-83.428444
-68.776062
-61.907330
-81.623070
-60.981430
-58.105392
-65.280571
-57.269695
-62.924377
-63.878841
-68.004890
-148.773804
-110.563896
-57.009773
-67.517044
-55.669201
-75.071602
-78.838371
-84.918983
72.371719
-59.149353
-88.972466
-72.465408
-97.497208
164.811859
-79.767136
-116.275932
-69.446358
-147.076996
-67.927101
-61.034649
-70.524773
-121.970093
-82.964272
-146.009659
-63.700363
-100.537956
-64.030182
-144.193146
-82.860466
-25.255486
-64.779030
-36.432716
-78.809120
-68.470291
-142.936569
-63.877995
-143.779648
-65.334373
-56.058277
-86.607948
-55.019115
-74.334328
-52.008686
-72.170311
-82.921539
-91.676094
-93.550285
-76.015327
-72.227585
-64.740463
-71.099007
-130.520157
-106.903435
-67.406166
-80.628326
-131.723206
-63.428932
-68.215004
-62.514217
-60.409496
-73.714256
-60.676685
-151.875168
-66.815407
-93.256096
-74.257828
-65.390198
-99.896324
-79.751511
-71.768791
-63.015396
-56.533691
-63.030499
-110.346008
-61.989666
-117.663223
-136.141647
-87.337784
-40.927307
-56.651821
-24.457304
-67.278549
-128.731934
-53.243828
-68.488281
-101.745094
-54.707714
-115.390549
-82.779076
-70.341507
-65.141174
-159.262100
-61.244846
-141.955688
-61.947762
-73.266663
-51.184101
-64.572998
-113.251595
-69.543388
-115.651321
-121.899895
-59.956715
37.829189
68.505302
52.401802
56.670544
48.835846
67.075256
-101.871681
-108.710632
-77.261154
-55.686981
60.441338
76.663597
42.891579
81.217216
61.122765
43.647217
52.481556
55.549633
69.379105
53.406780
63.191391
54.625092
84.848579
38.798767
56.649784
-103.770714
-55.477203
-43.599495
-69.001541
-63.579494
-79.962219
-72.875908
-40.239445
-58.094391
-149.961258
-55.166809
-98.627548
-75.928474
-45.065388
-68.530724
-56.281826
-56.911293
-61.415985
-80.099731
-63.448410
-73.446877
-87.365067
-112.744400
-64.865356
-64.009552
-105.070068
-62.386944
-77.461029
-130.196381
-97.451958
-63.327148
-51.625259
-64.074371
-141.097488
-68.299683
-154.960800
-80.774765
-114.110504
-67.814156
-76.532082
-91.603790
53.512531
64.776947
79.775452
87.744926
45.037960
94.340431
51.675053
-155.591019
-62.953220
-67.132118
-130.690369
-149.948578
-118.042686
-57.605293
-129.978348
-56.269676
-70.850929
-70.371384
-82.814980
-98.857597
-89.457634
-70.905663
-116.771629
-59.346992
-69.131645
-72.670380
-57.713257
-139.825836
-125.822144
-133.742615
-136.476929
-68.465973
-79.545792
-110.576416
-57.549839
-56.952251
-45.869286
-145.847687
-125.327026
-150.014572
-76.993835
-84.534248
-50.088692
-129.428467
-143.682831
-70.056427
-62.782276
-53.817150
-137.681503
-95.904221
-78.076653
-70.311272
-69.881027
-72.705872
-55.891811
-64.426468
-131.897629
-33.603901
-144.642120
-56.338852
-30.985619
-89.506927
-147.656082
-58.988762
-55.248604
-78.888283
-121.838249
-70.721390
-88.405991
-125.708435
-112.002853
-80.112389
-93.465004
-106.376625
-56.232658
-83.141563
-80.520638
-111.120750
-65.984436
-95.314117
-144.998611
-62.255039
-148.516251
-92.804970
-52.186691
-81.843895
-53.489391
-71.366570
-90.630692
-40.678604
-81.705231
-89.362190
-44.916008
-64.625153
-56.456528
-65.188896
-69.375763
-64.566338
-72.780235
-116.372032
-76.000038
-77.001999
-73.495567
-60.463612
-69.336143
-57.666210
-87.130615
-58.956120
-56.594608
-154.609421
-59.643188
-59.507767
-137.314880
-73.052391
-153.300919
-60.732845
-81.329071
-60.628628
-82.252052
-70.963509
-148.767517
-142.684952
-70.222908
-60.135647
-74.372543
-94.667007
-69.396873
-76.551537
-58.177116
-41.310425
-79.111336
-59.568455
-125.303558
-46.752979
-46.283203
-127.311096
-74.257835
-148.629303
-168.745102
-129.717880
-71.369537
-88.661446
-138.188934
-138.978653
-94.533951
-72.888390
-85.328270
-86.500450
-49.207966
-81.445213
-165.311005
-61.114960
-60.966286
-54.026878
-103.511787
-54.988205
-71.576408
-127.063583
-68.779594
-81.388374
-60.930832
-73.269943
-50.203976
-98.443016
-151.775894
-114.922218
-99.965714
-51.242420
-55.657009
-81.452736
-57.337364
-98.705505
-66.674767
-58.594891
-96.585663
-136.774643
-104.564957
-71.741989
-84.998062
-35.161301
-60.431572
-145.510254
-79.173355
-113.220154
-132.867432
-70.606941
-51.393696
-26.348536
-110.032433
-61.732597
-50.591999
-156.651886
-56.679367
-56.998955
-62.061077
-89.352791
-95.062393
-135.758453
-60.978573
-65.914894
-66.117447
-57.031521
-61.651093
-99.514160
-65.950966
-162.100693
-58.292801
-48.384819
-59.290466
-94.324547
-47.247940
-113.273079
-51.812263
-70.871994
-101.119011
-71.280731
-36.832577
-103.217445
-61.643280
-68.941040
-141.386246
-156.666275
-85.985901
-71.301514
-121.851303
-124.978577
-156.778671
-58.480171
-150.206680
-92.653862
-82.646255
-96.817680
-58.376846
-63.165886
-64.459496
-76.688873
-81.355194
-110.339157
-64.475960
-148.975616
-144.080673
-102.495560
-57.193577
-158.139572
-59.397850
-90.559219
-66.716148
-69.853455
-82.920326
-59.967022
-45.304996
-96.233704
-136.808228
-103.308533
-63.823380
-83.052803
-72.294510
-49.315430
-113.493996
-136.225876
-122.545250
-72.353912
-53.100246
-64.073074
-87.364426
-96.126373
-89.985504
-119.146919
-55.210907
-61.811161
-96.361420
-110.407700
-65.409630
-108.120934
-66.081886
-92.206673
-94.646072
-92.059883
-145.440720
-109.590988
-47.421818
-63.457748
-156.276749
-58.839687
-55.567856
-66.622780
-75.420860
-93.862999
-65.457108
-86.719864
-68.626053
-101.226456
-108.635231
-104.600479
-62.982079
-126.866989
-122.400948
-63.758789
-62.396137
-18.127182
-68.937294
-67.189156
-32.676369
-58.220680
85.233719
-63.740627
-19.907454
-85.841087
-65.268173
-163.515213
-59.390163
-67.895874
-110.096886
-59.916706
-116.214066
-70.507629
-133.927078
-104.715492
-111.303200
-49.499062
-145.902451
-97.968147
-65.832397
-77.882278
-161.319534
-106.590263
-103.613342
-142.455429
-66.635483
-61.182373
-72.915993
-96.124153
-67.370926
-86.429855
-62.115410
-161.291229
-70.011787
-149.334442
-63.635162
-60.826622
-117.827888
-65.801903
-144.429993
-91.386017
-97.166840
-122.536674
-93.703209
-82.921982
-158.409882
-116.277992
-59.887684
-95.217445
-60.549267
-122.184975
-55.695389
-40.975746
-64.456879
-93.282051
-67.394760
-83.289436
-91.873436
-108.074493
-63.142876
-136.244400
-165.018265
-59.092205
-65.513268
-64.233994
-65.077072
-75.192459
-113.290787
-102.199028
-106.609215
-60.262600
-90.209503
-123.876839
-91.618263
-90.169495
-57.837280
-65.129257
-82.192596
-69.957008
-65.814514
-69.778305
-74.706268
-74.192085
-50.598202
-82.451569
-130.221695
-67.945320
-111.518608
-58.964035
-46.506866
-67.942001
-65.148079
-166.022491
-63.945183
-80.978004
-100.977699
-64.440941
-93.379333
-109.754532
-45.888084
-66.386406
-90.491669
-67.230080
-78.998817
-69.368095
-50.784756
-43.250000
-79.593102
-98.147934
-64.960098
-65.837761
-128.250763
-120.783211
-71.130623
-114.621826
-77.261703
-72.510544
-155.386337
-76.459282
-132.866516
-55.418156
-63.357571
-59.006500
-68.425896
-95.570168
-95.603645
-88.323280
-142.273499
-92.963753
-124.457130
-103.840996
-87.321587
-88.986938
-142.061951
-57.783344
-52.915195
-62.330139
-71.646133
-81.995598
-54.331978
-72.130241
-45.431679
-149.926025
-165.590652
-112.523964
-51.791153
-71.525024
-50.961372
-48.618557
-66.185524
-67.796417
-141.219482
-59.321632
-76.203476
-67.016525
-135.102280
-62.204498
-160.194183
-44.808472
-63.655678
-34.896721
-120.070564
-86.895401
-49.041298
-56.530151
-68.561691
-140.296249
-69.955048
-77.890091
-56.295750
-77.853027
-62.510250
-85.049332
-87.412155
-75.706230
-56.789085
-160.386917
-66.766579
-96.221588
-58.554676
-43.568123
-98.571205
-63.802284
-129.519180
-76.930443
-68.740723
-73.788254
-133.229156
-114.018776
-66.928734
-44.699989
-71.793045
-140.562286
-106.719299
-105.745819
-139.061722
-69.068031
-60.037140
-58.979362
-60.811657
-64.935455
-73.990128
-98.049118
-61.557262
-130.775482
-122.149826
-161.286682
-161.955505
-69.289398
-62.905972
-33.997589
-63.665939
-26.350935
-36.195290
-64.033669
-58.300694
-83.610947
-71.155449
-49.397923
-71.765610
-59.187630
-70.149658
-62.921852
-59.341976
-152.359894
-146.431625
-58.869259
-81.205292
-53.637024
-103.560913
-54.677654
-75.963577
-76.362129
-111.566658
-79.540070
-67.686119
-63.871464
-63.109585
-81.658073
-141.424332
-58.439697
-160.867920
-154.987045
-71.892097
-49.749763
-166.770599
-76.215767
-55.138145
-73.426369
-52.071026
-50.813381
-65.202286
-73.985275
-150.046753
-70.781639
-119.628464
-58.915318
-49.450493
-52.751827
-91.079239
-63.922871
-162.038864
-86.972694
-134.091461
-70.866814
-113.241089
-57.985756
-69.475853
-92.057411
-50.574203
-56.484161
-98.389267
-49.604961
-66.837669
-69.572845
-70.265625
-57.092373
-143.181305
-56.717850
-73.988976
-151.945633
-56.959270
-70.489014
-65.433052
-102.128197
-58.000221
-53.517380
-54.908577
-47.081547
-153.190247
-77.589363
-30.601332
-62.909332
-80.711838
-150.487656
-80.996239
-85.103043
-157.981155
-108.865860
-160.470612
-109.950043
-78.179260
-101.858093
-95.247185
-87.993385
-65.040558
-108.307220
-147.426132
-122.751480
-82.405586
-97.617317
-142.888046
-57.514267
-103.525917
-65.954842
-89.018295
-65.424957
-148.077347
-116.838684
-155.027710
-65.987305
-132.660660
-96.008812
-60.883518
-59.253124
-53.464142
-61.149124
-124.926323
-139.987747
-66.060921
-76.004486
-78.400642
-78.175751
-140.155563
-69.520226
-67.656075
-109.309853
-77.013657
-149.754623
-86.850029
-113.862946
-81.992912
-75.914215
-62.615974
-61.573734
-71.205086
-87.161095
-152.877335
-123.498512
-160.345306
-62.535393
-70.949295
-56.414581
-161.186569
-153.172043
-64.756767
-50.814243
-61.813755
-115.398773
-103.346420
-165.535248
-72.561211
-76.620003
-129.685928
-48.778454
-60.195663
-97.477859
-63.305126
-92.033852
-84.021149
-68.935555
-56.521458
-102.157341
-119.931282
-64.469490
-119.016479
-114.252449
-65.461304
-90.103195
-100.817558
-44.999706
-59.793919
-64.005104
-111.755219
-91.275642
-70.630051
-64.729561
-71.666283
-54.845810
-65.227303
-45.552299
-58.172554
-128.934326
-79.328552
-103.059906
-67.881035
-154.754623
-61.477463
-133.068939
-111.703369
-67.088097
-57.480518
-47.404411
-146.325729
-72.260231
-149.407379
-151.668488
-54.931473
-80.879799
-51.448616
-86.920898
-58.424007
-80.285645
-37.560638
-62.111736
-53.648586
-156.767258
-88.945297
-70.719490
-134.796722
-58.594517
-62.846889
-69.517166
-50.997768
-47.706352
-135.699265
-142.598602
-35.799873
-117.085991
-67.961479
-67.657982
-76.205261
-62.835155
-61.868656
-89.091400
-67.577103
-79.291992
-78.083961
-54.581539
-98.921303
-60.791656
-52.389580
-67.869431
-74.605293
-55.524994
-161.050232
-71.230652
-64.226936
-91.769295
-51.845905
-79.031227
-136.887558
-58.820396
-158.063202
-92.898758
-114.829300
-102.687820
-85.429169
-107.087952
-107.281212
-157.288071
-66.971924
-104.037102
-66.639130
-97.864998
-81.830345
-67.638100
-93.094429
-57.715271
-92.159363
-153.919357
-99.795189
-75.957687
-75.428055
-74.967552
-68.303864
-160.528366
-59.588985
-68.616226
-72.075165
-74.464340
-87.588593
-137.375595
-59.627071
-55.513439
-110.085663
-102.178864
-107.823570
-128.267151
-72.440765
-72.868858
-62.976089
-69.764313
-86.859787
-52.584766
-65.813690
-71.683609
61.489601
63.832375
37.325657
71.296059
52.881790
108.782822
-63.907379
-75.070114
-101.088730
-97.184761
-113.713768
-136.547119
-140.558624
-106.131218
-117.606354
-101.929588
-105.058067
-107.501778
-67.947678
-101.593430
-115.932320
-113.887146
-53.450104
-68.590118
-116.935028
-46.034695
-57.851242
-127.235870
-89.657265
-64.603287
-144.546692
-45.189342
-143.930725
-138.240814
-52.202503
-62.951492
-73.339455
-174.776474
-51.480877
-62.888329
-153.900635
-56.595650
-44.884300
-59.710892
-81.950272
-73.564178
-67.034515
-77.049355
-65.843567
-65.560692
-61.821030
-86.538811
-60.446598
-66.817986
-64.612251
-48.095215
-72.597206
-36.276295
-135.613800
-90.071342
-105.140129
-66.649597
-162.157654
-83.560692
-147.312393
-65.407410
-108.772911
-61.748993
-132.507904
-112.623085
-52.376472
-134.669189
-58.028614
-58.827343
-58.443584
-156.408478
-91.965462
-46.488369
-61.638111
-63.997795
-135.391449
-144.760773
-135.110397
-67.987640
-96.729515
-76.946999
-137.847580
-63.370777
-149.994171
-50.199139
-61.631889
-60.134197
-131.856995
-67.192978
-149.523544
-36.536434
-56.750984
-69.591461
-106.930283
-71.423096
-64.941223
-73.802635
-56.258831
-142.375259
-120.836723
-76.113907
-85.835526
-50.745300
-86.387123
-76.439941
-62.310131
-103.685982
-82.082748
-54.849953
-132.561874
-63.245514
-102.380943
-122.341164
-157.150970
-88.274200
-111.644485
-57.292206
-42.073566
-146.724060
-69.656639
-64.368156
-98.219505
-154.183350
-86.301140
-126.005402
-142.280640
-76.456619
-99.415176
-144.505234
-55.529171
-97.225243
-85.726440
-113.901337
-59.001499
-49.712524
-84.394981
-119.173950
-95.239250
-129.901810
3.549113
51.922466
53.067337
64.292526
-67.781212
-59.034252
-83.409950
-41.537125
-59.448883
-80.590202
-67.531853
-154.539993
-79.555489
-62.438629
-53.163670
-92.445824
-61.829929
-48.529873
-127.643280
-59.631702
-49.379688
-71.347176
-65.869087
-88.168304
-143.134018
-66.932274
-91.533340
-102.926277
-67.249886
-65.671951
-113.972618
-61.172249
-65.221085
-59.685795
-139.533798
-71.819855
-108.113449
-76.638641
-52.223770
-161.937210
-67.679451
-77.348816
-58.007980
-61.775909
-47.443737
-116.068703
-147.707916
-35.507195
-30.963343
-64.139526
-51.513496
-59.700134
-154.376923
-151.583939
-68.078529
-41.477207
-80.282303
-74.776100
-99.289009
-93.231522
-67.037064
-130.995956
-81.588371
-70.087311
-62.521423
-54.753658
-76.632362
-113.779266
-72.147873
-123.200241
-98.481598
-70.410667
-130.197159
-112.366547
-81.419685
-85.972710
-45.616486
-59.186695
-137.531754
-71.591713
66.525536
84.251823
77.501106
-81.447594
-139.574570
-60.022442
-66.314949
-84.945473
-72.691803
-87.010185
-59.056824
-133.917130
-65.564316
-145.501373
-62.387669
-58.217136
-62.379192
-74.351334
-138.428604
62.006763
94.653694
62.208179
72.574341
90.174522
62.607189
-136.964127
-67.841408
-67.101952
-65.589310
-21.860357
-95.077682
-78.320076
-142.448212
-119.357430
-57.976242
-55.279274
-63.476959
68.551697
61.532906
49.532932
59.686684
48.383812
48.398880
47.083061
47.005215
61.172333
32.247730
55.743061
84.016769
52.442390
70.609192
81.058220
-138.021347
-154.320374
-72.257500
-58.725750
-114.508949
-76.861549
-68.176086
-72.330505
-58.636700
-66.399170
-49.135582
-55.488918
-62.464386
-53.267300
-103.707405
178.367920
-45.786495
-120.356178
-78.828201
-43.761837
-95.909401
-140.532501
-56.458984
-92.932869
-150.068680
-74.816780
-139.825531
-113.660751
-146.397614
-63.804169
-62.551826
-71.711510
-163.278061
-138.213074
-107.897362
-39.774757
-95.919182
-58.458275
-116.344917
-105.385811
-127.997849
-69.048080
-153.406296
54.860310
62.417530
96.164497
65.685066
74.164215
62.983105
76.745781
-77.830841
-150.606308
-112.133194
-78.300819
-99.194206
-107.218781
-90.369438
-93.557755
-65.308891
-103.292152
-137.319656
-79.670189
-157.605698
-54.974667
-56.044945
-53.076199
-159.741074
-83.839760
-89.734718
-56.858536
-65.191833
-57.390347
-36.712837
-105.838310
-142.833282
-108.467529
-159.932907
-115.791618
-157.648087
-130.143570
-57.974533
-159.527710
-71.961578
-148.803848
-53.531044
-81.939957
-150.366440
-61.870308
-61.824047
-65.611542
-62.244236
-146.597565
-132.906494
-92.278557
-70.792191
-34.674778
-130.880157
-153.765640
-52.542992
-56.937561
-52.929306
-45.072960
-63.315060
-88.169075
-86.041061
-55.872238
-71.413651
-67.329163
-136.884735
-63.169739
-36.260059
-75.000526
-83.653343
-74.389885
-53.097652
-59.295677
-62.041950
-65.818268
-83.409622
-39.677258
-24.677374
58.875675
87.140060
55.841839
64.114288
22.356319
49.713814
51.068970
54.933830
64.514862
54.937321
81.384102
61.675457
55.060211
59.396591
67.736191
48.358059
86.742218
111.500473
50.192680
67.734581
85.781158
75.399529
59.348015
66.805382
53.004005
81.067787
68.720963
71.330193
54.040039
54.914585
58.274529
-42.135403
-140.221451
-65.534874
-72.439476
-52.716553
-53.582821
-50.289001
-100.344788
-67.499519
-74.996956
-84.053146
-45.961010
-122.660164
-169.710083
-152.633835
-42.017696
-129.729965
-32.499722
-80.228065
-87.855103
-65.240410
-112.011055
-59.798611
-57.483448
-173.388855
-86.868355
-27.861685
-63.166973
-65.921730
-156.518066
-39.408932
-47.938927
-64.236732
-78.475510
-160.165924
-56.190315
-80.108810
-61.780689
-55.411053
-136.521133
-146.910492
-52.421165
-77.683060
-150.020737
-58.939011
-105.854713
-72.023880
-65.275719
-81.742828
-67.433403
-73.430817
-112.044846
-63.476757
-73.482803
-132.434189
-58.356956
-178.466080
-62.934071
-69.463600
-89.847557
-51.907204
-102.955475
-76.695702
-123.949471
-65.690239
-74.129448
-104.462860
-84.784470
-86.807999
-106.202156
-108.141624
-98.273216
-56.979008
-70.506256
-45.389221
-49.675442
-146.547043
-66.264839
-72.193184
-140.211823
-93.499565
-66.998825
-68.386147
-66.596550
-65.496460
-53.521393
-71.886574
-67.623039
-108.469513
-110.760017
-66.088875
-76.396156
48.994183
45.261230
57.790062
50.381889
66.422806
91.482285
62.009670
51.700729
64.927567
-115.709900
-43.405567
-56.242775
-37.185040
-143.760498
-147.597961
-54.546997
-51.046246
-148.187866
-54.650269
-82.319580
-56.765995
-69.465630
-95.261230
-166.920898
-62.857899
-119.196892
-66.644600
-102.001030
-72.038193
-149.275208
-102.611427
-147.638199
-73.743774
-81.766281
-56.014706
37.770630
73.413132
80.737679
-151.919189
-148.064468
-71.063446
-58.859985
-97.116013
-61.199490
-87.249512
-78.714790
-52.086716
-54.284740
-68.599884
-58.022358
-29.528105
-63.729290
-148.386490
-95.230461
-103.616852
-107.297699
62.094837
83.330574
62.332890
56.218056
-63.426773
-59.317825
-56.756611
-144.684418
-61.343723
-61.902344
-62.761391
-64.736534
-111.117500
-146.972443
-54.633892
-164.619141
-62.645008
-65.038979
-71.934036
-85.450569
-82.167656
-53.734745
-70.406792
-136.123169
-92.094597
-100.386284
-95.003082
-86.982857
-124.989052
-78.551041
-51.166233
-71.394966
-90.941010
-157.505249
-108.921364
-60.130768
-76.982201
-68.745071
-71.394730
-134.108734
-102.358162
-100.302979
-101.047615
-82.989807
-91.043137
-62.342228
-91.592979
-81.852501
-137.608734
-77.599113
-92.048035
-105.636871
-68.658287
-61.547092
-152.527374
-103.915352
-56.468987
-64.714020
-58.153572
-73.454094
-98.233185
-118.378677
-115.648453
-59.189014
-65.198875
-92.058441
-87.847565
-86.769875
-64.261589
-96.807320
-116.879517
-59.391682
-137.768402
-152.935928
-74.899673
-149.603531
-52.090214
-47.664219
-50.573769
-81.019859
-119.526024
-149.382370
-55.436428
-74.574280
-68.387100
-102.868050
-169.995483
-72.146553
-56.706306
-115.582275
-103.066307
-68.813377
-55.927101
-57.315311
-61.753590
-148.445816
21.813416
66.934830
95.984177
-53.324348
-68.718567
-73.214035
-58.210865
-150.745377
-104.257248
-79.524063
-108.578133
-93.910507
-80.185585
-125.881638
-95.088333
-56.691692
-138.289474
-71.851357
-59.818424
-87.124435
-49.429768
-54.112244
-67.477272
-150.715576
-43.906563
-137.535583
-58.122974
-135.010544
-69.258057
-102.445023
-35.277058
-130.060486
-65.213844
-64.412010
-127.466187
-94.304283
-55.838284
-51.492802
-112.129593
-84.757797
-59.542969
-99.553024
-86.386696
-143.766510
-110.427673
-76.614365
-54.122982
-115.216476
-58.722336
-57.662968
-60.348133
-55.558029
-79.328659
-100.342491
-63.017063
-30.470337
-158.371567
-165.009079
-136.626083
-50.093948
-59.264156
-44.008396
-116.305519
-82.104080
-70.807190
-55.598991
-50.328159
-87.332535
-55.863594
-70.565819
-50.888519
-94.509026
-24.220987
-153.117294
-87.587013
-72.454269
-116.439529
-150.501343
-136.219376
-65.131767
-125.715538
-57.596695
-54.583092
-63.224045
-57.519047
-36.074535
-62.617805
-65.402679
-81.215767
-108.545219
-87.274414
-51.428001
-123.426895
-52.223999
-84.703201
-56.295357
-21.082756
-124.101486
-157.072739
-73.074089
-132.561035
-149.345428
-73.856194
-135.656708
-91.175285
-58.371983
-120.137772
-61.809849
-59.929646
-150.459930
-60.655258
-53.453999
-64.568939
-61.810081
-97.484337
-97.561554
-102.102966
-73.760506
-70.497139
-54.013729
-52.994411
-119.313782
-46.706860
84.011452
60.429714
66.466644
55.471413
60.478794
86.305367
95.522308
66.575592
51.696701
22.014606
59.002407
68.354210
79.947662
51.867046
-102.023247
-54.028095
-76.055038
-83.295807
-110.899368
-151.085907
-144.926117
-70.480667
-75.564850
-61.486465
-135.073318
-118.361435
-70.609306
-102.119339
-154.144943
-41.686546
-64.803818
-78.988434
-143.921005
-62.053741
-101.378403
-95.460876
-59.482727
-70.468201
-81.429390
-44.409409
-61.873493
-152.486847
-112.268379
-77.166168
-126.363518
-66.905876
-63.959568
-67.598816
-57.549034
-67.551170
-82.958260
-97.420631
-46.288635
-78.133682
-77.128181
-55.593983
-113.177467
-65.104393
-70.123428
-155.919022
-58.604115
-66.261414
-91.495308
-37.662266
-123.951752
-62.492565
-101.984543
-70.007866
-69.927872
-65.053757
-98.382523
-94.285248
-126.208229
-73.319809
-68.716690
-112.160683
-75.699829
-64.048317
-159.056595
-139.082428
-63.438412
-118.559250
-57.704830
-171.428711
-54.948524
-59.332623
-141.744446
-130.865082
-60.563557
-115.126549
-105.300026
-140.556992
-53.606380
-54.723476
-59.360535
-72.928497
-63.143066
-59.498493
75.438126
77.829117
84.037354
69.204391
66.267830
62.115047
70.207947
87.400322
47.575981
79.462479
58.638515
52.139973
65.440407
40.358345
-70.369873
-62.383461
-80.296951
-101.997803
-136.126007
-60.327805
-99.745003
-60.555103
-107.950386
-61.581268
-71.350098
-84.809547
-137.104584
-111.957367
-119.124260
-90.073540
-126.820335
-65.743134
-68.249977
-127.034218
-89.385757
-68.578865
-49.830711
-33.612160
-62.432674
-151.603729
-50.023899
-81.156792
-68.496948
-57.742245
-73.423927
-59.762043
-58.441383
-62.977962
-93.497665
-122.840942
-97.934502
-99.546829
-67.346718
-113.472351
-56.203468
-127.555168
-119.367920
-65.126442
-62.598217
-57.517498
-82.812546
-101.669952
-58.285545
-70.575134
-61.997414
-57.018711
-87.411865
-119.804817
-56.757729
-129.061859
-129.239456
-88.906662
-145.195496
-138.547791
-78.747437
-64.967697
-96.488678
-60.138187
-64.603615
-90.526199
-51.070065
-54.081497
-75.939194
-76.734184
-61.333485
-62.894863
-158.554077
-55.831371
-47.980698
-48.580894
-132.133041
-162.753540
-96.557442
-108.641655
-144.321487
-121.039223
-116.888939
-57.684727
-74.361130
-76.699547
-70.474541
-146.173096
-76.580040
-85.459435
-61.048008
-94.334900
-122.200714
-49.841225
-64.291046
-138.131195
-57.538513
-114.420959
-55.826969
-60.025406
-123.731003
-53.423477
-63.202518
-81.744019
-116.138237
-54.821915
-54.496952
-62.976135
-74.464867
-88.493439
-69.239258
-72.159248
-120.636055
-63.216991
-58.316643
-75.062042
-151.537018
-57.547169
-97.411789
-122.740349
-104.506950
-78.358200
-92.849075
-75.439201
-64.941887
-108.634163
-136.135483
57.222206
51.839680
-131.750595
-148.315079
-141.257202
-135.937012
-62.350956
-51.171265
-91.738106
-69.362778
-37.553497
-72.075272
-111.119492
-56.723045
-34.228451
-111.819931
-71.556900
-71.612900
-93.571350
-136.284958
-86.664261
-32.917004
-60.470413
-140.194275
-67.122803
-80.982285
-92.003365
-119.231247
-85.406891
-90.717583
-66.325150
-76.286148
-82.896072
-53.847229
-148.981842
-52.713726
-60.792355
-148.690338
-57.088326
-134.545410
-53.015614
-80.580276
-134.381454
-88.116890
-148.708221
-58.075565
-165.717560
-69.775177
-55.885429
-59.858810
-132.847656
-67.802719
-68.238251
-50.348598
-57.037201
-54.561626
-70.214966
-65.596054
-154.377594
-78.994064
-84.761055
-68.536209
-65.360085
-53.689739
-41.614670
97.345245
53.148182
65.059219
79.914146
54.314522
66.170372
38.070332
75.068695
72.989037
41.833302
49.542614
56.329815
48.756271
56.873333
62.483974
49.940639
42.966782
58.982937
80.569252
52.219254
44.517101
43.795662
65.536240
-67.246025
-70.949341
-63.282196
-153.284210
-65.366928
-43.428364
173.161911
73.531166
40.635368
-55.601597
-76.494057
-62.121010
-71.649033
-57.158173
-106.976120
-57.390076
-114.481194
-46.330105
-94.658401
-79.245979
-80.060623
-65.657555
-74.742561
-65.405861
-75.608063
-85.143715
-57.364666
-92.756821
-57.343983
-67.122353
-104.655258
-61.007534
-107.211174
-55.238976
-160.983490
-113.879845
-31.381306
-58.735039
-74.252045
-115.537560
-138.581070
-137.957031
-68.681068
-126.357307
-99.297401
-64.626419
-72.471909
-82.952927
-65.248093
-111.650162
-144.016571
-83.589172
-66.599495
-87.121483
-119.062500
-30.539055
-57.574646
-62.691734
-45.512325
-77.832008
-133.843903
-84.486458
-53.526535
-73.364861
-59.854118
-105.112389
-61.908230
-76.203049
-153.162216
-72.869438
64.566978
-82.847305
-73.066391
-116.559395
-124.777168
-105.995331
-136.675125
-62.339359
-59.208961
-123.175621
-119.454224
-81.591530
-66.954124
-124.904663
-127.582314
-133.913223
-151.506882
32.823006
46.606678
91.847572
46.644722
76.832108
57.913834
83.185265
38.658611
50.774273
74.725410
46.266369
48.622116
-25.504950
-61.542690
-94.053696
-51.351379
-97.247398
-143.151535
-137.297287
-50.758274
-75.641502
-93.173676
-121.933281
-92.172035
-116.305931
-73.819229
-164.201202
-70.114861
-62.631111
-146.940048
-56.656273
-139.521790
-52.871609
-82.503181
-64.011406
-139.659760
-17.558079
-30.316574
179.345673
-105.584625
-91.935806
-66.736206
-152.228149
-134.261215
-101.244667
-44.609787
-36.468685
-60.863049
-71.650993
-52.607262
-104.588707
-64.198555
-36.079704
-100.885567
-134.699463
-162.412140
-115.409332
-102.142128
-82.931427
-61.239365
-99.760956
-53.534912
-82.030373
-111.900696
-57.935486
-91.087082
-77.833939
-55.372257
-143.148849
-72.629089
-104.388779
-120.203590
-160.599838
-75.188492
-86.932907
-53.638878
-140.705276
-75.774193
-54.958427
-70.112076
-63.094669
-99.994751
-123.522820
-77.421898
-108.916962
-80.822021
-75.932777
-91.290436
-98.169060
-58.012756
-62.901836
-77.338676
-57.893513
-101.653198
-63.126884
-68.328712
-71.407150
-82.134506
-122.112236
-129.953568
-85.749718
-77.653328
-99.293259
-73.188591
-95.294380
-57.361782
-66.714531
-63.300156
-89.842743
-130.322800
-54.252914
-146.949020
-106.385208
-99.387505
-58.596375
-83.793083
-66.585770
-63.053371
-54.594944
-79.802994
-71.329956
-13.654915
-102.720467
-64.011627
-144.933044
-65.382355
-71.306564
-54.743961
-44.066422
-55.281780
-67.619453
-152.792587
-69.779060
-80.717735
-148.420807
61.118668
47.514790
61.223484
70.930283
56.379272
62.645611
53.439682
48.916553
62.459686
58.147793
44.164459
61.927635
63.310112
63.183346
71.091354
55.035591
37.514347
47.263584
61.535385
62.992638
82.122009
50.984470
55.744392
53.710556
61.442478
45.012161
82.457840
46.893192
75.080841
40.851841
83.757065
59.875271
95.192177
70.436226
52.178638
49.225807
52.745693
41.243038
89.204094
47.074585
73.781815
61.311653
94.683327
-156.653336
-81.017883
-157.418686
-52.618034
-62.067142
-60.072289
-168.334213
-61.130421
-53.938877
-87.101021
-65.076385
-132.807281
-105.695534
-59.657867
-58.990135
-98.011436
-115.841301
-54.084106
-115.600533
-57.223385
-62.452869
-147.325882
-69.779343
-90.055351
-69.330223
-136.873398
-61.592381
-115.241760
-63.123478
-72.551239
-79.538696
-127.719666
-80.406754
-77.046333
-97.518204
-160.152451
-91.411407
-57.593655
-112.109367
-86.052307
-38.512886
-55.776932
-152.603348
-52.817276
-64.546928
-72.418983
-94.794739
-58.051003
-100.871101
-58.625736
-80.408379
-80.311386
-135.218170
-46.449635
-59.794846
-58.910099
-140.487198
-64.902046
-67.101082
-53.024178
-63.260921
-57.130928
-91.306000
-73.381119
-67.266579
-55.350742
-55.326664
-41.848225
-108.548309
-158.402054
-82.800041
-98.534843
-49.135605
-66.889244
-55.228371
-68.180908
-88.852722
-92.377907
-63.526173
-130.788345
-101.057312
-120.456940
-147.558167
-143.195312
-116.860336
-48.534237
-140.384720
-64.076973
176.925964
-89.491096
-60.805893
-152.795197
-52.617706
-63.898983
-140.119308
-92.456680
-45.562225
-56.640999
-54.044403
-58.872101
-59.567806
-92.251205
-109.524803
-70.768326
-129.289566
-79.171982
-145.847137
-75.282578
-69.095749
-74.148438
-84.223450
-143.576340
-54.674572
-111.776161
-58.976624
-76.026367
-68.406921
-62.174088
-64.094276
-46.953358
-80.640190
-117.086563
-67.888977
-57.968941
-64.771278
-63.078987
-68.000320
-147.468414
-51.165222
-56.465080
-59.749752
-117.576973
-89.902496
-61.567501
-115.269302
-114.492668
-89.287346
-40.816555
-136.254150
-52.227146
-55.611641
-89.595978
-154.365784
-149.396103
-112.225044
-138.686890
-86.365623
-65.617340
-147.887253
-56.406101
-57.325916
-64.024597
-79.170792
-52.438023
-67.412193
-58.748447
-94.703720
-51.012108
-55.712452
-62.736500
-85.038078
-104.451881
-103.632088
-110.871193
-71.566200
-64.712189
-104.188774
-91.349045
-76.581627
-90.769150
-122.598595
-91.869339
-116.008301
-96.335197
-98.642059
-96.389511
-124.482323
-93.165474
-57.788921
-61.171825
-149.702637
-68.478775
-82.425026
-78.617096
-65.734627
-127.669258
-133.632675
-169.616547
-65.436920
-32.533020
-49.003307
-74.362862
-44.888721
-37.612400
-71.386253
-51.531315
-56.445675
-125.201790
-149.249878
-22.464994
-69.932419
-0.832982
-64.639450
-106.026649
-72.256561
-95.534248
-63.211472
-77.793449
-118.630692
-86.829834
-98.875664
-116.339920
-91.014053
-108.256554
-101.343025
-74.496933
-52.755047
-148.143951
-87.028603
-77.148186
-63.282860
-143.127472
-51.147232
-55.308990
-63.516228
-142.063263
-63.708012
-52.860115
-60.721458
-72.422859
-46.834335
-158.929153
-72.183670
-145.272614
-101.676117
-69.820419
-38.510288
-168.554825
-67.146225
-47.834949
-137.061447
-80.347130
97.856430
69.764259
76.706070
-59.896904
-33.892284
-75.522087
-158.754272
-27.525682
-82.613815
-78.819450
-134.424805
-115.227310
-94.095451
-101.576218
-101.929260
-79.643661
-84.078888
-66.906837
-61.328743
-105.473808
-63.802044
-67.469078
-111.707848
-71.088341
-75.465233
-79.578476
-70.600983
-66.487190
-123.984291
-68.664467
-177.205017
-99.964127
-123.551064
-56.197411
-49.425972
-134.513870
-83.944839
-44.497295
-69.360352
-91.469925
-61.449875
-90.222939
-57.718941
-152.637131
-75.447273
-120.637909
-54.354179
-63.193058
-80.092072
-131.132584
-53.324177
-90.823296
-105.946175
-90.230583
-63.088734
-56.931046
-168.230438
-58.884151
-38.851559
-77.447090
179.918427
-83.051552
-69.933853
-33.197197
-88.256111
-49.571838
-146.349762
-65.866760
-73.708389
-125.960838
-60.976143
-91.342133
-60.972359
-93.607323
-67.605339
-85.802185
-68.037865
-50.483707
-153.593475
-61.501480
-98.098816
-110.814812
-113.077164
-89.521805
-65.142784
-95.898109
-64.078377
-64.973572
-90.222412
-46.582798
-52.187927
-56.106831
-51.972717
-81.783058
-125.841995
-99.678795
-141.202866
-71.849411
-73.451881
-100.412865
-100.351234
-95.126411
-105.302116
-75.292023
-116.297722
-81.443451
-56.878006
-81.389984
-88.380966
-77.164719
-107.369446
-74.850014
-81.012711
-64.542450
-105.580658
-94.438850
-125.642265
-75.005745
-41.641708
-78.497559
-154.327896
-58.779907
-116.826637
-101.055046
-60.835384
-61.217861
-100.408867
-62.215595
-60.077133
-84.557426
-62.019001
-87.113373
-61.081375
-63.031742
-91.515312
-83.235619
-161.631500
-66.561363
-65.893799
-63.572426
-137.869827
-34.970688
-76.818352
-131.017014
-43.086338
-56.753132
-90.377258
-73.020302
-52.017212
-56.980820
-59.136295
-69.901794
-74.573967
-78.076233
-105.598206
-158.779251
-90.522224
-66.671143
-82.706627
-66.856384
-63.861076
-72.713249
-128.510269
-100.724564
-71.603424
-73.208176
-54.051876
-145.038071
-73.162987
-153.061996
-119.809601
-105.010674
-101.578461
-72.868248
-57.796772
-129.362137
177.968262
-67.178459
-77.484856
-119.890907
-88.304855
-116.479309
-56.474079
-92.517677
-159.020569
-41.240356
-70.257545
-104.957756
-86.076103
-146.518173
-92.990456
-43.657906
-107.305588
-72.806488
-121.593315
-101.279373
-52.289173
-86.442375
-162.740692
-77.478737
-66.248268
-74.849220
-70.832932
-76.642860
-60.823364
-85.777161
-118.714081
-62.335514
-71.646332
-68.252243
-113.186066
-57.543530
-63.193352
-165.938705
-105.159286
-66.003273
-70.102615
-67.197853
-76.723915
-59.196278
-80.259315
-66.133270
-36.209652
-51.179146
-121.015404
-74.831238
-72.303322
-55.233105
-54.860107
-91.803764
-52.275982
-52.435787
-57.702885
-131.206360
-64.023788
-47.833866
-61.235294
-149.940048
-58.068180
-116.510689
-69.737907
-108.407639
-63.564720
-115.343994
-73.449753
-77.017517
-91.244255
-47.132664
-109.436806
-59.830330
-62.023033
-101.983856
-63.256210
-141.530151
-60.763367
-52.476055
-66.217644
-135.761032
-121.407974
-97.869980
-150.104813
-90.322113
-62.711658
-69.789619
-51.453068
-89.164848
-112.883446
-68.342209
-78.356018
-63.898758
-135.909805
-67.429192
-73.375450
-159.623627
-59.577885
-71.528099
-126.813850
-71.221802
-65.067146
-98.058456
-75.058266
-67.679504
-102.981369
-135.448303
-74.346390
-43.557678
-66.299271
-137.876205
-64.249504
-117.579819
-116.150818
-134.993484
-62.297333
77.241074
68.380669
76.646286
52.912930
55.476131
54.461983
27.885973
62.771423
60.440189
45.602676
61.828995
65.295753
51.164307
-17.494926
-57.980347
-121.101532
-82.562241
-85.200203
-133.214096
-60.668449
-153.269180
-65.424278
-72.192902
-73.122498
-60.253571
-79.649330
-61.231571
-68.110909
63.590069
-49.537331
-42.627209
-85.386452
-70.770172
-71.181602
-67.447838
-92.783173
-63.027351
-146.435471
-124.831329
-125.058517
-92.044479
-61.625732
-144.538376
-83.454590
-93.573380
-61.032867
-73.747238
-76.328766
-123.130112
-82.833405
-72.132507
-140.553696
-105.012352
-160.399490
-73.867699
-98.357521
-70.745453
-63.262383
-54.215252
-111.357346
-65.688194
-78.089157
-67.754150
-27.890457
-41.442314
-61.091785
-68.774742
-61.612312
-119.538109
-160.988678
-73.860359
-123.554115
-115.142532
-127.745461
-66.065971
-32.203579
-72.065308
-103.156517
-58.551323
-59.521252
-77.671265
-55.241131
-147.081223
-141.067429
-127.521454
-60.227245
-81.226944
-54.140560
-113.672531
-64.504906
-91.125076
-65.769722
-63.379959
-98.674026
-57.273830
-60.373215
-79.125923
-87.482231
-81.398727
-153.922958
-65.562683
-117.029121
-76.024765
-160.141342
-55.509476
-70.531853
-49.284760
-99.808098
-74.284698
-101.413750
-84.110016
-84.151764
-150.282669
-140.068512
-93.607094
-106.521492
-66.702049
-59.214718
-84.078773
-61.393692
-124.791534
-71.033943
-61.566631
-69.442184
-104.218895
-86.047813
-48.593704
-65.150726
-56.244686
-83.565506
-65.703514
-80.303215
-114.500328
-38.485382
-85.743095
-45.445534
-60.233585
-51.817944
-71.083420
-65.370811
-113.738144
-64.910461
-86.995872
-63.787010
-65.733849
-60.102486
-134.134003
-61.517673
-69.474533
-39.649311
-56.546585
-54.415489
-55.969738
-73.412689
-22.863220
-159.197571
-123.540726
-73.643028
-52.698082
-97.053436
-54.614658
-117.595428
-108.494354
-60.897560
-57.720425
-89.064186
-101.837982
-139.530060
-119.318375
-113.362968
-94.545593
-97.309189
-116.399094
-87.165527
-141.140457
-135.866974
-93.089462
-50.606083
51.941158
-72.829521
-129.486633
-96.602547
-134.678024
-112.154160
-100.252647
-83.090897
-95.183090
-132.505539
-47.344173
-107.156487
-61.348030
-53.074921
-75.520882
-64.071930
-68.657677
-60.435280
-63.121128
-69.330902
-55.548916
-67.330284
-72.520164
-54.865437
-69.383270
-88.105354
-65.758789
-37.705830
-48.705578
-46.890980
-117.161194
-143.033875
-106.976807
-99.287483
-97.973251
-50.476501
-63.572994
-131.737869
-67.363861
-144.731094
-86.557175
-127.877693
-71.160004
-63.824493
-40.812889
-70.265915
-78.269524
-157.180954
-63.901875
-83.105270
-51.469135
-66.870346
-56.083027
-72.538910
-125.167160
-51.848907
-47.056984
-167.907120
-43.198395
-62.689762
-76.752647
-160.411606
-178.739319
-61.266232
-62.002522
-63.134380
-58.241280
-76.489540
-153.740585
-117.074776
-151.709808
-44.470039
-62.844341
-90.999306
-47.096134
-139.435013
-66.333046
-71.124451
-63.448849
-138.616074
-49.284973
-63.991028
-56.480846
-63.265709
-54.477089
-57.148251
-72.809906
-69.056160
-153.312744
-56.190422
-26.654684
-64.195496
-105.921104
-62.517593
-62.169014
-73.415451
-80.272049
-48.732330
-66.775192
-87.568604
-147.436920
-104.176529
-141.695572
46.392731
-61.213436
-92.463051
-60.659016
-80.636459
-58.548367
-104.853271
-55.341637
-63.001759
-86.203323
-77.122353
-57.470177
-108.924835
-115.465218
-80.266708
-55.379665
-79.805641
-59.542629
78.193779
65.027359
54.478291
-94.058182
-57.453957
-84.686462
-54.333832
-60.459908
-37.184063
-59.085922
-144.665070
-58.375465
-50.202660
-61.061287
-80.001892
-36.672749
-133.110947
-130.949997
-74.186066
-75.535385
-44.792473
-58.064953
-60.028576
-66.385254
-148.189392
-33.899387
-68.957169
-35.333000
-67.905449
-74.583725
-131.962296
-82.407242
-73.780899
-96.594810
-103.042503
-66.375694
-54.630642
-117.440140
-57.649246
-57.211365
-104.364838
-121.657066
-149.361343
-119.119041
-55.436855
-66.016029
-60.598949
-57.335602
-71.224892
-39.264053
-154.031219
-54.209881
-132.986420
-56.990353
-64.184776
-132.710190
-58.876335
-56.877110
-76.288841
-51.986679
-73.158241
-92.724297
-66.837662
-106.309692
-46.091003
-74.703728
-135.821045
-113.146164
-62.615448
-69.967598
-85.284325
-144.416550
-47.683792
-56.604828
-68.749634
-63.481487
-67.827370
-47.864845
-52.576759
-117.664673
-72.773041
-101.405952
-87.118187
-140.780396
-99.102135
-64.707222
-54.857685
-134.594254
-58.100880
-70.193977
-62.610886
-69.027466
74.258980
68.239525
-140.902435
-81.760262
-59.980507
-111.974800
-88.029259
-62.427761
-65.559387
-47.893158
-68.871780
-58.929714
-71.944595
-143.414124
-84.681320
-98.027420
-58.660995
-82.531677
-71.146248
-75.817947
-58.246834
-63.013409
-111.356964
-67.773766
-66.136208
-74.584274
-44.201817
-79.163704
-77.434334
-56.791622
-95.293228
-105.376862
-82.215866
-118.808098
-170.281464
-73.890358
176.418152
-50.446495
-51.053833
-149.323120
-81.577591
-75.715797
-71.838234
-57.311443
-59.942932
-63.166325
-55.460865
-152.260284
-53.021168
-152.905441
-28.202271
-112.935768
-69.230713
-88.910019
-155.441238
-77.802383
-70.049149
-77.963570
-59.113338
-71.269402
-138.066132
-56.806320
-70.523636
-140.000504
-78.674263
-30.386021
-59.407772
-47.625755
-61.287148
-79.889946
-43.905815
-64.021706
-59.902622
-119.392822
-94.400444
-45.184322
-62.850769
-128.189499
-69.473808
-96.203102
-58.551437
-97.107498
53.232746
64.370842
49.565788
48.464748
53.167892
56.553200
-126.215294
53.739887
75.947357
51.753128
48.900921
34.089607
66.183540
70.487610
-45.675255
-57.461967
-129.563538
-83.456726
-76.742104
-67.401199
-85.657562
-93.348534
-104.327278
-67.218590
-92.140259
-80.050797
-146.834702
-79.331833
-155.225357
-80.502548
-44.830303
-74.907455
-38.226990
-155.645782
-124.334694
-87.761337
-150.590607
-129.628387
-152.826492
-69.715126
-95.071014
-71.777161
-66.067093
-86.851006
-53.271046
-52.810642
-63.217278
-109.749626
-76.451263
-114.244011
-158.739914
-94.049767
-86.848152
-60.532478
-95.674171
-106.947052
-91.635750
-166.062775
-159.423553
-99.930283
-104.628273
-96.941399
-67.597244
-61.131561
-80.347435
-92.870277
-68.144569
-54.942516
-64.029686
-55.144947
-143.320862
-67.840073
-60.004028
-28.869961
-62.542374
-79.056633
-44.912678
-113.566658
-78.265182
-69.846542
-86.524437
-91.635788
-110.655083
-86.022552
-73.966713
-90.837303
-102.424149
-118.875023
-56.765759
-68.954315
-165.989288
-54.959869
-161.727280
-65.564789
-53.513180
-67.078201
-148.357697
-148.572449
-122.430122
160.831924
-65.645714
-65.093445
-43.749958
90.025520
53.466431
53.699696
58.993240
47.669235
72.433846
80.178452
60.446117
58.938034
32.921791
48.338440
58.259811
59.235844
62.416615
35.123283
61.461674
57.702324
56.476891
76.059105
59.526310
45.159309
76.871445
89.992218
62.247166
54.877388
-64.925415
-62.870209
-62.492889
-81.547485
-164.732376
86.365265
78.869759
92.891380
-108.890633
-51.554035
-136.294037
-137.032440
-63.815506
-66.367882
-72.518333
-138.397476
-62.771191
-72.147270
-69.682739
-106.108246
-65.032349
-165.460480
-159.419876
-72.318199
-83.935699
-133.525299
-127.137054
-86.037910
-62.174267
-62.489040
-65.264450
-55.788788
-93.440132
-103.040886
-128.736740
-75.104820
-71.589211
-49.326553
-77.123192
-135.782593
-148.108047
-101.907730
-62.031616
-144.922623
-145.027695
-53.826820
-100.646805
-127.543396
-63.387882
-86.977264
-53.865341
-59.201435
-71.876419
-53.031094
-57.647198
-137.757477
-94.016342
-47.430325
-53.806446
-69.033005
-141.072449
-68.237602
-59.280998
88.177406
34.868137
56.424393
56.707516
58.424076
56.161419
49.793045
61.329807
60.809628
-73.753487
-56.517151
-165.950027
-103.922775
-58.639561
-75.827339
-48.985291
-56.345127
-53.964527
-72.692818
-89.478874
-61.438320
-104.330200
-54.705551
-110.513397
-65.249146
-51.105896
-66.566597
-102.001762
-69.529625
-105.123207
-121.460403
-39.333614
-128.246460
-115.082878
-112.831429
-106.019264
-149.344727
-110.179871
-152.652786
-158.889801
-159.280640
-137.957031
-62.748062
-54.045712
-97.661911
-77.753960
-101.453705
-56.437653
-60.362820
-158.489029
-80.518303
-149.500031
-123.390068
-23.500366
-63.138416
-94.355453
-84.072334
-106.123772
-130.189438
-89.152214
-88.993187
-151.256927
-100.881416
-84.763947
-72.532433
-84.688805
-96.620995
-137.162201
-87.371323
-102.331718
-112.169029
-101.535980
-153.527420
-81.771599
-124.466858
-142.053665
-74.958275
-53.271400
-57.541321
-154.061859
-78.707031
-110.597321
-140.967072
-61.592136
-64.886559
-85.215378
-63.315357
-55.220924
-49.625011
-155.816101
-58.134068
-150.078339
-146.986557
-97.236107
-67.319016
-104.135612
-87.849136
-101.073570
-160.533447
-61.959465
-127.427666
-109.438866
-71.032097
-147.695496
-50.249836
-31.149569
-45.155277
-151.930344
-71.572197
-63.817978
-88.546120
-86.167580
-105.376846
-161.914352
-53.562172
-80.439423
-73.099136
-63.787254
-74.205429
-125.359634
-80.925858
-93.149406
-80.679871
-76.020531
-58.726101
-58.219540
-66.976372
-148.199326
-51.919197
-97.125931
-131.338165
-90.754868
-76.051384
-62.532757
-70.816147
-147.681549
-52.531929
-47.960804
-33.512249
-83.613754
-73.012367
-51.387985
-66.747673
-122.603081
-140.510895
-59.950413
-50.044048
-88.083023
-76.781921
-78.205696
-47.185448
-49.684376
-102.482834
-66.795204
-78.667419
-59.807461
-39.489738
-116.167633
-51.261154
-87.749878
-47.474438
-60.888538
-70.677917
-112.904015
-67.368156
-72.369621
-145.533600
-60.690914
-100.744125
-129.523056
-65.810516
-58.962841
-131.790588
-115.294922
-76.127838
-107.462151
-62.237465
-58.983353
-49.840340
-62.171452
-96.019051
-79.956375
-57.099022
-76.217674
58.329109
48.545994
38.156116
44.537994
86.075279
-53.490623
-100.168091
-85.056572
-106.800491
-94.025894
-88.301758
-145.914932
-74.698715
-116.559303
-58.868462
-132.987198
-151.100174
-151.987442
-87.829819
-60.007267
-89.322098
-49.816078
-63.589947
-60.638462
-146.013367
-60.195343
-63.529293
-59.382454
-75.579979
-74.208199
-71.247757
-143.658157
-61.765862
69.162590
71.987267
-49.375233
-50.776600
-99.836754
-61.615345
-140.345764
-83.781639
-104.857674
-46.165596
-79.681549
-76.049446
-58.020943
-69.038223
-66.648216
-88.692520
-83.464630
-55.893909
-79.438049
-92.740738
-113.985069
-149.736450
-76.401802
68.472847
83.173019
70.750832
51.568687
62.906723
42.959747
81.379524
56.380825
68.981308
69.183586
46.724319
53.167400
60.832340
85.790955
-55.185799
-117.313919
-100.240562
-111.158455
-76.329300
-67.598167
-66.117226
-54.782078
-84.306000
-53.441463
-68.772606
-62.369698
-68.234932
-83.928505
-41.027592
-42.961567
-60.441872
-59.034092
-66.639961
-65.896606
-115.461296
-88.297455
-94.963837
-52.255348
-109.376747
-83.305344
-88.383987
-61.173164
-81.021164
-152.897964
-65.764984
-66.411697
-114.651726
-56.054306
-75.609825
-53.978386
-150.994247
-103.154671
-89.523140
-53.192360
-42.215820
-82.189865
-66.732712
-65.391167
-55.229385
39.945621
48.304089
-56.100327
-76.645157
-159.335220
-146.790009
-97.618164
-60.507214
-122.003700
-164.845734
-61.550499
-81.586311
-63.758324
-58.332645
-65.102859
-164.381363
-141.090210
-119.960983
-86.100227
-57.200436
-156.061157
-81.199364
-60.296921
-100.723045
-117.390335
-113.077026
-73.895401
-165.226181
-126.706558
-78.859161
-75.797409
-101.905586
-136.267914
-107.076172
-70.487045
-51.882095
-105.970245
-149.783401
-72.123917
-59.965347
-112.694191
-107.149353
-98.548775
-112.389664
-62.594765
-44.430367
-151.042267
-75.390472
-124.387848
-66.109489
-64.550926
-51.537598
-134.525360
-54.624706
-56.825695
-53.769512
-138.371216
-51.043705
-58.615746
-54.446503
-65.977753
-111.829597
-81.285759
-68.218681
-107.538521
-114.584236
-114.057198
-58.495514
-148.561920
-55.805283
-126.345650
-64.845184
-60.620712
-61.930607
-70.880264
-158.039444
-59.644829
-104.398041
-107.826851
-90.828156
-50.065384
-73.172417
-79.220642
-60.065788
-66.646973
-156.536636
-90.623787
-77.058098
-60.560143
-144.733337
-67.008049
-56.986172
-68.455948
-67.494675
-77.120926
-56.620075
-144.444672
-94.405487
-62.467091
-123.319305
-117.403732
-73.012024
-118.272972
-126.642288
-118.370201
-44.647354
-57.299767
-77.920410
-69.199234
-128.363419
-64.027138
-39.150932
-74.020340
-93.964455
-44.618748
-70.047318
-111.830780
-82.428566
-90.560509
-59.716743
-121.744644
93.065033
43.765274
57.460091
54.161381
62.588367
40.326920
74.253319
-55.974861
-59.486080
-159.822388
-47.821198
-65.085350
-71.671738
-60.865562
-68.873634
-60.760792
-102.630661
-155.058899
-160.882507
-109.738464
-57.884178
-67.666245
-106.868416
-55.285923
169.401779
-81.591110
-151.028320
-60.212677
-73.097374
-75.635544
-116.026108
-53.465179
-82.909431
-156.140869
-103.933952
-98.362030
-140.718552
-66.885109
-121.676575
-113.225403
-39.576683
-54.483166
-117.216515
-80.205811
-138.263016
-91.283066
-90.884804
-60.616962
-33.947193
-59.683960
-62.465019
-50.406693
-53.468338
-71.336060
-147.398834
-57.594837
-81.310310
-70.962837
-97.068848
-85.177246
-118.979973
-60.787827
-89.888252
-143.469101
-138.554504
-96.099388
-76.383026
-105.308441
-98.570267
-102.118500
-76.483665
-49.072880
-91.334778
-130.535995
-112.120155
-98.516495
-56.108913
-98.648468
-108.788231
-69.831177
-157.964706
-58.112427
-90.145096
-50.196941
-38.290184
-104.888504
-59.416729
-117.512321
-121.523987
-64.757805
-98.476578
-154.614929
-80.693405
-83.783646
-59.316357
-106.463379
-88.465706
-90.006401
-85.868179
-70.213455
-79.038559
-154.401260
-80.970436
-60.597591
-81.498611
-103.499802
-64.876450
-102.937065
-96.095062
-74.252419
-102.480614
-101.366714
-67.040268
-150.162048
-70.438385
-157.014679
-76.990730
-58.595226
-93.030334
-150.874191
-46.557190
-169.331284
-102.200478
-135.069504
-154.344452
38.591988
70.414009
46.539349
46.436474
-100.268204
-59.842823
-67.975021
-59.181694
-162.797653
-73.283615
-90.771927
-122.296951
-82.711014
-78.105179
-89.308258
-60.667404
-138.541626
-123.311440
-54.852695
-60.650532
-81.083313
-107.727837
-83.151138
-84.987663
-104.592323
-59.229294
-63.557606
-115.737602
-60.564514
-68.830650
-109.184013
-80.431183
-33.220959
-153.417953
-107.642868
-54.637058
-104.977081
-63.722672
-59.006527
-30.220907
-88.601936
-67.823380
-54.385460
-62.819679
-101.542862
-53.356617
-61.084202
-154.951752
-64.853752
-53.608303
-59.328220
-72.487587
-71.627884
-161.461380
-58.969902
-65.642662
-122.577026
-118.895157
-81.123680
-69.285240
-92.142616
-64.825462
-78.356461
-52.361885
-78.664474
-129.441711
-63.904011
-83.515900
-47.340080
-76.516769
-152.966034
-81.522789
-58.961426
-76.314674
-58.535503
-61.608501
-53.224457
-72.539131
-128.078110
-65.869987
-96.817909
-82.671272
-111.394859
-65.303078
-113.769966
-79.019707
-67.944092
-163.702667
-122.077141
-110.111404
-167.142426
-131.685135
-75.067688
-75.789909
-71.734726
-134.078171
-95.566536
-102.092751
-30.495506
-67.553909
-60.992249
-107.091118
-59.920448
-124.980583
-92.392838
-63.627750
-89.739777
-99.243729
-96.756851
-143.157867
-50.995655
-67.980606
-47.761337
-69.765968
-59.572430
-89.147316
-64.423515
-58.458111
-72.433823
-51.149582
-51.520760
-97.400887
-97.449745
-60.120918
-44.715656
-146.722626
-49.727276
-126.313004
-126.895622
-67.328407
-58.375904
-56.451328
-143.023529
-112.128433
-62.882626
-106.442841
-124.663406
-50.636116
-48.144424
-131.237289
-66.797569
-62.413097
-112.645157
-72.995743
-113.441002
-142.555405
-69.259003
-87.177826
-118.777420
-57.378757
-95.566780
-99.803429
-55.860336
-80.829704
-103.995583
-64.005531
-156.517258
-101.852974
-159.142319
-150.313477
-95.556801
-85.025673
-23.449175
-159.288177
-143.897949
-51.462521
-71.859627
-75.126221
-114.464714
-62.836670
-16.074282
-90.278824
-80.620499
-64.645226
-98.924103
-153.847900
-61.137764
-62.559292
-80.429802
-102.750679
-56.718945
-62.741070
-38.362484
-84.261726
-77.675560
-90.369713
-157.697983
-90.004082
-57.662529
-81.053253
-70.146637
-68.990173
-60.732098
-76.694633
-54.194096
-72.931557
-80.478638
-96.518951
-68.313324
-136.051743
-65.853539
-104.097748
-121.533180
-69.854408
-63.394276
-80.067734
-105.566185
-66.839256
-55.568836
-62.550377
-64.346542
-81.224869
-68.817482
-144.374329
-64.340065
-129.181870
-59.848423
-69.120087
-151.794098
-61.823029
-109.625847
-56.590000
-93.069489
-124.358559
-96.517990
-66.759964
-78.838135
-74.375175
-49.661461
-138.272797
-47.403458
-47.825130
-85.271332
-57.221088
-65.113281
-104.453011
-39.740814
-139.159866
-37.167400
-56.917439
-126.198845
-169.662964
-67.961349
-69.732399
-74.571716
-55.820702
-66.433167
-67.800102
-45.588898
-54.133358
-64.505119
-51.778255
-56.865967
-132.554657
-49.224865
-125.643044
-119.095322
-102.014282
-104.051147
-126.092567
-118.553375
-105.335907
-140.566971
-101.024384
-83.482124
-61.937000
-110.447693
-61.545555
-59.592735
-61.191715
-68.487396
-51.145817
-78.429291
-66.174370
-64.269913
-147.642456
-53.916187
-83.553833
-67.611153
-148.104691
-66.080086
-118.295303
-107.614395
-33.909771
-95.128319
-137.613297
160.835266
-61.574295
-151.442657
-84.626945
-70.606407
-117.076004
-112.933334
-61.966137
-56.591030
-97.447266
-100.393295
-78.526718
-96.951530
-62.409470
-107.169655
-71.801636
-165.885239
-90.327003
-51.005486
-61.512497
-61.663784
-108.663017
-71.887558
-98.842499
-67.387802
-63.528954
-60.339924
-42.619156
-144.341507
-153.840759
-69.066841
-108.469200
-78.046631
-95.106209
-65.616234
-102.018829
-64.875908
-75.300888
-139.872345
-38.443016
-59.316120
-66.889992
-166.695740
-63.865051
-89.355095
-71.890213
-71.884674
-111.215416
-93.237305
-162.412354
-80.095390
-129.417221
-92.463783
-70.235794
-167.499054
-98.922981
-109.986267
-90.852226
-27.890064
-53.553074
-53.354889
-81.208244
-62.924397
-70.559586
-60.450066
-74.172356
-34.820641
-54.240925
-105.629433
-94.621689
-117.932144
-55.683064
-22.468418
-107.201286
-127.697113
-83.308029
-62.010876
-35.117500
-158.914673
-62.387955
-95.963554
-57.449776
-71.080620
-68.968185
-28.121017
-57.839958
-70.471970
-107.441658
-130.677856
-157.648666
-68.080482
-93.672478
-64.060112
-71.882858
-85.626991
-79.065353
-57.503689
-72.657646
-134.241272
-61.228668
-89.618767
-78.208595
-39.153278
-90.945808
-83.981270
-71.775101
-94.776093
-141.390671
-66.315529
-56.673084
-106.949051
-101.381310
-69.947380
-70.529297
-75.961891
-96.786186
-114.305672
-58.022160
-29.627699
-77.045776
-94.689499
-98.414986
-63.715893
-156.965393
-94.964981
-82.266006
-89.577614
-144.625565
-75.072113
-90.241241
-63.172287
-63.745079
-128.499542
-60.822727
-137.551041
-55.596561
-146.864029
-91.142990
-132.803848
-79.135193
-108.061653
-57.876862
-57.065720
-82.393707
-113.193047
-74.651840
-35.877808
-135.428772
-83.994690
-85.988197
-91.838348
-42.864853
-112.763565
-83.260918
-70.225266
-81.089890
-60.392750
-116.909363
-62.721195
-146.596558
-67.328201
-66.835892
-78.665131
-63.099899
-63.353382
-84.876694
-158.165924
-64.056656
61.330956
76.351379
87.375885
44.782787
62.454838
60.315456
56.554508
51.998825
67.623199
105.901939
53.146591
60.510822
74.635925
68.407852
68.305382
-121.762680
-92.943291
-96.115326
-125.308205
-82.180931
-145.475708
-154.403275
-56.724579
-73.479500
-84.381073
-64.629295
-49.090973
-79.253387
-99.426628
-121.500237
-82.475800
-71.580231
-145.899826
-61.236046
-52.140862
-164.426331
-105.731438
-136.627090
-139.679474
-57.233467
-56.570541
-149.394714
-133.932159
-129.147018
-101.711945
-115.697319
-81.092674
-127.757736
-62.260204
-72.902596
-67.061127
-141.734695
-67.186348
-139.514252
-73.562981
-151.836868
-137.960510
-137.189468
-136.330124
-49.008266
-41.724869
-78.315025
-44.612930
-130.206772
-80.346123
-144.934174
-64.812782
-98.502510
-105.501312
-64.805702
-53.669079
-49.903625
-113.043571
-53.890518
-107.586327
-167.074371
-97.222099
-96.854370
-54.551334
-98.321182
-58.438435
-62.788620
-65.344292
-60.138393
-53.527435
-155.830704
-42.008121
-126.043839
-62.731392
-70.609512
-132.542389
-59.860172
-151.953018
-79.898758
-165.518936
-53.108547
-72.871902
-87.092491
-60.865643
-61.373398
-111.052193
-27.497841
-68.253220
-122.675133
-107.393501
-57.446281
-67.108963
-94.914909
-142.861404
-64.447090
-57.490765
-107.568161
-41.057377
-110.723167
-164.810806
-93.832825
-66.323372
-67.628059
-70.809601
-103.106438
-66.963776
-67.185654
-30.707272
-67.570419
-59.060253
-83.974998
-42.470501
-64.267197
-48.795689
-147.996994
-61.469212
-156.574844
-39.608746
-50.486958
-87.280449
-140.343307
-108.342789
-76.467171
-168.102264
-108.812561
-75.169350
-59.893196
-60.142994
-57.149143
86.037453
-38.089558
-66.566597
-80.061058
-55.672230
-40.126842
-65.210251
-130.309586
-56.188801
-45.227596
-100.292023
-63.812542
-59.331966
-102.432129
-76.101311
-153.326263
-67.491096
-94.402100
-59.396358
-74.616982
-71.063309
-89.752029
-59.965149
-113.351959
-69.527702
-113.504646
-81.051201
-90.268066
-53.869370
-62.746082
-70.427116
-62.437077
-83.928268
-62.351921
-164.121078
-62.208218
-67.373474
-121.000893
-117.676735
-98.154121
-93.089943
-160.582245
-88.728905
-103.862762
-81.517685
-56.420238
-60.485004
-96.428780
-58.801697
-79.277176
-130.187164
-94.790871
-144.817596
-90.712379
-66.500114
-108.124413
-119.135735
-54.081608
-69.973251
-130.606049
-58.727673
-76.026886
-75.134712
-137.195648
-114.155624
-103.579758
-73.973152
-67.602257
-59.632774
-146.473938
-70.480431
-62.694084
-89.578110
-155.120010
-109.133606
-55.320187
-77.874146
-96.458679
-86.879219
-115.186928
-126.585091
-52.176079
-114.946030
-58.499256
-128.877686
-86.830978
-131.856720
-69.958824
-48.694393
-118.410652
-57.570015
-71.913963
-145.538925
-152.729691
-63.020184
-47.164074
-152.581192
-52.411083
-56.266788
-170.604126
-91.661484
-76.455978
-86.970985
-102.851349
-87.369179
-115.143501
-110.736588
-109.818497
-107.587234
-95.149620
-117.599457
-54.778923
-60.054844
-139.674713
-66.802658
-56.733665
-160.789169
-126.180855
-56.304649
-75.708069
-164.309296
-62.659122
-83.837883
-160.416611
-61.063965
-53.207401
-166.129883
-54.333614
-101.952530
-85.475922
-64.721817
-80.565086
-95.383423
-129.214554
-110.223961
-57.394573
-93.468140
-61.186634
-81.142578
-69.165527
-72.631805
-61.706577
-62.819458
-73.874977
-61.565643
-69.646461
-63.520298
-156.094833
-150.426300
-98.201775
-98.249001
-51.797840
-108.342445
-69.762138
-74.146500
-60.065506
-78.074493
-124.718689
-90.477295
-112.076950
-103.328178
-89.748909
-96.135551
-81.400177
-66.069473
-56.965748
-54.217110
-53.764626
-50.790619
-132.814545
-65.014351
-55.397320
-124.530052
-59.423927
-63.384693
-73.746643
-151.650665
-66.161674
-173.818634
-70.528694
-85.747742
-129.701843
-57.238422
-75.831329
-120.585907
-63.058159
-101.068161
-56.762089
-90.812782
-72.412239
-58.940662
-115.641090
-56.168056
-45.331478
-46.388279
-84.240547
-125.961853
-46.492687
-52.818539
-57.732273
-159.940750
73.782799
70.269020
60.414562
83.647606
68.259026
54.543442
48.802029
73.799431
51.524578
29.532429
77.801659
77.078476
37.821503
70.068558
63.170982
50.036510
55.948257
82.945663
51.510376
126.191780
73.879845
-72.245880
-68.043396
-162.639694
-72.177666
-63.977646
-73.871536
-49.508530
-39.065273
-76.417107
-78.530495
-51.133812
-55.171513
-135.127930
-57.183544
-63.857586
-56.583668
-109.912941
-59.739883
-81.215439
-75.401474
-57.519669
-61.004898
-133.790955
-62.744633
-56.752018
-62.291698
-146.611191
-81.824295
-119.594612
-58.466225
-74.455841
-137.043198
-64.771927
-72.851135
-123.697708
-54.729477
-64.590652
-62.244205
-88.132904
-80.648643
-62.180981
-127.358948
-142.021240
-72.078957
-129.342316
-147.051208
-53.692341
-47.463421
-70.490562
-80.514015
-47.326038
-54.080116
-69.907845
-59.015564
-61.060658
-80.697136
-65.204002
-48.106415
-111.910980
-50.786552
-112.058640
-70.381485
-62.966904
-135.561615
-109.592850
-48.713318
-29.258511
-54.320751
-57.113991
-75.861954
-68.949074
-135.129547
-106.238510
-161.952530
-52.820393
-108.546783
-138.878677
-89.213051
-90.559425
-65.901573
-56.354763
-46.392208
-104.875923
-43.611027
-73.803429
-165.239655
-108.488136
-54.079571
-58.023224
-87.306732
-59.095860
-61.926720
-62.331280
-45.650780
-70.575226
-115.326591
-81.967651
-135.704315
-115.540924
-51.653786
-117.045776
-79.227638
-79.190796
-39.227470
-76.311989
-60.726471
-108.030815
-118.601036
-91.254753
-63.953064
-74.213135
-65.169930
-90.545288
-98.218079
-101.752602
-72.317169
-58.330753
-101.476006
-148.734161
-156.994263
-83.877792
-113.878273
-64.185623
-69.066910
-58.680367
-150.164551
-96.394623
-74.499519
-92.432190
-115.364853
-123.614479
-122.859276
-127.821175
-148.794678
-99.201172
-46.402470
-63.284771
-145.231644
-28.492279
-85.298241
-153.814896
-135.888626
-58.248985
-62.221859
-95.321526
-171.507370
-75.169640
-72.097900
-81.242073
-68.272064
-55.637608
-147.182083
-58.802387
-89.066109
-91.203125
-159.379044
-152.680054
-50.388012
-79.181572
-64.514969
-56.699795
-111.861053
-161.949493
-64.000076
-44.487820
-62.783504
-74.508698
-60.440586
-62.368168
-73.168900
-53.140129
-83.676933
-48.098576
-87.783287
-47.926750
-56.988972
-72.506157
-94.689468
-124.806770
-64.555519
-138.545166
-61.832012
168.159515
-89.088615
-105.439972
-89.545135
-150.666733
-94.939163
-89.357178
-113.530594
-89.781898
-72.223457
-122.343338
-75.967392
-164.534485
-48.327553
-92.367020
-159.067825
-65.293900
-101.702225
-99.644737
-136.704514
-133.305573
-64.499138
-126.671616
-111.526772
-82.858192
-63.588757
-51.676315
-64.191223
-99.866829
-127.377846
-56.267250
-65.360931
-54.620045
-156.129410
-145.323380
-54.186687
-74.042923
-63.301575
-150.966660
-82.959641
-90.239998
-60.183212
-131.140533
-39.599140
-71.609779
-77.057999
-87.097061
-78.765793
-144.388016
-66.834969
-63.017960
-71.706009
-91.829506
-59.778271
-67.205162
-40.685158
-73.215538
-83.893547
58.139286
60.348255
40.073372
59.039379
51.115120
36.938511
46.883961
61.459412
57.974419
43.778599
47.132935
73.783035
43.215668
49.278797
-70.836929
-66.524521
-47.145885
-153.587875
-147.155243
-67.956993
-78.899590
-60.486908
-117.009949
-76.875488
-109.462708
-45.049301
-77.414391
-65.312546
-54.514698
-74.952576
-70.356537
-60.722496
-73.322845
-97.557304
-48.457245
-83.351273
-61.800900
-63.136223
-98.828232
-148.945251
-87.485130
-95.784134
-89.562172
-95.026016
-72.340347
-95.323647
-58.365356
-99.957146
-61.113224
-113.211685
-117.385117
-117.089584
-59.990040
-103.553543
-103.334114
-168.214920
-56.489033
-71.871338
-102.980560
-102.703331
-69.086075
-50.480648
-87.892502
-160.105881
-131.983002
-53.623524
-85.389847
-63.715786
-63.429977
-77.474663
-89.347977
-63.254292
-79.224945
-62.758945
-62.695614
-140.371429
-66.375969
-53.286316
-77.939095
-109.568893
-64.104164
-136.079681
-101.065926
-31.436069
-136.817062
-64.910133
-109.454262
-150.406830
-110.847504
-94.470619
-70.073677
-102.600601
-94.131020
-92.358910
-95.355614
-138.421768
-123.556778
-69.790390
-163.042282
-77.195900
-46.127277
-50.548817
-90.124771
-62.143429
-36.618252
-67.824921
-41.953964
-67.662033
-70.183945
-87.853676
-124.008705
-77.495461
-121.528809
-60.483112
-70.180923
-106.753807
-61.073212
-55.099716
-98.712654
-109.158455
-69.730179
-102.406158
-89.446396
-45.246624
-153.980865
-52.481491
-75.783745
-71.588181
-57.134640
-61.235184
-118.996765
-93.942436
-122.245201
-88.459846
-109.941803
-61.000443
-47.713242
-76.595619
-148.324661
-109.754257
-153.902359
-96.614510
-97.330635
-105.268295
-45.228363
-100.789780
-157.759842
-69.436363
-43.145798
-66.789482
-152.990143
-66.817162
-86.207520
-40.854702
-136.685944
-66.727768
-68.428024
-78.361099
-66.332253
-105.839203
-135.613251
-72.639709
-63.771397
-63.195091
-104.095718
-57.959656
-113.283562
-74.298698
-79.613579
-61.060413
-134.363434
-73.133118
-92.564217
-85.460419
-62.960094
-67.075188
-94.034561
-78.228912
-125.627991
-61.212219
-64.725327
-65.025772
-70.355904
-56.554096
-71.918350
-48.377735
-79.609360
-53.260387
-152.976059
-102.011543
-103.200394
-151.875443
-45.271656
-77.803825
-51.955296
-143.683548
-78.883888
-66.667946
-75.892563
-116.233040
-55.240032
-84.756424
-151.733276
-93.038078
-70.847656
-88.051392
-142.160934
-34.853168
-75.284050
-52.999004
-84.965790
-72.489548
-69.449608
-51.238892
-97.097313
-70.822418
-143.745468
-90.831581
-42.892471
-148.114014
-72.740196
-48.273781
-126.454330
-79.570923
-68.154671
-140.170883
-75.240105
-83.591095
-54.947224
-60.060261
-61.779911
-26.953156
-78.113716
-70.353882
-131.073318
-63.801777
-49.269318
-102.143234
-88.125648
-58.868870
-62.876637
-96.301933
-150.748886
-71.912392
-134.146744
-155.336349
-113.117912
-96.923889
-65.537994
-60.932270
-122.526375
-57.284138
-49.376877
-64.392700
-72.264709
-69.274788
-78.994804
-51.426445
-117.963531
-57.380062
-82.118340
-73.530502
-97.128792
-59.228111
-99.685852
-71.503105
-133.151566
-62.139774
-157.890778
-84.021988
-68.711609
-56.088276
-24.603434
-77.408249
-69.816254
-53.329647
-68.232452
-76.890144
-53.754379
-35.018467
-66.934853
-42.289135
-60.889656
-118.843796
-109.328972
-85.565422
-57.209858
-56.146606
-70.824799
-59.136593
-116.627686
-125.511963
-96.380592
-119.169281
-67.720985
-71.617584
-62.495811
-80.347282
-87.764870
-96.078224
-141.429031
-81.936722
-166.281494
-99.724373
-84.347931
-141.340927
-129.988434
-132.278687
-109.964798
-118.982750
-79.749397
-108.702332
-161.346359
-69.798203
-49.588478
-75.102844
-89.262451
-69.195778
-74.266380
-71.715164
-88.317047
-103.419044
-62.931686
-115.223648
-74.288269
-106.883446
-56.926426
-67.102982
-58.303127
-54.222397
-138.568497
-92.614632
-56.422531
-152.604309
-84.364731
-104.678947
-44.785496
-159.854065
-82.049042
-81.353706
-90.441925
-118.034378
-73.490150
-25.185139
-149.867264
-90.894852
-66.185310
-128.998154
-153.270905
-157.122253
-90.469078
-82.311440
-72.696770
-79.176689
-49.069496
-74.471062
-93.818268
-140.763443
-64.099190
-102.261169
172.762573
-79.549614
-155.384262
-100.644226
-56.771034
-89.123581
-59.294281
-99.041695
-91.835403
-60.700863
-75.973259
-64.490845
-68.362984
-62.291672
-65.376083
-85.332321
-123.895966
-57.591476
-63.630672
-47.146572
-70.391586
-58.320747
-66.612236
-50.415112
-116.039497
-61.194763
-99.960831
-61.457569
-43.082302
-54.996754
-55.308220
-147.389572
-63.213276
-30.681553
-54.249496
-69.150200
-97.423988
-56.441067
-69.171242
-53.339340
-64.023712
-59.914021
-67.436226
-65.491104
-79.272095
-90.891319
-59.885525
-64.399086
-163.469528
-65.837708
-37.246189
-114.898567
-91.294502
-127.025871
-69.381645
-49.545414
-85.614357
-119.125076
-55.908272
-71.990089
-94.333694
-98.838768
-112.082680
-54.643139
-67.394173
-92.417068
-83.618210
-162.555542
-62.958836
-105.080963
-55.510254
-58.267445
-147.269958
-74.034523
-64.882095
-84.236938
-37.099773
-141.318329
-65.483154
-111.370232
-55.569645
-74.284058
58.023350
29.886307
86.346199
24.677628
50.115154
100.538361
64.037544
70.534019
34.360931
78.111031
79.275879
-67.979881
-63.653748
-56.302666
-33.023438
-124.939819
-76.306175
-151.816467
-48.617325
-72.068474
-60.011433
-67.852783
-92.176758
-84.442802
-45.188145
-46.761650
-124.179024
-150.461716
-68.296013
-61.490360
-65.927399
37.790764
-141.280411
-91.174721
-102.379875
-89.500633
-72.565178
-58.739902
-53.633915
-118.037331
-133.320099
-56.224716
-53.325245
-117.845444
-140.908020
-47.068508
-118.277817
-52.120777
-64.427597
-82.572571
-48.565571
-142.352127
-169.428223
-124.387398
-79.448647
-53.117828
-149.231461
-132.120392
-67.053299
-85.001068
-74.297653
-73.661682
-56.405708
-54.000034
-80.590584
-55.915878
-83.880661
-64.724266
-67.086281
-76.190773
-123.719498
-54.319363
-107.025375
-73.874939
-103.607094
-66.685196
-101.429100
-75.682671
-140.960419
-118.472275
-124.229660
-65.508598
-63.715710
-84.652428
-117.159843
-142.322449
-132.185699
-127.980583
-63.774292
-96.900612
-147.584610
-161.496872
-53.204124
-56.041748
-60.589321
-132.149872
-136.878433
-59.921497
-68.887962
-58.126831
-61.571598
-70.130455
-141.138992
-120.417213
-81.884224
-101.684326
-88.314064
-96.175369
-70.884087
-60.589130
-79.731461
149.524643
-99.271446
-116.079758
-100.934631
-95.494217
-55.547234
-114.732307
-103.688858
-67.495911
-50.811943
-54.739063
-62.235069
-148.419495
-73.223213
-141.178482
-72.488419
-72.174797
-74.611794
-56.990231
-57.704521
-21.188339
-69.204376
-97.500778
-96.149971
-109.215866
-105.662666
-154.924576
-67.939400
-50.459740
-129.647903
-53.563602
-139.555542
-66.780365
-82.133789
-57.711361
-95.835457
-158.622772
-107.349792
-117.390717
-105.429169
-55.926155
-57.510212
-82.297173
-81.384315
-61.869934
-123.897522
-70.382706
-58.944393
-86.812019
-29.079632
-130.013672
-91.345276
-62.774914
-57.296684
-131.196594
-96.506248
-45.642509
-113.683495
-42.446411
-74.336784
-66.685738
-85.393517
-116.038887
-83.767601
-88.616737
-56.908978
-39.460529
-130.948822
-61.173943
-86.465546
-52.585510
-81.461517
-121.287842
-83.082024
-57.422901
-136.917526
-87.914368
-93.626434
-99.808968
-77.413414
-67.941429
-103.611732
-91.396057
-89.800804
-61.772774
-67.617599
-63.377064
-58.111015
46.141254
47.487549
75.236946
-53.206276
-59.492920
-75.680656
-58.295776
-136.006577
-61.563061
-64.726166
-55.945435
-114.355965
-106.167068
-81.645569
-74.325432
-145.987137
-63.894032
-76.667755
-47.657173
-88.049965
-136.591080
-58.630333
-67.011551
-85.641205
-122.017769
-70.367149
-56.049217
-53.373600
-150.108017
-61.595974
-71.965240
-51.024582
-51.046455
-146.642822
-51.729748
178.284103
-63.030376
-114.210480
-70.954819
-107.039742
-86.854172
-130.968903
-147.633347
-103.861351
-56.327759
-96.878006
-56.143307
-42.178333
-66.550644
-132.916702
-55.690926
-158.191132
-141.730209
-107.516487
-53.703632
-77.286125
-51.864319
-58.517914
-113.728668
-62.713501
-116.674965
-89.015717
-99.059402
-92.366608
-71.736969
-60.796085
-125.621078
-158.687973
-53.753441
-54.760471
-148.811310
-128.115005
-47.140156
-56.748478
-68.058853
-42.962101
-92.836571
-150.534210
-122.325050
-152.875763
-108.694237
-53.433388
-88.699059
-114.378113
-74.800407
-108.726677
-81.703613
-108.151466
-127.720039
-59.071510
-142.924438
-72.622124
-74.234177
-71.424377
-67.359612
-139.754044
-69.634811
-61.001255
-26.917156
-67.152863
-72.277542
-56.293270
-64.031616
-65.162811
-70.759758
-82.799049
-72.166794
-63.520386
-54.200077
-132.856964
-27.032944
-112.069099
-115.660255
-107.418480
-150.803726
-44.801495
-119.353973
-102.086311
-53.587811
-60.408306
-102.680252
-63.957329
-105.542419
-57.377300
-110.789917
-62.432713
-69.778397
-60.034641
-56.998684
-58.626980
-53.116760
-54.829456
-89.939705
-138.617462
-140.746124
-85.445442
-88.623611
-73.983665
-106.504196
-84.490921
-49.375549
-67.151619
-70.607224
-49.830013
-153.885696
-95.987259
-109.055237
-45.111374
-63.662914
-92.317078
-64.341492
-66.267929
-70.907539
-74.966789
-64.555298
-90.728134
-117.490738
-110.388161
-91.185493
-63.414684
-84.692459
-94.167152
-62.139458
-61.918114
-52.426079
-71.552193
-133.491608
-60.185123
-67.285721
-119.006119
-86.898033
-168.571793
-121.430870
-89.176361
-90.707092
-140.545563
-116.439926
-94.192093
-87.020500
-56.804523
-66.707207
-77.359673
-59.603832
-91.778618
-111.893723
-97.532593
-115.670738
-100.408234
-88.288818
-111.083427
-59.715393
-58.086056
-121.687767
-72.149391
-154.919388
-124.418312
-55.451885
-81.560295
-56.146133
-66.516747
-63.967308
-138.561020
-126.166481
-60.786987
-80.410812
-83.366158
-130.244537
-81.190147
-52.803722
-24.691801
-136.337234
-60.557026
-57.626930
-105.304817
-89.154060
-127.305733
-26.943224
-82.609894
-59.399357
-119.140976
-48.202499
-57.062889
-89.969688
-88.190727
-117.194908
-57.627251
-93.846764
-107.862053
-82.598099
-78.531342
-27.962057
-45.934914
-71.093658
-67.425697
-78.520195
-87.424774
-88.237732
-66.623611
-107.111565
-90.754372
-77.844971
-93.912895
-83.371002
-57.048996
-157.116684
-58.707371
-119.605705
-56.437656
-34.538128
-87.219589
-103.778763
-119.414429
-82.032906
-57.705971
-73.450661
-54.518093
-81.162086
-103.471336
-131.049774
-107.945587
-97.633263
-51.910164
-74.598022
-117.663605
-131.273499
-162.502182
-102.554649
-92.483032
-72.428017
-55.114830
-107.169647
-165.327621
-63.732193
-88.251099
-76.646088
-84.377243
-130.057892
-67.453278
-69.991089
-59.770065
-157.885452
-90.204132
-62.827942
-78.263046
-56.104176
-59.585808
-154.244843
-58.665440
-142.740570
-102.321564
-81.184845
-135.164734
-98.959984
-86.019852
-53.587204
-99.379799
-93.765450
-85.997421
-98.150246
-118.067749
-59.658169
-64.114693
161.646133
-75.783936
-99.065758
-96.476280
-80.296310
-64.172371
-125.646927
-132.698715
-65.937332
-133.035095
-58.357906
-59.250248
-64.301926
-111.713219
-113.902412
-67.885071
-46.758755
-112.452812
-75.313011
-134.284866
-157.327621
-153.571335
-79.076675
-159.474121
-63.628098
-84.687408
-78.694565
-71.821686
-44.241875
-66.846733
-166.189316
-57.876328
-77.303833
-70.634674
-91.105072
-63.557789
-34.674881
-107.712334
-49.338120
-68.486580
-58.023125
-170.437180
-121.123779
-58.140255
-71.180374
-81.095413
-107.682922
-89.561104
-134.637863
-58.257885
-100.273125
-151.377579
-75.554787
-51.453030
-117.057304
-75.935654
-65.771698
-59.720707
-156.509903
-65.994148
-151.554413
-71.095360
-140.039627
-60.853226
-52.695976
-55.993465
-65.194817
-57.120190
-67.308235
-69.684715
-144.701828
-54.646915
-158.271545
-67.286995
-64.164604
-65.338196
-65.362846
-90.597710
-91.559601
-93.808334
-83.276817
-77.711990
-77.745628
-100.733772
-64.502831
-68.504311
-73.560242
-109.345093
-55.553207
-83.419731
-69.646759
-83.523895
-59.713894
-168.625443
-66.636452
-132.610733
-78.034111
-83.785683
-78.406067
-146.808823
-64.129105
-80.774376
-150.528397
-134.098160
-156.504120
-79.211075
-151.338974
-100.930786
-53.654633
-132.593506
-71.431015
-125.609711
-58.388649
-61.734116
-28.979429
-81.380486
-98.315651
-71.664612
-143.439896
-57.900658
-82.024353
-140.928909
-49.896778
-53.954571
-76.981178
-73.808739
-72.893204
-91.280777
-108.177856
-60.038780
-116.431992
-58.688877
-68.190804
-116.801117
-143.286728
-54.996624
-147.122574
-159.197693
-135.850006
-70.383568
-137.290298
-50.772457
-54.243565
-101.790176
-107.303200
-59.176674
-62.820751
-54.228600
-98.393379
-122.772385
-57.257126
-62.824856
-48.647156
-81.914391
-102.562271
-59.148724
-121.178864
-77.629509
-86.874641
-56.969616
-51.185478
-92.149658
-88.784874
-84.000732
-66.623917
-94.260391
-109.432755
-56.625256
-32.201355
-100.612785
-121.013527
-75.861923
-54.685703
-95.097717
-72.158676
-54.107288
-74.996796
-71.709015
-76.874741
-74.959312
-119.942184
-69.524567
-77.487480
-17.615902
-64.568871
-116.052582
-105.899216
-68.874840
-42.003765
-49.120762
56.167519
53.354877
38.342182
47.404331
55.493809
62.730877
86.374664
30.522003
64.804535
87.612900
49.590164
69.325813
52.659401
57.115280
47.048820
62.167797
39.446682
56.485847
61.529552
-138.180878
-55.483482
-77.381462
-68.016014
-106.149834
-71.483871
-96.596481
-141.999222
-73.682892
-72.220421
-68.876625
-45.273739
-151.506363
-65.537781
-131.401840
-65.074989
-67.027565
-74.922775
-139.643509
-78.002533
-76.571609
-46.373165
-58.906807
-86.971268
-153.432968
-73.719727
-80.612038
-50.055443
-72.897659
-61.540943
-56.023586
-57.299812
-63.995132
91.824158
-59.649834
-60.409824
-62.541103
-142.502075
-66.384392
-63.977005
-51.551247
-31.937847
-123.604355
-60.445465
-58.615108
-71.542847
-51.164837
-14.685889
-65.552444
-145.780777
-71.592812
-110.711143
-91.487000
-82.651360
-100.776993
-68.505417
-79.443138
-98.847496
-61.601631
-39.054691
-73.154427
-137.165955
-40.434017
-137.851242
-59.701145
-78.528442
-77.682495
-86.834663
-138.140808
-114.060501
-63.706863
-59.240646
-94.178513
-88.197311
-119.314331
-143.965897
-107.023643
-49.031723
-57.722179
-73.249092
-117.637436
-124.712242
-123.669228
-64.142624
-99.343758
-133.472504
-113.703041
-51.771248
-137.178345
-75.461830
-77.197243
-73.670708
-162.218063
-79.209534
-150.035889
-48.869053
-76.191780
-96.297134
-96.023819
-56.579872
-57.920471
-79.591187
-108.889984
-103.526726
-77.447159
-154.123230
-57.706932
-54.733624
-159.538345
-61.842865
-54.353958
-98.915749
-144.139572
-147.979874
-102.335915
-86.965652
-159.827621
-123.115944
-43.727242
-54.517124
-58.016689
-102.377289
-108.424141
-75.644379
-80.089539
-66.989098
-63.140568
-150.357666
-109.170654
-146.675415
-36.248257
-61.428490
-57.818539
-91.496864
-60.860382
-141.953201
-90.436989
-124.851997
-70.959892
-62.085869
-104.267807
-91.193405
-70.102844
-66.382103
-75.873756
-109.472038
-105.158897
-99.671104
-58.796780
-63.105171
-58.310177
-152.808228
-60.194618
-24.147127
-60.126358
-111.824776
-84.817757
-124.305641
-45.266193
-80.220512
-98.968140
-60.774460
-97.158066
-106.419823
-58.923744
-135.156860
-107.264305
-39.189232
-52.346172
-66.152527
-122.219521
-60.613621
-68.845436
-60.252621
-77.175835
-51.719105
-107.197647
-67.356926
-88.449448
-78.855209
-44.619938
-81.304878
-71.907753
-113.132362
-64.432373
-73.214241
-60.812260
-40.833641
-113.438736
-123.642548
-99.842979
-159.639755
-131.765808
-97.741890
-56.451363
-72.134415
-55.041092
-97.150833
-86.474007
-42.737289
-53.184341
-151.294144
-145.743469
-152.911392
-58.335304
-69.340202
-77.311058
-81.638992
-46.361095
-68.198311
-62.858486
-105.632820
-61.357582
-67.284431
-149.023102
42.163975
56.785740
62.250599
42.344921
79.017532
53.744911
40.738956
98.280991
56.439190
47.743832
51.865574
76.947495
62.979107
51.018848
74.608200
77.145790
43.735012
87.808762
62.836407
70.416710
53.888771
60.558720
-59.187084
-53.844940
68.993736
85.073051
89.168991
43.790581
42.117077
81.495941
-66.344788
-77.580826
-85.026268
-61.545540
-30.962063
-61.471424
-70.026550
-56.761517
-87.107010
-71.343140
-58.700390
-84.984627
-137.030197
-139.724686
-67.467827
-74.359138
-53.592503
-68.543564
-83.450630
-122.983055
-49.525005
-57.524921
-158.970688
-83.640274
-164.119080
-79.145668
-72.017982
-63.705868
-110.235916
-133.507843
-119.472595
-54.852413
-107.250412
-65.378021
-62.747456
-69.554832
-148.018875
-76.541351
-136.334381
-163.079529
-58.794353
-66.341087
-145.585327
-132.815674
-48.320206
-48.398247
-59.860321
-66.596390
-66.013969
-46.913219
-45.214432
-74.909431
-49.776611
-126.600609
-100.744904
-124.624596
-90.262207
-128.766937
-73.033066
-167.168762
-71.410896
-74.831779
-58.458897
-65.880730
-63.653870
-69.474884
-44.886158
-99.029663
-89.067162
-48.016830
-146.046829
-60.502712
-158.691879
-140.472183
-160.578827
-43.625175
-76.085602
-65.248650
-160.758835
-65.425926
-65.475594
-68.332176
-93.275932
-64.070549
-81.676682
-66.273224
-135.192734
-61.174873
-129.283508
-65.671127
-154.309677
-149.067856
-103.689041
-97.869812
-59.735512
-66.191780
-49.204651
-56.055447
-86.545280
-140.523941
-66.153656
-69.585098
-68.940750
-58.506905
-98.210419
-88.155960
-66.152878
-123.792717
-154.424591
-106.927330
-103.429207
-60.628662
-47.566864
-63.106110
-70.620125
-72.168610
-68.834290
-71.387825
-82.295616
-46.121452
-49.841064
-71.385094
-117.130692
-64.177475
-116.240143
-60.050869
-110.140213
-94.090935
-110.128593
-61.108688
-80.355873
-65.498611
-85.707802
-76.699646
-64.180687
-49.545254
-29.584993
-96.477234
-61.912682
-86.076111
-117.504532
-58.978603
-74.532623
-137.482910
-53.832787
-77.378670
-88.679626
-63.704514
-133.852203
-41.649975
-122.004303
-158.973129
-132.411835
-63.427940
-81.013718
-70.121483
-61.245518
-53.481308
-63.016605
-66.789886
-147.977661
-75.951736
-72.073235
-162.737915
-85.033981
-48.183815
-44.548683
-70.525131
-96.379097
-72.219551
-59.609505
-66.650085
-38.864273
-119.586250
-62.274590
-55.371574
-39.206211
-86.914635
-65.784958
-64.823570
-122.204697
-76.725601
-100.497887
-48.639668
-87.221092
-108.191734
-92.392540
-88.464058
-51.910236
-62.837902
-163.442307
-114.738800
-128.633957
-85.389618
-71.825134
-156.262314
-57.955074
-46.615101
-55.158031
-71.528305
-82.845207
-32.002460
-68.840302
-57.170307
-52.490623
-63.968987
-66.776512
-94.185814
-85.884026
-96.067055
-71.220505
-141.143509
-123.211349
-108.568169
-68.415863
-116.219681
-110.401299
-147.117050
-94.752762
-65.953377
-61.599411
-141.206284
-50.100822
-163.731049
-161.774857
-70.623108
-67.120193
-57.667995
-80.644470
-70.893684
-57.210796
-34.766209
-55.095753
-107.147179
-68.124115
-58.438759
-73.595711
-99.967476
-64.150085
-85.293091
-126.492065
-54.727833
-115.277794
-74.337135
-160.903549
-124.034386
-58.255379
-85.654839
-69.134689
-66.365372
-60.448551
-132.735458
-80.911537
-41.546646
-75.601463
-42.668575
-83.705833
-82.781685
-77.089317
-116.697495
-93.412910
-128.931915
-89.109573
-52.042751
-104.364769
-68.895058
-127.076035
-59.614468
-132.588150
-90.076752
-132.276108
-76.290459
-84.035027
-69.500076
-134.777023
-52.517616
-66.592857
-95.773071
-149.279480
-115.936310
-97.004959
-84.931717
-62.315960
-73.904457
-107.750572
-85.587540
-156.561783
-110.449013
-84.296356
-78.453659
-99.299774
-61.859707
-62.881073
-105.277733
-149.254211
-72.302696
-142.710785
-49.765167
-55.381611
-155.708664
-65.501328
-94.538887
-128.528809
-62.814152
-74.939186
-66.353020
-36.510487
-31.373100
-145.942993
-82.745872
-63.607861
-151.750916
-103.087006
-56.657688
-141.878159
-44.509071
-89.032555
-134.876450
-69.995209
-67.419083
-84.444572
-64.717667
-142.965790
-85.104301
-66.091667
-100.241951
-24.609001
-68.109192
-148.035995
-78.121078
-66.135063
-63.699078
-40.317661
-74.968269
-106.932205
-61.005730
-100.734924
-42.938805
-71.573486
-59.294563
-157.632614
-68.232117
-163.426514
-62.898376
-43.584362
-97.446388
-62.942921
-77.645607
-57.721119
-105.770164
-117.312836
-101.053185
-55.817715
-81.413666
-58.201389
-92.458092
-82.088974
-78.418922
-144.085190
-124.760559
-150.324921
-72.821106
-89.523643
-121.132881
-75.967484
-119.706367
-99.648163
-114.286369
-61.166172
-59.889847
-78.917824
-149.676270
-66.488968
-62.707962
-56.655224
-84.587219
-59.502201
-58.223629
-64.305695
-59.018753
-69.152191
-74.316628
-63.602184
-125.530373
-86.513680
-67.570702
-80.658318
-50.943260
-61.076424
-65.894768
-73.160919
-71.687515
-100.426704
-55.377762
-61.388912
-152.105606
-59.170227
-54.466438
-95.590340
-43.909210
-68.310806
-62.695362
-55.293217
-66.317764
-58.852936
-91.029564
-100.951553
-72.231926
-61.084057
-75.766136
-54.374607
-66.922424
-146.744034
-130.302307
-58.982948
-112.500671
-46.295521
-30.133915
-68.785095
-120.715340
-66.718201
-59.926811
-130.967529
-57.354755
-76.607750
-101.208740
-170.938721
-152.000000
-155.054733
-47.560555
-62.859028
-130.592361
-63.603996
-86.719933
-82.520645
-165.246185
-89.310448
-76.955399
-85.561951
86.502373
18.594231
42.314693
78.293869
52.891296
55.233089
50.158592
69.985764
71.983322
49.216591
-62.081787
-76.835846
-151.295898
-77.613091
-61.610264
-61.269348
-74.734787
-56.090569
-55.540276
-76.634804
-148.368668
-162.544662
-95.795319
-67.740097
-60.410732
-142.208389
-73.727867
-127.892769
-65.353142
-61.525425
-57.721699
-140.344910
-147.338821
-105.407478
-58.015919
-63.166363
-132.547073
-51.766933
-123.875641
-148.024673
-58.629086
-54.498112
-140.576157
-158.625214
-61.351215
-67.092644
-155.962875
-66.848694
-63.664135
-61.621998
-102.318741
-84.057289
-55.740761
-97.741333
-67.033836
-97.157082
-63.352242
-159.897079
-83.532684
-67.691010
-65.592430
-61.647194
-87.629486
-50.318359
-58.251656
-106.408768
-154.134781
-95.959984
-146.277145
-90.454628
-118.702805
-84.766273
-163.943756
-140.862259
-112.555649
-64.465218
-47.306217
-60.617016
-126.127167
-74.971680
-88.472641
-69.242577
-62.719677
-117.699577
-64.486794
-94.668571
-40.018509
-54.321533
-56.656975
-61.275059
-64.686043
-145.232956
-66.295517
-53.282318
-65.971184
-94.392097
-60.662964
-115.576942
-90.201050
-142.433167
-109.940041
-53.254837
-90.577400
-61.098061
-73.125366
-114.040482
-64.150093
-116.499336
-71.499390
-58.088818
-67.346840
-108.115265
-32.543514
-54.994667
-51.523815
-85.306358
-77.981590
-78.862755
-141.824005
-64.810242
-66.069916
-88.095642
-47.397171
-55.542366
-97.707619
-107.386703
-110.587463
-96.599167
-61.712109
-164.345001
-58.419918
-158.178467
-112.484535
-99.605217
-58.094826
-113.736908
-103.481522
-91.634308
-57.155270
-67.375984
-152.871368
-97.911812
-82.336319
-78.436600
-51.074265
-73.124100
-156.303467
-94.215637
-117.499123
-88.057594
-94.564194
-95.660889
-114.874252
-119.704277
-78.399231
-64.062752
-59.437012
-64.062088
-60.361000
-77.694496
-50.240948
-39.666950
-71.972610
-29.448812
-145.464157
-63.590145
-117.511513
-58.500538
-103.787415
-105.605705
-90.833557
-72.698151
-154.780243
-70.912704
-130.894302
-135.841705
-58.238136
-82.694992
-109.673134
-107.366608
-129.915237
-67.827248
-106.259773
-90.508316
-97.329247
-45.172356
-60.784786
-66.025810
-121.648643
-64.909767
-63.789532
-50.242344
-89.694366
-113.536873
-161.239502
-81.079544
-106.168098
-83.368523
-102.809090
-117.012131
-88.273628
-89.548668
-91.892624
-92.787086
-150.935669
-90.198364
-84.316460
-66.791336
-86.835342
-35.241463
-110.754066
-159.303574
-63.010807
-105.852867
-57.132820
-62.396576
-71.801926
-91.538078
-93.388367
-60.414291
-61.494907
-99.517029
-70.539032
-72.910095
-145.761185
-108.960648
-48.910030
-53.456760
-86.578697
-86.749146
-109.551590
-59.494770
-64.286850
-87.952652
-50.019459
-74.434799
-109.707306
-75.344971
-123.418259
-65.100945
-155.540863
-68.919304
-61.521469
-94.362053
-151.423889
-71.498863
-86.521263
-50.716324
-129.415649
-65.207138
-120.762627
-64.413986
-127.404015
-62.141479
-133.122131
-51.126591
-67.440857
-74.689819
-85.017136
-48.473015
-91.145035
-93.234734
-130.740479
-57.740898
-55.210358
-48.320129
-66.547913
-34.448311
-89.076080
-64.608231
-147.388092
-104.094757
-54.194469
-60.168903
-78.356842
-91.836624
-71.336037
-87.021301
-143.464050
-73.530853
-61.172894
-49.324188
-62.918224
-80.019524
-66.252274
-65.756927
-61.531654
-72.133751
-118.685486
-106.355209
-60.431557
-145.716934
-144.427734
-74.325516
-99.506943
-102.463593
-72.288696
-129.127182
-157.670670
-115.015488
-30.478188
-48.252953
-81.214439
-120.327110
-73.528259
-53.717751
-106.046883
-59.698727
-94.929672
-51.422459
-71.429871
-58.631298
-153.421753
-58.240597
-72.430161
-67.716583
-59.603924
-150.834900
-49.233433
-56.366497
-146.084183
-59.793453
-107.478905
-76.141197
-59.312820
-57.718121
-106.345810
-75.931229
-54.145424
-60.206367
-84.757019
-57.396446
-123.782501
-65.855385
-136.985214
-53.329865
-165.007965
-58.836639
-77.847855
-55.176594
-66.611938
-66.451805
-62.012173
-51.541592
-96.825348
-63.790329
-121.187340
-87.543488
-50.222752
-64.390511
-51.389095
-117.936554
-89.983429
-115.805908
-77.455116
-52.926739
-97.760994
-115.543190
-103.075653
-115.441513
-110.935089
-136.825897
-66.894264
-66.976013
-61.231312
-111.050201
-63.254734
-100.661942
-97.438393
-58.545067
-117.965813
-58.697899
-95.627167
-60.910393
-124.057755
-150.777100
-40.386276
-135.123749
-165.138275
-78.708099
-100.734879
-56.114552
-39.997223
-45.934345
-56.966732
-83.742706
-76.627098
-158.843170
-112.833115
-122.933136
-150.420654
-93.265984
-74.467400
-65.274437
-73.280823
-51.746265
-63.308220
-116.716850
-41.558617
80.389000
72.589035
90.072388
67.243004
55.264950
67.729263
45.615402
54.653282
-54.979130
-144.038437
-45.660114
-98.289009
-58.612167
-83.950821
-76.618240
-113.096107
-99.181870
-135.313171
-62.001228
-64.590080
-55.782436
-92.475601
-54.447189
-152.916946
-62.565678
-36.502544
-54.104923
-69.704552
-66.987190
-31.306950
-160.728241
-158.793213
-79.511703
-150.266632
-55.932987
-94.717873
-84.898598
-56.885956
-158.585236
-134.664688
-159.520432
-145.457153
-77.213226
-142.462524
-115.406845
-111.492050
-82.806923
-59.825500
-72.300209
-78.637535
-97.990311
-136.636948
-62.075500
-124.708961
-138.808884
-80.665962
-49.819408
-91.739014
-62.310093
-73.169548
-150.579834
-115.142609
-86.213997
-46.335209
-83.509254
-81.601532
-79.918648
-64.239357
-162.991379
-56.208286
-100.948860
-58.941067
-74.111389
-101.747459
-29.540409
-69.663200
-58.261696
-52.355450
-71.952606
-138.989090
-52.466099
-72.462891
-75.020126
-136.483719
-86.279770
-70.089973
-79.889893
-63.093296
-95.841438
-60.163494
-98.214600
-64.668251
-44.548935
-96.818092
-86.120842
-105.080956
-72.476845
-150.988205
-87.595268
-82.065956
-55.425140
-117.426369
-90.731590
-127.759941
-152.284821
-156.080765
-76.433662
-108.347260
-77.149429
-79.039246
-141.487366
-116.353058
-79.852036
-60.845165
-26.237020
-61.934917
-118.492767
-93.906944
-62.260040
-91.092216
-88.337578
-65.941269
-29.499712
-103.431519
-79.562317
-128.836761
62.703400
-63.385109
-79.105057
-64.480919
-54.655846
-82.659111
-115.568748
-67.815048
-101.167038
-88.215858
-50.416824
-55.875782
-68.655251
-128.468506
-79.007614
-86.354469
-63.461033
-73.376762
-60.398029
-73.274071
-81.956909
-63.937603
-75.418083
-66.204964
-129.108109
-107.553879
-52.141777
-62.609322
-154.732758
-72.683197
-123.017250
-62.069294
-93.656189
-62.750084
-39.457314
-61.160748
-133.603485
-66.392006
-115.705772
-73.720238
-38.037613
-59.053879
-69.039711
-112.809814
-145.623749
-148.615707
-57.575050
-137.214554
-63.767353
-75.453140
-51.071503
-60.734379
-58.274189
-106.145584
-86.253693
-60.155087
-63.392971
-93.405113
-68.901649
-50.439228
-71.549156
-113.303993
-150.439178
-87.699287
-82.672760
-67.462837
-86.629417
-69.244850
-65.158630
-72.734268
-69.861481
-161.132416
-74.003296
-102.179993
-85.777336
-95.902306
-112.903336
-118.830521
-146.335876
-161.962219
-134.571442
-80.895523
-54.003273
-162.733917
-88.429832
-145.774368
-62.583683
-63.532490
-65.291756
-79.323494
-78.053047
-50.164207
-58.811192
-56.461395
-80.592567
-97.901070
-62.180016
-76.241676
-140.927536
-126.252541
-64.107826
-140.281921
-40.714077
-66.222603
-59.637890
-140.657501
-52.827156
-158.946350
-74.199760
-62.215767
-71.526344
-72.545341
-77.082962
-82.560989
-66.035812
-71.989609
-111.919945
-63.531437
-69.417625
-89.149376
-59.378471
-69.834160
-47.213341
-81.205177
-159.713852
-75.414925
-71.997322
-53.721493
-40.415390
-87.558968
-68.592995
-71.233231
-63.418659
-71.716751
-132.884735
-60.179195
-95.611298
-105.542709
-61.592422
-108.960388
-171.286758
-108.056404
-101.219383
-50.286201
-73.431122
-145.676743
174.376282
-100.738441
-36.846416
-60.898071
-54.540176
-138.624420
-51.735790
-154.272110
-53.433777
-117.570892
-62.877728
-40.597733
-78.401047
-150.656815
-126.195389
-82.021492
-68.239799
-42.081165
-77.334007
-58.703957
-66.323685
-143.720337
-141.022339
-140.630280
-58.474407
-55.702301
-166.804871
-97.973610
-44.389427
-68.532013
-62.563873
-140.004059
-132.161423
-131.894730
-65.007301
-12.119982
-98.391197
-141.404358
-60.404305
-67.798439
-38.733852
-62.048195
-114.251495
-41.163239
-53.482540
-54.365234
-93.265732
-101.781425
-118.711166
-98.122490
-56.661839
-64.379395
-73.289734
-98.243324
-160.853302
-128.309433
-165.648621
-110.764656
-55.926834
-62.744736
-41.488785
-79.022820
-86.482780
-68.946465
-101.201248
-76.518478
-70.603622
-76.267990
-134.214569
-75.404060
-68.918999
-75.445763
-62.000416
-87.608208
-138.471252
-51.032345
-63.087067
-70.025375
-121.954514
-63.425522
-74.775291
-62.915173
-61.403725
-62.288166
-158.133057
-148.913712
-98.657295
-90.939102
-62.330555
-65.500687
-91.398872
-67.879112
-65.750961
-84.256210
-52.052036
-72.297974
-58.998783
-142.337677
-129.745209
-68.045143
-113.054733
-83.899452
-83.885017
-154.072281
-92.580139
-93.815063
-126.094673
-152.201843
-29.056194
-110.567268
-76.900978
-101.056747
-116.856636
-63.550659
-81.740814
-154.338150
-115.041267
-59.444836
-97.443474
-50.602940
-89.912437
-56.182934
-62.098476
-95.150627
-156.082687
-79.157120
-162.631393
-90.825943
-126.360489
-143.762085
-62.345356
-80.583168
-61.635700
-145.027756
-80.677368
-79.759354
-94.344978
-56.821541
-60.915913
-68.695923
-101.503174
-68.893944
-54.640121
-33.369537
-95.082954
-73.485062
-120.650337
-100.208473
-97.456261
-66.495651
-82.972992
-77.588112
-59.424820
-82.329521
-136.543182
-170.235687
-56.930485
-134.542770
-72.700005
-141.070251
-86.711990
-65.159882
-52.012974
-113.246643
-59.961681
-85.068703
-58.469818
-34.565762
-61.541805
-57.931400
-46.722214
-74.763321
103.013718
74.749725
73.386345
50.290401
84.290726
75.716759
-56.345207
-103.014778
-98.814476
-107.337593
-96.454895
-134.597305
-102.265549
-62.222008
-125.833580
-113.150604
-63.665371
-67.394203
-36.358292
-143.278641
-133.476608
-135.485504
-128.344635
-75.171852
-92.584724
-139.189499
-73.135033
-53.000099
-125.042641
-72.341682
-59.657394
-146.839142
-99.864479
-117.592010
-90.609520
-127.334160
-131.486130
-87.069878
-88.502136
-166.698303
-67.647736
-50.224632
-72.599197
-48.092442
-90.902870
-50.478657
-63.550392
-44.758286
-62.398064
-71.713257
-77.493469
-51.985638
-71.271309
-86.141876
-117.334366
-61.801357
-179.925964
-84.010353
-48.642895
-83.454536
-115.644524
-69.556755
-69.163063
-64.963684
-57.164062
-108.440681
-132.597336
-124.818665
-77.007889
-67.096893
-68.019241
-46.800964
-66.248962
-91.635353
-78.270340
-64.322639
-29.335182
-69.739517
-126.015030
-61.647339
-85.680984
-58.528900
-83.407921
-73.584915
-58.243122
-53.712395
-55.679607
-93.055824
-33.373650
-110.538322
-63.764908
-72.403633
-81.768066
88.340912
75.789627
44.317318
36.490192
-70.463730
-73.125572
-63.804119
-157.839584
-84.117416
-32.668289
-75.541161
-57.176655
-123.247932
-68.138275
-66.233047
-60.073887
-124.699005
-90.594673
-136.923508
-109.602684
-82.460121
-89.118790
-67.936836
-61.919254
-57.826229
-69.226173
-107.456665
-83.364777
-100.786919
-109.944786
-101.997276
-75.976807
-47.279377
-64.853035
-117.616341
-48.608692
-78.975639
-70.437660
-60.516731
-53.666714
-66.505585
-56.812778
-78.615906
-91.748451
-65.071266
-123.323196
-113.979866
-40.718891
-83.112663
-79.491341
-110.588409
-124.339691
-81.913383
-47.609131
-86.245209
-93.330673
-71.660828
-66.862381
-90.711365
-129.726654
-121.455811
-79.285675
-95.461784
-139.855743
-52.046425
-67.248787
-128.799210
-107.633163
-85.459846
-58.373833
-152.928497
-68.441605
-102.258224
-54.520363
-60.852406
-142.459137
-137.407410
-93.750389
-57.936272
-47.351772
-58.917641
-61.080307
-120.018326
-145.822205
-79.886223
-153.129517
-131.660873
-108.727600
-164.293121
-52.077629
-64.296349
-44.178406
-151.885223
-74.638885
-97.825188
-65.049606
-45.844193
-104.247849
-113.950905
52.064770
65.608177
53.384300
-158.443451
-51.183758
-144.258133
-55.550953
-69.038200
-60.945377
-64.098534
-83.857964
-75.055885
-62.851562
-72.510757
-93.859947
-102.242882
-143.726303
-101.695129
-94.899887
-81.746918
-63.467236
-80.705063
-96.135345
-62.392559
-69.323921
-56.348423
-57.812733
-60.082848
-133.591019
-135.512711
-84.041298
-67.636818
-68.186661
-61.010704
-149.807449
-58.815166
-52.251614
-58.560760
-83.392387
-109.483482
-110.583260
-146.564957
-120.667526
-75.877472
-78.710014
-92.451149
-75.822990
-61.922943
-62.127392
-108.545631
-66.782082
-62.268398
-64.126823
-101.356102
-46.497021
-65.116264
-75.609703
-58.164352
-58.187477
-118.824661
-119.418282
-20.315775
-56.502296
-76.821800
-96.976402
-57.618332
-112.586906
-105.637169
-75.781555
-121.199539
-80.112968
-79.319336
-44.915337
-39.075871
-53.431808
-43.596077
-65.877792
-63.358315
-112.962135
-102.215309
-72.445641
-102.712700
-120.411270
-103.925545
-87.651085
-95.361931
-72.619743
-91.384415
-55.832180
-68.486519
-84.510094
-65.188049
-133.119553
-41.134247
-64.745110
-156.882553
-100.752617
-143.266434
-37.217175
-64.539894
-64.323730
-63.575478
75.383522
56.854652
71.345772
59.358814
61.681385
60.427692
74.990135
-112.211784
-61.837086
-85.042015
-110.074272
-157.813980
-89.633209
-95.343124
-96.870705
-102.456230
-56.074757
-50.210018
-140.162781
-98.898819
-56.021790
-68.786301
-122.496078
-53.365093
-59.002338
-56.364967
-57.063053
-101.257797
-61.812805
-60.110218
-155.367752
-55.935162
-69.116829
-35.220089
-167.014206
-64.759018
-65.450684
-75.392181
-81.675186
-60.240749
-92.443298
-54.983585
-79.349312
-112.749748
-57.219875
-66.331635
-68.468628
-81.172729
-53.806881
-62.411354
-59.963566
-61.099712
-67.207893
-64.034157
-82.140541
-107.761604
-69.517807
-72.408798
-96.357132
-90.780403
-28.436998
-94.507545
-58.375057
-155.927353
-74.515594
-75.772682
-53.907112
-45.352959
-80.820023
-145.956406
-77.878777
-153.120209
-106.545647
-145.693726
-38.262821
-109.682419
-54.989178
-77.270287
-148.453369
-101.268860
-89.189819
-87.018814
-61.522243
-156.469055
-84.712967
-57.869087
-90.255531
-62.489857
-58.907207
-61.495140
-69.045021
-87.777565
-128.794418
-82.553322
-71.045532
-106.023743
-64.949837
-60.265411
-96.933083
-89.061287
-93.563423
-104.101288
-143.592773
-61.828106
-80.990700
-96.613373
-48.300274
-152.268082
-59.335682
-118.510155
-69.320427
-67.856422
-53.847271
-66.186302
-61.292351
-68.812263
-89.096443
-86.480263
-63.764725
-117.209618
-93.846260
-117.048164
-68.001854
-68.248100
-67.227325
-94.367668
-66.574860
-154.580826
-82.506454
-61.638931
-86.238052
-106.768982
-85.243919
-93.374725
-95.216385
-176.616257
-69.621040
-108.524529
-96.088234
-65.402031
-52.722519
-118.094521
-70.234093
-46.559700
-49.707771
-64.022484
-153.028625
-62.935635
-136.714371
-59.103134
-70.831184
-66.186142
-110.222610
-99.953362
-126.536911
-81.850510
97.108849
59.131302
49.293949
45.286499
52.776276
-64.973907
-55.972950
-89.183998
-71.340843
-70.883179
-73.845634
-120.667046
-67.148132
-28.679245
-74.700981
-56.534477
-67.657104
-73.634888
-58.338985
-158.812943
-133.508713
-93.034813
60.566616
84.931870
44.503983
46.484612
39.548977
-80.531494
-51.673775
-63.384506
-52.985630
-66.974373
-67.146805
-103.301361
-46.900085
-45.220840
-47.189056
-111.358322
-111.192596
-122.331154
-65.799782
-86.646614
-102.921753
-56.383217
-113.312111
-123.928734
-119.198158
-67.352051
-76.426422
-62.390408
-80.747887
-115.080078
-66.266899
-57.845375
-74.428238
-98.885986
-68.516312
-109.127632
-107.746414
-86.062233
-101.621300
-66.938141
-65.768448
-133.434738
-147.668671
-64.065369
-87.216537
-63.098145
-130.164093
-163.809372
-120.525185
-111.170174
-56.007458
-125.396133
-119.940453
-56.636875
-58.002831
-56.262669
-59.391735
-88.263290
-27.119913
-65.462074
-62.938236
-75.021759
-155.318359
-56.542793
-131.637894
-71.933723
-109.838478
-80.967964
-127.027649
-59.787663
-120.772270
-139.414703
-131.862717
-66.812126
-63.470970
-68.105789
-93.564987
-88.705048
-60.196503
-93.137688
-70.609764
-73.381546
-104.438545
-90.264313
-62.026344
-67.577301
-72.603539
-58.307041
-47.410072
-48.706139
-68.685364
-59.290787
-104.085968
-62.801716
-36.931767
-155.486496
-89.013573
-89.350204
-88.753838
-65.684113
-26.766357
-144.499207
-85.045204
-76.065132
-112.012444
-99.397186
-64.770782
-66.322563
-73.232666
-66.935669
-142.048264
-54.523251
-76.988823
-81.295799
-68.525833
-64.996521
-62.344318
-58.026573
-89.053177
-84.722527
-67.780983
-58.590519
-145.547394
-63.156960
-62.226109
-84.437492
-71.966660
-147.023911
-81.358528
-46.394283
-68.171196
-108.993256
-65.628532
-61.520973
-65.921249
-56.324707
-150.196487
-74.086563
-131.722351
-59.738525
-106.035103
-102.147476
-67.959282
-75.616776
-77.066635
-129.706940
-34.095512
-66.644363
-59.897423
-94.779083
-156.641769
-46.287632
-101.551407
-82.714340
-111.822060
-68.350853
-90.928551
-72.792412
-82.625580
-114.999084
-61.912533
-60.751312
-43.897690
-137.976364
-57.181061
-62.281425
-58.169182
-61.660061
-63.399426
-57.945751
-129.290512
-65.501358
-66.169029
-143.585815
-80.065132
-45.419342
-110.441162
-64.192688
-63.289185
-137.203522
-64.746704
-58.962479
-66.882683
-55.928947
-156.125198
-73.351196
-57.132793
-58.841167
-81.629913
-93.473885
-90.186562
-113.717209
-147.294113
-93.219810
-144.319717
-137.907776
-155.199982
-80.244148
-158.837845
-60.148434
-84.867081
-151.430344
-100.402611
-62.632408
-72.947762
-110.060173
-53.293118
-59.768887
-87.278450
-98.379662
-51.963318
-58.804115
-51.412979
-109.513718
-83.466972
-62.955559
-78.575424
-61.386459
-43.824230
-110.422699
-58.701572
-128.280182
-65.819885
-58.374920
-75.874313
-56.820183
-66.197060
-63.506199
-42.472763
-112.005287
-124.565186
68.870926
80.370316
-89.523590
-76.933105
-75.672562
-69.090561
-43.964779
-147.330643
-66.169487
-54.330841
-82.012062
-91.073097
-39.943703
-127.403877
-61.758007
-43.258049
-65.897018
-69.385582
-153.272125
-71.406021
-73.550682
-61.218674
-104.287781
-129.141724
-95.881226
-140.961746
-162.366653
-50.485493
-68.260170
-139.789703
-59.589748
-94.847069
-77.997330
-37.861855
-109.889313
-96.068504
-55.970390
-93.430290
-122.525772
-57.383469
-95.138962
-83.550743
-63.608845
-89.148872
-62.160320
-73.837029
-79.397957
-89.629288
-77.100548
-141.394974
-64.441223
-61.296066
-59.756428
-30.368771
-84.224182
-127.649506
-99.734039
-83.132912
-73.663940
-64.907722
-58.656433
-88.882065
-75.482002
-68.371872
-61.988846
-43.214031
-71.309776
-58.540573
-63.287647
-65.611649
-130.443359
-106.346832
-77.805328
-112.976402
-60.703045
-111.300034
-96.947830
-96.308777
-126.324257
-167.229813
-97.663658
-98.170990
-69.863907
-118.299072
-99.718918
-91.767868
-73.784286
-178.345184
-119.912437
-108.069321
-149.732117
-96.528877
-81.036743
-107.244095
-52.656956
-54.271324
-85.323730
-164.696838
-56.420128
-61.153782
-94.951347
-80.806786
-55.474380
-52.633293
-54.041691
-64.170631
-66.393890
-134.977295
-67.341110
-58.915619
-75.416443
-74.238029
-55.196495
-66.536560
-128.410980
-83.026733
-69.224075
-46.967342
-55.692497
-58.285702
-38.342300
-60.053856
-100.487366
-62.557365
-142.349274
-62.243073
-67.464790
-125.542259
-68.535431
-29.290895
-67.222786
-157.665070
-64.198837
-69.612137
-112.638367
-90.186295
-41.985390
-63.047642
-36.885429
-74.817749
-74.855484
-71.414940
-49.977539
-108.444283
-159.719421
-61.607430
-65.334061
-28.750051
-120.945633
-143.888397
-73.560440
-160.504730
-72.626945
-83.925293
-98.605293
-64.536652
-90.781120
-111.242355
-111.724037
-59.078918
-60.137142
179.509003
-123.969460
-50.517551
-39.246227
-154.679016
-65.412720
-90.253448
-69.709961
-59.206760
-54.836548
-78.880386
-95.660011
-99.276794
-64.467216
-100.251221
-75.092682
-159.379761
-96.499046
-98.498718
-133.793106
-72.630058
-61.171696
-108.976669
-98.392448
-64.191833
-91.531670
-71.690056
-65.667946
-33.781395
-58.932961
-78.380157
-77.991814
-83.290855
-96.962646
-116.518555
-152.934479
-119.516953
-62.158298
-62.149643
-90.048866
-69.022469
-54.523838
-145.738831
-60.126724
-57.878815
-146.731033
-138.497498
-61.754639
-102.163925
-110.306084
-75.888512
-53.566277
-60.197922
-59.609612
-62.748356
-91.163559
-106.794006
-130.271606
-54.535221
-74.814392
-69.265854
-116.129585
-42.139744
-165.339325
-64.546120
-58.639118
-57.681339
-138.743790
-49.000607
-64.806511
-59.011234
-75.067703
-96.294655
-60.763573
-148.063644
-66.648453
-70.936218
-54.654713
-49.398788
-90.946098
-66.583832
-149.738129
-50.344818
-84.134689
-143.341690
-68.970879
-130.006638
-144.899506
-157.552185
-66.364235
-32.359867
-56.464924
-70.828224
-157.013336
-66.860802
-64.413857
-79.046364
-103.650406
-114.444420
-64.614639
-92.588829
-144.203186
-102.703377
-129.499252
-81.537804
-104.579224
-61.004391
-60.532043
-109.266716
-84.975075
-88.947273
-93.109932
-78.353539
-77.502747
-113.738297
-71.156494
-63.143444
-56.033527
-87.418297
-79.318863
-106.124092
-64.792183
-142.787689
-75.535095
-107.173134
-92.948143
-159.751999
-90.793854
-70.989304
-75.397514
-63.017021
-63.509747
-172.310684
-66.715813
-74.150032
-140.961426
-116.049484
-65.330719
-80.312294
-63.482323
-61.821297
-58.567463
-86.383202
-94.812607
-76.739799
-153.567612
-57.036736
-59.310833
-54.617874
-144.323090
-57.237381
-61.073929
-53.514626
-164.051788
-59.567093
-78.010345
-144.771896
-62.720142
-145.077667
-54.618481
-112.278221
-60.974941
-66.990334
-74.577271
-69.124687
-50.675930
-152.937897
-99.510284
-89.845154
-77.238609
-97.272293
-112.193756
-75.836884
-121.018486
-107.944328
-158.055954
-117.277512
-141.131821
-96.481651
-101.590446
-155.937302
-86.241287
-73.681412
-93.248596
-123.762009
-131.198746
-64.338280
-56.630535
-104.378098
-67.406731
-56.172802
-28.762045
-152.969528
-61.302746
-146.816818
-90.380440
-63.541801
-117.549873
-59.311413
-58.837765
-136.600418
-101.688538
-75.171417
-56.559071
-62.175911
-94.592194
-77.449028
-72.826302
-101.341049
-82.187714
-61.755337
-122.541183
-68.923737
-66.027992
-109.505600
-77.233559
-78.015808
-77.779633
-84.375198
-162.287628
-46.418571
-64.231903
78.632019
-73.814407
-127.433868
-116.463547
-57.316643
-29.121473
-53.342506
-96.385368
-34.110992
-83.489929
-116.462563
-69.194809
-55.507420
-64.710976
-81.525253
-125.069496
-21.856836
-90.839226
-73.100151
-146.897537
-40.844494
-57.207798
-122.495735
-63.145237
-95.688889
-69.260162
-83.633072
-65.498688
-51.184341
-61.093662
-139.143997
-85.390465
-88.497787
-59.836025
-145.020889
-64.404556
-59.367722
-150.646942
-86.593842
-63.658733
-109.621483
-146.341476
-150.992584
-78.357056
-57.926502
-55.774361
-77.503159
-56.964275
-80.512573
-64.524071
-60.044109
-41.706745
-60.944614
-89.921242
-178.576447
-138.358444
-81.884964
-71.173180
-41.133137
-63.409840
172.609970
-40.987278
-109.245766
-71.028320
-157.918442
-76.472328
-32.015984
-93.239334
-66.541122
-52.017292
-80.520287
-54.721783
-78.310509
-76.661469
-99.347038
-113.993538
-68.072739
-135.867020
-160.926819
-66.854820
-74.381271
-60.021091
-112.725418
-63.894020
-64.356178
-59.583488
-74.064857
-70.983978
-123.657738
-63.949986
-59.003510
-161.580963
-53.064156
-73.965508
-65.856071
-119.304573
-59.476921
-62.883724
-69.886871
-79.408478
-55.178192
-77.858582
-154.334122
-89.051468
-73.899635
-101.871635
-130.782318
-53.950432
-57.751827
-64.770203
-122.195847
-42.103527
-93.061211
-52.260971
-56.797840
-61.488884
-45.513058
-89.520126
-59.547451
-98.330215
-97.421471
-52.064514
-129.608658
-68.719757
-63.321285
-148.835052
-65.467926
-64.273605
-50.660107
-35.582657
-63.263176
-154.489700
-65.616425
-45.461605
-58.375813
-80.412971
-123.461594
-160.915314
65.038933
75.791931
73.058395
45.598621
53.837978
60.374607
41.762581
51.493114
67.527740
37.334713
49.023003
75.363602
72.716499
54.562759
48.663925
59.672401
56.256958
48.081783
57.328239
46.348164
-44.501564
-68.828285
-164.724792
-68.501694
-65.906410
-63.619587
-157.159973
-60.103134
-117.855209
61.482082
40.647198
-159.100891
-59.256779
-74.639412
-60.422840
-37.283836
-55.512604
-79.980255
-70.035278
-60.023209
-107.368782
-66.790283
-70.861107
-54.611427
-62.017921
-119.249481
-85.240776
-53.569782
-65.737839
-67.766930
-80.469231
-67.485878
-88.217896
-32.492321
-69.318138
-67.175781
-172.615402
-110.288223
-63.056522
-147.072220
-30.757965
-99.491951
-71.782806
-68.603798
-47.390820
-50.027962
-68.989220
-166.309555
-60.086456
-93.579552
-71.305611
-58.773640
-66.620316
-86.921341
-84.356796
-79.495018
-87.817589
-100.882828
-122.212730
-76.222282
-57.831905
54.146980
76.708359
-76.096870
-67.170189
-81.613411
-53.616432
-62.407829
-60.321079
-77.502480
-121.778931
-69.298752
-101.445381
-99.452187
-94.104568
-80.572319
-60.467896
-107.855888
-163.531067
-117.234100
-98.539574
-63.574783
-102.743546
-108.661446
-70.290726
-116.816635
-34.839016
-64.965668
-160.820755
-54.923157
-107.071785
-92.287430
-68.267914
-77.996597
-150.985809
-47.051960
-137.356155
-110.416977
-59.653027
-70.777336
-66.242775
-64.334351
-67.632347
-63.755894
-140.324799
-74.498253
-159.568130
-67.481728
-72.506058
-54.774105
-50.286995
-116.922722
-33.761604
-121.483513
-70.688988
-30.537159
-71.925560
-121.428650
-131.141434
-76.959473
-58.918751
-115.975761
-86.747154
-67.360413
-63.486538
-133.434616
-61.909554
-51.299095
-78.918800
-63.020088
-144.484283
-87.282463
-39.366306
51.138718
48.706799
46.387810
78.368645
85.368919
56.889072
59.487160
67.000938
46.850674
69.160469
42.653198
17.867914
54.178757
-143.049103
-83.067123
-95.441353
-145.519180
-140.680069
-93.161232
-57.896648
-143.395630
-141.776443
-83.052483
-47.078026
-85.547226
-119.089233
-92.148705
-60.227039
-68.379013
-56.563488
-92.185356
-47.966129
-52.843819
-157.853958
-62.523632
-46.461235
-51.121166
-66.723854
-119.334229
-70.339912
-93.136513
-69.240982
-71.623581
-138.585129
-66.405952
-108.916687
-56.859985
-84.911247
-87.671417
-171.735001
-102.000732
-157.806534
-137.537796
-96.278793
-70.701424
-98.895439
-89.297035
-73.588799
-68.164452
-151.659485
-46.250729
-110.820053
-49.485325
-153.147537
48.732750
-10.996747
-94.520378
-56.028141
-119.014862
-135.198608
-67.912376
-48.623386
-86.216576
-100.035866
-158.401291
-106.230789
-77.119751
-74.280365
-60.595345
-57.931782
-145.506256
-64.248482
-143.823898
-62.038658
-68.182098
-76.044434
-70.346642
-51.337467
-69.487259
-58.660545
-84.749985
-120.769035
-77.446358
-61.910633
-61.444023
-121.945015
-90.441498
-81.607559
-86.594513
-68.654457
-165.278168
-91.519867
-116.223190
-47.285656
-56.295628
-93.126579
-138.068176
-87.260239
-66.958626
-58.937439
-63.823162
-49.711243
-88.200272
-133.340530
-50.779911
-67.914925
-61.540539
-65.741455
-65.607254
-142.677628
-64.976364
-151.407486
-102.418694
-61.036758
-61.129452
-66.278328
-44.976532
-45.052132
-98.801338
-115.740921
-135.497879
-86.036934
-157.824921
-51.257305
-82.159676
-96.620918
-33.380936
-113.473190
-90.380409
-61.000347
-58.315536
-156.638031
-55.249054
-154.993851
-98.017632
-54.486969
-45.736343
-70.510620
-83.755318
-160.257828
-60.557743
-156.489319
-62.772072
-105.567215
-97.512505
-140.425644
-67.494408
-70.790596
-70.515244
-78.566063
-153.421112
-94.227409
-86.015572
-90.436691
-121.975494
-87.338333
-70.127220
-114.131744
-137.757553
-84.789650
-105.785423
-119.453529
-98.715836
-121.862183
-53.850681
-58.233963
-56.319668
-76.807327
-148.596527
-96.639511
-62.073147
-94.353073
-55.510315
-107.149971
-61.404232
-73.940529
-39.829956
-68.214417
-154.250900
-55.418953
-60.071182
-66.320969
-87.822838
-16.534531
-58.889183
-110.607422
-119.054482
-112.650124
-56.846882
-60.566933
-54.154453
42.754971
52.134987
55.225464
44.428833
75.020653
68.695351
72.730858
73.240364
49.485577
31.857082
60.368309
81.782700
52.165043
53.739182
121.077087
87.252068
62.259903
-115.286743
-121.845871
-78.351311
-115.407982
-82.051758
-124.019478
-76.209541
-64.813400
-111.286995
-43.427681
-74.329842
-62.359577
-70.147926
-72.711823
-42.474247
-87.094254
-84.293640
-51.813282
-42.218178
-47.567005
-69.653351
-60.597202
-72.785316
-58.153961
-52.170223
-67.994637
-77.733902
-90.769920
-116.647934
-105.081467
-118.665512
-97.787796
-101.932053
-53.341698
-111.307663
-83.348900
-80.298752
-118.235649
-37.694637
-94.503578
-162.937225
-65.512817
-67.414482
-55.416649
-65.118362
-74.618416
-73.744255
-55.313305
-65.644501
-68.932884
-130.280441
-71.316574
-59.471958
-80.879684
-56.869488
-45.109760
-94.271492
-63.483376
-104.962555
-92.717186
-70.827599
-97.479225
-63.519245
-171.194412
-153.108185
-152.412613
-61.981285
-115.537003
-83.002357
-81.579201
-64.234756
-147.129471
-73.746834
-66.509193
-67.527771
-56.160427
-53.430416
-108.936348
-62.931427
-116.103714
-58.128090
-57.175690
-56.319420
-67.305893
-158.858704
-71.432747
-47.257248
-61.038284
-80.318893
-79.615120
-73.549561
-150.807892
-65.355331
-105.091072
-133.889130
-166.789764
-56.765579
-90.654755
-83.434776
-100.132996
-81.322777
-87.713745
-145.955429
-148.610229
-66.168800
-58.218536
-65.251198
-74.514709
-64.269600
-58.595432
-71.304794
-88.854256
-69.266144
-62.450958
-68.062271
-52.025021
-76.381821
-72.931000
-24.463266
-79.494354
-129.583359
-83.596016
-132.352203
-46.070511
-95.068497
-71.852066
-85.840096
-73.156906
-79.473007
-60.681126
-152.531464
-58.188087
-62.554783
-61.746231
-63.499310
-90.907280
-127.203362
-66.791855
-75.831573
-68.587898
-73.656677
-58.848198
-42.794998
-51.686340
-88.789970
-64.794945
-55.671116
-174.031219
-63.386665
-61.715279
-60.329979
-44.103943
-178.837341
-81.410736
-101.946976
-86.414932
-147.881546
-63.960629
-54.547634
-65.348854
-143.591202
-112.940628
-115.471092
-54.949757
-61.740200
-62.488693
-65.972404
-64.810921
-157.020462
-109.645027
-93.053703
-110.978279
-74.703964
-55.240547
-132.885590
-100.736855
-132.434570
-68.376694
-61.970844
-153.913269
-80.839745
-61.240524
-65.095200
-80.267914
-79.323792
-145.318069
-127.075882
-73.555138
-58.228649
-96.512840
-63.161140
-82.972031
-98.441696
-65.924446
-79.124405
-125.863319
-82.084961
-144.471115
-69.098488
-117.921082
-142.797256
-63.103096
-97.919312
-127.830818
-157.130524
-103.818359
-93.244843
-71.928841
-131.093918
-63.956223
-79.291161
-156.280365
-106.134315
-92.615295
-99.225365
-99.947479
-115.426773
-64.896935
-90.525406
-113.491714
-67.144043
-63.122452
-93.375465
-66.678612
-60.642105
-45.308659
-54.195541
-56.357079
-59.409973
-150.494980
-37.546791
-58.428692
-57.668159
-66.412422
-65.175743
-153.864349
-133.636765
-103.390991
-130.535080
-101.388199
-129.455566
-65.713516
-46.580437
-56.803230
-79.954819
-75.973740
-123.588196
-92.333397
-54.113167
-107.502769
-75.647644
-59.785278
-89.666756
-64.790283
-116.686714
-102.733795
-149.667831
-52.167095
-66.833038
-66.423561
-37.101883
-101.946747
-59.747356
-170.480194
-170.634171
-156.564026
-65.476990
-146.960114
-73.372047
-73.349312
-119.668900
-90.375801
-65.219673
-48.816917
-88.403305
-73.530617
-61.168194
-67.514763
-26.070295
-114.025108
-126.287910
-51.926552
-63.766281
-80.385239
-119.318054
-68.218742
-59.894829
-89.884880
-60.778313
-79.545609
-85.167603
-67.983902
-63.874401
-62.942177
-71.449120
-60.095428
-137.219223
73.263977
44.878513
53.944218
35.883121
60.909977
57.722054
51.937733
68.816788
47.036945
-66.907310
-47.642029
-58.138470
-44.607182
-77.768448
-153.182480
-98.282288
-85.698654
-101.456406
-100.428047
-123.317253
-38.838863
-61.044731
-73.230194
-64.504532
-81.320450
-76.873444
-57.846870
-136.952011
-143.347214
-134.512268
-71.082253
-80.111008
-66.325432
-57.860046
-143.929291
-64.292526
-61.058826
-56.311237
-77.658073
-78.814125
-71.841576
-73.356834
-74.559082
-63.260799
-61.075508
-70.436172
-77.059113
-79.557327
-78.621933
-70.372238
-51.904865
-142.538010
-61.731518
-151.129822
-149.373886
-132.964691
-149.029144
-61.577705
-112.130020
-60.791336
-71.221718
-85.142982
-158.382111
-142.784775
-94.305321
-145.350220
-92.775497
-118.659370
-72.793999
-59.883099
-70.631012
-76.204063
-82.733032
-64.709061
-61.456551
-45.532806
-80.215027
-61.217930
79.042259
75.499649
51.584396
-44.702629
-146.198578
-87.160896
-56.296158
-103.464394
-57.972210
-126.390648
-146.803116
-66.184517
-39.851986
-136.264877
-75.989777
-81.095490
-75.468796
-67.344284
-42.929295
-105.463966
-75.117516
-49.845482
-91.858284
-64.342575
-61.603897
-66.204674
-74.667969
-107.917259
-34.872326
-77.157837
-64.414383
-72.534332
-66.887512
-75.208542
-99.634018
-73.115822
-152.048843
-48.245941
-69.318138
-61.425056
-151.671478
-48.717037
-116.406578
-93.833244
-49.732468
-116.094894
-103.946457
-109.650200
-67.907417
-81.610893
-66.705482
-111.578568
-85.346161
-72.499084
-64.076096
-136.525497
-64.575600
-95.555367
-150.365295
-137.699814
-91.824997
-134.722412
-67.686409
-38.944000
-86.841026
-105.297752
-102.656616
-64.813560
-72.141243
-62.184387
-48.467091
-122.199783
-43.411255
-65.119904
-105.610291
-59.464054
-84.042023
-136.630066
-126.996185
-71.759743
-56.168571
-65.723495
-67.941132
-71.481697
-66.487907
-66.864281
-138.785751
-74.307991
-139.605301
-50.551830
-44.751545
-61.384579
-62.579815
-55.983917
-95.177574
-97.716240
-60.220886
-61.066029
-128.534378
-70.817307
-69.012939
-80.128128
-81.590408
-71.931808
-124.257103
-89.785797
-62.407764
-157.918289
-60.176437
-147.866211
-57.539211
-77.237991
-63.620983
-63.959637
-147.794373
-57.683357
-75.013573
-49.397007
-57.538883
-145.953430
-105.765160
-69.445633
-62.287388
-70.790489
-80.360336
-68.614311
-92.699997
-68.365005
-111.386589
-120.884865
-160.230484
-108.709625
-100.633347
-104.314598
-67.440880
-95.436356
-68.316154
-158.013199
-150.449081
-112.795715
-58.275238
-127.665367
-65.465118
-52.201382
-167.531906
-113.669785
-174.064743
-92.361893
-49.069416
-55.610386
-63.815273
-158.418854
-57.926197
-150.617661
-167.945770
-135.557770
-61.085369
-65.431976
-82.635216
-48.808559
-105.981827
-51.680668
-100.899681
-57.787769
-108.519875
-146.256027
-47.465397
-60.819271
-90.188469
-145.935211
-74.433716
-64.871483
-158.390289
-43.951515
-113.169655
-61.903202
-117.653557
-70.558670
-92.288391
-87.542183
-87.853134
-68.394249
-47.975033
-65.598007
-115.141655
-36.040573
-62.399498
-71.097054
-96.372536
-108.526138
-55.538067
-64.928078
-113.678070
-104.664833
-119.302429
-120.517792
-82.868187
-111.230499
-59.741318
-109.680878
-144.987457
-77.110939
-127.042603
-41.742733
-150.845856
-123.998009
-59.608170
-53.533962
-64.802055
-47.055904
-56.405613
-73.966423
-68.564125
-82.995163
-72.429932
-66.608391
-108.976692
-88.491745
-80.537109
-44.253830
-71.627235
-64.649292
-89.384125
-75.087494
-110.409157
-50.593231
-64.871811
-108.428619
-61.169109
-58.234352
-77.969330
-81.353912
-84.481804
-55.678360
-115.903206
-109.635620
-69.523697
-112.189468
-82.146378
-54.143272
-46.512066
-156.877274
-81.314636
-96.100304
-53.027214
-142.294495
-94.811821
-99.468826
-88.134583
-125.574715
-54.593506
-97.708946
-58.139194
-110.430222
-166.543488
-123.080490
-69.389336
-63.238777
-106.457329
-62.702744
-115.695869
-115.873634
-57.342754
-153.962051
-97.763008
-51.585979
-89.399994
-127.685669
-152.973282
-85.457657
-63.574497
-134.939285
-53.379723
-159.040161
168.069061
-102.795212
-65.932274
-91.927719
-62.599247
-111.308075
-66.280327
-66.928566
-51.850388
-79.184875
-47.712467
-89.032249
-69.779716
-49.862198
-67.599060
-52.717091
-75.102226
-66.914543
-74.047722
-59.116692
-90.904610
-153.149811
21.201809
-119.014084
-119.865868
-108.358406
-86.240501
-71.341743
-66.741074
-54.556660
-117.256187
-172.811478
-73.725121
-134.157837
-61.513767
-34.272926
-60.247108
-61.349106
-66.465981
-52.132107
-59.493259
-69.076851
-60.005741
-66.199356
-114.194107
-70.991432
-91.400742
-60.928726
-53.981941
-47.953133
-130.502396
-61.612919
-101.403824
-66.443748
-134.459213
-151.743713
-84.247696
-57.186852
-147.585602
-97.428406
-51.935535
-67.944290
-71.748413
-88.142097
-71.037567
-59.829994
-154.260513
-55.431717
-126.712212
-64.798409
-61.534954
-62.818195
-60.106003
-55.934643
-140.157516
-98.282516
-56.799931
-148.049484
-158.524658
-56.048927
-60.096565
-59.940506
-149.108261
-67.221542
-69.883713
-83.899742
-82.729080
-47.193466
-89.832993
-93.200211
-71.684631
-106.472229
-46.532749
-137.367172
-151.528046
-117.661057
-101.543663
-87.174400
-67.624115
-105.486504
-59.403278
-116.307266
-55.037800
-142.899139
-50.689266
-48.697353
-113.715614
-143.145096
-146.490997
-126.294395
-55.705326
-62.607479
-66.814362
-43.615719
-94.560547
-84.555756
-115.123802
-163.721329
-99.125626
-78.077118
-123.563675
-88.091949
-61.357410
-127.554092
-124.375114
-91.280960
-98.688629
-94.442535
-71.324684
-63.582485
-84.519218
-64.457161
-72.440781
-76.973068
-118.172539
-88.454933
-165.202881
-63.056557
-60.294586
-51.581764
-60.419632
-60.491322
-75.750511
-62.397503
-72.216225
-62.353012
-53.034538
-112.348305
-73.071518
-100.866714
-160.319977
-55.863930
-64.670731
-117.860443
-79.477310
-61.576447
-160.110779
-145.039032
-75.995964
-63.639370
-66.568794
-83.758629
-61.699718
-56.297428
-60.035351
-61.408863
-55.217529
-99.253197
-53.735416
-98.983284
-79.401047
-77.285118
-109.564606
-64.182327
-153.864395
-76.190834
-62.654331
-91.185478
-115.646202
-143.535187
-111.872017
-61.881092
-56.712994
-70.575905
-52.856236
-121.561928
-68.026169
-59.457298
-85.895004
-87.251266
-115.306496
-122.800972
-154.687988
-51.422905
-61.529850
-36.529694
-61.480934
-155.927124
-67.582520
-159.296646
-58.686787
-104.989281
-55.242046
-90.313469
-71.578094
-50.801788
-66.353401
-76.467430
-63.638172
-97.600708
-94.880424
-144.498337
-72.910194
-74.435158
-102.851738
-86.065514
-58.512520
-79.627609
-148.862778
-59.988625
92.265236
-40.184784
-161.689957
-70.487038
-102.021072
-47.595387
-90.329239
-120.474640
-87.625885
-74.215584
-86.549812
-113.710442
-86.339531
-103.378746
-94.731720
-80.879761
-46.244198
-66.651344
-63.160824
-80.258438
-145.942261
-66.792305
-140.819748
-153.035904
-102.798950
-92.848747
-70.087624
-86.616119
-52.129898
-52.891396
-60.426529
-76.733398
-54.572407
-87.843819
-71.370949
-66.533264
-58.013432
-75.276703
-81.676094
-125.432770
-58.206219
-63.848087
-126.127167
-86.594284
-60.945236
-59.397823
-87.674179
-77.915352
-73.620796
-69.842827
-136.687347
-61.844818
-105.797707
-106.977394
-70.929649
-66.106262
-67.973946
-64.638313
-85.197281
-112.895088
-61.365845
-133.727325
-79.005096
-102.962280
-57.508450
-62.650024
-53.917030
-44.022732
-143.385956
-72.332901
-164.860229
-60.065170
-71.578690
-82.301163
-57.268486
-57.495182
-149.415787
-167.020493
-139.185135
-81.174713
-57.011868
-81.438911
-67.348885
-144.067062
-64.756645
-73.528404
-66.075485
-68.766037
-56.220539
-55.578838
-70.071220
-99.485069
-82.422310
-123.608345
-133.452133
-163.077606
-115.184387
-54.412365
-158.009674
-151.429260
-28.447016
-42.227406
-64.972420
-93.870026
-64.756393
-102.777023
-56.596741
-37.406261
-63.323406
-47.590405
-79.415947
-102.493874
-113.550537
-118.279434
-108.570976
-148.122696
-64.358994
-155.308563
-103.431755
-75.515602
-116.846542
-140.417221
-140.339569
-74.282806
-85.975250
-75.022781
-49.701889
-65.752754
-57.774696
-155.641541
-47.091228
-72.039734
-55.187397
-157.577774
-119.055244
-131.593872
-88.583168
-133.575790
-76.714348
-80.923042
-19.714975
-70.366364
-71.233772
-50.889057
-156.153748
-81.124603
-65.771858
-65.736008
-69.232224
-70.516289
-58.208336
-75.925667
-122.538177
-70.348877
-152.076065
-69.856575
-76.172325
-71.194145
-56.504169
-72.206924
-67.535149
-71.147514
-66.728195
-78.109947
-67.851639
-60.464916
-52.745373
-60.552383
-74.902626
-119.184937
-68.901001
-88.220146
-93.315643
-64.562286
-46.373165
-77.584702
-76.464500
-60.287933
-124.325050
-53.847645
-136.542145
-142.042465
-45.608601
-146.578506
-127.370155
-132.825806
-49.056087
-131.556778
-77.621552
-151.056320
-110.236916
-65.688286
-128.044754
-78.022392
-43.817432
-130.727280
-86.056892
-84.563713
-142.647461
-80.196426
-105.517212
-70.209427
-97.520256
-136.563065
-75.403069
-77.412109
-83.807907
-58.913338
-58.476292
-53.541477
-48.464603
-125.440010
-74.980621
-84.973404
-52.830303
-166.901337
-111.736839
-139.009735
-73.616203
-57.628002
-116.116150
-123.765656
-52.612705
-67.890862
-92.217369
-110.591644
-64.886559
171.311783
-69.054131
-154.630814
-61.667316
-54.722153
70.513268
-46.871353
-125.211006
-38.070007
-106.806755
-96.959808
-81.196533
-113.716713
-80.367401
-129.954346
-73.508369
-69.315102
-96.078949
-77.348969
-56.413342
-66.592331
-82.478745
-56.074371
-105.938011
-104.785995
-73.204643
-83.473991
-93.626450
-49.858154
-62.775215
-92.973328
-105.814247
-72.911957
-61.022049
-63.355354
-66.115166
-90.030365
-40.790039
-71.222267
-149.467514
-68.738068
-67.550926
-52.867603
-78.632553
-73.565201
-165.201324
-107.467491
-57.380020
-52.998783
-84.108070
-61.358334
-50.514160
-86.890839
-70.880806
-135.208710
-62.034138
-67.153839
-148.338760
-71.134041
-123.846352
-62.877781
-71.669090
-159.828583
-87.121742
-60.415668
-61.565479
-90.503891
-62.835571
-63.543316
-167.569046
-86.973045
-159.434113
-53.738781
-73.186073
-49.115768
-56.464603
175.780899
-40.501144
-138.304153
-57.853188
-63.109470
-55.729473
-103.074379
-84.998459
-38.681591
-88.561676
-132.583069
-107.227844
-67.786964
-114.825089
-69.608902
-120.633049
-52.786514
-63.635586
-63.514389
-124.247856
-72.602806
-72.393448
-63.058693
-69.255409
-83.330536
-118.835831
-48.236233
-126.038414
-115.732506
-64.350883
-145.463791
-59.817333
-67.794899
-68.184288
-86.952332
-147.540298
-74.281746
-110.588150
-83.307121
-59.548626
-153.491943
-116.383095
-170.219238
-161.162979
-124.686737
-92.083397
-70.296928
-85.313309
-147.236954
-59.384174
-150.946243
-109.750473
-129.592072
-112.343269
-78.970940
-105.715416
-123.727219
-66.355659
-83.364258
-138.801956
-104.906235
-64.295517
-126.386032
-65.489670
-70.613144
-54.293781
-74.178719
-57.059048
-71.434921
-99.101433
-65.254036
-78.791878
-57.549648
-79.335281
-103.970352
-71.154205
-128.436417
-71.449593
-73.422104
-81.455803
-61.443230
-88.728600
-64.155357
-125.559784
-65.550797
-52.538227
-64.097778
-71.885101
-78.597092
-86.929436
-63.819523
-81.427925
-96.576523
-94.800171
-67.038361
-75.498108
-38.715202
-55.667171
-57.503830
-21.236778
-53.626144
-106.153534
-64.812523
-76.155769
-88.923630
-107.180222
-60.184589
-51.385582
-68.893280
-67.917084
-59.997921
-58.248177
-65.500748
-58.407398
-105.746933
-41.613987
-87.976616
-54.540092
-174.633438
-96.251022
-59.166100
-97.399162
-54.782516
-73.698212
-99.408005
-125.558975
-109.438011
-139.095993
-73.389755
-115.587151
-76.779099
-80.420456
-54.273674
-160.215591
-150.329575
-125.578552
-69.745949
-106.927658
-61.550083
-97.723999
-63.085480
-98.620277
-156.541367
-168.356537
-156.284546
-64.137146
-62.314873
-73.124458
-113.605003
-74.190102
-55.446079
-61.350601
-68.618027
-55.736835
-121.830910
-116.364876
-109.960442
-87.113892
-71.823257
-60.017948
-73.169357
-53.088734
-36.360691
-148.531799
-80.894051
-69.835625
-64.663429
-76.169685
-122.326363
-67.071693
-91.176651
-79.869843
-140.661972
-88.565292
-63.624805
-62.581551
-67.657402
-71.124176
-101.001999
-60.725460
-61.582630
-102.817474
-111.390327
-127.419769
-143.889954
-112.038788
-89.279991
-76.629257
-72.093864
-73.501328
-166.391251
-72.661339
-86.638947
67.540726
75.313164
46.440865
17.306339
-50.608601
-61.705990
-46.925488
-152.601410
-92.429893
-65.537605
-65.995430
-62.786167
-66.326172
-92.330017
-119.787415
-62.775356
-51.454098
-67.151207
-71.515427
-62.062290
-53.539459
-51.438915
-61.586540
-75.942657
-70.707733
-89.603897
-63.582325
-116.978172
-59.082829
-121.603996
-93.731102
-69.832832
-74.694946
-48.727272
-55.915371
-52.176666
-70.418007
-59.983353
-77.650246
-55.460823
-58.009163
-146.226776
-133.361404
-64.222275
-131.915161
-155.351166
-142.572617
-60.226936
-130.505478
-161.232269
-78.851837
-60.301155
-168.291565
-158.355347
-53.448238
-61.754017
-114.486404
-74.485512
-65.485535
-55.159092
-60.011383
-66.059357
-23.372309
-62.878365
-47.936958
-91.332184
-55.700451
-139.521454
-156.735641
-57.190308
-81.117172
-50.919003
-59.997005
-71.271790
-63.878304
-98.800636
-65.407455
-63.519634
-77.608429
-40.711876
-44.548485
-91.126564
-93.651314
-61.401711
-76.978081
-57.985340
-64.227364
-82.931343
-56.437908
-70.626678
-60.774651
-72.793053
-47.317284
50.752846
60.939957
74.596901
49.863556
54.052486
62.152271
43.852814
65.638817
-100.168556
-57.355324
-127.512741
-136.378647
-53.680870
-63.717430
50.725304
81.582672
-51.427128
-65.168419
-41.818958
-65.067024
-72.860405
-88.821228
-57.329472
-85.663330
-63.263893
-165.213440
-63.069183
-101.445938
-76.897270
-64.451950
-56.982475
-143.492844
-100.660721
-77.897018
-134.062042
-115.370560
-150.546478
-103.619743
-74.726799
-115.104774
-78.585960
-70.265251
-67.720657
-80.700836
-142.730209
-58.160969
-93.075012
-84.836502
-89.450470
65.595612
69.398438
-138.169495
-58.811123
-36.944229
-123.310371
-93.053848
-136.349777
-60.509914
-83.558525
-77.402336
-48.694538
-68.362793
-120.771454
-53.112305
-54.111095
-22.951458
-105.048805
-62.492012
-66.114441
-81.176216
-145.196106
-147.688751
-73.270004
-61.446735
-63.313065
-140.018951
-53.977139
-66.696220
-21.144369
-50.846249
-75.442513
149.824707
-65.349472
-152.722549
-70.558914
-59.771740
-88.404190
-63.208385
-57.716557
-152.977005
-92.263237
-73.177635
-53.496315
-57.749310
-66.535645
-89.208931
-133.065842
-57.608566
-97.150681
-80.289536
-107.997276
-133.803482
-143.545181
-51.956059
-116.761528
-79.443008
-62.516102
-59.898521
-60.433094
-55.434135
-61.111332
-22.965353
-123.777580
-43.269314
-167.383362
-62.707962
-122.152077
-98.266281
-96.915749
-113.514496
-59.154453
-75.089569
-155.783264
-103.185547
-141.608200
-157.591125
-94.564003
-92.155922
-122.398277
-36.778198
-62.563892
-77.380768
-94.882088
-102.067062
-73.827049
-67.224213
-90.268234
-73.765129
-101.162956
-25.506290
-69.767570
-139.129639
-129.544235
-149.846191
-66.134506
-68.508888
-56.649860
-92.783501
-65.694374
-77.525009
-64.428246
-130.841232
-70.751541
-84.185585
-155.627365
-62.886681
-68.807648
-59.826820
-106.612915
-122.630127
-76.250175
-130.333847
-105.274078
-93.016632
-80.207283
-54.553093
-100.221466
-114.557976
-59.136978
-92.245644
-56.421436
-81.572884
-92.583664
-122.814293
-53.091030
-131.705612
-93.462311
-91.329605
-49.970161
-66.853790
-63.516678
-84.127419
-105.836044
-68.134323
-43.235752
-165.895248
-69.336807
-86.037506
-45.333965
-66.455330
-116.787460
-63.148891
-62.031467
-73.214081
-34.893513
-112.846191
-164.119217
-65.088272
-105.674606
-134.277924
-56.915070
-59.752747
-87.901802
-161.366013
-64.288269
-52.913212
-85.451889
-46.316635
-87.332764
-86.287842
-52.472347
-59.094254
-85.653091
-97.025627
-73.339844
-75.666199
-125.105072
-110.272194
-169.175552
-57.828430
-94.409615
-104.009613
-94.292419
-62.798069
-146.732895
-59.460796
-91.511993
-60.457470
-122.907692
-81.028572
-72.727699
-69.795387
-111.611763
-116.935417
-58.383274
-18.205458
-85.558304
-151.607239
-81.784912
-73.632095
-70.492256
-151.566864
-105.333084
-156.784424
-150.852844
-81.267632
-64.031815
-61.140312
-70.289284
-123.475334
-79.833572
-121.951752
-53.591103
-65.329826
-100.695564
-100.184944
-104.385330
-98.367622
-57.229069
-72.681793
-138.790009
-56.516560
-80.346535
-58.443398
-51.872169
-70.642540
-62.107002
-54.593105
-68.122375
-87.755165
-103.270569
-54.937145
-81.069611
-67.509460
-55.402435
-71.673668
-64.883736
-65.157082
-134.491562
-63.075481
-115.646202
-84.534912
-112.720474
-129.960938
-63.952412
-128.619110
-60.619781
-73.496147
-92.839447
-75.079308
-71.022102
-69.089737
-131.383438
-83.858505
-97.605125
-73.329155
-63.726025
-55.946289
-60.635288
-37.369606
-64.139694
-82.772652
-58.730888
-71.528198
-55.806999
-102.809418
-39.339512
-75.918602
-57.708927
-150.222626
-74.601677
-56.059608
-73.712914
-70.682152
-76.116646
-109.803398
-94.886795
-141.072281
-169.895584
-55.458450
-149.282867
-111.016075
-54.545856
-72.070305
-95.598465
-48.148991
-148.375137
49.596096
-79.274963
-104.301620
-78.418785
-100.745636
-114.608559
-151.991394
-52.913025
-101.906929
-148.862946
-31.265701
-40.596508
-65.438332
-93.482582
-53.688187
-112.029099
-97.653748
-120.834602
-90.047585
-62.573471
-54.291660
-68.290512
-94.976189
-57.949604
-95.562630
-119.565804
-111.227097
-63.832588
-69.166725
-51.758762
-109.957077
-85.301613
-103.057526
-75.891739
-57.052975
-58.783978
-72.648865
-75.507111
-61.494362
-44.652557
-122.429947
-142.319672
-73.786240
-63.325100
-66.859291
-41.903637
-142.834137
-112.767921
-65.800758
-72.756920
-55.865246
-143.715775
-65.517670
-88.695488
-99.155167
-64.912880
-67.293686
-52.432091
-67.352295
-56.245605
-157.001694
-45.291523
-38.161850
-63.177238
-57.057320
-58.567196
-60.348953
-105.292046
-96.789925
-162.695282
-105.768784
-70.405693
-84.688972
-86.984657
-85.912903
-49.906971
-141.693390
-109.905998
-133.317459
-133.566711
-63.038853
-69.282959
-60.206242
-59.571465
-70.831009
-52.141354
-72.633018
-59.274303
-137.996368
-151.075577
-60.692322
-161.212570
-78.711617
-63.186596
-68.220345
-77.442665
-98.553024
-58.616776
-64.786636
-119.792221
-102.491882
-19.399836
51.679291
51.216953
58.618279
62.280949
-126.518700
-6.899925
-61.531933
-96.450546
-102.943466
-107.163979
-89.976349
-66.519714
-156.893021
-67.254120
-145.162140
-60.495338
-88.890602
-145.230087
-107.412781
-98.664879
-152.708145
-59.938473
-129.628479
-102.221230
-70.398697
-81.849701
-47.470505
-60.936115
-85.451202
-49.692551
-60.530075
-138.727249
-72.940445
-142.582520
-126.552879
-42.131714
-73.417984
-108.033318
-46.651970
-51.311470
-59.177814
-104.567757
-63.899162
-140.570724
-68.658112
-95.033325
-54.827618
-69.641312
-56.058788
-77.344734
-126.751335
-80.315323
-86.637291
-91.265259
-128.415131
-100.592255
-49.822525
-119.234718
-137.308273
-120.892868
-131.257965
-55.690216
-98.441025
-65.618637
-63.759472
-107.596939
-127.424904
-81.876167
-98.871979
-112.092857
-93.266495
-94.223953
-119.835297
-168.119064
-143.119659
-60.181202
-61.380569
-112.313362
-95.675308
-67.301598
-60.090485
-70.657623
-32.053192
-64.415375
-163.668472
-76.148941
-62.225204
-77.489174
-43.397293
-111.843239
-144.546143
-59.651775
-98.957069
-38.708622
-61.789337
-93.443596
-51.278114
-105.419029
-58.760307
-65.269203
-85.946327
-105.245720
-93.734535
-123.575905
-119.115364
-77.054703
-65.027412
-64.795448
-65.048973
-134.595871
-76.891106
-121.983330
-84.942650
-104.372261
-64.727524
-81.529984
-58.204609
-62.628380
-48.108116
-32.665672
-149.065231
-56.350395
-59.566555
-88.644180
-45.733631
-61.446804
-78.327103
-100.071487
-92.504555
-108.602844
-113.563896
-176.859238
-116.531380
-54.358387
-60.739037
-111.340561
-101.248329
-99.837059
-58.709454
-75.763367
-80.999130
-66.496384
-58.389305
-64.669632
-112.703064
-106.981400
-76.650665
-100.728630
-67.503662
-67.084328
-70.924133
-59.430599
-54.040390
-56.632065
-57.718864
41.759178
70.975578
52.772663
55.588383
-87.648895
-71.497429
-69.585648
-94.592186
-92.827721
-77.129257
-117.974052
-70.275360
-80.642296
-153.756104
-66.797760
-54.434536
-137.855698
-150.407776
-65.078850
-64.445511
-51.323029
-72.537521
-63.612835
-88.381607
-76.375214
-91.467529
-159.294968
-130.097290
-68.018959
57.584774
66.327614
55.230137
61.833500
62.079639
85.093681
53.806282
41.865494
51.506981
37.423405
47.117535
40.691097
45.663139
-128.483536
-179.116837
-111.960770
-89.262634
-80.794388
-76.446251
-98.856140
-91.314056
-112.349724
-59.097797
-61.316605
-50.965546
-59.526154
-123.470787
-56.388397
-67.119667
-69.323372
-58.673515
-131.940353
-80.019768
-88.088188
-75.921089
-142.300858
-61.342342
-74.145302
-43.306984
-67.810326
-104.811096
-155.934280
-89.114693
-71.917076
-61.222580
-30.248884
-88.271812
-138.536835
-77.445984
-49.196732
-113.276779
-37.789360
-123.348755
-86.824570
-75.038017
-71.518890
-65.398651
-37.796482
-146.453598
-81.187447
-61.829342
-140.569031
-85.599426
-82.503738
-61.654537
-59.355995
-111.231750
-107.184128
-136.822327
-49.529362
-71.299698
-62.765965
-74.012154
-64.609520
-58.795319
-51.062778
-123.923615
-117.786499
-105.744194
-93.375923
-163.098236
-75.107529
-54.335144
-70.997192
-56.610535
-19.050070
-42.804947
-55.529419
-76.274757
-74.502518
-157.213440
-117.049858
-81.116829
-148.849182
-143.949707
-123.888710
-55.561428
-75.019516
-77.972633
-68.126076
-53.060070
-46.501324
-129.150070
-144.301834
-69.381943
-68.175919
-72.363052
-58.470413
-61.243549
-63.227673
-66.187370
-49.698406
-82.959503
-54.749363
-64.992470
-99.064148
-143.840027
-149.028168
-55.549450
-123.218597
-55.970455
-87.965240
-40.497871
-113.375031
-66.862465
-51.310478
-73.271637
-48.484615
-80.225571
-60.252483
-52.202885
-57.879845
-54.503792
-62.428848
-63.344303
-82.781258
-51.164627
-125.662384
-144.841171
-36.904896
-57.911854
-137.071304
-131.300385
-67.362465
-91.708839
95.623528
66.998253
89.439926
-89.623978
-60.531502
-65.095863
-35.664207
-71.620361
-86.584625
-66.796204
-53.217262
-52.156109
-46.045261
-53.605228
-65.287384
-85.753311
-72.585808
-138.983047
-52.604706
-66.268555
-63.773357
-88.222740
-156.980652
-143.636032
-88.017883
-107.634026
-147.137787
-64.889610
-123.917122
-66.024239
-69.481880
-82.202812
-68.023476
-131.543304
-67.800278
-115.637436
-148.399765
-58.277744
-56.133305
-72.943291
-93.105263
-74.892479
-75.755882
-85.354599
-111.006538
-88.528313
-24.384415
-68.694359
-160.416321
-68.581696
-58.535721
-108.568214
-64.753304
-56.141708
-54.403503
-65.219780
-66.010147
-60.350140
-66.172729
-58.552250
-57.422981
-75.365776
-85.801781
-63.830196
-101.844826
-143.996811
-40.743126
-71.580978
-49.835125
-64.831100
-101.433701
-86.699776
-81.785149
-83.949295
-111.182350
-96.226501
-62.500393
-35.580883
-91.803604
-149.732559
-47.005745
-80.509201
-70.396393
-106.148842
-31.798042
-115.564117
-143.401321
-66.379234
-62.149315
-39.837120
-92.066986
-70.116020
-65.358086
-167.631287
-73.594734
-64.370872
-63.454693
-72.831001
-77.137634
-83.953979
-55.005653
-160.671738
-62.285408
-64.196274
-63.877728
-53.339729
-106.871773
-57.992722
-58.828163
-49.075207
-73.138481
-97.628387
-131.795029
-154.263855
-109.338234
-59.009178
-69.900795
-43.746716
-59.224255
-52.142490
-146.033325
-103.674828
-159.135651
-59.962208
-132.477249
-126.566475
-151.236893
-150.806335
-135.158722
-71.207985
-150.074799
-130.132874
67.151276
-71.956215
-65.118553
-62.777760
84.786446
93.833580
-72.353088
-58.883766
-117.455368
-69.284805
-60.243076
-143.426071
-58.475227
-64.665916
-58.924824
-74.430428
-61.050152
-78.932121
-79.628868
-64.804192
-50.828636
-80.747917
-78.030197
-130.018631
-154.700272
-128.823608
-57.609337
-126.418465
-64.391609
-51.488247
-51.032566
-59.664772
-84.642052
-110.223892
-81.437828
-112.551567
-68.284126
-56.958691
-66.829285
-109.920090
-149.453110
-171.917831
-68.478256
-61.610378
-72.771179
-117.216629
-73.414711
-98.227837
-91.910179
-67.040352
-66.900200
-86.447205
-63.924866
-86.324104
-157.197891
-69.269310
-75.208504
-57.916088
-45.221088
-60.214882
-79.511284
-133.525070
-63.156322
-51.601124
-97.196281
-88.289101
-118.100182
-129.258453
-88.546806
-95.392754
-112.039764
-91.477280
-87.574547
-91.533752
-51.284603
-71.941345
-119.620659
-74.319397
-93.661041
-77.304497
-154.877106
-153.278976
-70.629585
-29.144020
-58.801872
-61.510700
-107.134872
-72.864044
-103.269035
-96.369148
-127.322449
-99.371979
-110.757042
-102.666435
-104.282089
-114.424019
-66.775925
-69.921120
-102.270058
-79.789330
-119.024918
-66.517326
-139.025116
-90.509628
-148.921143
-70.997002
-163.167480
-89.172600
-68.755699
-55.616550
-79.188591
-74.727272
-67.017014
-25.350426
-120.922424
-67.625229
-51.544930
-89.355804
-100.372162
-57.874382
-97.556488
-101.339180
-135.244507
-115.559448
-80.639732
-120.110481
-116.776520
-122.703812
-92.814140
-94.196999
-103.613525
-76.889297
-146.498947
-77.733139
-55.681534
-146.753479
-61.755821
-44.898273
-62.303745
-161.104172
-71.665596
-70.409782
-60.508957
-60.514938
-148.162262
-144.476608
-100.134361
-55.097931
-65.420364
-141.180145
-48.181389
-72.589890
-54.368069
-148.464096
-112.159592
-59.875778
-78.393875
-68.936676
-102.167587
-70.637993
-140.830887
-55.329380
-157.878998
-95.561722
-106.416489
-85.398895
-83.999451
-64.552650
-56.667419
-53.912106
-73.900238
-66.281586
-145.970764
-51.022865
-65.335403
-55.068737
-53.855808
-92.146019
-144.552734
-50.908596
-59.047344
-94.878784
-92.412216
-53.931408
-62.308453
-51.956211
-79.493500
-71.534225
-61.145065
-46.632774
-150.713150
-70.698311
-135.126892
-84.754929
-85.072853
-110.196152
-62.904419
-127.130676
75.533722
56.683426
59.760574
56.907299
61.107342
57.742348
57.876713
-56.749069
-31.331053
-69.634163
-60.972317
-109.486053
-109.973671
-73.795494
-142.547455
-79.998055
-159.097931
-106.577827
-111.876144
-70.809593
-55.355007
-84.922089
-133.499527
-137.805710
-68.110634
-52.284756
-25.408520
-117.036995
-93.093567
-67.327065
-150.009094
-45.027130
-104.519951
-62.266766
-78.074684
-78.520569
-63.790752
-68.950592
-77.851288
-68.331970
-144.848450
-60.412495
-72.949211
-72.283653
-52.300884
-61.907642
-91.881653
-134.130096
-97.241425
-38.273220
-53.749134
-56.671608
-126.785873
-35.621212
-155.910202
-72.416656
-132.676178
-109.588470
-118.094757
-48.619820
-92.262665
-52.705166
-73.540688
-39.029152
-44.596642
-64.721558
-119.811401
-136.808197
-152.501419
-75.699524
-92.572182
-67.847351
-56.355312
-152.524231
-36.975403
-68.594032
-95.546318
-58.594345
-53.064999
-50.755493
-54.494385
-70.454681
-102.075607
-156.389633
-64.803848
-84.041412
-72.425919
-80.058617
-60.009151
-136.536163
-61.607697
-88.202576
-83.343285
-145.727875
-162.944244
-69.614433
-78.581108
-146.103836
-139.278534
-55.436012
-60.301498
-57.448540
-76.392471
-102.380661
-66.029366
-103.696754
-94.742065
-107.593208
-117.993027
-93.039627
-70.033661
-95.790604
-72.131531
-111.121803
-145.914169
-74.299248
-70.770996
-80.231522
-72.087860
-94.272926
-68.957657
-62.450356
-82.356300
-94.107246
-62.886806
-87.845467
-81.141502
-50.356400
-62.572071
-99.548805
-74.293961
-70.684845
-108.030373
-69.250214
-135.416382
-98.076881
-106.807785
-81.521286
-58.479382
-94.390869
-146.002716
-142.498383
-65.266678
-63.196136
-47.253014
-64.008545
-135.470825
-121.398872
-47.394630
-51.056263
-92.506981
-88.150925
-121.336967
-70.622292
-96.481544
-64.153938
-118.975342
-55.006157
-83.850441
-151.921478
-47.846756
-153.816818
-80.820221
-58.600876
-79.269653
-77.424889
-126.960045
-94.997902
-44.244938
-65.414177
-55.819565
-92.208221
-74.579033
-52.474747
-60.269749
-141.752686
-73.845894
-65.283051
-65.432274
-76.140511
-75.416817
-28.106647
-133.649384
-81.134712
-92.885056
-58.986885
-143.517349
-44.209175
-40.102985
-102.755257
-55.005619
-72.959312
-80.514061
-49.821568
-93.579559
-61.862446
-57.733482
-67.484001
-87.773529
-93.991081
-62.227131
-63.044304
-91.625900
-96.580246
-152.026611
-119.329781
-120.082680
-75.149361
-59.608910
-65.882828
-165.560928
-86.586723
-68.854874
-77.228210
-96.596558
-145.057358
-104.219299
-95.523811
-63.183968
-83.888268
-151.139435
-115.340004
-59.184753
-145.826248
-143.389572
-60.643005
-152.467087
-159.871292
-57.680431
-155.540756
-88.084923
-147.985794
-75.611237
-66.156174
-59.159721
-136.455795
-54.159729
-54.268879
-81.114220
-59.357857
-58.773182
-146.896240
-89.926590
-63.014584
-61.350250
-57.361027
-71.521584
-59.747242
-69.285324
-63.980865
-64.745735
-80.210770
-103.404861
-76.223679
-65.904930
-101.402031
-51.759743
-58.657963
-154.076843
-116.417915
-124.003525
-67.109497
-69.333588
-86.423042
-146.544464
-55.833572
-50.427891
-73.581177
-55.322327
-60.325005
-61.104610
-68.716759
-87.939674
-55.475513
-47.603233
-61.508854
-109.317253
-44.551041
-75.602325
-62.246094
-101.080086
-64.886299
-61.617237
-160.779633
-170.932220
-47.828613
-147.185211
-63.749828
-73.177490
-53.679417
-80.447220
-155.338074
-54.173855
-145.113861
-74.385902
-71.890335
-109.755905
-64.688377
-98.865219
-138.686676
-129.949203
43.742771
82.561554
53.205547
-76.854080
-70.545151
-75.871666
-95.309921
-48.513966
-129.194763
-152.860397
-71.763756
-160.786026
-70.419220
-88.063164
-143.446594
-64.598763
-98.856499
51.866089
49.707203
70.277290
51.131084
55.160526
-64.881859
-143.514618
-72.394203
-147.135025
-129.064850
-115.283180
-61.486164
-47.150070
179.501083
-56.684803
-66.673195
-137.891098
-49.751896
-78.158798
-60.274437
-41.338428
-89.560104
-58.641220
-154.988083
-63.792965
-52.307873
-62.708237
-127.218140
-173.218704
-88.727814
-145.308548
-90.954506
-135.116928
-103.345253
-95.645432
-100.010834
-62.748528
-45.490082
-55.064693
-57.296829
-99.805855
-75.344124
-20.174162
-94.173935
-53.001156
-81.878281
-52.002945
-67.531715
82.271149
65.936584
54.144817
63.129612
58.176910
45.940159
46.891979
50.113232
50.619492
52.368015
35.225075
80.080421
59.320614
81.952591
44.630325
49.072655
59.250626
68.571175
68.518738
49.177757
59.371155
-165.178436
-75.237251
-65.780617
-49.926361
-68.251511
-56.155598
-150.163879
-58.013226
-50.133221
-69.313606
-130.528381
-129.619995
-161.976135
-134.499634
-69.261215
-91.069077
-77.466644
-46.830410
-83.043816
-67.047951
-131.703751
-70.430618
-43.756966
-45.879704
-60.034382
-64.270782
-106.503838
-87.685555
-62.885502
-55.561462
-58.665661
-163.188202
-81.581276
-167.588013
-134.321030
-66.125381
-77.885666
-161.206573
-158.139832
-146.713577
-50.552784
-51.001530
-161.799377
-102.853470
-68.646194
-79.856148
-53.391983
-23.207445
-25.329153
-79.920250
-79.955421
-99.014809
-106.255424
-58.866371
-62.027431
-134.800293
-63.588619
-96.379013
-67.952255
-95.808525
-64.779419
-110.042076
-57.175255
-67.491951
-110.163933
-152.122833
-115.583710
-54.883137
-81.401329
-151.713501
-84.719276
-67.875534
-75.517097
-78.582748
-85.816902
-130.287750
-114.316887
-65.201698
-93.031700
-157.992584
-55.931236
-111.173630
-166.216919
-106.335144
-94.197548
-115.998337
-58.949776
-87.753967
-53.926285
-79.924538
-69.068054
-29.327297
-63.475376
-153.402771
-73.265854
-59.421631
-81.949463
-85.631310
-55.118614
-81.876976
-121.323799
-60.925121
-165.240631
60.677799
78.770821
-65.722092
-64.090752
-68.582428
-87.510506
-61.508568
-53.055099
-69.396942
-61.046124
-57.973434
-68.145180
-86.655090
-105.388123
-103.509155
-58.652851
-58.051071
-113.429642
-145.251236
-59.302814
-41.219833
-71.631248
-71.402679
-64.611725
-73.783806
-89.593544
-60.498833
-106.530373
-113.775452
-71.556160
-42.260857
-159.871384
-30.278309
-50.778931
-96.857826
-61.145313
-91.042419
-76.707924
-156.378250
-135.451950
-35.801731
-57.260151
-85.730583
-121.981819
-92.668625
-77.427406
-58.104759
-90.658035
-88.849190
-97.828392
-104.127098
-115.640999
-84.954041
-57.742157
-118.101547
-97.174110
-107.597755
-93.734947
-80.573425
-79.854164
-76.332565
-58.679382
-61.052803
-96.056793
-82.663239
-120.980759
-69.098381
-91.015198
-127.141449
-66.707573
-63.877953
-66.415459
-96.182465
-61.200321
-88.526901
-69.911781
-94.429924
-59.273281
-82.735527
-110.492195
-43.732281
-47.160065
-58.901165
-57.311115
-38.073578
-65.188812
-100.019653
-104.635468
-60.370071
-119.624893
-78.085762
-77.887474
-99.491524
-63.664738
-35.521648
-65.428711
-148.448029
-93.374397
-86.677017
-61.643333
-150.744064
-142.932205
-68.615410
-74.320473
-74.949226
-107.877625
-55.260128
-116.254539
-84.815781
-64.929619
-62.357418
-66.363457
-50.643726
-79.247231
-74.782097
-87.948219
-145.730881
-102.654182
-125.750961
-64.409462
-44.871166
-76.899658
-122.127029
-61.792561
-54.190823
-126.804558
-150.422501
-115.389130
-62.224754
-70.536903
-58.565548
-103.570511
-153.242279
-78.850960
-125.850410
-136.473618
-113.743958
-63.141174
-57.022564
-63.649448
-66.391426
-125.173401
-164.036621
-17.181458
-112.524437
-50.122261
-129.704926
-149.460388
-63.181610
-56.383060
-68.311836
-132.567139
-54.157410
-62.547974
-153.653778
-87.966934
-69.402565
-65.110901
-84.442154
-61.070160
-172.521515
-70.519402
-70.536682
-51.641884
-52.251850
-57.685467
-64.485855
-124.031586
-63.015575
-140.873627
-164.118515
-98.807503
-137.726181
-66.200722
-81.915092
-59.515076
-30.002670
-158.774185
-63.011414
-78.473923
-123.847008
-73.957245
-77.145752
-60.559963
-137.914597
-51.071514
-53.588516
-131.876114
-123.478050
-66.921272
-70.912537
-51.184395
-58.110344
-89.964417
-74.457489
-80.262230
-66.482132
-59.315437
-46.358219
-58.382233
-79.364548
-45.422596
-80.024353
-53.349899
-83.400475
-112.832878
-67.029427
-107.339272
-53.701897
-63.034077
-70.833450
-44.241379
-64.161461
-37.533070
-50.569866
-62.228539
-141.886047
-65.545219
-111.240814
-76.499046
-128.688522
-110.539474
-64.449951
-78.627296
-151.911285
-57.165932
-172.714371
-49.012039
-49.032627
-57.802612
-73.145775
-49.332039
-72.685005
-62.714710
-58.245598
-81.656372
-62.544010
-61.719151
-60.480583
-86.233002
-59.382179
-101.309074
-66.788185
-42.413830
-52.559612
-84.308403
-51.979408
-123.469009
-72.002686
-67.125381
-57.731865
-148.928665
-59.445686
53.222549
50.798336
57.426609
36.689899
-68.180962
-49.269547
-153.326721
-65.886879
-91.079178
-58.927017
-151.144104
-62.636169
-64.412941
-63.307037
-87.715126
-91.837830
-118.408371
-68.219337
-79.914650
172.102554
-60.676529
-127.105522
-58.021900
-161.719894
-139.595474
-52.070736
-54.124844
-64.738800
-52.261726
-40.482922
-73.675323
-123.223572
-150.848434
-66.396553
-116.654068
-157.640381
-101.071220
-110.203094
-118.345436
-75.134338
-82.715034
-106.157448
-71.223732
-63.155766
-52.203209
-37.224632
-58.730865
-85.551117
-77.818710
-64.488670
-75.800705
-110.731110
-101.063263
-98.350166
-66.649384
-142.591599
-62.508038
-71.289612
-70.493332
-60.569103
-123.751259
-51.262768
-46.382008
-140.584976
-143.687973
-112.040329
-68.941765
-67.332535
-136.822876
-52.421375
-73.028618
-95.990799
-71.131386
-125.805901
-69.089043
-43.760387
-97.755753
67.764511
-60.253979
-128.681458
-102.860207
-58.937038
-87.607208
-60.047924
-46.319862
-63.102707
-102.781227
-155.277863
-58.461040
-139.863632
-103.342163
-50.141724
-70.047966
-107.628342
-130.249969
-124.845772
-53.675140
-59.627342
-99.574860
-63.740402
-69.408821
-80.702652
-66.381691
-50.429569
-49.178219
-88.570946
-99.744019
-88.227119
-101.766594
75.270638
42.371693
63.087967
92.642601
48.302540
88.688736
42.097889
-52.574543
-57.250282
-132.594818
-59.582932
-102.904549
-88.814835
-78.801094
-120.306274
-38.899105
-81.936584
-75.166595
-79.457466
-58.878201
-125.374138
-68.040932
-111.202080
-64.307495
-90.642166
-25.729473
-76.753601
-148.344452
-138.512878
-125.629784
-49.926437
-128.145920
-112.652313
-76.942665
-66.705711
-98.168541
-119.690094
-158.107452
-117.678688
-89.060760
-80.273964
-52.952602
-65.525177
-68.303566
-75.056915
-156.423782
-61.622040
-60.537228
-101.077538
-65.074608
-54.062813
-80.604813
-64.835892
-75.818535
-57.278065
-69.753464
-57.364883
-59.128113
-133.763229
-99.646797
-145.438782
-43.369293
-161.389297
-32.835793
-87.095917
-58.598015
-50.252842
-112.437363
-105.744324
-76.175179
-81.241310
-70.131302
-56.113972
-114.503014
-101.789742
-103.746201
-71.998619
-106.454315
-100.177834
-132.544037
-79.179840
-52.837170
-36.732826
-76.470818
-150.876587
-55.319424
-112.669144
-41.449257
-87.298843
-156.549103
-119.036201
-78.269821
-55.027287
-133.699417
-120.184601
-49.582596
-81.784508
-78.308220
-58.307240
-76.237793
-54.311329
-52.970684
-94.589638
-146.996841
-62.607403
-69.348419
-57.611031
-81.621147
-58.203133
-59.241055
-64.873695
-104.958138
-85.803566
-93.810516
-172.636871
-92.109894
-62.748482
-145.484024
-60.718685
-88.825592
-54.527603
-62.289394
-64.421509
-42.353447
-55.064732
-59.159798
-142.158661
-100.920868
-149.807159
-177.086639
-58.455814
-77.732353
-66.382729
-55.563423
-73.293678
-63.267895
-67.738724
-142.786194
-80.763657
-126.691505
-78.700356
-62.350075
-63.395626
-63.805820
-49.737755
-64.178818
-43.642960
-36.165646
-140.587021
-147.113708
-104.855278
-99.790520
-75.516144
-120.764938
-51.974453
-65.220123
-141.358963
-76.190865
-41.638523
-69.288437
-92.063972
-95.117577
-51.755428
-113.235298
-166.118210
-100.879608
-81.876236
-72.552246
-138.607529
-78.845268
-160.217026
-144.898270
-64.128189
-93.568832
-106.269806
-54.481243
-120.389534
-152.691696
-75.563499
-40.864635
-54.466785
-84.419945
-142.990158
-101.830544
-62.806740
-112.221191
-88.217079
-111.193672
-87.297623
-48.253220
-79.906143
-23.976910
-51.945843
-51.292721
-44.795490
-121.974930
-66.957542
-64.622299
-52.684978
-137.865662
-69.841988
-63.440536
-58.018124
-54.388519
-64.869171
-65.078178
-76.773003
-62.016994
-154.696762
-152.529297
-73.001167
-79.156403
-92.345001
-39.717590
-65.452377
-155.699524
-68.304153
-125.621979
-109.891937
-65.012955
-46.737480
-121.563881
-83.325562
-58.309464
-38.197220
-131.741043
-110.050095
-134.254074
-47.457169
-82.481133
-65.962006
-58.417095
-76.151573
-64.290604
-118.951141
-117.499763
-57.773922
-131.708496
-84.423965
-51.567287
-127.074928
-63.911831
-158.333130
-92.248062
-123.149887
-121.110970
-53.761795
-77.999069
-64.292221
-62.510242
-122.306854
-79.810631
-122.162270
-147.940292
-105.873276
-125.410477
-113.145042
-72.389366
-57.467201
-64.257896
-67.614975
-106.688995
-94.422340
-67.671913
-89.277946
-55.110107
-91.410744
-60.377556
-61.443798
-117.992630
-75.628304
-61.385536
83.793465
77.773460
33.294170
-67.386803
-117.461815
-69.235756
-99.710495
-61.911739
-79.225952
-137.151291
-86.810921
-122.714874
-58.693451
-107.135239
-105.886208
-108.857864
-64.822876
-125.773033
-46.429642
-63.350376
-77.167557
-96.922050
-65.113541
-64.034218
-151.365936
-68.781570
-71.697800
-64.298988
-84.614098
-67.229401
-58.574642
-70.694862
-84.471657
-79.316177
-65.652199
-70.302155
-124.747253
-154.194855
-87.823784
-141.512527
-60.817478
-100.312370
-56.962189
-71.038368
-83.534508
-102.058365
-60.372749
-98.274216
-137.356583
-63.957649
-77.143135
55.264469
37.487041
58.055347
43.182587
78.247505
65.200005
73.517143
-63.490982
-96.818916
-55.649952
-64.858559
-102.988647
-105.603775
-68.431679
-63.300167
-81.852150
-141.677063
-77.641594
-136.626587
-58.844261
-117.121742
-85.551704
-111.227303
-60.179810
-63.232426
-88.456734
-147.751221
-138.127151
-54.092075
-41.506550
-64.741943
-68.681946
-57.558506
-81.105675
-99.616867
-69.569199
-69.685944
-158.582718
-29.038702
-75.822319
-71.933609
-101.236351
-64.103767
-150.089417
-59.842350
-89.364494
-144.828156
-120.537231
-48.703949
-58.817802
-83.285759
-50.462807
-129.212189
-118.020584
-113.860733
-68.657494
-65.945572
-57.142204
-60.319092
-61.446552
-65.346848
-74.648277
-44.980663
-62.187626
-172.503616
-53.634800
-116.622154
-158.465714
-132.551147
-134.564087
-143.500061
-51.191437
-163.448883
-67.140686
-141.417892
-83.541458
-66.081268
-61.287682
-57.499050
-56.234646
-67.233765
-71.171165
-63.811832
-54.689518
-55.924225
-56.167728
-76.805473
-130.554749
-40.074883
-70.422363
-138.048996
-51.989552
-63.688286
-140.045105
-58.381020
-57.587322
-109.657997
-76.010101
-130.314682
-149.469437
-61.922302
-65.028069
-93.783340
76.061668
77.395638
48.985897
54.552437
46.160503
55.329590
77.140228
-65.444275
-92.192291
-48.469234
-104.050537
-135.170715
-66.507965
-92.824776
-135.982971
-87.103584
-145.867752
-110.548775
-74.001480
-43.795799
-133.500092
-164.727264
-41.864010
-81.563339
-57.714828
-103.617355
171.781296
-58.189316
-90.476906
-58.404896
-12.895625
-64.074699
-163.562866
-105.220695
-94.304420
-107.220833
-102.955421
-91.645920
-66.384804
-63.523693
-47.194393
-59.214207
-104.935226
-149.921021
-102.473999
-61.734619
-66.305847
-58.031799
-52.922676
-155.833084
-69.501633
-85.073997
-139.062378
-61.031910
-129.799866
-63.624500
-63.287041
-117.707481
-59.790695
-78.671219
-44.520691
-116.637306
-59.845020
-124.236641
-54.880661
-70.268951
-107.218010
-145.590775
-116.378220
-93.360977
-111.777008
-122.271690
-70.813675
-77.461601
-93.807632
-64.421074
-154.230423
-68.574989
-63.100780
-54.975708
-61.822540
-53.538689
-81.003609
-66.534454
-135.264359
-88.972816
-88.581474
-178.133224
-64.230492
-83.739265
-101.322029
-119.576935
-128.697922
-145.582870
-99.212364
-92.445808
-90.641212
-102.911652
-75.651833
-116.828972
-163.680420
-90.606224
-45.837597
-43.527256
-76.693573
-55.568699
-45.969402
-94.611076
-78.898033
-83.421402
-121.933556
-161.154388
-122.180878
-148.522919
-64.921417
-67.959961
-57.678398
-76.672592
-60.945091
-58.255703
-85.315742
-167.007675
-57.113651
-77.861038
-61.688564
-59.616142
-62.975010
-121.023079
-63.740765
-156.298706
-62.188923
-54.711075
-164.054184
-105.182617
-101.214691
-122.594978
-87.828613
-67.551971
-87.447845
-76.193184
-55.359268
-99.067780
-156.904037
-56.566227
-57.171555
-59.879055
-76.553627
-61.662823
-68.413567
-155.877975
-66.053604
-64.210075
-26.950865
-128.461197
-154.989273
-58.411831
-90.348541
-128.601227
-147.069839
-69.566620
-83.969688
-158.861053
-64.466629
-106.063477
-60.663197
-62.089703
-62.696770
-50.316208
-61.111488
-60.926731
-66.138695
-61.460438
-80.677345
-79.033867
-157.314438
-70.684631
-56.284847
-94.901627
-87.086372
-55.725780
-63.844227
-129.800552
-74.616493
-154.316238
-56.579075
-90.378258
-118.521599
-61.150654
-47.470554
58.539211
-88.951843
-66.501289
-64.926445
-59.046402
-160.527206
-60.528019
-65.613243
-55.215359
-61.286449
-149.174240
-59.403000
-75.777847
-58.853756
-50.038120
-162.528931
-55.808140
-63.505920
-68.684464
-88.808983
-55.301529
-64.156219
-74.644760
-76.499779
-86.138062
-84.308197
-108.600647
-95.465889
-111.250587
-88.602837
68.826355
82.349602
44.728149
52.196938
90.215851
65.776237
60.671803
38.342667
77.159592
62.635811
88.422646
-83.411995
-65.079803
-82.941185
-60.022919
-103.673882
-30.884243
-71.131645
-90.037491
-103.738693
-36.705727
-93.527946
-51.443905
-119.819588
-55.023846
-44.986179
-59.589600
-51.706997
-155.485168
-162.043213
-50.841526
-88.577843
-105.198601
-86.297256
-48.966888
-91.766182
-75.932930
-164.275696
-61.912697
-66.065819
-61.839294
171.273560
-98.964531
-32.707882
-56.343082
-59.588314
-56.857380
-49.834152
-64.506233
-62.571209
-91.431892
-128.053970
-67.805199
-67.377876
-137.956207
-61.014999
-141.762665
-127.652061
76.834969
50.412476
37.694427
-61.217850
-40.538074
-54.658993
-178.693130
-82.714088
-142.058456
-59.577133
-150.855377
-100.666222
-84.691315
-148.467148
-49.393120
-83.456619
-65.988159
-57.913273
-68.498871
-145.731201
-95.893326
-58.485607
-65.459007
-109.714737
-178.594711
-56.784039
-147.746002
-91.637184
-75.619232
-147.210403
-68.255829
-90.881538
-78.360443
-80.749527
-70.782280
-63.645802
-64.576248
-58.385757
-37.634872
-62.388283
-146.936493
-70.199478
-104.408409
-86.134445
-61.863327
-156.365494
-62.514996
-73.658218
-111.485214
-144.247086
-79.007568
-102.158508
-65.144104
-147.300476
-72.941101
-69.058403
-113.443108
-82.220474
-55.666546
-81.823166
-59.046913
-72.112366
-67.170937
-144.281525
-94.944138
-76.008896
-57.966835
-65.189232
-60.092670
-66.060913
-138.962250
-41.437893
-74.893959
-52.389648
-62.153229
-170.854324
-71.956108
-110.922195
-114.999672
-97.280838
-62.180454
-114.239929
-61.636265
-103.798363
-35.286606
-68.742119
-66.884872
-72.925499
-73.978645
-125.681541
-52.912373
-63.139851
-54.298912
-94.116394
-119.655045
-141.202881
-122.932281
-81.828896
-64.456009
-111.427147
-44.885845
-74.562065
-61.148441
-52.128590
-142.611130
-84.205910
-104.919289
-61.425014
-51.062378
-132.891083
80.903412
40.334663
52.057045
49.965130
83.697823
31.186703
75.358963
61.289696
55.648571
-65.052986
-78.228653
-52.832748
-42.349163
-80.671432
-80.259979
-61.873779
-71.970673
-66.634689
-56.440460
-52.037987
-56.548458
-73.849518
-88.815887
-109.202614
51.358391
66.189659
-62.039787
-104.813385
-71.492424
-56.891560
-79.527451
-126.174896
-59.774200
-65.459061
-76.591141
-124.373146
-33.676582
-58.960552
-58.759861
-132.444489
-79.321930
-111.827324
-109.378967
-90.441818
-102.151535
-60.114624
63.435455
76.151939
60.527653
56.884590
70.065102
-100.768204
-85.490387
-54.688267
-70.501480
-69.895279
-33.371498
-113.906090
-75.733444
-62.601173
-87.275711
-63.528679
-56.611134
-61.925995
-76.766228
-64.775063
-65.327103
-162.095627
-92.102654
28.976892
52.038109
75.895256
73.690582
53.138222
57.267399
36.225544
75.336594
84.185120
59.548378
44.196278
57.252762
62.374931
77.483795
70.275345
-67.235947
-106.723373
-85.202148
-61.797607
-51.241177
-52.647846
-63.445145
-60.521332
-34.310932
86.384239
49.864948
77.691048
-126.886848
-109.848595
-55.639145
-140.958801
-107.688728
-106.867317
-104.060341
-127.319305
-46.383278
-55.101177
-32.544624
-99.776665
-76.043610
-68.252602
-135.763123
-101.252945
-67.852547
-73.224487
-76.474205
-99.634262
-66.351608
-107.332153
-149.704605
-128.133087
-78.164444
-64.218498
-48.535610
-122.260681
-77.019691
-97.704323
-39.992306
-70.582680
-62.330738
-67.704758
67.573044
51.016777
47.324818
62.081722
57.327946
59.094288
80.419037
-122.662842
-114.383957
-165.087830
-55.350960
-115.027222
-100.217575
-115.300064
-66.102135
-80.739296
-75.231544
-58.432346
-75.753525
-134.817703
-61.213333
-64.472366
-86.398270
-69.181747
-67.011894
-64.788177
-58.512863
-143.865326
-65.494781
-82.579208
-68.082764
-60.065548
-104.864220
-92.924629
-107.890427
-145.627609
-117.295189
-46.680305
-99.443451
57.611568
71.127396
45.771118
70.068939
54.420387
52.815773
-89.817955
-156.782501
-64.767372
-63.360340
-59.281956
-124.185043
-93.528351
-78.361145
-76.698265
-60.109444
-55.427158
-69.683647
-50.857075
-77.311081
-154.227615
-46.521870
-86.550491
-79.509010
-62.728905
-83.050415
-49.077251
-49.970463
-65.179428
-65.711586
-59.982952
-70.199860
-81.826889
-63.106007
-60.651543
-66.914742
-68.798904
-55.251343
-151.594345
-86.478004
-53.782391
-56.501144
-145.730896
-139.052567
-72.105530
-67.979355
-130.327362
-100.103317
-89.539116
-45.933487
-84.386620
-61.078457
-86.041275
-85.148537
-58.676914
-91.494957
-140.610794
-99.965843
-90.392311
-85.435204
-41.055473
-69.271774
-55.739517
-52.133842
-131.020844
-59.203556
-77.175919
-63.393490
-62.745037
-65.776466
-64.501930
-88.113533
-59.154858
-71.058517
-36.494850
-130.112961
-52.139778
-150.345673
-53.585728
-57.054993
-85.117844
-79.720520
-71.559769
-58.061741
-81.564415
-65.726883
-53.689491
-63.237843
-114.013885
-134.328995
-68.457573
-57.831463
-152.500702
-58.522732
-50.605053
-109.690399
-54.896885
-106.722878
-69.157997
-81.438683
-103.929176
-76.557091
-145.577179
-139.397659
-52.663177
-87.218353
-65.795403
-102.547646
-140.225418
-65.511734
-103.741875
-98.978912
-96.139244
-101.568535
69.193375
79.015839
78.482857
60.454498
51.413597
58.235817
48.413246
63.910992
83.753799
84.863930
-32.767330
-69.975845
-149.984055
-44.491589
-77.709076
-52.950764
-101.928352
-105.048866
-128.263351
-110.591469
-78.589775
-91.747337
-129.548233
-66.784622
-59.159470
-62.083546
-57.467575
-136.904541
-77.855972
-63.575001
-93.002846
-106.261635
-86.563454
-58.727924
-81.020866
-146.137161
-83.016769
-69.777390
-69.098373
-108.230522
-56.163273
-80.151390
-61.418579
-51.631493
-51.481594
-85.046669
-55.617203
-70.174568
-110.318108
-51.793026
-51.851593
-60.286369
53.144939
48.445812
72.416237
53.465195
80.396393
78.795105
-104.922974
-70.457260
-64.455238
-117.875137
-88.118591
-96.416077
-93.974564
-129.247314
-87.399193
-125.491142
-84.336662
-61.120804
-115.975433
-98.655136
-112.538040
-79.404991
-80.813301
-86.100899
-65.904686
-98.561745
-69.595276
-104.984764
-56.625011
-113.482750
-44.623405
-61.040497
-89.168564
-105.013542
-111.231331
-56.268246
-82.660759
-118.475624
-101.798340
-112.940971
-57.499844
-151.178665
-156.341843
-57.370136
-50.966785
-53.139381
-85.131866
-136.047592
-65.135796
-118.830505
-90.469215
-161.936966
-93.163734
-146.660522
-128.978363
-163.041901
-76.946663
-104.148529
-91.952393
-68.261978
-70.510353
-78.201202
-63.640877
-69.600731
-86.813942
-110.836861
-88.241760
-61.153202
-64.348175
-74.525993
-59.247955
-57.318207
-84.681503
-102.684395
-101.994659
-114.389549
-120.313995
-64.661697
-63.264870
-149.947083
-74.094742
-41.884418
-58.068188
-88.947220
-64.054703
-33.622013
-47.403721
-60.424004
-67.169029
-155.677200
-153.212463
-107.653954
-65.693687
-48.858559
-105.676270
-59.003727
-62.153774
-106.601601
-109.197342
-62.396042
-120.304626
-54.877811
-138.184753
-164.181198
-53.807301
-77.714661
-56.692986
-76.096245
-64.320862
-60.883244
-69.934135
-167.739136
-118.318649
-53.890266
-145.359146
-133.950607
-84.926125
-120.298828
-88.975800
-82.405540
-86.893616
-62.200397
-62.820000
-161.588013
-48.054092
-157.107193
-122.741386
-95.867729
-97.616905
-66.648094
86.638000
69.514885
76.846863
79.807243
39.105114
56.800461
45.074047
53.921337
80.930145
-0.247872
67.317886
-127.261688
-131.549942
-64.291924
-65.331535
-110.188461
-132.443268
-147.298325
-124.455368
-61.978897
-76.167809
-97.955574
-58.732315
-143.983032
178.944077
-124.080894
-109.956612
-139.587479
-113.372200
-62.508167
-68.255280
-46.937057
-81.839760
-60.733234
-57.971371
-99.776627
-92.049255
-67.443253
-70.246483
-93.082123
-108.579994
-129.029770
-90.516571
-67.974792
-68.800354
-145.468735
-143.789474
-87.245186
-127.808380
-67.292419
-45.286293
-62.944294
-51.284679
-61.996845
-53.308109
-68.817009
-137.851151
-72.561760
-92.295334
-71.686096
-92.342216
-50.875057
-50.487198
-136.159683
-124.864075
-63.365341
-83.520050
-58.508163
-106.563637
-67.585144
-65.483429
-57.728020
-92.761780
-76.986336
-69.486336
-97.114639
-72.092827
-75.864235
-150.226257
-75.991707
-70.826469
-42.636837
-68.785286
-85.826202
-161.988693
-68.393333
-56.438934
-69.368240
-80.389984
-119.084190
-59.806450
-106.667976
-59.568264
-56.830475
-60.884262
-68.125961
-59.358246
-80.075851
-65.431061
-75.812233
-48.356354
-67.554733
-91.049805
-64.963921
-58.597919
-62.711884
-40.114182
-84.989067
-86.789345
-105.709038
-73.702011
-58.225029
-84.534966
-78.074883
-75.130348
-92.509796
-72.461487
-77.093651
-59.771126
-57.282131
-124.992210
-75.966064
-92.083229
-69.592651
-62.906406
-100.844330
-82.443169
-114.450493
-66.678871
-133.619827
-109.446815
-15.051074
-71.291168
-53.370026
-81.386871
-23.659710
-72.854546
-63.391624
-100.848518
-70.789597
-59.620163
-67.666573
-70.462280
-69.760651
-67.236542
-60.152218
-56.909424
-104.556526
165.169373
-131.300674
-53.599255
-80.814621
-70.213943
-92.934227
-164.779419
-69.128769
-154.642883
-70.893013
-61.285793
-88.112083
-73.902359
-60.231869
-65.012161
-146.230347
-73.692314
-81.632034
-67.164665
-67.339912
-142.580414
-112.940239
-83.901329
-138.183182
-114.381111
-74.780525
-48.365356
-147.220871
-119.155403
-87.858742
-80.539932
-55.209663
-56.593525
-50.990807
-80.520920
-82.704674
-78.105621
-60.442596
-67.052429
-99.330475
-62.660000
-76.890709
-142.183029
-40.921509
-78.502213
-50.492306
-113.549446
-108.195671
-72.658028
-53.960224
-58.979542
-83.270981
-65.675980
-65.435944
-73.387276
-74.032928
-51.704880
-92.395844
-132.251633
-59.517269
-134.995468
-58.210228
-56.153385
-155.778412
-77.983299
-63.484657
-112.197289
-59.901249
-80.362724
-67.950897
-89.786942
-71.855423
-54.680225
-158.724686
-115.038956
-61.924603
-39.608521
-147.239288
-166.978729
-133.835266
-129.228317
-122.142136
-109.301254
-54.528461
-118.941383
-90.977936
-71.625710
-53.244663
-134.792358
-74.311340
-78.887436
-53.428513
-61.555473
-67.000931
-59.600597
-62.525810
-53.972801
-65.161423
-159.434158
-159.256073
-69.984184
-155.471054
-151.082199
-76.645775
-76.931793
-42.728390
-64.701355
-75.840645
-79.346771
-50.444187
-52.029781
-84.101662
-59.876808
-82.763756
-56.186440
-58.600548
-90.296898
-57.913006
-70.079445
-57.119072
-49.231339
-66.904030
-69.089996
-50.366302
-81.985329
-157.590302
-104.016975
-177.758850
-136.090424
-139.077606
-42.745491
-62.460773
-80.319473
-94.053520
-59.278984
-60.293663
-36.815178
-94.481865
-57.453300
-50.361618
-61.630974
-67.330345
-166.037170
-129.689911
-152.341553
-91.453720
-54.444897
-71.854355
-95.628792
-94.335152
-81.576675
-62.263626
-125.377968
-59.287609
-67.101021
-102.485229
-99.814026
-68.358780
-64.200928
-59.827633
-114.146400
-152.188782
-107.061295
-102.462944
-92.230728
-59.946888
-85.096596
-115.745911
-66.280815
-72.731590
-74.972214
-118.508995
-109.505844
-154.406189
-105.650246
-54.531090
-64.132118
-19.079302
-120.439178
-163.049362
-78.360939
-120.064613
-65.670036
-85.351463
-78.172020
-96.051704
-55.201344
-36.536884
-47.993862
-79.935959
-74.487747
-56.199348
-83.850853
-27.086393
-45.222294
-104.963623
-67.083740
-107.887901
-97.812050
-112.077705
-43.479679
-83.740463
-72.642105
-87.589485
-77.417366
-105.610069
-88.397713
-108.150070
-111.622925
-55.942528
-52.115574
-60.049545
-73.162224
-81.633301
-58.996902
-154.722321
-65.699615
-67.308731
-67.333534
-60.280460
-117.408005
-79.334641
-81.057915
-131.638992
-66.172279
-161.326706
-113.173576
-94.295662
-76.064095
-47.231949
-66.773865
-48.654316
-56.420540
-84.178963
-74.302956
-90.771721
-50.903774
-68.931908
-132.770096
-108.518829
-58.459019
-68.900185
-134.283676
-62.900848
-151.196350
-86.597572
-32.727043
-57.840012
-59.004288
-68.091423
-69.726662
-63.825821
-72.700745
-114.395576
-73.556938
-111.296135
-69.229065
-70.002098
-95.693695
-108.876976
-123.935905
-107.422882
-73.680939
-110.687950
-133.317795
-81.166954
-86.935364
-62.932068
-60.639149
-55.742825
-124.622795
-72.806053
-71.638969
-85.252495
-71.719276
-175.182388
-62.389931
-55.385826
-44.712017
-79.100624
-64.089752
-71.978973
-53.534496
-74.105362
-66.395691
-75.904930
-57.674072
-118.138855
-81.432381
-61.979809
-75.707199
-60.320362
-53.878178
-75.885445
-67.145500
-64.301254
-94.245247
-61.206280
-52.742340
-64.589790
-35.230560
-73.372803
-55.043278
-77.996933
-57.271832
-155.566177
-91.763474
-59.876678
-80.152725
-90.684525
62.540337
45.923637
20.869997
-90.172363
-61.411430
-80.225967
-85.679855
-105.772621
-145.741714
-60.176273
-69.247566
-105.611137
-127.676880
-54.412212
-61.325001
-90.552750
-120.675392
-119.582481
-62.999218
-86.286324
-82.726379
-108.414757
-118.228790
-56.348042
-101.209366
-77.869125
-53.793934
-59.023205
-66.689323
-55.334766
-70.129410
-17.830601
-44.392830
-73.777336
-92.084015
-60.812130
-86.632889
-66.897614
-143.826019
-51.334145
-53.615791
-101.472099
-63.644997
-49.779221
-148.973129
-80.798988
-85.297562
-67.810730
-56.273865
-63.618290
-60.596535
-125.223206
-52.056438
-60.646019
-75.034584
-115.126236
-115.832573
-64.608406
-103.071808
-77.554810
-71.672226
-82.207016
-102.397644
-61.723904
-69.244675
-59.591301
-55.742138
-58.476887
-56.055008
-65.691254
-94.333321
-98.909164
-103.757210
-103.408295
-60.110416
-89.426132
-73.108070
-106.843536
-125.316811
-117.681419
-55.741608
-81.473221
-54.360180
-61.261925
-54.465073
-81.890121
-42.094170
-132.196152
-65.434616
-65.406792
-112.403145
-96.534019
-62.832798
-70.995354
-57.753323
-100.934654
-83.177002
-119.816879
-61.874496
-66.870270
-66.655167
-62.113861
-52.865738
-83.952087
-112.712708
-69.917854
-78.435318
-72.249016
-65.810699
-83.833611
-62.357426
-85.622017
-153.870163
-74.643898
-54.909355
-57.693855
-60.458210
-155.447876
-50.276493
-164.321121
-62.069080
-90.513229
-111.615791
-57.829376
-86.704346
-65.040695
-63.533249
-86.467300
-154.634811
-47.896477
-136.028427
-62.036575
-66.879990
-63.632763
-45.110760
-75.462776
-142.474960
-137.434204
-130.114868
-98.355743
-46.707069
-58.577351
-62.990631
-62.650814
-78.796516
-66.100555
-61.758839
-58.035465
-64.571228
-75.500275
-50.055855
-73.830269
-83.161942
-62.298862
-67.134178
-154.516144
-59.147385
-47.296307
-73.029205
-154.285553
-109.227142
-99.972336
-69.711273
-177.110992
-59.451725
-136.607300
-73.108719
-78.288681
-58.709476
-88.688591
-76.661942
-55.577492
-146.809998
-55.717346
-49.112617
-60.866177
-66.016960
-90.166328
-72.631500
-128.906830
-167.252289
-61.937969
-84.531288
-74.572876
-61.262833
-81.956566
-85.425018
-93.312927
-100.401482
-77.107254
-133.562317
-78.215836
-122.922729
-57.792660
-142.230469
-63.222210
-94.293671
-60.063164
-155.851028
-58.883049
-79.169762
-161.205902
-58.895535
-174.632538
-144.884171
-77.917450
-140.970901
-114.038597
-62.174862
-119.070465
-106.196678
-85.013977
-133.988983
-78.078308
-60.680096
-66.195717
-130.309296
-105.672966
-70.010773
-99.818146
-62.596371
-67.684975
-151.403381
-103.621658
-70.701691
-86.099869
-122.661613
-92.582283
-65.902855
-73.126907
-93.008842
-62.959576
-168.415451
-73.563278
-105.229248
-49.489758
-74.795158
-66.157249
-64.332275
-68.566322
-30.314024
-158.862595
-60.571762
-94.827477
-156.712585
-68.432869
-39.337223
-146.800034
-123.919785
-94.099625
-61.097923
-59.288437
-63.865532
-103.755386
-60.510761
-94.825706
-56.868137
-124.585556
-125.380013
-102.373856
-142.528671
-51.769985
-70.826187
-157.363800
-69.583153
20.067997
33.334801
34.461391
57.990856
-86.770119
-145.300293
-113.945175
-71.117851
-100.992928
-105.892265
-103.773712
-106.802498
-64.345642
-96.926666
-70.074966
-132.332199
-93.104515
-89.751160
-72.487099
-61.180981
-78.634697
-73.109024
-159.789062
-103.166496
-105.942177
-61.983860
-157.907883
-64.125267
-76.147408
-63.943417
-65.367340
-109.934517
-81.065079
-60.687183
-83.807442
-102.809860
-108.805908
-70.980408
-91.390305
-62.732967
-57.365463
-57.409180
-54.584183
-108.520538
-101.580482
-58.322990
-112.604721
-156.004761
-102.148308
-124.516060
-61.551735
-127.026237
-103.826195
-76.152237
-91.513885
-91.575867
-68.413460
-71.585014
-61.448395
-103.487061
-114.889427
-101.896202
-64.647079
-58.785290
-94.923378
-74.302834
-57.503441
-64.696915
-114.461159
-66.244606
-76.903374
-56.922337
-55.617031
-66.280045
-52.148445
-83.295189
-151.239655
-62.164730
-139.801254
-64.045067
-65.805359
-84.385887
-92.199448
-113.582405
-71.929146
-143.337402
-121.486412
-76.163033
-99.770866
-135.166000
-58.566116
-68.723167
-91.634193
-95.959030
-51.448269
-82.997543
-68.672562
-98.610458
-112.683319
-126.375420
-92.334488
-148.495789
-97.313507
-64.861847
-66.198830
-67.587502
-59.605350
-154.709869
-119.788414
-105.318909
-141.482361
-64.604607
-72.963539
-136.341537
-54.480904
-56.958527
-66.336670
-63.538010
-60.870358
-60.261410
-28.014357
-71.255219
-79.977066
-76.173141
-49.863243
-69.065598
-51.813499
-68.810440
-57.424068
-122.501350
-77.050735
-78.699501
-59.008144
-62.520283
-62.801941
-66.509003
-64.973083
-83.419540
-87.117180
-73.710548
170.574234
-93.523811
-83.193848
-102.038536
-62.497879
-66.133873
-136.500214
-81.416542
-103.561508
-62.857040
-119.230766
-96.281662
-116.464745
-118.030991
-88.984917
-149.852615
-74.782997
-86.534943
-117.371223
-60.380917
-62.589828
-83.833916
-100.765244
-90.529594
-112.000023
-73.967979
-111.453552
-69.560623
-79.785042
-70.507057
-63.965946
-136.771088
-123.019501
-90.070442
-63.858589
-148.903549
-76.430542
-149.126358
-103.626839
-52.989304
-157.465546
-102.475845
-83.475853
-152.614380
-106.183182
-81.694878
-102.553940
-65.324478
-126.757195
-54.618896
-49.995293
-80.390617
-75.941376
-91.126137
-64.713112
-55.869068
-53.073704
-61.122471
-45.973858
-100.918343
-78.189499
-83.643242
-123.422943
-95.755058
-60.942722
-62.973766
-59.424137
-91.657639
-111.981644
-58.517910
-57.043480
-167.918869
-140.262756
-117.519928
-128.100235
-114.615189
-118.349495
-78.968140
-119.892242
-102.358208
-122.471542
-106.929688
-103.424278
-117.612679
-97.897820
-85.232956
-92.732460
-85.398796
-98.718987
-142.321350
-72.246696
-38.083607
-52.621849
-76.889641
-74.256538
-114.052925
-115.547646
-111.004211
-70.378815
-134.008118
-72.902298
-61.589310
-41.661247
-80.067314
-60.103245
-76.069679
-87.704727
-114.445091
-86.337173
-94.696365
-85.976837
-55.031193
-58.766602
-94.072083
-79.957451
-55.594013
-91.728981
-100.006599
-62.275169
-101.387924
-76.724480
-51.649860
-136.416595
-118.001785
-64.865059
-54.810825
-147.451721
-112.050888
-53.656910
-69.081032
-134.709381
-46.389469
-129.169006
-57.554222
-65.738091
-124.227745
-56.238937
-61.474819
-56.778172
-88.796959
-56.957642
-64.281403
-48.794853
-60.266083
-97.640724
-146.894226
-147.568848
-59.927715
-49.901924
-70.832115
-65.996918
-97.798973
-82.678589
-68.514404
-60.377625
-93.214149
-91.242241
-55.782917
-71.437492
-132.636719
-95.222527
-67.523148
-88.973831
-69.168518
-66.363098
-118.106163
-121.765709
-140.825912
-155.265411
-89.138336
-59.301468
-70.747078
-92.046715
-133.235596
-105.126663
-154.795197
-124.554314
-61.358837
-109.564888
-62.743679
-49.813019
-152.357788
-68.572464
-65.949768
-65.280502
-62.158611
-84.130249
-52.809437
-81.606644
-72.108177
-79.436676
-63.840244
-148.627563
-66.452156
-62.923355
-67.411797
-63.500271
-79.201530
-55.585102
-107.036964
-97.400352
-104.365295
-36.298351
-92.759972
-86.541069
-58.602978
-89.762512
-60.511402
-56.336006
-86.600006
-63.931297
-68.387589
-85.703255
-69.976471
-62.325104
-68.455132
-113.744392
-144.901260
-106.903023
-78.414383
-88.794853
-144.143173
-72.344391
-57.389664
-61.057259
-52.649101
-147.234222
-98.981323
-131.760147
-94.448578
-102.684692
-90.683441
-91.832985
-73.698135
-71.044693
-142.676834
-47.926441
-163.880051
-64.608307
-59.694164
-150.943039
-74.953751
-66.884102
-68.709747
-150.898651
-69.031639
-82.893593
-114.731560
-138.043915
-100.386848
-142.700211
-45.315170
-82.884605
-47.166790
-59.431400
-75.546204
-59.742580
-123.344109
-131.675583
-50.601746
-53.322952
-142.174072
-109.930130
-94.920982
-112.172745
-64.708427
-103.323524
-138.930954
-68.919785
-124.328178
-64.088745
-160.494934
-107.477188
-66.702843
-59.847889
-82.578911
-41.235962
-77.343979
-142.304855
-147.221161
-44.272278
-114.826035
-63.479980
-85.494164
-134.437027
-87.609032
50.800541
64.244576
71.487740
57.258423
26.205362
-80.605957
-63.459255
-162.186493
-49.070961
-55.786087
-66.779289
-54.457066
-73.156395
-65.849701
-109.858421
-123.759499
-110.122566
-50.529289
-80.210442
-57.755913
-69.505630
-57.443882
-134.716339
-137.651718
-51.121838
-143.887512
-57.507042
-73.001503
-53.160484
-137.062820
-120.169197
-54.261944
-60.024582
-70.951019
-71.513870
-58.596817
-63.354496
-69.316536
-65.082817
-133.577866
-70.697853
-134.834259
-91.744713
-52.080997
-136.987350
-113.153992
-126.623940
-90.571480
-61.674400
-61.111645
-131.010590
-62.017574
-149.614868
-92.354477
-50.884792
-97.809982
-67.423347
-103.154823
-63.566906
-72.338806
-59.478493
-65.796707
-141.865509
-81.171951
-66.151878
-66.378860
-70.197975
-49.965767
-48.925182
-141.431015
-145.567093
-55.782757
-89.818069
-38.119205
-77.294426
-141.819382
58.399563
58.553856
54.697613
52.200714
61.028080
40.831234
38.552944
107.611137
74.165268
51.210003
51.717110
38.101585
103.890381
-22.487989
-69.778946
-59.043915
-102.157280
-52.545464
-48.341789
-118.454697
-146.721802
-83.725952
-61.442520
-57.212170
-86.769363
-71.413597
-104.796745
-93.168739
-105.098152
-73.776756
-62.513302
-127.621391
-156.687988
-57.848160
-74.708794
-93.255959
-46.659668
-105.357582
-99.569847
-55.113579
-129.213852
-64.906792
-60.405956
-50.230968
-56.187019
-115.176926
-117.707153
-72.680298
-97.433014
-125.220871
-73.188240
-133.837372
-86.849571
-51.040462
-59.511181
-85.965561
-152.077957
-146.291763
-108.862541
-61.178219
-155.200455
-150.413483
-58.650475
-51.123489
-58.337791
-51.638393
-97.280762
-44.989052
-80.172264
-49.960190
-68.835983
-65.160736
-59.801144
-63.800724
-86.057579
60.493370
-66.553413
-92.868622
-55.614666
-152.321869
-79.404083
-56.372940
-100.085236
-108.493896
-127.602623
-92.568428
-109.804054
-109.804001
-159.771805
-69.995094
-121.702599
-107.923225
-149.642014
-66.701042
-58.051647
-93.794510
-57.616982
-61.310677
-78.408890
-59.015495
-124.006943
-93.691719
-59.397987
-63.749233
-52.742088
139.009033
-137.841309
-85.505051
-59.397732
-77.794708
-81.777870
-80.274544
-60.789391
-71.954697
-96.738899
-75.353424
-51.712528
-57.549927
-59.397644
-46.436188
-56.500202
-70.924202
-104.887245
-55.817440
-69.098434
-160.260941
-100.650711
-136.239365
-118.586243
-161.801544
-58.675461
165.899765
-63.788883
-130.258331
65.344879
79.422935
49.507694
63.867962
-47.059994
-66.875847
-125.122803
-58.841255
-61.678421
-159.755875
-100.588249
-130.522263
-143.936172
-49.250221
-62.275620
-66.383537
-67.355804
-46.985439
-60.748657
-76.716820
-101.180672
-151.334671
-100.255157
-109.598099
-97.562202
-84.859047
-77.267555
-74.449547
-77.007088
-77.142235
-66.509514
-51.834408
-158.794647
-98.701508
-46.831818
-64.403633
-76.736313
-70.567711
-72.090828
-68.746559
-140.724365
-61.745781
-80.452248
-79.760147
-117.426041
-75.098442
-76.372841
-117.398430
-75.649986
-171.988434
-78.023712
-64.874496
-54.276485
81.883446
81.641190
-63.616283
-113.976624
-60.142612
-91.439888
-52.151047
-87.353035
-63.282524
-56.290188
-51.087460
-54.468449
-82.690163
-60.395069
-154.193954
-162.203812
-76.360611
-161.656967
-115.795990
-74.800842
-135.446457
-14.794621
-53.512775
-51.299740
-54.960243
-117.886887
-72.246124
-66.100624
-140.367279
-52.701431
-49.678146
-63.016312
-65.511261
-47.138950
-62.864716
-65.259445
-61.453785
-75.063881
-141.704224
-79.414795
-49.374096
-103.895111
-65.424164
-87.097191
-90.206787
-67.067947
-55.388981
-53.057152
-151.897217
-149.754395
-72.135902
-128.638626
-66.031303
-47.170738
-55.129330
-139.325562
-110.195076
-119.138763
-85.652863
-113.709335
-79.435936
-79.484474
-146.912476
-67.275574
-50.565495
-34.106747
-53.080070
-128.980408
-78.848137
-158.532318
-50.542519
-67.261116
-151.229065
-53.247334
-55.766113
-86.707985
-57.988445
-163.753052
-66.974075
-79.065262
-76.916901
-102.806297
-82.567146
-69.969345
-145.528519
-106.748672
-94.676659
-115.565674
-87.558632
-113.894295
-99.525925
-89.250114
-55.797760
-133.444809
-84.024521
-118.694008
-109.107780
-86.233627
-60.893974
-104.312073
-51.577595
-125.578552
-97.035751
-111.800560
-80.051910
-58.528503
-82.997643
-78.702637
-74.348038
-145.505493
-161.210220
-106.760895
-129.159744
-70.823708
-95.446632
-78.273834
-55.286171
-38.448120
-150.696808
-137.789337
-78.725967
-61.051716
-100.707634
-80.930237
-105.827827
-53.664536
-144.918503
-70.535675
-101.929420
-47.141502
70.167046
-57.962723
-60.071865
-73.981300
-77.078857
-62.892708
-162.412842
-165.983047
-148.877808
-124.875084
-56.473003
-91.566368
-87.873924
-67.703453
-54.647823
-71.721863
-72.298912
-64.639366
-118.838943
-51.908726
-142.980209
-90.580544
-62.894829
-56.302097
-56.999126
-46.797783
-56.732059
-75.298653
-65.202507
-144.420486
-57.748913
-133.760635
-74.176735
-146.901321
-86.524734
-66.455376
-44.661610
-29.693272
-153.157089
-54.861607
-177.161774
-132.870422
-110.333977
-52.311096
-74.556633
-161.724167
-149.464890
-65.686401
-118.892738
-65.561188
-61.540409
-83.389679
77.421303
67.103371
64.808571
78.244263
57.767170
83.337883
54.815952
-101.783386
-92.541992
-137.093124
-44.166805
-116.738716
-100.970978
-93.976585
-89.415825
-106.516548
-63.500797
-67.383377
-57.574120
-57.642635
-78.432152
42.223488
59.851501
27.575943
78.572594
58.937492
46.178318
58.980495
59.210243
57.453526
-74.491867
-71.912125
-65.386444
-90.994049
-75.125824
-137.942307
-132.082352
-72.659561
-73.863220
-71.231918
-139.922653
-63.263386
-49.330818
-76.068008
-143.991653
-66.328796
-156.203445
-63.677494
-157.434219
-85.343376
-66.691971
-75.390915
-94.703201
-58.664783
-144.541443
-103.161903
-150.621460
-114.401566
-65.419662
-79.079048
-130.698242
-91.629906
-72.284721
-61.238682
-79.040085
-63.869438
-85.290039
-118.973213
-88.237045
-78.206177
-93.777229
-62.042500
-55.666058
-59.149509
-58.030746
-55.289185
-116.866768
-135.909805
-161.033463
-69.772507
-71.482399
-67.283882
-111.527084
-114.461952
-66.017944
-41.268852
-106.349739
-138.446045
-73.507172
-50.154720
-90.910522
-81.752419
-121.154297
-83.584175
-59.734325
-121.605965
-80.319534
-56.838509
-54.765862
-68.152557
-99.517830
-76.997780
-58.742725
-55.483654
-155.984161
-53.223866
-59.361477
-63.456608
-62.392540
-44.601337
-144.497772
-58.718315
-144.809555
-77.340759
-73.880501
-87.108765
-60.136829
-51.519474
-54.163250
-155.076096
-70.817863
-59.168663
-68.324905
-83.642632
-53.911427
-115.703934
-107.299187
-59.793903
-70.774048
-54.830338
-61.645889
-106.430801
-41.608418
-62.097618
-71.805824
-126.915054
-113.562119
-81.998169
-81.283546
-64.946671
-64.055717
-64.823700
-94.889343
-73.580536
-68.262268
-66.246544
-134.785553
-52.520336
-70.181641
-143.951385
-119.310555
-153.493958
-86.584076
-34.833599
-29.883606
-76.003983
-117.545586
-87.063248
-82.541405
-67.414246
-153.564346
-70.579956
-49.381409
-88.595718
-91.856354
-128.543610
-73.093079
-104.790871
-110.644020
-58.683239
-61.036713
-98.043434
-101.940376
-121.535873
-61.164150
-84.793053
-161.067184
-56.502716
-47.543339
-115.846107
-59.497581
-115.486099
-120.524429
-63.085251
-118.722740
-79.426682
-152.888275
-134.337860
-64.455917
-104.562187
-56.003510
-131.376328
-111.200722
-64.083183
-77.364525
-137.531631
-48.949165
-141.246506
-71.855858
-51.719105
-151.991364
-71.906494
-46.160641
-55.168823
-92.264381
-87.183357
-58.856865
-117.985474
-126.285011
-71.736641
-91.871758
-60.863636
-66.687103
-130.438904
64.300293
55.595108
47.555122
50.708679
54.266888
58.259720
51.040665
80.433754
58.245213
-59.898098
-53.366314
-68.508896
-74.421425
-65.557907
-48.015129
-160.466446
-38.387676
-97.686989
-93.772346
-53.825832
-61.362690
-117.176804
-68.546928
-94.098198
-135.096832
-64.311310
-64.662376
-60.907455
-118.609695
-66.258080
-34.472054
-66.777023
-69.941406
-55.617092
-132.496002
-136.661255
-66.241592
-152.815735
-114.814491
-106.942200
-72.252861
-58.135666
-59.883781
-84.156303
-179.198853
-78.255669
-112.458679
-63.611946
-58.287350
-112.467239
-52.812065
-66.445541
-113.949974
-129.795471
-61.478237
-55.625809
-168.836624
-84.917984
-68.677315
-89.971245
-83.442345
-59.448189
-89.731171
-49.880775
112.615067
57.317673
48.362705
77.403969
86.979698
79.097664
-77.959457
-62.040298
-66.480301
-50.010628
-159.553452
-143.962708
-39.393074
-118.548004
-88.453445
-86.558052
-90.657890
-56.957966
-90.698982
-56.475330
-76.557434
-107.092972
-96.297661
-59.434486
-71.669044
-86.725334
-32.939983
-154.343674
-56.705639
-127.090759
-91.450935
-48.430153
-94.136047
-124.265518
-48.825188
-125.098442
-126.990761
-53.363441
-64.494240
-108.355247
-66.730179
-110.566879
-76.263672
-45.541363
-60.545498
-82.661568
-56.751431
-94.847885
-69.245750
-58.501064
-118.881172
-95.384811
-94.725891
-51.940372
-97.525543
-74.275627
-65.717735
-75.089302
-59.053963
-62.248245
-61.808128
-58.440823
-67.677101
-54.605179
-117.596741
-53.322311
-80.827873
-54.525936
-82.047485
-148.711777
-130.819946
-70.915703
-44.840813
-67.620277
-68.601860
-59.313839
-30.183170
-150.184937
-66.422890
-62.718796
-60.861053
-83.018776
-37.108391
-59.285500
-77.915123
-117.610085
-64.406181
-60.303192
-120.177132
-52.055943
-46.618572
-53.640572
-124.686188
-142.337891
-118.971779
-170.000351
-60.072453
-77.525192
-84.723892
-59.057049
-135.453186
-99.097572
-58.695629
-77.411087
-63.814980
-114.192184
-125.594177
-65.032875
-87.791077
-105.192802
-163.906525
-160.845078
-165.506424
-109.229591
-64.343491
-142.714447
-39.062874
-83.068024
-71.702774
-89.130150
-96.062057
-79.938370
58.087032
82.377670
-56.840588
-57.263977
-86.472275
-146.905563
-125.057274
-75.366310
-70.259949
-53.265980
-153.209656
-109.346146
-59.304615
-65.806885
-125.977722
-59.304733
-90.369652
-61.177250
-58.328960
-59.292603
-62.874531
-77.387703
24.273767
71.015488
-69.251076
-69.993057
-75.966125
-69.406303
-117.800156
-147.256897
-56.222984
-49.574936
-80.556000
-124.029388
-27.890114
-59.226780
-98.197060
-137.070435
-69.070763
-72.257660
-64.849594
-115.828621
-144.047623
-42.810898
-134.075317
-138.267563
-80.139259
-139.996368
-59.091728
-121.193886
-44.544537
-77.693634
-69.111809
-53.414028
-144.637009
-74.775230
-49.797421
-51.034863
-101.924110
-85.754425
-64.046005
-56.180775
-56.527828
-146.121124
-54.890541
-50.799511
-61.710182
-48.682674
-59.032536
-144.176407
-90.295723
-48.112728
-106.750366
54.858135
-105.444145
-63.617149
-146.616379
-47.560410
-95.458099
-149.145676
-99.308395
-149.542786
-53.174858
-100.683174
-81.172951
-60.936935
-63.912247
-79.453873
-88.606667
-54.755917
-75.478882
-82.379913
-60.193321
-55.554985
-131.550552
-63.975563
-53.371830
-62.490646
-156.683304
-73.412659
-113.580711
-50.202560
-65.109222
-86.831024
-105.148842
-130.293396
-80.984459
-77.038910
-156.629044
-154.001343
-139.854263
-142.361053
-134.308319
-90.437645
-68.054314
-50.591484
-81.627556
-64.720940
-69.171593
-67.639648
-59.510498
-137.153091
-119.276558
-64.815117
-98.416969
-149.041733
-155.467209
-157.361206
-122.581657
-83.887230
-59.910961
-46.738827
-64.899422
-63.964561
-89.195534
-57.812584
-72.994423
-62.034809
-50.617817
-35.042034
-53.634113
-149.676392
-52.466064
-67.907944
-61.639614
-72.373100
-60.822933
-55.545410
-62.537979
-65.196350
-68.323090
-139.960144
-93.969643
-75.212837
-106.967751
-69.747772
-137.424652
-36.468990
-119.767036
-84.969055
-98.769791
-61.014500
-108.818565
-104.133690
-103.426086
-79.666328
-152.484726
-105.811066
-140.389984
-157.449005
-64.337822
-155.221527
-157.317551
-159.062057
-35.061008
-89.947418
-101.602455
-58.965466
-67.251335
-136.585083
-84.989372
-59.351868
-98.612457
-58.921246
-153.419403
-127.907761
-128.485077
-58.539211
-103.202141
-106.489128
-113.177147
-145.929230
-178.245972
-89.482788
-88.058929
-77.869400
-83.734932
-79.290970
-30.138166
-38.506260
-63.919693
-148.805984
-74.327026
-38.019955
-85.949745
-87.415115
-99.670715
-66.179176
-34.774773
-110.341530
-119.638954
-60.900818
-66.698257
-84.508507
-148.779739
-61.733631
-41.243507
-56.382469
-80.971558
-62.774681
-52.032166
-40.960205
-140.053101
-69.260345
-85.722290
-117.160500
-150.725082
-102.814232
-73.222977
-63.359905
-55.119743
-71.676659
82.599617
-145.875336
-166.604889
-97.807846
-71.297935
-93.418823
-61.164764
-87.965683
-123.493828
-58.798084
-94.750534
-134.358658
-65.031456
-81.444702
-102.579475
-143.761856
-155.173721
-127.274109
-107.296150
-57.633018
-68.002342
-145.521072
-111.725029
-81.392754
-90.486542
-60.636620
-67.619339
-131.611755
-102.909966
-98.661896
-90.002228
-51.687328
-82.385803
-144.596024
-146.984680
-176.713821
-59.416481
-70.757492
-124.442940
-135.008820
-111.022469
-71.237144
-85.282555
-71.605324
-66.324387
-26.424849
-38.981632
-75.726578
-130.900208
-106.177025
-65.848999
-53.143578
-114.532486
-33.404465
-155.913681
-113.064583
-136.345947
-79.437531
-118.935333
-111.048157
-146.694046
-104.156082
-99.291672
-91.400299
-87.895554
-60.003399
-77.059860
-132.637878
-121.025291
-66.650513
-77.543808
-30.897219
-77.586761
-92.544281
-37.732010
-64.478447
-59.676659
-134.391144
-119.324776
-112.193329
-63.847305
-63.994656
-116.180176
-70.300919
-61.835037
-54.787914
-137.493423
-69.329742
-62.740067
-65.346695
-80.384102
-86.034874
-83.253571
-91.024185
-148.065475
-146.995605
-141.554214
-63.016136
-40.260925
-85.294441
-75.490288
-67.813431
-111.258995
-70.996422
-62.379307
-50.375370
-71.152779
-87.916656
-131.159302
-56.788963
-81.156059
-61.805134
-67.692017
-51.728668
-83.468742
-68.085220
-155.451050
-154.944427
-84.838341
-164.296097
-89.761612
-69.316025
-52.605690
-81.031181
-49.601013
-67.004974
-125.369232
-27.493143
-68.940483
-48.738766
-137.246506
-54.574123
-54.258614
-67.367218
-81.972862
-69.852188
-52.319050
-56.662643
-94.229156
-70.525856
-121.628082
-91.097778
-84.402245
-86.729851
-50.688221
-142.402222
-54.577072
-80.933807
-122.857178
-162.285690
-59.447636
-48.034931
-136.826492
-55.034439
-67.628922
-60.515621
-111.971375
-63.966110
-103.968094
-46.107964
-47.103687
-64.520912
-78.046059
-100.880035
-58.103958
-43.788277
-60.626492
-59.511272
-162.026642
-63.987259
-86.175346
-61.928905
-105.377739
-56.922066
-87.137375
-44.329857
-100.970093
-63.843128
-44.310467
-93.477722
-64.861252
-124.990135
-93.721794
-95.135948
55.046959
37.468727
-66.941711
-60.602211
-56.639515
-55.869164
-87.255989
-149.122345
-59.894501
-57.882839
-158.479919
-46.046539
-43.204849
-52.166145
-56.555244
-66.591988
-132.709259
-73.020828
-61.604122
-90.721802
-63.865654
-99.551193
-60.908154
-60.724434
-113.228477
-70.880569
-85.103577
-60.649658
-50.982643
-80.387642
-55.260353
-53.423779
-142.944229
-59.274269
-157.006332
-137.391129
-91.202736
-120.644958
-70.450020
-71.266365
-57.185814
-101.117462
-47.931278
-65.155777
-95.462090
-63.494774
-75.654228
-63.477863
-101.400803
-172.735291
-70.156998
-74.059433
-70.437576
-144.440475
-86.766510
-69.313438
-66.231483
-114.874611
-60.294468
-78.032127
-89.686066
-103.784203
-64.655609
-111.609261
-107.577675
-67.966255
-155.297012
-116.815056
-163.906525
-135.499969
-80.873299
-133.315399
-82.331039
-62.505859
-142.482651
-73.249954
-71.691154
-76.077805
-69.501465
-84.595871
-86.661621
-95.841446
-103.628502
-91.083878
-82.063759
-64.058029
-38.784100
-84.817268
-122.247856
-42.215969
-151.350327
-65.075691
-41.875977
-67.580399
-52.214127
-157.011719
-69.070404
-66.513550
-103.124817
-99.786842
-68.937531
-89.082619
-170.975082
-66.522041
-97.202705
-102.132301
-98.694550
-80.602516
-82.596573
-106.814064
-76.488213
-64.895058
-105.952087
-118.740044
-63.703743
-161.268051
-159.249374
-63.723038
-67.501785
-91.237930
-58.540092
-76.038719
-68.704514
-84.436447
-134.406998
-71.979660
-69.163643
-109.824333
-40.382668
-149.776001
-98.195740
-141.120575
-51.079823
-75.611176
-57.302578
-81.165947
-52.542202
-102.176529
-41.954121
-80.933258
-54.571362
-118.033188
-103.456070
-60.416489
-62.794460
-147.630020
-84.228119
-49.957115
-71.393295
-154.071167
-31.129339
-136.934265
-58.699646
-64.048759
-73.876930
-79.182030
-94.885201
-43.486980
-62.898033
-61.418575
-46.334076
-59.456055
-63.469597
-54.404228
-95.446945
-115.771126
-46.408550
-41.722374
-71.858749
-104.155502
-60.465080
-57.098976
-112.529129
-69.987717
-60.872406
-74.720734
-134.488220
-134.275879
-96.382706
-70.014809
-78.580315
-57.282951
-147.584702
-72.800247
-101.213776
-64.915779
-71.787254
-149.569229
-152.740906
-63.469009
-113.047997
-60.407898
-118.889473
-57.913853
-55.580276
-72.417488
-63.513508
-143.927170
-151.879868
-74.082573
-94.217079
-119.783508
-63.030689
-98.469666
-80.485924
-66.216034
-101.143936
-55.791866
-70.861351
-74.799873
-77.164185
-66.140175
-67.591820
-50.902786
-111.266747
-155.508392
-102.519073
-82.686226
-71.115227
-150.866730
-74.702393
-86.340874
-76.639084
-102.613022
-73.165131
-166.136169
-62.909073
-67.022057
-55.962044
-62.685493
-56.771145
-146.214508
-69.580536
-129.677704
-43.002552
-85.079376
-148.179962
-66.952187
-129.609833
-65.379509
-60.151634
-59.113125
-99.022087
-154.164490
-94.027153
-95.175217
-105.926376
-122.401245
-125.088051
-95.858818
-102.125580
-100.498283
-78.023743
-52.203030
-67.147446
-72.687164
-58.646523
-134.321198
-58.462753
-51.988071
-85.259567
-68.603127
-47.557087
-56.684334
-73.890427
-37.112659
-75.905762
-113.306190
-74.405098
-143.427246
-48.443085
-88.994995
-60.288067
-148.950821
-65.361244
-63.019951
-47.475056
-67.538208
-58.016499
-167.789368
-94.131821
-71.770370
-98.202042
-150.510895
-52.549252
-66.736816
-63.723339
-118.292084
-91.631874
-99.122032
-58.221657
-61.782036
-67.208679
-98.002525
-101.650818
-59.366676
-89.361313
-63.626064
-61.388741
-71.839066
-63.594700
-78.709076
-66.866768
-60.940063
-66.515656
-63.172184
-56.377968
-115.642242
-53.423042
-30.881262
-75.122246
-112.367165
-59.148102
83.727547
48.872810
25.242146
44.012180
83.413300
80.651993
100.947403
66.443344
32.437778
67.882454
67.744637
80.233917
80.101791
82.701202
76.565727
-49.267628
-52.958767
-60.602177
-144.319778
-77.893692
-64.159798
-63.409279
-69.305649
-49.664791
-68.014450
-37.324097
-143.920288
-119.121117
-118.736847
-68.265366
-135.907150
-115.021584
-134.044830
-114.956779
-102.404411
-115.182976
-95.620148
-122.996689
-62.973923
-56.455299
-58.377342
-68.689011
-54.313034
51.211239
83.865219
-68.190933
-79.356667
-83.863327
-133.053909
-75.818344
-99.519066
-88.435738
-62.429291
-67.978638
-171.101471
-110.358116
-147.983337
-77.998909
-152.736694
-65.163612
-28.092581
-65.287880
-134.093353
-124.137779
-50.912670
-95.618904
-88.175018
-92.946571
-154.048279
-57.654373
-64.512001
-51.740917
-75.752151
-70.749870
-73.856987
-83.951843
-56.703411
-46.991367
-134.550812
-77.177147
-64.804398
-65.951607
-70.703056
-64.755585
-36.801094
-54.753223
-158.360229
-79.424606
-83.264381
-114.147881
-67.801468
-49.322056
-49.558552
-67.827553
-53.825989
-62.337132
-142.449173
-123.967834
-154.262924
-73.545219
-45.102757
-74.486671
-65.361778
-52.599110
-82.768196
-54.860394
-70.236580
-58.790024
-88.415459
-80.498703
-61.271767
-62.437954
-90.002464
-134.848724
-64.615776
-99.822235
-107.642670
-59.321003
-97.376732
-82.121567
-107.621956
-60.068954
-146.267288
-66.768593
-55.912098
-116.248749
-84.641945
-112.755035
-82.008400
-64.108429
-137.889862
-58.544125
-149.095245
-71.818436
-99.551582
-86.174164
-56.359947
-122.799362
-76.127068
-112.668106
-123.819099
-122.350731
-118.057358
-74.281937
-152.153168
-128.030945
-148.106033
-61.368237
-67.184456
-135.548904
-57.893471
-62.290810
-158.154877
-58.700199
-48.559856
-103.337204
-50.426781
-57.892624
-95.881432
-66.365852
-106.782463
-154.677826
-63.358532
-63.715302
-57.015217
-94.623550
-61.500687
-70.855141
-61.618793
-103.465271
-75.206444
-60.287182
-77.622116
-94.217430
-68.070564
-58.195210
-69.134644
-105.125710
-71.461151
-80.104362
-98.321167
-86.109825
-95.730362
-67.752480
-63.793541
-92.312889
-54.060562
-55.782574
-27.517576
-73.776932
-83.017799
-62.187122
79.142181
26.538273
52.051849
-36.822643
-104.964996
-63.473942
-117.150322
-79.295921
-104.180161
-109.777176
-129.006592
-62.855877
-57.783890
-67.723473
-136.605820
-133.812897
-58.035122
-100.157104
-72.521629
-83.364998
-163.717911
-147.677917
-73.007957
-60.468960
-83.491219
-45.009777
4.594953
-44.650730
-49.639771
-72.162926
-91.259148
-74.422409
-67.554825
-69.070114
-60.488281
-76.856209
-80.348869
-91.806297
-82.503807
-77.786469
-61.112293
-69.441864
-71.134346
-74.256409
-57.894531
-61.450298
-97.378044
-77.918381
-95.763260
-96.420853
-98.793091
-137.457504
-165.098053
-76.363213
-72.651527
-134.533859
-78.745979
-62.568485
-53.692867
-69.506660
-50.250637
-66.916924
-154.923264
-81.682953
-92.077492
-61.914417
-65.094666
-64.381691
-101.978363
-107.669167
-105.423553
-99.954918
-82.410828
-57.110085
-119.559586
-56.387802
-79.764999
-163.943909
-86.910843
-71.799065
-76.268272
-47.568394
-143.817719
-65.106590
-141.923706
-128.915970
-45.376030
-80.547005
-55.666805
-62.817574
-67.774521
-152.034500
-134.538666
-61.100056
-131.818100
-148.850128
-79.755882
-74.295448
-80.648529
-63.157669
-63.047668
-136.779709
-55.072159
-59.350666
-57.769455
-68.616348
-171.415131
-92.230957
-60.210300
-39.874039
-97.485512
-48.521469
-175.177429
76.505135
45.006084
45.261368
53.615318
46.037579
88.367607
-132.039978
-70.559265
-122.451759
-154.324341
-88.945274
-64.510857
-56.026363
-160.237656
-79.183624
-60.262897
-95.033691
-139.080627
-73.531693
-79.742409
-71.882462
-131.537872
-163.262543
-176.413773
-146.221725
-66.314346
-67.551903
-60.292931
-97.962158
-68.310341
-82.538826
-116.895264
-75.941452
-98.160248
-66.184990
-84.981758
-70.288391
-70.829124
-124.455421
-72.838005
-59.308830
-73.085808
-69.401436
-66.023323
79.955315
-117.282127
-25.060194
-138.481445
-146.627945
-85.403755
-63.811073
-133.626312
-65.367744
-69.466614
-65.967331
-54.209686
-93.760826
-111.144463
-142.688522
-63.016975
-104.045807
-99.121422
-122.184090
-90.646355
-63.443321
-77.247925
-39.327766
-24.722357
-66.150352
-62.667973
-62.701904
-80.816208
-56.975063
-158.093246
-55.386154
-87.466141
-83.664459
-58.751575
-57.706810
-113.926964
-57.997715
-75.556076
-83.499992
-56.837952
-89.586693
-64.782913
-160.837067
-70.959877
-76.669113
-86.589264
-56.972935
-80.886711
-54.229851
-86.673416
-42.535336
-166.644272
-112.244209
-93.677277
-83.555969
-63.824501
-60.595665
-62.241482
-88.778618
-63.298843
-45.086891
-150.639755
-66.836922
-61.367306
-64.080505
-137.552002
-73.716080
-57.311459
-85.625877
-66.650223
-64.257393
-100.349670
-84.518616
-49.533161
-68.749062
-66.174622
-68.262680
-57.470573
-133.783615
-89.872292
-95.681694
-98.829079
-103.001595
-167.330902
-144.399185
-158.958923
-106.135178
-115.667648
-53.726444
-128.825424
-80.287987
-151.001541
-143.364517
-69.830215
-99.868210
-141.950851
-52.813278
-60.719620
-61.715149
-141.033310
-68.003487
-120.779564
-76.765244
-141.488861
-87.210518
-70.129402
-72.723373
-144.622147
-58.998768
-77.199966
-57.030190
-67.077576
-63.677666
-105.858101
-68.225853
-80.788712
-73.154671
-119.803535
-148.145172
-41.839542
-73.815514
-59.911629
-52.166866
-109.991280
-48.923412
-137.399841
-167.221710
-158.203888
-50.649475
-55.609112
-60.388287
-121.850128
-68.324646
-151.882843
-103.504387
-62.176487
-67.286201
-141.513382
-68.126816
-69.073166
-67.021271
-64.143898
-109.828194
-92.921013
-63.272213
-149.627975
-63.338596
-63.509911
-164.384933
-84.352875
-60.200027
-162.518280
-65.881104
-136.701126
-54.299488
-62.681744
-80.260841
-60.723957
-162.740402
-105.688126
-64.325104
-53.787704
-80.542938
-95.330505
-99.830521
-62.368263
-62.654881
-65.156502
-49.448315
-66.831940
-86.290245
-123.953651
-58.068317
-59.321175
-144.065628
-92.828651
-61.254227
-66.888260
-29.902737
-72.013329
-88.087418
-36.849689
-65.776512
-69.825378
-70.762161
-49.730530
-143.573212
-66.499329
-150.791595
-52.162762
-132.715820
-61.941700
-71.181900
-65.846367
-105.294777
-96.070427
-93.607529
-66.553375
-70.047371
-133.150665
-101.368248
-158.198914
-97.304703
-92.368675
-114.526962
-49.081009
-60.853676
-158.300095
-53.432667
-173.716675
-77.149422
-107.483650
-90.821144
-71.161995
-138.213303
-68.502533
-143.142349
-62.457050
-59.961430
-168.203735
-134.339066
-57.053787
-51.484768
-136.291626
-51.409924
-65.794960
-58.889103
-98.492447
-66.448792
-124.924782
-70.329491
-61.176704
-155.301727
-59.761482
69.882103
43.234581
62.955368
47.460712
-109.144211
-112.984566
-76.539261
-61.985027
-58.862976
-72.133888
-71.841637
-77.154747
-63.757229
-128.498947
-55.607445
-25.957188
-88.207893
-44.348370
-127.675148
-63.538391
-136.157791
-71.251862
-57.807625
-132.922119
-68.401588
-148.267410
-164.833282
-57.280933
-134.111679
-74.642570
-96.705078
-123.652969
-162.813034
-104.385201
-92.378914
-59.821285
-85.996574
-64.910889
-50.121510
-58.457912
-85.787537
-61.728828
-78.803345
-67.229546
-119.341263
-69.743546
-78.033051
-111.138039
-114.008026
-66.847382
-58.014832
-120.132515
-143.604385
115.101524
-63.002693
-93.700294
-124.710342
-54.651398
-103.394630
-101.542290
-63.946316
-88.938942
-155.805161
-73.201042
-117.965950
-147.587753
-66.535492
-64.031403
-60.245979
-139.720520
-58.467979
-73.384918
-125.056702
-58.700897
-155.203888
-64.863998
-87.587822
-61.336605
-83.498238
-141.029678
-158.802994
-81.422874
-54.046494
-76.673218
-83.583488
-99.704193
-73.077583
-134.352859
-94.413811
-95.358948
-60.648266
-91.413902
-86.761078
-94.511826
-116.916840
-117.304245
-110.766808
-46.008377
-69.071899
-117.379143
-115.379158
-71.426888
-67.673401
-53.973328
-57.685062
-101.865746
-57.751343
-64.206703
-67.574112
-107.764671
-64.206345
-64.307892
-65.369118
-54.590851
-99.233963
-74.804749
-68.377541
-75.500336
-79.724464
-62.734451
-135.586090
-51.930981
-82.095039
-62.226429
-60.975471
-115.915215
-70.452713
-116.309738
-51.440380
-64.794037
-168.868210
-73.281792
-90.643829
-60.606602
-59.964890
-61.323360
-152.443558
-83.046333
-57.363594
-68.964905
-148.500275
-61.757050
-135.395065
-72.259621
-129.093872
-100.093941
-113.969513
-71.201088
-124.312798
-78.072418
-157.430252
-125.430870
-49.168331
-69.064133
-58.176952
-50.140766
-64.064667
-58.803436
-97.378502
-46.770393
-110.747070
-59.397488
-57.502548
-54.622849
-62.080746
-57.630047
-47.344261
-91.298897
-50.719593
-64.301598
-70.468018
-71.869942
-151.383301
-91.118568
-138.962799
-141.615173
-64.169655
-58.735252
-66.424599
-159.584732
-144.389053
-63.156063
-66.476204
-47.335884
-66.469894
-56.702137
-89.070923
-60.015087
-72.528137
-135.796219
-57.071693
-57.334148
-73.833458
-65.892326
-70.896584
-138.849884
-67.497894
-136.321030
-150.062973
-55.384605
-60.310936
-128.664612
-54.777069
-53.671837
-84.470871
-61.922527
-68.827858
-45.325932
-154.157089
-79.895805
-63.013302
-52.183517
-73.168419
-41.994598
-63.812870
-32.946789
-65.773590
-81.114410
-63.552822
-151.297363
92.374954
51.710007
-49.624882
-78.770897
-143.180038
-65.184464
-72.476006
-70.482040
-68.108665
-154.153519
-84.265289
-95.561287
-56.096684
-1.258966
-56.703285
-40.659222
-78.969139
-67.565231
-163.372238
-69.613930
-33.981979
-71.289467
-104.357544
-96.581367
-81.296852
-91.335602
-74.037193
-92.424973
-41.369923
-41.189827
-65.004272
-61.138893
-109.647263
-63.817951
-72.497444
-70.250450
-98.607635
-95.507698
-118.295944
-59.584545
-130.192871
-111.614586
-64.536713
-64.133530
-66.689552
-80.892418
-89.025612
-56.221451
-134.637222
-113.069283
-74.298950
-84.826958
-30.342871
-117.045639
-62.732475
-60.975006
-64.985001
-61.646053
-124.126266
-147.043945
-71.426437
-130.045609
-58.488380
-112.640152
-79.760757
-49.212868
-55.014393
-50.724331
-60.313953
-145.680008
-74.500160
-80.799881
-86.057480
-139.916138
-50.083191
-106.335999
-76.218651
-78.186790
-113.590385
-81.275604
-74.783463
-109.968750
-57.682781
-146.683456
-109.405380
-44.673595
-163.691116
-63.809563
-79.754677
-133.235352
-67.179520
-82.780891
-80.591286
-57.852505
-60.839291
-147.656998
-60.024464
-43.157009
-109.066452
-164.736984
-57.013519
-109.011955
-73.439293
-79.852989
-36.240696
-81.183922
-118.030182
-50.997528
-61.959217
-65.181099
-58.958149
-37.190964
-69.521317
-139.295609
-65.234207
-121.393463
-67.568832
-55.770794
-78.694229
-99.789284
-107.509918
-98.050041
-67.050354
-54.634926
-84.981812
-72.341301
-66.113495
-77.193001
-74.233551
-93.289627
-103.315414
-135.557083
-101.363297
-89.114754
-56.154945
-84.647049
-120.936172
-157.407623
-98.756920
-62.046795
-112.327881
-57.768555
-167.198166
-138.481506
-84.244911
-57.992573
-118.777855
-82.970840
-164.319077
-67.049164
-83.203468
-41.662163
-71.663490
-104.710594
-70.186867
-93.782776
-68.071167
-72.492691
-146.250824
-61.055801
-64.458366
-91.914833
-65.994110
-106.404686
-61.144669
-86.429466
-114.799179
-79.507835
-156.963531
-152.254868
-77.658554
-154.739258
-64.984818
-81.487358
-59.966892
-105.974030
-56.232975
-48.543011
-40.653351
-80.361679
-66.075989
-38.607239
-67.062073
-63.901096
-69.402359
-45.827888
-67.525818
-102.827850
-51.103008
-116.918732
-132.896790
-59.799442
-44.210899
-93.747261
-56.440937
-86.359901
-51.133579
-66.566742
-50.685337
-64.309769
-63.809734
-69.223648
-98.951569
-68.209274
-109.826645
-143.170395
-104.665939
-117.670029
-92.079498
-59.799561
-74.940987
-133.217178
-62.324829
-77.006721
-97.551323
-99.872353
31.782635
-70.248062
-97.273895
-37.480690
-122.695641
-59.626442
-92.861656
-143.270981
-116.105217
-110.997086
-107.330269
-114.772087
-148.782898
-57.378620
-61.274239
-68.229324
-61.031891
-141.538452
-124.486008
-57.892136
-124.517090
-63.347759
-63.730495
-58.956741
-98.574890
-73.108299
-70.650551
-85.356201
-145.146561
-62.260765
-111.449150
-93.803398
-141.784775
-125.901222
-84.928604
-104.808167
-72.781059
-52.148941
-62.615604
-41.002575
-52.843887
-79.021133
-142.085678
-59.875725
-81.090508
-40.031609
-60.070145
-135.964813
-63.879929
-61.659229
-68.740479
-60.604469
-89.259460
-72.744530
-108.303680
-68.573341
-43.891426
-141.781845
-136.082550
-156.632675
-56.398376
-50.443985
-137.298904
-147.579544
-161.618286
-56.720207
-164.859085
-63.910301
-98.829338
-158.328674
-56.296753
-63.272579
-43.832718
-57.841713
-111.761971
-148.228973
-62.333763
-73.792885
-77.773918
-63.361160
-56.619904
-108.697113
-87.661224
-38.085411
-52.997726
-63.812389
-61.434719
-63.293530
-143.882980
-127.506950
-147.556778
-60.085377
-39.207336
-69.846130
-87.667458
-32.054844
-58.757111
-29.135792
-148.959839
-122.529297
-104.601982
-153.137115
-74.355202
-21.027451
-49.358589
-63.151203
-61.795929
-58.424725
-63.093239
-96.709831
-58.058819
-93.048317
-135.854095
-81.951736
-89.224236
-136.111008
-72.003716
-82.347198
-112.257004
-69.092415
-57.645824
-82.328629
-53.823032
-57.350185
-147.042511
-118.519966
-80.381996
-109.457253
-115.658401
-151.515488
-93.960228
-107.001038
-134.357361
-61.288364
-57.036026
-131.697754
-45.561356
-107.239548
-99.077179
-103.501549
58.580418
-108.440704
-55.917458
-107.765602
-72.991714
-57.085110
-97.950165
-72.879555
-65.190727
-58.812099
52.963737
94.518288
62.296177
101.009094
-109.263611
-132.621674
-73.131248
-119.470032
-59.313202
-68.329384
-42.476154
-51.909481
-65.836815
-115.942863
-159.745972
-61.425842
-66.166771
-109.378128
-36.791866
-69.724464
-59.967159
-100.020836
-168.054535
-62.996906
-57.691994
-40.190186
-93.307129
-62.502438
-93.953186
-172.205856
-67.845802
-82.938385
-64.450928
-57.388393
-110.876350
-44.008556
-82.953888
-57.139748
-75.087364
-141.651031
-62.591835
-75.164352
-98.659798
-92.355972
-60.058342
-57.325413
-59.622547
-136.695557
-76.946083
-77.147179
-65.517387
-108.863556
-107.012817
-98.538635
-120.279007
-37.796463
-61.845959
-66.009621
-48.182579
-90.787842
-37.701305
-62.293377
-80.778633
-55.578747
-58.044632
-152.241653
-60.176620
-96.258530
-62.587833
-117.348541
-61.312134
-96.814514
-91.160942
-71.019287
-102.717804
-54.800838
-116.313347
-153.676559
-115.173119
-101.010025
-121.352104
-68.335251
-77.376427
-69.432312
-110.392982
-62.620235
-55.339886
-81.437027
-64.593544
-139.499863
-105.896103
-102.258202
-59.527828
-155.443008
-78.464973
-94.056236
-158.641541
-71.925491
-55.084976
-62.450485
-95.472008
-76.069054
-71.139931
-137.150360
-93.363823
-59.953377
-57.560719
-38.415367
-57.857990
-43.598724
-139.807800
-96.359528
-156.157288
-61.529388
-77.323166
-89.312851
-99.867104
-78.648773
-108.713600
-77.495758
-149.774017
-66.179688
-80.637779
-73.097275
-109.344208
-58.271088
-100.201927
-111.256859
-50.690487
-55.807583
-66.317497
-60.102962
-79.738831
-61.958679
-84.636299
-63.702248
-146.494781
-85.440224
-86.523239
-62.313576
-66.560616
-114.185692
-56.913589
-69.628258
-87.745888
-59.358009
-62.900173
-64.652672
-67.992607
-61.090267
-60.158672
-32.740654
-68.305069
-103.841866
-62.887897
-30.420475
-123.510986
-67.078789
-75.665749
-80.808388
-90.993805
-158.790924
-81.647247
-99.765839
-161.814453
-146.531479
-90.633499
-63.365574
-65.063065
-85.796272
-52.189602
-78.818047
-75.757088
-86.973335
-90.621986
-88.238228
-164.868332
-83.021156
-58.913528
-118.623589
-161.173492
-110.240501
-55.453453
-106.326996
-61.847557
-48.115555
-73.938820
-164.735153
-89.106079
-84.174286
-71.994614
-110.482117
-106.931114
-107.469658
-108.471191
-138.187500
-132.226196
-97.430000
-75.156807
-89.420662
-50.982479
-50.055374
-52.294781
-62.729382
-53.019688
-57.995815
-65.402359
-67.261261
-57.153286
-59.994583
-53.296902
-114.326965
-172.091232
-75.791145
-84.716270
-57.777443
-33.916664
-91.939255
-75.652550
-121.364571
-58.578712
-47.374691
-90.001076
-55.968327
-53.864429
-62.613331
-65.402306
-91.162201
-108.120293
-65.653862
-52.108055
-125.316086
-108.210915
-113.419502
-170.894943
-63.781963
-89.896652
-90.575340
-80.911888
-63.034275
-59.891830
-72.731285
-53.908428
-55.856388
-129.727905
-77.767914
-77.811447
-71.727570
-67.207726
-90.844254
-68.258926
-58.481373
-67.416573
-125.778175
-95.226997
-67.671982
-64.200691
-63.536129
-83.197304
-48.805359
-80.650635
-59.630108
-66.273933
-114.214828
-100.658463
-33.583206
53.579521
55.706287
40.140770
-152.469345
-100.906166
-63.954918
-128.330566
-99.863777
-58.038811
-64.984962
-93.601234
-63.297764
-68.298721
-91.807381
-68.556770
-96.249153
-57.065842
-86.947098
-100.696152
-106.181618
-60.979073
-116.964661
-73.011368
-100.777985
-101.995163
-154.057861
-77.845253
-113.435005
-108.907722
-117.386887
-41.445621
-66.612289
-57.261360
-78.486824
-62.341038
-85.566910
-60.564842
-66.701889
-59.854065
-60.783176
-123.610695
-68.279785
-108.577652
-98.199936
-48.085442
-51.443752
-85.661873
-65.352135
-68.099495
-134.709335
-76.420448
-71.030792
-130.826401
-122.395149
-31.979189
-157.096405
-111.826691
-58.225891
-68.824669
-75.769623
-84.047745
-145.832550
-85.720573
-175.956238
-172.157516
-60.576363
-92.786285
-84.654030
-151.034012
-65.185028
172.073990
-107.351906
-96.893417
-99.621124
-150.460785
-105.302696
-132.511658
-87.795448
-23.290916
-71.333099
-107.623474
-63.455582
-57.390888
-48.597996
-63.183769
-75.165886
-53.906212
-50.526562
-95.444321
-146.878799
-90.535309
-114.932419
-111.258835
-72.510994
-119.784874
-141.083450
-106.461464
-64.169724
-71.941200
-119.270271
-77.528801
-151.470322
-57.381645
-59.283279
-62.580032
-79.717461
-79.234375
-113.944138
-62.613285
-69.042747
-69.445770
71.032280
49.908855
66.721161
61.761185
74.272453
80.515625
52.891754
62.588955
32.208450
36.843590
89.330528
49.851635
50.923050
92.150383
-63.480240
-73.174118
-59.163712
-95.226410
-97.669594
-65.142670
-83.233345
-73.331184
-123.453506
-64.925835
-123.864220
-149.983139
-121.445412
-119.331871
-61.369328
-117.574013
-87.531372
-76.809937
-115.361359
-80.646454
-145.404938
-135.681671
-58.377911
-75.138168
-117.076294
-142.597809
-79.296951
-142.645401
-57.710644
-55.399315
-81.091248
-145.275497
-85.180153
-86.714851
-61.900307
-108.721680
-108.028366
-107.930038
-113.604424
-89.388962
-117.643745
-85.613312
-82.264175
-65.414124
-40.743114
-99.119530
-69.938622
-73.560532
-52.295311
-115.541718
-53.236294
-130.777725
-62.551292
-67.966354
-90.018555
85.010406
44.040180
31.294638
75.836243
44.878365
-57.564884
-61.487061
-63.128643
-58.330750
-85.678299
-112.068069
-70.132256
-59.902920
-108.760544
-65.918053
-72.736343
-58.554874
-65.059708
-67.393227
-75.834167
-104.222168
-68.141365
-63.141258
-102.963860
-94.130554
-57.619698
-91.356224
-103.538391
-94.106735
-147.610077
-121.156235
-111.849129
-97.830879
-61.825375
-59.203529
-110.261765
-75.609726
-62.443600
-93.660851
-121.033020
-156.937042
-93.056633
-132.809311
-97.138046
-65.576927
-65.291252
-151.458649
-69.819832
-140.154251
-60.254791
-47.964779
-57.958118
-53.150799
-80.313187
-64.474571
-60.083916
-124.924538
-96.078186
-160.977432
-76.196655
-96.309776
-63.662296
-107.617592
-84.495026
-64.565376
-47.017452
-79.801788
-117.610222
-153.385269
-133.966446
-77.094925
-48.120304
-106.115784
-155.715805
-105.726051
-135.819061
-57.364182
-76.918587
-48.263077
-63.662468
-91.667542
-64.365128
-60.439098
-159.515182
-153.442978
63.600872
70.378265
43.484119
58.694073
78.132172
71.520287
47.842930
84.051781
-143.917618
-91.954025
-57.661716
-156.701141
-150.212051
-68.278412
-140.512619
-69.823166
-62.198238
-96.266830
-62.436382
-49.546680
-53.837658
-57.300720
-59.275520
-32.169476
-89.848114
-71.047211
-153.543259
-83.443390
170.841034
-160.795944
-80.789604
-164.751511
-51.356171
-26.315907
-80.590683
-77.251022
-75.287384
-38.780537
-55.428814
-51.128803
-47.977772
-129.422821
-56.428665
-59.604469
-89.041832
-67.838371
-63.031277
-55.922466
-89.850258
-74.565849
-32.225822
-72.197281
-134.354401
-113.877853
-106.042519
-157.790558
-107.181129
-101.281403
-95.917442
-108.043289
-97.340691
-61.627029
-83.893143
-100.603676
-109.352058
-154.489944
-68.933640
-66.647507
-79.854042
-58.733505
-74.495422
-86.721832
-89.380455
-68.929169
-91.522057
-155.778671
-63.512589
-61.923729
-43.231892
-78.750084
-53.430248
-101.656860
-72.944656
-81.771072
-67.911491
-100.312805
-65.341301
-61.708897
56.867321
74.947304
-53.972614
-102.806931
-97.206390
-34.101509
-76.351891
-58.019550
-69.287254
-128.349030
-70.617401
-34.064247
-95.751724
-126.538429
-28.225342
97.918327
62.270218
83.175819
51.469307
74.652596
84.672112
36.656437
62.797665
37.738495
52.321114
51.380264
42.327641
60.140617
-169.791946
-73.621925
-57.203342
-69.552551
-64.331337
-65.050079
-93.520393
-126.145859
-77.366669
-76.402657
-62.856171
-73.439293
-102.372841
-56.743382
-64.581886
-69.221024
-32.514179
-56.764767
-164.646988
-144.026718
-64.520203
-41.614658
-59.578957
-80.030617
-61.985657
-67.745583
-119.433144
-58.976562
-48.452221
-92.138512
-38.065979
-55.440308
-69.944489
-68.334961
-84.367348
-79.192909
-43.972500
-71.611351
-127.979378
-80.434677
-41.055695
-56.848145
-46.922905
-85.646957
-66.037926
-92.913872
-60.099705
-127.774101
-62.848125
-60.461987
-61.738281
-56.772022
-59.930542
-156.180878
-80.078758
-59.501068
-61.725517
-72.520523
-58.063553
-64.842148
-27.796865
-18.221191
-108.662323
-71.584724
-78.809502
-135.389374
-74.570122
-56.762093
-131.247726
-102.605545
-57.748878
-57.046329
-153.456970
-157.801651
-129.929642
-61.672604
-72.247452
-65.133255
-100.427513
-52.101223
-81.394760
-67.251038
-169.299194
-60.218304
-135.804001
-84.085060
-75.614075
-70.016640
-65.583672
-59.935287
-58.705788
-68.793472
-87.568184
-99.519997
-105.740906
-122.736809
-66.510513
-90.457108
-152.242020
-77.054092
-67.368271
-68.916573
-155.336227
-79.250786
-110.055534
-62.823189
-78.213943
-100.135193
-61.225689
-104.502083
-135.391876
-96.284294
-66.821617
-72.132118
-72.108406
-29.498413
-145.578506
-82.271698
-66.746651
-60.414379
-58.424999
-139.632782
-155.130661
-64.851105
-88.092415
-102.198654
-132.242172
-54.940392
-77.020782
-132.011948
-90.039505
-54.277676
-67.891205
-70.920555
-58.422390
-55.822735
-82.682663
-102.755898
-75.303825
-104.618263
-68.913750
-69.489235
-62.198227
-47.149925
-161.081787
-70.933662
-57.958771
-111.032753
-102.316170
-58.086178
-62.331585
-71.648140
-74.269188
-110.360924
-47.408665
-68.409706
-91.199562
-65.931061
-68.516502
-27.909403
-69.956940
-64.785469
-45.203568
-99.645149
-45.690830
-63.320118
-91.061562
-68.031044
-65.655075
-58.723957
-71.081841
-146.644257
-110.723122
-65.919037
-59.098454
-58.049168
-82.823898
-61.778301
-133.383499
-67.071198
-167.429459
-100.675354
-158.832336
-53.133839
-96.614365
-60.056236
-155.156815
-64.797050
-92.300812
-116.782227
-144.265137
-79.479881
-59.530533
-57.816025
-145.514206
-63.999390
-111.154320
-56.444118
-75.721954
-58.242195
-63.149315
-58.827271
-58.766930
28.502766
71.313957
-124.833679
-89.985786
-64.184517
-71.330101
-51.303402
-60.055916
-71.460678
-30.974985
-51.306099
-92.500320
-77.553162
-34.446068
-151.177307
-80.336388
-132.192383
-138.377380
-100.313492
-78.178574
-47.285156
-73.522491
-61.926830
-56.875240
-61.396648
-85.024635
-96.751350
-126.847672
-90.823471
-37.016327
-84.162598
-92.058998
-48.778214
-152.370041
-49.055561
-61.885902
-139.539871
-75.256905
-52.579090
-72.857620
-32.432175
-78.047951
-69.086235
-52.122929
-56.630772
-63.192318
-36.709808
-90.905807
-156.583191
-63.453888
-60.958767
-66.165108
-69.222168
-87.140961
-64.284576
-87.793106
-64.350327
-62.365524
-53.496368
-93.668411
-104.087891
-152.922653
-56.481323
-51.108807
-86.905159
-64.526093
-57.942787
-53.627686
-145.571411
-69.517822
-65.911079
-138.355118
-60.501198
-69.386795
-49.889130
-55.519711
-88.664909
-51.843323
-55.805275
-66.904411
-87.669769
-68.970360
-58.066959
-62.229824
-160.407974
-31.716351
-65.499542
-71.857086
-85.109222
-75.973564
-62.177982
-74.032166
-64.029991
-91.253792
-61.618275
-50.587990
-148.012650
-78.039413
-52.728634
-95.483780
-38.144348
-67.748528
-166.841766
-76.477005
-127.913292
-101.736557
-70.538765
-91.857010
-69.744370
-112.222450
-62.607300
-57.009521
-67.085175
-54.945808
-81.252968
-120.598106
-138.194504
-122.135963
-42.415386
-47.038013
-28.754961
-132.159836
-156.236359
-107.990479
-73.904190
-109.105972
-52.346004
-71.155281
-152.671112
-60.111412
-54.879318
-29.420984
-136.836533
-85.906967
-146.895691
-128.254852
-57.460697
-58.253143
-165.939438
-72.605782
-99.841705
-55.123898
-157.285538
-56.598099
-96.408577
-59.969215
-49.755100
-40.063435
-76.833199
-111.885757
-64.733521
-88.028282
-64.940895
-97.179848
-69.300926
-143.437439
-112.753983
-95.093040
-76.499077
-49.109859
-53.557667
-88.651184
-114.464523
-60.099911
-28.820927
-57.475983
-81.438988
-163.878311
-151.779449
-68.077721
-46.683075
-62.243244
-32.114643
-131.738113
-161.378326
-116.557693
-73.864861
-72.279114
-65.937157
-125.747208
-60.216503
-59.772835
-55.279408
-48.675034
-128.045273
-43.766644
-47.672882
-96.705460
-93.773438
-53.816833
-124.563370
-91.136002
-89.959938
-68.012947
-160.915237
-71.190430
-69.266052
-161.794540
-102.888855
-79.918190
-75.532364
-149.261993
-48.150856
-64.652306
-61.388008
-47.762024
-71.935326
-59.531517
-74.122940
-56.477005
-74.872505
-141.285690
-64.312256
-52.157650
-99.127235
-62.014076
-104.402657
-56.688908
-53.662201
-57.391918
-69.797112
-149.902588
-60.633587
-82.690903
-122.861328
-55.281166
-63.877689
-84.307526
-69.731621
-47.870350
-95.817047
-116.843903
-62.348423
-32.240803
-124.539803
-57.373291
-87.048866
-68.297401
-63.709473
-65.768745
-95.295486
-87.677040
-83.948502
-135.805252
-84.450607
-59.074276
-113.636208
-95.848900
-75.616203
-67.667160
-67.442421
-130.460953
-113.831764
-84.770828
-88.085075
-111.470406
-109.642677
-86.366203
-55.948795
-162.459213
-106.571648
-108.144112
-53.746120
-118.075684
-102.990501
-91.721649
-73.938446
-179.226196
-70.941711
-63.051476
-169.021088
-60.682880
-92.267052
-120.412018
-88.484650
-73.414017
-54.771030
-101.191849
-58.296490
-51.635937
-61.838154
-154.214874
-66.387497
-133.092316
-84.323547
-145.332626
-59.416084
-89.978783
-65.296379
-77.067307
-124.360825
-139.619324
-64.765350
-47.230518
-44.364418
-98.415123
-149.349136
-68.988007
-75.660248
-58.478458
-127.053680
-58.706375
-64.158936
-72.022453
-115.651283
-76.817688
-88.922150
-140.699219
-29.307083
-44.431374
-93.393227
-140.904861
-79.876701
-69.287514
-144.956650
-48.386692
-47.280670
-162.518997
-130.619843
-84.348518
-67.985931
-65.673630
-51.598106
-89.979698
-70.160408
-60.243011
-63.759197
-68.248817
-139.361145
-92.068161
-99.336639
-105.621719
-93.907204
-138.387817
-54.430176
-92.115631
-49.184120
-67.756302
-148.985580
-44.743523
-60.732182
-151.926514
-81.494431
-105.135719
-99.384247
-105.548729
-71.176903
-74.723068
-96.187546
-111.037575
-61.463051
-100.197052
-37.516975
-78.348846
-62.103668
-114.835159
-94.389557
-134.728134
-148.609726
-71.383850
-55.813324
-66.639580
-107.971687
-57.182869
-88.565948
-61.124096
-84.814659
-55.004349
-63.167683
176.388367
-130.387024
-64.705917
-63.821182
-69.193604
-85.056152
-77.009407
-47.015854
-116.779083
-66.680923
-74.423431
-157.768890
-83.698082
-56.888889
-46.930786
-150.539337
-121.058319
-116.317627
-90.680206
-163.883789
-150.270309
-129.714157
-65.336639
-81.010986
-90.063332
-99.247971
-108.460320
-56.800911
-69.164841
-133.388367
-98.637215
-113.966492
-57.433342
-106.772926
-62.874798
-62.678047
-55.915371
-60.255955
-59.425114
-72.866394
-64.202637
-139.432724
-164.410187
-60.570751
-69.734779
-68.863495
-94.360817
-146.111465
-67.080688
-138.702332
-47.431297
-64.445030
-107.559097
-77.767670
-130.672150
-56.937386
-62.139725
-42.680099
-59.665703
-113.113907
-103.605904
-91.437447
-125.672783
-139.584991
-104.956917
-95.793388
-113.568588
-81.330818
-104.418861
-56.815456
-98.095749
-122.105072
-44.255054
-100.729630
-48.208134
-83.364197
-75.078537
-58.692169
-97.466370
-87.628296
-119.063263
161.374252
-50.042530
-75.779655
-91.110451
-89.608849
-82.385872
-56.864281
-52.241230
-58.601067
-59.742550
-83.604736
-69.744400
-18.617800
-67.361244
-170.093170
-58.330257
-92.459389
-45.627270
-59.414494
-59.758263
-100.805435
-59.266212
-90.702362
-173.425034
-74.427299
-170.420990
-80.783463
-88.178902
-68.037163
-63.961712
-58.068962
-80.004913
-61.746387
-55.320396
-63.616161
-159.251205
-76.366211
-140.684616
-134.197174
-103.549538
-91.850266
-148.570496
-73.781929
-83.865425
-59.127331
-66.811371
-60.992985
-123.123207
-104.710030
-78.907700
-55.756702
-83.975220
-154.966888
-56.029221
-108.693558
-106.924568
-105.359039
-54.909828
-33.142136
-129.935715
-109.126770
-99.594566
-89.998833
-116.734947
-109.652428
-72.992722
-99.217033
-63.033447
-163.114624
-90.155609
-134.484253
-157.754272
-107.229027
-140.072601
-117.160263
-91.892441
-94.025154
-90.281433
-55.742603
-66.845520
-68.941483
-119.016174
-61.833195
-65.018166
-71.835907
-66.087860
-87.264038
-63.361973
-64.332657
-85.764664
-71.033401
-94.516411
-142.695709
-69.957230
-62.128464
-159.157532
-58.102901
-73.388145
-69.927048
-147.468918
-65.259010
-73.769363
-150.126511
-69.645554
-129.611221
-122.434631
-93.416161
-67.289429
-59.583153
-123.481453
-74.384621
-72.473320
-69.194733
-79.046745
-96.231369
-91.040787
-106.362083
-76.498611
-58.252964
-77.017685
-64.103645
-89.915665
-80.908607
-51.465965
-84.596138
-127.165016
-72.359863
-98.707901
-118.110901
-90.429039
-79.117844
-73.123940
-105.835724
-66.474770
-59.435871
-35.290001
-76.177963
-124.262993
-136.269012
-58.788841
-137.222977
-88.832779
-55.392605
-65.729416
-65.684113
-161.296326
-113.082161
-63.475937
-150.815842
-72.020416
-43.420551
-67.814217
-50.430489
-79.657158
-95.301231
-76.894432
-63.698601
-77.077789
-150.347488
-92.050537
-48.587837
-45.734154
-56.277069
-62.649715
-81.534790
-74.050102
-115.896515
-68.101273
-85.475906
-75.364525
-77.757240
-80.950546
-110.169945
-157.545761
-44.353237
-57.543720
-84.015724
-56.705929
-73.651604
-76.328667
-35.222500
-102.295204
-74.946793
-70.206535
-58.240284
-67.070969
172.466385
-141.625031
-55.313171
-97.617111
-30.383307
-65.380531
-82.210854
-118.863396
-91.243240
-59.196030
50.874550
55.653664
114.103561
62.608612
68.643105
58.395313
88.800552
77.791412
83.146774
50.228592
62.614254
46.618797
60.849796
62.238430
64.785431
52.090324
37.577168
38.871094
22.833122
14.362309
-59.915863
-76.608345
-101.808037
-90.985390
-108.708717
-74.878967
-143.140091
-82.092278
-71.346550
-85.176392
-155.829422
-101.773407
-152.009048
-132.956680
-106.748772
-74.720894
-97.938156
-76.086952
-70.341782
-72.483643
-67.604797
-139.197342
-61.194462
-90.317207
-156.465530
-71.821678
-145.378082
-84.466980
-53.911926
-55.524685
-60.222225
-124.580925
-97.343758
-67.035393
-51.322479
-66.751045
-162.873108
-109.265839
-86.220329
-46.298904
-94.135605
-154.243500
-122.856003
-62.078041
-88.546852
-126.342796
-76.693962
-56.927940
-70.871292
-142.315506
-104.546562
-67.307945
-64.785217
-162.875641
-58.353916
-63.748138
-107.577919
-55.225636
-93.754158
-136.779907
-64.234352
-130.924057
-41.415447
-48.719204
-120.039368
-82.328979
-138.976028
-122.822083
-95.332268
-73.763771
-146.075775
-158.965927
-109.347305
-171.189880
-55.925724
-90.179466
-59.024914
-64.955894
-106.518204
-158.120422
-149.091187
-52.490631
-101.458916
-51.489807
-148.451385
-74.202553
-78.617393
-113.556557
-94.368324
-92.691101
-116.775604
-147.137894
-46.399719
-80.745201
-155.835144
-33.462261
-65.321342
-88.222847
-107.962364
-61.878712
-114.003059
-98.983192
-61.709240
-61.083992
-73.498367
100.316948
61.687008
57.685474
66.493446
51.229008
61.985577
92.329247
89.564346
63.655632
22.971670
82.218475
60.774227
102.663254
76.682007
-166.101746
-63.666313
-90.901207
-74.719177
-58.208721
-62.921093
-136.587112
-34.889347
-92.646523
-141.568542
-139.000351
-61.881878
-90.580750
-70.687683
-162.627777
-76.232681
-61.650993
-69.224167
-45.407681
-111.418831
-158.889481
-69.425957
-65.460274
-56.094044
-140.241409
-55.484299
-57.669586
-58.900459
-102.244568
-122.362503
-70.128120
-79.324356
-53.844101
-142.440536
-64.170372
-69.254944
-123.734291
-161.864853
-130.656143
-91.721016
-100.147026
-60.603958
-55.362141
-122.052170
-125.459435
-116.718048
-109.558594
-60.359909
-59.310127
-60.020966
-52.806221
-66.518417
-68.141403
-63.456524
-72.082085
-82.177910
-145.418167
-53.785316
-78.161812
-66.505661
-148.680405
-52.962322
58.810673
82.708122
75.312691
80.825577
51.790180
62.872665
50.361107
-65.465736
-32.622917
-67.326973
-118.846802
-56.473854
-62.295380
-61.062870
-55.889046
-61.403458
-157.159195
-46.174431
-60.455681
-97.248955
-78.315002
-54.141308
-57.519054
-54.093544
-117.812599
-117.558426
-99.011955
-110.600159
-73.511345
-94.368927
-81.713730
-145.933640
-79.735336
-113.322067
-113.306053
-156.406189
-92.552994
-164.667938
-102.422897
-114.522285
-62.726276
-153.034042
-133.076813
-92.119102
-77.620560
-65.856049
-121.357399
-155.327621
-122.464737
-57.732361
-62.254398
-63.545311
-155.978897
-60.326550
-167.696960
-89.121742
-85.049797
-56.096863
-62.135189
-144.570236
-82.203674
-159.108185
-65.430176
-58.128971
-46.735374
-63.320885
-66.946236
70.771538
62.961506
88.782791
52.529613
55.249416
78.754082
39.537617
53.803135
55.918442
57.913170
51.867386
45.409832
54.174564
69.889145
58.176666
50.216290
68.755867
77.861488
62.400009
77.905342
-86.110092
-73.728470
-51.343006
-83.446838
-165.070938
-65.472275
-126.292702
-76.567543
-26.727097
-119.056709
-61.139698
-109.854576
-88.665497
-137.654526
-54.845093
-77.959137
-81.855087
-72.229446
-51.924313
-89.508820
-82.939880
-69.835709
-22.572996
-101.215485
-73.977211
-52.672863
-66.688385
-60.696526
-66.385567
-71.856575
-88.908386
-63.204456
-55.498302
-98.260567
-62.863556
-93.908585
-71.085655
-69.859688
-72.101784
-64.536842
-137.180695
-159.390137
-69.501816
-52.583801
-51.854439
-71.123566
-146.768600
-52.609509
-126.292496
-136.006332
-75.249641
-108.495613
-145.263718
-100.588577
-134.860382
-53.588017
-88.355522
-112.805496
-116.810669
-28.387411
-95.426720
-139.186783
-54.187401
-61.024979
-65.771156
-60.570004
-151.862396
-158.311020
-64.912102
-121.208504
-61.148045
-67.372200
-146.464600
-81.767212
-147.453766
-72.301346
-127.351166
-76.868439
-51.551220
-54.510067
-67.984016
-85.791565
-31.708172
-77.829857
-52.229183
-59.212738
-59.736744
-61.909008
-85.797409
-59.137585
-139.556168
-57.699726
-67.830658
-141.926651
-66.093323
-64.219826
-64.472481
-55.828758
-65.925995
-95.164734
-66.646866
-86.609367
-67.419052
-68.758202
-60.517345
-144.388474
-149.925201
-65.362343
-52.689121
-57.919113
-102.639053
-70.926888
-50.523674
-78.554947
-41.399994
-47.881691
-52.186333
-155.158127
-72.254189
-50.415386
-83.901405
-61.226120
-60.183975
-76.832581
-111.657715
-90.849083
-158.448837
-75.884438
-65.986168
-47.158749
-76.104439
-83.905037
-57.249142
-161.256012
-104.869492
-60.904915
-68.125160
-62.188335
-103.212502
-111.258499
-83.062889
-62.636856
-122.956665
-76.078644
-134.164749
-49.646133
-72.084511
-42.858608
-102.437973
-62.723152
-73.952515
-74.912086
-63.353306
-56.029629
-22.895844
-44.291485
-94.673042
-62.429600
-101.520981
-98.154976
-98.015671
-108.438530
-151.413712
-54.788822
-120.337982
-65.103462
-48.778473
-70.653030
-131.270523
-58.396038
-112.275894
-92.558662
-79.194000
-70.665474
-52.856285
-46.789116
-136.481796
-63.540371
-61.225395
-56.932343
-41.885307
-37.746384
-82.498207
-163.877274
-125.462196
-96.996902
-157.117340
-87.205894
-68.685295
-124.473442
-91.839355
-59.487442
-56.682251
-82.386185
-67.057594
-76.168068
-94.002396
-166.788422
-93.187393
-136.846298
-58.899860
-79.404602
-67.524513
-61.561810
-67.508522
-118.126083
-134.453995
-156.025360
-61.295547
-30.042011
-66.133675
79.652252
55.114475
77.039230
80.557663
87.081627
88.997528
38.290298
65.208603
59.824394
59.234512
68.420662
35.379322
79.339386
58.378284
73.063751
-38.532143
-135.685638
-59.245407
-49.408245
-63.121082
-123.713654
-56.439732
-124.351158
-79.867432
-131.753983
-91.158363
-81.031364
-89.043915
-107.591690
-64.141960
-52.225842
-56.289551
-72.854919
-45.512470
-83.180923
-135.569519
-61.537022
-46.563515
-101.573906
-125.403168
-38.058052
-51.502655
77.288055
-64.582970
-61.156403
-126.336990
-60.907593
-102.129807
-67.384651
-83.629913
-85.851402
-127.918396
-55.710148
-61.007439
-79.399261
-48.884346
-68.472946
-151.531311
-55.446350
-62.014359
-77.575935
-65.816505
-53.915970
-60.548313
-80.117607
-139.966568
-63.124222
-88.855148
-51.350574
-142.738815
-50.229488
-149.926224
-66.228409
-66.089195
-56.116825
-96.747581
-127.694870
-136.124771
-115.446404
-40.182716
-110.602661
-79.169922
-146.930634
-109.903358
-58.897232
-67.080849
-129.587921
-120.742981
-101.045212
-108.230522
-59.127537
-170.737289
-110.841080
-57.751453
-67.733925
-106.160202
-59.948040
-77.937088
-141.596222
-70.712814
-53.752525
-61.988819
-54.118458
-44.446476
-62.721119
-52.594311
-64.876678
-59.417355
-92.103867
-55.671154
-51.476730
-74.332825
-61.727802
-138.473969
-46.329254
-116.082115
-57.840660
-106.816254
-75.834206
-67.430603
-141.152100
-159.322220
-154.349777
-95.512253
-60.089397
-99.081650
-158.065857
-59.448322
-70.934464
-151.586151
-72.351738
-116.169746
-54.010010
-59.223869
-142.630386
-104.849159
-60.600372
-126.009293
-96.185257
-30.690754
-89.595757
-153.428436
-73.578400
-112.211449
-52.123356
-118.233818
-83.702660
-105.291298
-93.843079
-101.741020
-70.854645
-114.047363
-80.120071
-70.480362
-100.920380
-72.179916
-155.309753
-84.213104
-121.172150
-64.438927
-91.158051
-72.325027
-122.157051
-59.912136
-90.511993
-66.532150
-77.838890
-74.968109
-107.903755
-147.941254
-60.186478
-123.563705
-75.385124
-104.408165
-162.021896
-56.221413
-145.837433
-57.659969
-16.838240
-60.971073
-152.651413
-78.622734
-61.652447
-154.598373
-127.848648
-152.025543
-64.650986
-71.615105
-38.312664
-93.317513
-79.666077
-87.174118
-63.724350
-74.367630
-98.679855
-54.441448
-108.292358
-123.268188
-91.550461
-149.752914
-103.450653
-58.036182
-70.301193
-58.130795
-52.732491
-44.426662
-91.408623
-65.469200
-74.474510
-69.141930
-109.054184
-142.752335
-47.611473
-73.460617
-58.291222
-143.554245
-67.820229
-65.889999
-75.025673
-71.546913
-69.386894
-155.662399
-58.271770
-75.182571
-47.392696
-94.261375
-79.450180
-66.948456
-137.403748
-65.663055
-141.327072
-100.126671
-68.322975
-37.161541
-64.395569
-123.989807
-58.257515
-58.689468
-39.416386
-127.720566
-43.160179
-111.775620
-89.512573
-102.432556
-113.774155
-99.276657
-69.104370
-99.422691
-70.531998
-73.409180
-69.837669
-55.749489
-111.165215
-60.211285
-81.226311
-65.448936
-144.643661
-62.424236
-68.650429
-71.674934
-42.080235
-111.899239
-57.185741
-108.220840
-88.870949
-47.376480
-58.522034
-108.496132
-154.059219
-85.164459
-116.741898
-65.238960
-145.038986
-83.669098
-140.761459
-107.002953
-64.040176
-56.414913
-139.931030
-33.449776
-149.892578
-77.149193
-66.746086
-124.922791
-58.264885
-54.579556
-50.823631
-134.614639
-62.729553
-126.991051
-77.660240
-48.265163
-103.075340
-81.405998
-55.835014
-93.081154
-74.975464
-41.915058
-70.322502
-74.828682
-65.326294
-80.963722
-78.421936
-85.434776
-101.007362
-96.806076
-66.303841
-58.754566
-65.932701
-66.679100
-67.361473
-62.995720
-153.992310
-146.681259
-87.539925
-96.606400
-126.250946
-128.523300
-58.297546
-67.139038
-105.638283
-39.535202
-148.146255
-72.856422
-55.227829
-72.524673
-130.214310
-100.735794
-114.862572
-103.336334
-154.289764
-72.000671
-89.914078
-98.813950
-118.760742
-93.665215
-88.217422
-100.708931
-70.472549
-75.056450
-89.551254
-119.080559
-115.266594
-96.787743
-147.506714
-81.595482
-115.710121
-53.545319
-94.276253
-56.069023
-125.823059
-79.516960
-99.419769
-131.884033
-109.180496
-70.581764
-46.096775
-65.472198
-95.692207
-72.736809
-69.602722
-58.992287
-65.542351
-158.669418
-92.632591
-78.010101
-60.141750
-157.643311
-64.241356
-51.136444
-66.774246
-83.835953
-62.285229
-109.084274
-46.270466
-69.397064
-65.127670
-70.899406
-59.422794
-135.279846
-61.428478
-48.618912
-63.219215
-69.409386
-52.693825
-62.191757
-76.115105
-55.376461
-141.883789
-129.421524
-59.576241
-95.795113
-115.706978
-61.605694
-159.953506
-166.076019
-110.863121
-21.528229
-56.199142
-138.000031
-97.764503
-80.532448
-59.877029
-74.633446
-53.003376
-83.991661
-141.326492
-134.595505
-88.349907
-40.224052
-57.982914
-55.484505
-60.638790
-55.038578
-119.285835
-50.446930
-50.085648
-57.217316
-106.937820
-158.635040
-49.630371
-146.586334
-68.011551
-150.881332
-136.511261
-67.751488
-94.332268
-107.264244
-87.020805
-81.227119
-77.974648
-81.884171
-71.605988
-134.608398
-60.770855
-97.100151
-103.932648
-76.246140
-61.970673
-125.269272
-71.906357
-67.003105
-56.862556
-60.421421
-61.599247
-44.531868
-139.631348
-74.894737
-115.058327
-80.712914
-102.351646
-76.213226
-57.329853
-62.411732
-65.724106
-123.218300
-67.708206
-77.442497
-157.460327
-57.713314
-66.145760
-89.133270
-139.738480
-68.415703
-135.397476
-51.717957
-56.946011
-78.439514
-57.650208
-53.105701
-52.033821
-70.133720
-88.647400
-131.661774
-61.789864
-76.696365
-91.653809
-66.112816
-103.181992
-59.553146
-68.877327
-60.025776
-85.475372
-134.527634
-55.560780
-91.716385
-58.429916
-115.818802
-95.242928
-141.088608
-61.733212
-78.411224
-73.912796
-75.461792
-25.726507
-60.184742
-64.168655
-66.644806
-113.235107
-75.159134
-154.515518
-66.509315
-147.852982
-114.355850
-87.182167
83.879707
-58.134682
-63.920383
-112.936188
-86.337921
-124.519806
-126.576157
-97.663033
-102.488945
-72.140198
-77.862877
-141.282776
-107.746971
-56.667526
-65.286331
-51.603016
-162.233383
-31.936058
-80.687157
-43.285683
-56.327332
-66.996315
-63.968449
-65.708542
-80.427765
-143.412994
-92.772255
-53.729900
-62.498920
-144.666809
-123.462059
-66.326744
-108.510910
-92.780617
-108.113953
-147.519272
-64.460426
-144.988647
-61.946972
-69.723923
-148.777847
-64.841980
-109.347755
-67.907051
-52.026485
-77.744881
-155.575150
-86.097809
-61.375912
69.053719
53.743790
87.312592
-66.247452
-77.589684
-83.566116
-67.417572
-77.380180
-124.000778
-66.042336
-54.835175
-84.660294
-62.927532
-87.323387
-151.942917
-45.786533
-73.741890
-76.245026
-91.447998
-38.216015
-70.457237
-109.456055
-77.932549
-66.957169
-91.762695
-81.858810
-71.217606
-121.189011
-44.416672
-156.005905
-57.686783
-74.359421
-101.639374
-101.267403
-66.198372
-109.644859
-64.995781
-79.807899
-103.631409
-146.112518
-73.185173
-125.450623
-107.859322
-102.066719
-103.194931
-57.855492
-106.537125
-58.884075
-127.713982
-57.117695
-79.701988
-63.940662
-25.656990
-83.461777
-160.288635
-141.472122
-68.946808
-155.675003
-39.302399
-102.610664
-71.287338
-76.308640
-64.932587
-107.681931
-100.372749
-89.932487
-62.898907
-53.757568
-124.841492
-58.406223
-65.887856
-54.498581
-98.419838
-73.176079
-94.867195
-71.483871
-142.603210
-48.502827
-51.838657
-71.343292
-52.764324
-96.380974
-75.427391
-88.648033
-61.552841
-61.960789
-66.445053
-63.035534
-160.467361
-79.541168
-69.138908
-66.396729
-82.806023
-73.601936
-150.073593
-53.053932
-62.829826
-90.535477
-80.911194
-59.716415
-32.202900
-60.877567
-74.144707
-35.311989
-109.896873
-122.454819
-64.972672
-75.925377
-90.589813
-80.526093
-79.862762
-63.933136
-63.369740
-94.685173
-37.752792
-89.320206
-62.001926
-59.908195
-52.448021
43.949921
94.088860
76.714088
56.724411
48.052193
46.864155
-89.625977
-53.354263
-65.747101
-108.856415
-81.576431
-96.109444
-105.595741
-109.956635
-109.603592
-106.912125
-54.759201
175.205093
-150.839844
-67.024681
-130.222198
-58.839523
-99.141830
-40.717491
-83.190582
-101.421944
-72.053932
-98.837471
-148.960785
-49.189240
-134.036438
-85.086426
-59.431446
-152.193375
-138.650665
-58.648476
-66.597183
-52.407436
-70.931129
-125.247414
-44.740578
-60.517494
-153.827515
-60.129063
-106.262291
168.187256
-61.876087
-91.286858
-93.140045
-69.531281
-58.631912
-111.475693
-79.816956
-123.141968
-75.289909
-45.025860
-62.686531
-44.512257
-96.713776
-127.579880
-88.995193
-79.308861
-160.647675
-31.184187
-48.511421
-70.986160
-48.560741
-78.383270
-59.921028
-62.571873
-59.006786
-54.830441
-59.431187
-119.514153
-108.984703
-70.268044
-80.125969
-103.870964
-125.574005
-89.921486
-59.883755
-160.265762
-90.300850
-141.998962
-42.344002
-86.668816
-61.190952
-71.553131
-55.985474
-58.360260
-85.194519
-101.023750
-64.972778
-50.966991
-58.038349
-47.308201
-75.777779
-62.617325
-53.237053
-144.639404
-55.474834
-108.660461
-132.023697
-58.880749
-54.148418
-84.749542
-79.482712
-100.345245
-106.873451
-98.001465
-144.274292
-120.800018
-65.803818
-52.797340
-61.546272
-87.657440
-90.950142
-80.017319
-51.042328
-68.146431
-52.177769
-96.294746
-70.858376
-129.687561
-64.812492
-75.064659
-150.662323
-111.496216
-149.218552
-42.599586
-59.802570
-90.509895
-57.299492
-79.207069
-80.520348
-64.529289
-73.227814
-60.440605
-59.279270
-62.680641
-81.559128
-90.373962
-50.590889
-61.081539
-41.401806
-62.740490
-74.142372
-86.717018
-77.947937
-105.234032
-55.580109
-62.861313
-130.175018
-110.020096
-120.416023
-101.209808
-112.812927
-56.965778
-88.138367
-93.310799
-126.154587
-55.854168
-93.947746
-54.941860
-59.589115
-112.843605
99.963654
56.091007
57.481354
81.774986
-105.522575
-43.845600
-76.180984
-28.491362
-64.592026
-91.619377
-123.082191
-54.565544
-62.824787
-120.559227
-103.015671
-88.985474
-80.435379
-43.731178
-83.309860
-61.042816
-162.938354
-66.370689
-105.172012
-117.244385
-145.061005
-52.255161
34.920658
72.933823
50.807831
66.200172
50.216919
90.376488
37.122299
79.659279
70.574409
41.144455
77.874207
25.507465
74.364349
80.736343
83.878670
54.357460
56.611500
54.213802
44.055676
41.583126
69.525536
50.634663
55.573097
54.682213
76.584274
58.814278
48.462166
68.807579
-116.742683
-107.113640
-62.869061
-63.171741
-70.378838
-121.896698
-59.483246
-73.805077
-82.271019
-57.527203
-70.959167
-75.801353
-67.536797
-71.950943
-140.685135
-59.382324
-75.581406
-53.891010
-74.090157
-55.051025
-82.779617
-93.051498
-68.274788
-30.992405
-89.986198
-63.611160
-62.555431
-59.188919
-85.361824
-138.864777
-28.711037
-61.761436
-121.812111
-29.358908
-59.856590
-111.528046
-72.309532
-87.809387
-116.804764
-63.613224
-159.606812
-46.119171
-79.178345
-59.722946
-69.051041
-159.174026
-63.062355
-94.693802
-109.791901
-65.293221
-55.855309
-67.710205
-61.456387
-131.501617
-133.720505
-136.898178
-69.515709
-63.133820
-81.759880
-76.395485
-64.764748
-62.994026
-65.579018
-32.776379
-60.913223
-106.044342
-128.431015
-114.724075
-135.495911
-107.967705
-62.299355
-109.844391
-75.530426
179.923370
-101.864677
-47.699661
-107.814384
-79.219818
-87.928116
-105.296402
-53.409378
-116.161133
-97.266502
-133.546448
-164.671722
-58.670155
-79.456322
-39.954037
-76.803307
-58.966660
-94.919281
-32.444839
-37.338360
-100.724869
-48.656750
-98.712509
-101.374405
-64.294266
-69.924065
-100.610893
-58.248219
-51.024181
-58.093494
-83.270920
-74.362297
-138.433044
-106.765236
-110.085899
-118.253746
-132.792892
-56.836918
-138.984360
-57.230934
-85.206055
-75.959061
-79.979012
-153.546509
-112.049629
-81.355232
-164.613541
-133.037796
-77.462616
-127.875710
-61.659954
-102.158180
-74.443855
-153.359940
-60.670509
-61.332207
-64.097145
-131.377670
-77.083923
-129.317184
-96.215897
-81.958977
-69.647980
-113.857826
-62.545898
-99.175934
-113.536812
-104.940628
-53.305008
-162.801453
-119.637383
-95.663429
80.671745
-114.799911
-123.904503
-58.729721
-115.225380
-127.140221
-62.867039
-105.342392
-77.808243
-127.034378
-131.086136
-58.271408
-166.823105
-66.396500
-59.489689
-93.262352
-158.371216
-102.991508
-54.555229
-73.476746
-72.513519
-57.468197
-93.259232
-95.207977
-155.578629
-152.471497
-71.594742
-151.106812
-79.405128
-95.942070
-52.624790
-88.235176
-70.146645
-58.972897
-78.045021
-65.133224
-54.773365
-90.234657
-136.925552
-70.019096
-75.636024
-155.574631
-65.123077
-72.050804
-81.414627
-73.860489
-133.254120
-109.769020
-79.665680
-83.416924
-107.478455
-71.634048
-158.879715
-145.874084
-71.081833
-166.058838
-88.205605
-132.396301
-49.058002
-98.780693
-139.002289
-148.958054
-138.231277
-56.783447
-49.546753
-106.268883
-130.332672
-86.622284
-153.715683
-43.471394
-148.306870
-62.723167
-53.885612
-166.901428
-65.229126
-63.526985
-157.438263
-134.389313
-116.200066
-109.987320
-63.520504
-73.458733
-66.533867
-48.728310
-88.880028
-145.328430
-57.023994
-37.419704
-48.193054
-51.078293
-74.971230
-65.194206
-36.534985
-36.922756
-67.288094
-69.275658
-43.426929
-73.874817
-62.661579
-64.179306
-82.992554
-63.791401
-44.950439
-112.402054
-127.322891
-41.658466
-111.050606
-69.214439
-88.070732
-42.540009
-82.531792
-67.352859
-71.839951
-74.508820
-103.555748
-62.341129
-65.908226
-152.272659
127.187157
-165.601013
-164.377823
-56.474838
-66.505333
-55.349041
-61.743847
-109.714005
-60.046040
-101.706398
-64.245735
-76.488686
-137.446259
-83.387436
47.957989
-75.041382
-52.337925
-24.287519
-137.011856
-79.538994
-104.779892
-162.152527
-98.772491
-78.249283
-69.857704
-67.225327
-68.589790
-99.277557
-65.666298
-67.658638
-149.115295
-116.767921
-90.977486
-123.332581
-115.568146
-77.650246
-35.125526
-125.612625
-48.313236
-77.428398
-62.121441
-49.713753
-87.076256
-37.267624
-58.066509
-38.671940
-65.715317
-66.386734
-97.585327
-127.973808
-70.168991
-110.998146
-122.630959
-53.509811
-61.883984
-92.768600
-78.716721
-69.985863
-67.270943
-63.026768
-58.134892
-56.605701
-95.168037
-57.734951
-133.074677
-136.236435
-120.341591
-53.283043
-53.226509
-73.847916
-55.553612
-66.192795
-140.599106
-53.443016
-74.906433
-98.279449
-108.811325
-101.135422
-48.787064
-72.038132
-67.126892
-157.103714
-59.961430
-72.677315
-86.615105
-158.827545
-112.746918
-66.962090
-64.059464
-53.833218
-131.750809
-146.866364
-87.600822
-68.483551
-69.508659
-92.534760
-68.709862
-57.259659
-40.013035
-152.330750
-69.878075
-144.040619
-63.839180
-73.612442
-44.313290
-85.216011
-75.901253
-58.089725
-71.189468
-73.697998
-105.328354
-101.697174
-63.559147
-70.188042
-132.058289
-55.601456
-104.655945
-115.158585
-117.217789
-92.551613
-111.129333
-67.190636
-60.192944
-128.079330
-33.426632
-58.028881
-78.059608
-153.733093
-107.888962
-163.224457
-131.090530
-100.130035
-103.126625
-52.660450
-137.003052
-67.675049
-57.450207
-55.876858
-76.471657
-37.796303
-90.255913
-124.872749
-76.549782
-65.962128
-106.417725
-56.911236
-46.580715
-147.470856
-64.693993
-56.703278
-68.828835
-64.637047
-74.418114
-51.008865
-76.348434
-74.072639
-65.565369
-88.010208
-73.052589
-95.863983
-71.772415
-87.558395
-62.657982
-38.738972
-60.103729
-63.537941
-54.469978
-49.482910
-114.417114
-57.822895
-104.224640
-61.223244
-56.800816
-44.003696
-109.827805
-70.624527
-94.816711
-38.806587
-147.566269
-61.707066
-87.802826
-70.287231
-58.961258
-50.318737
-71.290924
-102.686623
-95.372383
-61.232056
-115.411026
-91.399910
-87.116661
-96.581306
-164.020447
-75.034966
-87.483826
-141.545380
-53.361961
-142.587509
-88.686478
-65.672050
-69.013489
-148.779861
-88.320541
-63.846653
-59.181210
-151.179810
-122.266579
-92.191467
-62.808346
-75.621162
-155.633179
-55.285984
-66.481728
-139.882019
-50.239384
-134.802475
-45.761841
-66.178276
-63.185448
-142.724731
-107.931229
-98.493469
-88.068886
-63.171009
-142.456848
-137.047058
-89.757263
-101.308365
-129.015457
-41.722836
-47.835529
-55.427933
-60.036880
-55.437454
-73.660973
-51.674496
-59.903076
-112.325623
-114.829056
-66.013397
-91.203491
-55.546314
-63.638462
-103.097748
-62.136234
-84.051788
-56.055916
-53.555931
-45.959469
-61.319565
-118.650894
-64.474159
-52.289684
-65.351646
-120.602013
-95.769173
-69.137291
-57.723064
-87.140320
-58.600582
-74.416229
-70.985619
-64.789421
-45.480354
-89.369362
-116.960930
-103.315636
-115.396858
-88.216072
-61.308472
-82.077026
-134.251617
-163.287094
-62.749660
-46.193687
-64.004723
-71.917023
-96.402954
-134.108276
-56.720478
-121.166214
-68.578362
-51.506817
-118.722466
-114.845596
-141.910965
-64.906570
-103.897964
-69.774117
-92.910431
-89.319603
-69.514580
-75.446022
-100.147408
-56.123833
-150.676804
-145.887756
-35.912876
-131.865982
-62.878075
-60.883018
-159.796494
-71.247711
-36.806503
-64.272476
-12.149777
-147.848099
-42.822174
-73.253525
-40.886036
-70.286186
-80.779984
-154.612808
-69.104332
-65.199051
-151.851318
-62.676674
-93.609642
-81.800751
-124.029755
-54.318798
-79.489777
-114.593834
-84.325600
-86.388626
-144.395340
-155.957169
-89.707695
-59.723671
-68.534485
-101.801712
-114.630974
-140.061310
-96.680954
-108.662209
-151.088455
-83.807533
-65.753860
-114.205894
-167.030365
-61.948830
-57.303829
-56.147327
-145.185577
-41.376045
-76.093201
-153.796310
-86.020348
-127.239586
-79.454758
-65.133987
-55.999874
-108.059860
-108.818954
-63.614849
-79.661034
-112.972054
-90.742805
-61.618820
-83.575562
-64.504288
-139.863388
-103.168114
-129.837128
-59.486061
-61.142265
-74.232674
-50.937771
-72.378586
-120.902206
-54.162193
-53.815037
-89.467247
-94.192017
-153.630798
-62.946377
-89.566612
-54.235218
-66.382057
-74.078171
-147.597092
-65.570915
-77.491776
-98.711319
-66.891434
-68.554733
-74.522751
-57.127041
-47.871307
-82.270424
-78.559776
-56.696537
-118.190956
-82.885178
-61.366795
-151.510620
-56.482113
-163.041901
-137.299835
-82.857475
-31.456913
-82.251381
-93.145706
-139.197693
-33.624699
-113.904350
-55.089001
-150.629822
-52.068256
-39.141571
-52.539093
-62.375641
-66.476685
-63.913670
-56.208992
-48.514561
-81.911507
-120.218231
-57.696682
-58.818893
-60.822803
-88.159149
-67.442749
-56.776165
-124.374702
-103.357407
-77.137474
-55.727280
-143.096542
-45.997303
-104.438133
-64.400696
-57.793583
-143.773605
-79.403648
-128.334991
-79.263489
-66.313576
-57.117889
-102.955872
-57.552593
-69.159683
-65.752136
-137.718292
-60.359798
-72.820847
-64.181503
-59.136116
-63.721420
-93.409004
-38.378468
-55.769348
-59.903671
-97.660515
-167.228043
-156.947815
-62.418480
-81.815781
-83.131462
-68.068520
-76.305893
-141.878098
-104.854630
-83.789597
-164.877777
-68.334564
-62.519218
-160.181885
-102.609062
-94.097923
-61.651478
-76.417290
-65.585396
-110.057991
-62.233852
-89.145859
-141.742432
-54.571579
-75.935951
-139.281235
-70.795319
-102.527313
-90.393211
-94.641060
-160.800888
-167.170990
-116.595146
-105.628502
-71.378670
-162.269699
-53.772373
-106.037979
-63.152077
-73.490044
-56.688049
-88.439606
-158.794083
-122.282837
-126.171768
-29.455490
-58.918171
-60.006294
-59.780293
-95.230827
-29.832714
-99.002426
-77.203064
-86.550087
-164.073441
-98.658768
-69.271027
-132.411560
-90.967049
-50.782253
-104.182297
-119.052101
-89.748260
-107.088165
-72.339043
-61.455746
-77.462280
-57.838211
-83.634247
-72.849548
-79.000153
-34.573971
-58.315010
-49.584644
-78.051704
-130.478668
-108.436272
-71.650269
-63.423595
-160.346527
-88.325806
-77.015808
-65.851639
-27.182716
-73.971748
-44.870895
-149.785233
-103.072792
-82.669914
-121.564751
-51.538933
-86.441322
-151.342514
-81.531357
-52.729202
-144.386826
-61.175045
-48.537472
-151.262604
-51.568642
-58.103733
-54.187431
-57.764252
-154.758453
-170.965820
-57.663929
-154.181183
-57.497013
-70.852783
-60.513424
-140.687271
-82.939407
-123.775986
-79.875534
-63.585491
-153.690155
-70.013069
-74.911499
-67.908745
-81.535507
-106.215164
-67.302429
-106.876961
-80.516846
-148.881699
-91.388222
-67.388260
-69.302422
-111.944588
-58.026127
-67.574135
-63.249664
-124.786003
-74.886475
-79.369843
-156.270157
-60.808666
-64.535812
-83.479904
-57.012577
-150.402863
-55.802773
-157.942856
-66.144180
-120.743042
-73.379036
-74.115685
-55.538712
-62.050606
-75.580780
-128.334488
-46.164215
-67.202408
-67.723885
-49.369537
-140.345657
-63.291603
-50.522778
-145.968521
-122.988029
-112.016655
-84.576736
-58.711292
-67.840683
-94.588341
-61.416245
-59.162468
-96.158028
-143.884491
-81.845711
-83.109810
-71.058685
-119.908363
-64.289848
-67.373680
-143.116364
-101.949852
-154.727554
-87.938789
-56.682755
-123.977570
-138.197647
-76.160095
-74.264732
-26.481886
-68.092979
-52.390926
-113.112473
-158.184357
-68.782745
-39.672791
-64.030472
-92.265617
-63.539143
-54.297966
-154.062012
-142.050873
-94.253510
-105.950912
-58.600056
-103.046188
-67.396591
-39.339119
-77.828865
-65.188316
-121.913773
-130.437271
-59.020851
-57.247887
-68.857521
-86.481689
-77.745338
-137.072525
-31.204916
-45.956066
-57.394794
-62.117027
-44.658493
-50.702393
-92.281494
-74.226807
-40.009190
-136.313461
-91.129951
-54.731613
-113.362122
-137.013016
-54.236198
-65.555496
-59.790699
-85.461800
-74.026070
-135.977509
-144.714218
-68.265541
-144.017822
-126.825256
-58.302807
-50.858673
-55.375675
-143.466919
-152.935471
-76.661751
-66.213844
-156.798920
-89.167702
-147.823135
-58.165451
-109.860519
-92.717674
-88.760323
-74.953888
-70.831642
-59.642429
-99.901169
-53.596882
-99.913231
-103.063713
-88.003967
-155.612991
-114.999001
-111.469360
-123.937386
-89.734299
-96.312340
-69.981819
-68.524986
-61.460217
-101.850784
-70.641785
-64.040001
-152.082016
-18.006117
-40.980686
-68.914284
-70.260849
-171.294144
-57.743668
-111.441765
-62.074722
-74.882233
-90.509560
-83.502731
-68.726341
-82.228920
-56.758320
-110.757607
-63.271469
-123.427177
-51.190407
-39.152584
-63.417873
-79.524376
84.084610
78.248367
54.114067
-33.096214
-89.488243
-57.981560
-128.757095
-58.312191
-66.426918
-59.292194
-111.929886
-70.526863
-94.936935
-44.444843
-140.865463
-65.394897
-64.539795
-72.636879
-54.040390
-133.403534
-55.183437
-124.426231
-55.247536
-89.885010
-159.516769
-107.846741
-66.828087
-42.530663
-148.489212
-67.294655
-42.439419
-59.289112
-57.338089
-65.797928
-99.862442
-157.243500
-94.254051
-44.967064
-60.339252
-69.732132
-63.716248
-87.987831
-160.295197
-61.185432
-65.455902
-47.144951
-164.565903
-49.194115
-58.974758
-102.855667
-149.793137
-108.700607
-84.693901
-123.810944
-54.472702
36.339504
58.830261
52.188622
48.740223
46.157169
55.006664
63.834663
58.415482
56.403587
57.477650
67.773758
55.686203
46.152531
42.095165
18.111567
55.144470
81.462845
-62.826698
-55.611027
-144.548248
-105.319885
-58.171722
-81.985931
-92.430168
-59.531700
-102.126534
-148.426422
-69.614594
-96.813339
-67.157349
-164.512924
-60.221119
-92.529213
-87.893761
-39.324615
-66.019279
-65.137909
-152.475510
-70.165909
-89.955269
-61.229645
-57.460262
-128.126831
-144.598785
-74.022842
-124.290504
-53.209290
-158.343872
-137.030258
-57.681717
-124.560623
-67.727829
-80.127922
-78.660683
-66.591156
-54.243797
-118.929199
-51.399799
-61.502560
-64.458328
-153.400955
-92.882317
-84.298195
-62.448730
-64.052078
-91.882858
-55.752125
-155.959412
-66.822990
-63.490841
-132.006271
-121.810158
-94.881897
-83.876099
-61.810246
-62.238613
-58.310860
-96.943260
-60.109608
-99.623558
-53.113541
-73.887886
-85.039604
-41.681484
-48.513081
-38.695152
-58.050343
-89.671318
-139.295792
-107.204750
169.301193
-72.543037
-97.786751
-101.071274
-54.969055
-127.087532
-129.208679
-107.234200
-79.712822
-107.698051
-85.626595
-62.324654
-98.553551
-118.885612
-111.415298
-91.113655
-68.834808
-42.979008
-114.783607
-111.183212
-113.746628
-153.272995
-88.383904
-86.786179
-98.687363
-67.872894
-102.776566
-115.284065
-64.507050
-147.521744
-76.268608
-57.952152
-86.749603
-71.540962
-66.631027
-142.301880
-65.960892
-67.875092
-97.512558
-55.843624
-81.242661
-53.723839
-144.478897
-64.762268
-61.726521
-106.495361
-146.594315
-76.700722
-160.169083
-101.085037
-54.872375
-176.509735
-74.053764
-115.643112
-30.158083
-94.906471
-118.752625
-61.998901
-161.991013
-86.021889
-79.346626
-71.599739
-75.431374
-73.194550
-47.565102
-117.230247
-50.828587
-46.723000
-123.075592
-52.809963
-168.003387
-104.278412
-47.085445
-125.593048
-132.085220
-59.517963
-66.778954
-65.630890
-166.899841
-139.967804
-61.821945
-60.200588
-104.212280
-82.642891
-51.476604
-151.467010
-109.219727
-53.671383
-136.268967
-82.986740
-140.779129
-42.381947
-80.250969
-28.240221
179.794403
-118.060616
-63.332100
-56.383251
-68.976227
-82.148857
-92.301712
-120.058670
-130.938766
-67.930466
-57.710793
-88.109596
-9.029807
-85.584572
-78.488152
-67.132492
-89.664673
-130.116653
-78.583595
-66.731331
-66.164597
-96.637520
-70.341278
-76.385361
-54.772594
-155.179642
-60.889084
-119.003311
-71.257294
-65.712227
-50.247269
-69.723099
-67.436836
-117.294586
-132.062180
-68.735069
-59.348289
-68.235229
-64.446457
-58.782299
-110.626884
-37.342472
-69.065201
-59.039871
-53.160534
-161.613495
-86.988976
-155.320435
-110.120781
-67.775139
-71.194031
-61.298779
-141.499542
71.834572
70.485687
60.958382
50.553284
61.293488
94.420517
62.802582
55.937607
-62.664688
-61.051453
-75.281387
-95.750336
-58.060650
-92.671852
-56.214077
-82.334839
-68.949791
-58.459190
-59.732220
-51.285042
-68.103065
-93.906914
-57.371563
-59.559090
-80.435364
-70.090622
-71.311485
-123.250237
71.782120
44.740967
58.791794
74.961563
-63.776062
-140.206024
-33.638134
-81.509254
-53.203671
-91.943176
-62.597580
-155.324142
-65.055428
-71.659912
-51.137661
-69.749710
-119.663879
-52.172985
-61.904366
-114.696205
-104.835327
-75.036812
-154.993683
-108.110703
-71.850075
-115.005226
-130.780762
-66.963638
-57.901539
-62.427673
-112.552917
-157.955612
-60.585781
-91.917671
-74.227791
-50.667122
-73.565414
-106.162239
-111.563728
-68.952591
-109.353714
-103.875946
-114.958115
-117.327545
-131.219528
-103.462135
-103.953751
-73.847885
-112.515152
-100.555573
-43.613583
-95.695770
-154.656464
-109.418465
-84.598709
-119.348686
-92.574806
-101.986275
-115.166283
-147.217209
-86.439003
-90.799026
-70.692696
-69.528847
-69.441139
-141.980576
-78.620514
-57.957832
-75.839836
-65.531639
-69.981529
-160.457077
-115.013687
-101.062218
-52.179817
-102.351662
-63.226360
-71.733925
-103.399490
-109.514481
-110.482071
-134.327850
-59.214493
-70.004356
-77.586845
-123.174461
-58.120056
-56.451225
-135.382401
-85.943039
-79.949036
-138.565231
-59.766605
-53.238449
-111.094948
-68.462456
-80.089287
-54.711132
-45.015392
-70.095795
-47.180267
-64.924629
-64.966553
-54.171917
-79.674355
-127.869278
-67.990280
-83.773277
-132.131073
-40.925114
-157.833542
-60.896671
-88.490883
-63.118847
-102.165611
-104.616051
-57.993713
-156.333237
-61.747692
-128.321533
-94.994659
-63.077259
-46.567417
-67.607941
-70.894394
-157.168610
-75.396866
-62.060665
-155.243958
-72.904388
-35.669041
-55.485760
-43.650852
-83.069443
-54.235867
-139.363251
-116.840736
-75.291695
-146.465698
-37.768177
-141.515274
-69.624611
-77.017334
-50.025028
-65.213531
-73.628059
41.133411
107.585297
81.990120
62.706051
78.057991
-66.129311
-58.907127
-70.879181
-45.184040
-129.515411
-64.278854
-66.348793
-117.138435
-60.494572
-146.026794
-142.193253
-132.286896
-36.557018
-70.193222
-120.175476
-77.882812
-80.406006
-41.163071
-65.951080
-90.441414
54.565193
53.629887
57.983650
49.116135
49.710266
70.121086
58.551689
58.905582
80.070084
58.815323
70.246796
51.945854
85.185020
95.684013
78.278763
102.566444
58.107140
66.876205
99.264107
85.727859
46.887650
80.745827
33.321369
31.044615
-55.794342
-122.580948
-77.816322
-64.945488
-162.857758
-170.896500
-153.022507
-141.827820
-83.485146
-60.722530
-58.063263
-60.379593
-64.952461
-102.400406
-91.023308
-109.659637
-79.831284
-72.821030
-53.507942
-113.757690
-150.302109
-92.143829
-81.348099
-72.241325
-95.970375
-128.407501
-136.683502
-121.248749
-72.570145
-118.073936
-85.820137
-67.412842
-90.468262
-118.398972
-60.376354
-67.794411
-80.484726
-60.878368
-37.082764
-76.029793
-58.278393
-54.729019
-59.961922
-87.131432
-62.442844
-69.231895
-125.354492
-104.681892
-60.875896
-99.806557
-101.481979
-123.637413
-87.119797
-111.814156
-103.771355
-87.243988
-62.181801
-37.273853
-27.113089
-130.556656
-147.775986
-47.144302
-59.359158
78.351646
80.758942
68.372581
-58.347591
-114.439087
-50.746143
-66.695549
-69.193680
-35.604576
-65.635246
-104.232277
-73.264168
-48.768402
-61.011208
-66.627502
-75.678947
-72.577194
-77.117928
-60.986374
-64.265709
-91.650871
-71.412140
-65.951920
-54.623798
-59.507221
-69.449348
-72.094597
-103.542305
-61.725391
-68.206535
-86.822632
-157.560562
-120.701622
-74.530800
-104.306969
-59.937489
-59.697552
-64.652023
-62.783806
-120.404648
-44.354256
-88.345444
-77.404831
-65.528633
-70.534409
-70.502121
-164.131760
-52.740635
-144.772415
-162.116714
-59.011791
-51.762001
-103.437866
-118.464622
-45.478909
-62.717274
-53.303738
-53.319744
-66.685356
-68.369217
-54.044937
-63.770863
-76.643021
-85.141670
-57.186268
-64.860756
-21.759687
-52.350281
-60.212692
-63.601986
-53.036537
-92.537163
-99.077423
-47.800812
-100.127350
-67.732346
-69.928215
-54.816116
-77.870743
-52.211464
-62.691414
-120.114746
-73.674545
-67.650429
-57.973141
-88.865868
-59.848309
-60.570927
-92.435783
-54.828297
-72.024055
-34.269474
-95.553314
-76.640533
-83.659523
-53.379841
-61.138592
-62.938351
-105.644043
-139.877487
-69.270393
-75.891190
-52.928566
-47.985096
-63.359879
-28.772167
-101.064949
-64.155434
-65.671577
-61.727982
-60.693947
-65.681198
-52.252541
-54.499825
-163.238617
-71.614502
-127.195503
-106.729546
-64.803757
-123.951660
-60.664822
-99.921844
-55.746330
-74.994186
-67.724686
-101.430649
-98.492050
-124.346031
-57.394779
-67.998795
-62.183323
-69.546120
-77.555832
-137.690704
-90.718956
-141.051788
-79.251015
-68.629280
-66.150635
-64.176682
-72.516823
-112.511818
-112.316437
-113.484383
-105.409691
-156.468063
-167.475266
-90.406982
-71.558334
-83.179596
-28.466352
-64.850334
-56.372456
-47.127148
-37.330135
-163.793732
-71.619484
-63.108856
-162.907394
-113.346985
-89.228477
-166.839935
-61.736862
-80.548477
-55.584244
-99.922905
-57.206779
-55.624203
-73.202515
-126.989304
-61.012684
-123.440392
-104.869293
-163.963425
-150.210632
-76.586472
-91.695648
-55.515770
-112.635155
-156.665588
-46.184139
-154.842834
-64.427979
-69.191895
-90.268799
-49.921124
-62.944145
-64.574753
-92.147873
-54.770130
-95.324654
-68.276375
-53.738739
-66.050194
-92.645081
-59.593876
-103.549431
-75.165977
-51.279064
71.053185
-41.645027
-106.966156
-101.114555
-116.514084
-43.258430
-120.453110
-112.292091
-62.458088
-58.824242
-147.939316
-92.197388
-54.220654
-78.686447
-56.960785
-65.242821
-68.437973
-23.328020
-83.601860
-64.866005
-69.912277
-71.141479
-139.094086
-90.443909
-113.734444
-48.634678
-113.982216
-125.902321
-80.912491
-47.543243
-71.860031
-70.518776
-75.395805
-70.431427
-69.542793
-49.780571
-66.604889
-61.314850
-88.173660
-100.275208
-108.966896
-56.343323
-52.183540
-77.470802
-73.514252
-62.765049
-113.048874
-64.766563
-143.995758
-81.969589
-155.170822
-84.417915
-90.746346
-119.820404
-55.801899
-65.364548
-83.005547
-38.759579
-53.731789
-104.757759
-63.533707
-133.444962
-64.474594
-84.529198
-72.912720
-64.178780
-82.004944
-61.581188
-149.903030
-39.700054
-60.837215
-72.982880
-90.622093
-131.803604
-123.755341
-154.715530
-70.029572
-130.284744
-62.088142
-143.177765
-37.645901
-68.188278
-117.417831
-59.626633
-61.723228
-62.381100
-87.363022
-63.509792
-61.330109
-41.921806
-124.258919
-147.784393
-65.123993
-161.973190
-57.885155
-158.046234
-65.969330
-86.460426
-90.837379
-100.897980
-73.470039
-87.437943
-73.977310
32.933205
61.470551
-69.751198
-78.344345
-58.678322
-100.685715
-66.749763
-108.465019
-132.037857
-75.270111
-106.783264
-94.899582
-69.602737
-159.064911
-64.612831
-33.730816
-149.959610
-81.941597
-82.777214
-120.313499
-164.685226
-79.276451
-92.943100
-106.943558
-95.528351
-103.624649
-63.312351
-108.142540
-59.186913
-76.273125
-68.575668
-86.236473
-155.229889
-155.690186
-32.826504
-130.213837
-62.330502
-54.273647
-122.630928
-129.957809
-65.409981
-62.191944
-59.064800
-28.672556
87.424171
60.078793
59.995567
-60.834328
-143.031372
-48.210808
-149.688034
-60.740650
-60.715282
-84.223763
-77.240540
-128.860260
-64.709229
-140.311386
-96.914680
-98.833961
-76.346863
-66.651688
-27.217630
-88.234627
-171.228439
-65.363861
-152.143143
-73.345711
-67.275185
-33.103874
-67.558632
-148.721680
-62.882610
-56.566692
-61.972019
-67.570488
-57.896046
-55.895535
-143.324860
-62.700909
-131.454605
-68.759094
-59.935993
-111.317902
-60.857677
-44.861988
-81.467697
-121.736542
-99.389008
-77.460426
-55.965858
-88.444298
-52.099876
-157.197342
-129.469315
-140.951630
-96.380249
-51.764771
-135.925613
-125.741028
-96.311714
53.026520
68.230644
52.084370
21.179268
82.994347
71.394272
-48.774342
-69.405388
-60.264000
-64.736755
-78.199341
-85.924202
-62.640244
-56.441727
-102.767433
-89.022278
-74.818130
-75.413498
-70.210144
-58.937492
70.339867
27.435963
53.316803
65.120056
67.484116
57.867729
45.265129
37.114658
86.302071
-57.826107
-58.235035
-150.773132
-68.844902
-72.768456
-59.281826
-110.981430
-66.019608
-59.588573
-105.611084
-65.392975
-157.940292
-99.308784
-90.279358
-103.162758
-50.385185
-73.990974
-99.527985
-105.444687
-94.726669
-161.869003
-68.715698
-138.483475
-144.807358
-57.391701
-78.350441
-103.007851
-107.578262
-102.564087
-119.576988
-81.191345
-66.289314
-53.183708
-61.473057
-165.672882
-170.210876
-160.909714
-67.959572
-45.210175
-58.004860
-103.104553
-73.325859
-71.759422
-74.508232
-120.003082
-49.439739
-73.543312
-104.601768
-57.068909
-63.335712
-37.277775
-58.322960
-62.949562
-65.986519
-59.472153
-52.312340
-56.447651
-113.928169
-91.564812
-119.812332
-35.527882
-84.722588
-71.601677
-18.634886
-93.499649
-63.666737
-36.178654
-71.156227
-51.599350
-78.349106
-85.108528
-56.937931
-64.785461
-59.597702
-144.229309
-53.002991
-47.950829
-91.058937
-54.355347
-55.834709
-164.508636
-101.783745
-78.575951
-88.074272
-98.725861
-106.611137
-58.795650
-153.110565
-87.765114
-117.761719
-117.366440
-85.970482
-156.903519
-56.247337
-84.490417
-57.091763
-56.837093
-80.689903
-135.480988
-73.289948
-55.662891
-57.996532
-33.304794
-117.635033
-74.315445
-39.875923
-19.618330
-139.192581
-90.113091
-68.229973
-98.646355
-155.047287
-62.484573
-68.807945
-81.322578
-28.658096
-37.105495
-60.170574
-63.322845
-86.451271
-56.797783
-96.394821
-153.356995
-150.271805
-64.620117
-65.466400
-109.805138
-63.526855
-85.283958
-65.521339
-60.795074
-48.132442
-101.330894
-63.062271
-82.637344
-47.859795
-43.585571
-50.252056
-138.895584
-41.729511
-142.250732
-59.803509
-87.259598
-84.588776
-149.180878
-70.571938
-66.621140
-83.505882
-68.341446
-92.218521
-68.363464
-60.564281
-148.771622
-119.855446
-63.334225
-128.939423
-60.738750
-150.142883
-72.140503
-59.378490
-85.936378
-43.546947
-93.259041
-121.216698
-69.412132
-152.194824
-107.003448
-62.388569
-161.293030
-70.482880
-75.739166
-82.434448
-62.808586
-68.969444
-68.874832
-156.847046
-63.927711
-64.995636
-72.915138
-64.030457
-32.301605
-53.363220
-134.771484
-143.388519
-48.663048
-104.365944
-58.451473
-56.714886
-59.115631
-97.761192
-96.792740
-120.659248
-83.271149
-80.177277
-60.354607
-55.472000
-64.229134
-112.367722
-59.900509
-160.013947
-61.127895
-122.476212
-161.932022
-67.461754
-44.719242
-79.346191
-59.922859
-44.776611
-99.023315
-77.615616
-58.716408
-59.473324
-66.460625
-64.066292
-64.888901
-68.942741
-70.221840
-55.535465
-59.470036
-54.940060
-58.259415
-81.135948
-61.844551
-66.831833
-62.366611
52.496513
63.598278
81.293480
50.982040
59.591240
72.563354
54.602627
59.812981
48.482212
56.026752
-60.741550
-98.009888
-122.837692
-148.020111
-68.041763
-76.671150
-78.591034
-113.322876
-61.029842
-61.386486
-84.939896
-81.549637
-146.469086
-96.261993
-117.565269
-76.012733
-62.371807
-64.148918
-123.844467
174.646240
-78.158607
-59.060547
-69.777252
-64.660576
-87.166229
-66.660126
-61.433819
-64.905510
-99.909836
-175.750381
-82.602074
-93.508621
-54.873070
-95.380081
-88.316780
-50.817593
-124.436996
-118.820190
-61.940510
-64.216858
-107.544960
-59.240639
-48.260063
-77.508003
-47.342403
-97.236259
-141.463013
-82.244827
-83.599258
-80.955681
-131.317566
-91.018364
-71.847961
-148.243317
-70.256454
-57.301384
-55.253628
-88.576309
-75.473846
-133.891815
-62.730953
-108.598091
-57.820213
-125.632263
-57.736671
-70.315498
-56.388870
-70.131798
-111.885689
-73.986534
-53.602348
-145.590790
-87.471588
-168.316330
-62.742279
-69.313042
-57.595036
-54.029560
-144.432373
-75.795578
-60.426243
-138.050186
-57.217808
-83.360260
-79.347359
-34.197880
-77.152847
-30.811691
-123.115112
-86.908112
-124.822754
-96.514473
-98.690285
-106.267509
-59.197945
-63.668560
44.794476
57.702896
51.915920
71.682404
43.247643
-56.783161
-148.318253
-42.697174
-153.165131
-47.001186
-86.454834
-75.229240
-48.329220
-150.637848
-73.870010
-157.060349
-83.797844
-78.670807
-47.091438
-104.671799
-92.306923
-70.315384
-145.752731
-27.394102
-119.541199
-82.409958
-98.682335
-68.365479
-59.440067
-50.951950
-69.097816
-56.026821
-79.772461
-113.323479
-47.490723
-57.597034
-62.484673
-53.082962
-146.316803
-112.505753
-125.946823
-146.297028
-98.156754
-57.405354
-162.713348
-37.305580
-64.000755
-135.769348
-68.665985
-159.101334
-70.629219
-87.952782
-58.143341
-49.243431
-63.725517
-91.911819
-57.521534
-88.996849
-88.634384
-118.716904
-87.028275
-103.876549
-63.393509
-62.475739
-104.568443
-64.230782
-76.038208
-79.868042
-91.811508
-110.640968
-63.101490
-54.785885
-153.822067
-54.569916
-102.501968
-60.174606
-70.659325
-143.550262
-68.526665
-55.765259
-43.594826
-69.170258
-53.557335
-73.155731
-58.214901
-61.290154
-52.595917
-117.679672
-69.762291
-87.648666
-80.259460
-84.542366
-49.643417
-85.947487
-77.310631
-152.468582
-72.061195
-56.483852
-69.733467
-112.080048
-50.280293
-69.445801
-78.603546
-75.569016
-34.651989
-61.829712
-144.549469
-141.978455
-158.169434
-63.713902
-89.117615
-59.723083
-46.131336
-68.336288
-56.934128
-136.405563
-127.450615
-86.897156
-132.176941
-58.039467
-128.876297
-58.511917
-59.103630
-54.009819
-54.323387
-62.429871
-66.534355
-71.389862
-71.328384
-91.049309
-43.898716
-135.698273
-155.762833
-53.796852
-129.879379
-122.065216
-106.905838
-132.107544
-150.076248
-77.827354
-49.378784
-107.545364
-85.460373
-83.265701
-83.914696
-63.233356
-167.441757
-86.274353
-65.810944
-76.438469
-56.410397
-126.987755
-76.946915
-64.818222
-149.569901
-89.268639
-91.409286
-157.536728
-57.769348
-147.869659
-62.550392
-132.424133
-147.789856
-60.385815
-95.296288
-63.060379
-43.340046
-58.277863
-65.592545
74.155083
-71.099136
-60.995525
-34.563126
-87.690117
-139.947174
-71.815445
-133.112701
-76.455704
-61.099934
-68.357391
-76.173622
-113.036705
-94.225746
-90.974136
-104.752686
-55.296883
-75.419540
-59.084064
-64.494240
-74.563271
-66.495934
-63.050278
-162.397812
-128.234009
-103.090347
-70.487595
-148.552658
-58.578533
-67.581406
-160.829803
-115.508438
-150.145355
-131.471603
-148.409851
-116.385178
-37.985256
-84.054703
-78.651665
-67.753242
-109.065216
-154.801682
-49.724125
-70.368042
-74.894493
-61.510876
-59.864296
-51.910465
-64.741341
-67.453331
-115.793434
-68.323227
-69.469299
-55.690216
-62.045303
-145.457825
-139.015289
-123.947517
-53.185467
-59.320072
-82.820724
-60.764759
-90.575493
-56.146782
-103.884918
-84.003571
-158.085266
-82.721092
-116.429253
-28.805878
-91.401443
-92.905449
-73.433083
-159.341354
-52.193661
-50.387264
-55.383152
-63.796997
-86.360413
-55.912746
-68.979202
-72.049271
-70.985550
-59.498268
-55.194530
-78.329872
-68.359230
-61.560780
-117.158157
-79.869766
-76.057472
-71.165039
-92.951653
-74.851357
-154.405640
-66.170021
-85.104034
-65.222610
-54.125072
-57.861153
-65.397072
-156.842361
-81.764618
-55.702312
-62.176895
-106.256966
-61.727982
-77.018761
-82.650986
-137.791290
-88.493248
-99.515839
-137.182892
-70.054398
-101.137512
-71.510345
-146.591049
-95.904289
-69.580467
-58.098213
-67.454559
-91.088478
-80.356834
-59.674603
-55.404827
-144.409912
-52.629704
-49.242714
-120.033981
-56.929981
-84.325684
-61.097454
-63.884888
-66.275040
-64.838722
-57.548958
-64.905785
-84.449356
-66.725395
-62.051403
-13.093793
-97.868034
-30.083721
-59.078728
-53.425251
-140.135635
-70.366409
-63.302765
-90.398727
-65.899574
-31.869917
-98.989861
-93.920341
-150.612717
-63.888416
-62.714062
-86.029640
-58.409286
-63.570164
-84.193451
-120.309639
-67.192139
-44.697662
-58.820316
-83.470863
-128.248398
-56.895313
-56.986053
-62.415905
-78.736618
-67.167122
-66.809029
-85.257767
-129.870483
-66.207527
-92.071838
-79.887833
-52.919334
-83.067062
-178.565353
-95.665588
-62.030960
-62.499329
-45.819653
-47.611771
-137.042786
-153.578812
-63.304382
-71.289398
-51.382023
-70.081085
-39.847939
-40.771870
-112.003342
-68.093056
-75.254227
-78.069115
-51.833370
-61.959934
174.019470
-106.314011
-80.503853
-96.731834
-67.961212
-78.228569
-64.338074
-51.635986
-44.338043
-52.273537
-73.951378
-68.428917
-153.553894
-103.421646
-85.410141
-76.052322
-57.446423
-64.296486
-55.719276
-57.070583
-91.574326
-63.263523
-38.388855
-58.849583
-66.255783
-69.849655
-52.877659
-63.499413
-76.344788
-50.151611
-68.100746
-83.004250
-64.739548
-167.495667
-35.045609
-88.919800
-53.552647
-73.299629
-161.922852
-92.215454
-137.735214
-74.596970
-53.336807
-78.413322
-114.340164
-74.729233
-147.398499
-95.032272
-21.806540
-164.428284
-63.984497
-57.230705
-129.115128
-57.043297
-61.760368
-62.222946
-45.012505
-72.811653
-107.603203
-64.463440
-53.474838
-62.969807
-95.681953
-44.749779
-108.088875
-113.512421
-94.300743
-61.530071
-70.094421
-37.886856
-23.166262
179.807175
-102.066795
-135.303085
-152.273056
52.314548
56.026623
54.879772
73.873734
109.471474
72.745201
-68.580719
-94.014786
-71.501518
-63.343746
-53.853455
-66.153465
-68.604805
-150.595306
-60.617207
-61.781006
-78.273201
-104.658791
-125.299362
-73.318214
-55.633232
-153.462494
-143.822281
-56.497120
-69.516960
-57.055805
-113.139015
-57.193489
-62.980568
-85.145859
-60.559502
-139.954346
-153.176666
-124.860809
-127.437569
-69.818794
-70.079689
-75.080460
-91.563324
-47.289566
-107.638123
-69.141014
-64.753609
-63.452877
-76.074837
-71.568062
-105.584053
-148.771652
-108.580589
-71.896866
-83.453957
-59.059372
-61.144234
-81.142174
-56.372654
-135.193069
-45.277058
-56.704514
-98.601982
-67.563965
-93.352829
-70.201653
-118.582108
-121.238197
-93.984596
-104.705307
-105.557289
-58.200031
-50.186893
-110.721283
-158.477005
-86.074860
-76.925880
-105.691528
-109.565804
-57.400620
-110.669128
-88.634460
-78.950638
-72.720688
-76.298210
-71.463539
-83.859146
-95.871223
-98.857910
-94.650932
-122.784668
-110.831680
-62.633560
-93.699211
-99.514725
-99.770180
-115.229393
-102.430107
-115.626259
-67.898903
-69.440674
-96.790771
-62.281239
-63.691345
-76.855576
-77.004280
-108.795044
-33.067390
-139.966171
-151.959122
-109.935478
