# Supplementary material for: Comment on 'Valid molecular dynamics simulations of human hemoglobin require a surprisingly large box size'
Source: eLife. 2019 Jun 20;8:e44718. doi: 10.7554/eLife.44718 (PMC6586461; doi:10.7554/eLife.44718)
Supplement: Figure 3—source data 1. — The zip archive contains a README file describing which source files correspond to the different panels. [file elife-44718-fig3-data1.zip › figure3/panel_B/box3/phi6.dat]

-136.550842
-115.300468
-99.785538
-66.583839
-55.335850
-68.385399
-65.534622
-62.811695
-59.913658
-74.281647
-72.129189
-126.273468
-162.066345
-76.515564
-57.124294
-80.553078
-97.760605
-88.885056
-109.925140
-56.405602
-25.516829
-162.234299
-69.605377
-65.921638
-39.743484
-81.044357
-56.869629
-54.629860
-70.085724
-102.477264
-68.084053
-114.715210
-94.862274
-120.274925
-71.902779
-75.490303
-152.502869
-59.225277
-90.086006
-64.129906
-62.268250
-69.519371
-161.675110
-97.508339
-47.888142
-127.107285
-132.746536
-70.985031
-126.163300
-71.722054
-130.759232
-86.706863
-158.507401
-56.480534
-88.387978
-127.329170
-63.073940
-105.438667
-154.329208
-90.189400
-65.892769
-155.606155
-77.205132
-82.576241
74.219093
66.750031
-46.415810
-54.880291
-66.100754
-139.340836
-75.916496
-58.754375
-78.986771
-147.086884
-80.215324
-147.820068
-35.915882
-56.008129
-144.613968
-55.987080
-62.479958
-82.891434
-128.980057
-118.365723
-110.029930
-143.913330
-127.568184
-98.619362
-47.382130
-125.864288
-57.350040
-63.230698
-74.595596
-60.152618
-63.447701
-64.754883
-30.512394
-61.061985
-79.146400
-65.020676
-56.431965
-60.949253
-129.495483
-124.631592
-86.147476
-56.763065
-73.445778
-146.845963
-74.715034
-61.909691
-136.138290
-64.038498
-82.082298
-32.499161
-99.428452
-70.268753
-80.677299
-123.878754
-65.883362
-76.147919
-139.289703
-68.087692
-75.401352
-77.344963
-15.017264
-59.833294
-64.846321
-64.408958
-58.029106
-66.294662
-54.674446
58.872559
-57.246433
-148.884155
-75.638664
-75.407280
-60.445431
-45.407761
-64.003639
-150.222595
-64.823898
-55.534214
-42.768551
-94.293594
-64.952530
-56.939575
-97.041573
-103.444664
-123.850449
-67.009682
-97.276970
-82.909943
-59.014233
-172.006927
-61.663574
-93.454086
-162.016586
-70.126999
-53.035133
-149.050568
-90.106987
-106.352036
-83.118683
-41.934189
-138.071106
-85.978622
-142.751068
-167.118515
40.663174
64.199234
69.653633
34.261120
62.023605
41.821671
49.216305
89.139549
48.561661
52.729568
64.215836
53.763870
-57.805847
-165.521484
-123.725197
-71.906738
-63.251133
-126.029602
-58.084049
-79.159767
-106.158958
-101.239761
-53.780155
-107.133095
-87.483925
-143.650345
-100.245903
-77.761887
-82.361610
-84.327187
-82.503700
-114.500664
-158.268158
-72.329399
-59.565804
-112.851662
-86.760544
-164.056381
-76.139610
-101.324486
-155.439087
-98.689835
-88.475182
-62.000675
-94.067886
-114.833488
-133.997284
50.232506
57.886711
79.413208
80.162964
-160.536224
-165.934006
-82.813934
-96.389160
-68.220749
-83.756477
-73.840492
-57.223080
-114.378571
-90.660225
-61.270039
-68.353416
-61.347267
-56.345764
-55.407986
-88.425758
-138.396881
-135.937149
-60.468548
-90.504944
-61.353455
-60.343693
-48.259342
-70.698250
-61.896305
-115.788628
-113.732887
-61.804138
-43.910839
-69.959106
-69.752609
-69.244301
-120.658905
-60.792278
-39.007717
-91.224586
-156.195877
-40.297440
-48.634941
-57.254265
-73.912750
-70.634590
-80.628548
-70.720772
-59.985088
-80.435318
-95.047989
61.342541
56.002750
30.073044
80.264992
75.865532
85.730728
53.344452
49.364208
67.615456
58.652164
173.549484
-138.345016
-102.434944
-58.748825
-92.281677
-99.433907
-63.971611
-106.045105
-69.355064
-57.245094
-107.172134
-67.581390
-58.229424
-117.693413
-140.467072
-105.388237
-111.823166
-59.028679
-52.946598
-56.814411
-62.363976
-66.408783
-78.512367
-56.491386
-48.052917
-62.033470
-69.377968
-126.737297
-124.279633
-52.523052
-62.080318
-114.031105
-155.457916
-132.327179
-99.148849
-54.132923
-93.964218
-47.867130
-72.177101
-163.643997
-159.494400
-46.320194
-89.027000
-148.341736
-166.932343
-57.295048
-56.979454
-62.307236
-60.968487
-60.603691
-65.185760
-42.866222
-51.354443
-55.487865
-78.098640
-54.570957
-105.441154
-123.878510
-147.126389
-82.754265
-156.834717
-66.811531
-79.581764
-92.115936
-61.613979
-110.863129
-97.903450
-85.845215
-94.044647
-103.612892
-81.587730
-54.070007
-54.096687
-105.058403
-36.057354
-75.548447
-138.425339
-65.703140
-65.236664
-137.642029
-63.262867
-61.114571
-84.307846
-142.325241
-143.039017
-145.111542
-40.334946
-66.277969
-78.933647
-132.957520
-67.178337
-69.835785
-66.181114
-100.770004
-131.355545
-78.236504
-80.674294
-118.370628
-61.135860
-164.552109
-111.544922
-54.871922
-87.546539
-82.941063
-65.113831
-77.758652
-66.535591
-67.526009
-56.195141
-78.422424
-78.801636
-67.650040
-61.785957
-112.076569
-103.843292
-87.200249
-119.961655
-93.887856
-63.775810
-87.950974
-64.721161
-67.794388
-87.630859
-74.447838
-56.850815
-126.183296
-90.963844
-68.274895
-74.374260
-61.427944
-70.107323
-60.294182
-110.342926
-80.945862
-90.665146
-118.358467
-120.725662
178.982391
-49.093410
-152.555786
-144.695602
-64.793564
-118.960114
-114.295036
-156.578400
-94.489761
-118.021881
-78.397110
-102.858109
-87.800934
-70.720291
-126.935852
-61.394684
-59.438316
-92.201431
-57.735443
-82.959587
-110.884811
-150.132431
-84.265297
-71.106087
-66.031509
-103.556389
-55.982975
-82.754662
-63.012421
-152.272552
-59.431393
-79.899246
-50.853043
-57.851761
-56.231827
-64.993851
-56.578274
-69.614693
-46.171951
-59.999863
-117.353065
-72.654877
-61.834225
-146.446396
-105.041664
-80.982483
-77.842735
-29.034678
-68.196243
-84.981102
-59.722023
-97.850769
-49.147480
-79.470940
-77.082321
-52.035992
-78.379219
-56.357769
-82.368706
-151.995865
-60.377476
-58.484039
-145.343414
-47.242237
-56.848072
-80.895134
-103.769455
-58.294064
-154.127777
-154.711563
-58.885502
-104.764656
-141.888092
-89.358986
-101.576759
-92.189651
-140.109512
-113.123909
-59.113419
96.351616
88.891396
59.534534
98.293686
-87.722878
-71.599419
-68.076584
-141.883209
-154.617310
-151.782486
-47.531677
-71.959961
-127.515022
-59.072689
169.824951
-105.094139
-138.012161
-38.443775
-145.301208
-69.978287
-124.888496
-51.015388
-126.531471
-148.029068
-82.778404
-58.658916
-152.306992
-89.380699
-58.635353
-111.792839
-95.073517
-58.865448
-54.490894
-150.092575
-135.011490
-54.577961
-114.835976
-53.080833
-64.136047
-37.196655
-79.459824
-66.881874
-53.813507
-76.771492
-69.839561
-67.589439
-42.932369
-81.795044
-66.558983
-58.348152
-140.307907
-118.894684
-107.169418
-55.821449
-87.076637
-125.157387
-40.107372
-60.666721
-149.323563
-99.299057
-159.683395
-58.485622
-49.923409
-70.454063
-72.556976
-68.145531
-57.564503
-91.236382
-89.938614
-53.763470
-96.011658
-72.658966
-127.288643
-146.242096
-68.401833
-93.416229
-53.391087
-78.144913
-58.507076
-79.412415
-67.027061
-92.141823
-63.403679
-30.398203
-76.029724
-140.777054
-119.499619
-69.316673
-93.752525
-51.634956
-58.506016
-121.451836
-93.045822
-39.826214
-61.160763
-70.523232
-160.714432
-61.154343
-89.404419
-62.623856
-122.734505
-86.284828
-100.712936
-94.567245
-98.560379
-98.537201
-106.726791
-62.842243
-59.720287
-62.669579
-93.554230
-61.161713
-62.382301
-59.839119
-44.523880
-63.297684
-59.745354
-53.318825
-126.212776
-68.025757
-163.126862
-63.792515
-66.531372
-139.254593
-168.687592
-52.601967
-110.815056
-64.620110
-55.142029
-68.495819
-56.524040
-68.727211
-142.021378
-52.470921
-63.172237
-151.033279
-54.076118
-137.771896
-76.342201
-123.082954
-106.913223
-103.655487
-82.030212
-47.781609
-73.205841
-91.335098
-85.029388
-58.925167
-64.502693
176.645477
-59.203934
-58.635593
-118.626762
-68.478394
-93.126602
-68.209084
-96.484581
-103.531181
-76.473816
-141.894302
-154.518417
-158.034332
-109.671272
-59.460743
-68.593445
-84.431480
-70.850670
-64.269302
-70.208992
-60.275841
-21.907984
-55.495964
-91.857346
-108.202606
-59.473759
-63.943291
-77.995888
-40.348911
-61.602058
-79.586731
-64.702286
-50.943771
-92.386986
-70.139503
-65.529129
-149.643936
-58.066051
-63.468258
-55.606983
-69.379280
-102.537346
-93.889435
-57.511459
-73.149826
-57.031281
-144.070648
-127.487892
-72.730972
-99.689445
-160.139801
-81.191383
-116.429146
-31.125765
-70.927391
-61.500858
-156.588409
-53.705990
-76.608376
-150.630997
-50.784233
-93.592445
-71.663689
-114.135239
-56.472401
-159.107941
-103.169510
-105.401222
-152.270660
-103.188019
-77.735573
-128.576172
-106.231720
-92.767075
-65.336449
-127.993370
-94.356010
-103.558838
-67.727615
-43.649399
-63.593456
-86.406364
-84.109802
-115.686745
-128.676132
-81.713371
-71.863258
-142.220612
-162.552002
-90.881279
-100.129478
-45.097908
-173.252991
51.770737
60.545731
84.862053
81.595596
64.985222
42.525154
-65.946335
-80.320862
-152.172958
-145.915421
-44.521046
-62.557045
-52.423157
-142.769653
-81.736794
-138.250870
-54.691730
-67.741112
-144.174942
-60.691296
-70.299789
-151.194366
-94.011505
-132.257675
-169.337067
-69.306129
-97.109932
-57.568245
-117.985077
-49.158939
-88.737823
-60.592796
-136.814774
-56.698174
-48.417095
-64.878212
-69.999557
-60.735596
-64.622795
-128.298462
-85.419540
-45.218235
-124.965050
-73.002968
-54.353420
-115.717140
-65.971031
-116.695663
-59.368164
-114.315323
-59.425259
-135.622955
-62.650166
-137.946152
-160.360428
-108.395912
-158.335815
-92.575401
-105.524071
-86.413780
-161.890259
-133.225861
-59.161060
-76.928932
-89.610527
-90.695656
-152.391953
-65.370094
-93.416969
-89.259636
-154.472656
-77.880219
-139.677460
-59.699600
-61.167850
-116.216919
-148.326294
-57.759327
-56.837368
-99.667465
-132.442413
-53.501072
-66.581757
-83.323311
-140.818665
-64.874863
-125.202156
-91.086502
-57.044952
-63.062164
-70.895081
-59.857109
-14.988241
-155.213440
-69.731277
-62.496243
-32.672245
-165.158920
-65.616959
-57.235237
-47.913490
-102.270355
-52.077457
-45.069187
-53.553341
-72.724274
-65.218399
-50.096218
-77.316887
-87.163506
-75.754883
-54.462471
-90.026070
-119.727386
-86.012474
-74.425507
-82.690651
-102.165977
-70.828796
-63.666199
-53.580849
-155.891220
-78.575592
-157.788727
-118.372131
-103.831367
-89.311943
-75.486588
-85.364044
-99.808746
-63.934147
-104.234146
-117.412178
-71.139793
-111.726395
-104.483177
-60.853607
-68.253044
-63.628139
-80.335670
-60.444794
-78.744614
-144.201172
-75.531845
-77.072227
-129.935013
-53.098442
-84.547852
-66.381363
-62.423847
-65.435684
-58.876289
-62.600407
-122.178024
-107.420387
-96.203941
-49.709068
-123.128304
-81.696129
-73.869263
-68.764275
-133.829926
-121.706833
-77.340813
-88.539619
-150.071716
-31.060072
-135.805817
-113.897766
-85.819244
-90.996040
-93.739075
-81.702713
-154.810333
-111.800957
-91.562500
-55.748676
-51.944046
-84.282082
-129.407379
-48.407974
-52.381481
-86.639206
-63.496407
-98.492828
-109.917030
-67.878197
-88.388657
-137.132538
-63.163509
-57.315353
-97.324020
-100.443489
-65.636185
-127.748398
-109.644867
-62.077427
-84.704491
-99.003098
-119.089928
-65.468941
-147.302078
-59.394051
-69.973732
-122.647354
-71.382874
-60.514359
-71.484482
-158.907852
-54.513252
-69.497154
-49.790009
-155.160355
-147.991608
-160.891586
-159.531784
-156.487381
-59.722229
-48.799526
-58.028690
-70.638397
-154.575089
-66.850342
-75.746590
-57.851440
-61.955624
-73.629166
-83.528740
-130.935669
-101.135803
-88.537491
-95.022621
-84.626060
-143.731812
-75.932838
-73.079117
-51.789192
-65.844315
-83.932449
-60.921104
-63.565403
-71.651688
-60.359280
-105.410301
-156.397537
-79.895805
-58.447632
-121.406281
-82.694954
-148.839874
-70.772644
-86.146088
-93.169708
-61.203354
-95.452682
-46.654289
-112.006409
-53.491463
-93.696404
-91.688843
-70.308952
-76.246109
-143.431091
-149.179977
82.478004
86.342125
61.174061
84.973351
61.330055
74.892403
82.212692
57.422741
-137.444168
-174.731934
-147.750656
-150.801956
-144.782166
-91.913513
-85.600090
-75.003273
-41.190723
-64.727913
-63.008247
-67.804138
-101.093109
-156.878433
-62.074394
-88.758156
-68.096001
-56.498539
-69.670395
-60.057850
-90.358170
-46.406132
-136.936905
-156.359467
-70.603287
-108.918777
-54.668522
-148.645340
-59.539433
-88.168922
-61.477356
-79.329903
-60.763149
-40.446262
-63.970074
-143.467178
-134.640381
-92.783585
-82.602203
-56.871307
-76.139282
-60.811451
-114.411850
-98.467529
-146.398056
-115.756042
-98.086037
-111.956306
-64.638184
-114.114586
-86.225273
-64.969398
-56.329971
-129.318375
-47.219364
65.834908
52.213226
57.336800
64.146584
-86.960983
-163.976379
-53.784775
-98.807388
-128.973526
-82.635918
-119.939415
-44.222691
-51.943745
-69.922722
-61.153603
-100.633881
-67.545212
-103.809990
-60.879425
-83.949661
-154.370239
-67.612625
-79.072388
-53.915615
-44.201931
-75.858116
-53.078560
-93.023949
-62.240376
-107.774811
-88.545105
-159.792328
-112.932991
-63.916409
-96.656181
-75.303787
-106.135437
-67.231415
-84.070084
-66.860321
-110.736595
-126.143425
-98.845123
-59.870819
-63.339607
-118.918686
-69.007210
-62.104080
-71.637108
-88.689537
-81.789055
-59.602146
-57.717861
-64.816605
-57.964596
-158.905731
-58.940842
-143.171692
-66.601181
-155.612366
-126.042503
-50.078716
-53.295193
-121.795776
-88.651382
-71.270782
-122.804771
-101.335022
-66.652733
-68.791054
-73.801224
-47.690983
-79.332039
-81.587288
-153.236130
-150.593826
-107.964546
-58.070305
-155.494232
-52.921528
-59.498791
-85.656334
-56.325638
-62.871151
-68.308647
-161.512375
-52.400551
-64.306488
-77.854393
-121.227898
-67.168243
-97.063789
-157.891418
-76.448700
-134.903885
-76.394691
-85.263107
-51.303558
-83.663208
-91.903137
-70.051521
74.591125
71.127144
-61.477627
-67.260376
-76.772163
-56.231915
-109.041832
-62.726761
-55.145153
-51.996296
-70.231331
-68.653824
-62.462322
-146.922989
-129.606476
-54.103760
-48.060303
-108.353241
-139.321228
-72.231544
-156.298645
-74.816040
-86.097733
-144.456177
-171.873932
-131.520645
-95.205582
-37.518822
-101.223434
-43.075455
-83.757454
-52.192406
-79.560165
-109.739136
-115.420494
-111.623375
-92.067001
-86.989731
-110.666161
-60.420357
-63.075142
-54.763836
-106.975243
-122.519363
-66.539055
-89.602600
-61.740440
58.945240
52.961582
82.829262
83.239792
55.919823
37.693577
32.792065
59.911041
60.193348
43.370674
56.083435
-54.526726
-156.773651
-56.227718
-65.200569
-173.560745
-149.347198
-120.634354
-110.160294
-79.661850
-169.812286
-85.729828
-144.047150
-142.100113
-123.991203
-47.224426
-114.206841
-116.220413
-95.381073
-79.042336
-156.059097
-150.991562
-101.839203
-70.236977
-156.712997
-60.524994
-71.120857
-106.404633
-70.069435
-62.987980
-64.769424
-62.831451
-139.566483
-47.961220
-122.815308
-109.993546
-59.369492
-152.022736
-67.438812
-66.717010
-50.773972
-144.890625
-63.637859
-147.874954
-98.013138
-70.549652
-76.778442
-124.471764
-75.512390
-92.602470
-71.857689
-78.600922
-61.351337
-66.859100
-72.933754
-91.858101
-152.159561
-83.810753
-106.737556
153.395477
-63.626740
-81.980057
-155.358459
-146.298157
-117.025887
-77.432045
-162.484879
-65.427734
-40.180523
-48.474232
-63.623760
-159.644592
-128.103271
-65.806458
-110.649918
-56.787163
-96.772186
-73.899109
-101.870338
-57.784798
-93.111214
-54.283993
-64.271271
-128.329102
-95.153084
-64.631477
-152.847610
167.665070
-66.983910
-146.478394
-141.653275
-88.348877
-92.573822
-100.998451
-109.889442
-171.787552
-89.890198
-109.889503
-151.772751
-132.361938
-70.302567
-63.032398
-72.198494
-135.650635
-135.051285
-159.391205
-137.827118
-62.620018
-41.076000
-45.969818
-67.563515
-101.455734
-82.133598
-79.579819
-87.789085
-157.438141
-62.363689
-67.864937
-102.844795
-80.890289
-84.420464
-55.446857
-159.592148
-150.652466
-54.642082
-76.906960
-105.443237
-89.009842
-61.945782
-155.680359
-91.577309
-63.970360
-33.387127
-53.239258
-90.536240
-72.696846
-69.760750
-54.899422
-69.396194
-57.130875
-57.795589
-64.578667
-78.751907
-59.089027
-130.937561
-68.368996
-78.284492
-90.288750
-34.531212
-105.836243
-76.495819
-61.097145
-88.351562
-54.792770
-64.918587
-72.524368
-138.454727
-42.050533
-44.550579
-42.680790
-94.249641
-59.521980
-79.799294
-141.068649
-59.534267
-56.588539
-42.025208
-66.795006
-63.837818
-91.891083
-106.083931
-88.008018
-65.423653
-76.857071
-147.661224
-125.374603
-71.463181
-71.210861
-93.680687
-55.845375
-56.305573
-96.438599
-103.077873
-100.308411
-98.578613
-80.591614
-117.325256
-112.202194
-120.564758
-89.105858
-54.000820
-60.561680
-64.177704
-125.056633
-158.106354
-133.294388
-53.780052
-62.190685
-53.826073
-78.000214
-51.692650
-66.280121
-75.030113
-64.503540
-78.624382
-71.177116
-128.233276
-120.085403
-55.448021
-126.217255
-62.052853
-76.728607
-124.353371
-118.867973
-58.088562
-41.902752
-130.510132
-84.561096
-90.147285
-53.730103
-59.196548
-67.458466
-19.520163
-159.651154
-102.819901
-89.391800
-46.074223
-26.330162
-70.294006
-154.858734
-84.459099
-77.759483
-136.560211
-139.461151
-106.332283
-117.422653
-107.768745
-67.379715
-77.924629
-61.252377
-53.896656
-55.884968
-76.536270
-73.415268
-70.979950
-147.262375
-78.653679
-89.688461
-57.452229
-156.322784
-42.346134
-50.224491
-50.339264
-91.777390
-57.520653
-54.619785
-60.208729
-70.349930
-98.900261
-68.371460
-75.360779
-125.035706
-98.647835
-73.106071
-63.148026
-93.023369
-115.364799
-60.208389
-45.791222
-143.677414
-60.051800
-61.254562
-99.864830
-88.570633
-35.752010
-144.326965
-145.860870
-62.794613
-69.365891
-62.951385
-165.066345
-69.847351
-52.515045
-26.521078
-72.856392
-56.716503
-125.192276
-70.750900
-95.057480
-148.908447
-154.695831
-58.645477
-76.600388
-81.084229
-41.741268
-107.037796
-63.861076
-87.780876
-68.612350
-101.525436
-54.602016
-98.802010
-71.118439
-61.750404
-59.508934
-63.661240
-65.455833
-83.051857
-120.757149
-63.347134
-86.227844
-98.046524
-77.162811
-100.473518
-106.525826
-83.605400
-90.360382
-150.519257
-98.055870
-51.179302
-67.923851
-107.168213
-131.330643
-57.613785
-155.234802
-59.350979
-84.959724
-63.882004
-68.038673
-63.876015
-58.499420
-86.913612
-114.222557
-104.641899
-85.244705
-68.937088
-77.619629
-70.957001
-98.720779
-41.970684
-139.642136
-142.800827
-59.538597
-68.676094
-64.969955
-39.757809
-146.787567
-69.140114
-120.485703
40.934380
57.204021
48.039967
56.814075
93.595589
77.262520
-77.410332
-104.136314
-57.621044
-118.809647
-68.562439
-96.606232
-69.476616
-162.949692
-73.336937
-68.038719
-64.185127
-72.851761
-54.039436
-53.415936
-105.938698
-62.737339
-43.591251
-64.313293
-142.545410
-160.580109
79.773323
68.567085
94.219734
56.136448
-79.389748
-119.597534
-57.898109
-86.296562
-172.455688
-59.564396
-84.170197
-79.073540
-76.641640
-84.277046
-65.887840
-59.613602
-101.247948
-87.756683
-135.685715
-115.972122
-120.221230
-90.386681
-69.072510
-62.074688
-35.886749
-63.792637
-62.533295
-65.587975
-81.975159
-60.717873
-35.160595
-81.977325
-95.387077
-50.831638
-33.543900
-47.805744
-130.866409
-109.864586
-62.649242
-118.948792
-97.675667
-102.191826
-51.630226
-42.176468
-108.213539
-99.136398
-140.784515
-65.285591
-132.922287
-66.379517
-68.041374
-56.847626
-68.912247
-132.305588
-117.109444
-163.073624
-138.036316
-67.648888
-72.304901
-64.351341
-125.994797
-115.817520
-109.440559
-44.627903
-53.257118
-176.725464
-154.276062
-112.681602
-100.105774
-61.799232
-32.213600
-150.245316
-67.351791
-176.876877
-67.576042
-76.556824
-92.268990
-58.685715
-107.348480
-84.374504
-82.632683
-53.699680
-109.709755
-57.812687
-45.754211
-86.141136
-43.251030
-65.906898
-122.649506
-67.725014
-69.603233
-117.903717
-133.618530
-43.291626
-70.475517
-84.126511
-114.904427
-55.144096
-54.728584
-62.793232
-164.364258
-49.684402
-124.044189
-64.025986
-71.349579
-83.640198
-61.034470
-59.233486
-54.061882
-88.754089
-66.477066
-58.474716
-163.591782
-56.374271
-96.824753
-62.889774
-71.171928
-118.800339
-76.123795
-85.729477
-74.459465
-137.456650
-57.610703
-163.550308
-70.450378
-70.338074
-85.815010
-117.902115
-80.577469
-118.262016
-63.442863
-68.608597
-144.427124
-88.753838
-102.512138
-54.166180
-51.266445
-77.054367
-74.227287
-59.289345
-132.796295
-86.471214
-93.623863
-81.457893
-93.681465
-76.179077
-59.040611
-62.922409
-55.615852
-55.485962
-108.059555
-103.886612
-97.377075
-64.721222
-115.970940
-105.242134
-65.926224
-91.321777
-64.482414
-66.730553
-61.915031
-114.008324
-77.619926
-86.139366
-112.376945
-105.091965
-72.661118
-116.291435
-99.900681
-62.029785
-137.904922
-69.923813
-105.124687
-82.657463
-119.908447
-60.894520
-137.970367
-141.594650
-74.683678
-66.541214
-74.307152
-95.693054
-129.672760
-68.955902
-64.150345
-117.008347
-78.588654
-112.057373
-86.414703
-62.363010
-44.509903
-123.101532
57.117252
-51.826542
-44.244652
-78.148071
-62.911270
-89.279015
-70.019073
-69.456528
-72.846954
-53.589935
-57.817909
-112.392693
-79.286217
-70.500778
-50.865795
-79.972160
-117.771835
-57.267120
-78.340324
-61.077568
-132.714371
-97.573479
-154.898193
-146.992783
-154.306641
-143.090637
-40.867935
-70.635628
-142.098145
-84.167992
-68.457214
-54.391514
-120.354294
-81.004448
-68.001930
-63.551750
-46.037937
-156.807388
-140.447678
-110.606537
-153.843735
-155.074463
-90.697830
-55.887959
-63.113369
-96.424026
-65.887283
-87.842621
-99.700607
-158.666962
-96.227501
-145.070984
-145.757370
-157.019135
-64.857559
-57.788471
-105.293518
-65.969612
-75.913719
-63.682659
-66.931892
-77.003929
-72.901314
-38.939934
-102.013481
-64.352280
-62.878990
-90.153214
-165.672577
-56.225525
-63.480103
-123.299431
-89.501083
-58.751331
-60.505432
-54.519291
-68.874451
-61.118694
-80.340408
-64.036865
-50.077869
-56.440315
-94.096344
-47.982937
-55.269558
-107.648445
-145.799194
-64.085503
-51.008488
-59.049843
-46.285801
-70.868614
-93.551910
-72.211639
-129.649796
-45.317127
-153.413803
-88.791702
-61.254131
-138.250595
-154.307983
-155.437836
-161.125031
-124.532166
-151.126328
-136.910751
-50.543968
-74.374252
-64.931641
-162.976822
-42.719528
-101.392761
-32.903606
-121.505249
-156.231201
-155.444611
-65.583122
-63.607487
42.407131
53.620319
55.458977
73.000946
72.099731
-76.304527
-163.740158
-53.179958
-67.693787
-51.910557
-72.130219
-136.913071
-63.776497
-34.314724
-66.940239
-115.779648
-67.217926
-88.724388
-65.885368
-68.025856
-76.334114
-105.097618
-80.986359
-129.011841
-57.319157
-66.425758
-55.829533
53.159454
82.911690
-72.016945
-72.965675
-49.028526
-93.459351
-108.292542
-101.669640
-81.051254
-107.629585
-54.105362
-81.030869
-80.359131
-160.646500
-65.960442
-75.759193
-87.058701
-76.379211
-51.834206
-78.745110
-64.876434
-62.586510
-46.553715
-155.739990
-56.016651
-101.693932
-168.285339
-57.310371
-106.414177
-137.686279
-58.758610
-136.414993
-56.753937
-53.226624
-33.823135
-151.841934
-45.046520
-56.368614
-121.925835
-43.713417
-66.141632
-141.214523
-83.542419
-69.870781
-34.490364
-75.774940
-62.961376
-109.573273
-77.798668
-115.915436
-159.254013
-93.769714
-83.085327
-77.146820
-75.231483
-45.215633
-59.654972
-56.761215
-63.383736
-93.826057
-91.214409
-81.570320
-76.225655
-84.181648
-152.426315
-56.377724
-61.021690
-157.308640
-102.701553
-67.010963
-116.172523
-59.506523
-89.060318
-63.720779
-70.098015
-142.713165
-57.823475
-101.195274
-69.358856
-68.326012
-72.517998
-63.922493
-59.740105
-81.258606
-107.039566
-101.114365
-90.690842
-72.658035
-102.363869
-177.219131
-104.134071
-79.538490
-79.261292
-63.548664
-161.270370
-59.642929
-62.444843
-121.097183
-143.349304
-77.872803
-110.908798
-57.375374
-61.563812
-52.067616
-70.542419
-58.474277
-97.207794
-80.376335
-138.080322
-66.097748
-79.984421
-94.398827
-30.235819
-67.800583
78.956276
-32.245365
-104.939873
-140.758194
-115.801781
-39.963593
-55.652836
-117.295708
-139.984924
-39.268276
-147.791290
86.594490
47.002708
57.017448
47.620632
62.013546
72.818550
70.863884
72.450996
45.942703
50.810719
50.879883
51.073215
-152.766235
-114.640549
-92.243568
-52.929840
-154.393448
-59.998421
-67.874695
-126.296799
-80.304832
-95.570831
-68.711662
-62.660931
-47.754765
-62.423214
-84.078392
-125.318993
-58.584648
-59.569069
-62.122398
-57.034149
-54.363670
-122.520668
-79.981796
-105.867203
-160.637802
-33.242008
-77.842789
-60.497845
-75.913872
-52.889324
-59.354259
-142.865677
-48.569290
-79.864868
-125.541451
-147.444336
-80.854836
-79.850060
-113.955170
-62.543941
-61.710167
-64.116455
-76.709328
-50.515549
-148.225067
-62.235996
-63.755276
-94.014488
-80.139801
-56.924229
-53.469833
-73.284676
-57.905495
-147.710098
-130.075424
-157.005600
-109.313004
-130.316452
-46.892735
-58.276524
-141.312134
-85.080940
-59.209671
-56.106354
-68.750412
-78.353615
-59.569717
-87.696770
-53.311825
-64.062813
-78.505249
-158.021011
-99.238251
-144.677277
-106.726875
-154.081284
-141.429001
-125.695938
-145.216766
-105.417503
-151.039566
-161.070236
-100.323647
-137.861526
-67.819557
-146.572403
-71.294579
-77.764175
-65.129044
-112.769066
-66.881821
-105.288139
-70.107018
-54.614563
-34.042377
-52.315887
-93.968376
-57.369419
-59.767670
-42.329678
-70.736389
-118.825638
-78.636978
-96.427116
-148.579224
-57.398052
-49.638424
-84.510971
-71.994087
-58.879910
-84.775894
-57.697277
-63.265373
-117.394318
-134.609726
-70.329201
-114.746010
-76.185944
-134.698532
-126.176849
-98.132126
-49.649502
-157.585785
-124.753151
-77.308022
-59.785900
-142.491013
-82.590202
-62.659401
-32.126987
-60.708492
-61.838615
-60.598690
-60.890049
-80.537704
-42.309082
-95.974762
-57.565495
-66.206116
-104.900864
-149.097427
-127.280678
-129.032806
-134.176071
-110.987633
-79.131409
-72.486366
161.882339
-90.221413
-91.974892
-61.398300
-77.519577
-62.814663
-117.304489
-67.699013
-58.050121
-128.668823
-158.237381
-53.881584
-54.598289
-53.552872
-57.675835
-79.372864
-49.325111
-120.127205
-123.460953
-57.201843
-59.180580
-120.787613
-60.717278
-71.089630
-50.133190
-89.497650
-118.208504
-56.799549
-147.022629
-77.895561
-79.058914
-78.176514
-50.147106
-54.292797
-55.094479
-58.705582
-165.408646
-119.581497
-92.347534
-121.755180
-129.350113
-56.429485
-122.957016
-160.072449
-62.668888
-48.159859
-150.855209
-39.264927
-104.665268
-79.330498
-89.545792
-105.109131
-114.784492
-69.733391
-32.741634
-61.697094
-75.265236
-70.671127
-50.722935
-64.962242
-60.209957
-69.259651
-73.446617
-120.291016
-77.027939
-86.388618
-67.492714
-66.279060
-57.053928
-151.601227
-93.941376
-64.233376
-92.770966
-80.548264
-158.840195
-63.879162
-63.783180
-100.305817
-91.300056
-66.815666
-132.156815
-48.818474
-93.433159
-64.644798
-125.814209
-122.254272
-70.761024
-57.824097
-134.965240
-61.671455
-155.585205
-58.329151
-49.895405
-151.026733
-71.433617
-79.658241
-65.544838
-61.057243
-62.723537
-67.776321
-88.261040
-76.219589
-65.520607
-88.203300
-140.693069
-33.843147
-30.338882
-59.635696
-87.942101
-59.403355
-51.549702
-50.006458
-49.027302
-80.898582
-56.515194
-154.951782
-51.361187
-91.418953
-52.640793
-53.689629
-157.043518
-124.037445
-89.833145
-112.252426
-40.312889
-114.905060
-122.997154
-112.381081
-134.176224
-129.425705
-76.670357
-58.372528
-105.291077
-86.726669
-77.485306
-78.447166
-60.548012
-58.573219
-76.543060
-51.234779
-161.470917
-48.378132
-56.473110
-72.853783
-78.775696
-159.759216
-51.242779
-38.963112
-52.651821
-116.773064
-135.357040
-60.988750
-61.315437
-82.230263
-65.945808
-98.429985
-92.228127
-44.415226
-109.128700
-53.048302
-68.309898
-43.615604
-92.287735
-73.464363
-124.508438
-61.236248
-73.911880
-100.588982
-151.293060
-65.034439
-96.936806
-58.112320
-153.119720
-81.642479
-63.508148
-54.247208
-51.352051
-105.420326
-123.841240
-82.479118
-19.617159
-67.660080
-92.662514
-142.726685
-94.295662
-51.696800
-49.243294
-61.645786
-72.176102
-123.054688
-83.528519
-67.467041
-140.970200
-64.745476
42.991108
58.446255
64.447174
52.909821
83.941818
87.105438
76.099648
64.571823
72.092194
82.216400
64.463516
61.228710
59.597118
70.812187
-99.705124
-149.292404
-158.678040
-60.781387
-71.646729
-86.570045
-106.939362
-108.720909
-149.409332
-55.591145
-73.739769
-94.399223
-143.422272
-65.301865
-52.545284
-51.542862
-138.875641
-65.672455
-159.703995
-72.654716
-43.408367
-74.497215
-161.367386
-97.496063
-81.523422
-84.179642
-82.351448
-50.848045
-139.789078
-114.339935
-133.496658
-88.894897
-154.867722
-102.383408
-84.466377
-31.231411
-152.328186
-70.792625
-60.889999
-96.690063
-51.917179
-139.666733
-63.462563
-76.580269
-73.664330
-69.217102
-60.649986
-54.808662
-52.066536
-110.011444
-171.244980
-54.583759
-125.504936
-42.459034
-72.714874
-110.969284
-60.519531
-80.237694
-63.234146
-92.778084
-82.973404
-64.293182
-70.916847
-73.544716
-52.376263
-69.483017
-53.120125
-57.960949
-119.566742
-147.306351
-94.715820
-55.958542
-58.591400
-70.424393
-60.343052
-58.902039
-60.309147
-49.496075
-40.242733
-146.170532
-62.304546
-96.699501
-81.187325
-58.472687
-162.849136
-80.145981
-88.346390
-80.529327
-81.715660
-65.643257
-102.518623
-174.391586
-85.441223
-62.255737
-68.401871
-69.887650
-142.730560
-65.703995
-157.835480
-52.457012
-77.641365
143.585403
-118.200050
-61.838943
-68.860886
-143.715088
-60.623726
-141.453857
-57.358875
-136.895355
-75.211960
-64.614716
-58.669388
-79.944542
-55.599800
-37.454071
-64.293976
-60.709267
-60.861557
-143.633377
-72.440178
-124.077240
-66.842819
-139.027313
-57.115215
-101.222038
-50.722134
-94.876122
-159.723221
-166.129974
-137.369812
-35.188042
-42.244698
-154.280060
-65.841660
-132.268005
-149.332565
-61.907013
-119.854134
-95.596046
-63.705650
-66.242905
-64.773430
-102.996368
-70.028694
-56.887985
-50.924252
-44.299198
-74.975403
-65.253464
-152.784134
-104.574348
-111.297546
-113.192665
-97.461075
-80.323975
-122.847473
-79.479134
-108.560555
-55.579086
-72.841583
-54.626324
-159.006638
-171.999496
-148.493835
-57.868523
-73.393013
-85.486305
-141.433014
-122.973709
-62.254234
-14.902074
-52.931042
-152.344131
-77.495560
-74.639717
-81.770958
-71.575478
-43.698341
-63.536915
-70.725227
-136.179153
-160.924789
-83.559631
-56.445660
-60.559868
-62.116409
-79.966331
-67.885361
-63.577465
-122.808762
-63.197441
-32.465706
-58.834721
-49.776981
-66.118416
-65.821922
-56.855965
-57.932117
-28.152369
-64.851868
-90.948853
-126.072502
-101.076675
-136.905838
-130.233963
-52.487659
-82.480347
-62.784393
-45.583019
-100.104576
-84.205276
-47.210201
-62.218159
-135.735870
-81.487968
-73.729721
-123.842621
-64.728981
-143.812378
-64.544830
-59.160854
-65.400314
-93.247208
-47.598297
-60.666447
-141.081558
-62.726719
-61.587963
-68.791985
-157.091263
-97.231148
-67.705711
-78.377846
-55.238113
-75.031799
-108.778519
-97.051010
-68.901123
-72.178001
-47.117771
-39.024490
-81.442444
-62.385605
-56.612934
-67.080284
-71.667824
-69.166382
-51.834888
-86.302261
-63.286316
-125.452888
-78.329430
-140.220169
-90.417694
-53.435364
-167.520660
-59.194195
-110.349854
-55.536736
-87.800728
-89.574165
-43.923080
-156.456253
-65.493118
-67.592880
-118.110863
-46.173370
-73.661766
-133.093933
-78.441994
-55.863594
-151.552231
-87.978264
-49.197254
-149.356018
-80.785545
-69.081825
-74.759399
-86.456612
-116.684334
-131.865585
-76.786209
-159.934479
-74.199615
-114.249023
-111.508041
-127.596207
-110.151604
-66.347382
-45.305336
-57.172478
-140.431107
-68.057602
-83.190742
-63.520565
-58.083763
-116.949005
-47.988232
-143.225418
-67.703629
-53.736828
-58.880375
-149.012756
-59.301838
-154.116714
-74.751144
-148.882919
-102.387238
-88.107933
-121.809967
-116.670677
-151.322952
-55.823292
-122.345840
-84.127922
-153.485458
-108.026360
-146.234390
-123.873482
-80.558167
-85.102722
-62.979252
-97.134659
-52.569630
-158.246979
-59.736713
-59.857357
-117.964050
-125.248940
-153.555099
-59.647915
-76.342613
-125.413498
-126.603027
-66.331757
-60.025845
-150.850159
-72.537666
-80.429115
-53.389282
-139.711349
-107.670425
-91.721581
-113.048347
-73.844818
-66.374985
-93.558548
-68.408760
-144.638626
-75.084724
-98.007706
-57.578342
-70.864594
-139.786163
-52.876366
-62.298820
-105.758057
-62.331154
-66.673119
-77.466492
-74.784439
-73.502350
-31.889568
-66.258392
-94.667145
-152.636658
-76.580406
-140.194031
-51.357376
-58.647327
-63.989677
-106.621353
-107.901375
-155.271713
-95.946114
-77.941116
-123.780380
-105.759590
-116.557747
-83.832062
-64.417679
-118.237183
-130.648529
-126.016357
-60.673496
-47.410732
-127.730217
-92.012466
-65.464859
-152.264771
-82.248474
-97.722061
-60.376991
-149.966049
-152.063004
-55.993519
-157.173538
-117.552109
-70.715652
-107.589287
-45.658482
-60.407745
-60.487537
-63.408489
-150.514954
-46.840511
-82.383179
-83.830910
-128.867004
-68.856461
-66.545189
-127.225876
-71.590019
-55.862865
-67.339104
-42.846970
-60.182774
-72.535469
-60.922840
-117.975395
-94.309906
-41.518288
-68.915565
-119.177818
-67.766312
-75.392433
-61.545048
-63.550209
-84.230614
-93.574928
-70.797905
-157.346634
-67.068123
-90.311699
-104.824066
-40.447895
-85.837479
-134.912537
-57.450390
-100.147163
-105.047813
-65.669518
-64.804161
-61.681072
-95.803993
-77.020813
-51.735912
-147.618759
-60.743603
-69.339104
-137.536392
-111.741776
-136.964600
-75.245514
-58.996807
-40.350769
-67.206520
-76.842812
-56.975319
-94.948761
-69.244865
-23.101070
-78.795265
-70.764610
-125.292686
-90.773674
-110.182732
-65.019577
-72.054832
-58.242310
-60.594383
-57.888985
-70.233246
-85.348495
-157.395584
-106.911911
-41.049694
-47.204796
-63.561157
71.222069
75.901779
-143.845398
-88.754326
-119.614777
-161.987442
-77.033913
-68.348358
-80.719185
-73.558586
-57.254974
-148.683395
-97.962975
-54.504818
-74.473373
-125.844139
-77.446625
-167.349060
-105.447495
-111.113152
-93.174561
-82.334450
-33.887970
-61.749634
-157.367798
-104.707069
-66.485214
-48.917549
-99.985817
-60.166233
-71.540543
-66.644379
-59.220387
-166.733765
-55.137531
-67.610603
-48.474140
-63.698067
-65.021179
-69.763077
-115.418716
-147.311661
-149.848145
-80.877754
-88.191833
-74.394447
73.623634
52.818947
51.782829
65.007637
58.339710
45.857109
53.316158
89.465279
73.036453
54.068268
71.599800
48.308022
78.099701
80.705849
45.648651
67.421227
83.921448
-60.526470
-73.588348
-150.968185
-84.093109
-62.281376
-139.406570
-62.199757
-81.575859
-42.327618
-146.991364
-63.681622
-62.246132
-57.793949
-90.666985
-56.722534
-61.522133
-54.230068
-60.897663
-81.088531
-56.638474
-110.285225
-68.383255
-92.704239
-168.867813
-150.362778
-66.955818
-96.762718
-95.959473
-94.527153
-83.447517
-131.857040
-152.435150
-75.717880
-67.218414
-138.347488
-94.154640
-103.088028
-98.523117
-65.486610
-150.014450
-65.170555
-101.240402
-130.546478
-158.912491
-59.157139
-98.683647
-96.817368
-62.468388
-137.681702
-93.547966
-89.136574
-78.609253
-145.841492
-59.777485
-129.438354
-99.971230
-57.496597
-66.368980
-59.806110
-85.203003
-77.236855
-97.740013
-19.013393
-61.363155
-123.491646
-37.332710
-92.526787
-54.254185
-62.639526
-63.535248
-68.136963
-61.268322
-74.198380
-57.877365
-33.458443
-67.417999
-75.895149
-80.057533
-73.388725
-66.919907
-136.438705
-60.551823
-149.591675
-70.728706
-87.879433
-137.955170
-147.935303
-165.222046
-88.304939
-56.883514
-150.726974
-59.547626
-69.674294
-88.788971
-57.720295
-82.318916
-63.812767
-80.129501
-77.117256
-154.000458
-62.108021
-146.492035
-135.158234
-126.318703
-74.900261
-69.398277
-88.979393
-87.900192
-149.500244
-59.632225
-67.612648
-55.962677
-44.205475
-79.510536
-30.072813
-42.164837
-129.134552
-34.605740
-69.371315
-77.731277
-90.804924
-84.329346
-71.025795
-155.908218
-66.077194
-49.958660
-84.696068
63.162102
59.781494
51.947975
78.029030
37.841927
-56.997044
-85.159851
-49.734829
-113.040657
-174.094147
-136.297073
-55.305752
-62.626999
-64.579536
-139.643951
-65.614792
-123.975769
-32.754917
-102.787956
-28.729109
-67.917580
-49.896618
-82.168953
-76.501274
-47.473866
-60.580879
-133.665726
-75.886055
-79.460571
-71.716118
-111.801834
-45.180317
-83.598633
-150.042877
-55.994522
-179.351074
-51.916988
-165.407059
-58.796429
-96.038353
-120.091110
-91.691406
-119.166931
-107.803841
-71.916534
-89.812500
-172.104263
-93.875847
-176.594101
-64.152924
-118.758102
-68.799538
-123.951073
-65.173080
-97.194351
-179.497574
-111.779976
-120.262115
-94.365738
-64.864883
-139.742874
-72.297150
-58.477562
-69.041061
-61.413860
-157.216415
-139.425781
-35.285263
-67.160278
-48.816586
-57.947876
-66.840599
-142.886230
-66.863304
-36.070286
-55.836163
-63.294594
-71.597168
-91.733864
-47.151653
-69.929100
-64.823364
-49.850151
-73.249557
-55.409428
-62.567966
-140.166885
-62.875187
-86.899200
-94.202766
-67.731964
-72.837486
-53.119606
-68.129562
-43.752518
-61.107365
-57.532314
-65.586143
-57.965324
-77.426506
-44.778252
-62.243443
-124.556480
-167.056732
-158.936798
-46.802429
-160.266159
-56.872749
-51.950939
-70.764946
-114.804558
-96.557938
-93.064514
-107.694290
-87.043312
-74.785324
-95.969528
-172.102341
-161.901016
-161.118332
-146.147888
-149.479385
-120.636162
-148.648956
-123.494568
-69.414604
-63.791756
-70.013542
-59.506222
-67.203110
-59.090149
-64.003662
-69.182175
-56.350506
-59.212307
-49.330090
-142.220352
163.800598
-63.780243
-70.255783
-63.282780
-156.908981
-71.010689
-67.118820
-64.601089
-146.949265
-51.252789
-56.120724
-78.674950
-68.513245
-83.735207
-65.528862
-77.133186
-110.828606
-110.718430
-97.968971
-61.870876
-160.770401
-118.992424
-63.434784
-47.971767
-51.506332
-143.493729
-58.264435
-114.263054
-158.036789
-101.184196
-32.416607
-87.915306
-53.906139
-115.339485
-74.792152
-83.047356
-60.254845
-80.857597
-62.194305
-78.150482
-60.984432
-66.558357
-66.792557
-71.936707
-66.096100
-67.545975
-129.533096
-41.338932
-106.972221
-55.658089
-71.769684
-125.744019
-125.433456
-77.545166
-153.025894
-57.278221
-65.680260
-52.947151
-102.915840
-52.792103
-104.223640
-78.782333
-143.957382
-107.591377
-91.735832
-64.808899
-75.589371
-50.941353
-153.121643
-57.883568
-50.296402
-86.910088
-81.064140
-76.105759
-50.200058
-98.039871
-122.947006
-46.279736
-104.935387
-44.251896
-34.793858
-60.603516
-163.843735
-55.180843
-61.472347
-125.699951
-141.379715
-79.176483
-66.199287
-112.998154
-82.208443
-64.855827
-97.810905
-103.595161
-52.998569
-145.504425
-158.738922
-64.558632
-59.764973
-75.112610
-25.065022
-55.930126
-56.029728
-141.899323
-76.765732
-144.685150
-65.520042
-72.677361
-62.348190
-57.775715
-71.239685
-64.433090
-89.813782
-65.630341
-143.268936
-43.860325
-57.798370
-138.587631
-52.611126
-44.080490
-45.979752
-89.444061
-81.204872
-77.426132
-77.015900
-142.414185
-74.169304
-102.509422
-72.699371
-70.646309
-85.628227
-66.485962
-86.058388
-68.523445
-144.691498
-33.324146
-151.434586
-154.241898
-51.939598
-109.184525
-63.308895
-121.335350
-142.800827
-129.490952
-111.483513
-144.468658
-150.840622
-143.762665
-57.166489
-84.750946
-58.026676
-133.610703
-77.277313
-81.409843
-56.092922
-94.755035
-99.717453
-100.849693
-44.531246
-76.538055
-85.746056
-153.982361
-58.806450
-106.174858
-33.283390
-61.049950
-155.407364
-70.135399
-67.793571
-69.551659
-60.328243
-111.806213
-77.733635
-92.612808
-124.597755
-137.456284
-86.362518
-51.408218
-42.994091
-128.520020
-97.434853
-67.381813
-148.847458
-145.227264
-39.486973
-173.002136
-51.351078
-59.768925
-58.526993
-66.206779
-91.667252
-113.867355
-73.542770
-100.778473
-116.754662
-126.236313
-80.466972
-54.394638
-46.015263
-93.901596
-51.689804
-155.236557
-56.053432
-56.710144
-73.207535
-106.605232
-118.959229
-73.785011
-70.837227
-70.925720
-42.454208
-69.415146
-83.479240
-103.072388
-139.554276
-94.686432
-57.656788
-99.625244
-67.228622
-56.820602
-65.163101
-132.085495
-99.497108
-152.003693
-127.967766
-148.476746
-58.907631
-45.453362
-148.378998
-127.816628
-56.739731
-153.498184
-102.918846
-60.422001
-58.218994
-84.490944
-76.487053
-151.577042
-123.536873
-62.508801
-98.090042
-56.637871
-67.862053
-142.574738
-148.659653
-56.136124
-69.651512
-81.458252
-72.158997
-60.698727
-109.565613
-59.128098
-99.861862
-61.424953
-118.072136
-52.609035
-77.502342
-61.817886
-70.451874
-112.380661
-99.006607
-72.733246
-161.541092
-62.197681
-93.555954
-111.392166
-105.480278
-101.124115
-90.791290
-65.592186
-117.822754
-156.663712
-123.677956
-86.332245
-63.901356
-66.846947
-78.029915
-62.169376
-84.755440
-67.079491
-67.017471
-88.226120
-151.985931
-120.447945
-70.358543
-58.339558
-82.025658
-89.114220
-63.496571
-59.076790
-56.856888
-136.336227
-114.526604
-65.289909
-104.674286
-67.662804
-60.175350
-52.189316
-68.308365
-59.546509
-64.025291
-91.825233
-70.112793
-144.532104
-92.080093
-94.762024
-112.847252
-68.485847
-126.335747
-94.671883
-102.514938
-54.665157
-74.761108
-95.695152
-126.599602
-80.352898
-141.639389
-109.909889
-90.706551
-67.422668
-161.362198
-85.005058
-113.269524
-69.235931
-149.346588
-77.930382
-108.757713
-40.439873
-151.069458
-72.083145
-90.947594
-52.585056
-66.653236
-112.621437
-105.785950
-153.633102
-100.722809
-99.062569
-69.702347
-82.699333
-137.467712
-40.254650
-75.877792
-143.218018
-76.319618
-106.381737
-47.600632
-89.276146
-101.919312
-90.417465
-60.332150
-95.817795
-54.028191
-70.625267
-62.411629
-55.326736
-74.068108
-139.600281
-64.337807
-137.794159
-59.303177
-76.507446
-55.624706
-67.829773
-51.768951
-45.980492
-51.459732
-88.511581
-117.500298
-153.144073
-45.966148
-107.518127
-59.782314
-148.354492
-67.785034
-66.052330
-132.950531
-68.548714
-120.921906
-66.179169
-55.932308
-88.305367
-93.539726
-65.531052
-64.075302
-83.825142
-159.739044
-83.357544
-62.946480
-163.687454
-71.393486
-107.509712
-116.261070
-126.008461
-55.217979
-60.793003
-120.987724
-85.628555
-118.937943
-96.199661
-89.943672
-61.911606
-100.948639
-127.690376
-64.334625
-54.786514
-58.013966
-64.987823
-60.465256
-160.461929
-109.411469
-84.351814
-149.961014
-66.143738
-73.218910
-105.306747
-104.334213
-158.572952
-66.467682
-80.924393
-69.726601
-98.960587
-150.232956
-65.392258
-151.991760
-67.510979
-60.894371
-141.018356
-54.866905
-54.327835
-63.887074
-124.228485
-63.821129
-94.527008
-63.811920
-70.762215
-78.068169
-76.350929
-70.072411
-131.957031
-76.542534
-62.673069
-60.857323
-50.517570
-13.204239
-86.492645
-60.066769
-49.026711
-75.858826
-44.316364
-51.796711
-76.736313
-75.132645
-65.460930
-72.967567
-89.851028
-95.268425
-162.281418
-60.780224
-103.428574
-77.637024
-63.698013
-105.563782
-62.764374
-104.779167
-80.898369
-57.878277
-109.672073
-162.963318
-35.405128
-140.874420
-133.757416
-120.643417
-114.747429
-153.264786
-95.068832
-68.516647
-57.820068
-64.434021
-130.057663
-99.413994
-107.715073
-167.913589
-117.053429
-62.254383
-104.082489
-107.361153
-76.795517
177.900330
-66.337700
-99.630516
-66.939362
-72.277344
-65.277466
-82.213539
-107.187180
-152.282578
-42.567318
-72.800705
176.493042
-79.347992
-85.006714
-66.821831
-139.303009
-60.541866
-113.321793
-57.145069
-95.667679
-109.718597
-83.743568
-109.915199
-68.619164
-60.654537
-61.186230
-74.742516
-152.612885
-140.678619
-75.623604
-131.028214
-106.045303
-90.850624
-91.500778
-61.638683
-98.320854
-67.768967
-152.341095
-121.899338
-79.794685
-67.576393
-76.641518
-70.189240
-60.433170
-74.679314
-110.756439
-124.631302
-80.801720
-131.608078
-115.531807
-113.696747
-43.162235
-63.437099
-68.397896
-80.808235
-56.099625
-104.441177
-83.198463
-113.837456
-93.169861
-102.627388
-94.002571
-57.160713
-56.855515
-110.695221
-139.741776
-57.358383
-63.699043
-102.391205
-124.947502
-121.795296
-49.785580
-100.713493
-80.945221
-66.479996
-47.743401
-35.639591
-43.638706
-142.205521
-141.462234
-52.721233
-58.252445
-67.664169
-78.715935
-70.244354
-130.235596
-78.098221
-143.556198
-110.576767
-69.249565
-69.892151
-78.763519
-93.363350
-56.476471
-54.211823
-60.637657
-33.703827
-96.828651
-54.514992
-52.952621
-67.191017
-104.210236
-66.009865
-135.669495
-80.885918
-155.793961
-76.685646
-79.166740
-112.289276
-64.422508
-34.865376
-64.180115
-113.513748
172.810028
-101.930367
-82.881706
-72.607063
-149.088425
-67.896248
-66.578636
-70.487000
-48.248135
-74.638695
-56.528835
-98.354988
-72.663002
-27.897457
-139.079834
-61.901421
-71.344490
-142.299225
-69.418068
-62.971901
-43.225876
-156.209930
-62.109612
-58.114178
-71.351639
-149.231918
-117.643211
-82.087776
-83.276070
-72.935616
-40.235508
-76.187386
-152.891846
-79.872955
-104.828110
-81.421974
-60.237034
-78.032738
-57.002453
-59.217041
-175.709000
-102.557472
-67.043373
-80.886986
-105.797348
-154.726013
-101.042389
-135.581238
-82.077393
-66.427513
-107.443764
-100.519516
-133.021561
-74.279427
-91.167900
-64.684578
-95.738228
-87.301544
-66.171837
-118.997200
-100.413765
-94.175652
-92.867691
-58.387745
-104.378265
-122.588280
-72.912560
-45.747711
-58.712883
-80.701729
-106.195251
-52.498459
-144.107178
-85.196609
-67.723991
-82.293282
-88.419662
-129.383667
-168.438278
-109.336853
-53.807178
-58.119465
-51.344063
-125.143631
-74.185181
-52.117714
-55.361164
-68.902443
-72.458450
-53.450539
-106.415794
-143.252762
-86.640083
-135.002121
-73.616333
-88.598679
-27.985226
-68.909615
-58.004436
-90.502327
-58.389980
-157.450729
-70.747116
-161.734161
-59.539677
-149.173737
-63.806953
16.618313
-57.371059
-87.561996
-145.951492
-59.309959
-56.440922
-63.691490
-50.853134
-73.537498
-59.537983
-108.348129
-48.867420
-50.753082
-58.535667
-156.259857
-53.659195
-78.810051
-123.078796
-100.576248
-149.307129
-163.939087
-49.053841
-109.007889
-105.543854
-48.462093
-115.581673
-159.619873
-72.307243
55.715187
50.320419
60.863224
114.407516
51.568134
-81.078163
-58.827133
-96.310295
-69.994476
-86.208366
-75.916969
-101.962845
-89.562012
-47.366573
-68.704590
-60.322540
-82.188347
-89.808815
-153.577988
-99.826202
-60.940174
77.127457
58.574902
64.014793
55.796474
67.167770
46.607761
-75.323669
-125.683701
-20.235113
-50.432610
-47.767597
-153.850281
-94.326103
-62.211266
-69.397072
-64.325317
-114.183426
-60.258152
-91.922470
-149.160538
-48.773655
-126.730003
-142.935562
-51.540131
-146.660294
-52.581730
-37.474113
-56.602139
-100.363167
-60.024902
-56.995380
-116.393440
-142.335266
-44.724583
-60.531727
-89.842171
-51.186615
-64.041603
-68.743874
-97.237144
-105.640785
-153.289261
-69.613213
-71.700211
-121.411812
-67.691368
-134.749893
-70.388176
-87.041138
-63.158566
-47.609367
-130.984024
-100.002205
-89.928520
-64.509132
-114.382370
-56.542484
-57.236279
-46.178619
-49.352432
-136.233887
-107.869728
-120.241966
-76.198822
-102.880730
-73.358505
-164.150604
-137.172592
-61.317181
-56.314953
-109.989273
-66.514275
-33.581768
-69.377106
-47.032551
-54.959015
-100.408920
-57.643147
-87.044998
-68.999092
-97.126419
-147.404404
-63.281311
-127.171707
-67.730927
53.356304
60.242455
72.292221
74.355881
52.669632
64.232239
52.739414
68.860077
38.887413
82.060867
-68.089607
-93.924965
-86.291023
-159.765427
-129.846863
-64.279984
-61.739414
-58.646610
-69.267380
-148.330750
-37.876671
-110.095047
-72.851234
-44.617786
-133.232315
-58.990429
-84.789299
-84.527550
-134.835770
-171.238373
-81.978714
-83.951263
-70.567734
-145.297928
-55.075912
-54.307636
-66.566818
-139.172272
-116.799660
-64.619217
-100.678520
-80.718529
-152.410858
-52.047001
-75.319733
-62.253468
-79.636978
-97.577225
-61.031303
-65.403801
-110.753929
-60.162685
-114.215561
-71.236244
-59.034687
-85.677719
-110.247147
-96.170792
-94.095161
-155.986710
-72.705467
-130.697144
-32.777763
-146.005508
-61.201618
-79.215416
-58.182369
-142.364059
-38.565014
-67.033165
-49.536854
-62.345039
-146.006439
-134.872253
-75.775139
-127.445297
-56.238079
-105.100281
-63.368252
-119.668434
-58.351486
-67.650696
-51.174553
-52.763298
-73.517181
-99.540520
-66.191772
-78.151634
-63.406700
35.030254
52.324360
49.394100
80.377922
50.745544
48.928291
-44.217915
-77.099113
-113.587646
-110.332413
-78.133080
-59.343891
-73.329269
-40.246578
-143.633453
-56.443108
-76.782959
-67.760315
-159.387985
-67.973694
-145.016800
-116.984375
-63.271435
-82.323586
-162.942535
-62.615906
-72.794991
-62.978821
-66.024467
-158.783417
-52.419056
-134.959290
-147.665512
-55.057381
-141.029587
-98.813080
-68.976410
-66.137344
-113.321388
-67.548500
-58.579536
-66.469078
-156.623474
-55.842815
-61.931301
-51.869663
-152.280594
-71.411934
-58.347790
-61.158752
-72.047592
-71.559601
-98.289093
-39.742928
-87.703178
-62.029125
-133.591492
-92.297096
-145.263687
-59.073299
-66.347527
-53.242443
-140.480011
-64.053375
-132.297623
-87.496094
-154.253387
-162.259918
-70.758255
-67.891342
-160.397949
-64.920685
-57.883904
-83.772972
-120.069321
-98.036636
-117.726501
-93.370323
-88.934227
-59.852547
-152.724777
-89.754333
-156.863922
-148.583740
-48.796520
-119.113708
-133.003830
-57.200794
-71.792343
-67.340042
-70.517776
-149.945770
-62.294636
-77.086166
-90.826088
-70.304283
-81.322960
-88.419960
48.442379
50.244015
57.955894
53.930595
85.922943
-61.813995
-90.465965
-104.829247
-89.095894
-68.145821
-67.470123
-54.959270
-60.608105
-83.384071
-123.412689
-78.132767
-86.424721
-82.101318
-96.946198
-86.870636
-151.219727
-152.200729
-63.378468
-66.438301
-148.272232
-63.694721
-46.891888
-89.610741
-89.555328
-78.736328
-74.244797
-114.573250
-63.555328
-76.778435
-139.234680
-144.336609
-59.980682
-58.736168
-95.946571
-155.580750
-160.198349
-62.986691
-69.986885
-85.773270
-159.840332
-106.644859
-85.366096
-58.766903
-57.224758
-68.995972
-50.888878
-144.245361
-141.341110
-65.435028
-58.841175
-70.096779
-115.263412
-151.048813
-38.788635
-57.861172
-66.034256
-153.174438
-58.393715
-56.161438
-62.057854
-61.408527
-97.423241
-63.541607
-101.118744
-66.509201
-51.220104
-138.091400
-85.519569
-71.506500
-35.086380
-66.301773
-157.896225
-74.947830
-61.691891
-110.710152
171.786316
-112.062035
-54.994884
-150.583389
-122.052170
-88.559700
-55.435986
-57.403149
-53.969910
-131.714188
-71.064003
-61.709991
-150.071533
-138.363922
-69.164673
-39.277267
-61.174175
-65.936523
-46.247871
-75.598038
-83.574242
-80.387665
-119.529099
-48.499779
-55.305912
-71.578300
-95.215446
-87.944199
-57.551453
-147.055511
-84.077438
-63.916470
-64.138222
-59.724770
-149.728088
-25.364468
-49.043167
-114.349190
-104.159714
-66.288727
-162.734207
-87.737694
-124.172859
-90.396133
-111.629807
-132.691040
-115.404343
-76.758385
-64.054390
-55.564632
-68.262985
-56.825611
-62.269112
-72.471863
-54.558723
-88.868179
-59.643082
-58.767628
-90.347435
-129.559174
-146.533707
-91.740593
-82.868492
-63.012127
-81.995903
-73.169296
-57.265713
-61.164341
-67.159233
-53.224850
-49.260651
-77.036728
-52.872356
-58.701305
-56.281986
-118.796738
-64.564514
-78.189529
-130.612091
-142.160751
-78.594917
-51.640324
-80.230751
-92.074112
-134.982758
-55.124466
-99.050392
-44.961720
-41.426548
-52.485298
-64.442871
-120.975754
-104.770409
-127.061607
-97.994171
-94.283829
-75.779114
-62.316826
-58.146038
-92.991356
-150.390091
-67.433144
-45.921455
-91.188766
-74.965721
-85.353683
-78.010262
-79.383873
-63.863056
-131.811981
-99.842537
-54.451977
-135.131546
-112.548271
-62.113792
-61.912266
-144.858627
-57.549725
-146.708282
-60.984818
-74.548477
-80.207993
-68.072746
-102.199623
-56.143402
-66.430542
-149.650391
-58.668343
-81.859962
-109.216209
-95.160133
-39.951138
-87.193481
-119.329720
-144.818451
-100.266289
-55.182213
-100.603172
-100.441559
-152.025299
-76.776405
-162.766541
-72.915916
-46.879963
-54.539379
-110.358734
-59.524063
-154.786346
-148.482300
-110.463165
-47.862637
-63.918571
-64.927879
-67.098297
-59.674084
-140.915482
-71.776978
-138.932999
-117.592850
-53.449310
-51.960434
-57.861618
-66.393646
-65.480598
-82.357162
-70.161026
-35.332539
-132.701996
-157.710220
-66.098274
-64.625320
-71.432045
-89.682076
-133.480942
-69.762054
-59.402412
-62.086956
-80.850021
-138.727097
-83.134254
-71.949150
-123.718628
-106.583321
-94.225639
-146.867538
-51.267361
-151.002396
-68.049652
-100.281052
-66.707848
-90.475868
-82.870033
-103.042152
-91.621262
-59.717220
-79.501228
-91.230919
-58.667572
-99.066216
-67.673920
-150.988937
-59.507603
-61.173386
-80.245483
-75.153564
-78.192947
-82.740440
-153.672455
-67.529282
-75.551743
-78.758072
-60.601192
-66.907524
-75.580971
-65.881378
-90.675728
-151.356598
-56.723640
-120.084854
-38.305920
-89.141228
-123.437279
-118.079430
83.104515
77.137688
43.084473
44.196709
70.519630
47.234730
50.487621
36.313168
59.545853
81.841599
57.485874
66.740181
41.323654
46.150482
80.574272
55.966045
69.097359
54.805759
44.835987
40.156216
47.935932
38.377689
38.617886
68.007530
83.260780
67.613586
-151.088409
-162.290131
-71.572937
-88.730392
-34.189678
-59.454491
-66.754066
-130.683884
-142.741440
-69.788177
-86.213547
-100.226257
-87.648338
-45.348114
-67.539696
-147.832397
-90.872353
-117.091537
-71.274864
-63.685814
-122.924721
-61.956848
-81.727730
-61.616600
-63.440228
-105.789268
-47.515354
-69.486893
-122.529587
-51.954994
-102.101334
-86.747040
-153.563187
-84.691124
-120.169670
-130.986023
-79.077156
-56.833977
-70.425529
-111.425804
-69.714798
-164.626251
-120.809181
-97.763077
-142.421890
-117.263084
-129.645248
-129.093369
-76.925606
-130.273590
-74.125389
-104.481102
-45.076298
-165.601334
-51.890163
-154.324722
-80.244064
-56.542957
-61.004070
-77.597717
-65.082466
-60.404354
-71.733200
-67.400345
-146.089813
-121.507103
-84.526703
-79.371712
-108.705544
-131.821136
-106.446815
-69.278862
-113.682335
-151.039627
-62.699577
-71.308998
-88.848320
-109.367256
-93.678543
-166.812439
-104.806953
-128.594971
-79.726173
-132.934250
-34.879322
61.930012
77.692894
50.313995
57.070427
75.370384
49.532688
75.497696
-101.871330
-60.679588
-96.143639
-132.782715
-68.692390
-51.659660
-98.333603
-99.634315
-134.907547
-61.948814
-65.770050
-71.167778
-66.529877
-78.605705
-141.490295
-84.584618
-128.383728
-77.263695
-160.118286
-68.403015
-89.389923
-72.824043
-83.177849
-55.931931
-47.405132
-91.669754
-65.665329
-59.522255
-146.704239
-66.342827
-53.129635
-49.716938
-55.739182
-70.398582
-57.166550
-147.735123
73.304947
53.845272
87.305000
51.285534
68.767105
62.599903
66.381462
41.196346
86.267715
-72.359154
-58.596676
-64.674057
-92.830612
-127.274529
-36.987309
-56.886623
-55.727802
-62.561531
-62.042259
-70.396446
-59.878952
-139.781372
-72.099838
-61.835754
-79.074013
-134.512390
-61.538288
-82.808754
-58.142918
-83.463142
-122.575714
-153.580017
-117.684662
-83.643417
-119.031937
-102.009476
-81.304802
-68.774384
-105.491104
-40.620113
-68.300346
-60.933125
-65.672173
-133.667587
-73.839828
-65.693893
-151.310791
-72.347000
-75.229561
-55.194675
-120.309021
-70.223572
-138.109756
-73.413490
-88.194130
-105.510941
-166.350159
-105.887093
-114.785530
-146.227875
-114.108742
-102.420891
-48.923336
-96.472221
-64.296951
-58.737595
-92.351494
-67.363533
-157.993134
-67.993202
-75.666191
-82.489296
-102.298447
-91.162880
-106.425369
-58.740662
-63.030567
-96.117889
-63.765366
-48.842796
-142.301575
-124.521156
-59.230080
-66.475708
-85.434822
-55.435276
-67.336021
-70.127808
-58.361866
-145.102661
-40.230930
-51.311897
-61.414680
-35.781044
-76.457191
-74.493370
-52.020733
-84.052353
-39.852596
-77.043495
-48.122456
-117.458755
-151.228638
-90.541840
-152.184418
-143.217911
175.665100
-113.812683
-94.965073
-49.316292
-102.845581
-55.804970
-112.531425
-54.247269
-70.316261
-88.045235
-101.514526
-55.665668
-64.574570
-52.677238
-99.538666
-78.045006
-25.593437
-51.589378
-150.442886
-134.443832
-24.395796
-144.195847
-157.969727
-103.438011
-66.081512
-106.850410
-90.636536
-87.230400
-97.355019
-72.626465
-101.495064
-113.459785
-117.446815
-78.084496
-112.068810
-106.614182
-83.869514
-86.026962
-66.238464
-122.590317
-112.670433
-67.696777
-102.495461
-70.390549
-58.219696
-93.523438
-122.116974
-67.136215
-48.562180
-79.227463
-155.193085
-87.825134
-153.008743
-59.840794
-47.250351
-143.128067
-61.301846
-142.743805
-96.733101
-57.402889
-92.063148
-65.167244
-66.753128
-71.558990
-83.010986
-91.968506
-104.784447
-114.633316
-64.288002
-98.300270
-72.747742
-100.811348
-61.841446
-116.623627
-80.999481
-66.945038
-78.761230
-80.382027
-96.285591
-57.092476
-77.373741
-79.699661
-48.444485
-66.644287
-132.187256
-65.307304
-89.004829
-66.235443
-58.695789
-58.299259
-57.181358
-74.227158
-172.209732
-112.361893
-40.150196
-64.898964
-59.659447
-70.142380
-57.236721
-53.065655
-42.226093
-118.104622
-82.212135
-57.842220
-68.182007
-88.828087
-59.856285
-62.748848
-127.166695
-95.887573
-153.753525
-58.799004
-149.486160
-72.696304
-40.401802
-115.751862
-34.648697
-104.136612
-89.483681
-109.041649
-105.072769
-62.511925
-52.781017
-55.506767
-56.930115
-81.783974
-63.417839
-73.555260
-62.023277
-139.663010
-53.986557
-63.546219
-37.289738
-72.227959
-78.785049
-133.913940
-27.196117
-66.610748
-53.883881
-64.529678
-112.388718
-71.422073
-91.598839
-65.965958
-128.316162
-102.143402
-51.178242
-58.012333
-140.577545
-58.070026
-60.346024
-76.985634
-154.870895
-42.656528
-84.037369
-52.345085
-57.518188
-111.120026
-60.369797
-11.567933
-76.049957
-83.360603
-51.497482
-65.144859
-82.896385
-77.913025
-41.074341
-36.775818
-71.538345
-54.646290
-172.711517
-58.381905
-103.286346
-87.663773
-151.307312
-75.494774
-132.106934
-91.263107
-92.429398
-111.142181
-68.214760
-96.297531
-145.479477
-80.782753
-87.575394
-78.084641
-76.758987
-110.949455
-57.620853
-57.624596
-13.894598
-89.797623
-41.898083
-103.758186
-62.538082
-81.905800
-37.169712
-62.051010
-61.411087
-60.247444
-32.660168
-148.490387
-57.237011
-43.958237
-61.309456
-88.693855
-155.320953
-50.056488
-127.487389
-72.093056
-75.419052
-85.523956
-61.240116
-79.063293
-49.211369
-71.232193
-89.420517
-102.862373
-84.428467
-58.449722
-78.917610
-94.383682
-62.703415
-145.978699
-69.521797
-63.676949
-70.316605
-115.808868
-148.136322
-148.824631
-101.483658
-144.807404
-58.259830
-154.342987
-96.442642
-59.584137
-70.006653
-114.552925
-72.595375
-67.402451
-130.516846
-138.209625
-157.087646
-63.446491
-74.136368
-53.636753
-78.464935
-96.445107
-60.317863
-59.026505
-80.949905
-73.788452
-55.611458
-59.876610
-102.524757
-61.940624
-159.494736
-53.531673
-67.575615
-51.856167
-64.909119
-73.004684
-136.995148
-69.665565
-146.196823
170.458694
-57.301331
-40.472305
-141.958405
-53.895912
-71.646301
-136.732132
-162.009354
-54.308266
-83.703598
-106.626213
-89.461113
-141.780594
-50.685783
-110.758507
-68.084763
-58.137836
69.174438
-65.243210
-64.327744
-49.402225
-92.510643
-73.975594
-64.888222
-129.938171
158.674683
-74.935966
-59.827019
-97.572281
-109.166786
-50.893223
-146.308746
-58.728100
-59.022114
-157.279312
-50.859947
-132.268448
-64.428642
-103.724930
-56.974644
-50.532505
-87.898834
-54.523933
-121.891685
-72.748276
-78.000336
-150.673584
-95.780861
-64.133873
-76.895096
-54.304836
-124.093987
-47.578789
-35.300255
-103.896751
-84.537994
-50.966621
-133.602020
-136.216095
-109.054375
-55.810665
-82.436653
-82.796272
-127.067429
-86.763855
-54.167976
-111.085785
-71.288086
-69.807503
-59.394257
-80.291916
-54.209942
-80.865463
-144.664825
-61.387108
-100.328217
-77.421257
-106.226349
-33.976048
-79.461960
-152.023071
-74.589539
-83.709145
-131.425018
-54.870487
-62.448032
-73.883362
-138.150467
-157.339935
-56.360821
-84.894073
-152.054062
-141.352295
-36.185345
-108.408760
-99.393188
-91.362480
-145.702515
-95.051682
-81.426926
-51.963146
-63.848679
-70.120178
-63.720581
-77.403198
-74.307327
-148.645187
-61.597321
-71.894028
-69.809921
-127.806236
-106.823784
-115.156395
-86.639137
-65.561989
-63.822540
-61.414013
-72.329163
-117.512650
-86.971504
-99.096802
-141.379822
-64.433403
-119.077309
-125.438454
-122.111946
128.390961
-119.260612
-58.667122
-64.676552
-87.605942
-81.417297
-46.010277
-147.093582
101.395897
37.090206
55.487568
52.610722
44.862659
68.815575
48.404202
65.647202
-71.090279
-63.303165
-72.887627
-78.675117
-138.730865
-74.494621
-96.006973
-89.570541
-53.643345
-63.734314
-40.971710
-150.831223
-61.805744
-47.993690
-78.442749
-127.910561
-108.839058
-60.755276
-92.578796
-71.636154
-154.635239
-131.765106
-63.068985
-95.708015
-170.823212
-77.221428
-106.806396
-97.144569
-133.979965
-81.750687
-67.758400
-154.132751
-75.325920
-54.762028
-58.169029
-64.566879
-56.020206
-52.942036
-101.492836
-49.548096
-119.718719
-70.731354
-161.097061
-82.634605
-155.144958
-53.611786
-77.398094
-90.247025
-168.842255
-65.002304
-161.653320
-59.629681
-59.864243
-142.916458
-43.012360
-87.175537
-118.114868
-93.998940
-163.133957
-59.324726
-71.653397
-99.566666
-45.625172
-134.950958
-73.095230
-142.895645
-158.937561
-73.188080
-52.522446
-162.943359
-58.349693
-141.157639
-148.598267
-76.628067
-59.870628
-147.785828
-62.810497
-114.379532
-85.775009
-107.010139
-83.512444
-123.899567
-59.580551
-59.070896
-60.818787
-61.483994
-73.691841
-70.207321
-76.244499
-62.525597
-50.113846
-152.115417
-137.397171
-63.553761
-83.596481
-103.317848
-103.627876
-101.787186
-87.133087
-71.445465
-109.831078
-94.866882
-98.438515
-105.459167
-96.882553
-81.443504
-114.156639
-148.531342
-68.735275
-103.852974
-65.859711
-73.552269
-98.169838
-75.384064
-58.298584
-88.820007
-55.560612
-105.772255
-66.568665
-71.402084
-56.533386
-82.337868
-105.205299
-60.897793
-62.536213
-54.231510
-109.049194
-66.153511
-55.194530
-124.561852
-60.012650
-126.844460
-164.359329
-66.890076
-65.102722
-135.805710
-73.389198
-55.120163
-68.536621
-59.871319
-159.202332
-61.660500
-54.991074
-147.472900
-57.042160
-73.031563
-68.211159
-72.949615
-90.251518
-74.114807
-164.390320
-58.494419
-61.729279
-70.229996
-36.817822
-98.743553
-146.157288
-73.053169
-55.324070
-64.773056
-156.410065
-72.395363
-71.090744
-109.252090
-61.926781
-99.027809
-149.797913
-53.873077
-92.551514
-154.523132
-63.531918
-106.180664
-137.981384
-51.807285
-71.680000
-64.606598
-124.750526
-128.447922
-92.889885
-107.346237
-94.687881
-70.441643
-100.597389
-92.579659
-59.310246
-81.282990
-115.912636
-106.200760
-72.272789
-97.957039
-72.558739
-152.399719
-57.546650
-103.451981
-59.812107
-154.056885
-162.141586
-96.517464
-58.756664
-151.651413
-102.400414
-93.454514
-94.366188
-147.009323
-77.442375
-84.431923
-100.790733
-20.874762
-67.956261
-67.597412
-36.494331
-38.818462
-88.111885
-65.342506
-57.275291
-47.870834
-57.695938
-72.536644
-61.989819
-67.199364
-125.088066
-49.128616
-90.068558
-64.603088
-30.125521
-62.465054
-132.794418
109.709312
-127.309723
-55.082993
-67.496185
-79.301537
-68.560516
-75.070419
-134.171829
-80.437660
-73.695312
-60.354115
-50.720451
-56.082443
-67.308258
-116.719742
-148.053940
-60.225136
-24.381437
-113.509796
-139.476715
-116.683777
-92.197968
-55.711323
-65.015419
-115.686333
-57.751781
-93.163948
-128.209030
-66.747261
-64.907295
-117.810799
-123.487778
-101.657768
-146.770798
-52.071022
-61.282509
-35.917820
-99.340248
-54.502583
-65.255775
-112.460892
-54.227852
-121.278893
-91.877060
-56.931526
-51.679752
-130.000702
-64.090080
-115.082191
-73.079506
-102.934563
-73.807838
-80.823662
-49.133751
-62.318245
-57.038815
-64.732323
-59.909370
-63.541622
-63.637894
-140.365891
-110.979843
-58.671833
-57.582664
-87.497841
-104.696930
-68.521713
-61.164013
-160.675598
-100.419838
-88.160400
-81.758537
-134.296341
-62.081039
-94.150375
-57.002888
-55.477802
-62.467896
-137.302750
-61.842613
-150.693604
-70.112267
-93.936371
-145.812271
-136.800293
-59.638649
-66.350220
-75.948051
-122.270599
-89.981392
-56.689137
-79.668381
-150.504166
-83.890045
-34.982529
-88.338173
-69.387383
-81.492355
-57.684647
-79.392136
-58.053135
-142.112061
-55.568306
-66.176964
-83.381027
-50.454807
-137.456711
-129.077530
-85.339508
-104.439171
-61.840237
-60.285336
-108.023544
-159.403091
-59.086269
-91.323914
-145.397293
-103.077110
-63.246368
-92.396461
-148.753464
-85.719406
-70.296455
-64.770546
-91.726791
-75.434944
-62.562916
-80.409943
-58.237709
-59.616325
-96.901634
-47.250690
-139.116852
-75.742805
-66.450371
-94.127472
-55.936909
-50.219360
-156.679703
-138.361435
-129.745193
-75.861572
-62.282318
-85.880905
-62.503494
-75.771065
-76.069801
-79.400826
-59.097534
-60.997990
-54.868950
-148.038406
-97.972717
-63.760098
-142.360153
-104.140244
-98.839859
-60.010239
-105.616394
-58.826866
-178.026413
-82.244133
-56.379620
-53.461243
-81.673058
-130.691269
-28.058199
-57.122665
-117.262016
-145.809509
-82.074150
-64.347443
-98.752991
-66.202362
-59.454506
-66.348793
-45.731262
-143.077026
-136.147842
-57.247574
-71.118393
-79.634979
-46.725811
-107.877274
-168.892914
-141.012314
-45.017120
-132.044006
-127.563599
-70.647636
-93.266357
-54.396400
-62.094791
-130.888245
-94.624954
-68.132416
-87.399361
-72.165787
-96.620216
-65.853615
-73.749741
-74.474091
-51.053474
-85.745110
-46.783981
-74.466255
-52.922234
-85.850021
-72.920219
-71.518700
-101.587173
-60.666012
-42.624611
-157.437943
-75.037079
-47.282654
-63.240997
-135.426163
-62.158638
-79.145508
-100.950249
-61.948772
-88.259102
-106.450943
-71.581848
-56.399338
-61.871559
-82.812675
-104.437538
-53.215996
-66.750671
-123.732506
-44.426556
-80.218979
-76.289162
-50.328091
-46.888008
-74.180473
-94.968575
-72.167458
-110.684219
-99.027611
-118.823944
-98.978455
-91.382149
-144.889938
-72.422951
-42.951916
-53.972721
-143.943649
-62.015015
-101.839233
-60.885937
-68.445473
-68.982063
-137.831223
-52.173145
-71.134834
-130.194138
-71.187424
-48.151451
-64.697075
-64.881126
-40.769310
-73.052315
-88.492310
-69.449234
-63.528049
-55.557789
-100.407707
-108.247177
-124.246765
-95.950394
-72.598228
-137.953171
-56.653206
-158.255203
-103.312881
-64.032036
-37.401051
-102.863976
-84.448524
-60.316837
-106.620857
-50.562462
-95.062523
-94.497833
-87.686996
-68.494446
-119.096146
-61.618301
-145.601624
-112.572464
-79.427902
-72.502586
-88.690353
-54.829403
-100.186562
-93.365425
-119.330650
-113.760513
-107.513268
-88.485748
-148.336868
-59.326221
-143.131668
-93.568314
-84.333328
-61.248802
-39.865570
-38.239399
-58.337990
-139.991425
-154.075317
-101.198441
-105.801315
-150.789047
-144.924179
-44.881840
-109.515594
-96.507164
-73.311256
-103.102150
-72.092697
-60.509926
-82.069756
-131.654388
-44.499302
-70.770729
-62.995972
-131.176346
-81.088905
-63.509384
-121.352959
-100.604836
-114.075455
-158.827957
-120.807587
-91.188705
-89.923447
-143.008469
-145.544571
-157.946121
-91.317078
-22.334465
-55.940372
-65.510483
-29.625612
-157.928635
-51.197407
-130.731735
-101.426613
-60.862011
-102.405937
-77.428665
-119.225754
-101.513321
-91.392609
-59.275631
-52.718933
-113.189308
-69.304977
-136.868576
-59.936382
-91.659599
-127.602722
-59.988422
-100.292412
-71.461769
-57.163300
-102.470322
-67.244484
-55.158058
-156.320343
-63.198158
-57.234207
-66.309517
-100.088943
-120.676048
-116.661331
-63.853783
-95.430870
-155.195465
-96.374718
-64.336571
-51.846321
-62.735107
-145.115509
-80.159790
-93.572632
-78.722198
-47.199459
-164.741257
-63.338760
-135.107544
-69.829514
-79.649529
-46.807549
-69.652885
-113.025505
-113.037949
-93.183990
-104.958672
-64.070976
-108.745834
-74.801384
-64.972824
-82.253761
-28.940811
-68.643250
-72.445488
-57.813164
-80.593285
-63.481079
-65.912140
-63.431602
-54.640453
-60.243958
-60.148434
-59.369366
-77.458443
-64.212135
-53.694492
-80.919754
-149.969452
-75.049484
-65.160789
-83.225273
-59.116806
-68.650925
-64.179924
-62.556976
-84.615959
-73.801872
-100.490280
-51.388287
-99.431816
-70.263893
-104.680939
-74.340981
-59.928242
-89.130142
-126.718086
-102.306000
-160.114975
-145.324051
-91.595673
-139.123291
-108.369865
-148.132034
-166.489227
-100.412003
-103.609154
-116.157356
-105.360855
-31.384171
-91.896355
-60.089828
-142.162292
-94.957191
-58.604046
-55.469433
-66.065414
62.240273
161.931732
-62.096867
-110.030540
-67.819618
-72.592010
-76.852295
-146.560913
-78.797768
-99.984802
-150.374771
-73.402725
-151.422806
-66.604446
-53.466457
-56.338570
-61.762405
-118.025528
-165.201981
-112.646675
-105.665901
-87.754089
-95.107918
-93.365364
-76.240410
-43.880627
-70.286125
-163.618286
-89.384583
-72.542702
47.636860
-99.473389
-143.703125
-63.206757
-71.682350
-58.443890
-48.379494
-55.166595
-98.305916
-77.515038
-52.264294
-74.650627
-86.029099
-40.266758
-48.708096
-160.139923
-64.506386
-112.343246
-62.590088
-122.770126
-104.916321
-111.200432
-83.156593
-119.295258
-87.091393
63.115181
73.318794
-84.254074
-56.721203
-59.600960
-90.995880
-60.508118
-51.516922
-67.138161
-77.210083
-98.242760
-101.596024
-104.723541
-67.925110
-134.878860
-96.124237
-92.174950
-65.477745
-89.464897
-108.901855
-105.951797
-88.600067
-130.147110
-79.994827
-61.913879
176.604645
-95.509811
-73.811279
-119.438774
-38.821693
-65.350975
-52.870140
-71.975563
-77.677612
-72.037193
-88.915100
-69.055565
-80.615723
-71.096130
-148.133865
-68.633034
-68.111572
-97.706360
-133.117889
-59.457947
-46.232052
-139.294617
-66.794220
-76.378952
-79.988525
-111.014595
-70.784454
-88.598961
-85.283463
-107.143600
-71.586777
-91.091087
-80.221916
-78.508659
-140.312653
-75.357597
-65.476715
-88.749313
-67.828201
-114.082230
-139.914185
-52.642277
-137.387192
-75.202103
-175.025497
-83.461731
-157.874649
-117.670845
-140.072876
-63.404869
-67.298157
-119.505959
-86.032280
-69.226166
-116.962448
-58.944393
-127.766357
-61.360928
-90.334763
-118.813744
-78.483025
-54.004009
-135.654587
-41.850727
-98.006050
-148.428711
-62.693775
-96.112350
-97.314507
-63.622757
78.286934
46.964184
80.045280
51.296486
-155.080185
-81.440163
-109.873055
-56.566391
-146.339920
-137.445633
-74.334007
-121.210976
-66.288475
-155.471252
-42.576103
-78.579269
-108.502914
-79.433578
-66.847809
-109.278656
-154.405106
-88.419167
-65.289391
-125.346916
-117.912926
-75.308586
-59.409344
-61.788147
-141.445450
-115.558914
-105.361404
-95.272629
-103.443474
-161.848709
-53.446770
-127.994804
-88.856339
-54.260220
-96.080986
-92.741661
-62.490482
-98.793755
-85.548210
-84.711258
-98.105034
-134.697739
-134.598801
-59.530247
-74.621254
-54.810043
-33.087051
-39.734249
-73.000992
-33.219250
-59.937798
-126.777374
-119.659073
-88.806549
-71.168831
-104.006073
-119.048157
-64.585060
-93.482834
-78.880058
-55.832798
-72.549431
-61.307625
-114.228935
-63.778915
-65.804825
-51.421585
-47.960159
-149.279190
-45.950634
-158.882233
-71.795479
-151.755905
-70.751350
-70.283333
-72.085304
-116.951790
-75.461937
-92.167656
-66.814468
-172.101913
-58.148533
-82.396805
-53.017544
-60.627556
-79.609795
-58.579647
-63.688465
-99.645355
-59.221275
-81.479874
-75.906082
-98.343620
-93.480949
-90.900551
-99.595612
-67.583252
-86.517181
-58.494801
-58.344505
-62.464344
-137.844452
-156.754425
-111.919319
-65.753731
-100.269737
-61.700645
-58.177998
-133.135391
-128.110489
-103.224312
-139.488113
-90.345833
-63.263817
-82.710472
-102.114113
-96.794716
-121.119682
-100.555717
-72.787766
-72.636719
-56.714466
-65.549385
-128.296921
-127.298164
-59.019451
-60.434883
-80.194862
-110.132774
-74.434517
-58.208256
-81.993736
-81.138908
-108.798004
-141.114517
-94.193047
-78.945427
-87.230011
-151.912109
-120.321724
-127.787071
-73.973297
-75.272995
-56.908031
-55.686459
-63.734035
-144.789993
-61.926632
-68.875237
-88.981483
-42.929173
-64.280952
-113.821121
-122.558937
-96.249626
-54.200008
-65.325981
-156.716614
-65.926826
-52.612980
-141.024521
-40.630825
-51.946503
-32.118858
-137.629196
-64.300369
-59.051388
-89.702171
-118.956604
-53.535313
-79.783714
-117.203430
-70.311066
-129.381104
-86.685234
-114.819847
-60.352505
-166.267715
-50.995041
-50.259968
-120.536385
-112.282043
-59.321350
-47.103951
-60.284271
-71.441093
-118.941124
-75.455994
-129.673462
-128.079163
-57.892612
-96.338188
-66.651062
-123.488258
-107.823174
-45.325253
-56.693039
-77.529869
-71.433693
-108.165489
-113.300476
-60.133343
-64.003098
-111.806763
-157.308105
-49.698994
-66.872803
-94.395180
-141.608673
-67.554008
-99.074829
-120.518883
-114.648216
-152.593246
-68.746025
-110.299820
-65.360153
-69.910332
-68.153923
-57.701340
-149.048767
-115.165482
-105.381950
-70.443497
-81.985664
-137.024399
-85.731079
-61.881039
-155.160156
-79.498863
-54.103436
-115.013168
-105.494728
-134.864563
-95.126007
-57.006157
-63.850674
-60.308475
-109.923462
-170.432434
-145.214539
175.544067
-51.310143
-75.544281
-125.228218
-70.706085
-63.094860
174.196060
-63.399487
-146.110107
-91.460709
-108.629906
-69.326363
-82.383934
-67.351631
-133.038437
-65.197624
-141.317474
-86.241409
61.519539
98.400589
-131.793472
-147.238571
-136.025894
-59.665447
-87.840637
-57.932659
-72.952515
-83.981941
-62.992039
-149.761169
-68.232544
-83.481682
59.954796
76.312210
74.026733
81.273895
76.206253
53.732006
53.141815
76.449707
46.615833
69.027733
45.841927
-94.832748
-75.391594
-80.144707
-95.901222
-70.484673
-97.373657
-99.492409
-81.385269
-112.004517
-63.288933
-78.145706
-73.844986
-77.655144
-74.164604
-96.164764
-152.953247
-59.995682
-64.864517
-89.379646
-54.073177
-56.978226
-53.203033
-140.047256
46.655464
70.816711
56.226460
74.949158
53.178764
65.191048
51.746014
44.619865
69.351143
84.203529
47.559124
41.590591
78.454292
81.541687
54.083408
75.171852
-71.980766
-75.100784
-147.694733
-102.945953
-121.624641
-71.039101
-64.772636
-40.569401
-63.239071
-58.423412
-69.853241
-61.280155
-40.555016
-68.130569
-71.060104
-111.534325
-49.548626
-67.046326
-79.618469
-54.236393
-83.279587
-78.864372
-59.804798
-61.963409
-111.854645
-60.231625
-55.525845
-40.882378
-103.861794
-120.820915
-149.806961
-57.518002
-79.410667
-78.963264
-68.164818
-65.632256
-146.139969
-67.395737
-99.103691
-114.393402
-62.796429
-62.786236
-74.274971
-86.578835
-56.890495
-63.534744
-68.223778
-58.090115
-48.573044
-64.410034
-71.894592
-87.884758
-63.433918
-80.538559
-89.982170
-73.009880
-106.373924
-109.233307
-171.184708
-109.936234
-106.280602
-72.334282
-142.105209
-68.115646
-56.055889
-58.218781
-144.807175
-42.181904
-64.906319
-51.813274
-60.340252
-50.199547
-132.152390
-63.059010
-111.071304
-63.533829
-115.961281
-128.933136
-54.731529
-62.528965
-77.467796
-67.449974
-48.270115
-51.754436
-49.509109
-55.656414
-66.398407
-151.271378
-66.922874
-67.499672
-66.861771
-67.499641
-150.747330
-84.692070
-57.551620
-127.355507
-118.558174
-111.937157
-87.820030
-94.370750
-46.573452
-58.749432
-69.448090
-54.851547
-64.010010
-147.040924
-29.129543
-136.109772
-132.064240
-81.282715
-62.663471
-137.302826
-112.092979
-110.583740
-127.848686
-119.332413
-82.329697
-68.216011
-102.960312
-161.665771
-177.207520
-75.057945
-83.488091
-108.015625
-146.145416
-66.971512
-64.733559
-152.334015
-85.521179
-65.148529
-63.141121
-68.119690
-73.675049
-64.932411
-74.487572
-63.503441
-86.712593
-63.478306
-94.052284
-96.169701
-43.390194
-144.139511
-65.269737
-77.907173
-96.540031
-50.245979
-120.538094
-80.719505
-78.487869
-60.896404
-51.076050
-57.185307
-106.329651
-84.746735
-67.372925
-130.959015
-94.864441
-36.490959
-70.307419
-68.670494
-71.914131
-68.959167
-160.139175
-77.162636
-96.955238
-72.978348
-67.680382
-66.606682
-92.612411
-106.415733
-111.864716
-45.259357
-59.081707
-77.616463
-66.054825
-75.089005
-144.853333
-53.563148
-72.650299
-126.762184
-46.587643
-62.081253
-136.506470
-119.307350
-124.921616
-154.071167
-57.164871
-158.046585
-129.741013
-78.608940
-67.450447
-160.323166
-124.923035
-64.941757
-60.963097
-62.974216
-82.106163
-53.870930
-65.329597
-122.263725
-71.375969
-48.264370
-43.900055
-103.310242
-130.803513
-71.224686
-84.999077
-61.506302
-53.934540
-155.207687
-68.433769
-85.971420
-102.193764
-155.887619
-119.143394
-142.076981
-71.568367
-78.233795
-71.202316
-79.158333
-51.256557
-72.430168
-88.759888
-31.057398
-58.870300
-64.018623
-88.719200
-58.456970
-55.290306
-69.516518
-93.230316
-74.662979
-72.229668
-138.149551
-88.913391
-105.199554
-94.174614
-74.541611
-110.719093
-141.459778
-153.841599
-108.166626
-72.655457
-145.028442
-61.836628
-71.579041
-139.520264
-47.167377
-62.530167
-118.485771
-52.728676
-168.347015
-105.340378
-77.485687
-92.464394
-79.934959
-84.692039
-93.898682
-69.614021
-52.569916
-158.385681
-54.581505
-74.913063
-54.929371
-68.036537
-68.722488
-72.640190
-157.453781
-70.813637
-61.784386
-51.560364
-52.392105
-81.719154
-56.164097
-95.539124
-90.396904
-63.303802
-64.475929
-97.565468
-37.186859
-74.233833
-64.118118
-63.154522
-25.229683
74.251740
67.587471
64.901535
43.630962
55.643673
59.063313
62.549393
58.631611
46.012230
57.827549
63.627758
77.727402
57.235386
55.911926
52.849518
77.405594
48.710838
58.976215
52.025955
38.927174
45.803253
54.241253
52.030396
72.944275
78.688049
39.073002
43.143539
64.332588
9.882145
-86.046242
-64.383461
-54.700409
-51.406246
-153.590347
-166.179123
-70.915436
-55.184410
-98.381233
-166.705170
-58.911213
-142.424850
-58.266525
-114.334488
66.638916
43.487411
101.074776
56.027203
51.345715
52.523273
-42.469040
-131.341522
-66.629929
-153.186401
-133.557983
-75.683739
-110.153954
-117.849632
-124.704834
-90.908440
-63.235527
-140.099380
-41.491230
-65.741554
-105.631233
-72.299164
-92.788452
-44.776276
-78.601913
-162.658264
-133.122025
-62.416996
-139.286148
-133.871429
-83.774445
-60.320442
-60.631714
-52.585522
-57.507637
-49.591866
-42.856617
-62.330891
-124.071732
-121.440590
-85.691360
-99.186790
-68.438240
-73.362015
-67.155312
-92.240654
-72.851929
-132.178192
-56.420567
-117.313820
-176.706512
-99.728226
-120.335808
-67.819969
-145.230667
-92.388390
-122.698334
-75.921478
-65.368172
-99.862206
-64.770218
-67.272980
-54.415527
-141.965668
-60.658497
-95.229713
-63.663597
-76.414085
-108.421173
-151.627731
-54.559742
-117.989464
-93.253662
-141.885635
-91.374855
-63.208126
-69.908188
-61.736832
-84.500603
-80.771156
-146.254929
-68.134933
-159.009033
-68.010384
-63.027611
-68.557480
-66.049713
-65.264763
-44.515694
-95.320473
-150.526215
-62.433949
-55.651314
-66.728119
-70.869347
-68.940765
-62.595287
-60.565735
-128.155594
-45.786194
-32.128147
-146.869904
-85.487335
-57.858379
-88.096092
-76.630455
-131.641678
-57.657879
-170.302017
-86.010925
-112.435715
-93.251511
-143.813934
-121.703224
-68.462143
-62.050892
-143.203125
-138.723419
-132.164719
-71.775887
-111.944778
-109.954727
-53.381329
-59.554764
-59.241302
-55.116982
-69.952034
-70.352753
-45.717308
-56.616402
-57.389488
-64.575523
-64.049934
-102.595078
-73.613205
-77.677139
-147.707230
-54.906307
-55.416260
-153.920029
-69.284737
-66.903374
-67.073631
-117.967072
-40.720028
-54.071667
-97.124153
-159.066315
-74.280388
-106.605583
-90.336823
-147.099869
-77.236786
-46.489738
-60.021938
-111.180801
-61.334011
-62.890125
-82.016731
-52.828854
-75.116478
-75.374771
-80.475861
-65.544807
-165.722672
-113.761887
-60.409210
-81.529053
-81.356941
-108.491829
-66.257591
-144.322983
-52.251930
-124.968277
-80.979843
-57.793129
-76.591629
-53.813168
-85.167503
-91.491348
-131.428986
-63.846256
-23.649830
-54.804626
-62.573292
-85.074677
-56.134663
-83.249634
-107.583191
-59.851379
-36.555397
-52.017586
67.043999
55.611309
-59.397324
-64.685249
-57.155380
-59.668610
-60.140099
-63.537010
-55.142189
-33.556080
-72.290497
-122.824120
-66.003754
-131.219910
-110.977867
-162.923660
-117.501907
-54.880272
-100.940948
-95.613396
-85.565750
-103.261765
-107.706261
-76.219872
-131.212143
-143.490402
-63.397240
-70.172607
-65.318077
-84.369865
-61.547527
-58.605827
-118.695229
-61.079330
-68.770912
-96.782936
-91.653625
-157.282028
-128.086655
-80.221855
-65.058052
-95.451317
-64.642975
-56.416550
-63.313110
-90.746445
-51.238808
-90.962715
-108.233986
-149.367752
-112.502571
-63.831066
-77.832771
-169.665298
-67.851547
-79.197624
-38.195110
-49.414482
-65.203888
-87.664871
-55.619740
-88.582710
-96.417343
-102.308998
-63.889572
-50.924419
-95.863556
-60.119225
-58.792522
-121.010811
-61.315037
-65.193245
-77.005066
-120.812843
-133.842773
-79.636169
-119.285439
-106.372360
-61.855911
-107.609116
-73.135773
-72.639473
-104.446312
-61.672916
-97.215347
-102.169876
-52.844173
-89.617943
-75.203606
-76.907417
-86.315239
-105.029480
-94.936943
-91.958725
-50.226803
-67.390221
-61.405651
-63.943970
-79.987686
-69.805054
-60.006870
-116.270027
-119.972992
-51.171608
-78.893768
-161.637253
-111.905365
-99.361954
-111.379395
-120.291138
-153.617371
-74.680061
-96.989700
-56.251251
-87.642136
-154.941940
-118.436333
-123.200256
-59.240891
-115.288643
-147.233612
-117.713875
-119.004745
-62.323982
-79.434944
-104.224907
-110.946007
-92.383682
-88.398369
-150.645996
-68.589760
-120.918900
-164.783585
-109.709808
-76.594826
-137.298111
-68.013611
-55.009041
-86.251968
-147.095871
-130.666901
-58.029270
-152.189224
-112.320694
-59.002209
-128.088913
-44.436005
-48.910789
-63.107353
-72.932785
-63.311001
-63.129017
-53.301392
-73.032669
-57.226997
-75.144470
-59.050411
-85.185524
-61.307255
-62.784721
-76.608978
-48.379776
-39.855598
-77.222687
-62.310638
-70.133026
-147.979568
-85.325531
-57.966782
-112.848579
-58.331459
-92.106796
-100.566422
-116.363876
-164.866379
-61.224705
-88.336891
-60.127373
-142.005981
81.668701
57.278538
74.380562
51.223804
64.481155
-145.477417
-96.687859
-98.077881
-87.178886
-67.589523
-92.495979
-118.593376
-54.610191
-117.496490
-146.505783
-67.004044
-141.609299
-61.882145
-62.681557
-63.445332
-61.235825
-137.245087
-61.804615
-65.883881
-55.452423
-96.277878
-109.178246
-39.832146
-54.013264
-68.609482
-103.577225
-124.312248
-73.345619
-117.644699
-98.093506
-107.250183
-83.324776
-154.818787
-71.944458
-67.796371
-127.208740
-63.065365
-94.631653
-107.138931
-61.623581
-84.772774
-56.925995
-122.600082
-61.615913
-94.050827
-78.460602
-70.381676
-65.427666
-47.262066
-145.851517
-63.267548
-72.539963
-64.610550
-55.344479
-75.988884
-73.647087
-103.942520
-64.636002
-110.178513
-61.571514
-104.392929
-64.905479
-62.634457
-63.682133
-91.258743
-89.438484
-59.644508
-81.702713
-76.466637
-76.496681
-124.607094
-68.576874
-53.775867
-54.203648
-57.123081
-60.024776
-65.012489
-70.751709
-59.984528
-96.305740
-57.564995
-115.474899
-165.870895
-113.921577
-127.927811
-107.731949
-56.622932
-64.301956
-87.979469
-82.852707
-107.896698
-65.901382
-61.664043
-91.150314
-119.395782
-70.988899
-97.930618
-83.056046
-155.976898
-37.056034
-107.966087
-120.951309
70.071884
84.043503
44.170933
-52.947777
-123.312943
-69.885399
-125.930061
-91.189774
-57.345638
-81.574348
-62.365101
-76.976051
-48.146809
-120.578949
-84.689743
-146.013596
-75.112785
-71.721581
-50.654449
-64.864967
-95.817863
-80.402298
-139.747513
-144.747940
-108.130959
-88.398796
-53.713902
-98.744453
-90.533287
-51.326019
-28.476053
-86.017998
-77.131058
-133.379715
-99.394432
-65.513580
-152.079498
174.766464
-73.163620
-155.248505
-99.199432
-97.116417
-59.957024
-58.742668
-59.386517
-66.738144
-113.145180
-119.884071
-59.074467
-148.784515
-75.804192
-91.380081
-154.608475
-45.625080
-133.358673
-64.774803
-115.461975
-45.721588
-89.132874
-36.573582
-66.011635
-53.883648
-75.062843
-67.874374
-113.288170
-164.391525
-85.966049
-152.698212
-140.437973
-64.211914
-69.162132
-55.981071
-71.843872
-80.684723
-68.888824
-120.712006
-84.756035
-74.514267
-56.821877
-93.905251
-76.071335
-64.475906
-95.769844
-126.758499
-64.681381
-62.089680
-31.766590
-142.432816
-87.752800
-49.423992
-134.191925
-58.852985
-115.967796
-88.832848
-51.278835
-69.216507
-49.182388
-61.273479
-100.317955
-77.126656
-121.640305
-110.501251
-132.551697
-114.747391
-42.825577
-110.628220
-83.015167
-61.546734
-68.889328
-114.223534
-46.219261
-141.528549
-95.426964
-89.806725
-50.847485
-72.571671
-72.497826
-108.159599
-141.204742
-134.091721
-62.893295
-117.620453
-57.983379
-52.714867
-142.855301
-85.197502
-143.059967
-16.337517
-142.237091
-57.162437
-56.615940
-80.720917
-67.152077
-70.165710
-147.954041
-73.544060
-71.611053
-80.788734
-53.859150
177.218903
-100.790108
-82.597473
-146.820679
-80.232140
-81.258049
-122.654526
-127.224342
-40.889336
-65.427704
-74.265366
-93.237045
-66.121437
-60.414276
-59.172043
-72.764053
-54.546791
-72.898346
-81.698212
-72.616875
-59.766918
-72.070236
-147.192520
-141.639069
-60.930153
-73.031616
-156.122086
-78.289604
-72.028137
-75.185623
-50.271965
-67.206070
-107.874489
-136.374741
-63.878098
-99.240585
-79.120934
-138.610657
-113.326149
-94.922234
-92.887978
-117.632858
-164.413620
-66.912071
-63.338726
-68.790382
73.091713
-64.717567
-56.427685
-95.489563
-61.963322
-57.621685
-57.468742
-67.594872
-61.011261
-136.613205
-42.785553
-72.759499
-134.543457
-165.284821
-108.614319
-96.860062
-75.638084
-79.381401
-60.363659
-102.228020
-80.824669
-58.115459
-52.148380
-75.111107
-72.390656
-62.605949
-130.054520
-63.782570
-125.438286
-77.788147
-104.217278
-63.208542
-93.806580
-141.515472
-123.395424
-146.854385
-61.525215
-158.365372
-82.419304
-94.229477
-84.894562
-101.698296
-57.850933
-66.788963
-92.437019
-130.727737
-108.621521
-60.375126
-108.358604
-106.537430
-77.601326
-54.416054
-60.479794
-164.593246
-89.821938
-54.181149
-124.206711
-73.238365
-82.205963
-35.879890
-148.537079
-59.459396
-72.802773
-59.626579
-66.437836
-148.134338
-157.215866
-63.008156
-41.903572
71.012672
51.479683
40.543625
-121.788155
-101.287201
-107.375786
-80.300903
-76.727013
-139.895844
-93.038902
82.873253
31.030056
60.426052
-69.097809
-155.407852
-62.251808
-71.904228
-81.004219
-71.014046
-68.936867
-95.918243
-42.854153
-63.097542
-113.492126
-114.392677
-140.489166
-156.727692
-62.395756
-100.712479
-74.401421
-77.913292
-72.160011
-55.387753
-90.603767
-58.812592
-88.383293
-64.138527
-28.261873
-104.514984
-101.051277
-50.684780
-144.298264
-70.952370
-46.688339
-81.646439
-60.971687
-153.035858
-101.578636
-57.857212
-94.126106
-98.485321
-110.515976
-154.988861
-94.245766
-94.585381
-157.530975
-74.562614
-66.702744
-105.169693
-157.417999
-60.536194
-75.494453
-71.701050
-77.156357
-79.841568
-66.239372
-58.559860
-139.571091
-65.622704
-73.230659
-54.908672
-77.200531
-76.278137
-75.343338
-46.731621
-67.291054
-161.484863
-59.979134
-76.496361
-69.794273
-143.690979
-78.025131
-29.988134
-58.893059
-61.044445
-141.858353
-74.760681
-133.381012
-107.875793
-78.719131
-100.524399
-52.036491
-67.593781
-62.966499
-65.981430
-58.611092
-48.469448
-75.245087
-71.756226
-63.027309
-59.192642
-64.252235
-113.505531
-60.263836
-67.728989
-127.960487
-95.996994
-62.441845
-77.352196
-115.208649
-64.975151
-57.060131
-58.536385
-63.818558
-73.600334
-60.100895
-154.480850
-57.718742
-127.542931
-84.367088
-74.900047
-88.564156
-55.894348
-98.555038
-136.591156
-60.305061
-47.141548
-71.797935
-81.599518
-64.046547
-110.237732
-86.184036
-61.177906
-90.718658
-87.246780
-70.581665
-62.724030
-144.992126
-65.600067
-57.303207
-67.515976
-35.396355
-87.720062
-61.421387
-130.837143
-56.829823
-155.178741
-87.872887
-60.496655
-106.230759
-68.837921
-66.346626
-101.767784
-68.308235
-62.044220
-69.251381
-158.626709
-50.243279
-83.690208
-50.980427
-154.633347
-128.262207
-75.611366
-51.685921
-86.231606
-64.118988
-63.851448
-72.282837
-62.247082
-63.477276
-64.995468
-30.861334
-62.510822
-70.673943
-65.693420
-66.639595
-89.536697
-138.406570
-122.251366
-77.526421
-55.310589
-61.026726
-84.484375
-44.225613
-94.348877
-40.255714
-58.603451
-36.359825
-121.152512
-78.675255
-71.494781
-66.385147
-65.486610
-78.997826
-141.511597
-145.673996
-50.782787
-87.115250
-131.034775
-59.835766
-145.416824
-88.543549
-53.479568
-125.311264
-143.987488
82.944313
87.509407
41.581799
56.270321
-131.883957
-75.112663
-94.679070
-58.771923
-102.916626
-122.487549
-63.824223
-94.569527
-98.588387
-44.398037
-136.290054
-77.341255
-81.627815
-55.686497
-160.692612
-61.318089
-116.664062
-58.002121
-61.243530
-93.871910
-116.846840
-57.510784
-45.700874
-148.076019
-119.819733
-70.989716
-61.557358
-113.710152
-128.324020
-109.426003
-90.634903
-46.375221
-68.257828
-115.037987
-161.667999
-137.128281
-71.479698
-71.352295
-132.704224
-71.900955
-86.567352
-55.634895
-32.048508
-63.403194
-167.679153
-133.499680
-52.984783
-152.064392
-70.573578
-83.328194
-70.915489
-93.335129
-92.745453
-75.850609
-32.332455
-121.251915
-157.646439
-62.779167
-122.129974
-65.078758
-85.479500
-69.095352
-94.577995
-95.706390
-97.370972
-58.766861
-84.923546
-46.881664
-72.555069
-60.745949
-84.380951
-49.535984
-58.064793
-73.997589
-75.861420
-51.145325
-116.716919
-75.275169
-69.809372
-123.076508
-51.240288
-55.230602
-58.130466
-127.252411
-62.908176
-79.854622
-54.495869
-61.089401
-57.974957
-87.380524
-56.072762
-145.996918
-105.250740
-69.401657
-58.170971
-71.361649
-93.391441
-35.728836
-165.116486
-67.188263
-103.063904
-108.110077
-54.630604
-51.242020
-40.416023
-60.022724
-63.372726
-55.257305
-59.987438
-140.418732
-104.861633
-138.374680
-58.664471
-139.045166
-70.755562
-55.886780
-105.336601
-64.887161
-61.720337
-132.085571
-67.374123
-149.213364
-66.460175
-61.854416
-87.215904
-58.061531
-56.919037
-95.488350
-58.024231
-93.101799
-45.795650
-97.305847
-110.452171
-99.128136
-25.877151
-104.603645
-67.931854
-67.780045
-82.990685
-57.416546
-39.717064
-52.655418
-75.231552
-71.351921
-138.696350
-91.213097
-65.712860
-45.575020
-57.928680
-58.347607
-154.413879
-83.832466
-109.393272
-89.288979
-53.426548
-67.236252
-49.783085
-88.738686
-80.253197
-58.734413
-107.979401
-154.873932
-97.729073
-78.176605
-51.364197
-62.112629
-145.856445
-151.096146
-56.827736
-135.509079
-140.655121
-147.701614
-132.862747
-87.239075
-110.602303
-64.311012
-77.693008
-46.700256
-81.171829
-73.210709
-96.288452
50.196747
-78.840775
-49.859306
-68.264442
-59.052311
-73.715691
-66.665237
-94.327499
-59.250134
-95.732239
-167.437134
-67.468567
-126.765205
-87.643906
-86.750702
-73.422142
-87.507622
-90.953323
-77.050919
-142.043579
-51.697475
-157.940445
-91.728088
-72.194664
-124.177780
-142.969757
-58.875286
-156.489441
-76.258324
-149.980026
-133.353714
-51.378338
-59.948135
-73.217102
-87.265884
-55.882366
-163.808823
-53.910862
-68.152550
-66.615242
-61.400440
-68.682030
-69.187080
-59.209507
-103.475822
-66.712563
-94.732391
-60.028496
-133.844604
-71.919426
-39.440350
-60.227364
-64.051201
-73.008026
-80.298271
-154.063293
43.404858
75.155792
40.325596
32.339321
36.103054
-60.040749
-140.355270
-163.550858
-76.765480
-136.434967
-62.610878
-152.865143
-66.436546
-131.822418
-106.492058
-68.981300
-65.270103
-66.945152
-59.015572
-146.543991
-73.531319
-59.928562
-60.492886
-84.984055
-64.347221
-71.248940
-67.907143
71.035927
66.620155
-141.522858
-50.522850
-103.418938
-85.403099
-76.752472
-118.936867
-66.249168
-125.483139
-100.223686
-108.665924
-64.576340
-63.540699
-64.351677
-46.738564
-63.697342
-63.996323
-63.374016
-138.078461
-71.804047
-57.193542
-109.750755
-99.141571
-117.141060
-153.333527
-111.059555
-65.015747
-96.983467
-69.982887
-99.399231
-67.247971
-96.785645
-97.452545
-137.306595
-61.607101
-62.041126
-79.664787
-46.382683
-64.199821
-52.766670
-91.479378
-93.453979
-82.164719
-53.949883
-124.931854
-86.002159
-68.538155
-62.616226
-66.333267
-85.655426
-148.664825
-65.953255
-53.637657
48.892586
87.481369
48.550957
78.597855
75.562233
74.804863
-137.330276
-61.619114
-157.152023
-62.204933
-63.849602
-101.816322
-92.122139
-44.357841
-75.059395
-60.372700
-111.319916
-146.368454
-98.080254
-57.816345
-104.596695
-62.049992
-72.356354
-61.762329
-86.346382
-29.342367
-41.817734
-78.441376
-61.213711
-156.865219
-60.975555
-62.347561
-51.136635
-98.785973
-102.138229
-56.308632
-64.733894
-50.147884
-155.950699
-60.315922
-100.013474
-58.185688
-51.450092
-75.648079
-114.609642
-107.084877
-84.387070
-57.066147
-88.256165
-115.520966
-76.287170
-99.343445
-127.902512
-139.968292
-136.888641
-145.462830
-56.715557
-129.006042
-133.659317
-75.383713
-49.216679
-43.880470
-86.161697
-79.990189
-161.863419
-153.375412
-109.591469
-76.884300
-68.714424
-110.872368
-44.079243
-51.120502
-66.949699
-59.813568
-66.747612
-111.637306
-160.143082
-144.093567
-149.925720
-48.074974
-87.766975
-66.690262
-110.674248
-55.198215
-61.896660
-121.076363
-62.601753
-60.522125
-111.922440
-78.391792
-68.806900
-66.112747
-40.034679
-52.966286
-60.324638
-108.789200
-100.023743
-43.337608
-83.060509
-76.510971
-54.322071
-72.900177
-74.848785
-98.645279
-99.549400
-70.703087
-88.864258
-91.392448
-52.025028
-58.210762
-65.641441
-51.152531
-55.409683
-52.224945
-115.048393
-100.284004
-59.053558
-57.011341
-116.414970
-147.361420
-65.134865
-68.371239
-72.543327
-79.356140
-88.305885
-68.080353
-60.536324
-51.867477
-77.279266
-95.979111
-72.726303
-84.222099
-65.910805
-56.038364
-104.929230
-75.259315
-111.669273
-91.275398
-104.887657
-64.615501
-151.556778
-42.317638
-165.440155
-90.291008
-83.112579
-63.335835
-128.767029
-80.671768
-125.381874
-43.957462
-119.141907
-64.396133
-62.883308
-32.895664
-76.531662
-82.519798
-62.266113
-140.517700
-45.591816
-111.765030
-68.890556
-39.918613
-50.432873
-123.446083
-146.904968
-56.516529
-54.213619
-74.271118
-49.456276
-154.129562
-57.479923
-71.076355
-79.721611
-68.170609
-80.967056
-63.336872
-89.984337
-98.185333
-153.618881
-75.490044
-55.183014
-67.083809
-66.875252
-152.485001
-60.183990
-98.075119
-82.592880
-76.903488
-60.695995
-89.976036
-76.090370
-107.448555
-55.989498
-109.089020
-119.941994
-95.879425
-56.498802
-93.154175
-105.901917
-86.681557
-66.599625
-63.604855
-72.977333
-159.425766
-76.943268
-91.015450
-49.449158
-67.331848
-34.192230
-103.743797
-84.187363
-91.699913
-131.687561
-93.393600
-104.901825
-73.689812
-117.445686
-56.811695
-65.231438
-68.616196
-107.916603
-150.991425
-80.873085
-54.774422
-53.750214
-106.659935
-69.854156
-43.910213
-73.334610
-141.338867
-138.637756
-47.688713
-98.171898
-102.718544
-86.613899
-171.788162
-72.930229
-62.942757
-68.448235
-143.944641
-121.465263
-64.580330
-58.384220
-128.693069
-136.295044
-65.166878
-92.112129
-40.999275
-29.491594
-90.921547
-55.538918
-57.952541
-37.880276
-80.266708
-155.157578
-142.909973
-131.668198
-64.860222
-59.037857
-120.982208
-91.442024
-80.852959
-59.777245
-109.879448
-143.405518
-134.863693
-62.824268
-43.227749
-76.365883
-59.143139
-82.333336
-63.821529
-117.321564
-69.790245
-49.914787
-65.572548
-59.771801
-74.133301
-53.431118
-61.486389
-108.083954
-105.769814
-114.943024
-68.609146
-98.769936
-102.979179
-97.225128
-120.041862
-110.775124
-75.483269
-68.733162
-60.892006
-47.819027
-159.329926
-58.057293
-44.508736
-115.515038
-90.198006
-83.698616
-136.784500
-81.453796
-147.317825
-108.170288
-135.004517
-78.024345
-74.387779
-138.581253
-144.949005
-89.484154
-71.819016
-48.614716
-72.886055
-56.493893
-105.701210
-91.335144
-103.605804
-113.277046
-152.434998
-17.619310
-156.047760
-148.604553
-52.162331
-55.197571
-157.301453
-110.064148
-162.500946
-74.108658
-76.581894
-77.304497
-136.809723
-60.201073
-24.726774
-135.202011
-79.469040
-158.583466
-51.979576
-56.721645
-61.796959
-58.063011
-46.145081
-69.463921
-99.579178
-124.703842
-30.300104
-84.956856
-94.922981
-73.669296
-52.925476
-54.804234
-62.423069
39.811306
44.869259
52.446487
63.843189
62.245838
-53.755733
-75.908913
-62.946079
-154.903244
-115.099747
-54.148273
-79.770096
-99.779442
-113.607407
-60.467510
-80.875229
-83.681946
-84.938034
-43.644348
-70.407860
-145.652267
-65.846573
-60.871059
-31.426792
-69.626579
-62.599533
-63.807270
-28.719206
-151.039764
-128.568466
-61.333942
-61.867531
-73.814468
-161.398926
-65.133354
-40.456013
-60.769978
-63.611153
-65.715622
-82.127121
-58.881943
-93.063690
-95.288734
-38.351566
-91.908104
-79.436943
-60.462646
-127.718277
-100.533165
-155.665497
-57.053112
-111.309814
-75.447517
-38.432411
-55.445019
-139.951813
-82.480255
-76.868874
-71.724533
-66.375198
-115.482658
-74.100975
-64.996735
-47.885193
-59.144741
-121.514580
-61.630890
-89.026199
-98.444138
-75.016800
-66.351723
-128.713852
-63.562756
-80.764664
-68.922226
-153.314728
-90.968781
-102.873543
-61.838940
-62.102940
-121.377510
-158.032288
-63.239132
-89.612259
-53.872887
-58.758148
-56.539898
-82.292130
-80.441498
-110.868530
-74.993065
-53.418560
-113.299774
-81.489159
-81.128319
-53.595585
-41.959572
-42.866810
-127.400177
-52.937943
-145.818710
-155.392883
-53.337261
-55.360123
-63.540741
-65.582756
-142.534210
-30.291145
-60.541412
-128.668243
-70.668495
-150.182983
-63.150738
-69.112534
-44.422218
55.983059
54.452473
25.862469
58.235550
47.892853
63.516178
63.642799
-55.612965
-106.337509
-67.707756
-65.722748
-152.720581
-57.420250
-96.632668
-66.651268
-62.218449
-88.861053
-115.050362
-55.962734
-25.525087
-131.526840
-47.154373
-67.448105
-65.714073
-72.029396
-108.235580
-80.161858
-126.028824
-83.437500
-50.913418
-76.693596
-78.378914
-153.964111
-80.961639
-63.464180
-52.714199
-143.192642
-140.244202
-75.223328
-30.474222
-102.513718
-86.953857
-50.683933
-59.100567
-59.079426
-143.106277
-75.115601
-48.684593
-51.974648
-114.812180
-172.148727
-80.741760
-96.978256
-53.684464
-82.753754
-59.777969
-130.589325
-70.638153
-61.565178
-62.174595
-87.361137
-52.547520
-93.872452
-58.932487
-158.924622
-36.124199
-59.853798
-49.245541
-49.034534
-73.280182
-76.800049
-100.744370
-55.447990
-160.522278
-126.417122
-64.410263
-164.668869
-83.713257
-58.471893
-46.468712
-67.381256
-58.807858
-62.658417
-46.992676
-66.326706
-73.402496
-159.235367
-92.884918
-63.853920
-59.416973
-41.291027
-94.397346
-145.430054
-73.327393
-46.121391
-57.895550
-65.447365
-71.590431
-89.496178
-151.923950
-71.316772
-144.730438
-82.635101
-64.852013
-43.083591
-57.642155
-41.300850
-61.566822
-119.771530
-67.948784
-170.871841
-134.172287
-85.249199
-154.041992
-98.854752
-58.187313
-124.844048
-135.363831
-55.569538
-60.932961
-114.138496
-79.431122
-84.139671
-58.956402
-103.060417
-85.619377
-112.906235
-98.900345
-50.589981
-178.217422
-73.118393
-97.512787
-69.595184
-52.083759
-129.616501
-98.833145
-76.499947
-69.112289
-34.018116
-82.231041
-51.129543
-54.108013
-58.749752
-109.501366
-105.570854
-154.308319
-58.373886
-104.815681
-173.869019
-74.781723
-64.580872
-110.079231
-92.198402
-101.323044
-177.873291
-57.230518
-160.727875
-67.285095
-45.712662
-85.470123
-67.570831
-97.556824
-102.965279
-79.385902
-54.744930
-128.592606
-71.927422
-97.180672
-69.996201
-52.720070
-55.324646
-52.850800
-65.323723
-67.584747
-76.033966
-101.346092
-76.155426
-52.218906
-117.265678
-67.892433
-149.033249
-145.718628
-52.644863
-59.827850
-65.146324
-76.238365
-103.437637
-160.041138
-89.378952
-76.866516
-70.809547
-74.892899
-152.158508
-73.777321
-58.589901
-62.285488
-71.071205
-63.160599
-80.467133
-95.248611
-66.131760
-153.371506
-65.559441
-56.948921
-81.716927
-49.550316
-150.125534
-118.723557
-38.091915
-38.989208
-63.635761
-67.585182
-121.218079
-118.199219
-49.982384
-75.238831
-157.305923
-92.939507
-67.848335
-103.577888
-71.910385
-69.154282
-58.237030
-72.078438
-58.315723
-158.089432
-128.305511
-167.724426
-48.188507
-117.672401
-145.623291
-114.142776
-78.719521
-97.093170
-78.182983
-55.571125
-165.026382
-111.756584
-55.379326
-110.299652
-124.766502
-104.202904
-99.020775
-98.902306
-83.192192
-113.331932
-95.440338
-61.365723
-133.558121
-63.854813
-70.143913
-89.950119
-70.499733
-57.460262
-87.310860
-130.746857
-143.582352
-109.543282
-36.269890
-53.280914
-97.691109
-60.953384
-58.439861
-75.000175
-70.106194
-58.767040
-44.336754
-140.085724
-56.839344
-58.807480
-117.044380
-98.772629
-48.408333
-110.903625
-60.443150
-43.087875
-56.998737
-80.106316
-99.817528
-70.677010
-65.313759
-59.608791
-61.614723
-59.355400
-70.696228
-140.211243
-148.229279
-55.110565
-119.762878
-75.773804
-60.275467
-51.476353
-154.755157
-124.947701
-97.113892
-80.008842
-54.522945
-104.584206
-63.661819
-54.367950
-92.563683
-60.888290
-55.808296
-141.796555
-92.032219
-83.934235
-79.418579
-58.738708
-85.988197
-72.497238
-93.825989
-121.176186
-98.017906
-52.265438
-58.516052
-134.465027
-62.875221
-122.399849
-95.952095
-91.362099
-74.603844
-143.951111
-128.184067
-89.449417
-94.600533
-124.034149
-106.366913
-113.645241
-65.448639
-79.312378
-140.375336
-75.842682
-70.542274
-132.358200
-130.337921
-66.748642
-119.431572
-110.218452
-96.261345
-115.728928
-145.108109
-96.830864
-87.108109
-49.788921
-64.593086
-61.664536
-60.612549
-60.480133
-84.823181
-56.039570
-114.632286
-83.537674
-95.004005
-94.479553
-101.486809
-69.526520
-99.156136
-74.663734
-58.490833
-56.894245
-51.413456
-60.567970
-124.408470
-57.371952
-78.173096
-61.704731
-68.863358
-110.637840
-75.053185
-79.864868
-103.947548
-47.067715
-58.245316
-145.195572
-33.545753
-143.004532
-53.639713
-93.957794
-54.165478
-57.828632
-104.991829
-111.517540
-127.740730
-121.999657
-123.938255
-84.179581
-64.542648
-61.407673
-67.007545
-27.422701
-139.730942
-43.876663
-55.945011
-118.079979
-121.564804
-97.855110
-68.397331
-65.500153
-60.588924
-120.147995
-127.839195
-124.305573
-143.282608
-53.933887
-77.982689
-124.301460
-106.875473
-98.368935
-108.620415
-78.496300
-80.188225
-100.753777
-97.194740
-130.431000
-93.490326
-40.310875
-93.578758
-62.549686
-60.742016
-93.599907
-50.174778
-143.341019
-154.188263
-60.612598
-98.089684
-155.401703
-90.168503
-68.072212
-71.386871
-60.385406
-91.204361
-94.480324
-98.118065
-68.991493
-59.411900
-36.969273
-169.379028
-60.884537
-82.762299
-91.059586
-66.566765
-84.302086
-141.393661
-94.290314
-56.313480
-51.531414
-75.447807
-57.651779
-78.059303
-75.120888
-123.650597
-93.486961
-146.553085
-84.129776
-73.467850
-93.152420
-60.591030
-100.485611
-131.873795
-48.475803
-130.471558
-79.662079
-88.910225
-149.879578
-51.357220
-93.291946
-115.409157
-30.967892
-54.043522
-72.764008
-67.005684
-53.101978
-68.700539
-75.976379
-71.143364
-42.687717
-59.306152
-141.462631
-61.330357
-84.013496
-56.018509
-60.634987
-122.992004
-55.934505
-55.657124
-43.135044
-88.230316
-79.657005
-84.721275
-60.409222
-72.286980
-68.843109
-63.362289
-81.239334
-160.303421
-119.902733
-66.446976
-53.561363
-69.556648
-71.928146
-41.834843
48.254307
-147.785385
-62.953384
-57.625626
-76.901154
-70.209152
-59.062519
65.535172
75.198181
40.939892
61.016678
53.130920
75.663193
61.718830
-138.089554
-57.125458
-68.624985
-81.683273
-87.248459
-52.397968
-76.910370
-64.056435
-68.180641
-63.488689
-66.930855
-67.215057
-41.879204
-62.965385
-81.501610
-130.430847
-56.890766
-52.719341
-62.074722
-68.125420
-62.349091
-155.308228
-50.437473
-138.914093
-65.149055
-100.891411
-58.445011
-65.375847
-71.686584
-65.386520
-145.773499
-49.007153
-70.872856
-108.687149
-116.856361
-99.506973
-83.400307
-91.915298
-63.769333
-59.697510
-88.246758
-52.618488
-40.178211
-63.221786
-145.577927
-88.872177
-72.449623
-139.326965
-112.011635
-38.807148
-70.103783
-66.594498
-79.461990
-56.471966
-55.188709
-56.757896
-160.115219
-64.664627
-53.935879
-51.032166
-148.639954
56.133766
-101.288918
-134.667648
-128.525925
-62.446209
-42.841930
-135.882172
-77.454674
-178.709106
-114.701477
-68.252357
-165.051300
-30.782957
-63.890091
-38.680531
-80.381187
-123.769485
-79.726128
-61.275784
-48.266724
-73.678688
-56.260654
-73.468987
-65.547447
-35.032784
-110.130646
-86.531685
-63.447735
-60.764542
-68.700256
-141.868164
91.281937
90.105507
-37.486965
-66.870750
175.615570
-87.813835
-65.109978
-65.340210
-82.340080
-30.008762
-143.307571
-84.884781
-105.139565
-132.163116
-99.425667
-100.744400
-67.518257
-162.551575
-156.243011
-54.084740
-145.584167
-80.414124
-66.329117
-40.208504
-68.931931
-76.460258
-54.754890
-89.644775
-53.328354
-151.427261
-144.738770
-123.933311
-114.323563
-102.037308
-138.883469
-101.767105
-60.661579
-55.392075
-64.120705
-125.827721
-137.874756
-68.214722
-70.387993
-72.185242
-74.680000
-121.036339
-152.659180
-69.221481
-59.977760
-138.973816
-74.254112
-59.645927
-148.982300
-67.327789
-85.131180
-68.765343
-81.864021
-149.965408
-68.816986
-59.020100
-90.150085
92.317154
89.416611
58.258701
44.159412
39.681461
47.830902
75.900330
95.980774
80.078018
45.389229
-149.586060
-68.980125
-87.608887
-124.219238
-103.443459
-137.693466
-66.569038
-90.624168
-51.694344
-100.606239
-94.483650
-158.468353
-129.535583
-157.696716
-92.993591
-61.306408
-73.550026
-106.967575
-156.897217
-88.222382
-58.463734
-74.098206
-96.474274
-96.415321
-104.112801
-56.978172
-134.309830
-119.234741
-84.868561
-80.359520
-140.184158
-99.202187
-84.802147
-135.537888
-76.069542
-117.067062
-139.407776
-65.081184
-150.626480
-70.645370
-58.945049
-99.450615
-157.199875
-62.432072
-76.895821
-58.314819
-96.310547
-66.881111
-106.957726
-56.912956
-94.462715
-74.775307
-65.992035
-80.883263
-72.985703
-62.184196
171.026306
-75.872566
-86.571144
-166.442993
-93.754234
-72.672836
-63.358696
-82.146950
-73.468491
-123.733429
-105.659492
-73.927040
-80.060249
-68.345528
-47.819916
-140.929062
-64.328888
-67.078796
-79.934227
-71.938759
-72.430450
-57.573158
-80.791176
-94.164650
-51.310467
-58.725006
-50.484516
-59.549362
-110.355118
-113.834503
-102.217209
-69.412613
-85.114906
-71.296898
-63.225830
-75.992851
-82.501610
-90.622185
-107.013115
-85.963982
-91.379753
-51.653915
-62.370415
-42.653374
-47.886356
-56.423939
-56.280869
-63.487125
-101.141861
-71.828110
-54.856537
-81.603165
-55.512714
-41.009167
-85.920036
-81.821381
-63.350109
-84.063126
-54.698460
-41.953255
-70.988815
-104.270699
-97.376579
-78.814758
-78.279648
-63.628815
-62.937996
-60.633743
-49.949409
-67.717117
-69.150497
-101.522438
-63.338417
-151.870193
-84.168266
-86.809425
-148.268921
-63.903286
-60.605118
-49.160332
-56.772507
-89.807999
-64.583931
-52.340733
-37.492260
-46.237316
-63.681149
-56.485500
-151.097015
-60.729755
-55.136738
-142.922562
-149.126266
-119.911545
-98.827209
-57.611809
-76.317688
-112.887924
-89.309875
-103.859451
-100.255951
-105.768829
-82.421936
-70.447876
-170.235886
-142.270355
-62.703850
-78.749725
-62.796024
-55.176781
-65.118500
-131.593140
-65.200722
-123.142296
-66.217278
-150.214645
-73.846840
-139.118637
-163.268600
-73.150650
-66.181465
-118.914627
-79.263229
-57.302094
-82.561775
-64.011047
-81.746147
-45.730164
-90.554413
-86.425812
-121.704918
-82.282188
-66.840103
62.860058
18.064810
53.871677
-58.467018
-169.467834
-56.729195
-64.896454
-61.516094
-67.309731
-78.882683
-58.290771
-94.925919
-117.315063
-82.148003
-54.709518
-66.000359
-111.099808
-43.955582
-108.332253
-80.243912
-53.658920
-62.059418
-51.916748
-75.333946
-67.871552
-56.741219
-126.721474
-66.828384
143.176178
-92.301826
-139.096909
-87.406357
-63.109844
-70.523567
-102.929993
-64.213005
-93.936493
-93.238533
-62.043194
-59.593712
-94.672615
-55.691502
-115.811974
-72.899590
-61.769249
-133.808472
-77.025093
-161.386124
-76.449547
-142.598495
-79.935707
-105.112053
-113.625648
-150.827377
-61.293324
-67.249939
-76.781303
-60.655384
-111.968407
73.621597
51.757992
65.592171
-91.684700
-87.725136
-149.424744
151.915939
-56.165127
-122.794540
-72.277336
-62.887363
-118.356110
-55.652351
-100.502602
-114.006866
-105.362595
-141.353302
-136.181152
-101.458099
-74.362503
-57.038158
-64.319687
-82.603264
81.939453
69.282303
46.471233
78.371193
49.107021
77.297546
-149.700684
-64.626854
-126.632042
-82.282784
-70.915085
-56.223602
-59.074318
-56.450279
-46.897110
-90.969795
-141.113525
-149.742722
-58.441296
-124.711136
-69.918823
-100.880112
-96.413780
-89.875534
-105.896904
-78.318367
-49.541775
-98.225311
-146.518387
59.687748
64.025711
88.536316
42.024326
-93.314491
-90.478462
-58.877094
-57.409348
-167.686142
-42.639481
-71.668846
-142.981308
-62.111755
-56.683060
-80.296822
-34.512783
-94.331169
-38.522102
-39.188412
-111.529182
-55.003838
-63.436798
-66.101364
-100.269371
-98.356743
-51.667122
-106.265991
-91.739807
-84.651749
-67.255096
-141.474289
-63.541725
-43.775574
-143.587830
-73.296860
-128.558945
-60.534508
-99.937798
-67.828018
-147.327835
-76.605301
-70.370262
-65.559486
-83.191353
-86.776176
-156.364426
-109.066505
-54.613464
-119.387108
-105.950089
-121.553238
-121.159515
72.392700
66.960480
61.208954
50.434757
48.724144
76.582024
45.480717
55.495323
44.969585
66.668175
100.596992
74.578957
74.525024
45.386055
51.097649
71.713058
73.308235
44.461254
55.278988
57.410866
60.010120
56.215729
89.579834
33.210384
55.651573
61.544392
44.524845
62.279758
57.252605
94.810333
-68.771057
-65.920433
-68.771019
-61.149784
-46.224834
-90.789246
-47.285568
-75.768326
-60.575851
-110.860123
-54.584778
-75.450142
-67.882744
-138.809906
-139.347351
-62.203682
-44.286835
-58.951900
-70.450256
-142.210709
-82.449478
-57.550297
-156.477371
-113.281334
-85.826004
-67.119965
-116.088501
-137.342392
-48.236664
-18.827417
-65.293449
-49.747593
-56.483334
-95.172447
-75.965561
-59.624283
-47.101547
-126.031517
-67.835091
-69.788055
-73.899818
-89.858391
77.976608
77.342224
39.350857
65.906776
55.938049
95.286949
-74.647697
-54.360859
-67.712090
-58.459198
-65.034286
-68.329948
-78.406837
-64.685799
-80.741135
-87.321800
-145.106903
-82.906929
-80.076172
-69.982300
-73.143890
-99.711609
-53.636482
-74.516312
-155.456055
-57.072929
-83.602753
-75.798615
-150.602722
-112.387749
-76.336990
-76.414871
-61.404476
-99.976250
-80.381905
-144.134399
-65.944832
-87.899155
-122.357056
-151.332169
-73.969933
-93.527481
-57.867764
-59.871994
-71.215500
-138.172821
-101.019722
-148.473648
-127.080528
-113.434570
-53.853035
-69.916664
-68.845451
-40.483662
-100.331322
-70.880867
-74.725281
-153.284698
-127.827049
-116.952805
-56.834110
-66.419678
-159.379211
-59.473713
-81.677536
-47.652191
-146.605270
-111.265106
-107.504585
-80.631668
-67.861771
-119.973877
-72.875122
-161.474075
-93.698502
-86.740540
-67.016418
-141.983627
-47.185825
-97.616493
-74.548553
-70.467682
-110.053543
-85.333534
-100.452820
-73.601265
-70.190308
-92.518272
-128.737625
-97.520447
-88.915932
-169.142670
-118.872322
-88.149086
-112.822739
-54.774754
-111.671127
-82.902374
-116.102760
-63.266193
-138.718460
-60.630856
-155.435074
-150.677505
-64.959579
-52.289791
-77.038277
-145.052139
-38.214916
-99.521332
-67.204163
-153.610123
-69.889275
-66.033882
-98.137543
-134.282806
-116.294945
-98.033127
-79.837456
-94.440781
-80.505951
-102.826996
-63.351852
-61.363304
-108.522224
-85.607338
-125.988922
-147.496368
-62.927265
-128.737061
-61.244629
-69.132263
-77.645767
-99.979836
-62.318443
-89.329895
-52.715412
-49.599945
-142.995590
-45.891521
-42.115257
-93.622849
-66.947701
-60.455791
-57.424492
-37.163502
-66.321060
-135.849625
-83.742271
-67.754295
-75.785606
-62.821098
-84.054001
-74.413818
-70.879982
-69.652267
-81.157845
-59.513718
-97.417694
-97.247780
-76.538841
-162.796341
-151.526535
-63.348343
-70.710358
-50.819248
75.527885
79.804932
91.588913
58.254593
44.885754
72.648857
75.393425
44.611443
73.180420
77.795837
92.973831
-63.944065
-104.838264
-72.204399
-75.820511
-37.409515
-62.491615
-60.014603
-59.860500
-58.221535
-112.936089
-144.423920
-66.992790
-92.271553
-60.481827
-68.678734
-87.265831
-86.000244
-95.647278
-17.587658
-47.411228
-148.943771
-97.878464
-106.372887
-57.822876
-71.937912
-58.380634
-69.906189
-58.549538
-118.651253
-153.013229
-39.384399
-75.285133
-71.072838
-61.293976
-57.580856
-55.269218
-93.481155
-62.917706
-119.524864
-89.629585
-75.365906
-80.183273
-168.577042
-75.688889
-64.124039
-97.727913
-90.820869
-141.353851
-103.297607
-127.383728
-55.968536
-58.570427
-129.276199
-72.096100
-50.207645
-64.798729
-67.608665
-78.487045
-123.440117
-49.484154
-65.270950
-24.139086
-110.029388
-58.285103
-36.537464
-67.264732
-107.497124
-85.516785
-57.988159
-57.769547
-69.369896
-59.263702
-59.038841
-69.326950
-65.539803
-72.924629
-76.618828
-165.278687
-66.934189
-56.890247
-62.965981
-159.965805
-78.845757
-72.244408
-64.000122
-68.891273
-75.210152
-57.951012
-64.651413
-54.500534
-123.644287
-64.096283
-64.944778
-82.723663
-57.137314
-60.581043
-62.104935
-90.948830
-147.739212
-127.041618
-140.448288
-60.245911
-57.777126
-72.590477
-72.867416
-58.154530
-161.240387
-96.761971
-73.429840
-102.125885
-79.200859
-59.365028
-64.965332
-69.567085
-65.363060
-47.660088
-96.274475
-124.284492
-97.711334
-161.480484
-90.749313
-91.627441
-141.757324
-115.858994
-159.175156
-144.652405
-126.206100
-144.954987
-116.183792
-59.258015
-77.956001
-91.083237
-126.519958
-113.556778
-58.932434
-90.787491
-59.571335
-91.372177
-79.877556
-79.635551
-52.211479
-58.949100
-98.139755
-53.247120
-67.475723
-66.584503
-59.037685
-70.186867
-101.352600
-60.473213
-145.741760
-154.776199
-67.660477
-63.844685
-98.263466
-64.890526
-80.608536
-79.312080
-52.525726
-96.455818
-112.375603
-154.303802
-113.510078
-107.897133
-104.551308
-90.750694
-159.264954
-120.272629
-65.371887
-84.279602
-73.994194
-38.178204
-69.444221
-64.466461
-60.991795
-64.003662
-87.544067
-39.975376
-150.660355
-62.088848
-133.062241
-83.577820
-45.629234
-76.938530
-160.859863
-60.332123
-80.704613
-56.408714
-158.860458
-141.849167
-54.592113
-70.175690
-62.097401
-67.897026
-101.426277
-53.232647
-57.563904
-130.288742
-58.662415
-122.017212
-132.433029
-57.309643
-68.831276
-91.804092
-54.964478
-63.205906
-55.918678
-66.620071
-110.458672
-93.121178
-61.176689
-60.498535
-78.023811
-94.331444
-66.212845
-60.159004
-70.020607
-64.579803
-101.541374
-65.348503
-67.699684
-80.257401
-63.119289
-128.107208
-53.398972
-121.229332
-67.024078
-56.215664
-75.187096
-45.912399
-60.123199
-56.284782
-142.542603
-44.465816
-55.495148
-51.247459
-66.441612
-125.488953
-153.813400
-70.205956
-57.163338
-62.654469
-69.937950
-79.106194
-59.037773
-88.637711
-46.583447
-106.065422
-53.220848
-111.338806
-66.464722
-98.212708
-164.739471
-68.786377
-96.749886
-91.528389
-59.475658
-133.510178
-54.506367
-53.185154
-144.479218
-124.925850
-50.373989
-132.210068
-119.412888
-61.591125
-76.613113
-54.666260
-58.818356
-135.272247
-142.280258
-44.905975
-81.736610
-66.299957
-108.226288
-52.721920
-66.795227
-136.729996
-47.713924
-23.783499
-123.467941
-60.823380
-60.645512
-79.090851
-60.374115
-65.925476
-120.207214
-100.745697
-95.001259
-169.815643
-147.980713
-78.670738
-76.545090
-122.581070
167.213181
-68.155609
-131.852203
-152.160889
-159.796249
-68.384201
-96.342094
-90.814140
-119.245140
-73.686424
-78.413460
-131.394547
-63.219872
-91.515686
-60.074265
-61.670807
-123.425804
-66.229630
-109.584587
-94.427879
-123.204666
-93.145737
-65.238571
-156.951248
-62.424988
-54.657455
-86.714035
-62.580128
-74.776512
-77.452827
-122.394005
-54.417088
-133.798996
-145.671310
-51.981865
-60.420109
-66.457626
-136.564651
-60.275864
-60.244888
-84.433914
-117.700737
-92.286087
-104.930290
-77.723976
59.136623
45.834435
39.866852
58.419922
70.706978
46.151627
52.576286
76.782562
74.382309
62.582767
45.430817
58.567490
32.473709
58.295231
32.999630
35.947945
43.479164
55.371590
53.937733
59.593384
52.835999
37.905903
42.986614
36.477150
61.160408
73.351402
61.470840
77.917999
47.262493
49.494007
86.141930
83.592926
30.977970
69.183670
61.860016
55.141445
60.635151
46.625660
90.119659
54.451057
61.204105
83.305206
68.298607
29.542538
64.644585
33.611416
57.170475
72.895470
43.672295
56.487789
57.080040
46.022228
57.606060
51.872597
86.484749
46.703648
39.303246
94.809723
84.591789
46.075970
65.491295
67.124542
47.401470
67.759438
41.184082
56.085381
48.607666
52.987686
84.332870
-67.465385
-56.274281
-53.929184
-146.220688
-58.386066
-134.652084
-60.029526
-81.641373
-70.607170
-104.287247
-64.031334
-62.010662
-114.899445
-112.482605
-60.925518
-134.014984
-94.351669
-126.317146
-96.551460
-154.505707
-146.114243
-58.517368
-70.055244
-102.144173
-88.510803
-66.165558
-59.869522
-139.259247
-77.558311
-73.374474
-113.518204
-82.971573
-69.281822
-111.012337
-65.286690
-69.083305
-142.567902
-112.888130
-63.622021
-67.295815
-74.402863
-73.469551
-67.742798
-53.814884
-69.758888
-96.599289
-39.755486
-74.567619
-50.703323
-128.566635
-129.806213
-160.172531
-72.042465
-120.788887
-85.745354
-106.994362
-108.103859
-90.980103
-89.692055
-109.568275
-97.800797
-92.982109
-55.610798
-32.632298
-151.417191
-75.686501
-70.374664
-70.989899
-77.784332
-144.841034
-97.989792
-161.964355
-56.388927
-72.525116
-40.720325
-70.552414
-130.482697
-57.486126
-72.347618
-131.648499
-61.448601
-63.174248
-38.031830
-50.048462
-65.994186
-125.621323
-83.262024
-86.495911
-65.224098
-106.738762
-65.500763
-72.639481
-50.325974
-148.437073
-97.477570
-65.938972
-95.262375
-96.781960
-101.108986
-133.411224
-60.288654
-92.729271
-79.986038
-112.099625
-119.281883
-108.923546
-106.746918
-55.926937
-112.304085
-101.224312
-65.563805
-92.822853
-39.071331
-83.904655
-55.929150
-53.560280
-76.496231
-66.987114
-76.050270
-83.480293
-143.915695
-44.251678
-57.443977
-67.419220
169.249191
-62.889359
-140.529816
-135.675186
-159.943970
-149.238144
-112.006653
-83.420898
-86.503151
-149.415146
-64.084312
-60.811615
-150.542419
49.426601
82.853836
58.245045
-113.692154
-97.538132
-17.162685
-68.972900
-52.841675
-67.348495
-68.884445
-55.824631
-108.241928
-74.221878
-69.883446
-139.752747
-152.429443
-163.598770
-60.551384
-83.848404
-110.850723
-71.691078
-62.075447
-61.482479
-64.968353
-71.229462
-77.421661
-108.327286
-66.896126
-68.693314
-134.264648
-125.257141
-113.219154
-50.723839
-106.060158
-64.176628
-157.392670
-71.919685
-64.193298
-62.797413
-82.242180
-97.006241
-56.606243
-57.033134
-78.017250
-113.497726
-76.570427
-156.014160
-133.570358
-79.041740
-59.200306
-113.696281
-84.244522
-111.618301
-76.188133
70.255898
101.453903
68.648521
70.888794
63.935307
66.615257
-149.061783
-61.182358
-61.754551
-67.313843
-69.869843
-67.593468
-121.878983
-98.820137
-102.836990
-58.873604
-61.290329
-92.044945
-63.114380
-97.986656
-79.758827
-118.001808
-63.491879
-90.758812
-58.728592
-68.182983
-43.563358
-83.368584
-70.267731
-62.367157
-65.017143
-79.681602
-50.140362
-64.368301
-98.913826
-59.669098
-50.683670
-159.885864
-104.545311
-169.646484
-69.312416
-106.081039
-104.743546
-60.750050
-48.361553
-93.951759
-65.055626
-56.195637
-64.261978
-57.542088
-93.580841
-52.986679
-102.414185
-60.863743
-40.239616
-59.127811
-68.929405
-68.894104
-63.649807
-71.424110
-50.752254
-58.565639
-62.154499
-68.177887
-126.952705
-124.401154
-111.980598
-89.659225
-125.561790
-115.867325
-94.645355
-45.936760
-55.100010
-64.458931
-71.517647
-70.833817
-56.605885
-109.614624
-91.699104
-56.008396
-76.128471
-55.888863
-74.110252
-55.241467
-135.580429
-137.049347
-139.833618
-50.855858
-147.514481
50.653770
85.570770
73.767586
54.010719
85.782219
79.882919
69.132721
43.737770
64.756218
83.617142
91.495514
67.225670
29.062634
86.206245
76.801086
95.014618
43.126888
74.744301
50.358162
71.055298
94.152237
-59.855247
-54.381630
-88.570328
-60.077854
-148.462891
-84.619934
-78.836647
-67.060242
-63.879498
-50.392014
-48.512272
-105.062195
-101.974968
-109.095352
-102.918419
-60.774021
-53.216877
-116.696205
-61.738747
-95.129074
-73.601379
-134.137894
-149.428970
-87.174011
-99.291008
-26.990503
-74.851982
-52.373177
-29.834087
-50.294292
-74.560310
-75.968170
-69.734444
-147.383682
-134.261337
-69.493164
-160.615250
-66.632248
-165.461487
-100.822037
-66.505409
-73.075806
-62.689247
-57.064598
-86.831299
-87.666023
-65.421204
-146.092743
-70.729881
-70.215874
-121.812508
-108.632996
-89.338120
-62.559181
-104.631409
-86.296371
-166.639511
-85.503662
-76.117226
-90.980331
-113.024376
-98.580223
-102.271515
-81.314713
-109.374146
-110.654495
-150.093781
-118.539238
-168.902969
-101.690048
-104.232651
-128.697647
-57.271656
-89.170906
-70.656647
-54.468967
-59.536133
-70.958923
-131.661896
-59.812870
-77.579636
-71.354019
-158.347641
-49.892586
-85.299561
-112.566673
-134.701431
-145.031189
-45.281666
-85.025558
-95.366692
-112.575882
-146.258713
-74.972389
-94.191544
-61.936863
-81.011124
-122.426842
-84.252449
-54.491096
-133.888168
-64.293800
-73.249214
-48.523964
-59.044949
-64.258911
-89.726837
-57.049740
-70.064850
-57.521782
-104.526268
-69.190742
-66.232140
-126.414284
-76.891861
-99.995033
-106.948952
-160.429062
-137.805634
-76.655617
-52.857330
-144.871368
-142.486023
-94.403687
-96.608231
-127.616699
-64.325233
-104.437958
-84.460014
-105.620117
-87.917007
-64.299858
-103.133583
-54.351704
-48.558559
-122.185738
-55.316418
-93.223022
-65.786842
-127.713249
-116.685608
-128.440063
-43.191223
-156.310074
-90.339378
-95.844109
-76.767014
-52.796268
-80.985260
-66.906754
-86.665611
-96.853050
-77.588135
-70.809166
-62.998562
-80.530975
-124.728333
-157.116516
-93.789673
-64.477562
-60.577095
-144.142654
-71.638954
-112.261230
-71.256813
-103.469826
-71.561737
-100.228058
-108.816772
-97.916054
-59.804920
-77.739136
-108.889290
-64.828354
-158.509033
-51.097778
-70.263351
-104.261894
-126.840363
-31.301130
-138.998734
-67.320786
-72.864853
-61.378971
-106.148796
-64.830788
-123.491272
-89.457283
-108.454315
-130.469925
-121.405075
-59.244793
-96.925148
46.869068
70.274101
59.706818
51.300999
-54.600227
-106.004059
-83.075424
-74.784866
-55.993320
-37.726601
-63.438782
-100.898720
-29.493807
-82.160583
-88.958771
-55.088749
-66.383072
-88.711853
-116.143806
-49.702103
-63.308636
-100.642685
-99.955917
-69.842926
-60.987522
-66.445969
-62.841595
-69.829704
-98.735611
-95.903061
-86.048065
-119.080925
-99.782539
-74.307579
-85.831108
-65.056313
-106.314766
-66.192513
-75.398712
-136.971924
-103.732544
-109.970947
-28.086321
-112.345695
-53.742680
-67.072716
-80.626335
-32.041428
-66.916588
-164.269531
-76.425735
-59.059544
-54.119148
-158.579971
-57.443474
-74.182831
-62.696693
-78.577354
-83.149422
86.003593
-126.482529
-91.867432
-58.228718
-59.868946
-55.054951
-88.671928
-58.727043
-86.940323
-66.906723
-73.221207
-64.229851
-62.202057
-64.272263
-151.631729
-111.452141
-122.880737
-66.809029
-56.758797
-103.946533
-153.749252
-134.986923
-79.761635
-80.126236
-148.757156
-114.275703
-149.681503
-58.074768
-68.258171
-88.149948
-123.972435
-42.210766
-56.676025
-61.203300
-60.551250
-63.563293
-63.750511
-64.726662
-142.790649
-138.292145
-68.222191
-140.481140
-92.920563
-51.384850
-123.968666
-142.669601
-85.003944
-71.025726
-50.361267
-61.156635
-110.565308
-88.269073
-126.004143
-82.141830
-76.627655
-71.952812
-62.201443
-49.398930
-74.740898
-102.868942
-57.730328
-119.291122
-168.284531
-129.123688
-58.982635
-163.685181
-57.355938
-154.819229
-50.920517
-55.738747
-59.136330
-72.852158
-52.973450
-148.592636
-53.988049
-72.136139
-151.980774
-107.495819
-72.390221
-61.792500
-71.062378
-69.868393
-141.091400
-94.009438
-142.964478
-87.376198
-81.499756
-55.366348
-79.482887
-76.276405
-106.841240
-96.428398
-99.326508
-73.255157
-69.593582
-143.220764
-133.914841
-71.106110
-94.759537
-89.052963
-168.518646
-147.761627
-128.817368
-63.577759
-107.018700
-107.812798
-94.505981
-64.296387
-109.236984
-119.563072
-60.148212
-70.865875
-63.227890
-62.794933
-54.779823
-92.401070
-81.594299
-144.667786
-90.671494
-104.592697
-70.046753
-124.067268
-39.701237
-94.854691
-151.072052
-54.189606
-33.177952
-131.370499
-130.843735
-87.187042
-56.820164
-49.741444
-142.434402
-111.876930
-102.159866
-54.507141
-126.995232
-98.133293
-65.697227
-56.253525
-70.045181
-147.744019
-158.114929
-133.931717
-154.614288
-82.861603
-62.889252
-97.172791
-60.448009
-152.581528
-62.944778
-54.161705
-117.734795
-48.657341
-64.961685
-62.179100
-66.591080
-93.658936
-92.561668
-150.898331
-55.845257
-47.197815
-153.645569
-123.399872
-76.291275
-70.366592
-57.599236
-63.035137
-92.214676
-67.314972
-116.967476
-57.936707
-65.834175
-70.033379
-88.025780
-88.167427
-91.028191
-133.202408
-115.283058
-68.024551
-52.095379
-134.825027
-71.317398
-106.622124
-53.842884
-95.217125
-57.741604
-66.009911
-53.537064
-111.448212
-63.401741
-91.419861
-109.968781
-148.220261
-56.905464
-68.567375
-88.515602
-84.406578
-73.366325
-80.781609
-60.412666
-134.895676
-111.063019
-163.670273
-131.844482
-99.384476
-70.939125
-95.135582
-123.656090
-55.092216
-61.652714
-81.407593
-100.067215
-58.974274
-116.158562
-41.700958
-63.567188
-80.031136
-51.280128
-77.991692
-30.456518
-58.458473
-88.512482
-55.302647
-65.826485
-98.216492
-163.467484
-53.816452
-41.001770
-31.209099
-100.965233
-150.441589
76.661102
-57.437626
-58.640667
-87.016937
-79.032433
-59.963772
-102.638252
-56.218811
-125.662415
-137.434784
-145.498779
-68.777565
-56.713219
-69.065765
-82.553566
-50.588047
-152.741943
-160.622116
-75.779121
-93.140205
-64.656670
-98.231613
-105.377533
-139.851578
-64.428551
-115.807915
-75.893738
-69.335335
-61.794022
-87.375175
-94.419083
-44.558887
-39.320774
-49.981735
-61.344822
-64.497826
-70.514023
-68.656494
-70.332626
-96.487617
-134.173843
-80.981461
-136.944748
-112.887550
-73.979515
-159.315262
-99.378883
-134.791885
-74.685600
-57.596325
-61.190071
-116.901947
-170.270035
-75.614914
-69.382637
-78.338936
-71.951080
-51.668571
-144.099518
-51.528042
-65.992516
-123.887535
-125.485428
-92.359749
-166.953430
-68.125771
-100.222717
-64.189476
-74.305573
-166.806335
-63.146408
-66.913773
-99.807739
-119.333122
-120.543434
-74.149887
-76.597122
-86.768311
-105.714211
-64.068527
-63.595272
-65.586731
-125.843826
-48.960766
-131.921753
-48.435730
-53.050964
-137.512405
-94.268379
-61.203873
-61.436386
-65.760811
-83.461952
-83.606964
-64.378174
-58.193920
-64.637413
-97.483536
-74.279373
-75.242714
-91.045914
-75.597321
-165.292633
-109.401520
-60.520187
-71.380371
-139.302124
-62.775883
-75.579803
-58.164165
-59.103489
-150.720215
-161.117996
-80.835556
-72.285210
-58.882069
-42.946400
-66.322220
-40.756714
-86.767860
-117.135483
-65.376755
-61.892700
-45.631577
-79.292793
-97.394341
-45.463802
-69.070572
-41.773220
-56.273331
-92.439987
-104.316566
-105.442635
-56.002312
-128.373718
-138.269409
-118.654671
-100.691544
-89.151497
-81.900406
-95.679237
-102.050537
-69.986160
-58.685745
-68.389427
-98.251457
-106.694229
-102.809380
-53.605476
-56.362953
-51.551949
-56.053349
-62.321449
-54.928143
-40.261642
-55.830715
-145.752930
-76.169136
-64.314766
-85.808464
-60.831642
-114.257156
-53.365143
-102.506119
-67.722084
-163.018661
-50.942703
-136.537186
-92.326225
-103.008835
-92.846169
-48.116585
-99.089508
-57.809235
-115.308739
-83.720161
-100.828629
-134.715408
-92.692070
-85.409248
-164.514557
-107.308655
-85.998077
-42.346874
-99.585175
-60.716610
-119.073082
-80.044960
172.398895
-81.262199
-147.477936
-70.042290
-63.932030
-48.818317
-73.102219
-67.133842
-152.961746
-101.236542
-67.160667
-67.961945
-89.501884
-163.281845
-87.427330
-67.081581
-138.784164
-96.442406
-106.266838
-107.835312
-104.690239
-111.892853
-54.397808
-64.875366
-62.514431
-115.424561
-55.378902
-98.000191
-63.336834
-95.593872
-120.583580
-67.522690
-54.984222
-80.209763
-97.385170
-81.080383
-121.552292
-60.706303
-41.079773
74.970314
56.350616
51.139538
-82.854385
-170.986893
-105.119980
-103.474998
-120.512123
-71.544731
-47.329735
-88.558678
-43.968071
-69.371223
-123.783623
-63.499767
-83.543236
-61.982250
-109.173859
-82.031593
-140.890656
-102.344749
-124.522263
-89.850288
-78.885223
-45.745056
-138.959991
-130.949799
-83.667542
-56.568436
-124.718346
-65.408951
-68.377220
-68.972992
-78.084671
-64.818420
-60.767185
-161.145584
-105.580223
-57.386448
-77.568893
-155.136505
-80.931190
-88.463158
-92.376152
-113.747414
-95.003914
-58.294460
-79.615082
-158.047012
-50.952457
-86.867027
-72.464561
-56.095776
-69.874390
-69.843475
-74.584236
-123.348083
-53.080124
-105.369102
-57.607334
-50.137985
-64.698212
-122.411957
-123.370132
-122.121864
-102.166573
-46.535427
-70.211060
-115.169342
-70.733803
-66.233162
-53.879906
-89.907837
-67.128311
-163.879684
-59.936710
-60.534939
-64.599709
-107.032738
-86.174446
-74.066086
-77.249016
-72.763992
-53.330112
-98.521950
-90.332870
-67.205330
-81.288368
-163.288467
-92.802048
-63.992516
-102.664551
-56.722050
-117.563080
-55.452423
-152.950836
-91.725975
-112.729530
-52.712624
-99.326881
-90.727371
-148.566803
-64.884949
-67.014046
-65.232224
-40.956585
-117.359528
-106.106483
-34.783875
-74.714104
-125.566208
-55.931038
-89.315468
-138.749817
-93.002945
-126.786583
-141.746216
-57.937813
-102.144867
-61.866417
-56.208717
-73.884460
-100.155968
-57.544613
-137.152771
-140.711578
-65.951408
-102.601997
-42.117325
-63.208164
-84.154388
-87.939224
-88.977989
-66.735939
-73.909828
-162.077087
-48.302254
-59.910038
-72.267387
-162.167328
-147.194107
-62.207920
-114.858452
-148.146851
-151.579391
-60.991360
-111.176704
-105.455086
-149.326050
-77.876816
-39.077728
-50.009644
-142.948959
-66.877769
-135.213074
-71.912331
-63.118008
-72.644325
-130.244568
-97.296707
-102.564545
-57.052444
-76.157608
-92.954742
-162.598083
-54.683380
-55.881580
-155.197098
-49.186672
-68.158028
-99.652649
-160.879379
-81.639061
-155.440536
-39.859966
-153.158676
27.560188
-114.819000
-109.785049
-79.530655
-81.998795
-64.547729
-138.262909
-124.861694
-124.795555
-59.477337
-74.638443
-78.987617
-151.090668
-103.545753
-59.463390
-108.935173
-64.230423
-57.627766
-106.501350
-78.472847
-151.010712
-84.040558
-74.173035
-62.652187
-72.713890
-93.603157
-89.491020
-103.655685
-119.170418
-105.248230
-152.328384
-113.985947
-79.892258
-114.291718
-109.137367
-89.365898
-128.726242
-102.843971
-82.352791
-73.899162
-58.117340
-85.877319
-115.088791
-64.506767
-65.989922
-64.323723
-61.030659
-57.383060
-71.807686
-166.147522
-56.460121
-58.789421
-77.544846
-71.235710
-59.564342
-45.629398
-93.300674
-60.213047
-88.206467
-139.901169
-45.672489
-61.834560
-112.686371
-158.682419
-151.333923
-90.015274
-41.144096
-68.013489
-67.959335
-97.856728
-59.993549
-124.610359
-82.855362
-95.724365
-94.006462
-92.544960
-104.907249
-65.025604
-50.174835
-60.070103
-101.523781
-62.431381
-89.718544
80.207802
77.907425
46.412910
68.147758
17.301758
43.565243
30.539307
57.394527
56.678326
50.077206
32.581516
67.862404
82.868118
102.618629
83.413033
65.338707
61.638252
71.085159
85.296570
57.413399
-95.870056
-59.980621
-69.790443
-147.251862
-114.918800
-57.756466
-38.197689
-112.211205
-63.273563
-81.886223
-99.237640
173.828400
-170.048996
-92.687523
-75.596336
-160.474121
-68.228508
-98.029037
-51.709282
-105.751694
-56.178173
-81.828377
-94.146461
-50.605194
-53.073837
-59.337429
-89.679665
-70.685417
-51.613316
-58.959919
-70.972855
-52.828922
-116.241478
-44.726982
-84.006142
-114.119225
-75.069984
-51.741951
-156.946640
-120.314224
-156.279373
-156.649124
-175.322906
-30.608343
-68.013412
-142.130615
-99.572174
-53.209854
-114.379097
-157.431473
-78.349091
-71.308998
-72.207336
-66.401741
-47.445850
-47.778221
-58.996082
-163.664398
-67.489433
-60.321686
-51.020950
-61.296066
-83.627640
-97.256615
-82.000641
-72.681290
-57.613598
-72.000984
-31.471771
-93.500092
-106.822472
-37.727360
-44.515133
-72.376511
-96.405586
-65.260323
-143.821274
-130.229660
-123.252548
-108.380775
-64.558571
-82.535858
-108.260071
-50.884388
-124.047485
-67.483887
-54.624199
-45.999500
-158.835083
-69.018410
-81.503433
-45.971680
-146.098862
-116.124847
-62.246666
-82.489143
-132.189606
-86.210098
-53.600727
-161.637314
-60.067127
-63.092815
-113.471512
-91.469299
-50.200645
-147.018463
-116.911247
-90.936981
-61.266956
-143.902802
-64.954430
-116.559715
-63.852524
-106.913048
-138.937332
-57.941753
-98.569344
-117.993454
-158.436890
-54.876640
-68.383026
-41.309143
-53.376450
-107.788055
-83.373604
-102.310722
-113.453011
-50.411724
-102.391998
-114.271889
-69.884811
-58.453690
-110.422539
-72.308670
-69.338837
-66.266510
-167.406860
-73.251549
-57.417744
-78.845566
-78.047226
-43.846344
-82.467033
-142.126236
-63.972885
-145.711609
-71.836784
-69.414467
-93.439636
-64.230873
-65.398636
-112.394409
-53.788597
-119.292610
-79.757767
-62.111580
-83.309151
-74.143303
-115.984612
-40.341114
-144.767136
-63.532143
-70.908577
-82.028694
-56.786182
-153.374344
-96.872292
-66.146500
-61.857563
-106.244942
-98.610161
-92.360435
-62.035503
-60.644104
-130.191681
-51.773876
-99.381226
-71.764786
-57.890667
-53.111698
-71.417000
-74.118507
-162.134247
-88.118393
-68.635895
-32.658730
-123.133522
-58.439404
-47.052013
-95.890114
-151.311768
-87.379456
-104.914558
-99.235207
-121.570038
-152.880585
-59.267563
-91.830917
-72.554878
-51.438393
-90.572456
-75.012238
-114.474098
-99.092690
-76.570648
-157.492966
-112.749969
-96.318306
-62.494343
-91.907082
-136.976654
-48.534081
-96.573853
-106.953621
49.471260
68.124245
51.320881
45.728443
48.281990
56.323723
78.814774
67.635963
-63.409397
-172.550537
-134.800613
-72.144104
-60.073418
-66.160477
-47.579197
-159.415573
-153.637665
-86.509216
-52.074772
-142.632355
-64.319260
-64.008827
-44.806515
-63.224449
-65.751419
-126.501991
-142.953705
-148.949402
-120.729134
-58.531712
-92.319618
-76.143158
-71.836090
-150.450684
-62.363346
-149.705139
-68.604057
-78.919273
-66.667809
-71.788528
-103.845940
-143.693634
-132.532211
-66.808945
-59.072918
-68.578194
-63.865463
-56.072861
-66.219337
-57.275845
-58.040123
-29.459814
-53.880360
-101.653412
-81.536331
-61.968048
-62.391582
-130.098160
-35.930798
-163.954529
-57.616207
-55.523090
-155.914734
-88.142097
-157.731216
-54.871914
-164.165695
-74.522591
-97.740387
-136.655380
-47.321499
-57.459045
-152.233292
-61.087036
-111.920113
-65.203415
-58.765865
-68.489532
-78.621765
-150.817978
-38.442257
-150.315186
-148.721207
-140.300507
-57.125908
-151.662704
-79.284637
-148.020889
-55.153843
-139.801376
-60.710453
-169.175385
-81.444710
-117.439728
-100.801544
-52.063107
-108.746422
-98.209427
-71.848167
20.485569
-64.686317
-140.342697
-100.864098
-149.860046
-60.615112
-49.574524
-70.762482
-66.093254
-115.563736
-81.109009
-70.545349
-44.379715
-94.072662
-45.576309
-76.102890
-59.294678
-155.508484
-158.225403
-135.445526
-87.152985
-123.304276
-72.495903
-40.854794
-46.672684
-83.542679
-83.028145
-87.980980
-103.781738
-155.745438
-44.473583
-90.195518
-103.383148
-108.608887
-121.722054
-58.241749
-63.902523
-63.309566
-64.341591
-56.546150
-66.620010
-148.612122
-65.400932
-57.991043
-116.104355
50.753963
-74.840492
-109.768570
-64.821358
-96.848305
-61.112991
-101.420494
-105.035530
-56.361332
-80.368340
-63.381256
-102.403648
-67.786072
-51.708073
-59.254707
-83.968132
-25.105547
-62.882309
-59.729618
-71.532173
-59.424992
-103.817451
-98.948204
-79.591148
-109.541801
-92.746010
-135.117905
-47.072952
-60.656364
-73.813141
-59.953602
-60.461281
-143.835739
-58.913338
-79.967850
-69.333534
-61.154968
-104.068634
-86.771011
-64.121483
-69.285957
-70.295456
-44.632523
-46.918861
-56.401539
-90.819168
-130.329666
-67.250793
-93.107224
-55.485565
-147.520676
-88.215637
-95.219452
-61.110893
-112.629448
-75.974037
-94.181076
-131.569046
-104.442490
-110.560120
-131.316574
-103.185066
-57.752335
-88.005409
-66.660675
-79.804497
-64.584053
-70.708168
-97.427605
-106.218819
-64.173256
-129.536758
-60.362885
-67.370384
-22.194773
-62.450356
-78.233772
-43.216278
-85.043442
-63.608791
-57.763233
-139.592224
-61.970001
-103.752632
-82.556229
-34.531029
-137.908920
-61.799084
-88.164558
-63.907814
-97.502525
-56.101887
-148.745544
-49.936096
-104.403183
-74.247673
-83.897575
-142.508636
-86.749649
-135.575912
-76.376015
-68.347923
-66.748932
-92.220566
-87.488663
-84.999954
-76.698929
-69.722092
-60.875507
-72.621704
-59.690830
-72.119461
-102.369194
-111.723259
-71.566650
-131.299011
-59.900700
-98.282822
-56.658348
-106.467590
-73.827171
-164.871368
-98.384781
-57.163795
-61.095390
-73.754410
-85.836441
-65.458855
-100.420403
-145.351303
-49.913479
-149.244614
-58.035576
-62.515633
-76.042618
-66.097908
-72.053429
-104.156631
-161.734238
-164.007248
-74.612068
-92.892059
-115.273972
-115.189880
-86.336548
-87.264641
-98.418022
-131.684616
-102.353737
-112.505104
-105.651138
-100.338318
-77.619980
-107.813263
-131.811920
-146.448425
-66.694649
-93.321747
-163.720383
-53.936573
-103.740540
-123.552788
-51.012547
-80.497673
-85.262245
-40.929699
-136.813858
-86.899033
-94.225143
-70.258667
-139.060242
-57.957436
-107.558571
-95.803230
-84.919876
-55.372646
-143.056122
-66.114029
-153.261673
-93.495026
-120.014107
-78.907059
-128.891129
-72.765404
-43.753452
-67.384979
-51.144569
-107.515343
-67.314125
-61.850822
-84.115906
-160.206421
-69.018066
-100.273537
-66.631416
-103.247787
-82.910934
-92.431526
-110.713234
-104.800232
-59.684532
-148.474884
-79.527046
-141.716217
-51.702301
-82.604240
-117.923347
-75.901230
-50.507744
-105.449707
-57.713879
-89.277664
-118.586540
-81.088531
-69.408257
-53.619774
-63.183018
-122.279037
-51.988628
-67.079651
-142.682129
-105.340530
-40.641792
-68.743065
-65.447983
-119.715271
-154.457001
-147.449051
-62.762203
-51.513268
-66.856468
-74.555305
-118.734428
-121.969116
-55.103615
-60.592464
-61.912273
-78.536293
-64.569534
-62.397758
-65.820122
-59.815548
-65.271011
-96.227974
-64.021057
-53.885822
-40.286160
-138.718887
-81.976715
-126.387886
-56.828545
-56.619549
-145.160904
-57.690506
-77.029160
-53.553944
-138.369812
-62.673893
-62.794762
-115.084785
-94.005669
-70.374321
-64.620682
-166.522232
-102.520981
-78.512672
-73.567223
-147.291687
-144.281860
-74.923691
-95.018921
-61.127560
-64.716927
-56.649925
-70.056000
-74.763626
-51.141525
-72.773170
-35.860466
-67.071823
-58.848866
-71.304657
-34.759937
-78.692322
-90.337578
-62.563744
-85.314636
-73.728218
-90.688690
-114.900383
-101.156540
-104.414673
-84.694038
-101.892639
-101.282257
-51.833870
-106.928726
-121.436852
-91.783455
-102.643311
-59.940857
-82.320374
-50.164051
-115.807419
-148.129150
-62.002892
-56.617207
-122.493820
-37.835941
-75.625313
-61.136555
-63.499493
-55.025135
-71.470505
-148.960648
-62.365620
-99.525650
-92.905945
-37.180843
-53.470818
-62.442616
-99.503532
-57.279808
-60.477367
-74.042709
-79.630241
-57.034248
-160.138031
-105.092888
-95.701431
-76.499908
-118.581696
-78.255302
-117.174675
178.581818
-108.820160
-101.789757
-114.986938
-59.807270
-92.930687
-116.926659
-51.834698
-69.176109
-61.370052
-74.662346
-71.326553
-50.863281
-53.334515
-116.250580
-52.456074
-94.714928
-71.853027
-86.315018
-59.660744
-101.348366
-55.681183
-61.641129
-63.262207
-95.637558
-55.329807
-84.365723
-139.939468
-61.645664
-74.564949
-55.456154
-32.202156
-85.056435
-64.084900
-62.221394
-20.790478
-156.202774
-74.929878
-88.241676
-71.412041
-111.735367
-63.162308
-109.232384
-66.123581
-122.355278
-118.019653
-118.031006
-130.879608
-122.083611
-48.415119
-159.102798
-64.070801
-55.752823
-149.925079
-62.956390
-65.347031
-56.801849
-56.271183
-107.379257
-76.863258
-85.248642
-139.182999
-60.442047
-51.656418
-158.437317
-142.836227
-67.738609
-67.165245
-68.710144
-136.369751
-51.493687
-59.019749
-78.073433
-59.113651
-64.456436
-93.746887
-90.201302
-51.072109
-54.143066
-66.910103
-76.853813
-37.280327
-83.511322
-93.087708
-29.424898
-65.617279
-98.064278
-118.092651
-152.517929
-65.090462
-78.962120
-55.952129
-82.990013
-59.439350
-68.497971
-137.934860
-61.260208
-51.007450
-107.942619
-59.695175
-68.729996
-69.515007
-69.393051
-159.499313
-128.370743
-143.174820
-76.708885
-57.557762
-89.528938
-65.505142
-51.790432
-92.803535
-102.429459
-126.119064
-45.044106
-67.154633
-66.802605
-150.988266
-80.109085
-79.203346
-63.744350
-92.540977
-60.800762
-60.071728
-127.872894
-92.286385
-95.399071
-113.883934
-101.950119
-115.984665
-59.994801
-70.673149
-67.038834
-72.990242
-113.195602
-67.452621
-84.460564
-100.887589
-134.304413
-62.232082
-87.946709
-75.247665
-89.738533
-110.987549
-123.270561
-96.130699
-117.440750
-57.947281
-143.958603
-68.031853
-62.630405
-99.025192
-107.524193
-89.262535
-121.090530
-106.374756
-91.679787
-97.669563
-61.067863
-63.570221
-98.838913
-160.861160
-52.584621
-94.511086
-62.822136
-124.550827
-109.023148
-110.511223
-99.173126
-78.810806
-104.951088
-72.094818
-110.499275
-129.782501
-100.200745
-77.642792
-111.323441
-70.297577
-76.513916
-100.013588
-173.485596
-65.507614
-85.602486
-141.688141
-69.304596
-68.204529
-95.474182
-70.870384
-159.072037
-65.674553
-97.013977
-83.907257
-84.942772
-72.081345
-65.325562
-106.737625
-84.859642
-77.133255
-57.008156
-94.469856
-142.975861
-56.365868
-97.103706
-92.219734
-74.978012
-68.382812
-55.511417
-71.353989
-164.557556
-118.576706
-116.681946
-62.523045
-67.185921
-148.566055
-142.667084
-85.974724
-76.126900
-62.837254
-31.006786
-54.568783
-31.578644
-67.066513
-94.864571
-68.817368
-66.592293
-117.201508
-95.124504
-59.327908
-64.089279
-149.033585
-60.809029
-51.617855
-57.692993
-62.689800
-60.376854
-137.040009
-72.969101
-68.486473
-91.793770
-100.318413
-153.700470
-63.910206
-35.418304
-60.043781
-109.044006
-73.514503
-107.169487
-59.995667
-51.509911
-89.317719
-66.225052
-60.868183
-57.393921
-55.144081
-122.460091
-131.029404
-142.763870
-40.230515
-96.107643
-56.534065
-55.895348
-56.168602
-135.212952
-55.847958
55.057388
45.527962
75.043457
55.514000
90.058823
-65.268547
-101.549255
-124.998642
-49.170341
-54.835342
-57.279488
-72.984695
43.849174
-53.270191
-69.910393
-59.699177
-56.034721
-134.121414
-56.823437
-64.073540
-101.558220
-159.162018
-47.298725
-166.150101
-105.057060
-75.606499
-82.949211
-141.028702
-98.678391
-97.457123
-47.295036
-73.444389
-77.372932
-89.552162
-66.366997
-78.167633
-150.661697
-95.745178
-133.218567
-65.131783
-53.467644
-76.687050
-83.643486
-139.313629
-58.322811
-82.677773
-55.373528
-111.915794
-168.795441
-60.055855
-37.499821
-92.715645
-149.369644
-78.112946
-60.586918
-149.884933
-91.969841
-123.000160
-48.683796
-64.318512
-123.173355
-72.314102
-102.957321
-82.146652
-80.533447
-97.975883
-105.613716
-65.184258
-124.991447
-112.303627
-82.499008
-171.338776
-66.140320
-78.274033
-64.517380
-113.645370
-75.405052
-42.770275
-61.874954
-56.127293
-175.887909
-121.933990
-62.757832
-65.470337
-68.815079
-109.811211
-55.834553
-64.516670
-134.911911
-68.782082
-64.740547
-64.949974
-94.152397
-65.650406
-69.644852
-65.341072
-62.080242
-56.471947
-79.133797
-56.639660
-122.551331
-71.024628
-70.536537
-61.929806
59.074680
62.141747
-65.100647
-60.596539
-35.489040
-164.602142
-63.439606
-123.544373
-73.768204
-99.089790
-166.595474
-115.371094
-87.861694
-124.040573
-104.173355
-110.291122
-110.607941
-93.298256
-73.781555
-94.306259
-135.757141
-94.111221
-57.499111
-64.581398
-77.018036
-63.896690
-145.370377
-99.578247
-57.549778
-136.915787
-122.637253
-101.884972
-59.006363
-142.135498
-44.927155
-95.811623
-63.540073
-59.489975
-120.035156
-112.532578
-79.108345
-124.106880
-149.246185
-70.182755
-85.703751
-88.523827
-59.966850
-40.734825
-65.361961
-56.046795
-63.918629
-87.642937
-63.940273
-55.152477
-63.859322
-89.857155
-54.049656
-71.247307
-71.641014
-82.578354
-55.525940
-82.453110
-59.148109
-66.046150
-70.051567
-134.504318
-111.187767
-87.637161
-82.977959
-79.037376
-102.231796
-147.884003
-127.142761
-99.373383
-94.303566
-97.754211
-94.702553
-63.531609
-122.918770
-68.612358
-82.078110
-130.754242
-132.435715
-78.642677
-131.935608
-99.561356
-152.413361
-42.612770
-59.614735
-156.940598
-153.763657
-58.161270
-62.321606
-56.304993
-73.802139
-44.317081
-149.687347
-70.376045
-148.516876
-52.020725
-152.124786
-124.242203
-89.795540
-63.559013
-59.360939
-61.625568
-92.349945
-86.948906
-46.615730
-66.810417
-127.777084
-76.809258
-91.667305
-66.016563
-79.587479
-49.002968
-116.020622
-138.763870
-51.519829
-120.644028
-155.964020
-58.964516
-149.015274
-81.320518
-67.780724
-60.681145
-27.872536
-90.670929
-55.854828
-82.721771
-82.720901
-50.172028
-54.709110
-56.986618
-101.955696
-114.872002
-86.571335
-92.784843
-152.968628
-50.190311
57.200539
44.419502
54.603256
75.662308
74.439766
81.203583
84.146042
-64.573578
-62.004734
-55.861607
-81.260918
-142.341751
-83.498734
-50.234058
-89.821877
-72.264000
-71.629478
-57.232590
-141.894608
-63.461292
-73.291740
-119.624802
-56.146309
-123.705605
-126.624199
-63.127895
-60.659008
-122.643417
-69.643105
-86.005272
-91.833450
-72.833130
-97.345764
-100.096359
-89.825150
-35.560398
-61.060604
69.741501
69.812798
-84.696808
-123.494896
-65.947807
-36.046391
-64.024261
-60.949989
-85.194504
-123.981560
74.240494
50.982903
49.783157
31.721392
-54.512325
-73.790604
-66.171242
-138.327927
-61.321140
-78.071442
-108.916237
-108.987823
-49.496326
-99.943199
-82.427986
-115.595947
-62.398125
-66.889969
-66.553001
-148.323029
-60.342663
-58.233601
-59.033382
-100.541840
-63.511219
-18.196482
-55.798836
-54.771717
-52.648258
-61.959641
-102.754395
-61.700455
-100.192596
-130.711044
-107.725311
-78.076225
-95.681190
-89.226036
-76.323982
-60.536556
-60.672268
-91.679062
-107.817879
-61.764668
-60.317043
-108.911034
-56.351677
-72.416710
-59.423023
-56.637238
-71.468819
-61.855015
-103.774857
-66.542938
-138.925079
-90.347382
-65.388405
-120.651047
-133.245285
-70.897751
-103.921165
-130.344437
-139.909195
-92.634560
-57.538185
-63.467636
-111.450729
-60.338699
-77.095322
-45.942890
-85.847832
-65.073875
-96.569298
-67.605827
-54.653122
-50.211891
-68.718277
-72.673729
-59.128399
70.628716
63.715477
57.594646
88.122017
76.461952
-67.308571
-69.339615
-58.266300
-83.381241
-75.118103
-85.452934
-148.295410
-84.940964
-105.330070
-81.978050
-78.658150
-64.675468
-55.373413
-122.824211
-102.518539
-117.514862
-145.927277
-65.282028
-80.169754
-60.089455
-54.816833
-98.583984
-138.500961
-67.824158
-61.907398
-70.304031
-49.892605
-68.081581
-52.521675
-70.971573
-156.443970
-150.216309
-118.113281
-85.041481
-107.429482
-118.246536
-58.596489
-52.670010
-97.188011
-113.111763
-102.726913
-59.926292
-76.438316
-51.656948
-136.603073
-87.222427
-118.349716
-91.661713
-84.443108
-75.843155
-153.407700
-122.451241
-127.188156
-61.970165
-68.685921
-111.194069
-68.643982
-69.444946
-61.103703
-78.179703
-140.732452
-147.546310
-112.292961
-81.051231
-91.433022
-64.205818
-62.598286
-48.460365
-133.269028
-84.112648
-105.790749
-46.844582
-44.035824
-61.805332
-115.640739
-55.438114
-103.963837
-68.779495
-40.740341
-137.967560
-60.849277
-150.012085
-50.424580
-130.260529
-135.890533
-66.189087
-63.660461
-64.651054
-69.678864
-60.933834
-144.839294
-69.855782
-65.290169
-68.081085
-69.758347
-75.182930
-79.110252
-139.447388
-142.131256
-44.868591
-56.134926
-63.059376
-116.533386
-71.190445
-95.514565
-107.803513
-54.610867
-73.508308
-60.668701
-52.403065
-76.786591
-55.024071
-69.588669
-68.884094
-37.687180
-45.485790
-130.441605
-144.623489
-111.387177
-86.762405
-37.877258
-65.454269
-47.745155
-51.384930
-132.334900
-65.410370
-65.084976
-62.833256
-46.552029
-97.692093
-59.801868
-62.259136
-146.713547
-44.004704
-55.122849
-161.337769
-87.323601
-97.041603
-86.927650
-114.732475
11.952826
82.431648
72.296989
36.011295
-100.473351
-114.783058
-107.310394
-75.892204
-85.767120
-100.625603
-62.478809
-77.567673
-127.433350
-120.638863
-66.981804
-83.092087
-117.772812
-68.363800
-109.876358
-162.627472
-112.073723
-83.650040
-71.571060
-60.252560
-64.351746
-40.620487
-54.021545
-116.913406
-60.103497
-140.410370
-42.495022
-63.185863
-22.204786
-60.424126
-87.671478
-130.530151
-64.007393
-72.478706
-102.605873
-33.881989
-94.052307
-132.906387
-108.964447
-63.261032
-50.104446
-96.072197
-121.806458
-85.361717
-109.189857
-103.418770
-88.270569
-48.833401
-57.465096
-142.965164
-82.418831
-162.897812
-121.398300
-85.681915
-90.991287
-54.162975
-66.807373
-64.807106
-114.339012
-84.290443
-58.402500
-58.075150
-57.569729
-153.167450
-81.181396
-63.121536
-97.353210
-162.374878
-120.984993
-102.142342
-88.475464
-118.949730
-121.119598
-67.936592
-55.259109
-34.854435
-160.768417
175.692749
-47.326237
-170.197418
-49.888966
-113.533241
-101.363731
-78.520874
-124.660866
-66.372467
-114.519112
-164.043198
-87.860085
-53.206631
-57.411465
-90.744041
-68.734169
-162.724609
-71.131073
-99.763260
-62.111549
-73.023331
-153.255753
-158.064056
-62.949806
-84.165588
-38.028831
-77.346939
-99.820389
-88.788200
-106.020332
-113.536873
-99.654984
-95.051201
-63.805931
-57.142330
-51.402534
-62.426327
-104.154076
-59.153900
-58.643181
-137.487549
-70.980812
-84.900017
-71.190643
-94.589188
-63.692234
-158.566544
-151.558838
-54.856514
-59.714741
-73.133743
-144.191940
-70.170448
-93.147591
-68.572014
-64.458305
-137.711578
-52.296726
88.809479
47.402462
72.341606
91.715691
54.021194
62.073151
54.399952
63.354809
86.715149
76.505173
67.254517
-146.058990
-71.008995
-42.507816
-143.344315
-73.763550
-61.602127
-58.833321
-82.892342
-57.147896
-90.467842
-56.502266
-31.427399
-56.339859
-56.831287
-160.741806
-63.795246
-67.952034
-133.685379
-48.544281
-74.830894
-48.975075
-71.349945
-160.069550
-106.901718
-93.809570
-68.348976
-80.744728
-77.593613
-74.908287
-73.275917
-143.490326
-108.450813
-84.751274
-74.178596
-58.180496
-61.416340
-63.134201
-103.195480
-110.772728
-64.792122
-122.860260
-65.798653
-79.201393
-91.607452
-60.716457
-52.223728
-54.034134
-59.674404
-56.252380
48.568623
-18.657948
-67.960197
-71.699295
-133.306046
-68.190178
-63.061153
-84.981636
-27.420883
-53.791550
-162.259460
-86.457428
-61.283321
-120.451797
-146.196854
-140.002365
-72.378120
-94.426125
-76.327370
-71.394409
-53.786541
-58.649540
-66.969978
-65.057213
-62.669399
-63.962395
-90.377716
-122.445618
-57.329334
-53.808277
-57.411396
-62.912315
-116.000717
-63.890377
-65.038498
-134.205582
-57.218750
-79.254425
-72.164978
-62.104118
-60.605003
-93.199463
-88.413704
-50.526817
-51.052372
-112.518997
-112.751503
-99.946815
-62.803635
-139.352722
-51.175880
-102.691650
-80.030945
-70.151039
-112.039818
-152.345657
-73.070786
-67.803520
-96.983124
-69.245697
-162.133072
-90.740166
-88.089737
-143.311432
-144.984222
-143.609070
-129.463547
-62.987385
-78.702705
-77.702431
-56.292004
-55.043446
-101.259743
-123.151459
-106.128372
-57.126526
-94.734734
-52.021473
-146.609100
-80.258972
-100.234772
-171.947983
-87.156754
-71.732323
-132.614761
-71.419289
-81.751930
-60.175678
-63.623890
-73.272743
-136.202042
-60.797134
-134.208481
-70.331612
-140.464798
-93.891441
-74.760269
-67.416389
71.860611
-49.011650
-52.567833
-33.642887
-63.361763
-68.218971
-119.320526
-81.849373
-73.421646
-108.274467
-69.947937
-106.192482
-77.859993
-77.387802
-78.943451
-61.376308
-86.883347
-106.276855
-131.166321
-78.692802
-71.074539
-57.285225
-142.154099
-61.206524
-65.166451
-149.574753
-75.009354
-137.116730
-122.266403
-123.336021
-95.499130
-144.110413
-122.569489
-132.625549
-164.302414
-60.152443
-56.862766
-86.696457
-66.176239
-77.121017
-89.450943
-77.923698
-113.255119
-106.296631
-60.031567
-66.227066
-78.363426
-113.344658
-164.715286
-100.384239
-117.132393
-70.174042
173.183350
-161.578751
-109.368187
-73.920128
-106.180008
-80.040710
-48.296314
-73.010826
-160.848709
-53.497856
-66.449715
-65.785057
-149.358383
-106.814415
-58.671337
-63.374630
-47.006435
-109.756447
-107.918816
-88.260277
-102.574448
-77.613281
-53.554043
-55.417145
-64.855408
-64.356918
-149.750381
-62.645332
-46.274666
-59.694443
-60.969360
-138.535126
-58.234272
-60.981155
-133.656921
-71.515991
-67.413345
-47.390034
-62.428478
-136.379807
-57.826176
-41.065823
-57.023209
-69.633827
-93.641479
-73.451569
-154.872711
-142.392960
-60.065479
-68.608917
-59.064617
-156.560898
-85.409767
-60.695122
-63.818253
-122.851189
-67.341919
-25.943663
-89.898438
-64.769775
-58.836365
-55.182575
-98.083885
-72.582535
-64.468185
-144.979370
-84.220230
-75.719200
-86.531952
-68.986717
-158.711273
-87.691933
-35.265686
-62.893295
-39.801720
-57.995934
-164.818039
-57.786873
-63.724792
-41.121891
-71.052574
-55.854202
-60.795723
-73.880318
-49.319088
-59.331104
-163.032440
-90.641403
-95.240974
-150.936768
-62.870193
-137.546555
-164.028839
-90.902618
-150.462387
-52.535774
-101.601944
-56.217800
-121.117577
-57.864151
-61.100479
-57.615025
-56.823475
-52.865829
-59.575142
-96.300133
-98.394722
-114.471924
-98.695923
-95.113625
-104.149643
-73.892647
-116.891739
-80.975677
-145.607773
-93.391304
-63.421631
-136.879929
-67.049171
-71.137466
-90.388367
-64.241051
-159.465500
-122.120590
-76.555252
-48.761433
-52.071918
-45.140717
-67.075195
-144.139603
-55.362373
-61.717655
-59.782722
-56.736362
-69.441040
-39.524906
-91.913933
-64.341904
-68.717178
-29.929924
-78.941574
-64.019096
-87.615166
-133.561707
-43.015263
-52.586201
-58.860191
-71.221092
-67.074608
-68.516281
-80.725471
-145.727020
-87.773079
-69.599312
-77.050636
-64.916367
-43.992714
-95.334129
-118.249680
-48.415844
-89.384354
-50.957737
-78.043373
-129.815018
-59.414009
-67.051582
-80.993393
-77.899666
-35.053280
-48.472233
-103.983116
-134.379807
-124.268974
-33.425133
-90.879517
-67.200974
-64.110443
-32.889679
-55.852615
-56.075977
-107.685234
-130.100601
-96.402916
-148.107513
-168.072922
-54.016819
-63.324333
-126.928078
-60.135059
-156.699036
-135.725449
-61.308834
-147.279678
-100.379318
-60.834724
-53.753265
-73.667892
-72.275078
-61.856457
-63.158611
-120.496193
-117.245125
-128.891891
-113.921677
-66.098106
-61.973629
-75.639999
-84.522362
-105.645081
-140.298813
-72.549355
-70.424461
-113.084366
-121.787514
-65.673607
-61.768826
-101.771797
-37.968689
-66.484703
-157.389236
-62.052731
-66.580803
-63.331478
-74.208420
-60.407131
-71.102608
-25.242188
-85.579170
-138.550980
-80.219261
-63.820309
-75.666496
-123.175598
-58.908794
-54.948559
-96.346092
-76.010239
-66.596306
-64.742851
-55.431278
-49.838699
-161.228775
-56.441200
-111.343361
-66.283249
-66.173134
-87.586395
-148.433685
-112.413269
-117.145157
-88.652870
-78.534111
-127.031113
-65.039322
-85.428314
-128.548889
-111.922127
-104.343124
-126.772392
-99.954483
-79.545692
-75.185806
-106.092148
-56.665112
-76.014084
-57.180477
-102.977417
-63.944214
-56.691887
-120.380219
-41.887394
-73.792778
-55.694809
-135.927963
-116.857048
-79.572563
-49.125801
-56.898376
-111.193886
-93.294495
-80.376518
-90.841484
-100.710487
-117.624428
-75.244400
-103.076813
-99.438004
-68.102081
-53.557468
-61.503632
-60.749386
68.324631
44.119884
65.486488
80.997612
68.649910
82.847824
51.873016
78.359642
-40.718475
-79.153442
-94.602837
-95.199158
-58.692101
-80.133133
-98.651352
-167.196884
-80.996597
-106.432716
-59.738018
-124.008850
-61.983608
-66.800331
-126.610359
-110.582085
-124.708923
-78.558060
-63.528015
-96.272850
-102.706078
-67.445396
-54.100655
-63.346867
-110.593872
-141.492905
-81.321968
-53.361523
-59.383354
-65.149994
-86.425125
156.602890
-161.028152
-39.268902
-82.276520
-57.491127
-76.964790
-146.190445
-151.723389
-49.816479
-59.494347
-40.782650
-111.709930
-80.076973
-145.610794
-71.957703
-46.140759
-88.380234
-109.949234
-60.870358
-138.650009
-70.018044
-162.969040
-60.143269
-60.287304
-72.019455
-154.105911
-34.065689
-63.990181
-57.436985
-53.981277
-80.796829
-64.538956
-71.812332
-36.147724
-121.624832
-68.127762
-84.124428
-156.344193
-92.741920
-110.815453
-51.035522
-108.746666
-77.454430
-155.788681
-90.792023
-62.528938
-113.690048
-65.817062
-157.183548
-90.968704
-96.794754
-103.702423
-68.295044
-143.114334
-70.781448
-78.704323
-155.988937
-32.232704
-146.943665
-94.159637
-121.661949
-61.155304
-60.820045
-69.394707
-98.936592
-83.976990
-66.687805
-144.268265
-138.529373
-56.352821
-49.399746
-93.011635
-62.174335
-78.339264
-98.306877
-49.541744
-140.086823
-137.141251
-107.716698
-71.060722
-73.008507
-136.332993
-73.646439
-56.854408
-68.665817
-63.936039
-92.578026
-44.887779
-72.096970
-65.129730
-51.471352
-123.417389
-77.877472
-143.059586
-68.246696
-80.915237
-66.195755
-98.056953
-103.566101
-96.487442
-64.638550
-160.015488
-84.324066
-62.159214
-163.348221
-72.376877
-152.319046
-81.059326
-85.214478
-174.068344
-56.026245
-58.568451
-90.456001
-117.382164
-110.926132
-80.251846
-109.460152
-109.646500
-90.179230
-115.212349
-85.375092
-143.923508
-54.805912
-60.909760
-121.224838
-90.792412
-92.577614
-134.575623
-143.279053
-161.029785
-104.637344
-132.705826
-101.109077
-63.914742
-72.162056
-41.577908
-66.014496
-60.075459
-78.337120
-70.812813
-67.385689
-75.056824
-130.603912
-84.364601
-72.107124
-89.471611
-67.861038
-57.056496
-70.312439
-80.057571
-28.706638
-152.920090
-55.251305
-38.775909
-61.257450
-91.554688
-63.028492
-66.534508
-133.695923
-79.562263
-97.470322
-58.294651
-64.681221
-161.714157
-52.372074
-55.607807
-59.882771
-63.564606
-105.834526
-65.338226
-141.278091
-63.040752
-164.557144
-163.167999
-138.380112
-139.629593
-53.681206
-64.695602
-97.627548
-100.360802
-90.893875
-83.327362
-58.092327
-128.986969
-76.743538
-56.748619
-46.798405
-61.955235
-57.521801
-24.161867
-65.035736
-77.871254
-123.959595
-66.412384
-151.636871
-48.425686
-54.302410
-82.830910
-51.563915
-66.587341
-69.383804
-70.497810
-84.600006
-147.224380
-56.377464
-100.164955
-61.936726
-59.752369
-68.309380
-61.437847
-152.952728
-35.695232
-77.707947
-59.693974
-59.871899
-73.852249
-73.511536
-78.163490
-66.411209
-79.490135
-106.399422
-56.640732
-60.165077
-147.801620
-69.721184
-54.538460
-36.281574
-70.063110
-138.805466
-69.698753
39.538898
-62.191559
-88.502098
-123.824844
-71.258400
-81.393799
-50.659885
-61.911564
-78.074104
-80.203156
-72.909698
-104.930817
-75.306831
-160.489304
-133.756287
-73.577522
-94.140862
-113.494682
-61.863480
-100.617622
-50.860958
-67.737129
-61.847427
-65.251976
-99.353226
-90.011162
-72.335526
-166.399689
-114.591850
-43.219166
-57.472145
-53.586063
-73.573753
-159.146622
-83.731659
-126.933762
-76.568306
-57.021252
-54.053150
-116.646362
-150.059326
-61.295250
-140.983337
-99.322769
-79.605179
-77.691795
-86.707237
-95.095398
-115.335770
-28.433985
-58.118828
-43.002102
-153.817856
-51.722309
-60.559322
-68.798592
-63.183113
-56.667198
-50.490959
-153.899139
57.010921
76.284615
62.786327
33.234966
53.857525
59.539150
64.747742
64.860374
54.907387
65.708733
56.786106
-94.815887
-37.782578
-81.652557
-159.499161
-101.740433
-163.978500
-69.282158
-96.527870
-86.622124
-88.001534
-60.031158
-150.992126
-157.046341
-67.595520
-122.593147
-70.435593
-55.222778
-44.035137
-68.155708
-157.074097
-59.925331
-94.977310
-82.393974
-41.130463
-40.234295
-82.770775
-110.803459
-165.454895
-89.766541
-56.377056
-89.279091
34.703186
81.853813
64.125542
52.944088
64.950478
52.266190
65.360374
53.780090
58.342304
80.541199
47.826691
55.526375
77.191299
77.998772
45.174221
64.193062
34.706364
-25.797201
-83.797089
-75.693695
-146.386307
-81.343971
-58.789047
-67.382545
-57.305229
-110.931526
-55.309086
-48.936802
-97.614998
-67.485085
-100.729187
-114.365585
-65.979996
-136.462799
-103.369965
-72.586395
-79.969124
-53.032917
-50.881416
-131.152924
-67.258743
-157.147141
-96.052116
-55.110886
-58.876194
-112.267471
-46.194050
-68.461784
-90.255180
-116.952301
-59.717056
-82.007622
-93.634575
-80.301788
-63.573360
-54.892204
-77.066864
-77.034012
-66.466377
-58.061741
-73.282303
-120.301384
-149.792603
-73.401016
-84.665604
69.821289
79.283089
69.511559
-32.733677
-73.503326
-63.480907
-121.665253
-60.915134
-60.593277
-125.875137
-61.268810
-58.136292
-98.037025
-67.560989
-71.448677
-71.041206
-41.918247
-78.819092
-70.366158
-118.734962
-60.409058
-66.361595
-43.487591
-57.690575
-158.374908
-79.628174
-145.473984
-122.613579
-65.918633
-104.984497
-155.287674
-105.929558
-104.941071
-33.047020
-76.685143
-55.122421
-109.108231
-44.069988
-53.836140
-68.518539
-55.667629
-60.529263
-72.344528
73.927734
57.530804
38.133751
-114.788239
-111.853600
-82.571732
-17.898499
-50.570965
-56.519527
-86.074120
-100.560387
-73.725128
-91.939392
-76.760284
-77.390396
-59.830399
-129.592896
-162.076050
-64.149422
-84.668449
-131.616791
-60.963139
-120.976990
-105.494141
-72.153458
-71.466400
-158.781677
-50.818512
-40.911018
-139.973114
-94.064636
-64.473717
-66.950218
-59.399292
-36.964413
-81.663734
-72.952789
-78.420441
-73.045563
-133.007385
-108.545181
-99.846954
-52.910568
-86.104118
-87.207649
-103.591248
-160.596619
-55.935040
-85.318726
-148.429291
-75.787201
-74.612106
-148.064636
-80.730461
-76.307335
-65.464355
-72.685486
-62.441414
-59.119137
-94.391731
-104.405479
-125.794167
-71.750694
-62.610607
-68.135834
-74.118843
-75.953186
-157.331467
-74.342049
-95.498482
-58.134068
66.280502
44.855713
42.674122
47.246067
-67.741043
-69.602501
-63.282558
-60.162952
-63.971836
-58.453835
-87.433235
-101.692085
-83.393066
-98.602440
-63.924316
-103.186325
-83.832138
-78.595459
-61.959000
-146.224274
-69.690399
-96.101570
-118.039047
-70.639740
-64.701080
-67.273613
-72.645737
-78.483658
-73.492020
-67.794716
-110.512718
-58.110756
-109.738892
-49.023090
-57.799652
-65.388329
-64.501724
-89.544594
-98.386429
-52.226204
-69.423080
-59.687565
-100.298157
-106.429527
-148.675690
-56.025288
-71.352615
-71.330444
-164.078751
-144.893738
-59.871632
-63.194553
-92.701805
-95.810600
-59.498787
-55.853428
-58.926964
-155.973236
-49.796448
-154.861481
-55.034523
-49.339554
-67.565025
-43.148899
-57.546677
-61.328777
-56.154423
170.718262
-89.875679
-55.421024
-97.041435
-106.367149
-92.779686
-75.207718
-38.126152
-59.502071
-63.552258
-145.297653
-67.017960
-64.494919
-109.802559
-128.227829
-70.734581
-75.402512
-96.429184
-53.747932
-100.940773
-159.412750
-72.315887
-85.637901
-58.898453
-48.652664
-99.039726
-71.411560
-96.332832
-60.572380
-65.649055
-146.113647
-144.676498
-74.778687
-96.481651
-122.604057
-133.644409
-59.526665
-75.240250
-65.752121
-76.709084
-117.457306
-97.974205
-91.255280
-58.768234
-112.261368
-93.385887
-99.889946
-101.283424
-64.706856
-72.201836
-38.102757
-51.650143
-97.685356
-66.541626
-59.538994
-64.052017
-57.080837
-53.048630
-75.048462
-51.026497
-90.050407
-66.378189
-99.042778
-148.741714
-74.182274
-114.816254
-66.548615
-111.488693
-63.283195
-141.751053
-61.870869
-113.457336
-89.648026
-50.058109
-140.424454
-91.372040
-75.574562
-65.088547
-33.912155
-92.985893
-124.745567
-129.173645
-121.035538
-63.005337
-107.292961
-135.177765
-135.935028
-40.105385
-67.120552
-76.221375
-81.387909
-70.967957
-69.026718
-142.888260
-62.068588
-100.777313
-112.958946
-91.054787
-55.135811
-104.028061
-148.830109
-55.971870
-67.329872
-115.237267
-62.838234
-45.921707
-112.965370
-68.306328
-68.673981
-65.648682
-36.640259
-68.300507
-59.593594
-68.280167
-75.127106
-93.745117
-61.291832
-112.334778
-119.363884
-69.491928
-62.458538
-70.244339
-83.496712
-111.685143
-128.370987
-78.761230
-44.719685
-65.715889
-64.454910
-72.758347
-92.613197
-61.314686
-32.666702
-71.486351
-141.716751
-55.524895
-104.093529
-109.415909
-109.678490
-104.715805
-62.055607
-109.336281
-64.270943
-77.522072
-88.427765
-38.543213
-91.954033
-55.500755
-68.332092
-62.963257
-173.354446
-74.108131
-110.466423
-55.765629
-65.300140
-111.577141
-159.724716
-54.869720
-63.296902
-120.331848
-112.292282
-71.217621
-43.613163
-81.138992
-146.893402
-140.467773
-72.563805
-64.081566
-53.368420
-142.911789
-48.259369
-113.317268
-66.746323
-62.259369
-54.122288
-88.907784
-166.799744
-62.065777
-151.568878
-154.785522
-35.241573
-85.169930
-70.996849
-95.674538
-49.007290
-85.978706
-115.228783
-137.773987
-142.014893
-73.600746
-61.692806
-52.268009
-118.414330
-53.558571
-64.024345
-85.450493
-156.675613
-70.593185
-51.460659
-148.110397
-71.982254
-56.384789
-106.595604
-78.648079
-63.216537
-76.570641
-96.453957
-51.650528
-77.591507
-49.511173
-75.186447
-61.298313
-52.160233
-43.774044
-55.936287
-61.391975
-51.560482
-63.665241
-38.003555
-40.392292
-47.917908
-68.605507
-134.623611
-50.094486
-121.870674
-96.377602
-60.561493
-65.766190
-54.106888
-164.179031
-89.493172
-113.099426
-94.205482
-72.137344
-128.667923
-146.256638
-65.716843
-134.170990
-50.322159
-85.241257
-94.197479
-121.465645
-80.377556
-110.414948
-102.422668
-58.144863
-120.366722
-74.571404
-122.648293
-102.028214
-62.199318
-57.404030
-55.782780
-67.727722
-65.348579
-59.990444
-77.661560
-45.202602
-71.556091
-66.742378
-61.589336
-66.792816
-76.556137
-68.226746
-51.310169
-78.366982
-60.451889
-98.785721
-120.016281
-67.366272
-75.188263
-68.446938
-66.487289
-48.193985
-146.955063
-68.658508
-138.922455
-145.980972
-40.539948
-77.568153
-54.267906
-40.075195
-139.462265
-89.446220
-86.537720
-30.697491
-144.611511
-44.648083
30.323132
65.717728
47.355782
47.263859
54.297222
-61.942997
-162.283890
-67.811874
-57.865925
-81.072540
-138.027878
-154.024506
-166.033157
-110.475670
-94.686897
-76.907288
-59.657070
-57.571320
-118.764412
-37.377899
-55.351837
-67.812767
-103.354500
-58.918541
-75.146797
-69.917984
-149.101700
-87.519356
-57.150928
-156.730896
-149.136703
-126.831276
-60.455456
-101.368401
-47.419968
-61.697506
-127.498466
-81.339882
-57.383598
-94.051315
-62.768520
-54.427620
-63.194443
-44.022568
-63.592594
-91.673531
-66.881516
-167.795212
-125.081299
-66.044510
-52.236050
-148.505493
-60.343163
-64.900948
-80.796082
-144.988388
-44.622948
-74.535568
-95.303764
-62.782578
-74.811935
-61.750862
-62.388844
-147.592148
-57.475792
-43.295998
-106.546013
-62.533054
-56.838623
-60.385372
-59.590137
-120.159744
-123.884819
-96.496040
-80.023087
-65.834663
-138.179825
-93.597282
-149.152893
-124.958168
-107.225204
-98.050552
-52.133419
-105.310593
-115.870918
-122.753494
-71.150543
-144.425018
-97.101776
-155.558624
-54.558083
-88.655800
-142.833252
-59.777061
-77.582802
-123.918739
-99.717331
-107.364708
-79.925575
-62.952923
-81.216599
-94.150475
-137.080902
-71.085159
-60.105114
-112.362946
-63.479015
-113.885979
-99.823219
-112.415726
-106.494278
-157.029327
-125.040771
-62.751526
-59.207069
-62.344681
-60.057495
-133.857910
-120.115181
-85.759438
-84.274712
-70.895477
-19.760105
-34.948124
-75.787582
-56.100025
-114.283897
-76.363503
-74.754639
-62.681271
-80.200371
-58.883652
-74.029877
-125.590179
-147.339661
-69.508545
-137.048859
-54.597233
-60.398293
-33.631077
-29.900589
-54.816624
-67.045471
-71.473320
-71.142960
-82.590988
-157.035049
-46.701649
-51.608246
-47.090168
-57.555725
-75.982468
-76.448624
-71.385910
-42.980003
-77.408821
-72.284348
-127.370293
-111.785095
-143.819702
-59.549137
-64.934929
-78.593880
-67.487495
-104.551376
-148.226181
-77.619171
-72.623863
-64.376877
-66.046562
-121.444611
-72.950462
-84.860107
-55.483322
-64.434128
-56.358200
-134.223434
-124.485001
-103.947052
-115.782051
-99.361877
-89.080315
-100.097725
-63.389587
-72.115044
-85.989807
-149.638504
-56.193493
-81.807632
-62.629662
-66.428314
-124.925385
-48.428413
-142.224304
-92.423241
-105.326485
-50.975761
-62.839390
-51.960819
-143.091003
-60.206654
-53.978596
97.551498
-54.765144
-66.934143
-62.630947
-57.961910
-68.368851
-116.017776
-79.479439
-168.168289
-156.273102
-43.722374
-112.047485
-60.180801
-61.845093
-57.578869
-123.072205
-46.838974
-88.150490
-58.467365
-98.073837
-77.326843
-58.879887
-68.854668
-66.627937
-65.169678
-117.698593
-64.229080
-59.702625
-70.514786
-78.966248
-61.085533
-81.350922
-139.305237
-81.578300
-89.803818
-62.511303
-86.609085
-69.869446
-62.108315
-141.879623
-71.898880
-58.999294
-75.965607
-52.018650
-70.134323
-90.392632
-66.278625
-63.369877
-72.186150
-116.001846
-58.284492
-83.832413
-123.644516
-60.596191
-56.314266
-102.377991
-73.878433
-81.364067
-64.176216
-101.348404
-68.869438
-162.445801
-63.660816
-73.022163
-64.756516
-60.801960
-52.891460
-59.601662
-66.694885
-94.646576
-62.239944
-61.604710
-167.308441
-60.197098
-55.107300
53.663040
-59.989632
-67.165253
-61.431259
-86.302429
-51.820129
-59.956669
-153.821838
-61.272114
-121.170639
-37.496983
-64.830307
-94.060539
-57.799713
-62.357342
-38.753853
-92.313942
-55.743420
-157.460587
-85.978111
-152.997711
-168.540314
-67.039207
-52.283161
-80.248940
-103.644119
-105.822044
-68.205338
-111.630928
-133.529404
-106.457291
-54.261532
-87.569260
-98.702255
-78.212898
-150.170151
-126.566582
-65.625259
-85.475319
-67.637482
-60.542061
-96.298584
-56.749252
-107.692932
-53.813934
-82.073067
-50.610104
-55.439289
-58.210381
-137.873352
-98.980125
-84.702744
-148.869339
-140.500839
-106.581337
-58.857162
-73.548096
-57.577427
-56.813934
-146.636246
-117.506592
-56.141579
-68.206924
-76.330223
-48.647251
-71.054634
-56.606873
-70.652740
-117.783379
-73.778648
-64.378601
-75.591408
-140.808212
-69.569626
-68.206482
-91.331940
-104.760941
-81.048073
-64.825172
-97.425346
-97.036766
-118.019897
-91.675011
-69.358887
-149.031784
-118.889793
-81.013725
-87.002937
-134.460419
-101.015732
-76.713806
-61.863972
-51.058651
-151.514267
-73.879082
-47.952705
-21.460665
-51.410046
-32.365520
-62.207146
-54.285538
-95.684525
-56.198845
-138.883774
-46.930035
-63.113941
-112.544998
-144.540207
-59.865334
-121.678642
-118.465279
-90.947990
-58.854057
-96.061363
-162.733398
-48.515221
-149.041183
-61.205540
-80.428787
-65.271523
-70.331276
-60.899971
-127.302223
-155.132950
-86.772705
-61.970222
-100.251427
-64.115898
-73.587273
-69.459618
-73.128166
-62.170528
-132.085571
-126.339706
-153.904892
-67.605515
-101.939857
-49.449028
-73.592064
-72.039818
-144.655685
-58.332565
-64.482254
-96.797554
-71.420059
-57.088287
-60.994179
-162.141281
-76.692368
-78.556503
-94.102287
-148.130905
-100.048233
-97.411148
-65.007607
-46.124519
-56.314976
-68.932434
-59.454697
48.586044
62.791073
93.027763
91.402855
77.310898
60.559105
79.764656
-74.576317
-56.249432
-112.575455
-46.784023
-39.322994
-63.056229
-139.218903
-62.038754
-66.087173
-51.233006
-67.490982
-49.885658
-64.871239
-76.193405
-77.154503
-54.325661
-133.574692
-66.870964
-118.152321
-70.461891
-148.965012
-60.620564
-59.220497
-154.617233
-130.671463
-57.000271
-72.564735
-67.318108
-162.466293
-61.086517
-163.346542
-47.599670
-86.085052
-155.903275
-125.326614
-136.291626
-45.830509
-53.544621
-56.263309
-56.060486
-166.986969
-52.652599
-70.213425
-52.796246
-70.921936
-62.609287
-86.810432
-66.863556
-48.047043
-70.876404
-118.871223
-64.396538
-107.250092
-63.609528
-63.984493
-140.430222
-126.666451
-100.378159
-71.932777
-98.680771
-103.937737
-146.488937
-126.574890
-156.190628
-99.276497
-54.494682
-83.533798
-79.757057
-109.880707
-62.217411
-87.840591
-55.030968
-130.345795
-103.436974
-76.408455
-71.847496
-108.692635
-97.554169
-77.561760
-105.577026
-70.043854
-113.044762
-119.028801
-122.619835
-85.186974
175.613846
-143.766785
-91.167564
-63.216465
-90.860504
-127.025505
-70.141014
-119.373016
-105.455544
-52.849979
-110.152206
-65.611565
-103.886574
-73.621170
-89.949478
-67.175903
-105.719925
-67.732788
-50.833355
-96.837936
-46.323162
-44.754364
-71.298546
-45.001289
-137.850647
-61.125519
-85.681976
-102.651077
-66.517799
-57.494480
-55.944637
-64.187424
-139.806442
-71.242401
-125.306633
-59.535210
-149.847122
-63.991764
-101.624733
-54.105873
-52.583069
-76.071136
-152.212631
-84.191383
-83.051262
-95.376564
-74.725677
-79.275627
-62.069191
-32.225327
-151.215820
-66.369644
-104.784355
-147.093246
-130.055344
-74.133438
-60.413288
-69.599907
-64.977165
-56.220299
-43.222942
-118.092026
-117.314751
-86.329201
-120.708298
-120.843391
-79.349815
-58.333336
-105.932182
-118.906425
-76.532578
-58.042984
-164.850616
-70.446968
-135.689499
-83.364143
-48.070427
-75.052078
-32.741989
-51.358547
-104.517296
-75.059509
-110.084473
-103.949730
-65.238686
-169.811676
-70.595314
-64.163956
-71.805832
-57.830101
-67.684631
-93.285896
-85.439034
-60.317440
-92.219978
-70.870308
-90.110687
-113.691772
-159.342682
-77.863876
-72.227486
-51.685127
-142.074860
-67.152138
-126.572525
-51.943745
-80.650101
-69.822357
-66.908295
-64.200676
-132.694443
-69.015640
-67.472282
-92.076591
-147.468460
82.514648
86.079788
67.933029
73.076752
46.081745
32.256516
69.951416
59.313374
48.377510
-72.714500
-79.989616
-162.804779
-84.116364
-118.654640
-90.239006
-65.020393
-56.906857
-75.969475
-86.100327
-129.076630
-74.138985
-71.105431
-67.705429
-61.381355
-110.896072
-49.670906
-67.137505
-67.989540
-81.260384
-65.258850
-107.768684
-103.778473
-60.075417
-46.158321
-148.556702
-59.356915
-55.854134
-74.192299
-104.097076
-117.137421
-30.544409
-81.640015
-61.602539
-63.519650
-103.183792
-51.109341
-70.160545
-26.689148
-84.908203
-58.364162
-69.405190
-64.824409
-71.077156
-146.383652
-42.066589
-72.228966
-63.367371
-103.106621
-77.846390
-54.931038
-84.856712
-90.608673
-106.436615
-88.908859
-125.079933
-74.101021
-56.165714
-48.788353
-145.689819
-64.206299
-82.336250
-68.759155
-70.023911
-60.230537
-148.030716
-73.619225
-59.084248
-66.888916
-108.340462
-71.489197
-139.678787
-49.643173
-38.237400
-66.903030
-139.130692
-109.715164
-53.814346
-143.663849
-42.569248
-152.245682
-84.027367
-93.375961
44.704697
61.856991
-57.463650
-116.563416
-71.714737
-34.040119
-101.536995
-70.385399
-73.169289
-117.584129
-64.240982
-66.860283
-137.886414
-67.459290
-70.970291
-142.989319
-60.738880
-141.159821
-175.824982
-61.058868
-66.558830
-89.575012
-109.649353
-168.006805
-113.226143
-80.288376
-72.430710
-59.567730
-85.988831
-92.981506
-100.071381
-165.870209
-56.291451
-52.506355
-56.005619
-53.573879
-74.078094
-58.288654
-92.132217
-64.131569
-66.727478
-69.019447
-115.973587
-146.203049
-63.778103
-83.214859
-74.948776
-138.588028
-63.749443
-135.778320
-64.292923
-136.499817
-66.428940
-67.031013
-123.259804
-145.137680
-83.587471
-64.869125
-58.435421
-43.720184
43.191315
-71.230339
-65.689682
-68.861191
-150.045700
-63.906353
-146.297943
-49.326664
-85.302734
-59.962971
-123.600449
-92.726295
-70.851341
-70.596008
-101.108902
-55.926796
-54.320824
-78.683952
-62.169403
-47.942722
-77.846268
-128.856934
-84.441895
-100.480652
-77.963066
-126.130913
-66.076080
-82.075394
-123.345345
-93.810440
-111.440025
-151.111481
-109.177872
-86.784798
-158.844421
-107.472023
-59.245747
-81.543495
-71.668266
-143.362259
-72.339134
-87.841805
-37.532921
-59.282890
-61.895828
-75.991577
-145.760010
-79.637894
-84.683784
-156.989746
-62.697689
-126.973358
-29.370115
-62.607315
-112.977303
-48.289860
-150.574020
-73.942497
-62.867119
-134.724442
-54.099827
-135.203033
-48.339542
-60.009151
-82.997002
-61.239807
-119.114670
-146.922455
-61.936321
-95.344978
-104.055519
-52.865799
-116.074936
-73.027969
161.471710
-85.289589
-64.464775
-82.122093
-65.311539
-60.970573
-111.028740
-98.904793
-124.326210
-110.765770
-90.235245
-81.299385
-83.255791
-59.096554
-43.835823
-54.200310
-71.276108
-67.879486
-87.481804
-54.291767
-107.900375
-85.827103
-57.883583
-66.488800
-87.440140
-71.863319
-70.006790
-84.861832
-133.826813
-65.707298
-58.549923
-67.022766
-77.248161
-139.235825
-90.863029
-83.861397
-84.070953
-143.768494
-111.842278
-87.490158
-98.777153
-116.401825
-76.511871
-140.315186
-81.012558
-121.579590
-59.082710
-134.693619
-145.129959
-107.828453
-52.536724
-51.157379
-84.932373
-67.315277
-60.432991
-82.381836
-56.953171
-55.330467
-77.508980
-61.472668
-75.641785
-91.216614
-68.809334
-31.645193
-69.761765
-79.394547
-75.047356
-54.540104
-61.620884
-76.602203
-103.191101
-110.459808
-77.389694
-110.190109
-104.431374
-76.633553
-105.838326
-66.960541
-142.523819
-58.563690
-117.481354
-67.303055
-61.316299
-64.327507
-87.803268
-148.605408
-82.605072
-75.588417
-56.833279
-58.069748
74.462341
71.171288
-66.182350
-150.786545
-129.506012
-70.536018
-110.151466
-84.667946
-77.044693
-129.223892
-72.656998
-66.495583
-47.332169
-55.214462
-60.339699
-77.112190
-81.627556
-68.541702
-88.339714
-64.235016
-63.474545
-131.325516
-65.132439
-67.881363
-46.873718
-128.739548
-54.690628
-59.999268
-122.617981
-63.790752
-103.136551
-68.909691
-139.909378
-131.653503
-100.433144
-142.630798
-158.641174
-48.570629
-64.737160
-150.816299
-97.116394
-118.660065
-99.279610
-161.469315
-44.198460
-78.477623
-152.972198
-118.268082
-63.232323
-83.607582
-66.351120
-32.366817
-10.699100
-54.524933
-61.683796
-90.775185
-57.895214
-66.982239
-54.483589
-157.748932
-52.508560
-76.454224
-154.005096
-56.209782
-115.439941
-88.240944
-61.207165
-103.994293
-100.695259
-137.872696
-62.533424
-58.017494
-136.786011
-58.979061
-52.518639
-128.395233
-67.945351
-78.207733
-67.450020
-64.680458
-152.898773
-52.214825
-74.783775
-165.380096
-60.740746
-96.779350
-65.883270
-56.893913
-65.386330
-65.351738
-95.889946
-64.384956
-110.179268
-89.400497
-71.520973
-47.838844
-64.251213
-40.626339
-142.115128
-63.609905
-106.583061
-51.989933
-64.637398
-137.893814
-114.837410
-70.874184
-74.094246
-110.437592
-65.647560
-104.606583
-62.498550
-60.363228
-78.511467
-41.953705
-67.307518
-67.628906
-65.741684
-72.045761
-64.870567
-110.815262
-64.263611
-102.026802
-68.864349
-57.225380
-75.850967
-83.487488
-103.811333
-111.440926
-67.878815
-60.202568
-99.083443
-167.752518
-59.678326
-77.593170
-58.275654
-168.161011
-108.604843
-86.235626
-95.522263
-59.865410
-60.401428
-61.367695
-162.314835
-56.513199
-74.622871
-163.350510
-77.336189
-93.820045
-135.366745
-139.324417
-69.719688
-66.511925
-67.871620
-72.884453
-142.493546
-75.372719
-97.414444
-59.896950
-58.921005
-123.455200
-82.082542
-66.265892
-97.135666
-61.397346
-100.752029
-164.388977
-107.151360
-132.513428
-51.548237
-64.675102
-92.044746
-114.700539
-69.692154
-67.341675
-58.551895
-144.321228
-77.799408
-51.735844
-157.693024
-59.920692
-69.093811
-78.024574
-67.378426
-31.037029
-123.184273
-150.544235
-66.041679
-88.030647
-58.253834
-67.735817
-73.378525
-72.871521
-59.250568
-154.097427
-63.837582
-126.277924
-77.490685
-94.652420
-65.306572
-156.927124
-71.403458
-147.732559
-90.520981
-56.571117
-113.671181
-159.738174
-79.901421
-74.815331
-70.791031
-62.550655
-26.596771
-74.264420
-57.991642
-96.197151
-64.383896
-133.482742
-101.489326
-64.909798
-141.089951
-117.685043
-68.484497
-104.431992
-65.931404
-156.082916
-168.510529
-89.837257
-52.369678
-59.548084
-83.011337
-92.076530
-70.937187
68.375710
76.703293
59.661308
89.996849
68.865471
57.532085
44.964291
67.229637
-136.209381
-149.209152
-151.672531
-106.576164
-131.954651
-126.920532
-125.296265
-91.958427
-94.443672
-57.921867
-98.959908
-105.805099
-93.903122
-106.234978
-125.094727
-114.936218
-56.772839
-156.305191
-97.213272
-114.405434
-98.084320
-153.704376
-145.346329
-120.735802
-110.891205
-148.613052
-74.936203
-96.922424
-102.047813
-94.710159
-132.383835
-95.399384
-98.947266
-104.998459
-60.479656
-61.832157
-84.229904
-69.697243
-65.728378
-109.584518
-60.337532
-101.558609
-134.699417
-85.726738
-70.040070
-68.661453
-110.911232
-69.763863
-77.413513
-66.247200
-98.491951
-71.945885
-97.985146
-63.493389
-57.547127
-95.243347
-159.561981
-143.200058
-55.233124
-43.050850
-57.529896
-110.072731
-91.374741
-43.855106
-107.671707
-78.789803
-144.889877
-101.755440
-62.214085
-60.786945
-103.739380
-94.633865
-62.683327
-61.969723
-45.419762
-60.838665
-78.104637
-126.249481
-65.285652
-66.991188
-61.512741
-51.391094
-76.185860
-58.838894
-100.008705
-132.829025
-65.089287
-65.051598
-63.919804
-71.254593
-58.181652
-108.655045
-13.975161
-56.200603
-152.883209
-110.336403
-57.347378
-158.919769
-88.372749
-51.296890
-39.543644
-130.116989
-79.173462
-104.611839
-138.864716
-99.718376
-53.750774
-60.844143
-148.935852
-59.513142
-142.250015
-164.212280
-92.444511
-93.827858
-98.796410
-136.733994
-63.032631
-159.157364
-88.325264
-38.303379
-66.128952
-61.339520
-113.589767
-61.798134
-79.622009
-83.417183
-117.774559
-139.451965
-66.734436
-52.089191
-106.790215
-41.377697
-104.223930
-76.840462
-41.443470
-152.842392
-42.236145
-164.824722
-143.454391
-61.836773
-87.057121
-71.939972
-56.430794
-135.282532
-66.192406
-59.887177
-77.893936
-61.411880
-80.598335
-81.571732
-78.042122
-146.361557
-155.380737
-57.938202
-55.301823
-141.822525
-65.409012
-142.341125
-53.801434
-54.076912
-59.686008
-62.573143
-64.948494
-115.925430
-117.443802
-117.235847
-105.074371
-108.364464
-25.591841
-109.284630
-158.441010
-82.211449
-51.816513
-115.921898
-60.390575
-58.342331
-94.810295
-63.356655
-70.763039
-47.395138
-95.068481
-59.597317
-132.937088
-65.757561
-75.267891
-45.079716
-64.517159
-57.713394
-84.467644
-37.384644
-50.955032
-83.110130
-30.553619
-67.932968
-145.292389
-38.182007
-91.378761
-54.385136
-69.964691
-60.107178
-53.573875
-97.613777
-149.643661
-39.304455
-63.854641
74.392166
-91.561745
-153.368393
-55.608387
-135.795624
85.691170
44.525284
62.899529
71.225426
-64.168335
-165.063568
-64.425934
-162.328278
-74.178459
-59.179527
-98.050980
-95.474930
-70.898209
-151.972504
-54.736221
-57.636028
-98.917679
-154.758057
-55.403873
-46.977402
-48.641014
-155.231293
-80.338181
-62.086998
-61.634613
-51.320885
-63.483444
-80.721375
-65.397514
-71.159935
-70.860672
-123.809082
-61.744778
-56.610981
-148.197357
-75.427971
-69.947678
-147.327576
-50.623947
-78.430367
-59.752342
-53.106274
-61.556709
-72.551979
-64.983040
-47.934158
-143.379044
-104.510719
-99.904961
-82.367958
-60.330620
-52.576809
-53.039436
-67.155243
-148.992752
-77.020500
-70.790771
-37.978550
-130.337952
-75.948174
-60.868443
-58.674892
-82.985519
-130.345795
-122.117271
-79.043594
-110.623695
-44.939972
-57.743263
-63.697151
-158.887939
-73.350426
-78.592377
-60.997108
-102.136406
-72.406136
-88.481232
-60.529911
-93.471939
-95.353813
-117.352455
-85.299713
-147.423111
-66.411949
-67.949455
-60.900928
-91.805466
-87.264191
-64.446198
-146.266968
-80.830673
-64.233627
-89.057938
-104.149612
-101.741943
-54.125019
-138.349884
-39.172920
-64.500725
-79.239014
-76.179710
-59.286236
-119.471611
-70.299011
-52.336494
-87.846985
-47.991444
-58.661766
-68.823135
-38.811512
-34.024067
-49.991066
-121.859337
-60.045113
-52.029812
-103.665741
-103.589035
-52.965355
-80.919846
-142.264252
-158.209000
-76.548569
-75.559662
-161.479095
-78.345413
-64.579727
-100.787636
-72.241455
-65.387268
-148.554306
-66.012764
-127.543015
-75.275528
-61.969334
-120.857872
73.414452
58.880669
30.412252
38.399399
67.911209
45.531013
65.606644
83.430077
60.106781
46.646008
39.535580
68.993034
59.738800
57.126087
-70.733650
-66.601639
-49.336227
-40.109821
-156.393738
-70.123245
-102.767632
-66.320557
-116.566818
-138.799957
-106.111595
-93.267303
-73.174011
-55.244450
-142.501190
-56.742283
-98.513474
-122.277794
-71.981789
-57.585178
-57.479824
-157.115509
-93.080467
-90.956406
-88.826309
-135.592041
-68.428864
-76.770515
-84.076843
-104.888969
-149.168121
-101.462082
-50.696346
-64.990318
-30.918089
-103.962341
-67.883492
-60.498932
-51.551758
-126.741501
-69.435143
-136.191513
-80.274780
-87.600204
-65.450966
-63.484829
-76.274300
-64.456268
-127.644386
-64.034790
-108.996399
-137.472824
-29.711594
-61.777145
-65.347717
-83.939941
-45.465317
-53.394772
-68.581451
-126.383163
-95.034859
-102.087677
-134.217514
-54.791386
-71.310562
-156.657669
-89.876694
-80.109810
-65.445023
-72.092751
-57.012634
-65.047279
-118.568443
-69.067879
-62.972305
-53.107002
-101.461975
-55.716522
-157.594101
-123.635109
-85.488556
-70.456467
-56.185692
-55.233261
-74.436684
-30.354401
-91.409752
-152.387939
-30.680763
-68.567429
-105.413376
-54.225540
-151.287537
-60.446789
-73.715263
-150.287079
-107.374107
-41.775639
-78.522224
-76.898499
-57.883419
-80.484604
-128.051804
-96.000603
-99.834877
-105.745560
-112.800652
-117.939110
-60.622406
-48.025562
-140.003250
-61.676994
-59.799442
-56.373558
-122.430031
-166.507401
-83.312233
-63.006195
-94.271408
-61.340614
-55.384960
-159.778152
-122.537659
-79.632729
-60.757221
-63.431545
-47.745750
-60.118740
-47.021179
-53.264587
-70.005615
-71.181259
56.966831
66.467896
47.859859
45.475494
38.192997
56.302742
71.948311
54.424862
68.532776
68.574821
68.995766
57.974354
-56.160713
-71.312492
-85.396759
-49.815434
-55.854786
-89.493309
-69.786385
-80.465340
-87.559715
-71.452217
-60.928181
-57.775623
-59.863827
-51.783295
-136.626862
-60.567764
-66.041321
-55.318386
-58.392109
-134.150757
-92.358765
-49.077194
-58.976192
-46.711449
-118.725647
-72.449593
-112.282776
-115.333656
-51.096703
-62.102398
-108.446640
-150.237244
-66.678551
-89.061203
-163.473404
-67.749123
-159.658920
-53.360218
-64.876465
22.384027
80.127480
79.755341
49.928967
62.832279
-116.393150
-78.250908
-114.100487
-91.175034
-114.928856
-66.586014
-22.521749
-78.558250
-97.843437
-49.869297
-76.906075
-77.726578
-59.912628
-72.790977
-70.027260
-96.586121
-66.071884
-53.788616
-70.498909
-67.885635
-66.943245
-139.399872
-60.766994
-56.339855
-60.999611
-107.719093
72.523369
51.691257
57.154114
70.458275
61.756226
60.133644
56.412666
76.449516
57.880291
95.624100
71.976006
58.751869
59.904354
62.809444
85.705185
65.637894
48.088345
56.533447
66.910591
42.146282
58.300518
78.418350
58.892345
68.639725
48.363831
55.362877
57.623989
-98.592613
-88.734749
-155.751144
-37.458691
-103.522514
-117.633217
-159.879150
-70.095848
-101.808228
-118.690392
-108.838921
-123.679283
-72.646332
-64.187187
-109.782967
-61.729759
-76.605263
-79.093979
-65.593338
-63.414989
-61.153507
-62.168514
-103.336655
-81.715363
-73.402573
-80.806206
-37.447380
-127.471703
-62.878323
-93.766418
-59.245979
-53.367165
-88.553345
-48.536400
-86.385063
-62.180645
-119.952103
-76.047661
-64.940857
-72.397972
-68.970825
-87.704529
-49.816624
-79.558182
-150.125290
-95.312080
-93.375137
-65.569084
-144.961792
-106.198471
-40.884274
-63.847828
-60.789856
-67.720985
-109.072304
-78.757210
-117.319267
-127.513863
-59.136723
-61.490715
-123.403603
-55.265469
-151.683975
51.884819
60.076824
72.919762
63.924271
68.748238
-72.546150
-56.972179
-60.515076
-78.616829
-40.087223
-61.001411
-80.254532
-69.501060
-61.515144
-105.377380
-96.861008
-63.152020
-76.816605
-126.072632
-47.270851
-57.153355
-126.728500
-104.368179
-60.178825
-50.311050
-165.402100
-63.689053
-35.504292
-100.874153
-50.990517
-31.867861
-69.235260
-65.524384
-171.936340
-102.664291
-54.548328
-101.990723
-93.595543
-109.050491
-73.387199
-116.551216
-123.121765
-60.861134
-150.949753
-97.865158
-94.581734
-87.431496
-90.018784
-67.810394
-89.035011
-82.152916
-67.222694
-52.450863
-55.016052
-62.808666
-52.137020
-74.655487
-61.922157
-95.194763
-65.771751
-45.812122
-74.428818
56.712818
30.275660
47.539684
50.581390
67.163620
36.142166
49.830833
51.776306
-59.931240
-62.176056
-81.217636
-42.000362
-37.627178
-144.841431
-76.145821
-144.003250
-56.153278
-72.147224
-157.083435
-123.009872
-50.236744
-55.316166
-80.374489
-68.609924
-143.870605
-76.622978
-41.264938
-59.556221
-65.941620
-78.814621
-107.228470
-13.175443
-93.890129
65.677582
63.924236
76.928749
57.418522
78.183235
-125.600304
-68.405037
-62.330990
-102.928177
-48.522511
-103.928352
-73.242615
-103.570488
-70.926392
-58.800274
-74.489082
-85.882904
-156.989716
-83.869995
-45.647415
-66.144501
-147.923203
-67.655739
-60.841042
-89.915092
-64.097702
-55.383579
-91.360741
-57.137928
-57.840458
-58.095989
-156.062119
-67.002960
-58.927830
-52.060471
-139.441467
-60.163635
-50.368183
-53.679272
-63.372868
-72.765358
-55.684410
-71.190758
-65.523338
-62.984123
-56.082397
-93.345192
-70.517441
-152.507858
-57.344612
-130.015305
-53.664089
-76.441185
-55.815109
-66.423111
-119.401360
-154.276718
-135.673431
-51.130913
-54.137074
-141.138046
-57.501747
-47.370644
-63.594837
-163.951523
-68.986359
-57.404327
-138.609680
-89.249947
-75.691139
-63.634895
-48.659279
-59.322361
-94.004028
-105.614891
-143.734955
-69.737732
-85.010841
-62.292046
-123.646523
-107.299225
-43.586197
-129.813660
-31.948515
-33.421383
-106.613350
-63.324642
-114.293762
-105.387436
-95.360123
-98.512184
-66.567993
-64.416832
-64.808151
-141.309250
-97.732880
-66.505264
-104.966995
-49.545139
-64.800980
-153.048889
-66.771790
-131.446198
-39.665260
-74.756935
-85.082977
-111.432365
-82.286720
-61.905853
-75.493942
-57.225388
-66.874702
-61.891621
-91.017097
-116.301971
-58.337067
-158.528030
-97.166542
-107.292946
-67.972122
-124.495163
-40.083729
-118.696388
-41.612083
-140.955887
-73.641869
-57.925682
-155.010849
-59.435162
-59.790565
-70.580223
-74.559204
-140.411331
-148.894806
-65.690712
-66.451675
56.940300
62.548962
53.263020
62.824932
41.760876
60.446350
-118.762596
-81.759071
-59.149956
-36.480526
-70.325760
-64.875404
-65.606491
-154.255646
-55.366192
-70.159576
-56.276287
-158.822601
-70.024628
-57.236557
-79.482361
-62.412476
-86.946815
-98.116264
165.591187
-149.794266
-90.389915
-60.370235
-57.091141
-58.416138
-113.752663
-56.274979
-126.859787
-44.482296
50.516209
74.439171
-59.325394
-150.385529
-61.727230
-86.600693
-46.311680
-123.181358
-37.743263
-70.676842
-102.531319
-149.657715
-60.958862
-70.391182
-146.513580
-85.267159
-90.607841
-66.746063
-52.139851
-128.151520
-86.050362
-82.650856
-141.190247
-58.451130
-60.721703
-84.795746
-102.085289
-78.881943
-91.080132
-168.198624
-131.553192
-70.658379
-153.406921
-46.825729
-68.166351
-89.181595
-50.943367
-62.722832
-54.521679
-57.112915
57.079308
61.086353
65.240929
85.895752
56.714790
57.762886
36.757248
81.163048
64.611214
-52.329880
-92.683113
-166.094086
-93.451370
-68.572334
-124.142235
-93.838821
-78.049286
-86.000610
-97.499344
-93.579758
-58.513714
-53.848442
-55.513474
-150.722229
-54.616776
-75.958221
-55.751366
-65.991577
-56.859257
-63.477726
-92.057289
-128.631348
-118.674477
-114.932350
-54.968395
-72.718025
-73.201736
-79.983292
-96.452744
-72.546181
-113.271751
-92.661514
-69.046165
-80.616440
-80.842392
-144.217224
-70.858253
-62.288700
169.079437
-64.254112
-66.371422
-145.426865
-59.627296
-156.114395
-68.199753
-87.260193
-131.587906
-110.090981
-71.206436
-52.410267
-145.397842
-51.413673
-75.557465
-166.200958
-68.693611
-164.247238
-70.731506
-57.562439
-53.770851
-45.438026
-64.181999
-69.977646
-35.588135
-90.363052
-67.372261
-73.900955
-105.424042
-69.514877
-71.172920
-52.189648
-67.736237
-43.304245
-110.213730
-55.790798
-75.355186
-82.379799
-98.173813
-63.958359
-80.454071
-78.315857
-78.091331
-77.340469
-68.645866
-85.283333
-72.950020
-151.036072
-111.721207
-103.399559
-63.119797
-59.675804
-61.443287
-100.174934
-58.508476
-57.031654
-59.201401
-42.217190
-68.096985
-156.825378
-64.073357
-145.059769
-85.024307
-154.093231
-155.513275
161.963638
-105.839455
-60.372570
-61.013912
-109.841888
-64.531883
-52.286362
-95.402718
-167.540970
-51.925098
-125.482918
-62.015614
-46.031334
-69.449265
-64.327065
-85.141769
-75.957359
-109.460243
-64.801285
-59.420300
-58.818306
-136.211121
-70.743950
-87.362633
-133.180908
-58.870853
-66.100952
-65.423203
-79.379433
-93.801399
-158.108704
-48.596371
-71.345352
-64.753021
-105.199623
-72.758583
-69.134651
-145.218613
-71.757790
-96.911934
-130.369370
-40.341682
-89.545433
-73.512352
-76.991562
-127.728455
-66.176102
-68.909737
-90.459938
-96.928162
-66.101372
-55.133400
-64.203087
-67.028999
-36.276112
-87.400925
-94.714989
-58.710438
-101.465195
-73.566963
-70.789154
-21.297920
-160.934006
-62.502224
-124.522675
-52.595509
-91.864853
-106.232239
-68.663681
-66.173355
-65.233551
-76.897987
-66.965431
-65.997093
-67.100708
-64.553337
-145.727676
-149.492706
-81.990143
-97.524025
-89.443245
-86.892349
-57.586079
-36.018364
78.664696
69.799049
60.679050
75.366356
48.216812
-133.837219
-59.428127
-52.847458
-63.313393
-162.132034
-113.529831
-107.056358
-91.569229
-88.939255
-41.651012
-65.326149
-72.310158
-56.832253
-84.144333
-68.010040
-55.311726
-82.902679
-60.298588
-108.763969
-105.161087
-43.994514
-85.324753
-75.176575
-79.849464
-78.978394
-128.343048
-48.519783
-93.997002
-85.205025
-72.187065
-73.655357
-58.480637
-134.255447
-160.852066
-63.462563
-96.564857
-57.506851
-64.364601
-65.190750
-150.651962
-49.902435
-71.827332
-135.782822
-78.097816
-73.313980
-58.821598
-43.318954
-78.434120
-70.820412
-60.842937
-43.478081
-51.879726
-64.257187
-51.226341
-99.711319
-54.176468
-27.031147
-59.473629
-81.777489
-111.234695
-88.549042
-98.222633
-72.331833
-35.714661
-170.611115
-85.601479
-113.184807
-73.494362
-80.385292
-54.679577
-131.717239
-66.122429
-59.630070
-30.472200
-141.567459
-77.427162
-55.374695
-115.465858
-108.295250
-125.432388
-89.862495
-117.537430
-167.931778
-80.877357
-60.730366
-102.880371
-59.342224
-161.444427
-109.835541
-111.611885
-67.675911
-62.123451
-119.653648
-65.686996
-64.527573
-67.310181
-53.575939
-85.265175
-57.404594
-80.823280
-59.709400
-77.787682
-81.131790
-125.454178
-58.487793
-65.971840
-68.157516
-27.480574
-119.283836
-132.699951
-72.046486
-126.085609
-135.014206
-56.414524
-66.088844
-53.394760
-74.154877
-94.315453
-142.130707
-142.787918
90.539223
92.019089
-66.138046
-35.891640
72.983955
79.705482
75.868996
51.620251
90.362396
69.560242
78.149284
52.586235
86.934708
33.607185
63.603634
69.731339
81.294937
-69.842766
-71.040169
-55.721497
-143.482208
-161.818954
-72.411179
-169.036209
-53.188885
-45.871277
-86.250206
-52.942799
-151.737579
-122.225052
-62.312988
-40.229519
-160.043991
-84.625290
-83.818726
-122.230408
-178.872543
-101.561775
-83.045441
-62.188690
-61.927464
-82.956444
-48.906788
-51.615677
-60.024628
-78.019211
-57.052380
-57.398933
-139.672424
-68.305519
-69.590347
-50.887836
-92.181404
-52.828869
-117.174141
-48.998352
-68.159569
-75.683235
-133.251251
-93.062469
-55.211655
-59.250263
-134.427292
-157.178528
-61.562187
-79.663071
-49.105099
-79.924728
-58.059734
-60.860874
-97.822502
-97.418678
-72.409645
-29.701353
-69.005699
-29.847572
-66.529411
-59.550354
-83.675751
-46.276585
-95.045509
-114.492805
-75.908775
-95.152374
-125.900093
-77.508682
-95.975342
-84.900917
-151.209366
-142.577301
-90.426247
-29.245520
-88.254799
-60.050488
-71.840851
-81.976723
-100.480659
-63.735210
-69.827339
-70.944542
-126.789536
-130.322601
-48.283733
-60.113190
-58.836449
-124.502953
-152.018341
-69.506927
-54.100334
-59.666294
-64.093925
-43.820232
-125.831993
-60.464233
-88.668701
-59.582279
-54.067371
-140.415710
-84.391083
-64.056870
-67.178757
-62.533760
-92.214111
-64.318245
-81.811371
-29.246536
-170.982620
-116.489456
-81.137840
-68.374695
-97.732124
-61.527298
-82.872108
-55.547245
-121.478989
-65.466026
-56.377655
-150.828018
-99.987900
-53.044003
-52.258896
-58.399609
-154.192215
-136.785507
-59.077164
-84.037117
-44.250099
-57.976727
-47.729931
-119.608078
-57.528133
-62.286430
-120.346230
-83.975052
-78.697899
-93.683266
-149.444122
-54.851032
-166.900192
-126.548920
-61.115490
-76.344879
-64.297333
-59.936012
-158.546677
-66.964905
-159.745239
-62.927921
-68.349197
-64.652946
-92.325699
-38.040321
-61.291218
-116.470207
-62.637413
-36.696434
-96.049088
-124.567429
-82.748550
-125.014465
-39.517956
-80.422020
-135.264725
-39.562572
-62.148552
-143.559036
-126.419121
-69.774849
-79.184326
-76.295929
-120.653152
-61.247299
-84.536507
-124.797165
-57.637539
-54.552055
-141.778214
-85.030022
-77.412277
-64.023743
-92.462868
-76.491241
-48.287991
-64.636269
-57.835968
-170.962921
-51.099209
-81.645538
-95.426819
-51.702526
-50.665600
-74.178566
-72.190811
-55.759834
-109.685249
-69.157387
-52.048943
-76.927048
-100.833618
-101.128151
-79.509117
-108.358269
-113.178879
-71.376648
-25.814194
-64.653938
-67.161728
-80.016357
-55.543915
-106.593628
-59.883133
-64.602905
-76.643181
-68.784042
-79.969765
-57.468575
-66.725586
-101.414520
-74.006866
-71.421082
-67.345924
99.147545
74.675453
81.894760
42.114166
-67.251274
-78.095680
-63.993984
-57.855381
-89.520775
-64.504112
-59.669357
-47.642086
-62.065899
-51.051418
-67.250420
-147.697723
-84.302940
-60.098038
-74.913795
-58.330086
174.647522
-127.435432
-65.304550
-46.266651
-43.441162
-46.034107
-80.827934
-54.282120
-64.131264
-94.028076
-35.408318
-120.224495
-92.714081
-65.866013
-65.289444
-80.426353
-141.006653
-61.913525
-72.234695
-144.330139
-68.927368
-134.802277
-64.883820
-85.685669
-90.228752
-66.029007
-81.546860
-74.390518
-58.482933
-67.095650
-54.284744
-58.605698
-81.733833
-67.966202
-74.321922
-53.245010
-42.144661
-46.026356
-66.708977
-110.348564
-65.111488
-73.298645
-54.800495
-77.904144
-90.083138
-48.479111
-106.880135
-160.808334
-110.732246
-94.613640
-60.245094
-84.710266
-163.813416
-101.504105
-160.315033
-51.520947
-56.956112
-115.634605
-98.039513
-98.221329
-71.844307
-95.722771
-58.535271
-62.701241
-27.870796
-63.356606
-156.026138
-44.372250
-58.271877
-62.701107
-25.629171
-64.620399
-143.262039
-78.839737
-151.612625
-42.324554
-66.979202
43.571751
57.379036
-55.363651
-32.443497
-103.789154
-89.236671
-147.779205
-65.180161
-128.203033
-67.333549
-53.707123
-55.556480
-138.502426
-62.070789
-55.371696
-54.910881
-61.719643
-73.106705
-60.795223
-64.068054
-127.774895
-75.167747
-59.396980
-158.890564
-76.713554
-96.543709
-65.030334
-87.733322
-86.278740
-90.232697
-87.525604
-119.871620
-166.873444
-173.612900
-67.759933
-58.820889
-50.001316
-46.998425
-79.864822
-93.875969
-164.521194
-77.034607
-33.815533
-47.417343
-60.541187
-171.192032
-58.224983
-149.231201
-60.955650
-95.373764
-41.104836
-62.192852
-65.226181
-93.529343
-56.556480
-59.427490
-73.857170
-114.701302
-177.780792
-57.573555
-57.769718
-127.221146
-55.310417
-40.820660
-34.619068
-52.870483
-56.633766
-101.609352
-139.128906
-85.019455
-122.077332
-55.161686
-77.979225
-55.867916
-53.325623
-65.393700
-131.971100
-106.114250
-63.551785
-69.426575
-85.972763
-48.919014
173.371841
-34.748173
-68.086174
-124.359650
-99.461334
-57.783745
-51.489933
-75.596909
-39.884361
-79.266037
-159.527649
-139.471191
-68.829765
-26.154530
-69.622673
-62.946392
-64.064743
-96.724205
-84.783646
-77.817787
-67.654549
-93.688469
-72.651100
-119.773781
-57.067604
-130.534805
-120.801018
-69.883049
-122.246391
-74.345947
-88.738823
-71.779938
-51.450611
-78.206337
-68.592018
-119.468910
-92.227020
-66.009071
-140.766998
-158.242813
-57.735989
-55.397923
-53.789875
-104.120224
-59.362648
-55.071980
-107.215454
-76.438759
-73.239639
-117.334450
-60.580811
-95.384247
-72.680931
-64.220055
-127.628487
-62.065098
-88.700333
-77.552681
-105.393974
-133.665894
-79.487930
-59.187752
-67.045906
-116.514343
-78.882591
-144.277161
-116.238762
-62.900658
-70.961929
-59.388382
-77.279327
-158.486130
-89.651558
-113.640884
-71.802383
-61.034733
-81.165619
-101.008163
-160.452393
-52.485077
167.635376
-76.969673
-66.157280
-114.962456
-90.758850
-131.621170
-65.574455
-161.484711
-129.896881
-61.019875
-58.899384
-64.762894
-94.799347
-124.672478
-62.712711
-71.908485
-79.867874
-92.140617
-60.976345
-64.245903
-67.763176
-63.406071
-149.679855
-151.557465
-75.103096
-73.074768
-115.929779
-107.729477
-65.130867
-66.008324
-74.356224
-54.976410
-61.836983
-98.927628
-89.391411
-49.933163
-48.316582
-60.844830
-143.501678
-56.783623
-83.421600
-106.982765
-154.307755
-160.990906
-160.558960
-65.342026
-146.542999
-57.834629
-156.107788
-127.474152
-153.210861
-169.421951
-154.086960
-99.899605
-133.728424
-38.259171
-61.827305
-61.870636
-71.569038
-42.767559
-58.366627
-78.767258
-60.266663
-81.359436
-68.467903
-44.275585
-151.515488
-141.582672
-151.043762
-106.454384
-91.912529
-157.814377
-82.510902
-112.202370
-108.043823
-87.530594
-97.909035
-115.254616
-89.370346
-72.497208
-70.539009
-59.047535
-66.481827
-119.237076
-65.451157
-86.077492
-142.401260
-59.103092
-66.825279
-69.914703
-72.324081
-64.480598
-64.307892
-127.215630
-61.543274
-62.143318
-167.477463
-162.199249
-134.552460
-59.994808
44.698711
72.168190
41.369553
88.839455
65.445343
60.801910
74.099991
89.619598
86.907661
77.090462
65.759743
80.766350
42.281448
46.322674
-125.861092
-105.018623
-71.446823
-56.169876
-63.558075
-87.511002
-66.866562
-101.698158
-74.684105
-91.668396
-90.518677
-95.027748
-64.526505
-58.414173
-139.070847
-89.878479
-74.609543
-58.065075
-77.257401
-65.820503
-93.927620
-88.241241
-134.997375
-29.636360
-65.605675
-74.413818
-70.477150
-64.932724
-96.489258
-47.820648
-67.645782
-55.841969
-85.952377
-108.989540
-67.729874
-32.700500
-66.326408
-75.799362
-113.908340
-67.758881
-102.906021
-65.973740
-152.359467
-49.968559
-64.752274
-61.446095
-51.434559
-75.999207
-65.098259
-114.401505
-108.628021
-68.593636
-72.691643
-124.405663
-86.848892
-87.817970
-78.343407
-110.090263
-54.771702
-68.727478
-62.683571
-73.265388
-161.719406
-57.461864
-112.195259
-96.489929
-108.190849
-81.525627
-139.611847
-95.501953
-63.695965
-47.348610
-68.762093
-83.079453
-30.776606
-76.572472
-155.841217
-97.764114
-58.932384
-80.864845
-25.663637
-56.224827
-72.362846
-84.256012
-122.412750
-134.533066
-61.790627
-67.613228
-78.650948
-62.802010
-102.416061
-91.154221
-74.093811
-79.210350
-60.771477
-68.037071
-88.750549
-69.317680
-72.613968
-66.365074
-155.278748
-140.904343
-62.443233
-62.219734
-50.919903
-111.941696
-75.828362
-79.223228
-173.609146
-108.769753
-149.936798
-152.393921
-46.759308
-52.944138
-156.056702
-55.648457
-72.307030
-76.530586
-84.773689
-63.659054
-73.114029
-89.997238
-154.653442
-114.098000
-46.531635
-96.774010
-102.454979
-143.734299
-138.800491
-60.756618
-92.888428
-58.713589
-62.328983
-56.172352
-102.036720
-69.329590
-52.315403
-72.564621
-76.439224
-56.511124
-166.578018
-66.590134
-72.757217
-64.227440
-67.085747
-52.853062
-60.328655
-55.240780
-50.894054
-62.274506
-87.555885
56.357212
54.626862
65.033821
61.712887
72.129219
54.006908
64.318443
59.231628
77.138718
-120.172966
-61.511028
-130.602768
-94.495880
-94.417297
-49.260735
-62.506405
-152.040100
-120.244408
-110.636078
-113.718933
-62.878227
-99.280579
-96.615814
-64.788231
-125.100922
-89.026207
-65.475922
61.225689
-77.155167
-98.906197
-58.315121
-100.840652
-145.174026
174.385971
-101.150345
-64.473030
-80.860313
-144.591187
-64.900543
-75.638794
-61.373379
-76.648338
-57.327564
-106.749420
-56.685532
-65.272743
-109.481232
-76.441177
-63.688793
-70.405472
-114.911110
-74.850182
-158.843735
-47.142315
-134.083771
-82.481331
-57.704468
-153.985657
-62.963276
-37.656490
-74.650101
-160.733047
-46.478447
-114.251572
-92.508606
-100.364555
-62.062771
-108.704025
-120.024040
-111.376976
-97.371338
-62.253784
-83.996361
-108.198364
-99.913132
-76.846191
-97.221588
-126.828712
-97.349983
-100.901253
-86.008705
-46.066914
-55.123878
-66.298775
-72.778870
-58.511139
-147.526428
-44.098701
-83.761803
-53.932911
-59.644596
-138.094940
-68.251495
-96.788033
-62.085686
-99.631279
-94.062256
-123.576584
-147.169067
-60.331448
-107.006226
-70.281853
-100.968918
-144.862381
-90.554688
-121.675575
-116.345078
-62.225300
-58.007809
-74.523018
-66.722450
-141.770416
-109.387741
-72.092560
-64.270988
-63.910828
-60.135361
-143.949722
-105.746857
-121.905807
-154.773163
-120.795494
-127.945679
-106.713997
-64.791618
-102.113220
-61.149685
-62.988274
-69.457863
-149.374023
-71.339684
-68.592865
-61.137005
-80.824760
-146.366898
-76.139267
-63.435188
-66.721741
-56.966747
-42.665928
-37.009930
-58.780209
-59.128124
-64.708519
-38.582745
-79.841850
-93.190002
-58.061810
-76.192421
-87.382065
-122.020927
-119.316338
-67.336182
-120.166107
-94.500572
-62.228573
-76.986977
-96.122223
-159.302399
-71.386345
-67.289627
-133.369034
-158.255524
-92.051071
-104.449364
-140.662933
-88.541954
-85.537979
-54.962872
-107.260933
-98.430862
-111.811478
-67.814766
-78.548172
-89.852837
-100.990936
-59.280083
-53.335968
-59.522793
-63.271263
-82.650429
-80.766579
-115.898125
-56.490051
-62.493996
-95.719963
-77.749527
-51.372715
-107.077721
-91.739868
-95.130486
-51.696140
-170.799820
-61.657467
-111.948692
-106.411568
-84.092644
-100.857399
-165.529617
-88.266479
-70.802513
-103.242111
-97.828575
-123.589478
-76.229073
-57.986450
-79.674637
-71.644638
-65.781105
-70.424835
-60.290459
-61.109985
-116.891220
-91.420982
-57.962963
-66.549034
-54.386421
-58.576546
-67.023949
-49.745625
-56.876038
-77.211494
-138.105576
-56.398880
-125.990852
-88.616425
-64.434555
-106.930038
-74.054871
-61.397552
-105.952087
-96.086548
-121.952362
-167.494034
-67.545555
-66.362473
-96.920303
-94.538887
-114.555435
-57.855129
-75.010933
-60.915230
-64.708260
-153.478134
-51.553783
-57.172348
-135.167770
-54.480911
-142.300537
-63.410099
-46.805759
-61.574242
-65.092697
-143.451263
-66.940033
-69.684395
42.566910
73.217537
71.956879
79.151321
50.003189
51.483612
104.142883
49.805298
68.282150
49.182713
52.986019
-85.209373
-73.757774
-64.239212
-61.098606
-63.831966
-72.944656
-68.863358
-63.299759
-55.430740
-168.499573
-157.069641
-70.179100
-127.886856
-134.635757
-63.209854
-126.089684
-152.815445
-136.755493
-70.141197
-64.912560
178.819321
-24.209913
-70.578156
-106.290825
-85.305161
-57.243782
-113.744293
-122.821983
-159.519165
-60.849754
-42.697853
-66.664841
-67.658089
-61.551994
-82.621567
-50.796001
-98.569069
-73.070580
-68.337021
-126.251465
-65.527214
-69.985023
-69.709251
-45.695332
-56.460674
-87.121025
-63.407410
-63.212345
-72.130318
171.967438
-116.818863
-73.922112
-141.326767
-64.949501
-136.796463
-75.525482
-74.409302
-56.996712
-57.742451
-106.257805
-124.727242
-79.321602
-94.468399
-99.359299
-65.903076
-61.362675
-56.934177
-144.709259
-57.373680
-71.305084
-157.208374
-57.404514
-56.166885
-55.517315
-52.562538
-84.253647
-136.731781
73.879173
90.826317
66.879143
93.948677
31.640160
58.695076
50.946373
60.928699
53.582272
96.164452
37.911911
-69.699921
-58.723442
-137.214218
-137.279465
-72.651360
-120.732521
-122.160156
-71.223343
-58.880764
-25.273960
-90.616501
-26.537762
-68.499718
-55.685116
-80.044487
-104.263435
-115.674797
-78.680862
-83.094887
-129.733643
-141.928543
-79.499741
-144.755737
-68.295120
-62.962955
-66.870979
-76.318222
168.475357
-156.674545
-88.267532
-78.822350
-160.420425
-82.058281
-146.624619
-58.265553
-94.225952
-67.557716
-85.660759
-82.728020
-59.530838
-68.345406
-64.034637
-150.741852
-99.573654
-68.388794
-110.695358
-137.177216
-90.096382
-174.163925
-91.834091
-121.310394
-116.061478
-108.294670
-108.274887
-117.433563
-65.285477
-111.160553
-102.137489
-71.686584
-57.410366
-95.945023
-110.346390
-86.306679
-63.033894
-86.583961
-163.830429
-65.962082
-114.173569
-92.464607
-107.346542
-105.721703
-81.535011
-106.618851
-72.140808
-84.989799
-67.347069
-75.358246
-41.250889
-50.760941
-153.224014
-54.849537
-124.968208
-74.080406
-89.096687
-65.132683
-52.433144
-89.438385
-54.951275
-115.664864
-55.711479
-75.413155
-103.113754
-71.679359
-113.911621
-158.014526
-118.620438
-55.455662
-67.043060
-60.628075
-83.742821
-145.176865
-57.031776
-143.181198
-64.908653
-68.259827
-78.980789
-66.830605
-84.702370
-146.828476
-47.771469
-94.884323
-73.128822
-63.358948
78.763969
49.657345
-125.448738
-170.439514
-44.134163
-51.188587
-148.326416
-59.621094
-99.778893
-84.325005
-82.587326
-64.267128
-122.963066
-64.050873
-93.558319
-118.423538
-90.327850
-64.523331
-69.269279
-50.629223
-71.593605
-128.324219
-70.714287
-64.971527
-55.875320
-179.184341
-54.098812
-80.671074
-134.399719
-78.549568
-82.835487
-131.717270
-72.307762
-133.781296
-107.176514
-91.785759
-66.154221
-111.924118
-106.388985
-99.832321
-55.064739
-139.727127
-118.575981
-101.156166
-52.678570
-109.632339
-54.834724
-63.190018
-99.863373
-121.756790
-76.683800
-106.270721
-58.698265
-153.088242
-104.814812
-65.673294
-64.092903
-88.626923
-95.106651
-54.020229
-59.426453
-78.879257
-131.846985
-103.888702
-99.371323
-65.443245
-65.212677
-92.667793
-129.900024
-102.371681
-96.470505
-61.750179
-168.063202
-117.676704
-90.650085
-100.235977
-57.969105
-58.190701
-41.540749
-63.964603
-97.626808
-72.833443
-77.268417
-161.032761
-113.711441
-40.907898
-72.484444
-80.869293
-78.272118
-78.055656
-39.881886
-54.407082
-37.174301
88.248131
67.421814
-74.898811
-33.334820
-70.161331
-98.373894
-64.130341
-94.335846
-56.719166
-67.244728
-61.280838
-62.643227
-58.456936
-61.216572
-78.020424
-60.573551
-65.106339
-68.595795
-61.308102
-57.581196
-72.687576
-54.026432
-68.237411
-56.491119
-99.386566
-150.694565
-145.838760
-69.520378
-68.133987
-58.565071
-75.035538
-123.372978
-71.605713
-89.662781
-178.196136
-100.314461
-80.026131
-71.804405
-50.263615
-133.647110
-55.988548
-101.614807
-162.263123
-63.428097
-47.974087
-115.481911
-97.551659
-71.069244
-74.220169
-66.475754
-156.726456
-76.212616
-71.490242
-64.648216
-57.016697
-144.193985
-66.305031
-156.703812
-81.107063
-24.912685
-90.102219
-61.063240
-108.423889
-112.038231
-86.325905
-99.971107
-83.670135
-55.584019
-51.670887
-65.794243
-62.682953
-62.639038
-61.664448
-56.721912
-107.922935
-80.585243
-150.087082
-26.555511
-69.362900
-32.639156
-82.231171
-72.858994
-63.953674
-102.573959
-95.355774
-119.838097
-96.512962
-142.447159
-61.024323
-74.286385
-57.088612
-90.552750
-69.395660
-56.632477
-140.848465
-64.190155
-111.415337
-95.375923
-65.166504
-137.862762
-121.135941
-65.876976
-70.614731
-89.250137
-158.634354
-74.459183
-131.067581
-31.803104
-92.442932
-130.673615
-68.382454
-160.976761
-99.523003
-91.709358
-65.304222
-60.781223
-56.883587
-68.054832
-74.897392
-135.011002
-65.649025
-61.735405
-62.561913
-58.912926
-107.354042
-92.325584
-153.403534
-58.087551
-126.521164
-67.792160
-82.631805
-60.628937
-124.999313
-137.752426
-21.614874
-156.327866
-111.559082
-108.866318
-89.434784
-90.024948
-66.866562
-63.051666
-110.215553
-41.847477
-46.481602
-80.603256
-53.679798
-70.501091
-130.269135
-146.506317
-73.443642
-74.763954
-155.358002
-65.697296
-58.603832
-55.816685
-114.991119
-69.417412
-72.650734
-131.498260
-74.592293
-57.715233
-82.686073
-90.491348
-64.722473
-149.934875
-99.079773
-93.254074
-65.403946
-97.300491
-116.001961
-83.144608
-95.529564
-96.045708
-77.198166
-61.177197
-68.763893
-92.556984
-109.543671
-101.945709
-87.434486
-105.017189
-54.154392
-141.123230
-67.582649
-117.955460
-68.675598
-41.944286
-50.051094
-53.983250
-81.327103
-39.886276
-57.379910
-52.694210
-63.971569
-70.420219
-102.671532
-149.324234
-69.190880
-63.639725
-62.081963
-69.401436
-122.645386
-162.179916
-89.936798
-92.541908
-60.930557
-120.674057
-76.969284
-117.331223
-33.578545
-34.149418
-63.240562
-171.020416
-60.258015
-85.694244
-88.489388
-88.459343
-95.524979
-98.167992
-115.828583
-96.165817
-62.613564
-56.066101
-58.849434
-80.330231
-69.352531
-87.715256
-77.758537
-77.504105
-40.925774
-67.403519
-64.808372
-85.043068
-164.045883
-60.200470
-60.493137
-80.737068
-77.949478
-56.384602
-58.451603
-109.336243
-136.631577
-78.980133
-38.985481
-116.974289
-73.291641
-106.389938
-65.122063
-100.893806
-72.907997
-101.026199
-92.134941
-66.170570
-60.108448
-59.470032
-39.979256
-90.181252
-110.640724
-171.845306
-150.713287
-79.140388
-86.991432
-32.355419
-64.161758
-90.624969
-102.504524
-59.147823
-100.806213
-112.319450
-76.478638
-91.723244
-63.187557
-46.229408
-58.920864
-76.540779
-84.647125
-39.221413
-88.844742
-60.195930
-47.271954
-133.913742
-61.855965
-79.878532
-69.102798
-59.053177
-90.366867
-61.659626
-90.918350
-59.541039
-56.591396
-102.924980
-100.919533
-132.301651
-61.735664
-160.375549
-78.744057
-62.935383
-90.677513
-53.784195
-61.895622
-159.081863
-58.601570
-62.431061
-54.537487
-77.285255
-68.986877
-128.619171
-154.130203
-106.588501
-40.904339
-33.445171
-35.877354
-46.660503
-63.334900
-49.433205
-69.854576
-65.855209
-44.904968
-141.630737
-64.937637
-75.685341
-29.785416
-73.308533
-60.156723
-58.788761
-76.442650
-84.476967
-107.151573
-84.404274
-143.345749
-159.936172
-167.565125
-77.277100
-97.442696
-56.557293
-124.657883
-97.971588
-102.988304
-67.784241
-166.663162
-50.704613
-40.325722
-63.397007
-139.318237
-62.588093
-61.583092
-63.800541
-67.168266
-83.951172
-152.428986
-49.948410
-59.768818
-138.168442
-49.878525
-148.184097
-51.449951
-45.338066
-124.711777
-53.536907
-124.036690
-156.221527
-75.261307
-114.875732
-124.404182
-130.611435
-127.171356
-111.569313
-91.296684
-156.363464
-74.106018
-85.553886
-134.565231
-49.792271
-151.782211
-135.960373
-59.026756
-116.804710
-64.982338
-51.700626
-66.044144
-78.895111
-146.721008
-67.353668
-93.931335
-157.321732
-47.904102
-44.871250
-60.832340
-53.940350
-101.200951
-65.326164
-62.195316
-64.395088
-61.837696
-49.938828
-102.708382
-89.346985
-79.650398
-60.300949
-116.868462
-137.453049
-83.343567
-63.131252
-49.296165
-38.776695
-80.874596
-70.453499
-74.864326
-48.435432
-142.176819
-75.625801
-120.999420
-44.484436
-57.679607
-69.161934
-46.117477
-102.565674
-62.191315
-92.489235
-104.091637
-146.314941
-165.712524
-80.827484
-56.275162
-100.222099
-80.614113
-91.300957
-143.974075
-148.567429
-122.741173
-5.558976
-99.459732
-84.773796
-87.348984
-114.695686
-112.161095
-124.171463
-72.176163
-59.261429
-107.201088
-59.331215
-51.024509
-47.055317
-151.357422
-105.602509
-56.932091
-140.840439
-54.954338
-110.169304
-94.674835
-98.639191
-124.057816
-69.796799
-69.100746
-56.419521
-112.586151
-130.060593
-74.815590
-124.352028
-69.689453
-52.511135
-63.302013
-119.472458
-55.476868
-85.842117
-123.114014
-64.536453
-109.119438
-64.151260
-93.411217
-138.668045
-139.279190
-22.528944
-17.796083
-152.786575
-57.655815
-82.788651
-53.569721
-64.846657
-115.592789
-94.539047
-110.134735
-84.415253
-97.676399
-57.925083
-57.318966
-65.404655
-146.062119
-63.386795
-66.849213
-78.774345
-52.910954
-76.697098
-74.283195
-68.325531
-130.020508
-68.671234
-74.046432
-96.914818
-70.026337
-53.268787
-72.422775
-59.311447
-57.468285
-67.046700
-151.636353
-74.249657
-60.383030
-100.049194
-115.567337
-147.787750
-98.494637
-65.318192
-127.463081
-124.134460
-141.181564
-59.666664
-42.144276
-55.675354
-55.458469
-93.202499
-58.758919
-73.111961
-78.043800
-52.710819
-63.690109
-124.736214
-96.869713
-61.882523
-100.136429
-78.743706
-172.040298
-136.571899
-72.385452
-70.445541
-55.585583
-70.200020
-151.199127
-49.421490
-69.003448
-140.276031
-76.460510
-130.744400
-118.226768
-114.418938
-109.516861
-72.497879
-79.599449
-129.196487
-67.694237
-153.009903
-153.817047
-121.530983
-67.592941
-70.658386
-64.817833
-102.644142
-150.773529
-66.767189
-99.756577
-62.723713
-129.607056
-58.853481
-149.403717
-53.203415
-58.725792
-69.490387
-54.992580
-142.719467
-139.696899
-90.796387
-65.214508
-74.790176
-84.577766
-59.262428
-128.327499
-70.445694
-40.654957
-152.205093
-61.981922
-82.071823
-157.895309
-69.099907
-30.298065
-66.918068
-60.301300
-63.248684
-72.011955
-82.903419
-49.348007
-167.739227
-121.108154
-56.683079
-101.189301
-57.325439
-89.636993
-64.842850
-70.815292
-108.589996
-101.731789
-156.104477
-151.970627
-33.990139
-87.545357
-155.410431
-71.604683
-84.694344
-92.249893
-58.272514
-65.343834
-84.665260
-112.832420
-162.362930
-96.975822
-70.087929
-98.129486
-72.255028
-56.545334
-59.507568
-119.277802
-111.684547
-62.298355
-63.819912
-71.711960
-68.141785
-110.986954
-64.040565
-108.438019
-56.314327
-77.995705
-58.484509
-24.667656
-60.483181
-52.799030
-66.965263
-66.312202
-59.122601
-72.812172
-142.300461
-46.126194
-69.423279
-66.253143
-62.290039
-95.508354
-105.431351
-46.194138
-90.469620
-58.651726
-85.067116
-48.430103
-65.091476
-64.737076
-58.148273
-66.693054
-97.810585
-87.296623
-98.911873
-64.677765
-32.100117
-73.882973
-55.787048
-52.116302
-85.299690
-56.414669
-138.913086
-98.189697
-56.948330
-68.335228
-62.893524
-99.362068
-56.219116
-71.316490
-69.523476
-53.296413
-120.369507
-73.681389
-78.791771
-123.502846
-98.596107
-124.380020
-62.410221
-75.399803
-59.986256
-156.277878
-57.909126
-60.765087
-69.370483
-50.821167
-71.924812
-65.487083
-30.275959
-126.783234
-90.759094
-103.248451
-166.204407
-89.358032
-156.766083
-85.207512
-60.017601
-68.812935
-72.691452
-85.152214
-70.910774
-90.415314
-59.901741
-57.057999
-41.917507
-61.801380
-74.901955
-67.153313
-50.746986
-157.577957
-77.443504
-60.086906
-63.910069
-47.360817
-38.720638
-123.561462
-96.400848
-56.684307
-90.721092
-129.908310
-67.811722
-67.329323
-122.094376
-121.205139
-64.780251
-122.568886
-53.353130
-80.253174
-76.411674
-57.236927
-70.955887
-126.794876
-131.423126
-79.054016
-127.296715
-73.119301
-61.364410
-127.502724
-149.545715
-90.608772
-110.775047
-75.947632
-58.930412
-89.353508
-64.014854
-88.582466
-116.011986
-76.495277
-70.395996
-108.790131
-69.886436
-65.890617
-62.207756
-59.593575
-85.985756
-157.715439
-151.727081
-122.973480
-96.282402
-68.288147
-119.212860
-138.781708
-103.539940
-129.648682
-71.234520
-146.916138
-91.257469
-69.591888
-70.524841
-71.944046
-62.126217
-77.772156
-122.654564
-61.963676
-69.185875
-54.941982
-62.504944
-110.787354
-91.780624
-69.359512
-71.762421
-133.186340
-55.979340
-161.592163
-80.766014
-55.789757
-68.497208
-59.479496
-153.690628
-86.681862
-72.712715
-73.381256
-74.412575
-58.685570
-46.504978
-55.370876
179.080795
-109.584747
-66.222900
-111.146240
-72.724792
-95.426224
-134.593658
176.392822
-86.259033
-57.911655
-63.068810
-75.080780
-161.216614
-87.356865
-158.931992
-43.751183
-80.411087
-138.663986
-53.007778
-55.965370
-62.878765
-151.358139
-77.631340
-124.433952
-136.456802
-145.510086
-54.183907
-59.601360
-131.012527
-110.118271
-60.950386
-128.688828
-59.978367
-82.754280
-67.082634
-133.802536
-83.629883
-60.723518
-170.423416
-92.119850
-66.276474
-94.670486
-102.777901
-62.974033
-137.531143
-125.418480
-112.855453
-54.638363
-82.438324
-52.416737
-61.208763
-60.103973
-60.130306
-64.374474
-90.739975
-125.609428
-52.182495
-73.120026
-108.047577
-64.734161
-134.979263
-148.494888
-92.821304
-159.582413
-168.758667
-68.258583
-84.346565
-47.158150
-90.717232
-104.900719
-150.566925
-57.995987
-148.146408
-160.462616
-56.562176
-125.153084
-84.868301
-135.496689
-58.746742
-67.494141
-144.825821
-102.020897
-151.951920
-172.789001
-100.765038
-130.398254
-109.811005
-84.109085
-64.110550
-112.747391
-98.275703
-82.882324
-94.778366
-96.621986
-109.022369
-79.491554
-95.239296
-118.190704
-59.994133
-68.366531
-142.030365
-65.002090
-67.353821
-55.816540
-89.187813
-83.422943
-60.970718
-161.022003
-96.479584
-121.029610
-89.495621
-97.746796
-121.435814
-56.373039
-75.700432
-44.599308
-69.945946
-108.175049
-114.607727
-109.529976
-127.442337
-74.622108
-125.084091
-75.399948
-111.312775
-125.514305
-78.111633
-38.436508
-138.762619
-52.420338
-90.818321
-118.371788
-94.472931
-133.154007
-71.188828
-106.976929
-118.734962
-71.228600
-79.718834
-105.876732
-105.729706
-170.744720
-63.899498
-78.869461
-91.079414
-168.934067
-124.507088
-89.169205
-86.223984
-63.299873
-62.015518
-60.848682
-106.402084
-89.241348
-84.924385
-74.616066
-90.364548
-90.530411
-76.316902
-70.344124
-120.676811
-152.800827
-89.614311
-114.441368
-119.317795
-71.914665
-95.397766
-114.597321
-92.783607
-51.405464
-82.579918
-87.199471
-58.971722
-64.811378
-99.981705
-77.622253
-74.091232
-58.393307
-83.319435
-80.834183
-64.157288
-62.398605
-136.538132
-100.661903
-123.692955
-96.955292
-89.794884
-84.218781
-114.758690
-54.786800
-91.721741
-73.099983
-156.276794
-95.571030
-97.609299
-53.088478
-68.815727
-119.716736
-80.957169
-151.137497
-64.631180
-85.195526
-61.166874
-147.848785
149.912018
-166.095978
-64.035683
-101.949715
-60.570591
-104.805923
-70.522461
-81.757111
-150.908951
-101.616341
-111.798882
-145.867340
-80.697861
-61.722824
-53.949375
-54.677906
-61.271423
-75.604309
-57.223534
-62.023018
-92.302246
-36.434078
-155.380310
-57.125149
-64.895187
-93.329514
-111.176605
-66.504196
-133.872681
-139.812927
-49.708832
-153.465195
-73.378441
-169.925095
-98.349693
-99.216965
-110.177330
-72.588142
-164.545853
-105.128983
-63.927505
-67.608788
-58.097832
-103.797066
-89.852386
-144.909607
-93.648567
-107.390129
-106.010963
-62.469555
-59.759521
-103.244331
-35.144569
-90.929108
-115.382492
-99.572670
-95.428680
-62.762405
-96.061264
-143.224747
-88.168816
-84.686935
-67.243011
-98.042740
-66.645363
-56.274670
-70.884094
-78.569878
-61.891804
-113.716843
-134.493561
-116.018776
-102.032089
-86.995010
-146.627945
-61.766094
-72.814850
-81.045151
-97.850723
-127.128143
-164.750107
-67.214424
-66.907249
-160.347107
-30.863956
-177.810364
-110.090714
-72.234123
-78.821442
-84.185982
-99.775566
-87.873695
-109.887016
-72.488533
-79.012657
-63.918285
-90.176201
-156.068161
-88.620529
-99.602875
-113.061317
-93.402916
-69.800293
-162.297287
-104.901894
-35.245514
-61.469566
-76.859032
-134.608459
-53.730614
-64.903099
-77.263618
-120.788040
-69.502930
-56.722710
-97.568672
-134.943634
-57.966724
-122.995880
-137.924789
-56.922546
-65.802666
-82.674400
-75.866882
-79.606430
-77.362373
-62.881695
-52.197124
-62.658054
-51.805386
-83.733276
-122.303574
-70.149780
-103.111839
-106.320618
-71.843857
-63.546547
-135.081619
-66.015579
-113.981743
-111.672005
-126.487335
-88.333344
-49.084908
-69.204033
-74.840347
-103.591721
-110.425728
-49.580711
-61.926929
-121.727676
-69.094452
-63.343464
-130.136047
-149.859512
-85.466797
-80.290230
-95.292572
-100.516891
-55.317940
-79.630203
-89.951614
-73.037575
-165.923340
-55.761105
-177.203110
-77.599533
-51.812828
-57.010029
-88.866875
-140.904602
-94.910957
-107.136139
-91.560318
-117.253609
-112.334312
-81.577278
-101.042801
-51.898762
-62.390762
-77.659607
-61.072140
-84.837929
-65.427643
-60.999214
-73.513321
-91.420341
-55.042355
-127.355370
-113.824730
-35.718037
-78.502998
-58.944160
-53.292572
-67.513634
-65.275475
-73.890350
-142.675018
-61.819508
-74.775566
-143.155380
-111.640015
-114.558769
-92.808846
-98.221413
-63.319633
-71.023743
-57.669170
-58.713718
-69.532036
-60.441071
-50.310490
-82.190865
-126.275818
-66.083427
-152.960342
-135.363449
-133.928116
-47.457783
-153.715530
-88.941109
-54.125217
-74.066826
-128.880936
-61.412815
-171.536896
-84.655312
-101.432495
-106.054871
-103.307930
-134.916031
-109.865692
-90.429947
-137.715424
-91.284904
-128.054871
-174.008301
-84.274628
-98.338882
-35.759758
-62.589943
-134.609436
-102.720016
-64.535568
-171.345200
-140.128693
-124.692238
-94.560104
-104.551430
-59.062160
-97.964355
-165.138321
-68.078537
-128.390808
-154.537155
-158.514282
-99.339737
38.218857
71.980522
-129.945694
-70.376831
-63.283489
-147.347595
-120.226448
-65.801231
-158.703125
-78.574829
-54.265015
-63.127243
-47.169880
-161.165024
-71.790276
-59.834435
-52.745541
-95.226768
-113.997459
-70.796379
-33.098858
-153.824783
-73.058868
-57.269604
-70.522461
-65.326645
-75.858360
-66.911530
-58.988892
-79.888382
-59.641098
-145.955582
-54.964474
-47.001728
-66.830406
-64.323479
-90.313057
-62.308834
-65.530449
-82.135666
-61.123066
-57.614841
-69.622581
-94.045944
-59.375481
-57.437702
-56.724895
-72.242241
-144.367462
-60.746819
-106.976479
-99.438080
-59.346622
-112.332718
-84.487007
-32.649265
-60.041538
-65.620331
-60.679752
-52.097900
-51.527115
-59.000385
-109.726067
-70.412666
-79.183197
-53.616489
-53.156475
-55.697224
-59.445942
-106.139198
-111.607376
-63.251072
-65.168030
-78.651382
-163.117432
-64.598083
-82.625656
-55.577271
-121.552032
-53.502316
-173.728073
-71.083633
-97.006378
-37.555637
-83.957031
-75.875885
-98.921341
-152.798065
-55.273693
-57.674080
-73.219063
-141.797577
-73.568718
-69.049866
-81.976440
-139.075546
-85.066315
-74.078468
-55.444424
-45.746048
-48.799156
-62.062443
-101.088211
-110.769783
-162.321793
-133.360580
-57.452652
-113.675819
-156.714539
-97.855202
-80.241402
-96.413261
-156.475616
-88.238609
-78.493500
-64.187111
-119.168762
-22.010843
-59.429398
-62.047955
-53.853607
-152.515732
-27.796822
-54.040371
-87.595932
-161.088440
-61.991093
-77.243668
-151.081436
-110.041847
-99.295761
-102.280144
-104.976868
-59.067364
-58.615997
-109.983582
-78.687401
-119.801186
-89.501900
-61.865494
-128.083908
-84.836258
-135.596710
-107.231308
-55.075901
-63.935757
-100.959312
-60.485241
-48.633774
-65.579727
-115.491798
-85.415543
-63.272198
-57.730560
-30.398373
-156.569504
-59.131958
-47.766731
-57.885571
-97.988876
-130.730148
-29.768309
-66.112518
-50.655804
-49.482128
-78.115829
-83.646927
-67.473137
-60.210121
-58.480717
-55.705280
-92.125618
-155.780548
-89.600380
-44.237713
-59.134491
-54.363869
-58.164520
-48.753727
-59.799137
-79.709793
-133.100266
-48.698746
-53.242546
-103.660065
-38.509380
-65.961800
-138.772446
-79.525597
-113.112991
-70.166733
-60.973347
-46.441578
-112.143501
-102.832977
-100.032471
-58.497700
-121.510162
-41.790630
-39.760784
-76.475098
-82.678162
-74.398689
-66.505470
-68.221024
-143.228729
-57.892700
-65.426361
-83.838814
-112.741776
-89.580589
-120.839508
-61.695660
-72.704132
-152.232224
-75.113304
-137.182602
-69.393417
-104.527397
172.945267
-98.526871
-95.128510
-78.039116
-80.684662
-79.854805
-66.838097
-63.214615
-102.269791
-54.238731
-50.947906
-156.623215
-53.623249
-68.204674
-132.623825
-126.043266
-83.654930
-59.299393
-53.179222
-68.923943
-72.007034
-94.790443
-133.365204
-146.368393
-144.519882
-118.191170
-68.324966
-67.128044
-78.582794
-51.796844
-73.528595
-104.320053
-138.742355
-60.146397
-143.155655
-102.176361
-129.574524
-114.987457
-50.063789
64.590965
94.655106
72.579727
-46.052921
-76.410370
-87.109299
-42.448154
-65.676430
-56.807652
-159.408813
-64.567810
-93.576660
-51.178562
-147.316391
-87.305786
-41.702187
-93.861755
-94.007835
173.628952
-62.457855
-111.723137
-77.555580
-106.741707
-55.934017
-154.371109
-57.698246
-84.351738
-65.087540
-90.698563
-63.079128
-59.745869
-113.361122
-91.198647
-80.924026
-60.649563
-66.303596
-57.407600
-87.277588
-81.240959
-58.377861
-63.738518
-65.600647
-99.607346
-79.997780
-68.007050
-57.511639
-145.272125
-61.370045
-51.477341
-105.664970
-120.500404
-58.887375
-127.318680
-63.589462
-130.822144
-70.601791
-63.500694
-53.333626
-57.549450
-114.895470
-58.631569
-83.828575
-46.923565
-71.092361
-91.667694
-39.097523
-36.475384
-65.646347
-52.513252
-72.273689
-71.261749
-58.335453
-69.129280
-23.279480
-35.472942
-59.383896
-139.268356
-80.113846
-113.974014
-58.834618
-162.795578
-59.485767
-74.497398
-98.538704
-95.860123
-67.646187
-73.931541
-51.862579
-110.951447
-90.476097
-68.433701
-133.313431
-88.128273
-56.646729
-70.826347
-49.022152
-63.637947
-90.862854
-46.235611
-57.319237
-61.742245
-93.739906
-50.309441
-47.722565
-149.545227
-72.149063
-63.022652
-68.367500
-79.415237
-117.664970
-67.652153
-54.363571
-144.276047
-56.493999
-118.786301
-69.363823
-67.771263
-162.739594
-42.131588
-60.833656
-45.918362
-100.274315
-69.531570
-32.582771
-62.517967
-142.325470
-93.186653
-124.248062
-113.013809
-57.887524
-75.993492
-109.357758
-159.846298
-155.304367
-58.383797
-89.076904
-102.721603
-77.289444
-88.911766
-62.523296
-57.843544
-152.448578
-106.957863
-113.686592
-103.306122
-63.863022
-56.691151
-71.819145
-68.843582
-65.168983
-118.289665
-108.466141
-76.285492
-106.964569
-79.945816
-146.854980
-65.515877
-71.850410
-120.542862
-57.984028
-88.106728
-56.352657
-84.917412
-54.436535
-51.406052
-65.033295
-67.562737
-111.910286
-24.598772
-150.906479
-143.596771
-51.980770
-66.209076
-50.541557
-61.631531
-33.292507
-125.638985
-132.762482
-60.225437
-121.578209
-152.260971
-61.101696
-151.788498
-69.625565
-59.951847
-93.875290
-58.091686
-53.180470
-80.257744
-62.140060
-61.109673
-55.144646
-83.532379
-141.171555
-60.397964
-71.420166
-53.426655
-81.964577
-59.410076
-80.898567
91.613937
69.375008
60.469791
34.521343
63.943325
61.682068
84.492737
37.178185
59.975239
50.110077
87.340073
-152.847412
-70.507889
-72.785454
-43.489510
-90.451187
-73.821915
-70.792336
-67.264603
-148.470367
-48.346535
-91.257072
-79.111458
-71.195595
-54.561722
-78.713776
-59.372250
-83.307915
-109.505066
-99.454857
-170.767120
-61.305775
-59.535206
-34.583118
-100.829010
-58.959057
-116.892113
-66.176498
-89.447403
-119.482422
-138.702545
-88.186554
-114.436096
-65.114868
-38.970005
-141.615280
-57.023571
-56.796310
-73.190804
-108.649315
-79.212784
-121.109085
-68.476097
-24.293272
-173.804245
-85.730301
-98.296242
-97.287277
-86.877998
-97.259499
-64.493698
-32.709682
-152.174759
-59.039345
-57.734833
-64.346420
-160.508728
-152.997284
-164.092575
-61.430214
-66.132034
-70.150627
-86.489708
-105.147713
-145.657715
-111.217468
-88.285042
-112.464417
-59.610191
-65.721779
-66.945168
-28.315285
-163.493179
-121.116158
-119.560463
-88.751404
-73.471703
-62.046814
-67.251862
-120.043930
-70.260155
-69.039497
-69.150398
-70.154564
-111.132072
-99.295486
-51.808643
-71.218231
-67.912613
-52.725243
-116.570900
-41.474091
-145.429703
-72.648483
-144.841614
-66.041138
-66.967293
-70.776138
-67.278000
-61.273773
-59.829620
-46.659725
-53.849319
-67.915710
-129.439117
-121.565643
-138.106369
-163.418427
-148.949875
-92.276489
-54.431896
-97.584946
-117.726845
-74.501678
-60.099030
-104.959221
-57.194130
-59.605064
-66.616371
-68.986221
-79.725014
-67.233246
-172.113892
-54.623310
-66.302010
-138.375244
-124.680862
-76.848328
-53.108543
-86.298637
-44.854218
-113.121788
-50.010834
-63.081459
-94.719978
-100.119751
-108.986374
-117.290665
-63.149738
-100.026978
-144.483566
-91.251633
-76.401962
-90.973869
-90.009491
-78.070503
-83.563332
-140.262604
-71.091721
-117.495667
-60.325199
-103.807877
-125.733192
-129.441422
-59.045444
-66.268188
-79.925346
-130.685593
-92.594414
-55.138729
-129.351105
-128.895294
-120.176888
-72.280472
-58.481197
-54.010212
-52.039856
-72.849617
-69.569916
-72.894104
-62.233498
-62.947514
-58.403122
-122.550392
-116.247520
-103.032753
-72.449402
-67.775024
-52.872032
-85.824959
-71.006599
-122.401138
-76.532295
-148.847305
-82.543961
-39.794548
-141.619400
-96.988686
-93.821243
-83.693314
-56.781876
-48.989166
-63.806244
-102.736359
-67.631874
-67.647552
-38.865292
-57.694851
-113.839783
-67.321213
-119.703651
-171.220306
-98.929375
-96.305183
-60.280201
-45.236103
-48.833015
-58.419083
-60.552193
-95.753258
-107.837067
-117.992004
-86.547112
-97.561867
-50.006016
-59.890003
-64.590759
-66.687325
-53.166012
-70.278328
-70.848541
-55.348171
-156.809174
-60.818657
-58.974022
-91.461235
-64.258003
-166.097931
-87.604797
-103.481728
-131.624664
-59.068272
-75.262527
-94.344719
-92.077232
-63.176537
-59.454746
-50.145664
-45.388214
-77.408051
-51.705429
-130.519714
-48.091206
-60.056320
-105.462761
-162.536285
-59.138733
-126.997086
-80.115273
-164.743210
-86.721855
-114.204910
-108.102203
-160.007141
-159.729889
-107.159309
-69.034203
-63.039581
-60.468616
-71.955811
-154.641327
-127.144920
-71.768349
-111.936333
-62.020786
-74.339073
-66.834404
-78.352386
-63.378933
-92.774940
-62.004051
-153.124985
-53.835808
-54.490364
-76.982422
-150.606339
-60.173969
-72.276657
-82.184708
-76.436958
-42.564369
-59.782654
-84.676788
-43.947563
-107.842964
-64.175774
-73.452789
-73.048210
-96.045532
-75.061142
-69.121262
-71.068314
-16.546934
71.285675
46.010418
82.797737
83.562996
81.931267
61.875908
86.433418
-80.953491
-109.284943
-144.318085
-69.089310
-124.087059
-55.129452
-26.369541
-58.860096
-68.007584
-62.958885
-64.972382
-156.185257
-54.132961
171.002396
-74.783722
-102.494148
-57.384151
-76.197433
-73.504181
-60.680763
-62.297161
-72.241722
-162.855713
-63.891991
-57.137569
-80.138390
-63.704762
-134.896011
-88.486519
-60.327187
-139.332413
-55.022148
-69.173820
-63.074394
-114.269005
-136.932220
-115.004837
-63.070843
-74.034126
-121.301338
-163.974045
-79.154045
-62.323547
-72.688179
-72.913956
-128.022949
-108.056000
-111.313072
-59.243725
-88.502647
-67.863281
-161.407654
-106.951530
-128.994125
-62.055393
-58.891739
-107.995499
-84.351768
-80.202965
-74.332085
-90.153748
-51.226910
-159.034958
-112.318306
-99.525635
-104.121269
-124.893059
-99.311562
-89.465698
-101.995758
-59.518238
-58.625240
-150.866791
-55.465958
-86.483932
-96.424721
-130.482849
-111.162270
-56.538902
-61.613564
-109.653755
-68.006020
-65.948997
-127.332817
-156.624527
-82.516434
-100.223335
-73.387558
-79.608620
-83.835320
-103.756020
-91.825989
-52.358059
-68.333580
-64.912422
-157.953995
-86.478432
-157.326050
-71.184624
-76.769264
-125.031677
-68.842453
-90.856438
69.847969
62.893272
73.615173
43.084267
42.768536
74.455605
72.618393
-63.044712
-124.401314
-38.311794
-129.473358
-68.412895
-62.088192
-85.237976
-152.072906
-90.370544
-45.422775
-76.485268
-61.374252
-78.939537
-72.873512
-63.044037
-150.417053
-59.583611
-63.090904
-65.806557
-105.363815
-125.217331
-65.503464
-64.896698
-78.780792
-111.596130
-124.507050
-91.996811
-114.009445
-109.753372
-128.083359
-118.611122
-150.358353
-135.891449
-54.451141
-48.835072
-50.352215
-37.388962
-94.662483
-88.061066
-75.444878
-89.157677
-108.287727
-129.698380
-53.860828
-100.564621
-138.337708
-60.101521
-51.074909
-91.630188
-55.867371
-82.187660
-99.330597
-119.538017
-112.244186
-61.880737
-66.040512
-72.368340
-145.508270
-155.302170
174.829254
-152.855225
-112.604347
-65.778450
-96.413918
-135.962280
-69.204315
-104.438858
-115.531998
-144.060867
-50.585888
-137.822632
-120.477402
-80.097198
-68.243088
-83.306915
-58.632965
-57.160419
-139.843567
-119.486122
-113.157433
-166.631149
-62.505611
-96.032616
-64.374062
-97.302017
-77.585007
54.996742
68.564049
72.223541
82.866783
61.096127
50.966034
40.639927
58.272472
50.869400
81.757484
-68.379066
-146.771393
-52.495861
90.478333
-70.684563
-82.950996
-105.792465
-61.124725
-151.769211
-138.648026
-51.064880
-147.975983
-69.931282
-70.746399
-125.216774
-46.395535
-76.144775
-90.201378
-131.370865
-90.686234
-33.423141
-111.799355
-125.735458
-54.074821
-109.790161
-73.220428
-99.563705
-107.126999
-79.270950
-118.785820
-145.874832
-114.100838
-118.791435
-66.340599
-53.243561
-44.879494
-70.942955
-73.624619
-129.752136
-63.568241
-73.773361
-144.226593
-161.498337
-42.385323
-58.089329
-40.076038
-63.666950
-66.978378
-58.689457
-74.648766
-91.419334
-59.481613
-79.183594
-53.523232
-164.214859
-102.298050
-77.247871
-47.669243
-58.951454
75.781418
108.958549
56.791073
-69.949783
-50.317101
-121.365311
-63.240105
-62.617599
-87.963776
-30.728523
-83.804100
-137.545898
-63.000793
-59.313148
-72.716965
-58.168552
-153.795883
-49.648830
-111.656441
-82.676727
-136.547684
-53.654545
-72.934723
-145.769073
-98.748886
-63.891869
-71.940132
-47.066082
-63.125549
-55.138885
-60.282753
-58.410423
-22.749495
83.152115
57.515621
52.225529
-129.618179
-53.087685
-152.639038
-61.134315
-79.862656
-71.884048
-66.956779
-57.860878
-92.166801
-63.334908
-72.849533
-74.461105
-66.258942
-57.314137
-98.823547
-67.102776
-118.319992
-58.097702
-97.516075
-80.619339
-163.681213
-47.874329
-65.046844
-83.435471
-52.686852
-46.986832
-69.596085
-60.302933
-60.075539
-64.446342
-96.875092
-124.405807
-113.227188
-69.988335
-87.417358
-131.398682
-78.382462
-57.171005
-98.837921
-123.029900
-77.218086
-65.232384
-106.954147
-143.830353
-62.863220
-56.581367
-80.837532
-67.158989
-127.965134
-119.033691
-76.345215
-90.354652
-62.624210
-63.830547
-71.294197
-61.057613
-63.788021
-75.357925
-115.132912
-81.568672
-107.021446
-96.578827
-100.685219
-56.657856
-50.617229
-69.763283
-74.101883
-73.757217
-39.512260
-63.982716
-142.310974
-168.258545
-77.677589
-64.888870
-61.248905
-63.548843
-66.282936
-115.269600
-104.694733
-74.551392
-122.939819
-104.121567
-79.667580
-113.754135
-71.334610
-69.524254
-102.574966
-172.595428
-50.165653
-60.153152
-58.226921
-53.059673
-106.256042
-102.500237
-107.863625
-71.969238
-115.896515
-89.328644
-64.227013
-61.531437
-25.886032
-72.168198
-151.223816
-71.104469
-131.374939
-64.726357
-52.987648
-35.003040
-78.859901
-60.128849
-162.681442
-64.066650
-68.325264
-74.439354
-61.765888
-55.944256
-59.535107
-54.022614
-62.020885
-71.104141
-65.604149
-61.115128
-57.843189
-57.847794
-60.096870
-61.496235
-56.843063
-125.986778
-92.728828
-86.370621
-94.134018
-119.636383
-49.750397
-156.170837
-160.151260
-143.264435
-52.348148
-58.734795
-120.607048
-69.055344
-64.209618
-75.292557
-39.616444
-46.691586
82.685349
-60.129524
-143.196579
-152.285049
-58.072765
-62.034344
-61.202957
-57.398380
-67.381721
-64.439217
-97.634705
-155.334900
-60.995411
-59.880600
-80.201782
-71.247711
-69.782524
-38.671154
-59.045547
-52.432209
-68.194092
-60.712273
-65.169792
-71.507904
-146.360184
-73.225594
-56.789494
-56.025558
-93.187569
-100.901917
-104.055595
-91.495934
-68.348541
-72.408058
-60.504955
-88.941223
-71.128540
-60.094772
-72.379883
-66.420044
-116.098511
-82.598770
-65.032387
-40.669777
-92.816612
-102.233444
-62.116669
-119.659386
-117.256775
-83.552315
-55.121635
-60.880547
-70.753860
-63.821625
-149.909225
-58.181911
-52.498653
-48.508400
-141.212875
-64.209702
-150.801331
-40.483383
-62.188404
-105.459373
-36.105526
-69.743027
-147.906967
-87.447670
-57.280308
-55.185444
-85.130638
-75.678925
-89.192101
-144.811707
-68.016319
-53.873150
-70.375328
-57.351074
-63.678684
-49.006817
-74.017509
-57.197029
-67.737167
-57.398167
-72.163986
-85.740608
-58.403927
-59.479599
-110.940697
-110.910965
-55.381134
-149.347763
-50.979813
-53.517986
-75.069695
-59.891357
-47.535583
-92.379417
-60.879822
-59.899677
-97.246956
-87.451836
-108.556511
-81.722168
-116.045731
-57.262474
-59.907185
-67.196678
-104.304512
-126.635139
-155.579514
-72.548805
-109.450836
-76.575867
-85.907181
-151.795395
-138.139465
-87.985275
-70.901871
-70.179466
-61.104858
-58.676376
-64.717545
-153.176468
-69.456253
-68.304337
-94.645164
-58.658447
-58.819084
-91.897209
-75.313812
-118.558372
-83.382034
-67.974007
-46.371014
-95.417061
-56.464050
-63.221729
-142.150742
-151.581741
-103.393333
-66.922882
-135.019424
-73.929489
-71.222412
-173.281326
-90.531906
-28.747913
-59.323906
-46.204403
-92.008873
-67.837181
-65.945244
-33.497032
-158.685196
-69.818230
-90.073387
-52.855076
-33.462971
-67.832771
-62.414444
-50.489056
-57.720936
-70.751587
-150.036758
-96.683754
-94.544525
-94.595261
-58.170750
-104.207985
-70.448387
-56.315487
-91.923859
-72.585098
-107.495850
-76.746010
-102.721863
-68.244087
-99.779121
-80.952736
-51.382442
-59.748421
-134.418396
-30.981838
-82.783028
-52.173092
-140.141693
-82.509064
-68.532318
-66.652832
-75.372894
-40.854084
-59.550381
-34.859627
-86.635643
-79.327156
-123.338730
-66.538826
-58.788097
-64.406990
-55.844711
-57.583149
-25.801861
-58.300983
-104.513039
-63.688103
-60.537766
-75.006378
-83.312126
-61.182674
-27.995644
-66.478592
-127.808990
-85.458336
-60.447292
-92.423538
-85.635834
-61.085594
-59.177071
-136.801804
-83.104469
-77.532875
-98.894661
-124.902969
-77.133011
-78.621010
-99.861198
-35.651630
-65.145721
-145.263062
-117.658745
-51.033649
-65.614746
-102.900925
-113.846062
-59.925953
-142.495163
-122.724434
-84.212639
-74.259201
-76.581421
-142.133026
-55.627388
-63.548119
-174.218246
-107.827904
-89.805550
-59.322109
-61.523457
-80.571365
-124.742554
-97.655785
-64.508766
-110.602516
-59.052200
-42.080460
-145.532425
-152.857864
-130.308762
-120.930267
-60.535225
-60.347477
-55.320961
-99.069443
-71.843811
-128.890335
-72.917290
-107.299263
-68.277512
-40.106117
-111.332069
-64.250145
-67.164528
-60.994446
-60.848438
-60.165604
-60.979435
-141.215408
-76.602074
-151.654037
-52.045826
-73.988235
-75.998398
-97.444267
-162.187988
-70.341568
-57.856861
-58.646938
-80.078651
-55.246284
-53.598221
-106.100281
-40.857742
-162.220428
-151.148224
-69.075943
-62.266228
-53.882282
-68.275063
-76.974602
-65.658241
-51.004765
-63.533909
-70.632164
-59.525211
-89.129013
-125.239281
-149.623856
-96.590622
-125.013763
-58.431690
-61.904972
-64.573929
-89.311172
-162.770477
-61.184120
-150.832275
-54.558651
-58.597965
-94.805031
-92.148140
-99.237244
-62.955120
-88.163727
-90.057861
-82.739540
-57.291946
-129.178467
-92.513046
-77.260536
-78.573555
-89.668007
-144.655426
-36.547989
-57.614971
-65.450874
-81.793221
-157.223923
75.031662
-128.642166
-106.505013
-63.933109
-59.458359
-53.678459
-54.794262
-59.193478
-65.835548
-97.908745
-131.215881
-77.180679
-91.000343
-73.651329
-116.351898
-84.625336
-60.071823
-45.207333
-58.014290
-60.202198
-55.245388
-136.510529
-152.312668
-82.331413
-119.688919
-104.941452
-54.820812
-28.028969
-85.839012
-77.361839
-157.328323
-114.702423
-54.598827
-64.400467
-108.287025
-108.465240
-65.238182
-101.179367
-82.670959
-78.156502
-75.362236
-61.384846
-91.047058
-110.995850
-93.353264
-153.647507
-52.049892
-89.007797
-44.654896
-77.245697
-82.008095
-57.815342
-126.996979
-96.317986
-52.975094
-130.921707
-150.149826
-78.484917
-82.941452
-67.689232
82.433716
46.562374
42.922653
57.760620
58.097416
69.591751
53.014427
-66.146141
-73.954704
-62.619156
-79.546814
-132.433716
-86.284447
70.646713
49.986420
69.000824
42.921928
68.842430
60.378090
45.096600
87.037025
-53.248653
-60.989132
-70.665474
-59.266212
-159.693039
-48.816360
-58.897720
-80.248375
-41.646698
-84.466797
-78.527527
-65.502327
-53.792530
-58.472160
-96.737350
-149.922928
-71.557503
-65.343300
-96.155373
-89.140488
-92.914268
-120.197365
-104.788040
-64.653870
-85.809639
-54.313641
-116.373703
-126.235603
-77.428581
-131.079147
-119.701683
-166.526398
-67.550400
176.333115
-134.637726
-75.263145
-135.320862
-61.768074
-67.615799
-160.859406
-68.623650
-99.690445
-69.836784
-150.987396
-62.439358
-124.673782
-70.370209
-96.717957
-109.063210
-52.404579
-97.780472
-110.203812
-87.026726
-80.652046
-160.191299
-97.413940
-110.994049
-118.100197
-89.353561
-147.449493
-104.022049
-101.014648
-158.621704
-48.385563
-49.009480
-117.087730
-159.039551
-100.726868
-102.497437
-148.634445
-59.144714
-63.979702
-135.944687
-115.265388
-71.355507
-78.383888
-146.178146
-96.157188
-151.222595
-118.272408
-86.884827
-121.736847
-88.905197
-169.375275
-120.528557
-95.464615
-110.194855
-74.736084
-65.393211
-133.317795
-63.133553
-56.148430
35.654930
78.486450
47.654766
55.213261
34.288059
85.099274
47.408829
-52.564075
-67.080719
-52.487270
-61.433014
-82.173058
-57.640919
-106.350380
-55.167099
-108.356926
-61.591213
-72.569557
-58.105877
-94.407028
-50.013580
-57.751549
-138.929871
-63.620407
-80.307632
-112.646362
-54.773808
-60.939499
-147.179794
-147.031738
-66.225075
-79.480064
-56.912373
-86.027946
-150.511520
-69.903542
-133.957016
-110.585327
-46.116360
-67.373825
-66.173943
-54.603928
-65.922386
-135.472321
-93.048798
-66.528419
-130.626099
-71.058159
-61.834846
-73.386620
-62.751785
-39.611938
-74.837837
-49.178440
-43.837833
-57.414417
-101.653259
-60.321251
-58.973946
-104.904930
-152.342148
-57.936413
-67.889778
-23.993252
-92.903992
-71.187004
-140.206345
-61.065220
-125.089905
-73.080910
-92.924530
-59.003330
-68.700516
-61.953720
-152.324600
-62.756546
-60.175426
-81.676888
-158.998245
-61.285412
-76.941452
-68.269043
-69.463577
-131.615555
-156.388565
-104.282715
-75.768585
-145.544235
-121.828934
-39.936806
-38.562840
-31.763500
-157.156372
-58.386913
-132.958801
-72.497078
-141.888123
-137.432114
-161.138336
-47.128582
-69.127373
-65.206596
-70.079300
-145.303268
-166.990753
-124.880493
-94.701088
-72.714691
-61.190762
-154.433868
-76.640251
-124.674019
-93.442101
-74.930649
-43.998672
-150.919952
-133.859848
-84.786469
-146.793213
-63.509232
-46.066059
-111.217064
-145.937775
-100.033424
-153.862579
-82.433128
-109.268387
-147.614777
-101.029396
-82.410675
-103.515884
-75.876572
-117.935562
-95.737198
-89.709969
-102.552277
-102.281113
-67.764938
-58.775925
-78.347610
-48.075867
-156.125656
-116.995659
-59.717712
-93.853996
-63.412895
-60.537827
-81.199104
-54.349651
-99.613762
-161.528732
-99.500992
-113.098297
-66.211456
-123.356354
-117.969917
-94.614326
-82.799126
-69.597824
-92.410088
-106.750908
-47.570515
-71.262749
-122.620972
-66.221336
-81.940140
-58.813778
-56.405399
-67.336296
-67.307648
-117.354088
-123.454254
-58.671703
-62.287975
-103.538887
-59.926792
-105.123856
-161.162766
-31.603035
-54.477245
-70.702995
-155.415543
-78.482140
-90.243332
-67.424118
-65.092812
-65.739182
-114.603424
-70.228256
-78.800957
-80.503021
-146.730865
-97.856895
-101.291710
-57.615696
-68.915863
-70.542473
-66.201797
-91.167038
-47.653645
-37.213894
-70.847061
-69.494827
-136.329758
-73.853477
-65.889946
-71.257309
-62.892448
-62.163486
-100.261276
-156.175003
-63.718491
-116.425186
-41.335331
-114.972565
-77.606438
-74.168640
-92.284706
-63.888317
-61.997105
-130.913589
-58.063709
-60.970409
-62.630791
-124.728485
-81.342621
-70.628586
-68.407745
-35.699554
-45.385963
-85.756783
61.801693
78.362411
83.662369
96.389984
60.690395
82.824196
49.477783
79.361519
85.046890
90.860855
86.563499
-165.496933
-71.625648
-81.079094
-112.479279
-60.997272
-66.175697
-112.999153
-37.362846
-67.750229
-28.693674
-87.437515
-60.569691
-59.778538
-122.822914
-130.147537
-65.119507
-51.489983
-61.092739
-73.928528
-74.654129
-93.594315
-56.078342
-45.673370
-63.283108
-77.682152
-51.322815
-159.394943
-65.111717
-71.304504
-57.862026
-54.574471
-61.942024
-98.065887
-111.695557
-85.376717
-152.239624
-133.984238
-58.123314
-47.633995
-118.675705
-158.051376
-68.155228
-92.142151
-62.009365
-88.866844
-67.862106
-102.892059
-153.222290
-158.582336
-155.216354
-70.968964
-79.987091
-102.044243
-55.355503
-143.617172
-61.709648
-77.732231
-67.010742
-67.299301
-125.319077
-39.853477
-79.635788
-79.807716
-141.471527
-72.663452
-139.434128
-126.972229
-56.434128
-143.205048
-119.274796
-140.125916
-146.929382
-54.372910
-55.243210
-53.409443
-35.496979
-80.806122
-63.573486
-53.285736
-66.364708
-162.196075
-104.335625
-84.895790
-73.582047
-61.382435
-139.051987
-37.076572
-71.714752
-158.430130
-114.846649
-57.568157
-76.119415
-59.063854
-67.336006
-68.411354
-54.506874
-56.731091
-143.477234
-90.608063
-63.053078
-101.546196
-119.713631
-68.963028
-114.501022
-121.826195
-105.263237
-121.517067
-81.053101
-101.165283
-128.593613
-104.843231
-58.132896
-56.385418
-53.570187
-50.908760
-58.929039
-54.052586
-134.181549
-130.015594
-89.022392
56.186005
68.560844
-107.282585
-107.563095
-92.389343
-138.203140
-87.767151
-166.245087
-64.831688
-80.119080
-112.782333
-110.046547
-72.630005
-52.583317
-72.356804
-53.039894
-99.088188
-81.411865
-68.570953
-67.491066
-82.315521
-71.043159
-37.009220
-81.292084
-102.473251
-95.883530
-93.039948
-122.327942
-53.054951
-54.967937
-137.793854
-102.044662
-61.147900
-61.508801
-64.511703
-147.243469
-141.167114
-72.426239
-47.250923
-96.454887
-96.389076
-68.353088
-76.806076
-114.908051
-120.401390
-90.617516
-104.230011
-104.031258
-62.534893
-49.101383
-63.508774
-59.744701
-71.093697
-151.504684
-152.252747
-149.624268
-61.353687
-68.529297
-54.129787
-76.668739
-22.994902
-99.704170
-111.902519
-108.292427
-102.251289
-139.702133
-52.102009
-97.299255
-137.506042
-80.237488
-80.313225
-75.374260
-149.160812
-148.838058
-49.575871
-68.107292
-49.057610
-84.370750
-106.350731
-112.779152
-74.260162
-62.788601
-97.607834
-90.610764
-108.944519
-110.175766
-81.050079
-141.507996
-64.399368
-53.460846
-123.049431
-57.511547
-75.404854
-106.149467
-49.792343
-93.991966
-78.021797
-67.487976
-62.183727
-55.681385
-65.740227
60.613533
73.042244
54.143589
47.470901
43.451550
62.745010
58.011791
50.773430
81.440163
53.318268
67.626999
84.177299
-37.789230
-29.607779
-74.661125
-100.620865
-88.838898
-56.920540
-86.722397
-88.329651
-160.316360
-80.620445
-121.116730
-49.582569
-135.885818
-63.818497
-126.601128
-52.621094
-83.848236
-65.778786
-57.196781
-69.785049
-99.958656
-56.546322
-94.554848
-67.776978
-58.296501
-143.153656
-85.675911
-62.608311
-123.941765
-150.226044
-68.019691
-68.350410
-78.163979
-146.576935
-60.029518
-53.592148
-62.008934
-54.243839
-154.691818
-69.622017
-112.900589
-156.591354
-67.094246
61.453709
73.487038
48.238632
-100.606941
-57.773235
-82.588127
-78.398331
-71.485435
-63.952915
-11.460903
-75.686676
-49.358185
-62.161766
-125.325417
-154.438873
-69.943504
-92.162880
-66.010376
-96.756508
-134.875092
-26.279886
-74.740013
-74.494469
-144.580582
-79.825493
-79.753281
-81.942574
-101.554977
70.714897
39.305946
61.966873
39.687099
66.287781
64.882317
66.613976
-52.614613
-61.406254
-72.458321
-51.563389
-66.853989
-115.443703
-98.030823
-54.225330
-63.005493
-57.817043
-61.993176
-52.318592
-76.645134
-63.771637
-32.145607
-59.886871
-72.427628
-21.101810
64.916779
-167.287369
-58.075939
-111.668167
-73.751953
-42.699215
-83.422966
-71.577454
-47.416279
-129.266510
-119.516762
-83.877480
-69.095840
-76.133255
-53.740540
-54.987186
-67.990189
-65.309776
-58.107864
-62.063713
-44.345261
-70.184906
-94.571472
-49.996635
-75.183372
-69.313148
-154.657227
-120.375656
-59.505650
-62.866001
-74.698280
-150.851608
-139.495499
-89.197197
169.115219
-123.537819
-44.480507
-79.867348
-95.729378
-59.839455
-57.937370
-63.334061
-58.401844
-59.508362
-78.589706
-98.095627
-119.003937
-76.920425
-34.463100
-63.769867
-68.938164
-59.434532
-63.778965
-56.184025
-59.905380
-150.535568
-59.422348
-68.797493
-90.655083
-69.788872
-82.778664
-62.882015
-68.186180
-40.256817
-67.399391
-133.176376
-135.461395
-63.609577
-68.095665
-94.575073
-94.453430
156.148880
-94.921333
-64.193405
-96.079826
-65.264885
-83.854996
-78.513374
-62.191456
-92.551010
-65.857689
-69.206451
-80.886208
-84.826653
-77.526039
-63.878151
-60.047958
-57.137920
-65.924911
-122.683998
-78.955193
-57.646717
-39.291862
-128.299957
-62.944096
-110.762474
-55.437019
-119.230972
-64.831413
-71.107414
-28.418741
-93.624252
-79.695854
-66.249611
-63.550541
-74.096931
-110.939980
-47.887890
-69.670761
-48.161514
-65.772858
-65.625122
-76.886040
-64.909004
-52.602390
-83.735458
-59.475098
-73.492615
-95.109734
-58.458389
-67.773071
-89.389687
-138.703445
-57.408688
-149.461044
-121.058525
-74.193138
-67.418442
-69.059937
-66.321884
-61.278049
-55.851845
-67.121300
-49.619202
-65.071754
-65.366562
-99.972748
-58.757935
-106.422295
-57.624390
-78.866821
-66.940529
-54.223629
-95.083786
-57.990852
-62.954109
-57.829823
-48.402748
-143.051666
-69.147591
-95.390579
-40.605064
-99.247734
-43.187729
-155.553558
-69.817444
-85.428711
-57.718231
-60.418308
-58.096535
-62.674187
-62.509499
-106.917191
-97.518539
-60.031670
-96.666840
-80.518829
-60.024601
-102.781868
-98.648453
-91.439445
-70.717514
-129.315552
-62.244289
-52.329746
-58.388245
-98.806343
-65.270134
-49.212479
-84.418129
-37.675484
-70.627541
-70.913490
-76.878654
-88.260536
-56.784821
-71.647812
-160.470993
-72.731171
-66.540436
-59.175255
-115.815918
-61.143345
-67.200302
-58.508560
-124.890289
-76.053223
-132.919327
-122.066345
-26.244667
-54.888618
-164.583008
-167.109238
-61.563236
-58.719326
-82.918045
-40.337112
-61.700722
-63.832096
-57.863010
-49.768894
-61.052776
-81.469963
-90.572464
-69.128220
-56.034283
-70.438087
-128.364792
-54.964771
-161.078293
-95.525253
-69.676666
-51.956413
-65.247772
-53.027977
-40.982780
-139.501495
-152.072754
-41.699604
-147.067459
-58.533932
-66.332840
-116.670921
-56.905460
-56.960621
-50.121422
-135.166519
-62.786961
-111.023888
-128.416275
-79.790573
-56.047817
-62.245075
-55.976120
-70.217094
-117.525612
-37.201687
-102.513275
-78.715485
-147.498657
-87.779236
-88.836243
-129.008255
-70.423737
-62.939041
-97.752464
-59.695904
-130.119812
-94.636879
-68.051888
-65.820580
-67.732323
-107.137550
-68.471329
-65.304092
-78.875389
-82.915604
-57.439598
-151.156357
-68.921539
-153.130966
-127.518097
70.476135
49.226700
40.717964
54.306709
-144.610947
-169.623428
-41.868500
-115.922043
-43.310432
-62.014637
-48.297249
-72.646492
-114.352226
-67.502029
-100.029778
-66.935883
-60.175655
-124.114464
-46.957035
-132.204239
-62.206123
-111.647629
-56.671677
-53.593105
-121.601456
-65.731468
-56.139748
-147.880356
-56.394192
-85.085312
-65.068497
-99.040657
-71.704384
-76.655357
-80.151649
-132.244537
-120.631378
-62.229637
-120.106544
-147.184692
-89.866257
-118.816544
-69.023552
-62.849171
-93.119949
-135.397964
-80.685066
-52.604420
-72.115776
-60.792408
-131.210129
-119.845009
-103.179955
-75.489220
-58.106159
-62.033276
-66.101570
-47.026295
-71.819794
-52.664272
-60.365810
-51.485207
-130.684509
-79.435318
-31.706690
-22.200577
-46.305237
-88.398300
-68.504974
-46.513317
-57.736267
-64.602921
-51.290951
-54.127441
-58.322613
-111.721771
-61.927082
-69.457962
-112.988968
-69.644478
-90.992264
-81.935120
-63.947853
-149.984253
-50.776550
-65.755394
-112.220947
-61.391602
-36.695499
-68.856926
-82.495483
-68.509285
-80.467720
-122.547462
-118.226868
-75.561005
-69.206696
-81.726799
-125.110123
-112.277588
-86.846237
-142.245132
-158.343140
-54.730072
-61.933815
-150.244339
-60.784931
-81.157669
-113.375259
-54.834953
-48.343018
-59.445789
-92.075508
-70.574654
-67.598648
-51.301369
-92.741768
-66.595505
-92.625954
-55.433773
-56.507587
-66.098969
-136.463837
-69.674667
-159.220657
-57.403114
-66.641373
-132.221237
-100.633324
-101.843285
-138.735443
-69.746880
-77.494980
-62.903553
-62.999504
-70.557076
-62.373051
-34.382309
-68.240135
-115.830017
-57.397964
-90.562920
-123.146805
-66.828743
-146.017792
-135.091675
-109.215431
-66.576416
-66.028717
-79.577904
-77.325706
-80.318275
-57.380875
-69.154182
-62.072319
-93.767288
-70.200554
-58.755974
-60.906010
-75.636368
-44.154305
-45.903790
-101.139282
-66.013794
-139.028519
-34.268955
-92.412498
-72.936195
-72.431984
-56.130802
-58.693649
-51.662022
-76.012924
-95.085388
-84.476509
-104.806717
-95.248352
-68.599274
-56.171703
-47.329369
-65.304749
-62.760124
-161.274445
-70.846886
-70.350784
-85.339035
-32.756371
-72.195343
-138.412048
-88.728912
-157.655396
-107.857872
-154.869141
-112.615334
-66.485260
-67.738426
-46.387169
-42.929432
-148.171158
-62.383331
-151.078247
-66.544701
-61.879189
-66.319275
-58.455555
-116.018761
-146.063034
-92.830696
-160.833969
-71.474876
-67.717476
-114.745476
-59.919956
-113.423813
-90.356926
-68.141838
-63.782516
-146.793945
-65.320808
-89.244370
-50.604561
-135.506165
-56.794010
-67.548622
-48.058842
-43.689796
-80.463615
-78.070030
-59.776699
-71.528793
-54.145226
-47.431076
-108.805153
-83.427505
-59.573772
-153.415604
-52.429504
-62.873085
-72.046585
-142.037445
-61.870773
-68.377113
-47.060310
-68.498627
-118.069290
-154.500397
-60.640976
-124.002937
-174.235016
-59.282909
-72.680008
-77.803970
-76.911980
-78.960495
-78.614685
-45.907829
-105.155190
-73.128807
-70.174500
-82.986664
-88.013817
-52.479755
-63.569912
-96.782150
-52.203358
-81.329903
-103.460747
-62.819241
-33.413216
-66.685791
-119.629021
-57.708588
-49.271881
-143.120056
-62.900795
-104.470657
-64.195129
-68.702576
-58.262096
-63.518257
-144.769623
-34.987797
-68.678741
-54.119064
-125.304428
-58.974808
66.854813
60.550854
76.590660
-148.662689
-75.654343
-111.114182
-60.173950
-74.607132
-72.476379
-71.952354
-92.858742
-157.531616
-102.693474
-88.993576
-176.119888
-31.123169
-34.066822
-67.620087
-159.010712
-66.805229
-147.615372
-61.119316
-65.510017
-99.947395
-121.047707
-132.629791
-139.571915
-55.615353
-77.921638
-116.519234
-124.935326
-67.433746
-164.803833
-98.027824
-78.811089
-121.043404
-148.201538
-50.946056
-121.046326
-77.433769
-97.736313
-79.524704
-59.344097
-53.626076
-59.999424
-63.338825
-149.077347
-130.549744
-146.334366
-97.445709
-52.837112
-55.043083
-82.680542
-69.745277
-97.415306
-66.312271
-58.433002
-118.708160
-109.334679
-43.216843
-59.581383
-137.535629
-107.047562
-44.416115
-48.635159
-69.693977
-113.721657
-149.577469
-149.571182
-44.288872
-77.395653
-62.709358
-62.333656
-61.426598
-118.190041
-41.478783
-94.913063
-57.179874
-24.866156
-35.700226
-90.275391
-93.499786
-95.294693
-74.848579
-65.703018
-87.364212
-83.203972
-151.974228
-62.923592
-105.239906
-52.731510
-92.658188
-85.243660
-114.744347
-87.638374
-89.249130
-68.130684
-99.807617
-137.636887
-96.821930
-82.607819
-58.107044
-124.838326
-104.751358
-126.289780
-96.982872
-120.077888
-104.962891
-62.607006
-103.137856
-65.634415
-101.102051
-164.814224
-60.624783
-123.962860
-67.332741
-66.532661
-117.855263
-75.753006
-68.019264
-59.845963
-64.399467
-95.483528
-117.470398
-66.182137
-127.867088
-57.764881
-164.287567
-88.131821
-68.937576
-118.725632
-52.248440
-71.660065
-69.018661
-64.667122
-54.940849
-71.862274
-72.439316
-66.749809
-67.915100
-114.278603
-88.302727
-69.387703
-51.754036
-55.423733
-59.348064
-45.291695
-66.375191
-175.094391
-58.169529
-61.706875
-70.537132
-75.791840
-162.580261
-60.422157
-65.267143
-58.629314
-59.256893
-62.332993
-55.838634
-55.849270
-105.400276
-115.276787
-125.490250
-69.855728
-155.850800
-135.326431
-151.176834
-61.476509
-78.832916
-61.604763
-149.918060
-51.685345
-70.578499
-57.873753
-83.468742
-70.716881
-88.592751
-70.667404
-92.997337
-63.901039
-46.779381
-69.226433
-110.023521
-55.782192
-66.108994
-60.118774
-102.385223
-132.109177
-53.753654
-34.185120
-58.482052
-55.111755
-72.451599
-132.801102
-112.732170
-113.570190
-111.781120
-65.444489
-102.949593
-65.323509
-161.380692
-98.803894
-56.279053
-106.826241
-98.895546
-63.141701
-67.490662
-48.233482
-48.753937
-86.969376
-84.198593
-40.292873
-63.105179
-57.049080
-56.130135
-74.504333
-80.943031
-64.202248
-57.274502
-142.290924
-57.655365
-129.239227
-85.237373
-155.302887
-123.683548
-142.940033
-107.126556
-62.345596
-149.590576
-93.692253
-149.033661
-81.232796
-58.352135
-148.359756
-61.009109
-73.987190
-60.593269
-179.899109
-143.412827
-51.472233
-68.487488
-159.929916
-140.650131
39.470135
68.077568
67.295891
-47.274494
-50.091938
-42.317059
-159.864929
-115.848473
-90.402908
-163.336227
-132.616074
-66.565674
-114.510284
-92.831413
-101.336647
-103.126678
-97.299042
-74.460030
-51.742462
-79.648399
-57.626686
-147.933548
-95.424507
-125.947807
-84.937508
-57.112560
-67.637108
-123.449532
-56.504951
-130.414261
-63.932144
-134.639160
-141.322708
-47.770409
-153.588974
-99.966316
-124.207832
-99.505981
-146.453033
-154.280151
-54.443443
-92.371384
-102.591011
-106.998306
-58.570126
-66.284882
-72.993591
-63.202892
-114.196388
-86.758209
-113.263123
-119.848122
-70.610558
-68.554962
-61.798512
-60.237511
-65.526665
-163.984909
-51.965183
-44.381874
-53.791988
-141.060028
-162.089935
-63.649445
-86.240005
-109.953690
-84.319046
-46.915733
-75.141335
-53.705029
-65.661751
-83.495407
-57.482166
-70.949425
-73.726082
-134.683441
-36.496284
-67.640465
-24.329466
-114.674744
-62.232323
-118.693642
-28.204403
-65.742126
-101.423325
-60.292480
-89.242317
-97.684837
-141.293381
-100.078239
-113.362259
-54.156723
-58.083176
-106.237373
-57.789085
-57.993172
-58.535400
-63.328609
-65.257835
-49.884598
-63.733345
-63.346779
-145.013992
-160.283981
-151.135773
-69.758095
-103.843521
-97.869270
-75.045700
-55.808998
-61.393364
-76.766312
-72.129379
-55.010353
-61.144173
-50.453835
-66.692223
-114.479691
-60.575531
-96.900970
-43.850506
-118.012619
-91.104813
-69.569649
-58.239334
-78.775398
-88.859169
-61.640324
-59.411339
-102.044205
-112.097481
-113.114769
-67.109451
-127.516579
-72.766769
-115.399223
-80.501167
-107.996986
-115.942329
-79.178085
-94.036865
-130.500366
-62.455418
-139.011002
-39.160892
-43.071877
-70.317352
-57.903187
-86.469917
-86.939720
-54.214218
-41.050621
-56.174961
-101.455933
-62.385517
-49.957771
-108.667442
-173.780746
-101.423218
-173.331726
-68.176918
-54.634800
-158.981537
-56.610722
-154.031830
-155.676224
-134.841614
-165.910187
-69.613602
-103.910057
-99.217476
-65.384369
-119.870445
-104.042229
-120.475174
-54.607925
-113.603371
-97.608521
-136.367630
-79.666824
-80.190819
-91.918732
-107.815742
-98.857841
-75.232864
-60.303333
-70.322556
-74.955925
-133.715958
-152.338852
-65.977409
-76.647179
-132.324738
-84.302780
-129.947983
-55.985680
-57.335918
-77.640930
-65.473366
-154.948914
-80.676620
-151.759567
-155.875015
-54.033306
-70.308075
-88.225159
-60.265148
-170.011673
-69.809624
-126.441521
-84.489548
-74.956284
-77.537682
-60.499012
-98.413834
-62.404922
-63.381420
-74.833527
-30.010252
-86.090096
-135.323685
-125.000908
-65.203423
-92.467918
-140.861450
-156.395782
-121.511986
-111.305710
-71.962708
-62.962669
-97.890221
-109.489006
97.422859
54.105694
52.572975
79.287605
-55.927700
-44.887688
-71.614487
-77.878845
-74.224113
-73.221046
-64.186478
-107.424072
-149.153320
-84.960495
-51.923782
-55.487244
-75.578117
-69.112061
-52.719364
-76.260559
-151.911072
-40.964428
-85.054245
-52.328205
-74.790619
51.410156
45.011971
75.046982
46.416698
48.692116
96.727043
-55.485088
-72.991554
-106.980980
-66.577225
-86.144974
-76.603775
-108.048706
-67.477325
-88.438019
-53.995281
-116.493965
-91.750420
-126.776611
-56.501205
-119.674500
-79.274109
-70.638451
-102.428101
-59.885403
-93.318428
-123.906166
-123.894203
-64.716530
-85.841187
-139.551254
-61.847530
-54.953148
-84.157181
-50.976330
-70.863678
-115.988533
-63.793812
-160.314758
-97.883423
-160.340210
-59.851311
-72.292542
-155.761612
-66.635742
-111.363945
-119.918045
-88.169907
-77.116631
-64.454460
-93.945015
-124.024948
-82.598633
-149.811401
-59.668972
-44.257191
-62.832813
-82.649246
-102.882294
-160.730957
-45.990440
-57.671818
-74.219780
-54.125687
-62.803421
-64.988556
-56.120983
-66.006989
-63.524521
-113.173889
-58.026566
-65.163536
-108.194351
-158.862228
-65.636154
-82.550713
-57.827335
-59.385677
-113.638130
-64.162331
149.961594
49.110222
-94.067230
-59.526306
-109.155396
-84.456955
-105.851799
-60.060699
-94.242729
-97.553955
-103.625412
-60.713821
-49.035206
-129.924927
-62.315590
-55.384468
-64.885155
-40.237236
-89.635765
-66.651222
-74.891815
-79.047157
-103.026665
-160.075577
-60.218197
-74.682899
-86.416794
-147.947845
-74.893028
-74.329285
-111.885155
-77.245880
-113.577065
-100.794792
-105.349281
-64.000587
-124.001434
-45.928249
-80.574776
-88.178513
-75.079002
-62.042580
-118.074783
-62.335117
-120.395081
-144.957718
-60.520706
-93.282928
-84.777809
-87.325729
-68.424118
-49.454006
-80.307785
-72.725349
-70.625237
-32.337852
-122.646286
-74.423256
174.051254
-74.472984
-106.677933
-107.069267
-52.779392
-87.553940
-127.727684
-85.278877
-73.322380
-144.025009
-157.910721
-61.795826
-155.447128
-72.361275
-57.046108
-68.656502
-118.167358
-117.670586
-89.778206
-59.839409
-90.300636
-72.021362
-49.511391
-61.078861
-66.095436
-62.604908
-77.713150
-51.540329
-117.296379
-142.917908
-96.051849
-67.247276
-65.805862
-88.472382
-62.207134
-24.705702
-57.354706
-74.032265
-61.443325
-83.827309
-122.493851
-100.824684
-91.490799
-104.927597
-54.341270
-59.203522
-104.518814
-77.997803
-32.690353
-57.651077
-69.974174
-81.493095
-57.576469
-47.188572
-81.678780
-53.893055
-60.256035
-66.224205
-62.075214
-70.432274
-64.231995
-60.561604
-73.382675
-56.679199
-69.823959
-97.048065
-75.596436
-60.986771
-69.245049
-98.619728
-145.393219
-38.390305
-56.181648
-69.359146
-64.312370
-159.408157
-136.649277
-78.288269
-62.892323
-64.859718
-79.135826
-108.468369
-58.822754
-74.908188
-106.830147
-86.321777
-78.489487
-113.667564
-78.299492
-81.508820
-83.034164
-85.353516
-82.633636
-91.729134
-89.793411
-51.034634
-69.725510
-94.261101
-91.589157
-57.574516
-120.992722
-72.221863
-48.673809
-134.137772
-91.794632
-94.298546
-71.205627
-64.931999
-53.396805
-52.804657
-87.092384
-60.549885
-42.768742
-88.651093
-134.582199
-44.570934
-49.254154
-76.871826
-63.059402
-60.342224
-92.191788
-120.520126
-108.258835
-65.297424
-61.414886
-95.073921
-63.626453
-65.804787
-127.333763
-86.848167
-87.675919
-76.280128
-68.100685
-66.197853
-151.028290
-89.339088
-87.782082
-87.003899
-89.076027
-106.469666
-54.639851
-98.813477
-63.101902
-89.122444
-55.110394
-76.202499
-71.026390
-47.365650
-141.336899
-47.574780
-62.601807
-53.129627
-77.307167
-145.424866
-116.153824
-161.887756
-148.349930
66.425652
57.063843
-66.492874
-74.953537
-80.582436
-74.842911
-115.840111
-121.959961
-165.708389
-112.321663
-99.476509
-75.564568
-63.857533
-72.428818
-75.930534
-79.842384
-47.966457
-37.777298
-65.681046
-89.609970
-37.514679
-51.775848
-127.468834
-80.032814
-109.557404
-76.591400
-110.395569
-63.001804
-83.491707
-69.916328
-61.102840
-142.366577
-78.935257
-90.878593
-51.722733
-81.410629
-66.236176
-84.292618
-75.111412
-126.765572
-44.397339
-84.424377
-163.242340
-59.208298
-70.208183
-114.704620
-72.251472
-73.623848
-97.405838
-86.101593
-114.317741
-59.376629
-61.259060
-58.095905
-63.959812
-127.580498
-53.620506
-67.320679
-54.843567
-143.024261
-141.766708
-62.641224
-71.787849
-52.263893
-64.676613
-64.237091
-54.032665
-48.844414
-159.409546
-55.713245
-67.776878
-69.701828
-86.467613
-113.429245
-111.801979
-62.865528
-132.588287
-39.584549
-55.268814
-36.260117
-70.409004
-58.861359
-73.747963
-103.068481
-53.917267
-125.281013
-85.051079
-130.107742
-36.976673
-66.393379
-62.354145
-145.477722
-59.422874
-106.092110
-58.141491
-58.104191
-116.942627
-53.437660
-170.503326
-89.430527
-165.465363
-61.488541
-37.740143
-56.100689
-61.779972
-47.909893
-81.127846
-86.691452
-76.565590
-65.587349
-79.276840
-77.094460
-77.609070
-80.952248
-62.027115
-66.385689
-137.540024
-107.557564
-95.741600
-137.392029
-35.164391
-131.790283
-77.649628
-36.196449
-127.660873
-112.206154
-94.846848
-144.732849
-57.614861
-71.340385
-64.343582
-123.493134
-97.797096
-122.763725
-139.546539
-109.355606
-64.865158
-147.394928
-51.820438
-144.430771
-89.715866
-66.058090
-36.430351
-55.343845
-58.767239
69.230988
59.677422
60.291840
52.388489
50.417519
53.233192
52.160839
53.626003
56.644669
62.699684
47.221306
79.115692
47.423107
72.381264
-63.425606
-64.415375
-28.280828
-63.049358
-67.271469
-155.780212
-67.232124
-153.478928
-64.375511
-50.597919
-62.562138
-76.755066
-149.050491
-54.045357
-45.542404
-85.184570
-100.060295
-81.380051
-39.120388
-53.800461
-91.958908
-78.217964
-60.630795
-102.766396
-68.145638
-64.676079
-67.810890
-154.608948
-81.040024
-59.063538
-56.213596
154.362320
-57.931442
-79.363876
-56.995052
-64.835564
-37.966141
-125.267097
-80.641701
-159.469727
-86.992073
-51.158779
-105.556007
-38.698631
-48.500946
-57.005280
-41.962181
-89.463547
-67.106873
-94.863708
-85.800896
-58.933403
-46.083736
-149.474731
-85.519943
-57.188499
-150.109833
-72.387321
-144.714905
-65.346596
-59.247238
-54.379734
-164.645767
-74.753525
-64.406830
-76.867958
-45.340031
-59.366531
-56.531879
-141.111740
-95.898727
-128.928253
-107.887924
-106.163574
-82.566727
-57.064137
-35.281082
-66.607414
-146.431870
-63.063606
-107.847244
-59.895088
-143.685806
-67.668488
-60.705017
-146.643494
-115.108147
-52.946953
-71.571770
-87.486847
-60.345284
-62.950283
-127.521866
-45.726933
-63.487576
-77.043724
-108.011612
-96.192970
-146.786011
-108.068665
-128.200287
-166.889633
-70.886772
-113.874390
-147.150497
-131.135696
-150.131165
-59.525299
-70.672813
-58.023289
-73.860718
-163.324341
-67.784637
-44.890003
-73.397041
-74.879524
-83.260834
-91.352371
-65.161995
-73.447426
-98.230125
-74.973251
-135.115509
-104.950737
-76.021126
-57.646690
53.997360
-149.437256
-69.906204
-69.208611
-73.477966
-81.489685
-152.972290
-64.942039
-125.850761
-158.493622
-62.508270
-133.672516
-82.603951
-66.874199
-87.672760
-160.749008
-96.138969
-60.187759
-61.920223
-98.756317
-78.333344
-61.927395
-54.985455
-150.429550
-58.456295
-70.582077
-93.237839
-64.256744
-96.527573
-89.230415
-46.965572
-58.803070
-44.239750
-56.938583
-110.910461
-121.095177
-64.950706
-89.274651
-119.509613
-56.533676
-73.703682
-159.229813
-69.161598
-137.124283
-77.857086
-77.431496
-107.747536
-65.562263
-55.568764
-57.398975
-59.979721
-114.164902
-52.532433
-67.467560
-59.532219
-108.041603
-57.020924
-27.890831
-57.920998
-50.285679
-71.369225
-111.625786
-55.974823
-97.874100
-161.128922
-56.571877
-77.748199
-70.248611
-40.947243
-112.497719
-61.088123
-134.128235
-108.707306
-150.009216
-61.329029
-66.500015
-82.772141
-81.531586
-69.668320
-95.597496
-52.883770
-59.049442
-91.892838
-56.907707
-99.228035
-70.702492
-54.872177
-68.241127
-86.939323
-72.459526
-113.496475
-98.589165
-114.142975
-129.225311
-62.705437
-79.620758
-60.073608
-71.265465
-65.493767
-159.696976
-135.583557
-53.109760
-67.056168
-79.792236
-114.900780
-83.006317
-59.410408
-63.869915
-54.094208
-71.515175
-32.022949
-75.650459
-61.467861
-85.385132
-114.443932
-143.130783
-86.040108
-138.382004
-50.513470
-89.907860
-79.778473
-78.475418
-72.202705
-32.333637
-65.732101
-93.487839
-68.984383
-49.927788
-140.744995
-52.370724
-79.451469
-65.390411
-150.920593
-95.654671
-54.234097
-55.699314
-99.445602
-56.056580
-121.771393
-66.149857
-107.230530
-134.875198
-126.079559
-101.112534
-49.313255
-56.028572
-88.434647
-149.099106
-105.264015
-60.961689
-100.028046
-76.924843
-67.042625
-63.908985
-62.201649
-58.927891
-69.348053
-66.635414
-40.552868
-54.987804
-138.810944
-109.794289
-76.908615
-66.133698
-88.896240
-74.029121
-62.427250
-64.177734
-162.324219
-67.670967
-99.326256
-131.847122
-52.990608
-147.294830
-63.858509
-146.102081
-151.894836
-70.447144
-80.601486
-88.468140
-115.194893
-62.086342
-90.367928
-79.024445
-121.890305
-112.599709
-93.498138
-88.965981
-58.042492
-58.634369
-70.194298
-85.316360
-76.590515
-157.849457
-61.575779
-112.085701
-48.024975
-70.857483
-159.227463
-54.933926
-26.104445
-54.575878
-60.909267
-74.455681
-70.712479
-95.455505
-84.176659
-95.503212
-122.839195
-138.690308
-70.047699
-98.937073
-113.174385
-82.789040
-143.758514
-64.635643
-115.090813
-144.665466
-96.359039
-153.160309
-71.142174
-147.951584
-64.674469
-101.838516
-95.445267
-74.012993
-82.848518
-65.702690
-130.179062
-87.812492
-74.051750
-148.973801
-80.844810
-71.394058
-98.597244
-73.011894
-81.559746
-157.686386
-151.319855
-91.980537
-117.423294
-54.440826
-77.377617
-74.827652
-98.200706
-80.855408
-109.835182
-108.597778
-57.417366
-110.491882
-71.219757
-130.502945
-89.024834
-152.162811
-106.469963
-87.777061
-119.943237
-79.173401
-139.928268
-57.239063
-105.766136
-63.288227
-91.952278
-64.004066
-88.380287
-105.992569
-70.762520
-118.078239
-129.059036
-157.160507
-82.470085
-118.828018
-170.597351
-105.399033
-52.363110
-61.872372
-94.905579
-63.727192
-79.388351
-62.298836
-82.651978
-140.645935
-88.227692
-62.210014
-103.355171
-60.269833
-131.017365
-172.988113
-84.347855
-55.653332
-42.072361
-79.486778
-57.658863
-69.729919
-147.950165
-57.889561
-61.709061
-57.193687
-143.644501
-61.136501
-33.021740
-135.096024
-49.190659
-85.454079
-87.233673
-46.040787
-116.008842
-71.977676
-69.555412
-34.187420
-111.765968
-68.345825
-56.685226
-72.266022
-161.743027
-83.465012
-68.555695
-58.877853
-62.699944
-68.217072
-152.014648
-110.230530
-59.879181
-108.958473
-52.583614
-57.401733
-68.363510
-59.430260
-160.792725
-57.705166
-120.238327
-54.986732
-151.971039
-97.629341
-60.032543
-70.876038
-58.751980
-64.952133
-83.685867
-101.303955
-166.979202
-101.924454
-65.841782
-158.595734
-141.154190
-51.639732
-50.231529
-97.572754
-108.178345
-103.520279
-63.956215
-80.288269
-78.489876
-59.638573
-65.925682
-40.879932
-42.064789
-56.117722
-66.837479
-128.163010
-96.725143
-65.597847
-118.002411
-73.274162
-127.716652
-129.511810
-111.485680
-78.009712
-82.712257
-54.213665
-94.302422
-52.591919
-118.793297
-60.079453
-62.354549
-59.894634
-68.704712
-59.085785
-61.034840
-143.390701
-33.577007
-55.092133
-150.750519
-156.223709
-56.757626
-88.369980
-140.931992
-86.233467
-123.997368
-59.799744
-103.450600
-110.585838
-72.475082
-69.678848
-42.700180
-55.407875
-164.502518
-63.624977
-109.647331
-63.948231
-99.834862
-136.882034
-84.678329
-89.010551
-129.948898
-64.594902
-105.246635
-86.272934
-88.559654
-34.644211
-51.039810
-155.875198
-51.688267
-66.511139
-95.079674
-127.929710
-77.737968
-70.811577
-43.497066
-155.703415
-58.930172
-115.979927
-57.691353
-130.074997
-62.423546
-130.079391
-95.492867
-91.770973
-61.996517
-73.437920
-152.231583
-56.814926
-101.889061
-134.224823
-138.097702
-93.546791
-78.108475
-94.354919
-90.361748
-62.222328
-83.177147
-67.504715
-56.424057
-122.570549
-68.792831
-57.561813
-122.488342
-70.642036
-61.241726
-153.897461
-67.902267
-67.525200
-53.722469
-47.777615
-106.435356
-58.284569
-61.745575
-71.049683
-43.539959
-154.333817
-127.715866
-92.248863
-59.962383
-94.726967
-127.328163
-67.790848
-61.090450
-91.422844
-143.275986
-63.425022
-142.314957
-134.260681
-77.818054
59.324963
89.216286
-124.383598
-64.424072
-81.190742
-56.425861
-97.775421
-51.990475
-138.725815
-68.392776
-78.725517
-62.007957
-64.205284
-72.384193
-78.420479
-73.008476
-140.201096
-61.266861
-148.226440
-115.774818
-58.608288
-36.219685
-126.450020
-89.906303
-108.375259
-58.041523
-117.171341
-84.019302
-86.574043
-142.893158
-124.754494
-74.641380
-98.768829
-66.366806
-74.670120
-71.836098
-54.896759
-138.441055
-72.739792
-55.325867
-67.184525
-72.152946
-65.994469
-68.954079
-73.182388
-102.924797
-128.585266
-107.806282
-73.410866
-127.904724
-140.239441
-89.913895
-85.410545
-140.295868
-111.452370
-98.151947
-88.128998
-106.399307
-103.037804
-68.150124
-59.725868
-58.682026
-61.025238
-50.335838
-71.678551
-159.239868
-160.816650
-152.114349
-79.564201
-97.521347
-81.682480
-48.460861
-74.641167
-98.635231
-63.492466
-48.632561
-43.016079
-67.484352
-116.114426
-157.971100
-72.658432
175.441040
-46.450462
-73.402122
-58.070045
-52.953320
-59.997894
-66.591797
-70.189651
-106.759140
-96.744835
-69.327606
-119.585526
-57.755344
-57.346264
-65.127571
-79.251923
-66.631851
-69.266899
-55.940590
-83.924644
-83.730156
-98.405869
-104.262161
-80.890327
-145.018784
-65.607117
-143.228546
-114.230713
-118.543198
-97.975670
-102.705696
-61.202385
-60.272850
-69.457771
-147.884674
-26.184002
-68.034737
-64.077209
-141.709747
-68.262321
-103.822121
-75.826981
-92.925392
-74.613930
-108.306198
-79.496429
-72.094887
-129.663895
-64.609329
-90.135101
-105.350647
-147.773483
-70.639343
-64.601181
-49.539368
-78.500122
-87.672722
-72.440582
-127.117630
-157.857574
-81.768311
-88.939621
-39.643497
-66.122154
-140.722687
-60.430450
-77.629295
-141.402206
-100.925323
-58.175983
-93.379097
-76.732552
-68.647148
-73.437401
-69.874214
-102.893631
-107.871765
-101.522194
-98.650375
-139.189499
-138.145020
-112.304428
-43.684021
-133.884506
-113.093216
-121.234756
40.342152
-61.894878
-162.310486
-55.162773
-86.097504
-149.971268
-75.708366
-152.086197
-135.982925
-59.845219
-65.757660
-103.087708
-98.426651
-95.852303
-118.519646
-63.876198
-63.080345
-62.698429
-51.286926
-57.875610
-89.309975
-53.810795
-77.430794
-59.283333
-54.290409
-79.579933
-153.698257
-69.325546
-67.037323
-55.479626
-64.480057
-101.895645
-134.129791
-62.529526
-83.613220
-107.211639
-90.460861
-131.497711
-57.123646
-66.853340
-68.234734
-130.763931
-58.092052
-68.939659
-60.889343
-58.664158
-127.777618
-59.972370
-152.174271
-63.718647
-116.390991
-111.377312
-152.596710
-94.473213
-57.969349
-98.752693
-77.586365
-71.272621
-76.297302
-120.199097
-139.649536
-75.242249
-145.816467
-62.269562
-58.128487
-101.270729
-46.071617
-113.325455
-112.654137
-54.534241
-72.527840
-158.545853
-143.253326
-54.662609
-39.382809
-65.397949
-59.294228
-147.436722
-71.556992
-144.335907
-85.859291
-43.121944
-59.207825
-65.897720
-59.253105
-52.909065
-96.156189
-68.890953
-74.769028
-112.752777
-57.195347
-131.951187
-78.046867
-65.613853
-58.663589
-32.288128
-57.876213
-45.526299
-58.653843
-114.580528
-64.514824
-74.944557
-79.896034
-95.653336
-159.475037
-68.993538
-144.824554
-140.851624
-68.002701
-152.728546
-99.141609
-69.991371
-71.389809
-101.198425
-102.097321
-158.979004
-133.032486
-40.226704
-100.701508
-38.506287
-36.617615
-79.622597
-64.341194
-67.322937
-64.678185
-76.176300
-61.729172
-50.677902
-81.438194
-82.985374
-88.102844
-80.047394
-126.568413
-90.792717
-74.249756
-145.764404
-164.854675
-66.474197
-62.929440
-46.445286
-86.395279
-75.812355
-56.512417
-72.113190
-78.173050
-71.576698
-77.808647
-68.365677
-79.381363
-99.297424
-70.651787
-70.553169
-86.946106
-82.058174
-143.898605
-57.864704
-141.476868
-51.378979
-126.597031
-51.501251
-111.127831
-66.131134
-148.086960
-68.869469
-73.164078
-60.405460
-74.013718
-59.111610
-146.746933
-57.133713
-83.232567
-127.707893
-29.598616
-54.392246
-64.739532
-61.301735
-136.392853
-105.863724
-57.052822
-59.280170
-135.701645
-106.207993
-165.933090
-59.862930
-83.406403
-63.515736
-111.036453
-58.407978
-105.305222
-104.185806
-107.800827
-57.214340
-57.139797
-154.808029
-66.122231
-60.816753
-56.325382
-86.139336
-139.182220
-71.996399
-88.143570
-83.447876
-38.309761
-59.102047
-39.630802
-39.363396
-147.924866
-153.749573
-156.385025
-106.904449
-60.635651
-69.236076
-56.390327
-161.032288
-128.341827
-76.459656
-30.421368
-67.495659
-120.553436
-67.566162
-109.583565
-41.402847
-67.701805
-55.654549
-65.295937
-152.367294
-112.585655
-62.569309
-89.428558
-60.032047
-50.296490
-147.706436
-59.781876
-101.963882
-134.213760
-75.442894
-102.159431
-64.149811
-70.527603
-63.254036
-60.872051
-72.720001
-66.742332
-86.756821
-59.659405
-56.226215
-90.400284
-147.811691
-82.548729
-52.788685
-118.948341
-54.134598
-104.856384
-118.909897
-93.684784
-68.377312
-156.175293
-88.323730
-101.746552
-107.087250
-63.185379
-147.766800
-56.743217
-126.761162
-60.445465
-88.372993
-119.024124
-152.302765
-132.787796
-134.322906
-156.288788
-101.641266
-160.128479
-131.800415
-62.994156
-52.000084
-95.448006
-119.104805
-75.526810
-147.630814
-75.455498
-132.981613
-67.970047
-63.760387
-55.334507
-80.966492
-138.767273
-157.241592
-70.625938
82.624252
71.654564
-52.749374
-141.027100
-59.176174
-55.951595
-65.146713
-83.252266
-67.952156
-62.758041
-152.643265
-110.559296
-93.203484
-66.799141
-80.949776
-127.203949
-115.365524
-91.623093
-116.168015
-68.536377
-33.175369
-65.837158
-64.286407
-56.920326
-160.907730
-69.402321
-40.738338
-126.516037
-93.391319
-67.115845
-143.787735
-69.828232
-124.423203
-45.445698
-67.224762
-85.707985
-76.893669
-94.264641
-111.487923
-134.514420
-97.097992
-53.226784
-51.286083
-114.980515
-92.936569
-82.550064
-103.574684
-53.886158
-60.973915
-64.007751
-66.104698
-152.676178
-95.314209
-154.399017
-66.954323
-87.273689
-56.892612
-138.832153
-149.429672
-69.704918
-120.083954
-56.776615
-91.042267
-135.355347
-65.390572
-70.770630
-63.392490
-67.070511
-105.945602
-51.639606
-46.236439
-71.037949
-176.522766
-133.113251
177.018875
-142.959641
-123.920731
-43.415409
-168.608215
-64.624878
-74.605942
-46.116585
-62.255875
-90.192490
-70.123734
-60.169949
-52.154068
146.453308
-90.514801
-146.900803
-100.418747
-135.838791
-88.448448
-74.242844
-63.612835
-116.496727
-49.290787
-109.210304
-82.000076
-114.628036
-96.658493
-72.180740
-96.893303
-58.692360
-84.285011
-153.774033
-57.746159
-67.866013
-161.514664
-96.385414
-65.938675
-79.584366
-42.444153
-58.229858
-113.438019
-64.441086
-63.942841
-83.443382
-40.013706
-52.856754
-82.803154
-52.755184
-81.662498
-94.613304
-74.599220
-89.312553
-83.706665
-40.487869
-51.900303
-57.169579
-69.398346
-67.831230
-70.277382
-64.620850
-72.289314
-77.295143
-173.229004
-79.010025
-106.805054
-57.988720
-52.480301
-62.813000
-147.217834
-45.059937
-63.477226
-64.948654
-63.688335
-55.572590
-59.830959
-85.998718
-80.543312
-127.567680
-86.846497
-126.804695
-83.507500
-101.952599
-68.909523
-58.888786
-82.305527
-100.900337
-92.801735
-52.173882
-44.996201
-141.005096
-72.295319
-119.413231
-65.646324
-157.974915
-94.080284
-66.246010
-61.442245
-153.542419
-62.654743
-36.273956
-64.096527
-22.728262
-57.962868
-72.674522
-158.182999
-163.223557
-76.965103
-83.617195
-63.962063
-61.862762
-66.279755
-115.980255
-55.538799
-86.909698
-94.958557
-99.716942
-71.222252
-141.426849
-81.117546
-55.601826
-156.449432
-54.026489
-129.501999
-60.708370
-68.897736
-143.557999
-81.845055
-87.911888
-54.546638
-92.423485
-29.370434
-132.623764
-77.220245
-100.018440
-78.176331
-102.224297
-58.131313
-65.603394
-65.751099
-62.395523
-74.600365
-144.649399
-61.431538
-139.114304
-58.975571
-96.378441
-83.265434
-84.432625
-155.527039
-68.091324
-69.552551
-78.819740
-52.395500
-128.512024
-21.862017
-75.356529
-126.380783
-53.691879
-97.870361
-81.840569
-116.390785
-59.644905
-50.438896
-64.974464
-174.934296
-52.147747
67.687340
41.238972
77.386040
43.161453
81.301765
58.955219
38.646706
53.375484
79.860306
83.731522
47.840591
57.785179
56.174606
77.171143
-65.872147
-68.146873
-53.458267
-133.455093
-64.454147
-98.464806
-118.492149
-153.448593
-52.105946
-102.391266
-58.267494
-61.380672
-139.100021
-45.969166
-50.099533
-33.374683
-75.678474
-151.192352
-18.285204
-26.805710
-84.760788
-80.131561
-71.109642
-61.161896
-59.449268
-76.947693
-69.076141
-158.358109
-85.860512
-58.933601
-126.955139
-72.894997
-53.610352
-56.887993
-104.787682
-92.566048
-62.709637
-126.724533
-97.162247
-142.827103
-117.549805
-63.841316
-34.553276
-82.952461
-148.344925
-130.675644
-100.626907
-59.553768
-139.521561
-153.966904
-139.907928
-39.476299
-159.233749
-120.082420
-79.400032
-63.066261
-116.926605
-106.082108
-81.887299
-73.658340
-63.489105
-134.829926
-81.651283
-111.939034
-54.805538
-131.120453
-58.187012
-57.373550
-86.366859
-107.863022
-95.308647
-150.890701
-77.015648
-59.505833
-64.081108
-87.160576
-143.593262
-63.860313
-36.935959
-151.330673
-61.910267
-149.085663
-51.901482
-94.839211
-62.508999
-115.388214
-72.409058
-90.022636
-81.234093
-61.965488
-84.718552
-156.073410
-79.327629
-61.180439
-130.461884
-144.527252
-60.907162
-67.991249
-70.154259
-98.745811
-77.774445
-94.197838
-82.204048
-78.207809
-103.156227
-101.773201
-90.420502
-86.955132
-115.649902
-61.789509
-75.921356
-152.921585
-83.308151
-69.421135
-97.846809
-85.113060
-53.500885
-74.299294
-77.746117
-55.773972
-74.419350
-63.205650
-54.341248
-65.365982
-77.956276
-60.500652
-66.179810
-62.289402
-60.140675
-78.969185
-69.930099
-171.378876
-159.683990
-72.504814
-67.798813
-59.086349
-133.868454
-53.723057
-140.424179
-132.622177
-142.476257
-86.880531
-166.044128
-58.614773
-77.208305
-142.440125
-159.628250
-161.508560
-80.324402
-67.452614
-41.677765
-81.101845
-122.207375
-78.301689
-130.979172
-61.111092
-72.809540
-133.702042
-142.442734
-57.297253
-74.422951
-114.928352
-41.716148
-62.613419
-54.454712
-10.425395
-153.340347
-58.163292
-64.654961
-120.576981
-125.128838
-64.138123
-95.284058
-86.412117
-61.496357
-81.608841
-70.143692
-111.384865
-61.014748
-95.295052
-116.422920
-101.049057
-141.861237
-120.436394
-139.306763
-92.095360
-94.835632
-69.598007
-131.270187
-66.181236
-62.367493
-112.606361
-95.493637
-76.526680
-59.546844
-82.102150
-65.339775
-93.638489
-63.544579
-58.243355
-71.526947
-118.772530
-136.348190
-65.402687
-67.307541
-79.681335
-56.308174
-54.662041
-146.705521
-56.853931
-67.011139
-111.505234
-121.617546
-55.181511
-64.948715
-65.523766
-71.795845
-84.345764
-84.905624
-88.568604
-61.902683
-82.373543
-81.106277
-67.240425
-102.300980
-53.819366
-67.062813
-143.683167
-55.935555
-70.528839
-66.629303
-62.806252
-62.566467
-51.959576
-78.655807
-159.298935
-153.189301
-87.748177
-153.959885
-55.257942
-163.543198
-68.377808
-63.278160
-110.656761
-95.685150
-139.645340
-93.526978
-160.108383
-80.319427
-69.173805
-125.917328
-60.112164
-45.208344
-71.083206
-60.424221
-107.636833
-48.955719
-58.867096
-74.814522
-166.212143
-67.555290
-70.181114
-62.654331
-62.089092
-54.162521
-113.143402
-56.713619
-127.841042
-65.405533
-33.404167
-55.384953
-79.224144
-49.367859
-73.747635
-137.268631
-51.660213
-160.622437
-139.526703
-69.663376
-84.607368
-63.144085
-61.707600
-83.042976
-67.434723
-79.300278
-107.304947
-87.921898
-65.415314
-158.016647
-86.765533
-69.047646
-68.554329
-49.476810
-131.680603
-156.368591
-85.723076
-60.095936
-54.510578
-76.522842
-111.967499
-62.493248
-101.176590
-61.456127
-85.338791
-51.926029
-155.751053
-66.434105
-87.536781
-54.019985
-65.181664
-88.599319
-67.330734
-62.408993
-40.713181
-56.885815
-167.189407
-75.055687
-94.293167
-97.466591
-113.298096
-146.923584
-96.015755
-67.695526
-54.446163
-94.180321
-75.450661
-61.702732
-70.285187
-76.288239
-80.437943
159.973068
-71.059402
-74.825157
-148.186523
-88.794006
-61.322704
-75.271057
-70.638519
-84.011261
-112.639473
168.468582
-73.154625
-112.311279
-99.950432
-100.736275
-109.107712
-53.515949
-169.366684
-161.199219
-66.952942
-68.264038
-71.560501
-71.941368
-64.359169
-82.093216
-60.494751
-162.836914
-66.327332
-97.288116
-80.327553
-70.252487
-51.247917
-135.211990
-77.819275
-69.638382
-54.714581
-155.805420
-113.992355
-48.632751
