# Supplementary material for: Comment on 'Valid molecular dynamics simulations of human hemoglobin require a surprisingly large box size'
Source: eLife. 2019 Jun 20;8:e44718. doi: 10.7554/eLife.44718 (PMC6586461; doi:10.7554/eLife.44718)
Supplement: Figure 3—source data 1. — The zip archive contains a README file describing which source files correspond to the different panels. [file elife-44718-fig3-data1.zip › figure3/panel_B/box3/psi6.dat]

167.197403
159.474167
148.608414
147.267685
147.161667
137.550339
149.629135
141.746414
139.800415
135.804474
142.321930
101.188065
156.339279
126.465218
148.024628
152.108795
146.636719
117.589157
127.074036
139.276245
132.395447
174.477051
160.393692
157.754486
146.792984
145.658859
141.102295
154.985321
171.920242
-11.062775
16.524868
24.886631
-1.581277
167.961136
152.803421
163.695267
148.186813
134.629120
153.177307
140.592361
155.390030
139.612152
177.583618
113.340889
141.873932
152.518784
159.792923
129.748474
58.712215
158.713638
152.616745
171.369659
131.149918
156.538925
147.284744
132.983032
137.522751
144.580856
-169.974915
148.346512
146.214905
153.628601
134.069031
133.145630
-141.906693
33.261261
126.753029
135.572739
145.615707
163.924713
135.810303
153.180038
156.532715
138.272690
121.012833
143.497437
146.727890
133.932938
156.210922
156.318069
152.699570
-8.995471
14.390974
2.656528
-35.817570
-26.751711
-22.284426
-8.859469
154.255630
147.725937
144.267349
139.699387
128.281113
167.083511
146.389496
142.185593
141.013336
147.640396
139.442291
148.376938
158.285828
164.101578
171.492691
117.642677
175.045578
151.278458
149.400269
134.049194
143.124771
131.514877
163.318542
151.770538
142.078232
151.941483
19.782558
153.664246
158.559937
166.577927
146.313904
150.185303
162.378006
129.662476
139.410446
-38.071392
128.460968
131.122726
132.485138
138.274216
150.371765
163.732224
149.823120
133.017990
138.671326
148.518646
159.614471
144.794800
150.496063
163.433456
129.031708
152.304413
141.815781
143.963211
-44.943146
141.170563
136.305161
163.829697
138.474457
-171.066620
163.369858
-28.059759
-13.165311
-45.216072
-39.609669
-0.949769
-30.424994
-0.711894
-3.913416
142.941147
145.755585
153.043121
147.591248
144.564651
160.241455
139.530319
126.301689
117.305473
142.743240
165.626266
40.630093
40.291172
122.483696
37.953106
25.936581
-146.657944
-145.489929
130.237213
-162.304062
-142.856842
-155.546219
-172.708481
146.936951
177.480591
-14.551278
-16.490398
-42.751720
3.711248
-27.651876
-46.726349
-21.625967
-26.918425
-58.083809
12.155148
-23.129175
151.327438
129.006317
129.239990
149.344193
132.820404
-5.684824
-12.702512
12.783393
-20.649717
-38.473267
29.275269
-23.856525
16.526106
-37.419991
5.721800
5.758643
-4.113898
-12.626434
122.484329
128.934235
149.444809
146.320663
-138.099075
37.906193
40.514496
6.694949
171.459793
158.569702
153.849258
139.673706
157.228195
147.930954
148.308395
130.964767
129.685394
160.503342
138.416885
141.178467
148.090775
149.235474
156.260406
150.073853
160.708801
164.610672
143.845657
140.736130
161.672836
139.058563
143.901505
165.225525
142.108337
149.033493
142.193924
103.354416
145.291702
152.351654
160.468216
135.604660
-177.708328
165.876434
147.376343
144.695618
143.879929
138.996475
125.807449
146.769974
149.466766
144.163940
143.557632
141.634460
145.335464
117.981911
167.907471
-155.546158
39.701797
-145.377640
-152.902832
30.373095
2.059280
164.223557
-150.220978
35.857254
-151.118881
148.137482
167.783264
19.043257
-35.829742
-2.170244
20.437963
-53.923695
0.019782
-12.177396
-44.130745
107.063568
126.431961
158.539185
2.436465
155.918365
143.221939
108.697914
140.514450
154.369705
158.861710
160.613434
133.501373
133.704773
133.305496
135.749695
129.000351
146.869843
3.580913
9.586526
-37.826626
-32.564377
9.882802
23.075701
12.938813
11.657207
-39.311108
-113.219109
140.172119
171.105087
164.398636
-150.411407
157.674408
169.626404
153.218719
137.252533
130.455261
143.502060
150.629639
139.997528
133.099930
149.599487
154.981339
123.689064
132.925247
137.672638
133.460815
13.169494
17.049181
34.935326
-16.696802
7.352659
-42.571976
-0.734354
10.692384
-44.123631
-10.265252
-1.600833
-1.801680
23.918335
10.915221
104.744553
143.108688
146.106979
121.526001
144.962173
157.048279
116.559219
141.295563
140.255325
131.697235
163.105896
114.018661
141.029922
134.384491
128.797745
175.261612
156.468948
177.508240
148.703949
146.445923
139.199524
156.138336
-30.194540
-37.187130
31.471806
-10.579068
-21.406761
23.108788
-33.539864
161.549973
137.620010
156.330475
145.739777
170.717194
157.936752
130.829605
154.645706
149.452087
142.828964
148.336182
-12.121300
-33.113277
-42.761257
28.814730
10.168155
-8.732281
-5.434081
-22.491657
-42.469311
154.476151
143.479950
150.842361
106.224640
141.902954
121.918610
118.258186
158.386261
165.166733
137.981339
106.777946
112.424866
-43.984867
15.090438
-16.067337
-0.999755
16.745800
6.135552
-49.650925
-38.331184
60.873211
141.220047
151.966339
11.676308
2.126333
163.577011
144.477371
138.234161
-17.816486
-2.556041
147.974350
142.498260
109.081665
139.012619
136.095398
147.963669
121.224266
137.309555
-159.682999
129.396988
139.155090
163.095062
136.053879
158.353989
147.639587
159.004440
148.001251
160.702682
135.257568
165.522812
140.487152
150.444473
155.628616
147.167038
154.152542
-28.710846
141.774445
152.782166
134.072037
121.092621
136.918289
173.483948
145.080002
140.368744
135.883133
138.007980
134.291855
-100.512550
-50.017441
111.009529
-47.310062
-32.705170
167.525970
129.949707
167.682770
136.555786
150.833893
151.916000
132.728073
144.301956
157.682831
147.801300
153.598740
163.014374
148.851456
136.125916
151.604172
167.705963
-42.877064
9.145205
11.920545
6.749796
10.184933
3.429597
9.514588
0.844878
-34.199760
38.602417
18.841784
57.472267
14.968208
-172.932388
149.938904
148.189987
159.306229
155.579651
135.214722
164.367371
151.056641
140.306183
146.402237
165.454132
142.282135
-0.694925
146.446259
161.155029
154.646210
170.379974
130.423691
116.938202
149.471344
108.098091
146.781036
-122.193932
-26.945740
-48.404274
3.934127
-7.048902
120.162323
142.628342
140.722107
-63.554478
141.437912
132.889130
150.663849
142.248566
150.996643
133.218597
132.692642
127.256706
161.047028
-37.326271
58.567039
123.789124
130.133484
135.296631
145.609772
138.753830
132.125488
130.628754
143.714172
159.217834
126.579056
125.366051
135.782669
146.743622
154.847458
163.622299
156.122345
118.580399
153.085236
112.853935
149.533600
145.062988
154.320114
138.722672
128.677460
132.186447
147.915451
161.868683
147.092880
125.371773
150.183243
118.112732
150.863007
131.736557
156.250504
143.493637
159.428162
130.384521
139.263672
166.285233
152.453674
134.477814
175.497757
151.831741
143.576492
149.566895
125.899368
125.029747
140.317001
143.485718
152.623260
62.929283
-38.423294
-2.316128
-35.301884
-47.341949
-23.214621
-11.597308
-0.131221
-8.964271
-3.961607
8.389651
148.420242
148.702301
150.313721
136.196198
134.047653
153.438278
133.384293
127.137779
141.028488
139.531418
141.043640
134.724518
146.022903
157.047867
140.690613
147.894028
177.980545
162.548050
143.199036
156.461960
156.208542
143.916885
136.722839
141.490234
147.456207
138.444489
123.175392
121.814476
169.246902
134.547012
151.093277
138.161072
123.771255
1.297846
-0.302612
-29.792929
151.390762
160.183105
159.870834
133.599014
153.022263
134.126221
141.548996
122.021843
141.944351
166.788818
155.595779
144.965179
141.417618
134.660141
4.736400
-32.148888
-8.018781
35.543087
16.559389
0.102792
149.408524
143.232025
167.078171
86.677773
123.605492
153.669189
168.630814
143.714111
122.136040
-54.578503
0.567173
154.123276
147.657822
176.171600
141.902283
138.892822
127.792290
134.724167
154.786362
130.308640
128.917236
-37.518978
162.622360
134.581894
174.397430
156.097061
159.462662
114.828873
133.766861
143.271362
154.544479
144.022583
160.966034
156.527512
128.823563
141.573425
170.615219
149.773315
162.847214
124.361702
139.725388
128.254211
175.552948
148.994690
145.820206
144.001907
151.216934
164.701904
169.231445
152.648849
146.246826
156.424973
11.739720
22.450171
9.838471
-4.362151
-41.290165
9.344410
-6.400338
-10.186632
-39.345341
-0.153233
-17.054420
144.548019
146.696304
132.850372
-39.309456
-8.933887
-24.205914
20.134892
129.244446
122.778366
129.820663
145.059891
114.871292
151.522476
126.147087
136.690765
41.104336
176.147491
27.361351
24.188084
24.727369
161.955490
65.467720
143.381668
150.557175
163.648605
161.930038
156.563171
123.276054
153.330154
156.358902
84.979034
-177.967010
138.888657
145.363098
159.934860
137.630432
157.448700
160.121429
135.174774
147.574997
151.615631
139.205170
137.212311
150.591339
147.587524
130.332245
170.645325
166.807358
134.235199
160.668167
136.474503
157.032639
151.859467
127.348663
109.732758
160.739075
116.155159
153.453781
22.202879
-29.810287
-58.714664
11.816264
-50.650814
140.705765
148.992599
136.688095
140.434113
147.212601
149.044388
166.474136
168.653351
133.181641
3.937112
-26.697283
-16.159389
-4.887960
-2.151405
-6.115582
-35.794006
164.568756
-4.435000
4.359456
-12.651656
-36.161579
18.566149
1.827563
36.565598
135.136414
149.465820
158.565414
142.864700
145.856461
167.544449
142.271927
133.195969
150.282242
157.239365
136.512299
147.123306
116.745682
152.944885
-42.898903
30.434347
14.257674
133.895218
130.443954
174.272537
137.988495
131.028778
169.832581
141.608139
144.404419
149.786758
154.364258
151.275345
136.741394
139.488678
131.888748
149.805450
132.041718
150.298370
139.939453
135.183121
133.252914
142.396301
-142.238602
-44.703365
-44.845535
-14.459928
29.263294
-24.483068
123.291466
-179.514618
143.322189
121.429787
137.205307
-37.656605
-20.626558
-23.145733
8.235662
-3.981232
13.730412
-7.329218
-26.212299
-29.046618
-19.146606
-35.791031
25.921913
18.252129
153.845184
132.822403
14.260032
-34.382370
147.171585
128.020294
149.307007
131.274994
109.870789
160.802612
159.077698
148.993408
167.610046
150.938660
142.426956
122.385727
141.064758
-27.729256
-41.189896
-41.131550
19.779400
-2.646784
16.694981
-60.940781
27.673090
149.532776
139.001389
140.007874
135.610046
132.287247
129.409698
136.803940
158.888229
143.424805
123.294556
13.100107
-8.643838
16.099684
-15.776391
-15.637322
-2.875350
-16.970392
169.786880
150.040833
146.862946
152.062683
122.149460
138.812042
127.088722
145.393814
163.281967
103.239311
-2.198557
-42.741848
-13.520818
5.209286
-42.186958
-33.886974
-3.702744
0.921748
-19.505941
26.852161
12.454396
134.643097
151.956207
143.678940
151.726624
153.840500
140.417358
125.118324
147.341324
139.548889
139.597549
109.119728
142.342377
149.323029
152.685013
142.782043
153.814255
171.532272
171.826599
19.118776
-173.240601
172.037354
124.395111
142.128845
137.995407
162.410599
161.196457
179.756897
121.706696
129.784302
124.003891
-25.797068
-7.522613
-3.662815
-2.665502
5.879166
-3.054540
26.405748
-67.959099
166.496780
118.069992
163.486572
139.324753
-174.179596
137.704056
150.040634
155.084641
159.329041
148.556213
161.455566
171.262802
147.864227
155.297409
167.479111
162.266693
125.965157
126.524948
17.701981
135.563324
125.833305
123.505356
165.443817
143.737915
123.564972
137.524857
142.240677
177.689362
152.629837
135.449707
11.748899
26.675756
-153.345367
146.855637
-131.956512
-156.868790
112.403976
163.906860
172.052795
155.213608
140.698532
147.351120
132.929947
145.515350
158.414246
156.091278
138.657211
148.698013
140.645493
152.004150
176.472290
162.321274
158.879181
161.794174
134.425064
152.658630
146.304733
132.029129
159.486954
131.612213
144.446899
141.202469
145.968292
164.100189
149.870148
-19.359505
133.074417
151.813644
144.797470
147.465286
120.715462
160.690170
153.351120
108.879341
49.434811
-10.089079
-33.166470
-41.240334
-13.089436
-40.235683
13.570480
-17.485506
12.630496
-3.954235
13.264803
7.518778
-42.162376
-19.443846
-17.726606
149.001038
153.062927
159.340530
116.017410
112.743256
-166.779556
-155.797745
-169.404129
149.874237
173.841446
134.471115
-25.854639
22.385195
-30.518373
-12.652280
125.085289
162.788437
151.276428
147.413208
160.374451
148.808182
140.574646
156.977890
138.595734
174.442642
143.756348
142.009872
147.261017
129.690781
142.517715
141.257980
148.588867
134.784546
134.231476
2.094804
11.040327
26.441288
-36.721897
-2.408753
-15.741385
155.046036
111.269730
108.434120
140.667053
152.696518
-15.335398
11.929057
-51.515636
-38.978161
11.192639
145.023346
154.257202
151.284195
135.760651
143.036499
145.236526
149.929855
145.527359
161.499664
162.792053
138.143188
154.060547
151.157562
116.055756
123.201935
157.094513
159.088852
142.759430
141.657486
158.801117
139.374695
-40.084290
-28.432716
148.924973
152.028625
160.952942
152.558502
145.900238
160.719528
143.802658
121.377426
153.416168
163.450241
157.216827
140.084793
129.421539
144.504562
156.816025
142.323959
98.799637
151.743927
160.854614
156.576019
112.676285
144.511108
20.863371
18.622591
-16.780527
4.586675
135.837463
157.296265
148.865646
158.380722
151.540176
151.154816
15.079061
35.010452
143.958054
152.525650
170.730682
118.382988
135.085388
150.497467
145.770905
134.348801
151.069031
153.606384
144.883057
169.141434
157.547668
132.975174
150.776382
179.357437
122.275375
152.110046
147.224564
149.658401
112.572647
157.611755
142.072510
136.177170
147.984100
143.528549
123.706398
159.041855
157.011765
136.827744
118.034210
156.725616
123.787308
116.084793
6.595019
-13.512812
18.103064
-48.734951
-36.385021
-34.385536
27.367889
12.372340
148.542297
153.852615
145.166885
42.907677
28.686871
28.999186
13.313355
56.798485
-133.780380
-177.708252
-168.259598
-160.728806
-151.412292
-131.471329
137.010300
159.322571
142.488510
127.081360
156.909622
130.623230
13.631881
5.848547
-18.402431
2.158489
-16.402500
21.303053
26.846325
18.816345
-51.485481
16.510309
5.594119
-15.980562
-21.987139
156.286499
157.479492
146.358231
146.126511
155.109528
138.474945
102.251328
118.670784
143.711624
150.823761
148.142792
140.678635
179.172897
158.779175
137.585388
146.150162
96.741295
154.223633
140.262161
137.431198
127.283134
159.894714
107.872826
134.025269
164.827896
107.365807
135.836136
122.843872
158.716217
162.437576
157.787735
165.136932
164.828674
138.857437
124.826576
132.014420
164.156158
-12.548206
24.811914
174.136017
142.598099
140.960846
156.560013
147.812408
120.309570
150.074554
156.169693
143.851532
143.098724
154.014404
160.081177
17.590733
26.373884
-42.749485
3.162669
138.903763
0.622125
165.256302
139.027328
136.340897
172.642868
131.429123
144.176193
12.564276
-16.111786
157.270828
159.153900
138.433914
149.991241
164.413055
137.743744
7.716910
2.475200
-17.687407
23.121334
60.454063
-3.038024
11.356606
146.924408
153.083481
151.979141
157.915436
153.515213
46.765549
13.122810
165.774139
158.966446
149.446548
160.510208
133.661301
152.250107
138.072464
156.247528
169.752136
149.552338
152.406876
164.555405
116.816666
-13.266960
124.817055
136.645554
132.472748
158.537308
73.845390
147.642563
175.310394
124.804802
135.116791
147.436371
170.541245
-16.334976
-37.340374
146.485184
136.672211
111.369591
161.210495
137.196182
139.831070
162.018250
130.710449
152.133362
95.386330
154.737656
147.840591
117.247101
152.041809
144.770462
141.334778
132.734497
16.117826
140.707184
152.685898
154.206848
146.292282
148.429260
161.989517
170.567551
122.758133
161.243347
132.494049
135.117661
132.365265
142.531433
142.668869
138.700516
156.090561
149.388489
149.351288
145.804443
143.009216
146.730194
139.606430
151.334671
127.154999
131.240036
151.153915
160.742661
145.668396
142.511841
156.090530
143.819901
20.470104
18.303961
19.825621
0.681849
-28.703588
4.794566
8.362222
-8.672604
-7.428986
-48.288460
146.257996
151.379120
162.809235
166.305344
153.715363
142.396759
148.991104
134.836212
144.412979
156.966125
148.901779
152.823547
151.479141
144.818832
151.317642
-168.273651
139.034180
129.060562
115.644470
112.241577
156.198608
144.668152
126.902863
133.420013
142.454987
114.448761
163.770523
103.065216
121.245552
137.901947
112.884056
129.660324
148.613678
1.819837
-20.136608
169.606476
123.207504
158.983688
143.178406
153.566452
-41.448982
36.726044
12.958459
-9.833513
7.079670
3.978181
-38.049850
-9.063061
152.287399
148.174606
144.235672
140.506454
131.356766
146.997269
132.233597
149.722153
147.278809
167.167786
132.689667
167.118546
149.917404
149.586304
134.219910
139.162170
147.796600
144.939697
149.481293
127.550674
125.335960
-15.510452
-7.151900
28.200102
139.466629
151.691605
155.169189
132.726318
137.433136
146.338074
156.031555
151.011047
140.200607
-21.244867
134.834778
138.284698
169.959732
156.458435
130.004929
153.285828
149.552887
169.675156
148.970551
156.631348
135.669891
149.836807
113.946594
151.961426
156.804291
152.608978
164.955841
175.935165
139.514908
138.479416
132.521286
156.889282
4.087536
-29.788496
4.840395
-20.378536
-2.279158
-44.625443
109.490616
138.435776
168.289078
145.503082
143.443085
152.350143
149.030914
129.182144
148.107193
172.600967
151.238251
149.567123
1.566980
-6.369567
-22.807199
-29.070150
16.939371
6.175046
-41.709843
-42.337856
11.611892
-76.142593
-34.827309
17.915924
155.684311
130.563446
152.086105
145.658386
145.266266
146.793839
111.530525
127.001923
0.924715
161.494843
136.869095
179.591202
151.054977
134.000931
123.139534
149.620804
153.731384
130.654160
136.039398
151.698471
134.169830
17.421309
124.063454
118.567352
-135.945786
-162.266632
-159.609924
-176.345154
25.493948
-12.378874
163.448578
148.539658
150.670105
-144.601379
139.458054
126.636971
140.552505
-177.262115
136.246872
135.671112
147.899490
136.443771
140.941071
135.076538
164.003143
143.553696
149.654327
154.818802
159.107162
153.487671
52.799591
22.151718
35.002689
30.445902
151.395813
10.505001
-41.129421
-6.327565
-5.844154
-37.586212
-4.719993
-20.444818
-47.523495
25.008680
133.405518
132.825485
109.348991
167.977951
84.910889
21.872911
15.914051
18.907265
129.211639
138.711914
135.059418
119.847969
117.774200
139.629242
-178.141953
146.576401
143.932129
139.600128
-0.625263
149.977661
142.387177
147.413330
127.734802
107.451523
153.127808
164.584381
108.929802
139.777283
147.114487
156.255020
131.119568
124.734467
123.013641
140.039749
142.760864
143.816605
153.883270
-48.119259
116.759972
137.022217
137.964066
146.364929
160.012360
135.147873
76.099098
142.744492
141.139343
156.895065
147.354950
150.636002
131.753693
-1.687020
16.611397
9.225668
3.108350
-34.533180
123.375992
161.737762
142.683975
177.503143
136.736847
129.683136
17.880209
-45.538921
122.865013
130.751862
148.118240
118.612839
168.863754
138.911560
130.425385
121.037010
132.263794
-41.384178
15.056123
135.156525
130.680237
22.752922
155.079163
162.118942
154.712158
163.228638
142.699188
148.856613
127.233688
154.981827
161.362946
167.910767
134.478378
153.896088
136.913574
157.151016
138.807693
144.990402
137.521606
137.348648
125.945229
133.966415
168.678772
130.536835
124.064804
134.581436
-36.723473
-0.183454
-26.861870
-38.775173
121.028351
160.558640
133.233444
167.803833
83.950584
159.656845
142.876343
125.677429
143.459579
4.362016
-38.852818
-23.255911
-10.835289
-11.029122
18.996731
146.549133
122.397942
145.088867
-23.504478
-32.396400
-8.440640
-8.627439
154.038269
161.084595
-12.655040
132.851654
143.090485
151.336060
152.343048
140.174408
7.022079
13.380608
16.812838
-34.133457
10.727374
24.962069
-34.366341
11.073270
-43.312054
-38.090981
-49.120422
0.258688
-25.628975
-16.340113
-6.833542
17.086752
-17.309542
19.054663
5.182323
-37.696026
29.131134
-40.356087
-5.051172
-10.871997
6.438427
144.855240
175.260773
158.537109
127.391792
128.666107
153.558243
157.494781
22.719069
140.021210
149.144470
125.160439
131.284836
136.570663
162.470886
133.947495
147.886063
141.435303
57.307926
126.079163
154.141617
136.460419
133.538803
-9.483775
-41.199169
160.260040
155.279648
151.868347
143.247772
116.536629
152.179504
146.133362
122.681831
-177.879181
135.822327
154.099609
150.453629
150.085129
155.492432
134.344299
162.118271
160.488297
140.111603
165.744064
154.656525
145.958160
156.466888
134.401657
151.485229
-44.499088
21.847330
-20.350458
-36.677799
141.735489
138.794220
159.678909
133.814484
132.660828
160.782104
161.893906
149.021988
159.793900
129.803497
139.266998
-44.165733
-14.024146
2.387205
54.194405
-13.218928
172.995148
159.887375
153.043747
162.910645
157.972595
126.759933
136.458588
159.825623
151.164871
144.760376
158.213150
142.536240
136.473969
158.794342
143.071899
141.233902
151.902557
159.355499
155.339600
152.243835
20.934992
-4.519521
-45.539017
136.212662
146.710526
162.074875
124.487633
123.187782
136.785095
156.271225
-43.064796
-13.719358
165.991791
148.164719
154.442368
161.109421
141.662170
171.696533
139.765701
141.805069
122.760239
168.029755
134.965302
116.913559
160.875916
161.334808
145.331268
141.628220
120.908852
158.079880
138.193985
68.031120
18.834856
157.678268
159.798630
172.503555
150.500198
146.637207
153.164520
140.447968
174.122330
120.375534
124.915848
144.354782
176.246979
158.715759
143.420792
76.683365
-148.781204
177.036270
34.666973
15.959832
129.140808
171.326797
148.298111
140.012375
152.796051
117.882309
111.800407
137.105270
148.577332
127.968590
143.041626
125.999153
163.090546
152.484634
109.382088
-31.281538
-7.863321
-19.577532
-113.924210
160.680283
107.825638
131.631744
41.885006
19.463318
149.465439
116.401733
138.508667
117.479752
166.260986
152.753662
0.134170
13.173466
133.216385
179.531021
136.055389
171.261551
156.297394
148.906616
152.748840
155.532639
132.745270
137.569107
146.006119
143.360687
160.677032
166.481323
130.894424
12.471154
35.252571
129.930374
136.365204
175.447647
166.172562
155.656265
134.345032
122.683006
125.768829
168.702927
158.402664
155.614273
144.471741
129.108353
137.553131
137.100952
162.357681
145.125107
141.475281
85.856194
121.970535
121.031769
161.727386
16.549908
169.275421
127.943687
144.215073
-25.056114
-25.041109
138.543137
151.637604
133.062653
145.059631
-2.436465
27.494793
-22.239082
-22.685177
-26.663393
139.811188
136.624588
154.563110
128.345551
126.453545
163.361862
129.151505
155.742004
149.486420
150.319550
155.017441
120.127533
142.088028
168.771988
135.810593
138.565643
114.621117
145.038742
144.059692
118.468193
16.647638
-9.512625
-14.181625
-29.432001
-24.794786
19.976360
-4.668750
-13.649518
-18.220951
150.846817
149.665009
154.750244
155.944778
122.458015
133.551178
154.274338
16.186476
159.215256
147.950241
137.634109
149.788437
143.668762
154.669907
148.791992
128.374146
109.667671
148.827225
132.614319
135.381775
136.097610
109.414192
154.984329
159.290741
127.060913
151.633331
152.950653
130.082703
149.101990
159.139359
130.641403
130.747009
29.167187
39.330257
-152.785934
-140.131409
24.990837
41.857895
31.704845
32.597507
-143.331268
-163.501541
-171.899414
-157.209000
-14.508877
1.663305
136.761917
155.913498
150.118912
134.325043
145.765839
143.761246
159.949783
119.659760
156.657181
148.241791
126.285667
139.829544
158.605576
149.035645
140.636490
144.664581
138.913422
143.739655
145.218582
155.187439
173.064224
153.354324
175.297287
151.011505
153.071716
146.049255
-179.051865
170.452682
139.241699
135.806229
152.427032
120.929855
150.141678
143.760864
-178.747101
107.833076
151.666412
165.658936
140.354233
151.510803
130.921585
157.717987
169.649673
152.609497
152.254944
158.230209
157.760452
141.005798
149.695831
128.898560
135.546677
151.929901
143.006012
149.402649
145.716812
156.403427
139.366898
146.851440
162.085114
171.440018
150.897263
136.527863
148.508392
136.562943
145.938553
138.833023
139.314911
139.141190
-31.994024
-14.557149
-16.916569
7.601270
-1.815853
21.112963
19.672634
21.021168
49.317513
-3.511901
159.695709
163.827332
148.373413
151.793945
154.617462
171.947983
152.803833
179.100601
136.842010
146.762695
136.964890
112.780556
142.780838
145.558624
128.498398
131.064392
127.218071
149.243881
122.675301
133.444000
-28.223372
32.005993
-37.127029
138.914917
139.019440
137.839798
132.163879
125.122505
143.230972
175.800537
162.573334
121.908432
134.746353
168.187805
159.396881
122.893387
145.879929
120.429710
164.110825
12.926728
7.788328
-46.996410
-41.992012
-24.854872
-33.962135
-42.618221
16.596926
137.775681
158.142181
141.196167
128.863617
142.932037
148.009674
140.911026
159.135849
158.309387
164.195602
131.650513
145.645828
135.481186
-177.668198
5.139155
-2.360657
27.180504
10.175000
140.830551
125.958054
158.754471
-26.800726
-8.977981
-42.590263
-31.577616
154.244278
156.396606
137.451813
144.523102
165.074295
170.800369
132.840057
146.513565
146.048920
157.849350
161.470703
124.137695
145.080948
154.740250
154.833466
136.596817
136.416901
146.554276
133.482849
138.507095
147.795807
117.129852
131.268280
176.034927
129.820236
163.008713
148.664246
152.078339
137.479004
151.587585
143.989197
67.860497
2.558184
-8.606606
14.475757
22.701050
-46.906769
-14.747767
-178.820633
145.564270
127.683182
156.463882
142.229919
151.116058
145.749725
6.292484
-7.223412
16.291805
113.956192
131.220612
156.877609
155.076126
144.795410
134.738266
141.892227
136.546921
142.481613
159.741989
136.639526
157.477234
134.782639
153.455826
151.359146
141.176071
155.213531
161.254425
137.202438
134.752579
115.745995
157.349899
134.897644
138.756973
150.439606
159.418579
145.456467
162.028244
144.873276
175.227982
133.524460
156.990845
150.953445
-51.557098
-36.467617
10.324986
138.880463
-179.490234
150.253876
129.997513
170.565353
161.345749
134.582703
145.911758
126.639320
141.806763
152.344574
146.716843
161.490601
146.003860
126.359192
122.465065
150.675354
130.380661
150.536224
99.877647
147.534332
148.234406
145.833328
155.160263
148.782944
162.668869
172.792404
106.177101
166.239166
160.506271
142.624191
154.127502
6.822570
-23.504091
8.053690
-35.260197
19.858379
13.350026
3.062540
41.763912
3.741725
-15.052521
-44.766785
8.643929
0.543207
-22.390511
-29.585905
-37.596718
156.175415
138.175476
158.139526
-179.618958
158.466553
149.642426
146.400589
143.854019
134.798615
157.122543
154.478989
145.165817
124.462570
116.995712
156.495834
155.297180
131.661255
147.952301
155.382050
133.841888
171.801392
25.540419
-46.936729
147.755295
155.386810
129.038513
156.369553
150.073578
152.024460
147.613190
120.913361
149.341858
121.560791
134.224304
147.381760
164.544510
145.852890
130.830521
144.055634
137.910477
131.197571
127.833076
152.473114
128.766235
-38.014275
9.378213
16.449383
167.785812
117.998161
138.576035
155.909836
132.812454
120.988106
178.355026
148.309204
147.089264
144.862839
-150.082504
42.956707
62.690170
-145.204132
12.702527
30.248188
129.159470
16.853371
-49.579464
31.218603
30.926771
19.042818
28.823570
-22.550060
-11.358392
43.437412
159.528214
142.128067
138.380524
139.616730
0.707759
5.530204
178.775391
144.014175
141.207199
145.009689
141.826797
153.949341
127.306206
135.114441
148.070496
155.320877
166.072510
126.301498
163.770203
156.961288
5.621205
-6.166278
-29.581106
-3.186043
134.299789
145.481766
157.942093
137.514984
156.506073
130.761383
158.892365
136.433090
169.926483
131.129410
148.593140
146.848663
129.410034
153.668762
142.009354
-167.021637
146.826263
156.727768
99.644585
145.998260
126.522171
120.070290
154.131058
146.903702
147.316223
140.628922
116.773193
138.762177
152.991577
135.460876
146.408051
169.234161
135.836288
169.022659
118.462753
149.161591
171.759079
153.981720
170.506256
153.094711
132.804337
115.696251
175.048706
155.472931
-174.441147
135.082108
139.585815
141.116623
153.953430
144.856125
128.340088
146.550430
147.492172
155.859436
144.387726
141.667191
125.045921
150.478592
169.226089
162.004517
150.827667
-14.504473
-26.783772
-33.293678
4.965581
47.470497
0.812770
148.363831
154.885422
140.775787
142.772827
139.555389
-176.274887
154.304413
160.720367
149.306320
155.983841
121.586952
148.400940
134.391663
128.568466
37.509483
-46.398907
-1.716004
-32.490765
-37.039642
-40.430389
-31.274939
150.112244
145.064651
114.390099
155.360291
-39.487022
166.480240
150.479111
145.380463
156.557602
160.776398
140.491699
142.730667
136.410187
160.949783
31.037058
-176.600616
159.562943
156.323746
121.867508
154.056107
131.849045
144.466858
165.482407
161.379440
143.729095
105.388397
155.476212
-12.549274
119.166031
-42.438801
132.502686
136.070831
135.846085
140.483261
163.691895
147.131531
160.669403
5.426431
10.665514
10.006396
1.577188
115.465134
157.782776
-8.615797
152.744156
156.723648
150.806519
140.583084
159.511703
90.549553
7.863820
144.193237
147.577209
164.296967
162.008194
131.782257
-26.839426
128.744049
137.382095
158.192413
145.479248
139.125900
118.383644
138.645737
151.162354
146.033829
-15.631353
17.370169
12.736032
-0.071326
131.790817
138.807434
149.868851
151.012817
132.508026
141.127762
129.993088
135.735672
128.305969
143.108734
136.732559
156.778214
134.365433
136.106766
151.683609
110.716965
156.532074
168.343399
139.482819
138.345535
162.055817
146.006439
162.067276
156.297318
146.662537
152.535019
166.237473
133.043182
149.935043
151.364334
129.821899
128.907562
159.150024
142.817642
169.718384
138.324509
152.587296
147.039261
153.584290
148.944046
-38.874783
-30.538515
-61.710754
161.044144
132.464706
144.531815
175.500107
-172.052597
145.190491
172.787857
147.932297
144.537415
140.334473
148.708893
175.284103
119.025093
170.342880
141.918823
150.449036
143.109894
138.433197
145.840271
158.539429
129.424881
132.866501
153.398331
145.588272
14.974885
-41.334724
7.683087
-90.668602
117.530396
167.890564
146.062912
18.135557
-43.135357
74.488014
116.982063
147.700500
156.540466
146.531555
139.649796
146.061478
125.909286
113.349632
1.007360
-10.997766
138.983582
146.479309
160.665527
148.098602
160.312775
153.797485
139.067551
137.792725
159.009384
172.558823
153.440979
143.721237
179.337952
135.102493
27.084270
17.788561
3.149022
-13.835369
135.115097
129.723053
143.208649
154.024841
134.641068
166.285736
152.745575
116.021996
149.448166
161.079453
158.514862
120.665665
136.397995
115.898659
142.634048
145.194519
-177.553101
154.711151
142.374176
135.380753
170.424805
155.433929
116.315437
126.092850
170.287170
169.624664
121.110641
162.994171
2.413462
167.281570
138.278458
139.049698
148.518143
145.177292
148.895248
107.917625
155.679367
155.866394
138.993073
141.330307
106.455383
-178.470551
158.743500
167.542633
163.978333
158.638962
127.780975
143.219421
159.876740
117.539177
128.504120
156.537048
129.339462
7.707673
-10.309197
9.797454
-28.205406
-44.466324
-0.929780
146.157837
148.241837
176.316223
170.972610
149.721573
133.780975
150.300156
115.990074
145.061249
176.145111
149.458145
154.480042
145.081070
130.565399
153.640198
139.575699
152.808533
168.377808
167.931854
128.778030
166.148315
144.046555
152.194107
135.537399
163.066284
-5.081568
50.558037
55.630516
148.924042
0.081565
-10.448507
-1.901354
111.401451
150.488480
134.554291
165.048706
100.252327
157.610916
127.008247
139.044266
158.934601
121.121216
168.388397
163.549026
169.525620
143.247162
176.272903
171.380875
129.551910
153.536407
-0.876926
144.261169
126.850784
177.110580
149.609192
-53.611374
-27.721174
21.510763
-60.306549
0.628696
-37.714405
18.632246
151.862564
148.148346
120.331779
-32.842690
150.698273
148.273560
138.570374
139.101273
164.542130
127.858910
156.570251
151.323593
129.097351
149.943573
166.132797
146.823059
99.101685
142.389816
148.121140
145.294815
158.440033
156.065002
158.863525
157.210205
157.676544
126.970421
153.357483
-148.487076
163.840836
146.743835
1.706741
10.330416
-36.989487
-41.145447
-43.657681
120.182526
149.173126
139.673370
143.926666
149.562653
176.124130
146.583832
150.616104
158.656845
113.376411
174.695770
137.333969
137.096954
162.270020
157.369278
133.946320
151.314423
139.006226
141.381866
166.019241
-177.763748
141.134521
138.627808
114.843475
145.008743
129.006912
157.243347
132.259811
162.237427
124.209877
170.090851
138.691956
127.818161
154.365143
150.415070
29.144918
12.703149
160.860153
-8.092210
132.334991
160.087982
152.146088
154.671143
143.883392
-156.680496
135.125015
172.373459
-12.239973
-48.598614
155.505096
150.211075
121.588615
-3.650124
13.285847
12.152925
-40.176426
154.891296
134.929611
-50.789127
-23.928314
6.411755
135.999557
138.036331
113.185905
147.923401
141.822311
148.833359
139.793579
-9.223218
174.666916
169.764999
156.762283
146.347504
150.428619
158.339401
145.433365
139.496902
133.547928
145.133682
147.703140
143.539536
144.406128
-158.829941
-158.772659
-120.896118
-136.794479
-150.057449
-160.576721
30.904337
-179.260864
-172.041138
118.690498
-156.627975
3.614547
103.499527
54.836300
24.965038
59.858498
140.083984
158.239563
156.746750
122.900352
139.934402
148.396072
144.030777
110.095818
149.562805
163.027847
152.431366
152.518265
163.833344
130.427505
158.044876
150.396301
145.932068
135.193115
161.044998
151.306366
28.809853
131.433456
135.174362
169.900681
171.615280
-35.948959
20.974421
0.356632
11.913466
-9.918037
16.444462
-17.540081
-26.798393
-56.166912
22.836695
-6.476112
-2.559485
157.113281
141.383377
141.503220
-27.454771
-22.134604
13.230005
-3.617957
-26.836750
-3.087179
-3.741463
-38.229149
39.325165
14.050081
157.698380
159.694092
153.758499
160.160141
146.050659
129.828705
136.386490
149.934891
138.677689
129.803879
154.325699
172.268875
118.794083
141.870560
133.087494
155.873810
108.451080
134.585892
143.953995
125.508842
163.681396
142.422363
150.219818
149.439621
146.869446
143.283829
156.434708
149.991058
167.081573
141.479462
134.327957
155.517792
159.367691
-38.599430
-34.092918
160.085388
140.496521
178.378036
118.888054
144.614975
147.551407
147.687393
150.793091
148.642624
149.942825
153.658371
146.086945
155.495865
170.210403
156.038925
136.718964
146.575500
154.467407
15.289062
-27.609049
-26.589966
127.457733
126.270409
178.336929
145.785339
153.220642
142.279160
140.699280
157.223740
136.049484
146.863663
152.231842
142.014893
91.659706
155.670334
113.240471
142.648895
124.483131
165.432419
145.071243
132.763992
165.167023
44.355515
-153.292557
-159.601028
42.216454
55.761143
138.423096
147.741425
158.989578
165.945389
152.224274
153.799545
148.030502
158.339127
173.527634
156.325912
153.232941
133.305817
130.150208
139.961655
138.117966
148.856827
118.843933
179.783279
120.810478
145.350510
144.584732
131.583221
140.596298
126.720329
129.957596
159.501007
136.584137
159.569214
155.879990
148.411621
160.617142
140.549683
148.021271
-39.770992
-7.238796
1.525339
-11.336557
120.992599
-5.307364
-44.515766
-8.027101
33.751850
-0.676953
6.013662
-54.660179
-1.397738
-38.807457
6.296471
-43.940578
-0.183454
26.364029
13.881337
28.801739
-5.926387
145.831833
169.247101
158.941879
141.641418
148.276428
149.471252
177.738159
167.800507
123.456841
137.089600
141.193451
153.625473
175.625366
160.519577
146.572601
127.086563
144.144424
151.683777
162.249680
147.395676
148.680649
111.771385
131.597031
142.721130
144.089478
137.687744
163.867371
156.505081
137.357544
155.246368
136.490067
145.291428
137.388489
159.787262
128.805206
156.765320
139.637924
150.990692
135.769241
127.979515
160.203766
151.662445
158.408676
171.298233
162.646683
158.395828
139.664719
-160.383270
146.658096
141.698639
136.913620
-13.204104
31.393904
-2.625697
18.112898
-28.761984
-24.382023
2.145848
-10.252827
10.542902
43.517803
41.781162
163.997681
130.762161
166.906311
141.363495
144.961151
157.141464
151.061829
138.717010
146.846359
135.558243
141.517929
124.452789
132.049728
151.416153
160.051743
163.219925
128.868317
153.532303
145.356796
157.456177
151.969208
125.027313
146.775833
147.557404
142.460205
147.524002
142.760315
-18.497091
-42.536007
-51.784214
-29.033735
-42.808220
4.998221
26.098816
14.389791
150.013779
169.440063
137.811783
152.495224
144.203369
149.029343
143.733871
158.093002
162.914398
160.454849
168.125549
151.211853
131.411835
120.412476
145.752609
152.566849
156.832260
121.147797
150.449448
149.435822
149.452637
117.260094
152.183990
154.626602
159.802368
153.531921
145.260223
130.281921
153.267639
137.887039
144.219086
135.660370
135.607086
145.140015
130.766739
147.098663
132.335922
139.552505
167.310928
132.857651
124.642448
153.351166
124.518250
154.562088
127.672005
134.609512
145.474274
160.756546
130.857574
170.913223
152.305099
147.087830
-171.969254
133.762177
149.868484
127.630615
159.783661
128.547226
152.604675
159.402237
163.782791
150.385193
144.168091
162.862106
141.792770
150.100540
157.169830
152.869080
150.350571
144.082016
150.065887
120.410774
147.765503
160.878250
132.743439
142.377563
145.588684
179.157669
138.738342
140.736206
142.084625
132.885422
150.972519
140.046402
127.801888
160.104507
143.838715
148.384277
161.908112
132.869507
124.277145
143.615631
123.815903
138.328110
124.889717
140.243179
131.759750
152.598480
157.519821
159.112503
134.994888
154.252701
-170.075424
159.690399
147.441971
125.353088
163.780823
149.214172
154.540726
145.256516
141.648834
5.240338
146.320206
161.688705
147.153946
138.431290
139.574173
144.873123
125.591492
124.318230
142.373978
142.096970
118.166870
145.386795
147.339966
145.226532
146.349304
167.410431
162.572403
149.740036
151.774734
130.652374
124.590675
146.644516
149.230988
-37.250332
10.673446
-5.434766
-5.941483
139.374817
140.923355
-27.049986
145.532013
144.103348
2.097885
131.475418
150.203400
173.542770
133.530746
138.848480
138.240891
138.246277
130.480835
147.430222
133.372696
160.267014
151.042267
171.640152
131.753952
142.792633
124.670944
169.990585
140.468643
173.664627
163.934204
149.843765
162.031204
133.772324
156.880203
142.307037
-15.848269
-23.231934
-31.124266
-28.526672
-31.121294
-5.010241
4.213613
155.445450
124.388855
141.199219
159.676712
172.148102
174.270081
146.445908
138.220367
146.656143
-19.034359
13.564046
156.803711
144.712677
121.894142
138.183929
128.675079
-0.929149
18.292105
-2.013340
11.964906
148.595322
-177.199478
149.027222
133.165436
139.498062
170.456894
-155.252808
149.678146
130.953918
155.255692
147.425064
147.467575
155.484680
146.284698
134.518417
156.930954
135.440765
136.634888
150.947968
168.641739
141.636673
160.628952
111.254196
149.755707
136.058762
137.688126
164.371506
174.487000
152.603668
136.778519
135.140442
163.379166
140.424789
144.946747
110.404785
135.120941
-17.038578
-37.248592
-11.137684
-40.678654
-29.853710
-47.991817
-24.862940
14.048168
-7.601477
-39.476635
9.735164
-25.358799
-40.247818
13.938459
49.993893
17.839420
-24.874796
-40.724319
13.385226
18.409733
141.135956
146.947083
125.865364
146.253098
130.459351
124.939941
143.270035
144.071457
148.649979
135.628815
-172.179916
127.817955
118.543831
151.354370
132.935608
110.799362
144.032333
130.469528
137.699890
154.042908
110.236298
135.093369
-172.557037
139.861877
129.359436
149.852646
140.754532
149.906830
142.668579
-8.328009
147.052139
144.867996
143.799210
155.281006
151.543411
145.654617
102.539032
5.666315
-17.443174
-44.941177
-27.295696
-18.475151
21.145231
-20.420509
2.150677
18.796217
133.762589
137.128769
155.893936
152.712769
137.226959
140.377670
159.518341
167.737045
154.997803
98.932022
148.900452
146.207245
124.625183
164.217468
149.561218
8.302599
-14.015984
33.779366
1.483321
-16.730371
-38.067268
-3.922961
167.815048
149.679474
143.003220
159.988083
-178.366119
141.988754
146.681107
154.294205
-15.320190
1.440893
123.534317
143.165817
152.865341
160.590637
161.080307
132.702789
143.037155
161.189560
138.789001
161.130081
138.602081
128.051071
150.754013
149.774780
153.472748
120.290855
150.675980
151.706833
145.013214
142.313736
132.825119
105.058235
145.831055
152.260696
142.860687
144.608551
8.587987
-30.900307
126.385033
145.122009
161.600098
143.486496
141.194794
142.185303
171.495163
145.391037
7.854504
-9.622612
-45.811699
21.604904
-25.356312
7.139601
117.847801
150.611633
130.529480
144.422379
134.181152
153.451263
134.901581
10.430017
157.634659
147.940445
117.897842
153.695694
130.294235
131.713181
-27.740995
-32.420956
-45.791035
50.598186
0.000000
-9.984045
6.570621
-42.543865
-24.815243
-4.519260
-15.469968
2.603388
-41.034225
-26.697071
-37.336571
-3.616117
150.388947
150.691727
138.318069
116.868523
136.651154
157.291519
154.622528
149.273956
149.222122
132.239655
137.587952
127.704124
144.133469
134.434616
108.091835
151.219345
142.812561
160.119766
176.517593
152.483917
147.909271
144.547211
129.576523
149.500595
140.850830
155.924240
122.606079
145.666977
141.278809
125.908409
151.504074
152.612106
146.464294
16.464235
4.490520
46.584675
-38.994934
16.162912
-19.276287
147.266388
134.292984
-42.540054
-10.950532
-6.202353
-48.449966
-73.211555
176.245728
159.961731
135.042099
125.819847
26.452452
14.086399
157.079254
153.048050
135.575241
138.265335
117.850838
148.330460
26.943426
-9.167547
-5.515408
13.409384
-41.745285
7.349082
0.259443
-13.024299
10.637097
-45.368835
9.150167
139.518936
133.652420
152.198975
148.679962
159.238113
157.407959
124.485535
-39.121674
4.289939
-32.155418
-13.963744
-45.397076
-5.903620
-42.556900
-19.284405
-42.213627
-5.853203
119.509712
127.680382
151.412155
159.219452
138.354156
150.639236
139.895645
143.095413
166.506805
143.552734
154.886292
137.752777
160.453018
-0.373777
-49.927422
-7.608290
133.140213
146.764221
130.616104
140.205048
140.973724
143.066422
138.731171
-38.765442
-34.992416
1.212730
29.003567
-14.567267
9.324303
15.913939
155.335022
150.012299
130.811554
151.236862
119.773071
151.762527
147.003647
125.484581
11.253631
-7.178705
-0.155766
-4.028127
-36.085110
142.507080
140.514832
134.899734
153.439911
-48.487293
0.314035
4.646628
0.486985
-52.207043
5.719573
123.292747
150.491898
152.786835
149.574249
138.262726
151.102692
126.689034
159.357956
145.041306
145.751328
146.969864
162.871780
136.770584
121.660431
145.277435
126.214935
143.996887
126.243362
135.712173
115.276566
158.423172
144.859177
157.012299
140.654495
178.094925
137.742172
150.252792
160.957428
131.562088
140.043671
152.748459
128.103409
151.168411
150.634766
152.917328
167.366211
146.300674
147.627182
133.044113
3.988947
5.057374
3.414263
-24.110260
3.194266
117.662758
145.546326
143.583084
122.829033
128.796066
148.688187
159.100220
-161.142960
134.193649
163.059097
136.773605
133.701141
151.418594
141.208466
147.507187
134.638901
149.460602
153.384216
140.969162
143.242371
152.949173
163.813721
128.929794
156.410706
-172.492966
129.676407
140.197006
156.194931
152.277618
135.648239
152.809479
155.821304
-41.603458
-47.904114
-47.472969
-37.807209
38.119923
10.027797
-9.996211
-8.778007
28.929165
-17.166597
-9.100533
8.854568
-31.134050
-29.005575
-3.699041
7.416164
-13.355512
-8.977238
-24.331934
-34.024525
-16.032158
-4.685378
-33.439575
17.214619
155.531509
139.295609
135.696136
143.769302
127.347733
170.223129
133.304962
167.841904
151.103271
162.322739
154.154495
135.837585
133.095215
140.132462
121.951561
153.223618
110.362221
122.492302
155.065765
121.738632
141.305099
146.254776
148.956970
127.662209
130.344284
145.771729
136.478348
144.929886
143.797867
-47.323601
-9.163001
149.990311
-178.244522
134.630569
153.724411
149.710876
134.591904
143.732361
142.019791
-163.821121
139.298798
151.868393
147.807983
165.577408
137.505859
149.267212
136.066696
75.150192
111.777512
149.225601
160.434753
150.699844
144.359070
172.738632
142.731812
124.969872
166.031082
153.795715
156.106812
132.653519
126.552200
169.625031
136.284500
-22.793003
7.780738
1.451583
167.067856
158.412170
148.390121
-5.972514
31.103071
142.633698
144.543732
162.970169
121.261452
-150.498245
45.025326
32.267483
2.921077
-145.104507
153.815613
141.251419
165.355927
155.500656
126.196068
157.386627
150.724411
153.855698
143.799210
147.774918
149.879822
165.951675
-1.435859
-17.829496
8.637836
140.013336
8.259896
61.429844
-153.782623
179.764252
28.587776
60.075703
164.056870
153.591827
115.670792
142.215195
135.812027
176.484528
124.672012
132.360870
134.838257
-36.799297
52.096771
-35.358433
-4.959343
4.244179
-37.129292
-39.696297
166.645493
135.427597
166.269684
148.788940
114.022705
138.414139
126.408340
146.048569
133.253235
150.062424
161.512436
114.251556
127.094200
142.918182
-26.751734
-53.553104
-37.252773
-7.374242
142.410812
151.828415
-175.423019
120.258987
138.937042
136.278076
149.686523
146.898026
122.654686
135.553543
143.497726
162.895126
168.171097
127.327850
138.858276
127.435738
117.399673
174.943665
160.836136
151.895096
154.325989
144.186539
140.892532
141.308823
176.288895
141.416321
163.534958
162.921616
150.729004
141.308929
162.312607
138.633301
131.017288
156.414261
135.665512
149.238129
145.705307
149.530334
165.614792
131.932877
136.153610
151.806259
154.908005
127.887024
142.924545
-177.034821
-158.507935
153.243896
151.772903
-152.849121
-161.818802
-171.446808
-173.052856
-138.172241
25.074614
147.052704
-10.307232
1.828634
16.028522
-4.511886
-25.926054
115.228493
142.709900
150.715240
149.220642
131.977966
141.130936
134.776688
150.581726
154.661560
139.138702
138.797394
166.036560
162.975922
168.292435
158.081009
130.241562
144.479828
169.034790
148.159454
138.731934
141.992279
-166.655548
-1.446721
124.212982
151.944931
167.884003
149.122360
153.795197
156.046722
145.934631
165.084167
162.014420
154.648407
133.901077
140.328110
131.722046
110.898163
-35.200020
-39.365280
-24.925531
-12.713394
-32.326206
16.357317
36.747234
-35.563934
154.879898
148.184250
156.430069
147.956253
144.632690
133.701797
163.689011
136.944962
167.854507
154.698471
172.547058
123.968483
163.002869
147.288269
167.411530
145.678589
126.752853
125.052025
146.151611
128.564407
147.356644
125.828606
129.441040
141.679245
157.709427
163.644485
160.159286
149.608902
69.120941
-154.917267
-168.136108
146.288803
-171.325226
-172.850754
142.688644
140.129593
151.694305
130.755905
154.887604
145.555038
128.262924
160.716782
133.171707
161.712555
149.399811
140.845810
170.693649
132.906708
150.232422
133.195435
137.640701
130.164780
172.114487
143.662231
156.964767
141.961273
121.348793
158.000626
145.356964
157.326675
177.472214
133.910202
148.158051
125.420624
148.059753
104.248291
149.883438
140.845459
139.207657
154.996262
150.430206
153.750610
173.303925
152.248718
175.308182
147.328842
157.473007
156.260284
144.242188
128.808533
155.031479
154.606781
131.486374
155.822662
158.298401
-17.115042
142.169266
172.972748
146.932159
147.072266
164.987976
149.225540
104.521629
170.119995
139.854752
157.180069
131.722076
152.888199
160.125168
114.229843
92.916321
137.652130
151.669266
6.255170
22.979939
-14.308088
-11.965812
-39.492935
14.646232
-14.258616
151.500046
139.257690
133.436157
142.102188
146.041916
139.433990
132.837692
152.032181
147.561890
143.356750
150.185196
120.960487
162.424850
136.588425
153.397919
157.270798
-148.971497
-158.229721
-154.576447
-161.947540
32.360558
144.836792
155.562576
145.850739
165.811768
157.987808
158.221710
130.610153
150.450119
136.647247
133.230042
154.718918
4.805463
-12.694604
1.057399
-4.932765
3.601848
162.667877
135.771347
-37.214550
167.601471
139.061630
128.196381
13.550832
161.283493
133.683868
133.627945
117.426872
170.927460
123.338715
163.767746
156.217545
138.167648
151.345367
146.483017
156.018265
167.321472
166.063446
155.915268
133.081680
154.324173
62.212208
-20.243414
142.585922
143.314194
143.433807
150.252899
123.040222
133.878616
141.317963
141.014954
139.775162
139.113419
145.346848
136.231720
137.194534
150.581909
154.551575
145.101044
138.264145
141.042725
132.350510
144.204468
137.898529
142.463898
141.801514
154.156815
165.778885
147.375565
166.358948
113.936859
144.958221
158.150650
-40.695171
-47.561993
-10.681684
76.379082
117.687897
145.047745
155.252060
161.625626
167.556519
142.053391
147.937607
138.069031
130.217712
120.799896
126.877563
174.029770
135.655716
-34.628101
144.629089
137.839432
151.401962
127.314415
162.519562
151.983170
123.805466
134.142853
128.040802
156.569260
126.249840
150.029968
144.524963
134.518982
-93.136452
159.239243
149.999527
142.696335
152.670181
160.007385
120.842323
-54.245132
20.271811
5.300493
-36.085426
64.436035
-3.793282
8.560729
-18.844046
17.276236
2.772835
0.887793
57.358784
140.885025
158.625732
152.885010
151.289108
150.513321
143.729568
148.548859
171.459427
141.640747
128.881012
142.158646
-19.399693
9.637290
-17.275833
-3.167988
-41.063011
136.037308
151.659103
150.218124
139.298187
128.912933
144.075211
148.501846
148.961548
136.754166
141.480835
150.335648
113.685417
152.222366
147.239883
162.111191
168.015320
152.051025
123.653465
136.598282
163.986588
132.754547
147.144882
129.126144
126.470367
148.290817
162.654953
118.946396
3.503529
132.823929
145.351608
108.179649
103.121246
174.558121
161.084839
116.348389
172.303894
139.283951
135.914062
136.284439
153.660538
146.508865
-18.390171
-45.680714
-21.544872
-47.426857
4.554060
11.240603
139.945892
166.568314
133.844604
130.246429
113.783859
-4.433100
-41.765148
-70.972519
150.434799
142.304138
148.300781
146.329437
136.998459
105.531960
157.644409
164.722855
152.578339
162.952225
19.324766
-21.711079
-46.221001
3.142487
-15.557264
18.555485
9.459391
-41.744549
-4.167579
-1.902075
23.688459
124.655960
158.658173
151.294495
137.281631
147.974899
29.248627
-44.091881
11.125814
1.625460
-1.334569
138.992599
155.121033
136.126801
158.022629
130.378113
147.357300
147.312210
147.691330
152.015366
144.926422
142.057465
141.358200
136.445862
140.816513
124.291283
126.111115
139.177887
141.697281
168.669907
142.420883
148.683655
158.705521
167.622223
163.681656
131.457382
147.942505
149.027344
153.437485
177.289703
130.029877
146.072189
30.180155
-12.129542
1.155552
139.687561
153.973419
37.877029
142.950104
2.537442
-42.015003
-14.094718
-13.173480
7.679740
-40.197960
-34.167141
-11.755287
-12.666772
-46.659451
7.748434
-38.118797
145.601547
148.741928
132.753296
160.961243
157.346573
137.956238
166.148270
161.217041
140.494339
170.536545
138.334732
152.051727
129.487869
132.745209
149.377411
120.543190
168.912460
138.453064
113.859169
153.480713
-8.208079
14.814856
15.216065
107.566582
165.198410
-146.628082
-161.402313
32.143734
-147.934219
-152.061554
-138.654999
176.791534
3.860974
-158.297729
-161.417694
-143.709610
71.074738
89.470047
-165.691650
138.273148
-169.104446
-145.416779
-137.870346
-156.722733
-139.700745
-149.930511
-166.157059
98.758812
177.321747
-176.287735
155.568985
151.044937
129.805283
140.043427
147.994507
156.542099
167.830765
131.050415
138.454300
155.216232
-164.639008
135.952805
142.370926
139.494797
139.108261
156.923340
105.354645
148.430252
148.742508
163.524521
158.663986
143.623322
178.235855
151.811493
128.867340
172.316147
132.740616
143.159775
163.735123
170.832993
162.432144
141.229263
141.718185
155.061844
167.114883
124.925262
130.967331
172.601074
15.572372
115.590347
4.062209
8.932876
8.268117
171.321548
144.233154
164.393738
144.732498
156.997925
152.376022
133.935959
167.445435
145.792267
157.453430
159.989120
155.979630
127.362709
157.671188
140.187637
168.578033
143.854294
117.168419
140.337219
150.117416
149.655884
16.279749
-12.382855
-17.395191
18.327456
30.097141
-7.443419
-55.810257
9.449016
-16.130848
145.996872
154.210388
114.909523
-1.344357
-3.056846
1.266405
3.960272
13.783089
-11.699706
0.369565
115.083092
-175.197708
31.447149
-167.227295
-147.723709
146.650864
-151.009262
42.907722
173.422180
138.989609
134.761627
161.814514
134.403610
147.328568
16.867947
2.259754
90.803177
144.709747
135.460342
138.282120
137.267471
151.776001
142.504318
168.954102
159.485641
141.372772
158.411972
134.104935
128.024078
153.159119
109.056236
141.732437
150.051727
120.526497
138.343948
116.700035
159.987823
143.431183
149.452591
135.522919
152.925613
130.678894
176.296127
134.789139
141.361008
-178.681061
15.522989
-168.941635
-166.143845
11.021980
32.091183
-150.946106
120.318367
141.744553
173.413956
138.465103
135.305740
157.229431
129.606674
138.962540
151.882828
145.996979
138.760162
154.829819
154.619171
150.717575
133.618759
148.910034
150.217209
142.629288
143.107727
154.351227
129.688507
-3.297109
2.137166
-6.361435
24.426302
-17.708057
29.648466
3.652108
152.921890
134.628952
160.423080
156.068420
179.516220
139.546387
148.138275
175.913788
157.318588
125.159210
176.272308
129.125519
150.484421
138.315338
141.483398
159.334961
-164.766891
154.716568
149.944305
148.495300
157.242310
159.755066
130.303207
159.813324
-11.448401
143.704681
137.827393
143.406158
-22.396723
-36.417114
-11.239010
-35.459705
13.481176
-24.256001
-27.830503
-17.286743
8.922335
-24.719744
-2.202293
-44.966721
156.911697
139.480682
140.018082
127.557411
141.385132
113.856262
152.633026
148.699112
138.672180
115.577629
140.180908
148.673447
149.302933
166.759735
152.925583
154.362839
130.172516
138.202652
133.669586
138.277863
163.331055
-177.549438
129.562180
145.753830
137.728043
154.628036
176.764023
7.333875
-178.736984
138.014938
128.795456
12.970850
-21.214960
131.464554
153.155167
149.897263
120.336189
153.305023
-25.206381
16.752459
-6.885668
-42.282440
-21.863678
-52.463226
31.610449
-15.246614
138.422348
131.484543
167.556595
132.127991
132.134003
164.013947
150.319992
1.987314
-53.111652
2.895026
-23.860113
-7.178323
-20.107710
-25.701248
-14.872113
12.075367
3.908709
-34.346382
4.859622
10.092489
-34.848198
171.717163
153.776855
8.572536
5.950780
-47.123661
9.679648
138.981445
157.565292
124.720078
172.206268
167.990341
155.848999
136.283905
156.258881
174.086548
148.288254
167.642197
170.208801
170.748779
140.288147
132.948120
136.718582
116.230659
118.412964
153.474182
145.039688
157.094284
115.437294
-1.760142
-2.517228
-2.344767
-18.879770
-16.120237
-30.834566
-8.592560
139.638626
-35.628109
-33.697712
142.366409
166.038452
117.720520
148.370911
133.994720
117.686295
154.730484
139.506577
154.518219
157.852661
146.979233
130.778137
152.802643
141.771729
149.102127
162.814667
152.639618
166.036224
160.334259
144.391693
156.027527
122.785973
125.835503
146.956009
146.073334
166.120880
151.461151
140.578537
155.063950
153.631714
179.909332
139.732788
146.286987
139.037552
171.770096
167.773865
151.839371
155.986465
155.034729
132.306992
138.348404
140.739899
167.578690
174.490936
12.733738
10.287535
140.350494
159.672302
143.992264
137.629044
131.593124
136.759308
137.488770
138.013901
116.898735
162.104660
116.147781
133.485931
147.771805
141.114609
-167.353607
144.522812
138.347580
130.904907
142.539429
151.932648
-35.038982
142.095383
126.346497
120.348885
170.271805
138.390549
144.436798
164.581757
154.369507
141.792404
135.187653
153.519943
117.318779
155.628555
146.072876
163.313690
107.985725
138.425766
115.937798
146.949173
133.342499
132.875183
135.972473
161.196198
148.070114
159.904877
135.669968
132.325272
131.437897
163.848602
135.447479
131.425903
143.130249
168.167496
157.989014
131.861679
-27.558416
5.845731
19.699409
-41.817310
-22.718388
22.934462
-32.834774
158.988693
153.277084
138.352844
-20.183973
155.087067
140.876282
136.835571
172.275528
169.893143
137.931061
147.037323
128.179184
153.010986
121.196732
138.571884
149.870209
134.103607
135.520996
123.569016
151.537231
129.537781
126.017410
166.992676
152.336700
128.617920
140.241684
105.898155
-128.895447
135.653381
142.642883
149.562637
152.284912
155.244324
148.285706
144.999832
137.727814
145.648926
152.431274
135.440460
-170.293579
158.852844
136.692551
122.909851
120.764511
149.004532
162.482452
153.655731
134.181580
157.729980
167.298737
160.223846
151.872025
117.268700
113.496895
156.304581
138.157608
119.778641
154.756714
143.618469
149.344376
169.666565
144.454559
127.006325
111.064354
148.346466
138.238998
149.253860
140.313660
135.020218
126.327522
115.742668
143.319275
159.937393
132.115982
118.113594
141.569489
153.944763
163.926163
143.246658
155.838394
155.850967
118.837021
144.839813
129.922989
143.111191
-38.385418
-28.472656
159.365601
166.041168
-50.572536
-23.205019
4.106656
110.786469
143.928131
152.391464
149.410309
148.705750
129.705750
16.192257
127.165726
157.997406
138.757309
134.742371
152.924850
144.031967
-169.363968
153.875809
119.623459
147.414352
137.216782
133.551086
141.505554
138.636536
136.036270
147.301666
171.042816
151.111099
174.455673
142.594315
108.535263
154.395920
137.389191
150.051788
146.100922
162.930054
123.634888
142.120972
148.723251
126.395004
154.552048
160.533997
159.410797
138.203674
130.238037
133.566986
9.307024
-6.133315
134.958664
158.437256
132.757202
121.836296
142.755737
145.702789
-15.645770
150.036575
161.338669
133.454346
111.215454
134.461868
141.172821
152.205215
164.405518
146.687134
151.010040
150.951981
165.277222
2.793582
-54.328072
5.491799
121.144119
151.549438
173.360580
147.464203
104.935097
126.439651
159.997864
146.521576
145.935974
168.317001
171.412811
156.937042
-110.867729
155.286743
132.786743
145.461670
142.962463
136.255798
118.416428
149.573334
150.332230
122.277084
154.937943
135.201324
146.938858
142.111816
135.476883
147.169312
171.475677
148.357086
122.330048
132.614746
141.072968
145.442780
165.217972
146.195526
154.088974
139.896683
149.445953
144.780060
138.614563
159.841660
154.658539
172.798889
-42.199711
5.359682
-2.669538
26.882818
-2.173128
125.010895
147.701935
141.864777
-179.192291
144.016846
137.570740
173.270279
-88.618027
-154.480179
-159.009598
-164.515732
-139.887329
32.223087
-161.250519
22.451414
148.362457
162.989853
146.032791
126.218689
156.165756
168.461075
124.255890
156.556061
155.841171
148.706985
165.319199
158.019943
126.157478
161.529205
123.704338
120.328705
156.199158
141.985703
163.216248
144.513672
145.859070
120.216515
152.850403
169.271240
161.354279
139.567169
110.177643
124.747704
129.821869
163.164932
170.401062
155.115494
162.269592
136.511353
152.406631
142.654587
159.647644
152.494476
124.958183
140.743210
130.418411
108.385483
161.661102
121.754562
175.454453
127.761810
113.904816
153.423584
163.138550
158.570404
-0.718188
-40.585308
-45.371208
147.666733
159.549179
3.322132
10.030386
-15.521394
67.291359
153.297775
-21.390455
-20.372896
-49.306583
154.151749
155.772766
-120.770386
143.639389
165.324707
130.069885
166.451889
149.706955
127.290428
-178.989716
147.389343
142.034683
153.174561
132.428543
154.257217
130.275421
-171.884689
148.568970
148.031464
136.981567
140.245956
139.201920
144.199905
135.937271
140.944244
165.349457
148.304703
128.071930
172.739578
154.660873
145.400650
113.419350
145.890671
19.678295
7.371661
-5.706605
-14.402181
19.403940
2.024197
22.411283
-1.494755
4.429211
-24.065922
1.617252
16.061007
-28.710491
6.814257
-30.624880
-31.667843
-0.235734
-31.210247
-34.729256
-17.863585
-41.062302
22.130369
-41.659588
-33.370243
131.238068
92.249985
159.668869
135.320724
145.265549
153.795761
165.762894
118.170158
148.550415
137.576965
-46.379761
2.174209
161.381516
141.011108
142.486725
166.283875
130.852478
159.388458
156.154785
156.927155
153.964920
151.571732
141.414551
153.208694
160.270660
152.175232
134.040756
157.438263
141.333847
126.976746
166.506683
137.272919
141.884720
146.011871
120.457932
-161.035355
155.362595
142.099747
130.641602
145.055206
157.915802
150.378708
122.484215
133.642426
158.167450
152.296021
133.053055
-43.094002
-16.407385
-2.025744
-45.020515
1.239858
167.428131
130.391342
154.810364
138.728928
119.733673
145.908798
-19.613527
6.486338
16.266403
-36.880749
12.472768
61.585094
139.240997
164.287842
164.795624
160.974442
-24.472485
-6.511714
-22.140747
-21.141994
-44.232494
-31.200129
-39.547180
19.264915
6.710047
142.923920
128.995667
170.195999
151.923416
130.712463
151.098175
138.613708
125.822197
150.085815
130.389328
142.735611
156.281830
130.556549
117.385101
105.593384
175.149521
141.895081
131.078690
145.262909
147.964752
149.522934
148.714584
139.147171
142.827896
140.303818
126.258858
121.637642
151.066696
150.023560
179.243835
16.258305
145.492386
141.368378
120.132805
155.563126
148.310135
163.472733
152.481186
157.019623
143.792953
159.012619
150.156586
140.040344
152.056168
129.842224
164.520523
142.585922
128.951141
127.477058
19.782196
14.796227
1.233846
146.328018
173.035446
136.446915
140.539398
154.527512
12.396592
-41.982086
-22.683327
20.762627
17.784224
3.728934
154.106003
135.991074
115.588379
146.843048
158.705322
134.242020
146.899323
154.181396
124.992783
147.837265
148.812454
134.846695
148.561172
-6.257928
158.383957
136.300781
151.184525
137.388702
137.938477
135.822540
149.311188
150.883194
128.562912
146.901428
125.882950
130.893158
144.067413
155.180878
170.980560
139.521011
167.898636
134.408493
75.965218
156.989319
140.243332
159.873566
151.780045
146.356827
154.922058
160.164703
135.189056
158.771469
158.109451
152.245972
141.874374
118.605911
142.820526
165.392075
157.094559
163.170868
142.342148
164.303101
141.099792
155.270355
154.328979
157.566132
121.433296
139.013245
136.759308
151.625458
136.924118
144.112503
146.246368
145.478485
179.666031
147.629974
159.360428
144.900436
174.305283
163.953049
142.910812
147.045929
148.990356
-175.691864
13.210203
-16.806341
-1.785531
-43.364067
-44.666885
-12.225484
15.271165
144.652130
146.813354
-179.563431
-6.509394
142.514847
152.466705
136.817123
151.016296
115.886841
140.831039
136.988419
159.234726
152.130829
141.903229
143.788696
149.051804
121.912125
153.930466
150.030014
149.742889
147.025391
119.131050
135.015442
107.933632
169.633881
148.512268
128.253494
152.154861
152.245224
138.426254
148.531830
150.549164
126.184189
158.382080
144.871185
142.583496
141.114838
159.031494
141.568604
148.438843
173.563492
-23.652937
12.103787
-45.016495
32.687984
-46.753132
54.355350
-17.305948
136.275436
130.526566
141.092484
169.836121
142.315201
136.789032
161.953476
-167.959396
-30.665970
-22.925203
-11.528322
143.625580
142.183228
157.125748
149.072128
156.578583
156.688782
167.598801
126.683060
146.792267
121.059143
148.759521
116.911629
149.542679
155.731781
156.986847
136.985291
125.390503
146.676544
147.740997
114.373123
43.392452
-2.504756
-49.010513
-13.465096
-31.970037
-10.474050
-24.528696
-32.985115
-26.052082
-67.223328
164.351532
126.136688
130.589523
135.412186
147.378616
151.693802
141.866135
7.025291
120.852242
150.948242
165.333542
142.328354
150.008362
147.996033
162.934372
164.252731
162.201950
22.858957
-25.981075
163.341095
111.885307
-18.353373
-41.831745
148.897491
142.910034
164.059662
121.513100
137.433350
115.585823
141.055054
-32.979824
-22.500736
141.862427
127.871895
159.190887
9.212622
-9.612104
-20.627207
-10.110656
12.748882
-11.959732
126.147537
153.297897
151.301285
148.707886
140.403656
156.147858
146.052399
131.518311
159.735168
144.432953
152.767044
149.783051
146.040985
137.890213
141.785065
154.305405
135.617859
149.498291
143.549637
145.786041
135.147385
152.447754
136.139542
-48.629589
-43.432701
0.386643
-18.058399
-46.682587
-8.369521
-33.339493
35.947639
-36.807186
12.167921
-0.780845
145.801117
138.111282
164.173416
160.222488
136.687180
127.066963
159.524780
115.275818
117.980515
123.638794
143.692322
-179.239456
146.264191
135.385681
144.034790
150.879913
93.136490
123.304253
146.125427
12.681498
-26.822577
9.078808
18.601545
-1.854247
-27.946905
116.961548
142.630249
44.316582
12.968735
-20.246246
138.397461
150.711975
149.079956
141.058929
161.457352
141.575363
160.843124
172.498993
155.287216
154.760757
158.155426
166.525620
121.678955
142.274796
155.035278
132.622818
145.078018
156.298035
168.385452
139.133209
142.761673
156.172272
9.974270
16.828119
-41.446560
30.313946
12.469668
-9.961288
23.797552
2.695588
-24.304461
141.144485
162.248016
126.776909
176.158737
-15.415717
125.151627
149.272049
150.677567
136.960281
31.132233
-47.098572
159.384003
156.981934
149.641159
120.197060
145.375900
95.198601
140.142563
140.491959
157.951981
134.249023
178.589981
157.036087
14.687654
144.725754
140.316635
-72.406219
-53.145512
3.540386
162.670532
125.528023
122.851463
140.219101
153.519806
162.793991
142.840012
144.501648
149.766068
2.373226
18.218800
20.111702
-44.899052
2.639972
8.813004
-5.179297
130.672028
152.070496
142.938309
140.752457
141.444580
157.455063
104.510155
142.656860
151.550674
133.446350
154.806595
110.538574
155.724472
-47.020237
-4.547475
21.755219
9.328686
3.974291
9.520164
-39.482651
14.605225
-40.237305
-33.121967
168.050888
150.593460
144.178909
137.316162
156.726654
153.640045
145.328583
152.278473
152.271408
147.583603
140.774887
160.803452
147.984802
127.053139
130.829422
148.422043
137.333176
161.659546
147.550278
151.557404
95.090912
132.641663
147.269501
155.124451
140.654312
141.818726
-40.557430
-11.233856
-55.890121
-19.998003
-40.669128
1.790566
-23.837654
-51.621761
-29.576996
15.846605
0.763614
25.619160
17.931904
-16.292706
-63.114750
-2.286275
28.342360
-6.977438
17.275536
8.835222
-1.243482
31.309301
141.022400
153.880951
141.967773
134.319946
133.011810
151.246826
143.731903
140.116486
159.562607
119.958511
142.669113
124.594894
138.940964
139.117233
150.101288
126.672119
-22.716002
60.315586
175.287689
152.767929
141.472183
112.964340
156.485611
115.432938
147.227249
164.913986
154.347183
145.011307
1.340567
-10.829038
4.133417
-1.893205
157.401230
154.943375
139.412674
162.127441
161.382278
150.607285
59.037754
151.326904
167.425079
142.852234
140.504257
143.694031
162.285522
134.745773
138.337128
132.064896
142.092270
150.559250
130.246979
133.882431
157.934280
148.092133
139.701462
127.905106
165.122925
20.508440
-3.748051
30.437569
153.877975
118.721359
125.407867
154.669174
108.905388
151.098587
150.328690
163.583572
161.452408
141.236145
140.768417
147.551086
132.990387
17.959757
-2.177537
26.562378
-34.306454
14.469526
-7.478976
-7.329728
-28.090143
1.734268
-4.410643
14.894118
127.973778
-170.769150
156.451859
145.503265
22.528774
0.274112
150.002930
114.006599
159.063904
128.699997
145.734024
172.381287
154.662033
137.199615
132.472488
144.762009
178.706665
114.995789
136.818787
137.643570
143.249512
152.244232
135.274170
148.591904
110.658867
154.723877
141.259537
153.875732
138.766541
135.773300
155.634323
132.387695
-35.785866
175.751022
143.640152
146.690460
157.196136
149.147247
142.785812
156.163574
140.447861
160.647781
130.280853
-176.073792
132.319519
134.984833
37.957546
-31.440660
11.386138
-4.022727
-91.942848
1.059063
108.093246
-21.881599
-23.449535
6.084311
-7.481179
-34.142971
17.036270
110.606735
124.685776
173.966568
168.448349
129.792267
141.528000
166.692276
144.466629
147.146240
127.144630
149.403625
153.660599
153.424454
145.529907
154.774826
34.043217
74.570274
151.482544
61.451481
149.097610
110.122673
128.710464
117.606071
149.017746
166.973114
151.606857
143.358826
143.342957
160.169891
162.719437
143.868378
133.675888
120.924286
156.619324
156.030502
177.415909
146.029984
160.189377
157.410110
-23.832949
148.427383
147.175964
146.233307
158.159775
19.524731
3.725624
-4.819263
-9.475481
32.365463
-50.625496
34.158802
7.499152
-47.026802
-11.153973
7.428933
-60.643772
7.615560
-17.642876
-10.350241
7.729743
45.279263
131.251877
147.551498
140.575958
161.000534
133.712921
138.561554
128.498886
123.034622
139.059952
172.261520
139.761810
179.666031
134.146713
-15.898835
-3.845678
145.030518
105.092422
140.828598
150.838074
154.419876
141.826431
119.476883
145.109955
152.051483
133.290985
130.664352
170.232925
135.202118
174.831909
151.865829
175.007141
142.073227
156.045151
139.521774
162.254181
163.319519
154.349014
161.283890
176.140549
146.272354
158.400391
153.672897
135.622543
156.952530
147.993149
148.240036
120.769104
-38.209969
-18.521725
-20.455463
-13.776953
-6.967029
12.026016
-5.460307
-47.441711
-31.144670
-33.562019
-35.561996
-39.482891
25.597351
164.818649
17.189030
-43.613392
-4.681613
-39.979019
-42.226299
11.621305
34.422554
10.089332
-14.645030
-1.909058
-44.175869
-21.924225
-9.851554
-40.094856
-4.232487
-5.819922
145.691330
148.242371
142.961304
140.434586
136.215805
139.713150
140.522278
131.291443
139.920731
166.526047
148.549179
141.146088
115.081062
143.375443
173.772995
142.880890
146.740005
159.326981
159.946030
160.240646
108.032021
125.215614
152.058777
122.506332
129.020157
131.858582
137.283432
137.460846
137.910400
150.155182
156.774933
139.042953
135.219894
137.414444
12.556015
-1.638292
-48.250607
147.440857
148.702911
142.371613
141.988205
144.226349
159.123093
170.361115
133.780518
141.281113
154.616821
142.026733
137.097733
135.121384
-52.245308
-18.319048
125.916824
142.831818
112.700287
129.528702
138.158493
129.511276
154.034500
170.364288
164.597046
147.579620
169.111588
146.850174
108.643196
148.805786
142.989777
146.140930
140.732605
149.376862
35.798443
-51.618130
4.723229
-26.289457
18.733124
22.425728
141.905212
103.720108
148.201263
112.360344
-18.710249
149.889023
136.716446
148.586304
130.918427
156.262985
171.771561
123.960197
152.655045
155.658340
-28.036076
-0.692951
34.983875
25.230852
167.656082
135.248306
14.707520
124.681274
143.877411
154.161682
159.709839
151.190811
8.348731
16.427975
-34.801132
-36.141563
166.293381
171.903000
129.523254
93.361008
-30.352625
-39.763561
13.987981
-8.681816
15.346615
-10.583607
-36.440948
-24.204765
-49.035191
107.738541
171.396439
150.076050
167.092590
121.259155
126.928169
39.352329
-28.960602
122.354721
134.829010
144.583054
157.721207
102.704842
-179.222153
132.689392
141.311859
152.509598
164.957245
142.281433
151.366089
140.992661
42.156895
35.578571
155.870789
157.952469
148.098129
147.240784
157.650345
148.530945
149.109695
174.702850
134.587936
160.108566
164.064987
142.645752
-167.580231
43.596874
26.199120
15.439018
27.742271
-152.124359
-142.134399
151.162567
-145.432877
-171.121185
-142.857834
155.749649
-39.953339
-12.826414
23.289026
-41.651676
-15.073900
-18.422607
-17.251207
6.269947
-44.078041
-23.562662
-25.584440
148.649384
151.764206
142.506134
176.233688
-175.773468
102.528923
150.774017
148.422012
132.527832
146.541733
165.333755
36.335587
138.902054
27.524168
67.027824
-133.349197
-131.047226
-161.961685
-136.245132
156.859741
104.127403
-144.946808
140.163300
139.407120
29.270456
-161.937378
25.460175
124.542358
170.009308
123.531807
166.962357
137.886841
140.268448
145.367584
136.448410
147.883774
130.848953
146.516815
152.923141
140.950836
146.222595
135.151062
105.758728
117.695641
146.085556
131.195374
153.983536
128.939621
150.833130
141.288239
136.038147
141.193054
149.475418
152.621429
136.228271
154.990784
160.569550
160.496521
151.899185
154.825851
143.682343
138.083893
149.050781
163.619720
144.658371
147.614105
144.331543
123.115166
140.911209
129.884872
178.395981
119.941147
146.279587
156.359421
160.610504
128.234512
121.141212
146.523636
125.984093
157.028793
-17.659939
-23.638777
-21.434383
9.273282
12.857206
-7.040883
131.429184
121.013680
141.664291
157.099991
148.083282
160.825928
122.371712
45.113651
151.048019
150.972778
129.787308
134.019424
136.469528
127.975113
148.724304
5.941483
-34.713657
151.803177
165.146439
148.125916
148.755692
172.608139
135.119446
159.204437
113.507477
125.755989
152.437286
154.001999
162.017960
145.930817
164.671326
142.408569
111.529419
141.398453
155.710403
147.618637
130.597900
-17.469698
159.626083
127.228043
-10.749423
140.082474
142.524139
116.990234
123.383865
144.361237
173.909500
126.645882
106.791710
162.481293
165.752060
147.275513
133.614670
20.235567
-16.266987
-3.558259
-4.985977
-37.829700
-37.534348
0.888674
-16.582069
2.554356
129.774521
143.578003
15.384700
20.560457
-44.394527
-36.475643
-20.253834
-7.522457
-47.550369
147.507263
132.822845
152.069870
153.505707
143.408066
141.295792
168.665878
147.792175
116.465729
24.754250
161.802216
152.042328
136.983139
141.366959
125.878891
131.207565
127.946800
147.348343
131.800064
152.100891
148.193100
132.927322
2.655939
-10.850555
-26.015076
-17.505247
-16.566708
143.792267
133.203140
144.811676
137.182602
151.869324
155.750824
167.727341
-2.580202
135.358383
131.265823
154.492508
12.132143
-8.496666
-2.676129
-35.084347
-44.138123
10.798803
119.212555
147.004471
120.395081
150.888397
144.454712
149.576279
136.097137
152.297638
150.433258
130.044449
135.728210
157.707733
152.891815
155.622833
163.145477
-14.713210
-49.257328
21.896009
-9.840869
-34.221096
-44.711483
-37.181526
-20.084015
-44.887390
169.761261
-178.119644
150.743500
121.957283
147.875549
108.484535
-13.638226
131.437561
173.090897
140.519058
133.491104
177.309769
145.340927
159.570267
126.456642
78.802406
140.076004
136.070923
132.845963
100.496086
-29.054220
21.160959
140.827682
148.608215
141.402466
139.081024
127.863609
137.360611
144.164795
146.081558
131.726059
154.796494
175.037918
122.111206
152.694794
132.911301
159.580780
128.864731
137.708405
161.856354
159.944778
168.235703
164.128357
154.224396
147.385529
159.715027
156.639694
137.692596
133.312637
154.646652
126.576263
156.291443
144.206589
43.162502
10.199176
-13.573377
-8.458536
-12.167289
110.269234
-10.489161
141.913177
155.316238
154.353333
144.939529
156.389359
151.531143
139.827072
-33.196404
148.182922
166.044067
152.830017
138.879044
145.189529
134.915161
149.564896
143.008957
-1.673159
12.858066
145.085724
143.405792
144.141769
145.642273
145.658401
141.454117
144.452347
126.487762
21.065374
25.921532
65.334305
-107.933647
-161.760773
-127.702896
40.472237
-133.635742
-137.235382
-132.653473
-148.483459
8.496366
63.218887
-178.440643
-167.696838
130.448853
-148.609894
143.651550
-149.761978
-154.473297
-123.159981
-173.496933
-147.504135
129.811401
158.917130
-156.916504
-126.631889
139.903458
-137.518341
163.351013
151.793777
132.917847
160.633636
156.795044
-171.236847
156.030426
-43.967758
-9.199537
-11.035796
120.018600
137.296982
123.338974
138.106857
-152.706390
-142.483475
107.516380
-158.167664
-154.225067
38.989929
138.713837
177.918594
154.159821
174.030212
141.750290
147.444412
160.874649
134.643204
135.897919
136.137527
136.984558
151.750641
140.203369
-41.287571
-2.821610
-37.526203
-0.424746
145.343872
106.950645
168.843933
177.592453
106.426758
120.937019
164.379379
145.207489
147.848938
144.893158
150.987000
150.753357
166.657944
150.282211
139.668701
121.753700
14.269428
-16.074764
-0.414015
-31.646051
-40.255512
125.831177
150.425323
175.172241
140.405838
146.561996
121.331749
79.608063
4.108468
30.496691
-38.815392
160.422073
-161.745697
148.211060
160.001953
-35.881371
-8.701771
-42.612736
134.728958
111.439369
153.554855
162.653885
128.404678
136.876923
120.145943
-7.416614
-4.015564
-47.607399
14.935939
-18.713570
4.036529
5.494297
140.923691
168.154205
113.473259
122.690437
124.715134
159.878189
146.047897
174.274216
143.491898
149.835632
147.479111
137.994690
148.897842
127.943642
133.009521
166.385941
151.603775
145.685120
140.713837
140.543945
137.562683
150.443787
138.107651
-153.482452
148.416840
130.278030
176.508163
149.238495
135.842407
109.590599
128.882172
176.043671
152.320145
112.761353
-16.231239
3.031509
-12.471677
156.599930
145.124451
151.491135
142.686813
149.402725
17.590675
9.024954
-38.541409
22.379086
-6.853290
-20.343985
-43.533741
-37.374374
130.351944
160.905502
141.786575
155.102966
132.112579
128.374557
144.247620
135.425690
154.650070
151.431915
-115.415550
143.102951
155.296387
161.537781
167.181213
117.137230
133.831345
153.440872
122.903717
150.462509
133.570358
154.378052
176.008102
140.722427
173.904373
147.128937
137.557709
141.516602
136.472672
152.845459
179.760971
155.914780
151.051651
176.500259
150.282425
143.762009
130.617065
134.245987
140.417404
167.271454
7.129207
158.985825
153.704422
108.877556
125.427391
118.764580
158.196869
155.867584
-146.646652
153.181061
149.286926
147.696381
143.816101
150.843628
139.810822
142.343262
139.662659
136.203506
147.671005
146.288651
149.802246
141.043137
133.016129
133.387726
145.286743
141.635147
136.910675
17.881144
49.237831
134.096436
131.846634
143.077240
153.153839
122.863663
139.622284
153.889374
124.241623
155.931931
155.578873
166.784714
143.898972
133.468384
164.786713
-9.601033
-42.893250
-18.214725
3.206928
-22.389174
-3.594938
2.160211
-32.826923
11.789083
24.504206
145.593185
144.641403
118.411324
146.552170
109.757881
125.009651
171.642303
129.359192
135.981567
162.235886
141.336517
164.995850
160.339859
140.259323
143.430405
145.707291
153.669449
154.580444
148.534744
-25.075920
-49.262947
-1.161464
-1.421339
30.403616
7.588713
-42.466721
-14.077528
42.281654
140.289703
112.531921
132.014313
131.172272
152.251114
147.737305
152.457840
16.754946
4.184415
6.231902
-41.129162
137.021561
94.608521
171.570770
148.679733
157.546310
138.845749
149.461609
146.154236
140.142395
149.071152
140.877151
18.753912
7.690875
-38.987133
2.406070
-43.200844
-40.265495
22.350771
-44.770336
33.901543
20.462214
-38.287056
0.791547
-17.558079
-2.437028
-19.596582
15.926577
-12.241906
141.845993
138.019196
140.339600
148.064331
114.925209
109.937164
172.353729
146.067749
159.190521
111.563797
137.514297
127.662720
12.282026
-16.136600
29.840542
22.936451
-4.394939
23.157085
-32.004059
5.967195
-41.815025
-19.516115
167.923553
177.422974
13.549622
143.161819
112.713661
172.112289
14.847091
14.990881
-40.499504
-30.440563
-4.069241
3.271178
112.231743
118.143799
147.570389
147.400757
155.847183
166.452011
136.766525
136.272751
159.238373
158.173325
140.495728
121.669022
155.346436
127.239914
141.572418
151.658112
141.035431
155.801025
166.478561
151.986069
150.560425
144.855225
168.631851
117.910683
151.320312
152.426056
124.967468
-40.352448
-10.287555
-48.807652
123.570030
144.858871
150.254349
136.608490
145.045532
136.864655
147.216431
133.392075
151.030426
129.567856
154.459732
142.648987
171.621246
137.989273
166.674515
159.193573
5.888561
17.284882
-45.514618
-15.263578
-33.096775
1.900942
28.486328
22.106524
21.641642
-178.720825
-166.733734
45.810585
-3.234948
8.775680
-5.968935
-50.199955
32.378639
11.119725
173.402359
20.266615
-0.806243
138.312317
134.931610
156.639297
147.583908
113.012062
125.993271
154.727264
153.122406
140.086929
141.238800
171.554306
143.091232
128.198929
156.045746
146.384613
138.646011
116.721207
173.860260
-0.672894
28.685898
9.556375
11.064857
155.930435
138.667252
138.898529
42.705231
-23.255419
4.487030
8.986993
-45.985474
-21.938744
-52.377964
25.928719
-52.879910
5.913573
-23.379246
143.531204
142.086945
156.308044
138.840302
143.547012
128.747833
144.701157
158.937286
142.204742
151.746460
113.226410
145.579102
119.172302
131.004929
1.392408
147.284409
150.689865
141.628860
130.630722
168.051376
141.927917
175.011688
143.666702
116.617744
122.018631
142.621292
152.861969
142.639801
150.583191
145.926605
147.886383
149.566452
139.027069
-22.744055
-41.103901
-6.454670
33.306950
2.539755
7.978704
3.441678
-32.707161
-39.164261
154.039124
-4.083510
9.995837
-42.329079
-27.218809
-23.058434
26.626083
-24.388599
-10.522182
60.652309
151.407944
122.247429
-3.040150
18.014940
151.280151
29.388609
61.262989
-51.368797
151.444061
159.868256
166.875351
143.302689
148.033234
149.767715
148.453339
-179.480362
138.645844
143.974838
160.104126
144.019531
125.011276
139.378998
139.712753
169.252548
-10.763202
-37.773598
169.502396
152.820801
104.433670
129.526520
149.021851
158.477798
160.234177
148.402496
151.848907
147.344452
116.922585
22.516846
-111.381859
141.814209
144.212952
133.508301
160.577606
51.659325
5.429499
31.975126
-37.079796
154.430359
145.824875
135.645462
150.111099
131.885956
150.669449
165.233612
127.324799
129.239960
109.068741
151.638245
129.030640
151.550018
138.474503
150.862976
154.918564
154.132553
146.642471
136.617661
131.143921
94.697258
149.153091
149.838654
138.560883
151.336227
159.074234
143.758453
127.776276
140.883347
165.960114
153.159607
147.384109
141.893463
122.250298
-27.601620
-36.019550
-7.253714
162.531830
116.974686
122.309776
141.258530
132.898529
145.233917
130.680847
170.041367
3.888014
141.939240
131.898239
142.477402
-10.483513
90.061996
176.392441
142.903992
142.941406
136.590866
157.023743
117.539803
1.911517
0.240663
-58.908405
157.457138
139.605072
119.292473
155.196228
144.560806
150.923676
150.024872
143.563217
21.311804
-16.731331
-4.751801
142.584396
149.214050
139.747253
168.027328
160.049179
136.949219
144.715790
148.121994
147.032471
115.705338
160.527817
145.146866
161.522400
125.337158
129.602020
151.316467
149.105820
110.492752
143.100571
131.171494
166.280258
146.220490
155.846542
122.058640
158.718140
139.148315
162.413498
154.621307
23.016911
-9.963518
-19.059067
24.301863
18.055885
136.689621
154.512283
179.629898
133.228836
151.375198
137.999130
142.597916
143.489288
128.417801
156.716080
154.777969
157.712570
145.325546
147.412582
138.835434
143.176254
141.281693
142.819443
153.673996
164.689514
153.018311
127.689148
110.493500
136.162949
0.326858
167.262802
152.987305
158.238144
160.155762
139.343369
129.857269
135.224136
-16.750633
10.573654
27.313087
-35.695839
156.203979
156.487869
18.595514
120.271767
124.371017
132.688507
129.885757
125.946930
143.812637
134.846344
135.021057
136.387268
136.957397
143.641083
144.646332
137.966583
159.158279
-14.436578
-32.268761
-11.780204
-33.369991
12.813886
-29.911829
136.713913
129.602875
168.613510
114.882980
137.968536
158.644516
-46.397057
15.768174
-21.594812
-8.476233
-40.018482
-4.484191
9.954692
12.577410
129.768341
-40.321594
17.112444
-2.769868
-16.770790
-26.928741
-2.857047
-30.577629
-40.018494
-7.199827
37.525444
6.657820
-46.459324
22.889345
15.761989
-19.406652
159.892883
145.059479
170.085312
152.344696
153.438721
155.485535
132.643311
132.541260
139.253830
154.541443
140.893875
127.168251
148.471878
144.572525
159.981247
166.753876
140.647415
162.994293
26.977625
-143.255325
-163.485840
9.205666
0.532290
12.707170
22.565907
-6.247016
144.112228
156.193054
67.632568
72.448441
43.508694
159.619827
174.647522
142.884659
121.514496
143.598511
146.580475
151.667526
145.398407
147.723679
145.192444
136.220673
154.949478
148.759918
161.902054
155.390884
114.927582
148.010117
153.741501
137.659821
109.992462
131.696030
134.354233
123.489227
148.010574
143.308914
149.397232
157.962784
163.873749
172.399933
-28.361065
-53.568233
-19.069761
153.955719
147.944443
138.984863
-36.449398
-3.223247
-5.513737
132.764954
178.370804
164.468613
-4.862645
32.830715
-47.776806
-40.828064
136.085556
143.795364
158.955597
106.325661
140.173218
167.990143
137.222290
137.901596
133.351822
143.280701
143.769058
153.078659
142.345139
146.160553
129.663895
155.947510
173.178604
125.779541
148.966919
142.255569
147.061234
149.598190
161.261200
140.041412
155.255630
148.406677
151.107376
141.208023
147.690323
159.627716
139.053879
143.530136
151.217194
130.434387
145.986008
130.508301
158.251083
139.102234
138.192062
145.380005
124.059509
149.645706
145.470184
133.575226
148.249954
138.844666
170.531082
11.102341
-7.966393
-44.519875
-34.720821
-15.636879
-44.108219
-35.932568
-54.402771
-38.310879
-47.328388
-45.939594
24.456503
-42.166283
9.321878
114.515945
156.846802
146.031952
150.177490
132.357590
154.493591
162.614166
145.646393
152.903946
149.099930
147.993576
-2.593972
-3.353687
-41.602432
-24.883789
132.493149
148.426544
141.150360
146.313843
161.651306
141.442474
116.424545
137.100296
124.903717
150.908096
124.937241
154.590546
174.196152
141.782883
132.458557
178.807266
152.615997
151.010345
124.346481
124.102890
144.487366
156.589310
163.142807
129.742706
163.736725
164.335052
144.431885
174.167755
164.291245
148.888382
120.871529
130.356934
157.910278
145.123520
140.607132
143.960571
146.362793
131.843933
159.206726
134.780121
148.874924
147.919815
88.786804
159.641159
158.833694
152.356979
138.937637
152.084015
96.394241
139.110092
125.245407
131.940308
150.380142
134.701004
143.551239
147.879089
150.504166
153.700073
144.553192
162.213394
163.334381
133.214630
127.047989
121.610039
161.465546
158.544647
155.897537
161.824509
145.502640
149.640289
165.307190
42.441010
24.636248
42.217365
30.293537
119.399422
146.995239
151.621140
152.370743
143.984253
151.270294
-41.917297
6.828776
130.537445
135.111420
-68.423592
172.166351
157.757370
138.307541
158.758377
156.042374
146.732803
139.747574
121.607964
144.021744
153.246185
145.657593
152.992279
143.152344
122.564270
128.265762
136.244049
162.170273
158.072266
161.696518
159.468948
139.372375
146.901840
112.548370
144.478348
146.752533
150.652496
109.857048
134.835037
168.802902
118.676399
-36.386662
157.050308
142.335342
159.787903
129.433762
140.194427
134.687637
125.937805
149.259811
154.742615
153.661514
156.737808
129.355881
125.294296
162.978027
156.851089
139.005646
160.327957
135.332275
117.951599
132.114807
138.314896
128.099594
147.111618
147.306534
149.041275
160.213562
154.010605
151.224640
155.685745
148.481552
136.102615
113.751984
155.104218
145.282257
125.499161
153.705124
151.770782
152.563065
147.835358
144.722244
139.173798
121.836937
144.621262
133.018433
145.160141
129.797668
127.674263
122.977081
155.965302
140.151215
122.190277
152.318619
137.819229
142.106339
174.101120
128.582382
175.253967
138.783707
131.380341
112.667274
134.500870
176.979156
147.543259
153.260071
131.722534
130.532608
150.979004
174.862396
133.862503
163.283203
152.087753
148.490372
173.966019
130.886917
146.374344
168.054398
141.224625
119.926819
126.169762
120.746048
121.519043
138.276062
139.806503
133.302032
131.122849
137.318909
128.986893
-170.494797
148.557007
167.793076
125.661430
140.345215
124.910728
161.566589
149.163742
148.348450
175.705582
-178.788712
141.470306
132.032761
163.337524
164.927307
155.179626
164.122299
150.979553
124.781700
150.048050
157.590881
148.675049
120.435875
129.092072
148.152512
167.260696
152.307083
159.347214
178.024826
122.710091
138.126846
131.534821
172.268188
176.613480
126.699837
130.698334
143.443634
142.903564
136.412766
119.289001
151.111282
173.076172
167.292068
164.547745
143.633362
161.690170
146.538452
129.333664
133.272522
159.980453
167.635406
144.996063
34.235497
122.773422
161.031342
148.027588
151.883759
162.960403
153.802902
107.483063
147.088669
170.215927
124.137558
143.465881
136.624863
158.227249
151.694016
150.929535
120.070473
138.102295
128.182693
140.597168
143.680283
159.253067
125.926743
140.991150
164.690903
164.311752
127.425285
165.077896
155.264557
178.306259
156.152832
149.468460
130.690903
131.339874
146.212479
146.440674
163.886749
118.687042
107.934998
156.644623
151.795944
158.112869
149.024307
150.244431
161.032410
138.119263
143.702225
126.709923
127.083138
148.666901
147.661285
129.849701
152.757858
126.997498
-175.555420
158.075211
45.784111
34.043007
42.524960
-124.230591
64.043510
-42.268673
25.505266
-6.064043
-19.936407
38.972996
-47.433098
38.828526
125.798470
137.064697
114.721161
145.778885
164.625015
147.057602
114.724113
165.328796
134.354187
130.668945
-47.875130
2.241317
131.439011
155.023163
126.581947
20.181044
42.841290
133.954849
142.031570
141.040817
146.316284
156.723892
122.382751
137.073654
2.007401
-6.484040
1.775198
-50.382175
147.879440
140.593918
146.038101
142.621841
141.030365
144.277786
178.163879
144.605347
120.462219
-3.789357
-3.358879
155.230850
167.704010
117.366249
152.486557
123.788399
139.541046
122.417648
148.152252
-9.443522
2.002814
33.131565
142.325943
147.654449
144.980881
128.991974
142.302689
134.737930
128.928802
122.296104
146.595093
123.593552
143.693100
125.673264
125.554962
148.357712
142.195221
144.018494
133.214539
148.336777
139.370880
39.980278
125.586243
-161.624680
120.982475
30.524750
-157.293716
131.259583
142.561142
170.863388
153.879135
150.525894
-9.896065
146.841522
136.483582
141.863815
140.671524
149.798828
131.623718
126.883682
139.932724
159.544250
149.877014
150.122665
129.210281
138.129745
117.086868
143.342087
147.350067
129.975784
164.477982
139.053619
144.009415
137.122131
-0.833687
1.290436
155.861557
130.189423
143.320328
155.021652
136.509369
131.921112
133.798248
127.624718
138.721756
104.718491
128.173111
147.470657
138.567657
158.844864
21.387589
-20.314920
-21.223669
-9.244161
19.115128
7.001882
23.183575
-40.312302
16.938210
157.496353
153.300125
139.817612
159.948242
145.749802
148.546722
170.303101
151.310135
132.507782
149.912613
126.584984
107.695663
150.393707
132.562958
148.117615
151.011230
160.152390
167.190414
172.872681
161.400909
146.865799
146.102051
117.779732
158.117691
131.029922
141.394150
126.988876
167.788651
149.351669
134.509399
-1.524312
63.659599
134.923431
136.913528
153.754944
133.970062
149.726105
151.540024
145.543213
151.206161
175.002472
149.370895
155.836166
-24.320810
-26.247091
-21.367802
12.597405
-27.607677
10.145535
158.020798
124.153831
137.242630
109.498726
152.983887
147.947235
145.057220
135.926865
142.971268
175.807159
140.640228
136.702301
159.283218
146.637955
-31.174280
169.127289
158.361298
135.332550
162.630463
115.055893
141.761093
147.236481
148.708618
116.814613
176.105942
128.334885
164.074570
136.493652
156.807098
169.197144
158.332855
144.183258
145.482758
157.728424
129.050659
152.110611
137.384720
129.881561
152.069931
133.803619
130.808716
155.869888
157.686691
140.875259
140.768341
147.273865
141.799698
150.685242
177.699463
131.285004
157.073837
140.462494
134.902924
149.108475
148.620941
160.940628
147.746674
-25.055387
144.038635
132.525009
144.274017
129.399048
157.012482
156.012665
147.386154
153.757187
148.357193
148.841904
113.421295
116.814728
-14.213984
167.591217
148.171677
143.582870
147.292358
171.201889
147.658875
-40.681316
-31.163918
-15.567996
-10.596465
-37.484898
29.640486
-29.354103
-9.658340
-36.746086
15.349492
13.466724
4.417299
156.895645
98.544159
145.555176
138.457001
150.602600
148.838409
173.883255
153.866714
117.139977
170.942261
132.793839
123.865936
137.728867
3.110553
-20.028238
6.239353
-23.659481
-6.772770
8.130041
152.114471
138.680756
136.645935
167.667114
130.482040
103.773338
160.299637
136.503647
151.082932
140.489166
138.045883
153.170639
130.738388
131.840393
171.534500
139.243027
137.580322
38.665409
3.368134
-18.102524
123.362579
147.635284
138.191788
125.981834
148.589523
153.380127
140.532455
151.670731
132.943527
118.934731
150.247894
162.570175
132.883041
125.862183
165.254456
159.475708
137.408813
147.533997
140.018295
168.967880
-179.307602
132.687607
125.159866
139.485535
144.293564
148.127014
155.954910
142.241730
104.314575
170.310333
169.158493
147.297150
153.506302
130.204758
136.960785
146.838394
117.847862
7.909913
-36.946781
-35.494003
137.742645
141.733521
145.383392
174.319336
146.463608
135.704285
0.110143
25.043789
-37.177063
16.137287
16.007383
113.422089
20.184862
-9.371881
-19.908106
-51.720802
-40.259071
136.038345
146.296860
138.518051
147.071533
136.171158
109.471420
142.240402
165.122772
-25.905113
59.545334
12.101213
-13.087023
168.941071
159.585571
130.821564
-167.965012
136.074402
150.490341
150.910675
156.466949
142.763443
141.516235
5.026677
9.000996
-17.149834
142.328598
125.828880
164.742050
127.453537
133.825378
151.333603
164.381424
138.452499
148.151382
139.821152
147.719925
152.903717
155.156509
151.032486
142.704437
131.172150
127.043495
177.470810
135.908173
149.463730
127.719582
138.295776
106.771988
149.412445
156.866226
162.258865
130.197281
153.837723
163.310532
145.360931
155.611404
143.758759
149.906174
-149.396790
-153.825409
-172.676819
-165.727890
66.082634
129.454208
141.606750
152.274094
176.085876
172.611099
133.373260
119.938499
-17.113256
-6.527414
-33.915134
-11.778230
60.496620
146.019287
127.517715
135.178131
155.643158
139.967773
135.020493
138.300873
173.364594
148.151566
155.299072
138.477753
149.750107
155.937256
143.538940
133.761642
137.618271
167.967514
132.204742
136.180222
151.199417
150.838943
147.064880
-4.251279
-37.497471
72.691849
143.287445
127.938889
157.285156
86.465759
144.863495
135.576813
-2.180411
171.108398
125.176704
144.378021
149.765656
160.076706
149.575806
156.553284
148.720474
138.979874
140.310013
134.973816
134.130310
161.675568
153.526810
149.950775
143.264084
138.381149
148.114838
144.201736
168.007538
145.940689
147.363342
163.642578
125.720428
132.144669
133.990005
134.813553
22.538292
-12.758365
-21.722967
-46.969055
10.495744
63.950874
145.915512
158.106720
142.826126
146.322510
136.964188
145.613022
145.122635
155.006607
157.744736
155.193451
137.155380
91.863159
140.384064
144.581741
132.397263
119.571251
160.158676
142.518112
167.499237
175.477524
104.022110
134.790833
156.875916
140.424637
140.767258
121.940887
127.208443
158.837845
143.380188
155.812759
138.599411
153.255585
162.695709
179.745102
-171.632965
-137.914001
-134.090027
164.516968
-91.878868
27.738310
147.256653
138.563034
143.664291
155.824997
176.054672
130.907532
149.361069
127.782066
147.822998
143.320053
145.177200
145.574509
115.559448
170.275162
112.024292
140.440628
153.891754
123.751617
114.148247
156.056366
160.937943
139.576248
151.009796
163.567291
153.839066
167.021225
165.254562
145.632584
140.430573
146.666641
139.205551
143.246109
139.049698
139.957230
166.384674
157.323044
148.597763
122.693443
147.842819
145.192703
129.934494
148.281738
144.865509
149.450699
168.299454
27.449755
121.904694
161.408432
146.886108
177.725998
120.076675
147.275131
132.639526
155.268951
157.825790
153.860748
136.240814
147.638199
155.522354
128.635101
138.184616
162.356277
144.320023
152.360031
128.709656
143.335754
150.095612
143.540085
133.423477
16.785105
-28.372164
137.261932
157.161133
153.837982
-45.033733
142.367432
133.363998
143.731842
175.645569
166.879410
120.471390
128.208267
145.477997
137.691666
144.658829
147.594742
130.015839
148.806702
114.168655
150.087799
147.207474
133.011292
178.163879
147.482544
174.682510
102.422356
149.996826
140.369415
139.316879
139.010086
142.010910
140.221771
121.678040
96.053833
156.019257
147.915024
179.689087
125.405830
117.425087
143.399811
114.098038
154.058594
136.429337
-9.504603
-28.651129
-19.286484
-35.263496
28.307913
-28.339640
34.290100
3.853562
-42.980553
9.460575
-23.682238
163.540466
149.593018
130.491608
125.080513
120.293831
157.927155
150.679489
155.248444
171.174072
131.528046
148.807007
118.695580
-12.922484
7.694523
31.764858
-45.964424
5.969067
117.920364
158.456406
162.073868
2.564527
-16.276690
-5.132975
38.563171
-42.383556
158.027557
135.942017
169.098938
164.101364
139.785004
153.159714
141.692154
149.287949
147.259827
170.292908
123.678871
0.155766
-34.705288
-43.251732
142.667587
151.050613
151.232544
151.902054
-24.227320
2.369760
-24.299713
-45.037735
149.861252
116.517746
150.360474
146.389999
139.015854
147.107300
129.622665
144.833542
158.995514
67.672760
129.975433
150.742355
141.442581
109.024277
154.505173
133.158646
140.604019
150.801620
134.460327
153.334305
166.052917
122.603569
153.437439
156.144135
138.636520
145.151382
135.328659
158.799164
128.344254
125.787163
148.955566
151.816544
-36.611950
-20.052942
-15.911123
-13.301056
-47.456280
-16.511572
14.454687
-13.666295
-26.501623
-19.055824
-39.751396
138.891006
150.370438
124.906204
124.100037
170.552048
163.513565
168.041718
127.101181
144.243210
157.433228
133.286072
139.467926
109.953346
160.578735
151.242722
26.638472
1.744058
-35.224842
13.135289
3.655431
-11.389892
-24.941223
-0.019782
-24.071388
5.961969
145.334854
132.104691
11.664861
135.935287
128.408997
143.589828
142.093689
144.444092
124.395279
169.290024
147.025604
137.619904
132.547150
157.244980
135.178452
154.215866
146.027985
147.454575
160.710831
140.800629
141.343842
153.351593
146.370346
138.002304
139.639206
120.040611
147.690781
139.157440
140.441360
131.325012
131.724243
173.422058
154.364395
174.656235
146.247040
153.463516
146.702789
107.798218
150.488174
163.638947
114.707314
-55.040932
11.782362
-30.492647
-40.585861
-38.504044
7.157357
160.073288
112.386749
151.838577
151.139954
125.341843
139.840836
157.235092
136.850189
134.459427
139.781265
121.996239
149.041687
132.784241
121.068153
126.586090
157.250824
128.821915
-21.006739
10.279137
-0.117034
149.379822
152.029160
164.965759
151.978668
157.737503
160.434433
-165.368393
136.025208
160.206100
150.013000
159.043808
144.687180
113.615280
169.166901
128.499146
152.767670
133.148880
140.608536
158.689301
130.534882
112.835030
155.254562
139.620468
155.975830
-4.681613
-3.933181
14.214137
19.915825
11.530492
152.061111
144.215851
142.093079
150.949219
139.294388
136.990112
129.562744
134.705994
177.078110
147.572372
163.182968
130.529190
112.381577
145.258392
145.870453
144.010056
151.324387
144.611160
157.883926
154.918243
147.907333
144.479828
151.758469
151.049683
163.408035
159.493301
133.573181
158.956818
147.176559
132.429062
143.344193
166.688553
158.038498
135.688202
122.596153
115.156807
151.205231
147.408310
141.907959
143.222046
131.781525
109.183228
146.163589
147.367737
136.782867
124.966393
134.717621
131.888580
129.199936
154.271637
141.397217
142.618851
117.401093
153.141510
138.060699
132.563553
154.189438
148.452072
155.631348
136.819473
-177.088577
142.257462
119.191246
16.116301
-6.951357
-11.088764
23.084438
-28.918470
-15.597732
12.670960
12.593365
-101.919983
153.350082
155.352737
128.101730
151.779236
110.250702
154.606644
141.062180
159.883621
163.358994
144.013306
151.771378
149.149658
-5.737297
-29.042974
-29.077826
-39.893444
-8.648654
9.822569
-4.660729
117.996773
145.017975
142.058640
156.733002
148.926025
126.789505
-0.207479
-41.381920
-10.186516
41.031319
16.975014
132.491623
134.103180
154.431320
-33.971523
-21.243443
-39.101364
0.068528
-16.610180
94.813881
-9.389126
-25.286404
7.076732
-40.601078
3.373304
144.995621
138.997513
159.886917
147.750473
149.744125
168.051315
141.771317
164.329254
137.060181
144.482300
123.217972
133.157394
150.444290
116.102638
-33.105137
-15.421986
-31.674191
134.594757
151.320099
170.832764
142.820435
87.125496
156.333084
149.130066
133.219879
140.999985
129.929626
150.958694
158.359741
161.877014
148.666504
145.979004
150.046600
135.418869
139.882538
133.845001
150.105682
142.453522
152.344299
128.452438
133.906921
165.853821
138.863373
-148.952042
148.018448
138.716690
156.939728
123.914215
146.649200
147.243851
29.320108
-172.025101
-145.618073
179.845490
-155.920624
128.499451
21.859203
160.231567
126.631699
152.279205
148.492783
129.416718
140.093292
170.423660
157.296021
149.572220
143.009232
142.523880
122.068558
134.747314
148.353607
-29.863287
152.368027
124.138107
153.751785
154.612320
138.927658
151.154861
178.090515
148.536865
160.288971
-43.950352
-11.544084
-39.528084
-48.394043
-29.163630
-35.965805
-9.987176
-39.751190
-38.499283
24.706928
-7.154095
-6.442020
-10.571067
-25.006168
148.419434
136.903870
169.660034
153.027832
155.760056
155.785172
154.700851
138.486908
133.004929
178.823120
125.029472
159.152695
170.746399
153.482986
157.755722
175.482285
133.048859
163.554581
157.402756
160.080963
143.910736
137.630051
162.813354
70.455498
138.273178
161.266800
168.994217
144.034500
136.643036
165.977570
151.725769
-179.596024
136.965347
128.193100
166.937790
148.296829
134.398972
134.294662
147.801224
143.361511
132.592468
147.630310
139.486954
167.416595
137.335892
145.560577
126.725876
148.380066
119.442978
137.132645
158.599152
140.532333
148.401321
159.246750
9.548863
28.154024
146.005951
156.264389
146.093613
179.004547
151.779526
146.597168
141.476257
130.983810
161.921448
1.675380
-46.407150
-2.722107
6.955165
5.991520
121.635063
166.289658
172.635498
115.062973
147.882553
153.360916
148.455261
133.503708
131.543259
128.741714
146.524948
117.868401
160.725082
160.050827
152.389618
140.367950
135.669403
160.013199
164.143936
126.880180
126.415047
137.353104
153.484970
124.999886
23.804348
-45.226074
-10.543835
150.075531
152.519791
122.971893
122.142326
153.056808
146.445419
151.525421
145.491852
148.755920
145.829361
148.026489
169.194901
145.090942
168.925110
156.663513
148.052185
136.994598
128.052231
25.029369
32.631836
-173.523361
-159.314133
-144.512497
51.642487
38.920189
11.055529
20.589621
39.755169
-66.247894
-32.011711
-27.435358
34.605553
-12.892059
16.601994
-26.552242
-8.366282
-38.708740
17.880032
3.905000
25.824677
3.465206
38.993374
19.909788
-42.084713
-23.593571
-0.339197
167.503387
163.454498
148.939240
155.622238
160.668350
161.979095
115.094406
144.333893
153.870255
126.907761
158.972687
149.584610
-29.774042
13.924714
-14.266699
25.113369
-13.570102
8.135401
24.941126
121.954453
165.960342
141.606491
113.557999
144.635559
160.974289
129.922104
153.780228
136.181915
166.744766
74.939293
169.327179
144.755386
131.573410
121.619560
151.740265
155.528503
132.799026
161.451355
139.604218
147.121017
101.817657
161.745117
120.044395
146.074219
136.538132
130.021011
173.244812
165.839951
-106.026352
152.318039
172.774109
155.255783
144.726257
128.528305
142.613724
148.058304
164.805847
164.088455
145.237885
150.773056
146.501160
125.560799
154.148514
143.563110
154.362656
151.520523
123.753403
8.614179
137.310089
153.084915
122.108421
133.651871
158.057556
137.221558
-29.096874
144.103699
156.896896
135.115662
152.259354
147.725174
159.904266
122.788696
150.987915
136.253143
123.543037
142.485748
118.383209
152.874283
137.071487
174.840744
142.535980
126.490944
129.287079
156.990021
160.813156
146.279480
139.092636
151.699112
-29.955727
28.178942
13.299853
136.252121
158.373398
130.252808
138.173767
154.468170
152.103012
135.084763
128.029129
133.336716
153.507095
139.932098
176.889740
156.253586
160.702942
132.524780
141.688995
144.142593
143.612381
165.495438
164.040146
136.587463
156.141296
160.414383
136.224182
149.853195
146.500122
163.421982
129.755463
146.214310
159.965210
-2.621445
-6.443268
-54.551983
108.088028
115.653305
157.898575
159.616150
129.197632
159.389389
152.900848
115.942238
167.339645
172.689026
141.889267
-21.286890
-40.717091
-42.185566
110.767944
161.915482
139.119247
98.075256
148.826538
17.446352
-20.649717
129.360321
160.435089
129.718750
149.672623
135.944138
149.199158
155.784210
129.342987
122.986862
-179.516632
140.466187
-11.846279
166.219162
140.875412
164.347961
149.660553
-0.525632
97.292068
62.758316
152.213272
145.633194
153.334427
124.638008
136.202637
147.665161
-78.274261
-37.220299
-8.685277
11.206776
-34.472481
-44.264286
-34.885189
14.848184
162.498520
29.377766
-25.890585
-51.092899
132.631973
136.832642
116.994087
144.748886
143.335617
159.166580
154.850815
146.617401
125.600372
165.155624
156.365784
140.076797
-47.162090
-9.728072
-44.985012
-17.420099
-28.733601
-28.925037
-51.154110
-10.640333
123.019608
114.818810
118.230568
145.070267
112.243660
159.376266
14.245647
-9.766640
15.414150
-14.318960
-1.139866
135.772247
172.233948
147.395874
132.214417
132.194336
155.175507
144.756378
98.498390
-91.487404
21.340416
125.167145
139.832840
141.883926
132.054077
143.198410
111.360466
-36.147938
-48.492638
36.000729
-42.934895
14.105386
-11.459768
11.638110
-29.498247
38.724945
1.622689
-27.442635
154.291061
138.760391
147.196564
122.947479
95.272346
-153.021164
15.360364
31.297674
18.391880
168.137131
131.112381
142.983505
151.810089
144.300735
146.269043
127.699066
139.900818
126.581924
168.532166
163.945084
174.596710
151.418549
145.279099
-32.084564
15.901042
4.804321
-30.221256
26.752361
-23.811497
-44.239517
-2.891778
157.965256
59.435680
-173.196655
13.416245
43.199894
147.277237
172.478729
153.358368
146.924088
153.191208
145.697311
-175.737473
150.395874
150.904221
141.629913
174.132843
137.822327
84.891937
149.731705
149.024033
99.546455
125.682808
157.364883
140.923904
158.026001
149.416946
153.188919
106.083801
159.196655
93.523781
135.712509
171.893311
144.572296
160.724472
135.034546
153.544373
153.568970
150.652664
140.626846
146.110275
157.677292
116.225960
160.313004
141.443665
119.006737
117.411644
153.237137
3.120983
-46.279060
2.388762
0.027976
16.103672
5.872594
34.835243
127.401352
-169.249695
-147.972977
-168.976654
142.268127
-148.119385
-136.349304
-138.793228
-165.384766
3.122363
22.691429
14.775017
-140.245590
-144.001587
174.752213
40.629650
-148.964508
-167.618134
-172.246094
179.789703
-170.579193
18.965242
59.414986
-147.250076
127.029816
-144.455917
143.994293
-163.369125
28.601868
152.029175
144.954498
145.285431
140.469360
141.944077
122.614838
129.104385
131.768951
116.138184
140.522507
158.807495
131.622040
145.752441
142.755249
136.531128
146.258331
150.321365
124.815155
158.153320
138.956650
-23.089176
-42.758492
29.346794
5.888627
-19.675777
-35.290733
-25.433563
51.973625
151.083374
115.494217
138.741455
132.391586
128.773148
164.984406
134.885757
143.837540
149.142731
134.257385
148.712463
131.678299
127.293617
148.584854
37.450665
25.160522
51.082256
-151.249893
176.825333
14.403568
122.570412
148.642746
147.655624
145.420654
-32.698990
-46.549976
-30.280542
143.655350
152.130310
143.992706
178.397079
159.822296
-17.802128
-26.308449
-24.350586
140.891739
136.372711
143.914780
155.122665
137.256119
-14.513103
-32.386185
134.560074
121.096977
149.990677
144.373199
157.379547
160.168396
134.625153
136.265427
147.515152
158.092133
132.726425
74.407135
-18.478729
159.382828
123.897919
143.955414
157.397598
169.922241
161.580444
156.969421
167.455856
117.892120
156.583160
146.759735
126.939224
116.189163
149.154388
155.217422
151.353867
167.290543
140.371857
112.649780
130.468338
155.214935
166.772903
152.386322
151.886963
133.406204
35.490211
19.827494
-23.979734
-24.939272
150.332123
162.807617
145.601334
168.569809
159.272018
173.143448
144.114655
122.679237
104.448196
162.804428
165.280975
153.616516
20.368265
-9.784100
-21.128279
-29.909206
-18.863153
-16.047237
-23.591343
-8.131056
-9.144883
8.279461
13.415906
18.063047
16.343742
-39.575928
12.471787
-24.296228
6.662384
150.491547
158.619858
145.168610
147.369171
155.013367
143.477203
152.915955
111.203514
168.954071
143.335617
162.533554
146.797012
156.483414
150.659988
149.839432
132.859528
141.721512
109.705894
-2.697766
-70.093445
7.792989
-20.100140
1.199915
-37.663383
-48.038971
17.429440
-7.556812
0.215800
165.452042
144.488617
154.124283
-32.452721
-22.563013
57.653065
145.442429
155.180710
162.276154
128.355759
141.114044
139.338943
124.939484
127.289421
136.860977
151.290680
147.051422
140.471497
156.913147
162.098907
171.637283
101.442711
153.995880
147.603668
130.537674
151.756699
149.999374
148.977844
147.607025
176.027573
144.529861
157.157196
155.776031
147.607269
159.051620
143.847305
149.330978
160.583481
159.672104
21.464157
16.633495
132.749588
-151.582672
-160.101028
156.402206
94.250107
43.909267
29.606520
136.016602
149.771942
153.144852
152.860931
145.068161
136.073837
156.006409
135.558655
147.367294
136.312714
148.118195
136.760986
108.672791
146.385544
153.638962
132.039520
145.391357
164.658493
168.965164
140.846359
126.085602
130.720642
147.735535
167.070755
156.141464
150.619934
153.742447
138.104797
146.063477
159.667542
133.310471
138.811707
136.561340
-12.763823
-27.842821
-42.112232
-46.771297
-42.015556
-15.583436
-44.000584
10.980873
13.640644
-22.586693
14.844625
3.154363
-23.086121
-38.199375
-10.237447
-7.601167
31.417332
13.638530
13.556268
-42.331261
-50.136467
30.161524
122.089653
149.748917
137.863159
147.798203
118.014122
137.007797
134.342499
145.626160
138.950195
131.894714
132.544937
110.896469
135.601212
128.297943
144.378754
140.567383
136.387833
96.509613
131.186920
155.434799
144.683868
125.010567
-23.707407
154.175827
143.024750
175.260574
149.488785
147.144806
19.944588
167.729309
162.873154
137.125381
165.537201
144.264877
139.408539
124.907913
135.905670
116.774521
146.262375
153.193100
153.406433
156.792908
120.447540
155.169998
160.405334
-179.696732
12.048942
21.968212
-64.422951
-43.092606
-30.930264
-31.425066
-38.516876
141.936203
126.297844
134.279846
148.907822
156.146179
146.070999
125.873703
143.186737
141.925751
127.240150
172.110275
-1.554945
-26.646149
-1.042677
-8.654443
-1.705365
-3.894958
-90.159950
158.974823
160.078430
148.180618
137.926605
146.730759
146.677536
151.943146
118.341507
155.803787
127.238579
147.556351
135.358902
144.857117
161.175385
137.629822
164.926163
164.571335
142.479736
165.006180
141.116730
141.350601
164.116425
146.280060
133.001678
159.867447
127.602623
148.496414
161.919113
141.607101
150.480057
136.331360
133.027908
152.286392
155.359894
152.025070
150.076935
126.963142
173.396271
14.682776
8.849840
25.754391
14.629313
-5.392051
13.639790
148.038147
161.592300
146.201309
152.364243
155.856033
157.579865
179.940643
142.590836
119.397850
127.035149
174.014694
152.805603
147.770554
175.934982
154.699600
141.115723
171.490555
146.939758
120.095253
156.300995
142.819595
162.863693
147.072769
154.891342
139.907349
140.582367
157.517670
137.603012
118.273300
164.838852
133.519775
111.587379
157.514938
111.444336
167.915283
150.240967
147.060410
162.491989
156.860580
133.063660
175.678925
166.073853
139.456909
144.716980
165.487198
125.067230
127.355675
137.052795
158.946533
149.437531
157.168457
136.519318
128.828720
163.572067
151.654556
-179.884644
163.920013
140.832352
151.698029
141.468567
127.659546
130.489014
148.628326
146.454407
165.818878
140.516785
137.775146
132.468002
142.065994
161.762390
-8.355714
146.824738
146.445740
138.956497
141.093079
148.985107
136.401886
157.624542
153.879196
160.472488
142.647278
28.699173
-38.499237
-18.262606
25.098745
-40.963161
14.051263
-20.800484
-52.578785
94.165283
143.837250
148.264725
149.834274
116.411621
136.363770
150.421692
153.448761
129.915222
141.878540
168.458450
137.144241
156.895157
145.531113
171.644943
29.842840
-47.798275
-2.116461
-47.834877
-21.686167
39.882992
147.857285
130.451965
128.163132
125.255295
110.792236
149.896225
135.528564
-32.214958
3.492222
0.532290
7.241100
3.071731
25.138391
-12.470444
-40.598866
104.839027
144.813492
155.161026
163.525192
142.659531
140.994904
157.539948
131.395782
144.937164
160.148499
143.734055
143.580261
159.236160
127.777222
158.614456
158.912537
141.025223
134.389236
151.278000
19.462673
-8.391407
5.026677
3.532247
-34.872467
159.079224
152.365707
159.072876
156.047485
138.762207
122.365211
142.379395
178.234634
177.928009
149.146286
130.640427
150.458099
159.397369
110.974442
147.739441
133.626968
145.445572
158.019928
142.482193
79.729836
0.758988
145.931854
165.699432
-152.439087
-129.240570
-157.685837
-163.035522
-156.959930
-175.985641
132.283798
144.464432
-158.687775
-167.693573
-155.711197
-139.054947
-164.720490
-146.902222
-149.638000
-130.040253
-141.378220
-147.717667
176.668625
164.849762
-140.340408
-129.489075
-120.233604
-159.055191
149.262115
-132.255753
158.008575
42.995003
-146.822952
139.395844
44.653324
-130.115143
155.633820
-139.511475
-143.660995
-167.353790
-148.772018
103.919067
-157.987701
-159.516129
123.396431
175.776123
70.874069
178.686707
-143.016312
-172.108917
144.749084
-146.482803
175.128128
-151.069733
170.490219
162.986862
-163.511017
175.334473
-160.000061
-156.945038
113.059006
9.444959
79.482750
174.652527
33.715397
-165.898010
-150.630630
-133.627747
177.382355
-174.200623
-171.987701
10.753707
137.509277
146.855560
146.111572
136.344635
149.750366
128.474762
142.872040
138.149521
152.447525
148.572266
160.368561
-39.561283
2.224312
-12.569817
-37.308353
-10.509159
-6.665033
16.911850
22.755499
15.923414
32.350525
-39.322392
-35.988380
9.483111
-0.748343
-36.165752
-29.532145
41.712788
-13.340010
-40.112797
9.073461
-12.476135
-22.474735
16.493622
-50.568806
-28.460798
166.341583
160.739288
131.276764
133.460953
163.698700
140.837616
158.119080
137.808136
146.461807
113.791748
142.939468
141.719101
144.192856
166.276794
1.718169
6.336823
-24.602942
5.945903
-16.440323
18.401079
23.678776
-16.815742
-10.387583
11.674823
-169.555191
164.073685
146.456085
140.332840
152.918228
148.833939
153.510895
153.396530
158.172775
153.494720
168.736542
157.707535
147.094788
160.012344
124.231476
127.655121
150.538101
142.696808
142.343094
162.677444
179.699326
137.759048
146.028412
165.938889
-32.280689
-2.899215
-25.641171
-17.115206
-43.511818
-6.044908
-36.691891
-20.871540
-41.143597
63.619514
2.184447
-38.170895
152.800323
130.732758
55.779160
44.186165
-39.324059
0.733020
-25.627926
18.933260
5.207744
0.208420
-7.303716
-45.309814
5.458620
0.102792
172.310898
134.348145
130.994278
173.373367
158.961975
146.416306
162.233292
147.282745
144.356873
147.908539
144.183289
154.981033
138.614700
151.154953
149.577103
141.453293
140.899719
157.158112
158.682068
140.509048
172.805054
137.900513
144.611862
144.715942
161.065216
168.013565
149.070999
138.895584
18.851234
21.510485
3.185428
4.225494
-54.154392
143.587845
142.645920
147.355026
131.864838
139.569839
136.311768
146.725555
146.986725
122.253876
164.111511
154.611984
141.486191
123.543076
125.039421
177.741791
149.820816
138.550201
150.322891
167.409424
151.005142
110.487877
139.836700
152.927826
129.609009
154.172348
141.678101
156.276413
123.971954
149.115021
140.555679
115.558502
115.833008
143.164398
-9.768874
1.369736
-43.333801
-38.783440
-31.131865
-12.191845
-52.564342
16.219421
26.054928
-35.279419
-41.079102
-18.977993
-17.903076
10.142432
-20.718895
104.029251
6.559121
159.075531
-146.989761
-155.928101
170.320374
136.164902
143.028503
164.294418
128.520493
166.405701
162.254608
7.739208
9.826992
21.621492
-41.732506
129.723618
-166.186935
133.211868
126.459091
173.201813
-173.829254
148.621140
94.550705
124.916260
170.329575
147.272705
159.886078
151.712250
147.271088
147.723953
130.632858
133.225525
147.186035
125.448494
148.133514
157.515732
161.057098
-1.351905
7.380838
-21.111588
10.793680
-11.066031
139.744598
152.577423
134.754822
131.125305
153.038589
150.331970
157.160034
171.414917
144.253952
168.619690
126.945274
136.447174
140.660248
146.651001
121.985916
142.309616
147.780060
143.807465
162.540619
140.632355
163.106857
152.011063
7.950113
-16.111084
19.964043
15.039615
-3.705018
141.794128
156.146561
142.923584
143.718063
127.932114
131.814270
122.591919
135.851837
138.443161
140.043777
130.904266
148.521820
146.033310
145.548065
164.034149
167.986984
128.455658
132.203415
132.680206
-156.841721
19.232645
41.414486
23.890303
19.691484
12.790367
-159.306900
-160.106873
52.226006
24.701698
11.449278
163.437653
-125.769577
10.055785
96.844582
126.631538
-166.968887
119.566772
-164.347107
23.816799
40.407272
142.538788
139.510452
-172.256271
141.768356
178.289368
153.542648
160.133240
130.869659
150.657272
136.859756
142.750229
-3.312039
0.055953
1.223493
10.706474
-36.255325
-44.411625
13.539080
-37.632252
2.368603
-34.222012
155.947769
162.655792
-6.269885
-10.512229
134.637360
143.833618
155.754227
158.385071
133.128418
162.674377
147.610291
139.598206
158.950302
151.428543
136.822128
169.350815
130.633392
167.648529
115.649712
150.556137
121.438408
155.505859
161.233688
139.332886
119.873650
-48.578743
11.626508
-32.000954
-45.769505
27.653076
5.632560
-9.232546
-36.554085
20.410072
31.930845
25.549154
-3.470513
-12.328032
-8.055518
1.516590
13.266633
13.765490
-16.529995
10.189798
17.753798
-15.101269
9.203424
8.729536
-47.250217
12.624576
-1.450639
-39.554790
8.989419
-25.932287
-35.191170
163.579132
154.853455
141.979446
147.425644
117.671173
128.722717
158.908386
154.062546
150.996658
152.493042
142.821548
161.633682
128.236938
128.153183
127.828621
155.819183
170.898636
139.757751
165.378571
143.424896
134.050674
170.543533
137.713974
153.977951
166.110077
142.151291
137.577713
-56.988754
152.158218
131.823792
150.287704
138.705261
144.518997
110.312019
22.072414
-46.251663
-45.122684
14.941000
-23.901020
-1.920506
5.391978
19.804192
-7.316895
-37.769203
-33.984936
-21.181971
9.663610
10.345564
-2.850668
-15.523409
-33.189030
-14.899126
-29.611116
125.960098
157.083496
143.362473
161.350327
149.283859
150.239777
17.101809
-42.725647
5.341260
-42.093250
8.703576
-13.493285
50.811256
-57.028107
-2.311730
4.406511
105.729431
156.736130
158.508316
143.117828
149.553848
-16.711462
-0.838835
-36.441582
-41.971024
-27.244640
-23.058443
13.608531
4.670596
142.332657
137.380051
111.953354
166.743988
78.462822
5.332595
-41.249264
12.981936
-43.715466
25.263201
9.727365
7.934097
-54.311287
-28.422617
8.761768
126.839226
164.938873
111.803482
151.064819
109.448540
150.871185
145.034775
154.226852
141.840317
163.924423
150.286850
23.996693
149.436661
142.882309
105.447464
111.038322
142.041962
136.029175
139.990295
157.991455
-152.271255
124.748589
-152.548660
177.511307
152.942596
150.955719
166.674454
159.396072
138.674042
161.700790
135.318848
146.270508
124.268509
132.729996
119.697090
146.417984
143.873779
111.470131
116.161430
151.028320
143.566895
66.473732
-14.512830
-34.683613
-44.726151
-55.527847
-56.718494
38.241039
-19.979460
-8.486282
57.663731
-4.366997
9.810951
-34.527924
-30.160713
-38.245781
4.804118
-26.840387
-29.093821
16.413767
8.171568
16.212608
133.399734
112.579361
147.287140
129.854355
153.489456
144.000961
145.634506
159.827072
136.917465
138.774170
154.722733
165.049957
106.472267
136.307953
-37.166882
154.901154
168.421875
32.792809
123.995819
122.191856
144.116013
137.608475
158.175629
127.423241
144.211975
175.072876
130.378311
147.604935
122.237335
135.882584
143.152023
156.676804
135.666397
-18.409321
-43.856876
-38.147297
2.808119
1.073379
40.162834
-14.729054
-32.904034
27.686846
157.434708
144.914856
139.994797
107.209175
176.427017
152.202240
133.510468
145.362045
138.740829
168.374802
135.343964
140.668381
151.774902
115.863335
125.821503
145.727280
138.628601
131.016144
148.999527
4.101455
0.613255
151.830246
140.472565
108.923271
151.543762
164.870956
-17.393353
12.251695
143.362686
168.864548
154.196838
157.579269
169.984436
165.922119
170.821854
129.294159
131.861298
160.492416
161.362778
161.149597
162.536621
149.320633
150.399628
171.884186
136.221954
145.358459
151.632477
153.128265
172.743378
-170.582687
155.660995
158.738251
7.374216
-1.614103
153.614792
128.544052
169.434464
163.863571
156.982315
166.465851
139.845581
152.976929
146.583344
148.731995
149.559036
148.864410
160.322952
156.629364
-34.846703
-31.814487
27.203066
24.760969
-55.246586
11.653810
10.401324
16.160471
0.238211
4.360624
-22.067261
12.194610
-4.132565
11.700094
-61.475769
15.366834
-14.853113
140.771378
143.381470
144.477859
165.363174
144.818710
138.985321
164.757919
154.450668
155.098938
171.634018
133.856094
124.799149
130.875565
1.511161
16.455811
137.084213
136.775009
160.110779
157.673492
-37.302963
-40.301071
-45.859135
22.067234
22.416908
5.409069
-41.501740
142.596130
111.457664
133.383911
152.541397
129.329773
12.419049
31.808310
-3.294436
21.051403
0.680125
135.649277
133.042023
127.392609
137.506668
148.218185
147.476501
141.842880
110.309402
131.893097
130.312927
143.922516
161.839783
59.379044
159.986496
149.546951
146.407547
173.918839
-12.864279
-14.384555
-35.532078
-25.953341
-32.488491
-16.819248
-48.564789
44.046604
138.170441
152.556992
139.291260
-26.075354
-5.555731
1.122045
9.910401
154.887360
157.227829
143.972488
30.312244
-25.086569
19.097837
-49.709202
14.221062
-34.608715
123.010948
148.763718
139.502151
153.283173
172.605316
135.340408
151.672638
147.478989
128.904449
135.054504
107.149048
151.665894
167.890564
-32.652096
27.464664
10.818017
156.361328
25.959707
21.022482
-38.303448
6.013238
-12.791122
-50.774403
-50.503178
-33.027092
-67.264565
-40.849476
12.468182
147.350677
151.995270
118.172211
123.698624
162.793777
144.043839
142.588806
115.388023
143.174713
154.964066
154.026428
164.236420
155.570297
142.903366
133.374695
134.493637
155.608047
73.383804
120.152008
137.053940
138.083633
164.055634
134.341980
132.549988
135.892075
101.811058
110.771919
146.753891
136.086945
141.095261
129.572876
137.340500
125.014992
174.456970
162.128113
136.984497
154.421982
148.724854
-4.388205
-19.647379
139.727051
-35.824417
10.315569
-20.739927
148.272110
147.590286
132.040634
145.612183
148.357025
144.003784
137.745483
122.622841
150.036606
121.713814
140.516647
148.597046
175.010681
147.308929
-32.366707
35.372402
24.159979
-66.105377
161.174072
125.249474
155.000076
140.317902
158.657547
-40.438816
4.842621
61.309010
-16.615889
146.620529
130.197250
167.229874
132.439209
132.896545
136.411331
148.721802
142.490662
23.061295
-1.149440
150.682281
145.768631
154.309586
151.250046
167.094696
153.708542
150.811340
145.287354
93.563332
137.820175
139.101227
138.277435
176.279419
121.509033
-176.696716
153.307236
118.523544
134.171295
116.487022
137.435257
142.222992
148.974426
128.741760
169.374664
117.415794
139.106857
153.375565
169.060333
147.090088
-179.231277
136.602707
146.577988
131.334045
100.921745
154.519897
134.695145
162.629044
129.266556
167.484589
127.645370
149.183243
153.741562
115.492622
118.236580
157.693939
132.178299
145.773453
162.037125
169.414948
159.184250
147.702744
146.993927
156.962311
140.470093
122.212784
153.209030
130.407593
129.252701
139.120529
143.097672
-38.536942
4.724556
150.984512
152.884155
126.901848
-38.281693
18.954973
6.809592
-6.679640
-27.480839
-21.845119
24.883442
2.465374
19.503784
-11.005516
155.358627
168.285522
120.231415
137.220444
139.051285
-16.987934
-1.156906
13.580127
114.829269
142.637299
115.654549
139.196564
170.668015
144.568466
141.113235
131.940781
138.542145
156.632965
169.736481
119.529434
158.301025
132.313766
143.272156
150.116318
171.597168
132.006241
-175.313614
141.450775
165.837006
157.403854
137.802078
137.404236
136.304489
2.133225
-32.887711
18.934586
-22.094950
-12.079627
19.730114
-7.870855
-8.795892
18.491695
-15.053599
-177.122803
150.322220
123.942039
153.738602
160.564987
148.138794
137.967804
151.717819
119.073906
144.324310
138.633408
136.905563
160.498947
143.176636
170.799286
4.788802
-25.000374
-42.601170
-1.530718
49.941799
-2.756692
-44.327576
-8.495326
4.723685
9.463359
12.382824
-8.144179
10.384626
-35.132755
-39.349556
-40.507790
3.504367
-38.192890
20.948685
-47.968040
6.665268
-3.387089
-26.091698
-42.143768
-20.020100
-41.179016
-42.090965
10.138282
-47.171337
120.008194
60.170383
157.732834
-156.074326
161.680771
83.670609
-9.140779
6.582907
15.943940
108.810349
132.091019
142.427078
129.704315
150.843246
165.097656
168.741776
168.554901
152.563034
168.545746
164.916931
150.350983
-5.472890
21.498056
3.777039
154.033463
126.870193
131.705521
158.327377
157.736679
114.777992
172.056015
136.859589
149.685593
143.462234
142.386658
136.611801
161.926422
172.352417
151.143463
156.665573
158.926804
159.517319
-20.561071
-10.535284
-17.986109
19.140411
3.812643
-24.975481
169.070648
142.244690
145.917160
176.789963
111.438164
149.667023
142.521393
150.262985
144.553284
170.656296
-56.820690
9.318715
121.961029
156.841324
-54.555470
0.034264
17.738436
15.249795
-1.743833
157.120987
148.211899
158.201553
157.447128
148.372406
146.813080
145.957443
151.960220
157.171005
159.964294
129.186462
153.876419
141.210892
174.144516
153.155151
142.613190
-44.344250
-47.986099
24.369745
-8.180740
137.022064
152.211899
103.073380
159.383728
141.793076
5.570668
149.089249
13.288536
-40.035858
10.290155
-5.311129
21.137760
-46.154892
135.366180
131.683197
162.699234
164.183823
147.674774
125.657059
150.636673
158.457352
166.987549
149.076172
147.126755
130.519012
151.627563
162.554947
157.703888
1.953344
15.799926
26.299061
-40.538868
7.843225
-43.108154
-44.738548
152.370651
133.147537
144.819275
149.713776
135.535706
150.974197
126.093864
151.016953
146.472168
102.723824
154.117661
168.278442
144.445755
150.141602
168.686401
148.270767
138.082626
117.759720
157.660004
164.970154
131.077194
175.054489
144.388641
160.146255
148.677582
164.290207
153.556931
153.230911
133.620499
127.358513
142.569962
165.958725
146.217880
155.904037
157.631927
152.186295
157.002029
12.475883
5.547435
18.977783
-34.834023
-23.544878
127.793846
167.365372
161.146210
146.439697
157.583694
149.314316
143.672302
123.208725
163.665359
165.477600
156.139893
133.231308
164.397980
83.499268
109.978889
-4.350642
-9.369805
-46.234451
-40.340565
157.099670
122.421997
172.831268
152.093552
159.808228
169.614365
152.144806
2.001836
-43.608974
0.994456
-27.174372
-46.239796
124.458687
106.653122
160.995132
-179.903076
156.945969
-31.298180
-35.137383
11.423978
-8.097376
6.360603
-2.682412
-27.673479
-25.139252
-10.523025
-35.872940
0.844878
11.247750
-4.589365
32.898487
15.010397
103.007393
135.304367
142.940857
133.568283
150.732193
163.171707
137.998657
144.313263
148.166016
138.608170
158.522919
-179.081436
125.216850
156.669952
171.892532
139.382812
140.617004
131.531570
146.674484
145.512665
133.874619
146.904816
176.346375
139.301636
172.205460
18.862974
13.190462
-19.862301
-66.373802
-49.398411
-36.340168
6.334347
-39.956593
33.498226
-8.234469
-2.531495
2.471955
-0.180226
-0.884923
154.091843
146.601822
149.916992
136.569687
156.633484
166.234665
23.498516
158.346130
-136.859344
-171.724854
-115.174934
-147.894989
-146.765198
151.545258
-140.614456
-144.403107
-133.404099
46.427090
-22.557974
93.395889
14.044523
-155.242325
30.598021
38.898121
12.890284
-179.069794
152.061966
152.216614
142.152969
129.789978
162.433609
135.918442
143.387314
148.406952
148.357590
134.553116
5.033882
21.803385
12.506877
-5.823054
-21.963730
19.952847
-22.909472
13.037566
-53.545113
-32.977299
144.898926
152.329132
139.415451
141.407974
151.345490
146.999954
165.815155
155.581131
161.079407
131.082062
119.722496
133.741821
146.372437
142.216721
141.481903
157.204666
144.834259
151.163910
176.191452
133.872879
-177.768921
150.897507
154.662827
144.731918
147.491959
163.804596
8.766832
-43.899452
4.627746
149.289856
110.769592
116.907288
121.685524
145.080475
140.244629
157.985367
126.091637
164.322174
134.536545
124.541252
159.923676
175.666031
141.972961
-172.214584
163.951202
152.860306
129.797989
142.048904
120.023109
156.978928
100.524094
137.106476
162.620621
-38.322582
143.951660
157.688431
135.078262
175.295044
22.144569
9.867170
-43.135899
-14.074327
5.824838
163.827347
123.160233
144.574936
-44.565224
-57.980125
16.330339
-25.917742
127.522247
123.620132
154.718277
158.212769
127.326523
154.440369
159.105225
171.320724
149.732574
169.725403
156.562988
155.437363
163.042282
132.621063
148.719742
142.375229
121.350159
121.276886
143.742340
173.322632
139.693893
129.898560
145.802399
164.589996
157.241165
157.466400
132.599106
155.361816
160.422974
158.699142
172.244049
165.723648
139.876328
142.054245
161.625992
28.590609
7.037260
-45.077549
-1.773654
14.927298
140.366821
158.498123
137.586288
141.726059
135.136597
134.610764
142.054871
160.049408
129.149933
154.863174
143.596039
140.098312
145.134338
157.173370
155.745636
167.565262
142.944565
133.778839
145.965698
138.778870
138.081879
150.023239
150.846558
144.343384
142.842941
143.550262
121.392822
142.468338
165.316132
162.314377
171.859070
129.798096
147.165939
129.204376
133.481171
-171.989609
-10.186516
-30.060133
-36.925690
12.540548
-3.480991
-32.681675
159.715454
139.582428
140.410309
114.597725
136.103622
149.908401
152.722824
133.605057
155.706131
146.953979
153.961227
128.487839
129.862198
132.061096
133.399017
145.129639
136.035843
142.422821
163.974823
-134.216400
-4.420225
-15.458852
154.268936
163.951035
148.910675
145.476837
142.903839
164.990509
175.756317
155.970032
10.979654
5.196972
-18.883274
148.897873
14.767729
19.765600
142.979507
112.734749
19.126198
-39.747749
-3.934027
-1.050716
-172.819397
122.184563
-142.420441
-163.802750
-161.256226
176.933365
131.201126
72.993118
142.963608
155.622147
-172.278046
166.997299
138.463196
133.596542
138.154495
163.826996
152.190262
169.076920
161.299286
130.666946
148.419708
130.266983
153.085693
140.204605
136.964417
150.737549
135.981476
75.452324
-2.696677
-48.151653
-21.849102
-14.914512
-33.699860
8.660886
-42.502304
151.680771
142.019012
174.960358
159.811111
140.294434
158.662155
131.598557
137.057800
141.209641
134.478775
119.681358
109.275658
147.527649
124.053879
153.388504
126.409691
136.728378
139.917603
147.860168
119.466843
146.965881
137.221909
25.619997
138.748123
160.486771
135.639923
139.560257
159.785172
162.379044
153.787567
143.878754
155.012466
112.974434
175.461746
137.777466
146.403076
151.088608
142.946426
136.555054
126.515396
144.855377
153.293259
126.994408
130.955322
162.312576
131.482391
146.267441
166.543228
130.491455
148.943253
18.548594
-41.642532
27.067074
147.581940
169.897858
142.822601
25.547926
-15.767998
-8.969486
1.173031
-36.099953
4.509107
5.031547
149.612289
94.286850
154.307495
139.181107
-2.465295
0.827325
-38.332081
-52.727089
122.261360
146.916382
167.913666
127.825020
150.283875
135.291962
107.067566
160.243774
143.457901
113.929688
1.264394
16.014490
32.420898
34.811047
5.426900
-38.426083
130.827591
151.890076
151.250153
140.813416
139.896881
121.806816
165.486053
159.030319
166.741287
3.146845
3.461814
110.523628
150.197876
155.081238
145.209717
142.555725
154.573959
144.793808
163.313049
152.370560
109.627251
165.676605
-172.286819
-12.044130
24.611568
-36.778233
2.865462
-35.623627
0.768977
-18.725998
172.495682
146.040970
145.519424
176.608505
151.698853
143.351654
153.851822
138.229065
130.606750
173.786591
144.243622
143.386993
28.235920
2.377840
5.259895
-19.250273
-11.938999
-3.793437
19.527990
160.593369
141.649612
104.848900
138.972458
137.322113
134.905579
137.271347
123.566284
142.118790
141.864136
6.615772
141.809723
147.544296
148.956802
133.291199
147.588257
150.033646
-33.280926
166.222488
155.900330
149.874634
122.849960
147.457108
-1.612284
1.748988
2.878888
-29.653538
18.090166
-12.275137
-0.925561
7.563561
9.209102
0.392669
-3.579218
4.817637
-35.306980
0.927251
-38.997700
-28.117756
-39.119427
144.759109
141.697861
150.313065
145.511459
139.867081
152.183197
143.518616
127.837898
133.066528
170.072083
132.372864
111.162636
122.783737
144.807327
142.554886
139.133957
140.778351
145.842941
147.229095
164.360153
142.981934
126.833954
145.783585
143.861115
140.663574
161.571014
146.702194
143.067245
148.683456
-179.528519
160.776138
151.383163
166.796814
131.213425
107.458122
154.068573
133.503067
90.625565
126.326279
137.416092
139.492050
151.892303
169.104950
151.791824
-28.384529
16.326244
-1.908136
-36.287292
19.688766
-46.855930
-6.343812
134.388977
133.529861
141.288986
171.140625
126.450317
133.708984
150.616684
174.539291
170.449524
146.009827
156.421310
178.997101
136.332016
154.055923
125.729500
139.797592
159.390106
145.622833
148.024200
159.513382
168.909775
-12.078794
-16.687645
-21.768686
12.030964
33.269852
-17.639032
18.432222
19.715742
2.656160
1.973776
-1.307909
-4.053280
-0.308377
-34.610527
-10.796963
9.779919
5.930421
-47.250294
6.159629
13.487913
-45.892090
-8.767528
17.348627
142.263687
84.368927
108.768204
148.707001
159.863266
177.655731
5.999694
1.913052
22.048674
-43.539143
6.872495
169.968750
159.680573
103.624916
167.805618
148.605453
152.929733
7.695569
7.177885
-25.560839
13.014050
-27.967031
-67.815605
-47.671165
-46.791809
-1.960944
-39.987015
-32.943455
-33.566280
19.717171
-39.899567
16.226339
-27.639622
-11.220016
-13.628329
-6.656818
-8.767460
25.979321
146.055023
152.453232
157.890015
162.588867
133.704681
154.092911
120.769920
168.440796
144.419205
136.805328
149.222610
177.460159
171.125320
160.121201
152.238251
165.669418
154.521393
136.156662
171.083435
-30.542467
42.955811
6.474841
143.202286
130.383545
151.503418
164.299179
166.809433
142.795944
160.485931
133.627747
147.361404
158.235291
144.438095
122.656242
148.335419
149.303757
154.211502
153.871460
151.253433
134.889221
149.675079
150.919525
139.526108
155.085632
150.999527
118.272980
147.284012
166.581467
161.549728
136.731964
139.371277
-174.087418
-151.606644
167.874756
150.443008
140.320679
141.249359
139.030289
146.465118
154.796844
141.738312
134.020218
156.389404
170.140060
131.870926
144.303314
151.699051
161.143005
158.882095
130.860031
117.626465
151.399109
145.233719
158.453995
133.834900
150.325027
150.329239
154.983368
130.870605
135.073410
131.013840
136.284744
128.098831
153.656662
144.686462
140.604553
-12.163837
-20.463123
-12.391754
-10.194508
0.409739
34.524281
-26.727058
45.436504
-4.055599
-35.871960
-3.485207
-5.900864
-2.238871
21.189833
143.800568
152.978882
151.774918
169.601685
134.433273
152.199341
151.742691
165.582077
138.659424
135.210999
142.150024
137.444626
145.988525
137.447495
171.644714
164.311401
13.467179
-1.769567
141.656418
135.929993
137.110138
155.036728
132.834427
146.999115
162.648087
147.416748
144.665771
157.733582
114.015099
7.712662
-23.463108
9.854168
-41.177067
-99.494514
17.864040
-2.438393
13.051169
38.090897
-40.486263
8.185971
-3.475530
136.024048
143.904770
133.263519
167.434616
117.960472
145.148911
125.850761
122.885780
146.672836
121.675728
148.352951
150.370178
150.819855
154.291473
131.773056
143.393005
149.963593
140.154144
129.880630
-16.713789
169.229752
148.137772
147.231201
148.037231
136.085831
142.586426
137.570160
141.023453
126.641182
24.628185
-26.091984
-25.314356
-24.311098
5.363264
-41.377941
17.962870
-16.245518
8.277966
8.898743
9.944691
-93.104126
148.413635
150.776138
172.262360
136.416519
142.984253
159.323700
126.749031
140.205872
138.927917
142.720123
166.582413
173.343857
135.570984
132.653900
137.830231
154.749039
167.868149
169.213943
153.992706
139.226425
133.419083
155.665939
132.632370
139.022842
119.607208
142.034409
156.207962
165.932922
136.317215
147.532837
121.566498
158.110489
151.692062
141.712891
133.508896
144.185669
138.394791
146.673355
1.542308
3.743189
144.616394
153.753311
155.740204
146.784775
124.730049
149.012009
136.577271
-168.156860
145.654663
132.133194
144.160461
147.468002
148.541824
145.871140
132.878830
165.812744
169.040314
166.884354
148.709076
130.417709
12.205178
-35.790012
-44.105663
-12.729321
14.512570
18.659111
159.327621
144.452469
149.930008
160.833832
144.345932
161.463470
139.213913
-21.218252
1.487931
-47.700748
-39.710201
1.547502
-43.056461
-4.423059
-9.178922
8.013663
-34.982281
-21.385725
-40.643066
-64.706467
17.049437
-39.370171
0.155766
-64.817024
-13.617905
-44.254707
-2.435179
-11.874162
0.770248
21.489380
142.468185
155.009430
165.148315
149.736145
134.853745
157.034653
141.880951
14.529010
13.289845
-21.171089
19.844410
33.830078
-14.847717
1.210146
162.974808
148.410736
11.344772
32.308025
-43.804913
19.024796
-38.180016
0.323247
14.979140
14.535897
4.868161
-0.652521
7.911624
-25.105644
1.326037
17.814377
-5.127590
-24.768642
1.616405
-40.366817
-30.959381
-29.820747
168.143997
160.032440
-19.293617
29.078976
-15.095670
-32.167999
19.514624
-30.531525
94.364807
-19.053513
-2.884730
139.984222
-7.376237
-47.549114
-30.296375
5.179335
-32.638073
131.300934
150.612381
170.427582
156.639145
142.322342
-22.957630
9.914548
-26.375360
-31.956497
123.710045
-101.180771
16.397226
2.274946
118.483734
148.949799
-30.847544
162.004715
154.984955
-6.387458
149.290512
143.960388
130.965500
134.874725
136.165878
141.851471
149.739944
144.464081
139.488037
148.184677
4.051202
143.972427
141.111649
155.375061
134.249771
148.426544
135.953827
151.499603
146.884659
155.959152
150.757050
-48.689919
-7.619785
2.684746
1.360850
146.861969
150.298538
150.298798
135.820496
135.853058
113.992752
130.991760
147.261276
145.359436
155.746017
137.692062
133.880356
142.922058
162.310089
167.504837
151.809174
127.633911
157.804626
136.732071
148.658752
140.089050
153.151718
141.609055
-144.893921
-166.537201
-169.551361
-130.439194
136.023758
137.833313
6.279509
-2.893673
127.134186
142.353531
154.694809
135.703323
42.422215
144.951965
145.767075
132.414108
147.092850
151.464310
128.847916
141.811386
158.963547
150.096848
135.654846
-175.919937
19.860573
-15.915047
-10.922307
-5.597971
10.688739
4.437737
140.648453
124.016968
151.977554
139.654419
143.322144
159.399200
137.616226
156.995163
122.472649
154.315201
169.229294
-24.712746
-13.848886
-22.630960
-46.580837
-26.372124
-48.346783
-12.054649
32.094997
-29.700270
-49.789471
6.381439
117.466133
138.186447
143.983063
159.683044
104.032188
119.641670
120.230392
136.904251
152.647720
-25.514624
9.776178
-18.614227
-17.287605
5.344488
21.394753
-35.407505
-24.678217
14.647785
-21.779707
11.855342
133.510864
142.675293
143.959671
109.761681
140.680389
160.333405
137.811661
164.597763
152.804199
128.498032
147.075363
153.132111
118.148209
173.899338
141.496185
142.379227
123.457329
148.560608
140.077667
113.059555
126.426277
153.109406
148.021011
152.976685
152.861877
132.900055
167.705658
147.238419
-12.241826
-31.400017
126.264893
147.928558
-166.280518
105.594131
136.746506
143.019318
137.114670
171.250839
128.385208
-129.480865
141.711166
12.917794
14.388981
-5.799241
-15.983997
-55.606125
44.878380
5.438731
4.863168
-13.146555
125.930115
-172.287842
19.843304
11.313533
-49.601295
-50.337845
147.072495
140.151413
165.662048
14.199875
-47.031223
33.949646
154.549973
115.018791
150.500137
143.255936
146.554794
-5.065968
-33.140591
154.863785
127.461678
168.086426
132.977768
150.284531
156.491318
137.671082
151.312042
155.415939
140.242035
157.602798
149.132248
114.472031
147.262299
166.460342
162.518768
96.655785
149.541611
166.532547
149.475296
128.553467
129.048523
178.217636
149.375824
162.074554
146.883545
130.159042
139.796402
161.074860
116.332893
-19.957479
-15.123184
-27.174095
-1.233846
33.135002
18.842449
18.820145
-4.021218
42.452999
-11.963423
-44.426991
5.094661
127.248032
135.852524
140.728317
-92.688622
-32.713425
15.919032
-10.205346
160.031097
147.531586
137.778046
35.623131
153.824982
140.895706
150.123032
150.324677
155.283936
140.640259
154.796555
155.713486
133.072952
126.285095
141.492340
113.515259
-14.861810
-32.954823
-48.427502
-37.065762
-18.682047
116.923050
139.620804
138.914810
159.084122
142.991043
127.306770
147.847061
151.225677
138.580597
107.658150
167.514130
154.574905
139.130768
156.403885
150.255630
166.454315
139.426071
138.535675
142.612396
134.768326
143.199646
145.023483
121.471138
152.692047
146.044235
132.310974
155.091705
138.693024
14.478748
18.446442
-15.618624
126.752609
149.590912
-169.987488
-154.102371
34.149788
30.362549
147.676315
-8.490886
3.413919
146.479416
152.063385
134.310379
139.254211
159.598251
140.810654
135.051773
147.998734
153.264343
139.826157
139.871902
157.433182
156.716339
150.872437
111.455948
136.588776
161.197540
155.110504
153.134155
152.809326
127.991287
150.860687
150.620056
156.474472
91.406960
116.978386
112.530136
131.333923
131.080093
138.885330
27.146280
29.387720
177.002640
140.461807
142.881104
137.695038
141.497513
145.510132
130.531250
148.968628
-155.441223
-166.782257
-174.350830
-149.691055
140.640320
148.447250
155.844452
142.279419
151.766556
145.872742
137.050842
140.278412
149.471436
-7.763794
115.129715
12.470175
-43.607929
137.541702
142.485458
139.470078
151.835999
145.063248
141.692932
148.860611
133.398117
133.237091
147.344025
149.287033
143.557037
-39.938328
-33.004753
-37.684742
13.528952
31.591112
4.697695
0.744673
-5.147421
-6.592581
-15.317890
-34.433632
-38.928905
11.459717
4.273197
153.079453
141.208191
159.034653
138.739655
144.711670
130.186905
142.713806
-18.218700
-48.652615
-20.324183
-45.225311
25.242235
-15.265032
-38.282139
-11.100744
-27.569103
-59.611366
15.426480
19.541676
17.851757
6.671326
-45.180092
142.808762
138.461456
156.195206
155.866547
158.756851
128.646957
162.267273
129.762527
117.995995
164.223907
144.561584
131.356796
137.111130
132.619232
35.005707
-176.574051
69.758636
21.023672
47.057209
145.682999
141.859467
134.332336
170.138702
134.624176
154.903152
154.758743
-17.761297
157.640610
173.910645
132.486877
143.408249
150.974609
133.827530
148.034760
115.383034
153.234024
144.231781
140.706192
142.972046
144.880157
124.838707
124.017403
110.318626
153.033569
139.694107
144.348129
140.384064
151.917267
166.399918
-5.364688
-99.000595
14.562176
-19.383154
9.464833
11.167628
127.022568
146.230392
-2.608270
25.784155
-4.562268
-40.991871
151.554260
129.866730
-0.292083
-17.803478
-0.753814
-6.603905
-13.149407
-23.843552
26.602856
1.297092
29.873440
102.287254
138.100266
163.711182
134.756805
153.383575
123.862198
151.359329
124.114189
134.021057
147.218231
165.496765
-178.971298
124.590210
146.557831
129.020187
126.255196
133.250610
136.239563
148.867203
129.648987
119.236504
140.408356
137.563644
155.589188
148.592728
155.542969
164.800049
141.302216
162.622330
152.446884
160.931763
132.361420
134.352005
136.370148
135.829590
134.342056
154.274261
167.624405
163.415146
147.612518
156.091446
135.822937
141.924667
161.741669
131.195923
161.447281
150.252899
128.090607
125.094719
159.905518
131.160690
167.574738
5.510217
135.871033
144.386459
144.780228
144.188477
163.249832
139.583832
144.145950
160.526779
116.247627
130.570786
152.681351
147.521362
126.275208
158.230209
152.697250
147.414337
118.961700
140.565033
155.216034
135.058746
142.807327
142.338364
137.647217
162.679321
143.447891
130.564423
166.050110
156.468689
148.899521
140.906143
11.964444
-12.722159
-12.238620
4.940623
106.761124
9.826172
39.807465
-134.761398
152.397827
5.530417
7.467528
-23.146097
32.762371
0.739399
-33.388214
140.058075
10.363063
-35.121449
-19.621473
-6.841775
17.740015
-41.315521
111.113144
159.940643
128.189636
144.302933
119.783272
136.869720
151.787445
156.133789
153.204361
-6.728523
-22.167355
-10.520536
136.572266
150.003677
137.219040
156.944199
163.279785
157.950729
147.171661
158.093048
147.304474
149.907410
147.658051
148.281525
99.226990
128.537216
143.677216
4.939671
20.518915
-30.067776
22.470652
11.206055
12.017523
141.581696
157.604660
163.767410
135.403809
151.482727
153.012726
128.847351
143.869293
129.978104
150.212051
148.077469
141.310272
125.750221
137.887146
139.846191
133.775589
153.885147
159.742142
134.054123
131.093460
156.170059
158.421509
162.404739
128.498276
155.027725
119.261337
139.593231
135.824570
154.961868
163.376602
120.871376
153.240509
18.236628
-42.821484
24.561277
10.332339
149.267914
151.954361
133.202667
-165.078796
153.773041
139.442078
143.423386
144.335510
133.493530
138.614624
172.698563
153.182770
126.187492
149.211761
171.770935
156.600464
157.430832
135.734161
142.592728
143.110962
90.043533
-4.122458
-23.048290
0.192814
0.713267
13.692318
-5.386779
138.116776
159.934265
136.555099
146.204178
-144.701202
141.983032
151.189285
8.657098
114.013954
152.289612
154.131607
141.997162
148.384079
138.230118
161.303070
144.575226
123.819893
129.570892
155.640854
135.580872
129.447998
143.720642
141.274689
148.573502
153.707199
-50.831421
177.915100
19.289875
39.801987
25.634785
-173.374832
-152.278046
-142.628754
139.467545
115.171066
-157.694962
131.959930
137.214539
139.657959
139.317596
120.697929
173.240448
112.494194
136.767242
143.004837
159.961578
132.684738
143.827682
141.104935
122.850304
169.528687
133.080551
151.179031
176.547180
136.559143
162.820251
114.310272
118.942413
168.975815
129.638687
103.174393
146.305466
146.976257
146.294632
160.074844
161.435379
131.737778
5.499110
-13.479931
-2.008765
-44.548901
-33.710762
-34.318295
-6.273105
17.825312
130.959290
158.541092
156.658478
-15.513109
-30.649761
-48.457840
143.478073
127.865768
143.257050
129.654434
50.253403
127.071182
157.988327
160.310959
164.140350
138.517670
146.308411
149.158188
143.635635
136.507248
174.341354
156.943848
145.525513
126.748978
154.666428
57.880535
143.732040
134.451859
164.758606
137.712540
154.111252
152.919708
150.240952
145.337585
150.474380
139.986298
136.653076
140.328369
131.734192
128.337509
125.583427
140.450226
117.593285
142.839386
156.454407
147.537659
137.278290
148.871429
146.029907
145.041199
149.142731
162.645859
144.083160
135.188477
136.156845
155.013870
-164.111862
131.368698
147.597015
157.756317
153.534149
136.511703
24.099449
-29.623262
12.253867
166.258835
100.328194
-31.435186
18.976965
157.019943
174.790176
117.924973
133.875381
150.791031
148.168304
138.763016
142.939392
129.042404
69.212463
-23.033640
-38.643623
-33.464340
-0.175829
9.882623
18.655407
-46.782249
-21.223679
122.140564
17.835964
-22.558954
-22.583696
12.010861
0.278362
-52.065918
-16.517399
132.059952
167.446640
134.910706
119.318176
143.921722
156.605759
147.297058
119.109558
145.200592
162.404541
134.807266
137.458282
147.588684
12.235060
125.114349
135.254639
141.292313
125.322311
127.796890
139.381470
156.260254
146.015442
135.435974
154.733154
129.357010
141.094574
119.835693
-23.624292
-44.081230
-34.438374
5.183722
161.902145
116.601128
143.620316
151.216476
167.531570
159.608246
164.372040
150.362747
158.686325
163.906815
8.276188
-39.631287
0.406382
-14.278473
-0.837200
8.523207
43.781086
146.367462
128.651108
159.651657
167.706757
168.596024
107.665222
133.444092
5.384450
15.269195
-47.077919
-39.837627
62.364765
13.542624
4.909157
28.691177
19.285202
-10.315093
117.397026
140.304428
150.004532
152.422562
173.804352
120.855667
160.365265
149.619659
8.377284
-52.153442
-44.482388
140.149353
158.285980
156.240845
153.290100
142.737091
150.593674
156.085632
136.750885
175.152084
164.780273
161.122849
129.242386
153.315002
132.841553
139.707611
147.926529
137.063263
144.284302
139.922272
146.220016
148.895569
139.279114
131.166229
164.575500
148.307358
121.300781
149.376694
151.294617
143.329987
139.646194
152.140060
146.065277
142.328293
140.920563
143.331253
162.962128
173.138428
130.384201
149.689331
129.818100
164.223053
127.527107
143.250793
145.578995
135.427948
148.854507
127.669182
173.638931
132.186249
128.069305
151.515518
140.514908
151.837662
138.179779
128.933884
140.054398
132.294449
132.033646
161.581375
169.393509
124.328598
136.139496
141.993896
148.671753
112.093956
163.924133
146.449326
173.728256
141.928467
142.262161
143.340149
142.587448
141.065155
128.102234
151.973373
167.863312
145.710556
132.668335
163.651291
115.999832
170.287109
168.255096
126.325844
143.286636
168.494034
155.204605
132.628952
139.278778
134.843231
139.883957
163.140091
161.032516
143.374298
-42.710484
6.984069
4.026960
3.601903
-2.084126
3.797101
-18.613819
-44.419857
2.192406
145.885681
163.168747
-135.492599
126.678215
166.737946
165.556870
152.461655
124.727554
157.025009
160.324509
160.522385
111.952965
145.115601
132.455307
133.951584
143.701920
150.364059
140.693634
129.713043
147.129486
161.743927
142.893677
168.933167
131.580948
168.793549
154.065994
124.292183
151.256454
148.035858
145.246872
157.698044
128.437378
137.086365
140.059570
148.349731
151.227341
140.703171
157.166580
154.346664
140.528214
129.644806
139.818329
138.792191
143.707260
146.978745
132.991730
149.514282
140.994385
150.841080
143.275482
138.026581
-35.188423
146.105164
147.777435
178.237732
114.430267
170.021805
142.468674
157.292313
139.792267
138.489456
-2.643380
142.070267
142.826019
153.785583
143.621262
158.318298
159.423309
25.750227
17.365799
16.774305
15.605806
-46.715469
-44.137833
138.182343
143.049805
168.330917
164.541428
149.136017
145.858765
113.587372
144.745438
143.053543
146.388565
140.874100
141.019379
150.673798
144.076111
133.790222
123.940521
152.018494
134.216034
152.352173
171.526459
113.207779
163.166626
156.917221
157.517212
130.357407
125.929581
137.224396
157.746887
156.998734
144.959534
134.480133
127.886543
148.632370
132.713348
146.671951
151.594086
151.115219
141.510178
138.142654
124.044968
166.425430
114.376419
158.404907
122.145699
175.435745
122.983452
144.790909
148.456879
143.320068
127.825523
138.225052
151.553497
138.412659
155.361588
153.958328
147.735519
116.086342
147.931503
146.595688
135.216339
-163.966324
4.064811
10.320393
-16.212353
-29.915773
2.643010
-35.340645
-24.014364
-34.723690
11.693524
-21.680426
20.047953
-6.742877
-11.126575
-27.792757
2.869694
-43.948681
-17.609831
-46.327358
121.055176
153.598938
103.744698
159.437805
153.706055
140.460083
148.932434
148.849792
136.699051
147.294373
-32.886391
-18.758362
16.262232
2.872285
-18.939531
2.372648
-4.612525
2.187580
-41.071064
-7.739488
142.299118
156.580643
152.378677
144.012695
144.443008
148.815231
-143.669113
-141.597641
25.484980
39.277172
50.185848
40.636372
37.652248
128.345306
159.481979
23.279694
55.564102
-36.722733
-14.635384
2.517539
28.419531
23.506695
-0.526004
135.950912
141.681824
149.580322
140.466049
174.213776
107.235535
170.641251
177.803116
152.784500
-177.174927
135.632278
124.334732
155.996826
112.090813
128.574799
163.358368
125.213043
117.831383
159.918839
142.651596
170.535431
-170.770386
164.879822
145.414413
153.859604
132.827850
141.847580
152.461594
149.923264
138.083588
154.584442
114.120804
21.098518
164.926773
155.857941
146.057419
120.418251
123.600258
2.067343
-42.288055
43.149040
154.510071
153.735550
135.541824
134.413940
156.485153
173.281418
130.161499
150.488922
142.715271
129.938965
162.870407
148.083740
150.968353
132.228470
152.639221
142.862656
-25.413788
158.186905
156.245392
135.882263
139.225418
156.284912
123.226685
147.552750
169.204041
141.657349
134.012527
154.691223
158.031601
167.005814
0.062557
8.097714
-24.917629
162.898102
147.952530
136.557480
172.642075
155.279526
160.998856
145.845200
150.154190
144.956619
136.922333
135.706757
156.123505
171.164169
164.905472
154.890350
161.410004
144.195908
141.895645
151.159134
136.706818
160.735947
146.087769
123.709831
151.640381
9.071295
18.880795
-22.427097
-23.365324
25.037357
-32.321789
-45.246895
-46.020256
151.582245
134.887833
148.801315
145.968750
138.900955
145.133865
149.941101
145.437134
147.449554
155.349625
129.263718
152.770538
-23.056524
-11.088730
27.980230
-30.374102
1.345666
167.860977
138.753906
159.568512
159.489807
163.059677
170.580170
-4.751595
23.881804
-47.259628
-45.478001
-9.831933
21.298626
1.276102
-37.592480
-18.084478
14.223647
2.474409
4.426999
-6.198401
156.852371
154.598175
136.585175
138.168106
112.255844
-42.688850
11.303309
-178.987595
169.461517
31.546022
-18.692791
9.317492
157.992111
137.239685
125.479355
143.832626
149.671082
146.483551
161.451523
142.869705
139.020569
170.538177
170.691742
153.623825
129.284607
138.371872
141.828140
159.245514
160.276596
122.355759
162.116547
139.681610
134.693420
117.427773
17.974138
-40.038013
-42.470581
169.215637
153.033142
161.905548
137.618225
154.884140
156.837158
136.850189
163.102173
110.624626
135.512802
137.667236
137.331863
162.111237
137.262680
153.143723
171.825348
139.450256
141.081039
135.197266
151.385040
158.815414
161.524719
118.074051
155.223297
147.510590
163.673141
170.070770
131.890366
160.050919
150.389877
149.526047
131.192459
145.171524
158.732407
158.989746
150.200272
137.375870
172.074829
134.436172
173.892395
157.822388
126.419762
160.529480
147.550278
177.437439
168.522919
-50.498669
10.737039
-52.311367
-47.030617
-40.435966
152.162308
155.963516
150.558456
114.071388
156.607986
144.100174
148.869171
163.423065
151.476822
146.536148
95.824059
172.279068
140.438980
127.704056
166.720215
144.066757
132.452988
137.706284
146.562531
150.756561
146.291061
41.949173
151.186417
116.884048
-172.814438
108.618843
134.732025
133.508286
136.273514
157.231979
153.062546
147.598831
158.532562
164.191193
147.408234
6.292671
-11.594080
7.091437
7.378472
123.557190
141.982407
153.498489
-44.246128
-37.872437
-25.445839
18.229696
54.543987
-46.109600
6.319441
141.480988
155.010071
131.530090
169.186539
158.047165
156.259918
177.035217
155.301010
159.983536
141.019638
149.161026
134.380356
160.696518
152.856812
136.025452
-23.507217
-13.600502
-42.609638
-19.415892
7.487262
150.367340
134.944748
142.105896
136.056717
143.887756
136.556808
142.121201
148.892868
136.584564
147.525848
129.384628
138.307434
122.552742
-84.048271
159.351883
-143.326263
172.944580
-177.840958
156.647354
-149.802979
-159.476135
-155.541046
-169.924103
153.826447
133.404404
97.704773
132.927994
123.849220
153.372620
-14.557406
5.184780
-14.289989
-9.771592
-32.413979
6.277916
172.452835
154.510010
137.091949
146.338074
159.622437
174.369125
-26.167032
5.370055
-38.883514
135.505753
159.445541
144.595047
145.434219
171.510773
6.206778
162.585556
141.866730
108.319633
105.035179
60.443607
13.014066
125.044937
33.984100
33.852474
-158.800247
-169.789383
-172.489548
-168.286697
23.570215
-169.203934
-146.199570
17.565233
32.185760
176.692627
-157.652908
-138.503052
125.994522
164.366882
92.842834
119.399612
161.699722
148.172211
139.607208
146.595993
149.123749
143.971252
142.054565
147.745392
135.316788
156.115860
122.310318
131.568436
143.735443
130.723038
130.307510
153.382538
145.258118
152.121857
166.613007
128.604507
169.387070
-4.564114
-43.131336
-51.527664
-2.027578
157.639297
139.099472
122.101112
139.705170
145.774551
-24.736456
-86.864182
145.821121
140.706390
152.153458
162.754150
154.698944
137.175354
136.622726
166.666718
140.219330
172.537674
129.742691
166.039902
82.497871
-59.012638
86.320305
137.371231
140.334427
139.594818
136.189117
118.410172
148.369217
116.467751
123.577484
147.291901
127.559021
146.326797
115.621437
132.036148
131.008072
134.754913
140.794266
146.632675
144.963959
160.525116
166.482437
148.861526
157.664368
156.013535
151.463348
-2.033362
-21.677580
5.134578
28.144882
8.522953
15.406748
118.405869
149.497925
139.772171
159.641785
143.240372
154.525589
137.095322
137.952591
136.641556
131.403732
32.659389
-157.841293
64.079575
129.446548
144.912231
164.431152
129.421066
120.867157
147.324478
2.874397
-20.214357
160.456192
128.332443
143.401886
151.025070
146.262329
156.096817
134.063721
150.670105
162.505234
159.631134
146.794037
134.274506
160.216202
149.180939
147.282318
150.057877
130.584045
139.554153
134.065277
151.537628
139.701721
127.982727
143.312439
146.660217
131.491959
155.433411
128.624817
147.252060
135.447861
81.212502
-20.542616
-61.051273
-10.452612
31.589998
29.519915
146.789658
138.671356
116.567215
173.630203
164.930954
147.767517
151.099319
124.640045
154.014954
148.965332
154.171356
149.122116
144.783325
125.155258
169.621857
144.095200
146.388535
143.195541
123.527649
169.744202
151.575394
167.836365
150.524323
136.354599
169.967484
-77.360062
-138.273987
-152.848648
-163.562561
147.090149
137.470688
156.755035
137.873291
146.756638
-23.788130
35.223705
-7.843726
-28.350964
10.766786
-31.515141
-1.470735
9.085169
129.723038
146.907715
-178.668808
-33.753693
27.242828
14.936934
147.372574
140.326233
103.966026
149.726349
149.912369
145.184967
128.679321
141.549240
159.539734
152.024033
129.382278
136.991898
143.563965
145.494507
142.525742
174.555603
142.759033
134.630112
137.390869
116.947502
5.075898
149.842484
154.226868
152.069794
137.824219
162.072235
160.283707
143.010178
129.712738
118.243179
137.363998
144.264633
151.791595
128.381943
146.070633
161.608078
164.894043
148.075653
138.629257
143.427521
131.837646
150.008316
153.779297
151.344803
12.236381
-12.223209
-46.801884
-4.392666
22.840611
15.101558
-38.895454
147.751389
145.181076
104.154488
166.961044
150.318726
136.352402
132.569351
163.481827
139.032745
133.366760
102.492149
125.887909
162.878479
152.587982
139.577423
175.095871
137.347275
-171.290161
149.692734
161.806320
148.261978
144.203018
166.321869
155.598099
157.171219
-31.095972
5.920795
23.647583
33.194443
-45.317120
-22.813103
-23.615976
0.000000
7.299309
14.600850
13.244173
-42.460594
21.507904
3.656020
16.921404
-10.504552
-35.634789
141.660736
141.883865
135.972137
160.421463
144.335251
138.850449
135.754761
128.969681
150.453384
124.969398
133.584946
161.218842
132.546722
134.604080
140.567139
123.878944
155.407486
129.545044
132.040939
173.306152
145.012833
170.571213
140.291061
139.536499
137.805435
27.841812
117.689934
155.865250
158.734573
129.461075
132.498779
121.345718
43.880714
-2.256981
-35.967239
-6.796532
19.815870
148.256256
136.681610
157.358765
167.328125
166.065933
148.785461
118.254501
136.436050
139.054337
1.317450
-15.914847
-2.015671
-35.673218
-6.584634
146.535004
136.110306
168.821335
133.472244
146.367172
150.201508
147.646957
142.850143
117.732048
148.131592
130.607559
165.184158
134.704254
158.156830
152.550598
154.130203
146.105225
132.756638
124.289040
163.665466
153.016754
157.202255
151.553329
135.172104
2.758254
-24.057436
149.814026
160.072052
122.320892
152.032455
142.140686
154.397919
136.482040
164.936035
160.642578
159.848816
15.479978
-2.923287
30.464039
143.110489
117.014702
145.649628
156.907166
133.893539
161.781219
161.607758
-18.797106
137.874908
150.994431
154.532272
151.618683
149.977646
131.225784
139.911301
153.291382
129.882660
147.611267
145.862152
151.194199
133.404099
131.425140
-36.035233
149.857620
123.915283
170.613998
133.144073
129.263397
151.147400
142.784012
150.694366
152.825500
111.915268
136.889755
140.015625
138.647095
139.179398
160.874969
141.927246
146.685455
112.656792
165.619995
93.349846
146.570572
145.443481
118.424904
133.238220
126.693420
132.595627
129.083313
156.434601
141.190887
108.723503
127.912323
147.670212
151.925522
153.497711
155.445084
147.573624
142.119217
155.942245
133.727997
161.500549
173.914917
159.608490
156.043869
125.101479
154.542816
154.528473
156.367615
138.379272
-20.203491
138.386093
151.884079
146.904816
129.016296
123.304443
137.957169
161.608917
126.413010
112.322136
129.963776
147.820328
148.972504
158.528839
104.649940
151.156723
149.376190
157.117371
141.915894
168.557068
103.002121
148.597961
132.028473
141.508362
150.604645
136.475510
146.597321
116.187469
124.602356
153.460648
-16.202185
3.800760
-42.385609
-18.529110
7.065247
-41.190754
20.787523
-16.755016
4.539326
-0.532658
-42.102406
155.217651
149.015076
150.693710
127.058342
156.276871
145.404984
149.442215
149.358307
152.435715
153.923981
135.397003
148.890717
144.802200
145.547440
175.117599
151.226898
141.565628
164.176254
111.653168
124.947304
143.852951
131.357285
169.883774
135.377518
155.585678
130.650116
178.616318
153.634613
148.220642
135.818954
159.789062
151.661667
135.351913
125.421867
133.172470
148.461533
154.708145
92.094643
-168.308472
-156.816498
-171.157257
-138.163605
142.122192
174.658630
147.263504
155.767517
153.069229
124.471802
-11.542104
32.256737
2.029508
-0.445433
-28.954933
131.668320
139.271790
131.036682
123.296509
159.414780
161.719086
141.910690
121.173836
149.941360
142.584427
134.291504
166.086395
143.979126
147.226685
149.692291
132.098877
147.099258
103.045715
171.981689
144.405533
153.945435
134.664017
143.982040
149.589798
134.845993
130.441559
148.259583
148.691132
135.220367
100.450874
-42.316319
-0.774302
28.172613
156.487717
142.123642
161.826874
133.615875
163.237183
135.220383
125.502739
156.362122
168.621918
144.465973
131.538269
171.756393
142.507324
164.050720
165.662628
129.182800
140.836060
138.663544
141.637482
147.411041
140.698944
141.118774
7.635659
17.099812
-0.153233
-22.424036
-35.438801
120.851288
142.251602
137.711792
134.904724
127.811409
7.000817
-43.639160
-2.667264
9.071684
14.529719
161.732956
129.538239
131.346939
161.377426
152.246414
127.530991
130.145676
154.714188
140.943665
20.217371
5.017821
-4.249390
-30.903845
-46.896023
-23.128183
58.443096
27.013062
-23.658878
-47.086891
14.301966
-30.744326
48.695583
3.279008
5.037189
2.300357
30.913111
126.704292
150.397812
140.788681
144.905823
136.721207
168.531708
67.100502
103.392708
139.555908
153.236298
113.336967
129.389847
155.318176
145.051300
134.632339
156.835342
145.250137
146.411728
154.643723
143.350494
145.865448
152.558960
162.805176
164.507339
165.129532
126.788414
130.194855
127.337219
139.142456
137.944473
149.016220
107.907623
149.190628
112.962921
167.092896
121.416649
148.576950
142.314819
112.113457
135.976990
144.499908
142.489349
160.828827
147.315353
119.181793
141.178940
115.058121
176.505524
135.615555
146.051132
136.353073
128.046265
2.096578
124.380760
164.383484
154.188568
146.949875
139.012878
131.152756
129.700470
139.870621
128.355637
151.929062
132.464752
30.140858
15.870188
5.391942
11.439037
-7.157768
-22.235825
12.972250
152.006790
146.160080
138.491577
134.086258
143.023254
169.151657
153.511307
131.853729
172.377792
151.259766
149.705643
100.453972
153.803986
140.068298
122.351341
159.423920
159.366592
169.543396
134.437210
35.050354
-52.963120
134.991547
-40.335022
149.079727
154.774765
23.199394
-23.625904
21.399021
167.589264
128.972046
142.125153
146.066559
149.263214
135.573318
168.359650
153.201157
136.089767
155.962585
135.335922
115.105141
135.413849
141.772522
130.984711
122.617409
140.729568
140.731949
144.751160
143.765839
103.048607
114.256599
128.203537
138.365204
131.863602
143.372406
153.388474
145.052139
146.225403
135.826767
150.464233
149.854080
127.459412
166.390121
138.790497
155.913315
158.087616
152.512711
151.346924
144.909821
150.315186
141.261169
136.605087
160.882095
141.765884
154.178329
153.286209
156.577011
-179.128647
141.660324
5.508119
-24.157511
-175.078323
148.614410
157.027374
141.682846
148.904160
146.007767
146.785217
151.631302
139.454071
140.444946
140.224976
167.216751
151.654449
146.837006
45.643047
137.722809
146.025162
155.728775
120.831764
145.388321
128.643753
165.243423
146.517410
137.668671
120.831802
133.880142
170.025711
143.597534
144.686768
133.643448
152.845535
-61.133026
174.077164
140.086227
137.910873
9.605475
-18.864294
-34.148048
-32.888855
-3.942778
18.172581
-43.031113
22.836176
158.432907
-12.721632
-56.241825
-1.016256
6.517914
147.866409
165.964218
177.929810
132.074295
152.842255
128.745590
139.033142
140.946457
130.978821
155.581024
156.027313
148.342972
138.264053
157.714844
139.988052
168.329300
138.573624
166.175110
36.319023
147.124039
127.559036
-179.629364
163.862930
138.270081
135.732849
141.232788
147.421463
138.412766
152.063583
122.486076
143.872528
145.290680
142.966492
118.022972
17.694611
164.861221
135.173477
114.289757
177.759109
115.210777
152.217422
4.269392
-3.061837
-29.608543
-44.875191
9.865755
15.901116
11.242759
3.594230
-28.321758
28.481331
-6.859297
-37.781525
8.177596
154.474640
169.094666
141.044769
154.270752
169.054855
161.634308
143.872238
137.794754
113.998917
145.310715
132.555176
123.807297
157.927658
128.009369
156.996552
163.573868
122.080635
149.496887
128.981049
132.418762
144.557388
137.786652
131.097992
121.363014
153.317093
155.804123
172.280014
141.019867
165.909256
-40.585209
-19.845137
-33.971928
-13.391302
-44.441566
-20.845625
22.138908
2.706892
153.206009
121.967964
137.234116
160.296753
143.859039
149.416458
126.908272
-0.254878
-7.872177
14.992795
-39.150600
14.717686
151.995834
161.015091
148.011154
150.912384
132.817535
131.188583
156.678879
137.817596
132.542053
151.430893
172.933075
155.204178
154.677399
132.835373
152.751007
161.435959
122.448944
144.347504
134.599548
126.543205
126.058350
147.462997
-141.222275
-142.082642
1.625821
25.512714
34.992065
-158.431854
149.040833
-17.447912
143.224701
148.647339
115.678848
147.505188
156.379974
128.857346
141.765839
144.818634
136.930847
144.150940
121.891769
139.882950
168.186371
138.824738
147.994019
152.707626
143.513412
121.817703
152.450394
179.236115
119.097168
157.108475
172.180313
-151.167343
155.971741
132.954376
147.256577
161.844315
149.795654
-168.907669
137.761063
148.074722
167.836319
148.588577
138.797058
129.015823
147.310776
148.875504
156.650101
164.779800
129.611008
145.811508
129.463745
138.405396
163.858627
166.627960
120.394249
153.054016
129.067673
130.281830
142.091354
159.886765
153.079987
150.735916
170.717621
1.792860
-0.237388
-31.715832
-10.098977
12.563680
145.644958
-177.699036
163.481445
143.616547
148.653137
155.998154
140.225189
134.677505
140.757202
132.094025
150.050369
139.424255
135.798492
151.597153
178.422180
1.141582
8.024140
-16.461777
-11.306968
-37.630203
19.088736
-16.123669
-16.168604
-33.724205
123.414986
140.106552
15.228111
145.374298
7.942356
-16.868711
-30.425951
10.731355
9.244054
150.260788
17.071251
-52.518452
-4.951911
-16.278250
-3.745281
-44.281345
16.123817
-46.595936
149.178833
140.783401
149.824234
161.209579
116.680153
154.957993
168.038361
143.239639
-177.502121
155.652222
150.459915
143.948578
107.286789
148.423965
166.101715
140.750015
122.833473
153.864288
155.964096
130.650909
143.270798
133.409439
124.448334
141.900528
141.674133
144.329132
-175.027817
155.138214
146.818649
154.250671
152.247620
127.141190
164.442413
150.178864
139.686890
168.285324
149.325180
131.557556
145.946655
142.576706
143.299622
135.799164
138.646637
151.986877
1.245841
-18.122419
12.562926
5.347860
-17.261223
-47.179371
143.374863
167.093903
154.891708
123.434433
157.610092
151.546951
165.254745
141.580215
124.247421
154.765060
134.895386
141.941467
21.939960
-37.918526
-11.131441
6.359000
-39.381680
170.371002
139.597198
143.054138
141.662659
150.950684
114.432228
-2.734162
-12.449423
-35.910160
-13.796156
-32.317093
133.353806
133.126694
171.475540
157.988297
154.953659
121.818176
147.885574
151.975616
159.484360
140.961594
151.753311
149.384842
121.860947
151.378204
147.017105
148.532593
130.923676
147.686905
147.372162
30.698523
155.082718
177.638596
23.980137
40.276787
43.560707
21.177935
-157.738770
-135.093781
142.410995
150.014709
153.467682
113.839790
2.372401
128.566589
138.530762
142.148193
141.418961
114.944305
157.346786
170.219772
91.606529
-23.519773
-40.145256
17.238604
-49.202503
-43.728413
-40.503368
-6.130662
-31.698053
-8.788138
158.648270
148.511108
156.828201
162.580566
151.634521
-37.656361
-33.738853
4.905404
125.869766
141.431137
155.509628
145.912430
148.897629
119.644417
108.315086
160.474991
137.641479
167.673187
149.838165
121.015274
125.399017
125.449448
162.283508
152.239761
126.756134
141.676453
137.992889
-22.490614
-29.465055
-6.241772
-12.397976
-1.680046
-29.678192
11.524545
153.579697
147.581039
153.915405
161.387802
141.672943
146.211823
164.961548
148.412140
136.614777
168.214142
143.688431
145.101410
-34.443890
-7.089168
139.667633
165.969986
150.120453
151.713104
132.532379
152.943283
117.199348
155.563080
140.610382
161.899887
143.491745
146.562607
47.835739
-151.032410
-156.322678
142.977631
144.804459
152.069229
136.013962
18.267813
108.675278
149.601120
140.341553
134.078583
134.321671
121.482834
111.094711
132.417236
-177.338593
158.304855
123.966835
20.104143
-45.097397
-37.464539
-4.873671
24.265041
19.863958
-10.131974
11.483173
-18.076160
-27.896793
-18.635260
-3.410476
21.971161
44.293468
158.927399
156.971191
141.964066
161.177734
145.657959
122.147369
117.437202
163.987976
144.569656
163.877167
130.040634
162.079178
164.528687
125.284325
155.527481
162.651688
159.960693
147.622375
135.132660
156.381302
-41.949863
-34.491749
-1.933101
151.698059
141.104080
138.830673
146.211380
143.256302
-163.197449
140.557205
158.952850
140.382843
158.524063
149.463654
159.533463
157.886108
107.284996
133.167221
143.611435
146.527512
142.254730
145.742279
-5.727586
-43.521973
149.127579
139.297745
133.445557
137.145859
155.833878
162.567337
168.840469
164.179565
171.994904
144.044235
138.426208
132.530258
3.487060
-16.394480
-9.918752
23.367926
-20.812355
-36.476669
-10.609977
14.876742
-34.849281
-13.359179
-37.651672
12.765940
-13.488148
138.722687
149.037445
147.076538
150.177338
113.320496
174.350891
144.827240
139.236786
149.953812
149.405869
158.926147
142.664368
132.657257
143.400635
163.262573
174.996872
166.714890
152.497849
158.697403
109.272171
161.695404
142.624420
143.032059
121.836227
150.965530
17.446558
34.532669
-41.489223
-20.720776
-22.307981
151.771118
132.408585
150.641129
148.924561
153.790207
141.266479
-24.277813
-26.884806
-40.089378
3.877725
-8.900354
38.942268
-4.979647
11.123779
147.875626
135.340607
149.138748
131.777634
137.913681
151.703354
123.462341
173.305893
139.054581
-1.923866
-21.028563
161.750488
150.475494
167.093704
129.884460
136.519409
123.243599
179.241776
128.401871
174.137619
140.524170
146.972839
156.049072
152.987396
160.599289
141.312820
142.674454
12.359088
13.275009
-29.064209
132.469070
158.824051
140.382706
157.081757
135.413544
153.677826
162.955872
154.864975
132.182037
155.615692
-45.455318
-6.611028
-24.856619
151.146576
126.575584
125.001030
160.469894
163.570007
132.537430
135.957245
121.820869
142.806427
142.561829
131.989090
176.590256
130.894669
148.541412
-40.473606
-21.451319
-18.311853
9.329086
-24.657171
13.922359
19.199339
-21.273800
-14.613173
-30.930357
-12.831429
163.065659
141.553009
112.751328
148.978180
136.465881
161.972168
156.435715
172.045776
150.587708
153.499832
143.807907
19.624319
36.766827
140.996155
146.162903
158.275024
142.772720
125.720734
142.721924
144.870865
145.924149
137.886139
137.620544
147.101074
155.050308
112.970078
123.313652
165.252182
154.159119
135.159027
145.031876
164.043274
125.990700
-30.476213
-33.848251
-52.572258
22.840179
-53.701458
-45.812355
11.060888
153.847458
123.670799
154.902344
149.365097
148.159149
153.632156
168.363342
166.432312
137.078842
144.425049
42.763721
-7.256257
20.276569
-1.662128
15.439954
164.821320
146.257080
144.003708
130.964767
134.733536
106.454666
149.579849
136.460541
126.967392
135.750549
138.468246
123.508224
145.663055
133.885132
142.002304
149.127853
142.026749
144.110062
160.528198
149.488068
159.130798
156.128723
147.940155
148.523224
-3.103244
173.159561
140.222000
145.333420
152.445328
150.465378
124.058495
-167.077194
150.944000
126.294807
149.471146
127.117111
-7.672428
-36.264389
-1.528927
68.984009
-39.198490
-2.479150
-44.295414
-26.096682
125.355301
151.478180
138.389999
127.648552
0.973777
138.662048
132.892776
127.507179
150.017685
148.816193
143.815842
143.736633
25.384567
133.920792
136.858002
141.979431
155.140625
146.817444
136.997040
154.351334
140.221313
112.069878
120.971390
159.432800
170.900330
133.897720
140.601974
145.563568
97.832253
135.722656
139.113724
155.146988
149.770111
144.054855
148.209259
147.411194
141.859497
174.640930
2.434376
23.365522
-28.374399
-56.547562
18.589411
6.181520
-44.674065
-27.976490
-44.854752
-6.828575
2.761162
-9.712193
15.839261
-46.839470
-46.681705
127.414497
-178.061539
153.902634
156.634613
173.110245
149.579254
137.049805
155.391968
154.610825
154.705109
150.440857
168.973282
179.007111
158.394836
113.087036
159.238373
134.866180
143.935867
10.113088
-11.018889
-34.523872
140.856201
141.843781
130.902145
49.365879
3.335600
34.876873
118.996284
171.834656
160.608536
116.060646
144.849091
154.721268
127.870232
124.061256
130.362244
160.200729
144.901932
146.126343
143.069687
165.263885
140.660492
131.508728
9.229714
25.599920
-35.645012
153.887466
141.170624
107.947258
130.965103
174.057114
143.540039
145.470886
142.283249
111.992714
167.497711
163.549042
140.773026
162.364044
151.293289
158.934509
147.021835
147.187180
167.581863
171.314102
155.888702
157.811676
152.069656
132.501266
134.057816
157.228683
129.402206
133.206833
121.771996
163.430130
127.606491
130.539139
144.879471
118.328499
-43.182941
12.935443
-42.551891
-1.057214
-11.808006
11.118504
159.111847
124.632912
136.717682
158.101273
133.732986
-165.900116
-145.458817
138.480881
21.506983
67.271385
-135.837021
-151.338837
25.300184
109.464386
150.358032
143.934021
124.391861
-34.718788
1.039482
12.736558
2.323974
1.781361
-33.996445
-25.991449
-63.228191
-11.924380
-12.283840
-14.032148
-30.029785
-39.603947
29.185284
20.261351
-15.168396
20.744257
42.423290
23.550400
-20.416515
-18.923658
48.991211
150.300415
152.243500
-8.946787
-4.681864
6.033904
22.727812
13.999632
14.918956
-34.630474
-42.592632
-16.952364
152.085007
150.363602
145.010178
119.053223
169.098480
106.159584
122.119186
139.930252
141.057220
152.853668
154.862015
151.877396
166.782944
132.955856
153.431641
145.315430
140.712402
137.915863
114.969887
158.047058
169.453171
143.692657
139.468063
159.076920
144.044495
174.338837
128.341125
125.692192
131.786667
21.647270
-2.009447
-36.972321
-50.212688
7.006727
169.908066
145.934875
145.541000
131.142517
113.154221
142.389908
145.989227
142.708084
141.143097
172.682526
162.288864
119.760750
-43.659473
1.153857
160.997147
135.505325
166.003174
141.837631
146.337143
130.522217
145.073135
139.686234
120.565178
142.727020
164.444183
140.276276
144.636536
157.183624
136.570312
129.852264
166.182709
151.703766
135.293915
158.660614
109.709625
142.065567
131.815903
142.297897
137.455750
148.908783
55.832207
0.961034
7.343180
129.388260
142.763733
127.891312
164.070282
104.366020
146.356049
154.921219
136.548752
108.616814
149.429398
133.718079
139.732849
130.323990
149.728867
139.445221
133.856232
118.553459
157.611694
52.448269
134.222290
135.450241
170.760254
158.608246
152.341125
163.724701
142.235306
152.435730
171.438843
154.692551
131.651291
149.319870
114.630249
-178.117569
154.427872
155.741348
147.589722
167.280533
151.793106
153.459381
151.777374
147.382919
154.651749
148.593719
171.056717
164.123184
127.885544
154.608170
127.447510
141.298752
-27.764486
29.217081
4.342260
16.343620
13.414861
111.621506
157.625931
165.524323
154.911285
128.205292
165.981216
141.848160
134.567490
130.114426
150.427612
142.227341
133.016556
135.295197
148.344421
163.204117
123.793159
147.665405
170.958374
160.835342
143.246948
145.159851
121.868706
164.286087
176.685822
119.534958
127.949326
144.849350
139.337067
122.421013
134.255981
126.476959
107.482040
146.790482
160.815201
164.363907
159.974991
132.945862
18.053221
158.680756
158.844116
138.286331
116.205826
18.570459
-144.589920
-162.315964
28.338066
144.910172
158.514847
170.990448
169.338226
169.274017
133.846741
156.108185
167.002960
159.431335
-179.855972
138.016434
154.302826
143.916092
175.374542
143.429428
158.971603
153.663742
152.550125
128.108856
151.848587
136.353561
148.015213
140.088699
166.049408
124.223961
153.705673
156.827103
143.256699
151.181610
136.849152
161.748810
145.594757
161.580109
166.749542
138.164963
151.052567
137.903061
160.963043
146.734283
134.277740
145.106384
146.167862
-158.251648
131.673065
158.051682
130.245605
148.138992
136.208740
149.240479
98.743607
107.843231
146.920227
145.789429
148.122131
-10.767699
151.759811
94.513199
130.357147
130.522964
156.961868
152.419296
-19.431829
-17.315441
148.865921
148.439560
146.715530
164.634766
160.681564
153.394394
129.957642
-3.362782
-33.262154
27.853931
-41.031727
-8.719991
-26.123669
-13.916922
149.581100
150.166214
132.772491
120.498695
129.610367
132.003174
154.864456
134.007172
157.109879
173.118408
141.925430
118.587814
131.066635
156.821701
155.518936
149.873184
147.598145
137.381317
-93.867271
140.926971
154.549225
151.364273
178.744751
141.938522
165.322876
134.707306
136.521317
152.186539
124.421616
145.672348
158.871826
146.412552
131.034790
-47.757595
11.906797
9.469567
139.942032
143.136047
163.499481
162.985840
152.875000
149.705505
170.833206
149.676392
149.983322
141.485947
139.272583
147.902832
142.578476
140.733887
141.022675
140.001984
139.470566
126.203339
30.170675
-154.784729
-145.576035
-143.383850
-161.434509
-136.025497
177.615082
15.220620
-176.326813
-149.926407
-156.952087
79.190056
143.045288
61.681755
138.986938
152.015625
117.360771
149.907043
166.700165
124.865715
119.679337
143.191666
-3.738688
-5.685134
3.932683
-18.587622
147.882462
154.354263
142.975250
147.364349
142.215698
173.871445
153.347641
111.519691
155.054794
157.452850
-10.745926
144.386353
138.064056
156.261383
140.363556
-178.776169
150.901001
-6.917102
23.499287
-4.367042
162.013901
154.251114
145.008438
126.112823
149.923737
132.771317
137.852417
120.059639
143.078094
155.075455
151.179550
155.988632
152.564804
140.047668
158.710129
153.106216
163.735382
150.952957
147.250244
163.182541
145.971817
157.492783
138.133102
141.712509
134.464508
145.425430
158.938858
165.096741
12.643031
112.806755
149.012146
148.471252
152.848923
167.523270
128.487488
153.391052
-158.063293
124.147614
120.984009
151.439026
145.914444
148.693192
145.580521
126.938622
135.429535
140.556473
167.214066
178.627533
172.371689
137.668274
119.127892
-49.734745
120.045799
132.036072
115.504967
147.050980
140.721146
130.228973
166.198105
146.731705
165.067017
143.746216
145.341003
159.971008
149.166306
124.484169
165.880814
-25.321575
-46.490456
-33.220341
17.733437
0.745986
-5.680133
10.249276
13.883870
-3.249681
-41.157627
169.156723
163.671295
139.103714
143.210159
120.266098
124.678993
119.373993
141.664154
128.105072
153.992981
118.218575
125.819496
148.090897
160.612778
121.299538
157.820404
125.948013
148.793121
164.072189
144.596893
136.167679
140.642258
160.351654
61.019855
-170.860245
-157.014313
-151.946472
-135.491272
-165.723343
16.141651
37.903095
13.660729
-3.382924
146.740494
45.381649
150.579300
130.916855
132.963425
118.973572
142.886566
148.834229
135.163666
142.854630
133.333649
160.085220
146.388947
156.077911
155.581207
128.342545
129.270035
153.589111
142.669647
150.484909
138.431549
154.153488
131.858871
144.477066
134.681702
141.039276
147.624451
142.245544
117.623047
120.881477
166.777084
129.874588
160.089676
165.626083
143.928528
114.684471
168.252319
142.796967
165.157288
137.269165
155.090668
90.318298
17.920742
9.089558
-148.425003
-27.658350
137.346817
-30.980944
6.178030
4.098827
5.652947
-19.315899
139.770737
143.226929
169.260712
161.965256
160.826935
122.360199
122.859116
138.763290
155.696289
7.596880
-35.079262
-49.352985
139.854431
61.135025
107.793907
164.225754
143.717758
149.963455
147.109467
155.160614
36.753933
69.389595
143.661743
-167.470917
-157.527054
-175.049667
-176.644196
132.139603
-140.689835
162.999115
164.360474
-144.904343
171.717255
177.589355
34.482925
-177.472595
-148.191650
-169.292389
133.912216
-141.564850
-177.467880
18.486958
-167.199661
150.544662
-162.104782
-138.026169
75.162788
132.397659
149.565521
171.690842
121.698608
161.957214
126.397835
158.337662
147.993225
100.782890
132.213577
9.572756
14.025174
-20.097267
-47.017414
-37.443249
-45.799755
-28.561094
157.329361
151.691803
146.445023
164.269287
139.667847
-3.304523
-31.346247
-21.838610
128.111481
131.297150
161.056915
152.315552
-18.296185
-47.989540
131.538559
137.483566
143.797089
146.606766
145.826477
152.094055
146.618271
143.864517
144.839996
138.201080
167.211334
125.410995
109.175850
148.416534
160.590927
132.520325
136.706390
155.595688
120.199249
149.809311
126.758591
146.818130
139.989685
16.875172
114.220345
118.762718
171.941605
151.785599
137.638885
152.711685
147.016724
158.954681
-134.482727
163.264374
-164.038879
-171.251999
30.332294
127.350182
136.406281
153.413193
149.397339
155.683975
136.249939
157.845779
147.541183
133.241928
-4.335489
-3.611837
-36.471619
-31.209991
15.386089
155.555420
144.313614
148.774429
20.736879
-45.171200
127.211487
176.629822
142.631790
124.680153
148.007904
134.971420
143.360641
136.363983
-44.017498
8.567862
-29.210730
-35.117050
-11.771687
168.518387
145.520218
139.454559
124.623253
170.554825
163.678314
171.975845
144.611816
-3.512403
19.306335
-13.538306
-43.568497
4.151147
-30.045540
136.113129
137.851120
159.318420
142.037872
155.932022
164.928207
143.564880
152.386826
115.555702
150.196014
115.861038
-157.113464
-152.219666
-127.421951
-144.585403
154.391968
-151.804993
-162.935150
31.490070
147.723526
157.347351
155.910278
165.132706
124.433075
133.142960
132.756882
174.618088
133.149292
141.277893
153.126038
111.267448
158.094955
159.073486
154.637939
143.975113
156.021408
144.739716
129.264389
141.747971
145.177780
149.762619
169.278641
120.167038
164.065826
27.302547
27.129488
23.837461
60.441940
15.929798
137.371399
134.634094
148.673264
-4.006337
-46.275478
-1.100562
-44.557777
-16.045223
146.390976
158.105865
139.044998
-142.610336
149.095978
154.742462
133.245926
164.204529
175.322479
130.989502
141.905334
146.900848
118.457573
150.859207
129.179626
149.698822
146.083694
161.668732
150.065720
142.603134
148.278961
134.868820
165.489182
147.276657
-43.241276
150.036362
132.426987
-164.671570
113.036568
174.153519
153.867126
166.217148
134.873489
120.143242
162.881134
18.154221
-32.606613
19.818319
-37.822594
129.120972
120.219231
134.621872
133.490356
159.540207
127.226456
148.385788
154.866440
134.805115
-44.824379
137.495392
147.258545
11.746802
122.378586
103.767387
151.098953
140.729401
130.319977
132.350540
-50.821510
-53.411991
-15.581085
-16.624939
18.786537
152.599380
139.347855
148.307877
141.968903
150.153091
149.603516
137.102768
135.296860
139.582611
0.832982
-41.480862
13.160407
20.379927
-7.938326
-1.018756
-30.915730
-48.158665
-32.081825
24.697262
-8.890571
127.382172
111.084457
145.847672
159.912003
-172.791153
131.460663
148.809845
132.871536
-19.027447
0.833452
-29.611481
164.936935
136.118988
136.022705
150.794662
97.849304
138.196381
156.806274
140.338882
142.840546
165.536346
-174.497498
118.861351
146.046814
154.415726
141.611084
127.660439
128.148956
127.859276
136.692566
151.666245
146.376144
136.671692
128.232193
138.774597
142.724426
118.197594
157.071136
154.526001
145.655121
39.093712
-177.791122
-156.074219
-160.811768
-154.909897
156.447235
120.830421
135.547134
147.236740
156.448288
158.956955
147.335297
136.928055
155.892548
151.651718
163.541763
-46.429852
158.504745
145.141785
152.486511
106.969154
136.976608
143.218384
128.379791
113.762016
145.606552
160.787582
148.345901
145.959305
157.731888
159.558380
150.078171
128.561005
166.234879
-160.217850
26.745966
136.218399
159.397873
125.722305
149.421478
124.372742
16.299826
149.749985
-15.272774
11.496614
9.102001
149.024887
177.228210
168.559540
156.665283
165.346024
141.017761
151.956390
153.857788
163.424911
124.801468
162.755188
161.017899
121.384941
68.032860
163.431488
146.075912
-175.816605
117.059494
138.688751
154.133942
174.072311
151.403397
141.634171
164.337616
131.893555
130.818298
157.422867
152.123123
-153.013214
178.772507
27.477694
31.108688
-172.591263
-156.878174
-148.757996
38.381077
17.304363
127.452850
93.841476
158.043213
-11.361808
-35.990227
-7.703292
-46.260937
8.373415
-21.158661
-3.588996
-12.193607
-45.406487
143.435669
142.879791
-167.472412
115.329552
156.358765
131.707245
142.391846
143.868698
148.858765
139.015427
4.436236
35.393326
9.301933
136.065536
149.447998
156.453323
154.104156
147.826721
145.932999
4.854419
-8.366142
-33.024628
143.896088
164.774643
122.105034
163.756989
141.578735
144.172058
122.458069
144.880203
157.773682
-51.679153
31.732397
-44.002132
9.877906
-1.523927
95.734566
144.974152
133.779907
141.354034
156.734589
131.517715
165.942123
148.970718
151.886459
129.369949
138.346130
133.651733
133.345551
132.841980
129.738297
141.102448
174.643234
143.479935
164.774948
170.036209
156.423264
164.537170
154.366013
109.008453
157.684097
111.657173
156.615860
153.135834
146.701630
147.411499
105.357140
142.141144
153.675049
75.339539
130.395004
127.984543
177.939758
133.938248
169.758362
136.416595
161.549637
145.223633
129.097321
141.181259
133.780441
145.337784
143.342224
137.493469
133.058487
128.336563
168.001419
107.054283
129.342087
151.601227
166.828949
146.734299
111.306122
125.794785
150.828430
137.797226
164.511108
145.177643
154.166504
131.968643
50.316040
125.740494
171.944107
147.022415
161.286316
155.499924
135.775833
157.341797
131.215164
162.759033
157.511108
137.872025
146.859802
153.217514
149.619827
126.676369
151.096802
135.159241
146.923752
149.077606
170.236603
138.659012
176.163696
167.099884
125.773994
144.374786
107.346291
147.026093
147.473862
134.642471
154.187988
158.225235
144.095032
149.379822
-9.201373
165.397095
138.070816
167.737656
107.915520
147.528427
133.267990
123.714912
118.328186
132.795486
136.215302
127.359291
130.097824
135.933441
140.310333
154.914673
-2.520026
-15.747098
108.303711
129.846451
157.744003
137.824844
149.608627
150.145096
37.314987
119.399551
146.917328
159.905609
138.968338
150.682541
136.215363
150.989197
150.994446
147.862656
-179.440811
167.933838
170.293045
151.809891
154.378433
142.218079
135.349808
138.506821
38.011341
52.909370
26.029009
30.168108
72.277542
123.588127
142.695724
158.621429
146.952789
169.607544
15.614347
8.459233
-6.011739
-3.234827
140.280716
153.499252
143.961639
156.518234
129.108246
154.885223
123.140244
140.550949
134.625122
160.756195
135.355927
126.313889
147.625549
142.029236
158.356491
-24.687008
-14.199554
-42.724934
-2.418323
-15.340122
148.893204
142.698364
171.899017
158.423325
163.104599
147.869431
134.157745
149.919418
148.106277
141.428970
157.823227
144.813339
140.304504
165.994934
170.524734
150.589264
142.542236
152.888672
164.575592
127.102394
144.265549
140.991714
132.582382
145.192657
149.626328
131.770599
137.220505
155.701828
133.448318
-7.838093
-0.421973
-19.533272
-177.150909
146.994110
124.512459
23.552727
-14.707399
-5.949166
-22.388565
-24.732889
151.900360
160.317917
160.105743
153.781479
125.094933
162.732376
136.985809
153.411621
147.631546
138.606476
116.825790
136.386963
165.279251
29.432383
-16.404846
-45.440998
11.995475
-43.216759
-19.677788
27.574688
0.652221
-32.153191
-41.535172
-1.172197
-41.759995
104.141190
151.581711
148.558075
150.869171
134.494781
149.158646
125.500145
141.698898
150.454819
126.651672
151.118790
157.843094
124.226151
133.696564
130.480515
171.829941
163.592728
141.583115
146.902588
144.352676
147.708511
139.940079
126.173462
141.351517
145.782898
133.322357
35.045315
7.741617
151.365616
127.078247
43.169250
7.818160
22.439457
12.217483
141.892960
32.246616
28.235783
65.753433
32.312801
-117.149689
-155.751587
19.044806
19.841764
154.040314
135.206802
155.143661
121.284225
160.664642
146.792496
20.949678
132.646210
136.735657
-97.154968
137.809082
175.528931
106.601730
152.547318
153.560165
157.138382
-25.945599
-10.774315
-45.207928
-1.210631
2.072165
-6.280570
-38.800636
-45.109379
154.826385
140.488571
127.434303
146.050140
141.087433
151.529770
147.717392
141.459564
149.218338
143.191559
160.491119
149.089600
139.806107
119.584419
167.993607
160.201920
157.319901
163.071732
119.403313
142.863770
150.791626
114.282135
139.953949
145.505539
140.638809
157.336288
137.097046
147.942078
151.245224
170.742386
149.063446
159.285385
131.234009
144.305847
131.341217
121.614738
145.874329
136.941864
129.266510
15.255377
8.065722
-26.126461
6.133315
18.210419
137.066391
126.388451
145.605316
127.590942
167.584061
154.331024
117.489113
0.799174
151.115616
171.388855
177.587662
167.979126
-175.676804
128.586929
139.395844
164.520462
157.506424
135.051788
154.014175
129.440338
138.989944
139.447983
145.884552
131.221420
133.167770
153.295883
154.008026
131.561523
137.039276
123.104622
143.648300
153.178055
148.764496
159.706955
146.532852
141.594971
149.181335
172.382507
157.287262
141.294067
137.066330
91.520508
-2.589441
158.393021
128.367767
159.579224
134.928482
157.221481
120.289307
140.578659
144.665085
151.925583
142.158844
131.257645
132.410278
151.112244
146.792725
162.393265
152.679993
150.948517
171.087723
124.236794
-47.158859
153.454819
142.918442
152.665054
151.590256
171.886948
151.704773
140.772903
125.862648
140.175339
143.486450
13.478188
4.841205
141.639618
151.614487
152.784378
141.669693
149.355148
141.347427
167.707245
136.393555
143.484192
144.522827
145.994308
137.907486
-33.747391
22.109955
123.284035
137.952332
104.443565
-171.617096
125.999077
175.390274
127.611191
148.134064
144.513260
125.049011
111.257027
143.203247
153.909973
143.392853
167.875824
145.404129
133.134064
130.924652
152.290512
135.765701
170.920258
143.618195
142.995010
116.278961
1.528671
143.828094
179.666031
147.869019
145.486145
136.511078
119.093384
156.068771
157.604523
137.574478
140.478210
160.907318
137.017517
135.279129
155.378860
149.146225
-8.214440
-31.509357
139.536835
152.700897
-14.492387
-8.870240
-5.861168
-8.644632
53.253273
137.100906
144.243774
139.198059
139.051819
161.913010
157.292664
156.001907
146.496796
143.660660
137.175293
146.639023
167.899734
133.873062
156.212677
134.142044
167.205566
165.115265
127.447823
3.539944
26.400150
22.727478
43.636623
142.459137
169.598831
157.080490
158.545135
113.795807
136.405930
141.201828
104.730148
139.122559
122.315994
137.904251
136.728424
101.161369
148.628113
153.943405
145.839874
118.329964
148.396530
144.835205
161.344757
135.968323
146.008560
93.926872
134.252579
133.842636
176.415314
141.759384
123.845581
161.743134
120.357407
142.454056
127.006950
151.128571
150.158920
124.009956
147.514465
-42.620907
153.366364
149.250320
144.956757
115.083710
152.083160
157.326202
163.576813
158.609131
147.711243
149.327591
153.498947
169.678772
140.328812
172.526108
119.719658
130.062607
130.554504
143.175797
145.976440
147.389893
127.478661
138.858856
125.632401
148.812729
141.537506
146.807877
175.136581
95.766029
123.450470
152.395752
150.304214
159.579636
145.108566
158.509109
143.919556
119.840454
115.877609
166.803223
117.615005
171.273193
152.827057
135.811035
146.619202
136.716171
146.361145
147.077301
130.409637
130.922073
154.518890
118.683517
147.962830
164.427963
149.762497
130.837494
146.771545
146.842331
39.673054
177.222855
153.693497
138.939056
141.834320
139.325272
123.751083
144.071442
176.444916
131.029099
139.563843
132.663101
159.378754
142.204880
143.388870
146.586044
107.359886
149.474655
163.768707
147.800339
144.438965
160.112991
132.149963
0.617706
-22.901566
16.343597
-50.218937
1.329132
3.794573
5.026014
-6.223244
21.916037
174.848465
154.381912
145.007278
141.645523
147.475082
151.185303
159.158585
144.810059
153.266495
138.921173
128.440521
135.971191
143.561691
142.902084
124.364296
147.923447
138.548584
125.570961
139.501358
135.630829
143.581085
142.136703
144.762497
149.653336
139.614777
128.928040
101.949005
146.800690
152.916214
148.826187
143.877258
132.712326
141.991776
119.602859
135.411880
136.550583
130.342102
126.518494
127.783997
140.780365
150.903458
134.490372
140.607941
-45.590389
-7.968117
-164.935638
152.255783
145.344772
-179.605820
176.846176
138.635178
144.643555
145.999710
111.916199
144.723709
148.224823
135.325394
145.469467
135.096710
83.295540
167.814407
168.348953
147.368774
147.371017
152.709610
151.511246
154.022430
130.942902
129.067123
165.386459
139.479538
155.362320
156.606720
134.204453
-45.019669
-7.352526
-21.759514
-32.630981
17.462975
-40.878532
-0.796476
159.732193
136.877228
162.074554
-38.764271
19.829437
-7.801774
-35.810162
121.914742
153.046402
152.507431
140.460693
133.344711
161.449783
129.599747
152.759094
0.919836
159.511292
119.872330
134.715546
144.519089
168.055359
138.985825
148.937546
126.563560
139.976166
141.587585
139.252014
140.327805
140.395386
113.665764
141.610107
148.782608
136.581451
145.564987
151.949066
137.189438
139.523224
156.955215
144.221390
161.734070
26.406309
-12.351284
-22.084452
-31.904116
-49.568481
-23.517130
17.731060
159.702362
150.140671
116.972176
115.222198
121.224632
2.840693
-14.483829
107.474861
143.981857
159.173431
148.488770
142.800613
137.808395
120.933685
156.495178
117.473007
146.675491
158.895096
145.961594
161.576111
138.929565
141.157196
137.035446
137.177765
-25.840242
-3.428169
-26.407299
-16.606787
9.720632
11.582587
151.721176
148.442215
141.013382
150.779037
154.914185
103.500549
160.972992
129.162643
119.766075
152.228500
140.600616
-36.056782
-4.693106
26.917519
37.814289
35.158840
-14.648312
152.043045
141.064789
141.800735
175.076599
58.404110
24.733273
9.636065
43.448540
2.528013
163.491959
145.045822
144.600021
115.347435
146.024475
114.839790
144.267075
105.590500
130.065201
149.003143
139.210983
147.912445
128.461136
120.088341
33.809322
-2.756976
-5.824299
20.498035
-27.762537
18.091211
2.276151
1.302662
-1.676431
14.344028
0.000000
-16.918833
152.110718
153.103043
159.745026
150.484207
136.044540
91.830124
143.934616
141.849426
137.524506
121.867455
-44.839001
-31.574656
-24.069118
162.358047
144.082520
147.085266
156.836853
153.326981
150.352341
144.017151
64.606133
23.902378
58.198044
102.230331
-159.641205
148.309555
32.343956
2.265981
30.174265
27.201685
140.679703
-68.006943
-149.742722
-122.927986
108.701767
173.912460
132.541229
146.960480
136.303467
156.976013
137.395004
165.252411
130.295151
166.977600
155.582474
167.504532
136.567062
138.619583
159.086975
155.730148
154.410019
117.484177
135.013443
153.961227
110.618011
129.787064
152.145752
135.315186
134.890747
158.097061
150.089203
148.555847
168.971146
148.397903
152.105194
162.526505
151.598068
164.411194
142.787231
138.526154
131.472015
123.016464
0.228997
-46.456703
168.336258
155.795029
147.430527
135.397125
-31.373823
-45.908703
-54.643803
-16.330109
-37.537659
6.202448
14.786756
-36.077415
-23.120403
-1.348427
-5.241422
8.758718
-29.418932
12.577645
136.294785
154.317398
132.763290
151.089142
174.988113
-37.727581
-3.775327
2.346520
23.899309
124.060791
148.055450
150.308395
156.456055
150.781815
146.615036
154.987198
145.597229
156.465988
135.524445
110.286522
142.308151
154.397446
135.339951
139.198517
107.057190
156.182129
158.096222
147.180847
159.920273
-48.556351
-10.936231
-44.053608
147.387863
155.814453
138.280365
160.246201
152.725647
138.950851
156.185608
159.861771
149.091553
139.287109
127.713394
160.260117
143.930267
147.053131
154.655441
130.483871
126.328209
154.551086
-174.819702
136.871002
139.764343
147.446106
158.163177
149.068832
129.624817
129.536804
134.053940
-15.302343
109.346863
137.454559
132.772079
148.385544
172.339340
171.488434
144.944534
4.290669
6.338833
10.886381
15.358727
-41.705086
-14.881689
138.822922
127.404961
149.373108
3.253715
-33.458942
141.376495
165.624771
144.044846
173.076141
152.532455
155.186920
154.656784
129.404602
150.128510
138.710129
133.198898
146.354828
138.534241
151.897079
112.826881
-168.078201
-165.960983
-162.723572
-144.373779
-167.535233
-167.134186
154.778961
-153.714554
155.510574
151.503586
136.019028
168.819138
-13.210980
5.183759
137.960953
141.029327
1.401094
-42.218967
0.665879
11.890863
-37.317005
-1.581648
-0.359909
-47.036362
-4.310798
161.736038
147.297897
66.267227
142.923141
163.951340
146.597702
136.456116
159.944901
6.009912
-20.427769
-26.047657
13.501509
160.023865
140.287918
149.699768
150.527863
159.401443
166.762344
106.201660
152.579926
151.781784
154.630478
163.507782
130.989090
124.487297
153.963242
137.921921
154.859177
156.153595
130.781754
129.156113
140.028656
115.934517
141.222214
131.220062
139.403336
154.711365
155.250656
177.504166
106.648979
-4.793177
-42.022408
2.892523
7.608444
10.882005
-22.954935
-33.406124
-17.251575
12.946696
-24.887257
-36.217361
-6.097379
43.551949
-16.040070
-3.236642
-4.175231
117.383736
157.878891
146.923843
175.033539
135.650711
169.565613
133.846695
168.409409
145.576645
131.275604
-24.144188
-44.915276
-3.587850
-37.509525
-2.186775
-16.652096
27.539291
-2.949288
-30.138533
23.777256
-37.354309
3.991254
-22.472376
-16.717981
19.799856
5.943825
-41.629597
-41.437370
146.382339
102.756096
120.585396
19.530647
154.467529
139.342712
146.204803
124.447594
151.487503
-12.633900
20.683884
-62.622231
139.602371
151.892746
141.523636
140.639206
124.796104
147.585800
135.149704
113.248955
156.624481
141.651794
159.008881
159.356934
131.598877
164.091782
153.772385
142.703278
141.725296
143.767899
154.327896
118.900612
157.971481
154.418991
174.375900
140.655823
124.002296
119.936829
153.170441
175.055801
0.804299
5.912678
-32.333519
146.952530
-170.412979
10.213785
-37.798164
-16.147190
-6.584247
15.626677
152.588531
153.433517
163.028931
145.803482
-12.284162
15.047326
22.735254
8.852060
-19.855062
-44.789772
-13.563754
-1.614588
-11.110477
-43.882286
-34.652328
-21.345165
-1.674445
129.672043
150.857727
153.492661
136.177734
125.996437
169.858078
159.184494
153.557220
141.072128
117.766823
150.756897
-51.186409
27.345371
-3.706708
-13.434115
-48.480801
26.150261
-30.034216
1.820912
9.944631
-16.551888
-4.288341
7.373498
149.578232
150.460098
119.990189
158.358826
120.977425
156.264435
171.573303
116.683365
155.602554
150.175552
150.462921
151.686996
157.235657
151.546509
157.123947
146.036499
130.020477
136.602264
145.665405
152.653564
-179.235092
159.454025
145.987244
136.354797
148.214066
4.515141
12.188335
-31.296293
0.139882
132.414871
140.212128
6.101622
1.950536
168.746964
63.238792
-39.733433
-30.425062
-14.362323
-13.143717
10.399376
-36.533295
-28.394585
132.500320
130.923096
160.377335
143.688843
143.652222
164.347244
153.261993
158.419113
156.379776
146.689774
147.568604
143.566986
145.841904
110.021744
163.976273
45.939362
26.142752
18.280470
21.570171
50.949360
-158.179855
108.288124
44.160770
105.671654
-163.813721
-153.304016
142.820648
151.000565
147.778290
147.450806
141.409317
133.197495
148.080475
135.205307
146.757446
172.990875
165.654358
115.324432
135.560883
165.050858
148.919067
134.937500
130.026703
146.588745
163.238312
146.333542
106.737122
110.068634
142.017487
99.253876
129.173721
148.483826
24.058743
23.057779
139.953857
150.362503
117.405464
174.497635
135.057983
141.613754
142.673370
117.648979
122.130493
144.448486
169.140808
114.277229
159.226074
135.338913
144.384109
149.132782
145.460190
116.098808
141.952789
103.285439
153.365707
167.623672
153.307373
146.994354
159.351883
162.325470
165.770615
-38.285206
-24.634052
-39.821507
-49.564556
15.489098
-4.434558
-16.031860
-23.942230
-6.660971
-33.837513
-44.685490
129.013550
155.127823
141.782578
146.772720
143.024551
144.067245
134.165924
153.198135
139.188553
164.407425
171.278229
97.378021
23.434402
158.818863
128.552307
-133.111374
-165.056015
-141.136124
-150.633728
-131.035187
11.403441
74.038704
148.931427
128.010345
139.779724
168.848404
132.262573
135.142395
127.330650
146.466003
147.698883
120.899536
167.294922
145.952774
135.327789
148.640945
172.280457
137.434006
168.515518
158.798828
172.115524
51.985722
37.947674
-41.023117
123.707573
134.269165
148.641830
-51.342140
-14.219032
8.390330
21.503880
-24.702368
-9.519235
167.237564
166.217804
130.650406
149.078049
156.908142
143.849365
145.684570
136.406204
141.816452
147.314209
120.621109
155.279617
-5.057142
-21.946941
1.559469
2.255332
-7.390615
-1.845254
1.753235
6.083570
3.494856
6.606576
1.814128
19.232054
-40.245144
-9.311837
0.362077
-17.727604
-45.769249
12.120145
19.366879
-7.716427
-42.241718
6.014412
60.195934
-40.071632
15.333137
1.634824
-9.434256
-4.694650
31.889858
146.353729
137.942581
149.971954
146.860260
161.464111
136.271118
117.019371
158.796768
161.329132
147.764893
123.345749
132.821777
125.902306
126.787567
130.557236
118.034607
11.871887
-44.961937
-39.215195
-5.970118
-24.940350
9.107613
-12.125154
9.970602
-39.414303
-42.062077
-40.294613
-33.665916
21.352331
-39.096268
15.595800
165.648193
130.069458
125.313095
154.661469
111.953362
144.371750
146.712189
162.698639
143.929123
138.501648
32.166721
84.581276
108.730286
38.361755
123.250977
149.559067
149.026031
147.581345
124.840172
159.436935
155.455185
147.417908
119.424706
152.961563
123.171227
130.198792
109.722076
150.017563
139.037094
156.501846
133.157700
144.192841
154.275574
151.945786
141.697708
172.989761
142.761368
143.869370
141.912369
148.638641
158.304596
153.139618
143.146622
29.917114
3.143857
0.662047
-23.683918
-6.906545
1.258655
0.510141
152.112152
154.908020
116.166229
161.725601
132.988144
137.676956
138.870483
137.066589
143.303284
131.443954
150.523300
21.667185
140.814056
160.839859
119.841125
143.877960
142.951309
123.637390
134.903030
141.312332
125.632912
-10.807603
26.226097
1.523670
38.711441
-46.358677
-34.045208
-25.448572
-14.397128
0.770248
-4.617067
-45.183010
17.892273
27.701822
-8.439896
146.447968
147.929657
143.371216
151.082214
136.260712
138.395859
143.644775
153.105164
166.904221
153.036118
151.701126
162.311722
149.892761
125.128761
151.332184
166.809708
155.024185
154.170547
36.550846
57.277607
83.121460
141.131256
143.252594
133.684509
133.800629
120.626106
145.603943
144.276215
138.018707
136.298706
144.469513
142.816345
138.003754
170.022614
145.440598
149.248962
149.195251
135.825058
119.608597
121.031029
160.252167
147.005707
-179.490234
172.253708
141.799942
100.995056
143.542938
139.293747
159.681061
122.072235
-29.749887
-0.678397
-78.685287
0.933561
-32.015903
142.036179
141.100266
133.292999
150.798538
123.545517
166.968124
142.274139
132.112305
144.190491
131.499878
134.161514
123.358307
132.085052
169.647690
108.219849
153.012634
126.715210
131.448044
151.139832
126.471695
-174.033508
161.857101
135.994354
6.360202
-27.277431
14.062019
3.968571
-7.645985
13.252891
152.209976
117.444374
150.014420
135.137436
143.455139
147.371368
148.084976
132.577286
170.522049
123.118088
136.300156
119.894051
160.353683
134.642395
132.294144
170.630630
-41.212608
8.734486
28.716562
28.701744
-19.871426
47.129204
-46.541019
-17.987524
-45.142139
155.709198
159.472473
155.691864
121.748474
-41.252403
-11.302439
-47.789673
-44.949905
-18.698822
2.709566
-45.886635
-34.507038
-19.103079
15.868775
167.257462
151.190140
145.915680
135.823410
146.803864
139.993591
8.959427
21.348242
22.794447
148.811859
128.737839
145.337418
156.858521
149.844879
165.574356
146.515869
150.481583
126.851822
153.627930
125.005074
-1.529567
10.805472
-32.571400
-18.149813
130.183212
101.239136
149.682434
156.975510
130.473358
121.747238
171.194122
170.931229
150.815689
163.910339
147.444839
152.542923
125.049187
142.198044
163.522583
158.851669
115.062630
128.816330
152.239670
156.548538
157.578125
158.167252
145.211868
169.702057
152.357529
148.582642
145.489105
144.118866
141.887970
135.308121
145.203400
172.357498
122.655243
132.163025
156.176605
166.509705
165.217346
9.707942
-1.088225
-30.336178
-10.182885
12.216998
12.415571
-35.060589
-3.233617
-43.034241
-42.696423
-38.655991
-2.664107
-1.393391
18.731953
-12.455283
135.733032
148.122864
149.351532
142.975555
167.790771
155.936523
145.300217
151.589890
140.854584
139.230331
137.017227
161.019684
121.099045
154.683075
147.075760
134.691452
162.271667
134.098236
131.034042
140.199112
146.899734
144.074005
169.655319
167.725189
137.472427
150.598999
152.176346
153.152710
148.825348
138.551849
145.764191
134.001389
151.385162
135.923767
-15.148218
-10.855217
3.037508
25.842005
18.384605
-8.070296
150.226242
147.906677
147.499832
147.632446
143.075241
144.206726
131.811600
127.198746
148.984589
137.687256
126.073593
141.610367
145.048538
173.092682
138.262329
133.398697
137.435699
134.451172
145.519180
-48.487976
-1.670349
-27.720982
-22.373299
-46.041687
2.821818
-37.962688
8.865854
-42.061600
-1.925188
-19.107971
-5.118143
8.726026
149.377747
141.046097
153.860382
130.614746
158.965256
132.650955
145.666367
142.273499
136.972992
169.028610
113.929924
141.150681
158.399811
165.652725
-37.207836
-0.906766
147.592697
158.320816
134.897278
135.683289
143.521942
154.178192
143.109116
157.874359
144.154831
142.213165
143.601364
137.121674
139.604919
-28.163136
-1.740013
-39.361416
-42.511784
-10.191651
151.281799
150.093048
148.618484
144.513794
156.695694
174.557480
125.130302
115.323830
156.110626
155.588577
151.596863
-136.754074
125.422760
140.216797
158.102249
144.667175
138.943604
150.054855
128.833557
148.783295
20.921482
13.786557
7.339411
137.405731
140.897171
155.255539
156.207245
149.644623
152.655197
138.345215
141.740509
137.567719
157.800964
115.785156
156.616135
126.459305
126.955368
142.593567
141.423569
119.178215
151.412247
106.083206
61.958881
147.994202
159.073563
161.658279
131.012924
158.775681
171.125320
153.652359
140.140259
149.973007
164.649170
164.636963
147.398300
140.903824
144.804840
-176.007019
137.525909
136.270081
126.669891
133.276566
150.708939
176.978958
145.364151
143.289825
165.044037
141.534683
151.640656
159.142029
147.504684
156.570663
155.978607
137.701065
62.225201
8.267524
8.843690
19.997753
23.367977
-15.470890
16.671726
120.960129
143.752106
139.099838
0.364769
-7.013667
136.393402
165.526428
105.236267
150.889679
144.045334
147.766296
140.961212
127.489052
123.203423
122.880424
-45.558300
-9.652068
167.753433
124.823418
134.017288
139.356247
143.455185
175.204361
152.310455
156.832260
165.994766
150.090469
135.006393
159.099564
137.415405
155.366058
139.451172
153.039673
150.519562
147.551620
135.477371
140.951355
162.148438
121.723091
166.494675
153.522018
163.267776
29.282539
91.103828
147.194809
135.571487
141.261658
139.650589
154.848495
162.416168
179.698669
-15.875806
6.812443
144.409744
164.002563
-19.087532
-42.130821
4.916375
134.013168
140.534393
118.616966
156.742294
4.931613
93.915810
128.069839
132.326050
-29.930813
9.662533
160.642654
113.255974
149.719025
161.716766
158.444382
138.353226
159.332916
157.223053
138.983276
114.956520
150.483475
171.184906
150.323227
131.754532
146.662033
127.568542
11.331258
-25.257797
-39.942875
-43.654999
-26.787672
-10.223122
-30.938389
11.314263
151.746841
128.570831
153.857346
129.007217
140.489716
175.019562
138.347824
138.722931
106.253143
154.072708
-14.100227
8.054543
165.930176
139.621643
126.186523
164.898468
129.117065
145.294128
143.067200
-47.100800
-28.730278
3.180262
3.012269
-18.714931
23.895868
146.886932
141.218155
147.740082
155.298996
126.382492
165.748276
123.378616
150.963745
115.325073
164.265717
157.660782
124.103249
151.808929
142.275940
135.097198
145.721970
149.390808
129.665588
156.386154
137.977386
150.573608
145.327133
153.670822
143.772217
-7.368626
3.234464
45.504528
9.941823
-42.894039
20.848734
15.147538
140.527069
151.736115
157.469162
152.984009
162.070892
126.960693
143.031494
-39.461231
-44.224247
166.592041
-50.392021
-1.193538
22.486042
-37.351860
-10.296672
154.710754
15.649670
-34.647453
155.522812
147.389816
143.290894
138.312332
143.090363
160.824387
-43.845989
24.628004
-7.897346
4.749038
-2.745378
13.605062
15.193357
150.128098
175.261322
131.018539
138.700455
168.836014
168.039185
154.955841
143.179764
148.242828
140.921356
164.215851
160.740005
142.794937
158.592743
139.836670
141.066803
145.429520
176.038971
145.494934
171.922379
148.195984
135.322617
150.938354
161.782104
179.760971
144.223587
140.163116
135.947647
156.118698
161.507202
144.719421
141.041077
156.180710
138.919037
152.556030
156.199615
153.047989
133.437485
139.436142
153.701843
174.570084
134.209335
105.578934
163.032379
155.524643
115.030968
152.264328
135.578995
153.785187
143.664093
-34.299839
-23.912060
-7.491716
-7.729439
162.875183
169.254776
137.535248
145.659225
162.039597
132.600250
-27.472771
7.913486
-36.790459
-40.813847
-31.131765
15.242418
-0.423362
7.115132
-40.046810
-3.286642
147.669479
129.253571
144.466003
133.025925
143.628326
140.675873
144.849365
153.651306
124.830826
9.274681
-42.051918
-12.035372
134.609604
148.110397
137.948410
135.406006
130.926620
157.440262
146.267639
139.229416
150.929245
140.252899
150.372498
154.476074
-46.886971
138.933640
135.023132
-80.905891
-9.456252
166.160202
138.688049
165.936859
139.933441
154.086670
146.903473
141.242874
172.046051
132.269577
15.693037
-3.682701
5.469021
-47.508247
144.248596
-179.888092
152.048050
138.204575
146.760330
125.415192
157.351395
17.210983
169.857437
133.478821
-37.091824
141.216690
154.596222
150.193726
149.370331
154.938400
134.616974
166.437378
135.835175
138.429810
128.806015
140.190414
127.648773
113.732018
151.695160
157.826675
152.590866
136.083954
146.745193
135.279510
162.118759
142.373123
142.579102
-55.558704
9.902402
-2.257588
-5.857522
-176.091187
-178.072968
160.661667
154.609192
154.139679
148.804276
135.935577
152.745377
134.277023
153.888901
144.385818
148.054428
153.595306
140.490356
132.780991
156.149048
162.661255
141.814835
138.045090
141.526657
166.595139
140.192078
147.513474
128.985626
144.549316
163.780991
130.379013
147.635834
152.287003
157.397308
140.023804
-36.670177
151.352127
148.396973
140.057358
162.517181
137.652451
147.697662
142.865280
16.961884
148.720993
116.291870
114.315178
136.012360
121.963730
139.310410
151.886658
147.809143
150.713303
-42.015301
-6.061424
-38.090332
10.523678
3.113007
-21.202461
-22.264469
17.940830
-21.088821
158.609848
157.494171
144.033859
168.698288
152.398392
136.658508
1.075928
-18.807480
-36.837639
16.217098
29.938087
19.529707
18.516781
-23.426603
5.334322
-26.247486
139.009506
121.132637
155.319397
149.927444
143.136459
163.729752
142.554535
141.126266
101.499420
117.534233
-32.960022
117.032051
144.865585
117.150032
135.624435
148.593842
155.111328
168.169876
132.725220
123.197098
139.918472
133.908157
165.176254
177.532150
167.916428
157.956680
127.070557
155.959564
148.564819
4.927679
4.004039
-35.455048
10.546186
-20.484524
-19.965803
162.674149
133.684097
142.538666
137.752197
144.568527
148.129639
173.741028
-21.553574
9.514753
156.731766
128.099640
153.173752
134.668121
151.971237
127.383186
179.836868
153.421417
155.252579
135.404388
174.804550
157.216324
-42.458729
107.649414
145.003403
142.067139
4.436059
-41.270603
-6.449169
147.158859
134.903961
157.015472
147.878143
45.292477
-10.593493
-40.830444
153.931534
133.004410
138.859283
139.668869
145.054016
135.847031
159.412109
117.229805
132.637772
154.785294
136.497665
128.344299
148.361038
155.129623
143.790344
129.236420
127.989555
137.759918
141.751694
150.684143
153.543549
148.281219
156.423355
150.838074
149.449448
155.881454
151.752441
131.645462
6.768483
12.751852
-29.604334
15.143708
65.856590
167.839493
146.593155
152.768890
109.435059
159.829514
127.906868
11.587876
-4.345416
65.383881
17.758421
152.809982
115.870407
128.196854
-19.138149
-40.911751
16.239948
-31.631567
-28.718990
-0.270520
160.752960
5.613389
135.503845
96.991661
151.996414
149.063187
145.392151
158.157059
-176.459320
127.431000
132.545258
159.228561
108.505783
162.782867
159.846329
-6.237405
19.337475
-11.624915
8.719878
149.321198
154.987030
129.980377
133.873810
146.308029
10.892582
-4.453818
6.890737
-0.879822
142.942261
130.693253
-32.342377
12.445271
-7.254688
142.109314
129.225418
164.651871
-42.000027
-21.289627
2.419213
-0.141274
10.217386
-45.303654
-12.333422
3.652966
-41.690109
-20.746464
-11.373833
12.774468
47.034924
-26.923296
-29.799601
-21.931046
15.853557
10.623063
-16.019577
-7.279553
-34.947563
-47.901794
-32.783268
5.304669
2.346853
-42.038330
-39.279652
-1.246312
-38.907890
-20.651110
-28.214552
-4.071983
154.409943
-23.443855
26.036325
13.673130
-22.770847
-14.943172
-10.881805
-5.652532
140.879822
115.328392
107.413200
155.267639
139.125717
158.322372
108.036415
138.327255
150.087799
143.102814
162.744965
151.141403
132.635513
29.769587
14.104980
17.794395
9.276608
-1.988791
-8.729875
4.544631
-44.624966
-2.688535
-39.305321
25.546345
-1.049225
16.112339
-40.706070
-37.618290
2.249772
-11.475486
143.957047
146.646667
145.537949
132.586227
140.609680
159.616776
-178.976440
-37.659142
19.208307
119.960464
136.222534
130.070999
-41.179794
30.401829
8.488828
5.853572
35.821373
-3.867309
136.790115
146.681259
127.507576
156.856781
135.353333
144.261078
152.062195
153.702347
142.726181
145.952713
142.806030
110.112045
140.470337
177.510193
136.946091
122.578117
150.742737
147.485641
24.056280
-29.396265
-8.968895
-1.030786
-21.140354
12.789596
-19.252344
43.169739
26.107082
-38.483917
-26.783855
-47.322708
23.925831
5.565951
5.419420
-8.304184
9.967781
119.490051
170.592926
145.253418
119.543739
144.223770
-1.596549
16.314627
-32.899132
25.896614
146.756882
161.091629
146.485443
117.084793
99.111183
147.954926
158.885010
121.691071
151.154221
147.365524
130.821640
139.550980
142.877274
154.723755
139.209991
152.841629
166.625031
169.535782
135.157288
153.955719
149.590210
148.966003
155.915802
142.599380
155.394745
139.589828
164.074341
132.695618
87.205185
-5.402471
-34.499016
-15.441737
21.340445
8.508331
9.737001
-14.998525
-42.676651
4.092181
-43.733578
-17.678671
23.819218
-6.481711
22.028769
1.159440
29.345839
-47.245358
175.376480
149.666122
130.203506
154.028107
136.166367
163.474075
147.624344
147.817093
145.314865
107.444435
136.407242
135.173447
158.979843
158.498627
146.602081
176.424393
168.399048
135.780609
150.811020
134.265945
166.199310
159.832214
150.343979
143.803940
140.938568
147.776886
124.838966
164.637482
119.573257
151.385864
149.809174
143.763000
141.226532
140.980560
156.149368
123.701492
135.718323
130.476578
137.424744
162.670288
165.086548
125.215691
153.120422
109.978432
140.014221
143.424133
166.278229
138.467422
161.681625
127.583298
165.443741
139.472778
120.805359
154.733978
125.493927
116.776787
134.221909
175.123703
-1.943098
-21.761114
-2.440398
-37.386475
37.562176
163.222748
129.317963
122.487099
-13.799006
10.313243
7.504697
9.719661
-6.207820
1.896820
-1.016641
-19.122341
125.983788
137.823532
147.655731
147.469589
141.311691
161.133255
137.967697
128.792664
148.833450
117.108833
137.771103
143.268921
134.982666
133.090607
102.221176
145.025787
139.791473
148.856781
123.605614
138.638947
173.478592
142.419662
138.536057
142.230774
-4.335308
3.382809
1.412362
129.514969
134.864731
143.010956
144.036179
135.226440
149.144745
162.188919
149.605011
176.496353
134.180344
149.964905
150.848648
147.783981
155.102859
150.921539
173.500732
146.353165
131.670761
140.946976
157.582916
152.887222
111.267220
-17.101971
-2.429466
5.219131
1.113818
21.500301
-10.717628
140.202576
-14.933515
-21.021177
150.078873
61.502968
113.549934
156.689484
133.745377
144.181900
137.121597
107.170563
-32.246372
6.598735
33.268642
13.750484
14.418593
3.011229
152.988586
139.869629
154.327438
142.168549
140.890396
169.246445
168.616135
164.475540
42.065079
12.178610
169.168686
153.167221
137.064957
142.014908
115.637436
136.678848
149.877136
152.074356
147.465820
142.290237
141.500290
155.037018
149.250412
130.005295
151.655502
174.541397
139.606674
166.008240
137.419174
146.507141
156.656342
137.890717
110.116920
162.510895
127.820412
140.494553
116.221710
136.140503
156.231552
159.867340
117.821846
149.664642
141.888077
158.235428
-4.105654
153.335251
141.392319
133.089035
135.561264
150.849152
152.075241
130.766953
143.188660
128.384628
179.517044
130.987671
171.590820
141.673737
152.422867
164.808212
173.346970
150.037552
136.765686
134.882141
141.801270
145.885391
142.720688
128.478851
131.894684
-32.891933
2.091157
169.720062
137.530228
147.816895
143.865173
149.415253
150.091370
100.638031
138.785370
162.147964
145.670654
153.313736
146.246857
-41.999191
-7.296970
-43.389004
169.816284
136.979370
155.873245
157.632050
135.214798
153.950714
175.264664
151.749527
155.044281
150.691177
169.200607
154.664536
134.477448
170.006363
136.638351
120.462799
128.657852
127.942657
157.389236
145.119598
147.110489
133.943420
140.494644
136.322174
-112.572205
156.834259
162.389618
115.800964
145.299759
130.111069
10.903546
-19.253286
42.124462
-22.762543
8.920198
-14.988532
-26.459774
-42.667213
27.423132
122.173553
149.419891
139.768417
155.997269
167.030609
150.723831
143.452377
135.823502
40.065319
-40.676895
-14.876637
23.881365
10.411477
-3.489193
7.255148
-8.691268
-37.667049
-43.226223
9.693715
-13.992968
18.148520
166.413239
148.701385
160.142212
178.619431
-21.185684
-8.100623
154.051483
136.960144
157.837967
140.144241
164.476425
155.802902
125.967476
141.486404
145.690598
152.167572
135.147491
150.362045
144.374603
115.576851
140.676834
133.201981
156.255188
130.562439
139.843796
143.354324
157.955383
145.327286
162.019516
154.681213
153.279953
135.803452
139.272247
-174.529968
175.246994
129.921585
107.122116
145.765961
133.610184
151.793823
144.245560
176.368210
146.786453
161.580414
147.717758
143.212128
152.546188
134.880463
144.579742
140.514008
163.294220
136.967163
137.794754
147.348373
139.204376
112.664207
129.588943
154.309204
132.778076
160.235855
139.507462
147.311386
148.848495
151.210464
177.987732
119.318344
164.555740
139.178574
141.623199
137.252426
154.191803
-21.941906
-12.181669
16.841633
-36.855759
-42.548550
36.122650
63.351257
-177.135681
151.798721
9.787556
1.251013
-0.786836
3.088637
-33.246433
165.710327
149.220718
138.396683
136.484970
123.647507
151.857605
138.120193
171.002853
125.008873
153.273056
141.367676
129.246399
146.432571
163.640289
167.704529
151.716202
144.920273
99.818459
174.224228
136.395844
133.505157
137.191696
145.051926
139.911499
131.501160
144.858276
157.253693
155.262115
163.223923
135.356125
8.973691
-3.420050
-12.767640
1.138320
145.841660
41.174355
38.467888
45.447781
144.036682
155.616898
149.910507
134.240677
143.952759
139.442108
161.705109
140.415161
139.632339
158.576172
135.804886
148.643478
148.095032
157.710556
145.107285
99.046173
-53.907005
146.754730
152.893158
126.543030
146.240097
175.623718
129.236496
165.658997
145.484818
168.084503
162.728653
150.996902
139.247528
149.167267
151.545700
146.371002
159.789230
159.445816
152.454010
-25.641535
143.792480
160.347656
147.893051
141.601395
148.368881
147.900391
143.916931
164.270370
141.049820
150.884781
-8.921938
-25.214239
143.019379
144.216003
146.592163
131.300659
156.202576
153.181732
154.708023
140.616165
6.706686
133.435242
142.212860
118.445023
152.204651
163.674210
161.404190
138.211349
142.621277
138.422562
145.110123
124.077278
151.540253
139.003815
137.878021
148.253571
147.856735
159.729553
152.210098
144.475418
136.127304
165.031631
146.006973
173.309845
-3.261828
-5.719848
121.391060
120.298965
166.325104
2.206111
13.285505
122.294479
171.196091
147.555008
138.605301
129.573273
135.660751
139.608582
147.658905
129.003830
145.876266
170.294556
-6.643902
136.746445
149.204102
155.233353
142.672043
136.252930
149.662186
159.131958
129.998322
141.163467
132.290665
155.548615
138.481415
111.127998
159.536209
141.545151
149.404999
165.772415
139.698288
130.727188
154.106689
146.336548
137.335770
154.096924
152.290863
178.677353
119.084686
147.487671
152.777786
142.996460
121.644981
167.228653
152.201843
127.610794
0.382061
-9.773060
-26.904337
172.293442
154.846664
134.759659
2.484671
3.398457
-18.598654
13.683154
149.146378
147.437256
136.423782
148.505707
134.768356
138.871033
109.931564
127.973259
137.462799
148.799362
12.682228
-37.058201
-32.878273
5.789431
145.893463
145.732300
150.331192
119.925026
138.962280
153.043472
153.095459
131.466522
148.002151
136.415649
149.505783
157.080002
158.144669
145.075287
130.945694
136.227921
131.483597
-1.423128
161.800339
-50.561874
147.946869
173.888031
141.383011
27.851410
149.597198
139.275116
169.314224
146.866714
130.757355
117.501541
133.105347
132.421509
125.420830
115.417320
109.568993
136.976257
139.045624
160.425369
176.482910
109.044937
127.743767
8.614362
126.556503
161.526794
-137.915283
166.776718
-163.906708
125.554008
-155.781830
150.186188
-152.014862
22.157297
175.118317
142.070679
136.893356
134.882935
151.817993
147.690002
135.374100
140.902649
131.006882
142.306870
167.894958
155.169861
147.582367
141.831543
177.008453
157.958054
136.969635
25.596672
-11.989838
-179.613861
178.433136
159.823883
133.440598
142.803787
152.433578
168.867462
155.716583
149.185974
132.789108
118.613083
-17.841024
11.524648
-35.170456
158.374130
153.070801
142.368988
116.355667
135.101212
167.235291
152.766968
114.742088
125.237198
130.241486
161.822754
161.867676
5.299605
4.324724
-33.067879
-7.033134
150.461304
137.140945
153.861450
136.013901
148.704208
133.809738
151.853073
140.407181
172.785248
144.151642
146.250305
-18.312714
-5.842243
0.209357
3.288905
3.415696
48.386742
154.628922
150.140213
146.617218
158.313828
115.156860
164.668900
149.703674
132.535065
149.740982
137.873856
131.586121
95.153587
154.807846
144.919907
150.636337
143.358704
145.264587
158.632690
123.151230
142.754944
146.338272
139.945480
151.550934
114.617989
145.822021
162.128174
155.167038
152.697128
138.750259
146.972931
140.266739
149.874146
140.189957
138.509842
156.161789
129.473709
115.180931
110.040298
148.592300
149.819977
165.809479
162.805832
136.273666
-50.764248
-2.235896
27.487921
147.332581
144.238464
-2.869694
133.754715
131.738693
124.632629
149.498322
150.181824
120.508789
149.595642
153.697083
145.283386
144.102509
125.685471
141.390945
132.722641
148.718674
152.935318
126.748619
150.219727
-40.883739
10.577227
-5.212557
-0.738605
16.457027
134.474396
-14.087325
-11.086226
7.850279
-17.720089
-11.089120
-21.650131
-12.236381
-57.619972
141.013840
142.057404
153.464951
142.485336
163.796021
149.581711
158.780243
135.608093
-41.975414
-22.179724
22.345335
7.901421
141.566101
131.228882
124.340500
128.015274
147.692245
152.059494
132.966721
140.628616
130.446213
149.386612
151.704315
145.426468
142.643509
138.069351
133.705414
162.442764
121.312401
133.320251
146.020523
128.857666
106.708366
143.289963
136.207031
108.229263
149.194061
164.954575
162.639832
163.834091
171.251297
-161.910614
121.885841
144.639664
144.435349
154.827942
151.556503
165.719131
124.085953
125.778313
149.169449
149.509506
121.768524
-3.159015
16.719252
-88.058769
30.748581
-40.063492
146.130493
147.152969
145.106827
148.016251
-8.152132
38.147232
25.157911
4.357524
-15.025645
-45.695057
145.090775
141.348679
149.148651
161.778275
121.112717
133.197739
167.413010
153.288254
147.135056
156.975662
131.619293
140.712296
172.851685
1.527903
4.680860
12.027376
-41.710083
-10.248124
-4.974844
-12.331807
-40.651806
-38.840569
139.991714
151.257568
166.517853
138.084595
144.829788
137.093338
144.067337
128.892319
157.109772
106.408035
-178.347794
144.879105
38.133148
-37.967587
-8.850484
14.883485
-7.432155
151.696274
141.508759
121.859856
132.066666
140.671066
-13.059711
11.214839
134.471725
135.762161
145.950058
153.654785
150.362885
144.771118
120.105835
125.088867
164.299194
156.834091
148.817139
120.723000
131.841827
143.327667
171.042236
149.870392
163.381226
155.244171
135.359039
159.547516
135.352875
137.190353
118.918915
165.151474
162.218597
154.521561
135.806854
122.296249
164.641449
136.018372
125.978996
112.560158
14.479104
-156.252380
12.000813
20.854912
14.816365
44.223167
38.293270
169.658249
131.728485
140.228775
151.563782
131.557312
139.989563
155.196747
141.982712
143.034271
144.755646
145.930145
140.391968
137.480576
144.568634
136.561249
139.800415
154.626297
130.664368
106.495163
150.688370
144.080078
101.662582
156.189301
146.431839
150.060623
114.608574
141.355011
167.920212
0.668518
146.896988
131.973831
149.309464
154.882767
144.613968
156.849457
166.168427
161.495193
146.379929
157.348404
142.250381
11.152737
-13.498071
126.019333
-22.236141
159.701767
147.400864
-19.991369
4.679730
-20.344320
-2.989306
-51.804779
13.193844
-7.770364
-14.817221
-38.168011
-41.728985
28.353500
-23.621176
-25.541948
-15.916889
-10.416710
145.156281
162.932724
12.958900
-13.006102
-29.122801
21.871984
-12.869693
-20.299076
4.941614
-39.227749
-43.433468
3.052680
-39.714508
-3.249500
-22.541250
161.097931
-154.856613
139.596329
141.866776
117.072990
128.056747
142.442871
154.062988
170.534073
132.361130
168.044098
103.838272
7.583022
-45.407810
-7.478582
-15.916317
-41.787270
-37.980122
143.372681
151.831818
166.427994
158.684799
142.215027
125.606544
159.091309
149.461960
133.495117
113.641754
140.728897
-3.667623
41.732937
-162.584213
149.406372
26.671190
154.857590
133.313049
166.675827
144.161621
164.059677
146.738495
176.443100
120.727249
133.926712
136.875427
154.326233
150.786224
151.925934
158.080093
133.411484
144.608124
149.755844
141.058350
158.259918
139.968826
-161.044998
143.617752
118.534485
-18.785658
-1.907315
17.971958
25.605404
10.033974
6.681754
-0.720636
23.275883
17.228252
9.769176
130.497940
146.716034
145.635712
124.998192
150.917389
171.431168
146.509659
124.318726
18.982719
13.112668
-41.856209
-11.484237
144.179520
144.792038
141.579041
161.817505
128.811539
156.742523
161.064590
3.322839
17.829775
149.352356
138.914368
157.829987
121.590256
167.207062
156.427689
46.382782
-38.873051
-44.414566
-0.377942
24.760212
-30.985394
-30.038193
17.199368
62.107105
128.706131
133.287781
141.097076
131.522064
119.701736
140.573242
139.915161
117.102959
128.996674
21.680897
15.113966
4.745325
-44.381035
3.892242
-44.708561
7.280092
-32.098240
-179.679169
153.743759
41.439835
32.372082
-167.896667
-179.318130
-150.119431
-165.299072
-178.369125
70.702415
157.297562
140.530014
149.084778
37.215511
147.115509
141.077454
154.809250
143.526169
157.818665
139.102554
142.522064
156.072586
128.017960
145.612976
110.941795
165.356323
146.096237
169.682083
17.773653
-149.320389
145.701569
177.489700
124.360825
-46.166054
5.787738
-34.812950
1.201382
-3.531637
26.047649
13.063821
42.068600
6.549068
28.998827
-29.376793
139.314178
116.681137
151.948013
141.574646
145.322861
127.587097
136.035202
160.043015
116.044037
146.088516
158.004089
131.799088
138.009766
147.695099
150.374344
133.836655
119.737854
151.256683
-24.369406
-38.429806
56.405743
12.158860
164.517639
123.227081
148.504868
29.975164
12.523849
45.878700
149.152176
144.152802
153.928146
140.420639
113.220238
140.703629
135.910812
168.073242
157.704300
128.848709
137.508911
154.449509
146.087875
154.852371
136.838028
158.737259
155.389359
137.316681
142.048904
126.058868
171.245087
2.798063
-29.126623
138.978836
130.697815
128.354446
143.304932
136.727554
160.591034
135.812241
124.474152
-135.826248
62.925293
176.178162
142.527023
175.258499
133.371353
147.101807
147.448120
114.192482
153.095779
132.081284
124.123177
150.940781
154.315109
143.691742
140.888931
171.242233
150.940231
166.636337
126.840965
146.110016
127.730217
82.394424
115.585579
149.448227
156.299667
148.887161
140.004059
135.019684
-46.261726
-37.075211
-6.536030
-18.756802
-1.788488
19.074558
-35.224186
-15.732293
-5.856183
-45.424297
-51.797607
4.789292
3.413919
-30.152678
-41.991062
-14.953910
-73.290176
136.566849
139.818466
130.436737
144.399719
150.906403
154.613266
134.580215
147.187897
129.411484
136.049149
151.206192
145.368729
154.879471
-17.130089
6.246043
7.696537
10.149587
-13.320665
2.209480
146.767181
155.465500
146.723755
140.117065
46.600445
156.695343
129.825592
155.650574
147.704193
149.379700
156.366074
115.017235
-53.504948
-35.885403
13.861507
6.272104
-23.308073
23.175783
-8.052813
-26.557598
11.555988
-13.998870
-10.624971
16.656576
5.124379
-32.026997
-45.611900
-40.540112
152.631027
10.995583
11.991596
9.775756
154.546310
116.488365
175.279617
137.412277
131.194595
123.603867
141.473557
147.651398
139.899185
136.315582
147.064056
148.191467
147.374344
121.145721
146.785049
158.801453
141.839493
-31.847481
116.899033
147.145798
152.701736
146.977692
114.080009
148.937546
128.355896
157.121231
156.713715
142.249496
141.264328
161.290176
133.790695
152.175934
4.286149
-15.817814
-3.898978
1.609733
16.156212
-42.245792
34.664268
160.734421
124.467773
143.510483
144.373245
160.974838
141.836655
143.672195
151.463593
133.034729
151.789780
83.349030
150.592514
167.069641
146.384933
139.150436
115.542740
147.798431
130.239441
158.018875
144.825928
145.859528
169.890091
143.785355
142.416046
151.573639
161.106903
148.443771
131.770660
146.252686
162.576706
148.773041
166.611343
133.747879
136.682770
165.198288
143.154388
153.233078
-47.754700
-3.110302
7.935630
2.809861
153.364700
170.800568
137.755447
135.241699
136.482727
144.271790
138.188904
139.428940
157.545349
103.101105
154.474182
174.828384
163.782928
119.020042
8.815345
-37.249352
-0.860710
154.218918
159.195312
148.381165
149.634827
137.184143
146.396225
-176.885788
149.028900
124.029770
162.511063
171.273834
121.110229
159.057220
142.075302
138.472702
133.426590
148.852600
154.183319
125.655800
146.393799
151.625290
178.371033
139.465836
156.101913
176.467407
179.488693
129.663956
159.870163
143.499146
156.049866
156.232330
125.329102
135.347855
131.723145
173.226059
144.512314
159.341614
148.311615
128.479202
147.252884
150.760788
170.215286
142.076996
160.013443
153.298447
134.134293
155.682755
144.930862
128.733627
122.212975
144.633438
127.035774
-11.883121
-16.615673
4.551866
-17.864975
32.800694
118.151665
153.628174
155.010666
22.575373
9.942831
5.859396
-39.008026
-0.819483
-6.009880
-12.483136
-14.352779
164.105331
168.913528
150.166016
136.218201
154.653778
152.730774
149.228043
163.845215
158.251724
111.625717
133.920303
-17.506725
-47.707169
-0.414015
142.906097
-174.423492
133.063477
135.580643
158.481506
155.252670
145.818756
145.200150
139.679031
147.766357
110.867668
-176.149979
121.594246
117.721504
170.526932
12.795087
110.784172
141.001907
144.359543
121.778275
147.127899
145.598145
155.549561
148.666779
174.067291
145.705597
-170.856827
136.782318
130.884567
129.474609
145.522614
131.955231
169.230469
156.823166
153.946732
103.506760
143.813065
166.294662
142.535812
142.279663
143.840439
149.702225
110.903137
-9.548843
0.383084
-18.344097
9.213838
161.383835
158.164474
145.194305
141.798218
140.522186
119.781662
145.439041
146.252914
145.831497
177.803848
144.154434
140.528564
135.195816
143.830734
136.649857
162.591858
142.386353
111.401749
151.102051
161.310501
104.197060
144.485001
115.830849
145.016403
141.356903
138.801163
133.553436
151.015839
142.275986
158.075211
158.161850
135.380905
144.854492
130.366089
152.409134
-176.103012
135.198349
135.375122
160.960693
136.136322
147.407837
142.786835
-23.448635
-19.987505
140.695343
176.876251
146.256760
160.974792
144.181244
150.989349
138.906021
130.281723
151.055588
136.407852
167.948898
144.616226
171.640640
-178.112473
147.413315
156.674606
140.331436
80.156258
155.476501
131.225555
160.815643
167.602005
140.540268
0.129722
3.190341
19.260754
147.231552
112.924110
142.754456
158.041275
159.143723
139.740173
161.504654
145.710571
166.243301
158.518860
143.930573
131.870377
-5.122161
143.894318
138.156555
160.870575
159.796539
151.266220
164.025085
171.108475
150.614044
149.318726
134.321503
136.662216
151.706253
-21.324390
139.028976
158.065460
153.917389
138.297073
124.902504
134.166321
161.906845
153.155502
157.266861
145.479065
154.704254
168.280960
130.035431
145.659409
150.419571
142.780716
120.245842
149.061630
117.835213
156.796021
157.708527
163.052063
148.591797
147.784485
145.765656
148.390106
147.465012
141.829178
105.666634
149.997940
141.628250
129.912323
147.963486
141.326431
160.611115
142.909546
112.184570
124.384804
148.079102
152.081619
167.682495
159.868927
139.073120
154.387894
140.617691
147.584076
112.435478
160.210953
146.284805
142.545578
113.414680
154.997009
158.112854
151.812592
155.624847
166.560089
157.911194
148.374603
179.077179
149.984573
148.479050
146.575226
152.188995
152.002747
162.413086
161.673645
159.209885
116.492584
143.305618
146.920639
125.375900
151.784164
138.911469
144.201736
127.791428
151.678070
162.081573
141.569305
149.254715
118.210052
163.114258
160.506836
139.732254
152.589188
-39.938675
-40.967243
13.734541
21.465818
164.390366
134.445953
135.791138
145.494629
140.685257
167.037766
156.098389
177.989288
137.047775
162.348145
144.544861
-2.583008
17.699791
-45.375980
-6.330259
-93.490387
157.819824
163.482010
142.889954
127.620850
124.135567
117.619331
151.958313
142.638504
140.041061
135.049942
161.516968
148.905609
156.277771
131.532318
155.356491
135.427994
152.995239
169.909164
91.536865
155.486176
173.042999
171.963745
-178.377304
-146.822189
-136.898300
178.585693
178.827957
146.733551
152.658005
134.807617
145.795761
131.914688
161.149582
141.232315
1.832055
47.278385
137.319199
-145.266129
50.583511
-120.656403
-132.421234
11.645962
165.934662
146.661652
138.782700
146.001862
-174.345108
155.409180
142.520844
137.133820
145.299393
153.791183
131.812119
148.133820
128.181793
143.630341
108.972435
158.402313
145.538345
151.397537
15.821910
-20.762568
16.119043
-35.672119
5.164598
133.749771
158.339996
114.227364
131.267548
142.325104
-36.698612
36.214195
12.059522
-47.354824
-19.217297
-1.644134
-17.998072
70.307747
156.056946
138.996475
151.229675
161.244614
149.692856
13.622531
-32.007568
-13.706220
-42.190025
9.056314
-35.406754
42.856647
11.109769
-39.198753
-2.989961
10.375397
-6.698551
-23.519749
11.362988
3.263268
19.444544
15.890718
-14.315038
7.123371
6.153165
20.248663
175.448380
137.545502
138.166763
8.511585
10.157955
8.005158
132.416794
11.203050
-43.110119
-41.264595
-0.450240
23.103498
-9.437464
-39.638241
50.821201
-4.831645
39.522152
17.224852
-17.725126
8.784829
-4.538377
56.362865
46.320648
-18.210310
62.620811
95.695900
142.764084
139.534927
143.981857
158.886917
45.929043
10.264333
-128.494873
-123.143417
-136.176514
128.763626
49.197544
135.330368
141.185654
148.102692
170.476105
150.387268
139.474319
149.631241
164.059891
134.614746
150.399292
141.834167
136.148392
163.363556
147.353836
148.421173
34.942226
-46.513908
19.055216
11.438090
140.600998
-48.501007
170.036987
141.378616
153.158844
123.937546
143.272064
68.136559
151.026382
137.672195
162.830170
142.784775
116.465866
129.047684
124.047813
149.383926
142.561966
146.062256
111.909409
154.664261
152.467712
133.449707
147.825745
147.064667
144.948730
133.044250
130.375702
149.984848
150.262466
151.093002
140.577011
176.839737
147.603821
169.365341
157.085541
145.001511
149.787003
131.212112
132.145523
129.191147
156.535843
155.758087
166.765030
150.223572
-8.987714
-50.173431
142.850784
150.723312
153.024673
141.271042
148.724243
109.175690
146.134308
145.577759
169.472672
153.467224
145.914719
160.389542
157.806000
14.422296
159.405243
152.095398
125.616272
155.393417
149.436005
141.727692
152.341675
150.818649
167.310486
152.208389
156.167892
118.633018
176.673508
152.698425
140.912354
120.866692
124.568222
146.318085
155.361099
147.524872
137.639221
142.805267
120.062317
97.307137
143.057129
153.348831
136.384506
178.395004
149.253769
143.019012
158.677628
171.464813
157.677368
137.678360
150.498520
12.363842
3.326725
2.172498
50.512226
-15.836346
-12.022130
-19.118746
-5.374907
-18.418413
-16.477062
-16.574900
1.071006
-10.661380
5.625805
-5.286945
164.046921
156.184967
146.129486
157.265457
128.478851
168.363968
-0.652521
-40.923824
17.512218
147.354095
136.816147
113.837784
145.715759
166.180878
-4.354961
146.133148
125.851143
138.440933
153.496643
117.653107
-5.313379
-20.495022
141.610550
155.095840
130.362595
138.483826
140.723297
5.079602
128.634644
118.132133
149.034698
161.404434
144.231598
154.505630
124.091522
141.016495
155.022385
142.693878
158.834976
133.933472
162.504318
162.040054
140.275772
142.007431
158.793549
158.425308
173.145752
132.227386
163.440994
133.091797
156.074539
154.498276
114.768608
120.269081
144.141388
-3.721417
21.857918
-5.103690
-44.632988
-22.384645
-47.318691
-22.873283
-2.330618
144.234619
135.345840
140.538239
153.013779
136.367203
127.776237
142.766907
136.705414
159.096207
135.750351
134.049576
144.992264
115.774841
128.043671
112.388115
137.856018
159.805527
128.213333
134.219696
158.803268
137.210114
145.739670
-172.543274
147.899338
146.308182
162.991730
172.480347
143.288559
126.676247
164.077835
145.317291
129.449341
12.370013
128.282898
19.520092
52.770107
28.917625
16.995974
-155.620422
20.918480
8.756026
23.588415
13.818750
171.351974
127.531349
150.413208
134.634598
139.374146
134.875336
126.225601
119.743729
163.926559
131.616013
156.601395
153.551773
151.165741
149.639053
149.853256
129.997681
147.427460
145.939697
143.163483
111.906174
20.615700
149.796967
140.310867
134.952682
141.984161
133.788452
163.270905
143.689514
146.529221
157.862823
145.698914
-34.978127
-51.795277
128.510956
168.721497
24.840788
10.479215
-44.179756
153.740158
-1.520327
13.395696
-39.036983
-7.936768
-49.366623
-8.732551
0.875810
-1.194849
20.594009
5.685237
37.928520
-48.615635
-27.663502
-4.956222
-42.746548
150.123245
147.001724
135.117432
141.192703
140.677872
125.726921
145.039642
111.000496
134.359665
132.185532
151.179230
155.804581
137.310059
135.403320
167.820587
136.408295
138.538925
134.527023
130.428741
140.936737
143.635193
116.007980
148.451080
142.908005
145.415955
132.667511
170.859833
-8.349719
-20.060940
174.857224
123.929634
161.993286
110.767456
133.730927
30.878273
-57.477348
148.196854
147.627930
155.169510
140.367004
149.130936
137.233398
141.759338
142.038162
141.403397
140.151779
8.380049
23.577967
-43.331505
27.722282
9.445167
5.907537
12.045538
-34.054527
13.243935
156.673615
132.895065
147.237488
139.212585
-42.528885
167.921967
116.434341
159.235794
124.279984
138.358292
113.171455
18.658289
32.787163
-5.103575
-57.165745
-5.046321
134.376190
99.186943
172.420303
135.100937
148.403900
-26.960253
15.569803
127.797966
161.264542
146.336609
160.372177
11.433440
153.896561
150.492798
147.790985
144.168289
133.060989
131.043945
162.115356
142.781693
179.260330
148.417755
165.640381
154.319733
139.769821
104.807114
131.612076
136.910690
-56.659531
-37.022675
-6.371229
53.075737
160.968979
143.140503
-6.915514
12.433127
-52.089367
-9.812936
18.003145
13.874346
-5.731555
9.071446
-0.682996
-42.614670
155.044800
145.500504
145.418213
139.028748
140.649017
131.643570
164.243576
145.619431
137.742538
103.570419
146.526840
117.625305
3.434389
9.353303
21.833063
12.664950
16.067560
-46.232697
1.191733
8.954622
136.665375
143.495285
133.363922
124.462761
154.413025
116.478188
169.522202
167.608017
165.307922
-7.811328
10.974219
-32.158314
-34.039730
17.772825
-30.006590
25.216019
-16.552593
156.749390
131.188858
121.965996
146.857651
139.091629
130.286026
150.437302
162.369522
145.100128
136.292786
133.132324
150.465759
120.496964
128.809937
151.789383
23.115295
-155.498032
-151.580078
-161.605484
-132.404358
-142.067123
-156.471161
-142.967056
146.757980
-148.611282
147.058914
31.399252
140.337296
136.810593
143.980347
139.930161
175.029831
145.296204
161.895691
141.376373
167.796021
155.558762
132.549637
146.743912
149.698090
135.893097
113.442703
141.409149
164.951553
126.329124
142.747528
132.687531
127.575264
138.557663
116.552223
132.422928
147.568924
178.046036
150.407730
146.916534
167.065994
140.801804
138.812576
152.027847
165.372284
162.754700
134.545975
137.251419
142.034470
160.268219
156.209030
148.794510
138.021484
174.721466
133.307419
172.696320
23.350813
34.694695
98.580658
147.194992
169.323776
165.771042
145.355576
139.206375
102.059723
142.626053
159.366730
145.891296
159.574844
174.012833
145.430969
153.181290
143.303818
156.180649
163.228973
132.895218
148.112808
166.964050
105.793655
142.590622
144.242630
-142.033585
138.406311
134.876297
-133.365204
-165.566132
-156.132584
27.417118
31.534527
45.103600
131.212433
141.590912
150.489639
147.969177
141.270508
137.870132
137.015839
137.869934
-36.976780
-45.418995
-43.511875
-45.002697
-20.397034
139.329315
145.094162
135.391739
155.432495
127.460983
22.755596
-146.613052
-35.204487
144.107635
126.977295
147.783859
150.411850
138.205856
153.409760
129.071396
153.470108
164.453705
131.987259
141.149292
143.539398
139.868958
151.374542
145.034134
140.067535
146.466461
123.172729
156.053909
100.543587
132.906174
153.544373
107.374489
-161.220734
149.454010
148.205811
148.563660
125.240776
154.797577
143.369629
142.436951
105.565605
142.310837
149.665863
146.864868
-2.634628
141.276581
153.469116
152.187912
145.112946
144.495728
121.513786
141.717133
141.787643
135.849731
137.105957
149.678406
148.816055
147.397476
146.715836
127.456474
137.383133
150.950516
133.209335
169.716797
153.980759
144.381668
113.216240
142.400986
117.919739
140.624664
146.328827
139.284378
162.367554
137.093369
129.436508
125.101929
148.722473
169.179245
177.098541
132.944763
116.081001
125.597061
147.971420
-9.254422
-37.930946
-20.604677
-27.910469
127.067001
145.761673
157.666046
111.447929
123.762642
154.006836
144.108185
133.225510
154.159134
145.537888
140.004105
154.669479
128.603333
146.460983
148.379150
145.452087
150.546082
156.470459
148.745880
144.846741
173.323029
118.391350
154.875809
159.157806
172.479523
116.073364
154.783310
136.668884
142.297775
148.731522
117.444344
150.521667
152.233749
143.535400
140.728851
127.605904
159.164429
138.279404
142.913498
134.441666
-178.336685
-179.158829
127.013809
149.962082
139.509659
149.026260
134.120117
131.382507
148.902679
154.922333
158.834274
151.953949
141.120941
138.187271
160.123871
151.946030
140.811615
142.310394
142.009247
133.718216
141.040298
162.806641
129.508224
134.990265
153.577469
143.821259
151.932800
170.505646
154.247726
160.111160
143.723312
120.003906
142.286926
177.923859
161.105881
128.108398
135.559311
125.784508
143.103271
146.883453
149.605103
14.102667
13.540421
-31.148407
-0.148038
-41.305885
-49.481331
-18.028574
-22.896957
6.707504
127.228889
134.176147
147.540466
158.889542
134.725754
102.362846
132.762192
149.985611
174.390488
126.501175
140.566055
145.756287
160.430923
165.196182
154.101791
122.761307
168.086304
154.060516
170.355225
152.003433
168.169815
143.254379
145.225250
-33.762192
-31.450670
116.160393
139.933746
128.114563
152.907791
154.826447
4.560679
161.257446
-39.919254
-42.552994
110.647293
124.883995
149.308899
161.424667
138.503464
147.092758
136.865570
145.168900
149.300598
155.787613
142.317276
-176.514282
175.555847
144.141647
163.346542
158.740097
146.830872
152.556030
142.324036
105.303490
147.650909
-179.403229
163.059113
129.554504
148.640991
135.679779
143.338394
157.332718
139.745956
145.683853
150.444061
178.078262
132.941376
128.537643
167.305740
116.502571
136.280106
116.955742
140.276550
143.666733
127.510078
130.343887
144.738663
152.794357
143.693832
131.964508
155.327835
158.091675
118.141724
138.599030
137.392822
143.311142
164.921417
155.048874
157.181473
151.091904
139.406143
179.189865
158.535629
101.642311
141.050659
160.925415
112.703079
138.815826
133.522110
160.325012
140.988144
156.158051
-165.071487
-153.287827
-128.772919
145.499039
152.945007
143.874832
138.206055
149.382507
138.029144
157.193069
124.229111
140.730484
143.365707
126.104836
146.851181
144.376694
158.799759
116.103973
129.311920
155.409470
145.171448
139.959503
126.324684
164.924377
153.501602
135.323410
166.562302
144.929031
140.723495
130.670563
154.013168
122.317818
163.225967
164.499634
102.846130
160.744873
145.982162
131.844467
179.718140
100.676590
144.942337
145.155472
111.044731
-179.464767
151.865433
142.089081
141.379135
-38.438564
-51.287342
67.588448
27.917202
51.144470
165.982361
137.809235
143.220871
143.773285
126.027061
138.863251
122.098557
140.141388
133.993225
159.686874
149.210098
129.722595
131.380630
162.416855
156.285294
146.351883
150.331711
125.367722
140.308289
126.290192
149.780441
140.003845
2.243412
-40.328568
-34.931622
-3.056718
152.620605
176.246979
149.868027
144.268402
5.074044
130.417374
150.966034
110.230148
148.942703
139.711823
149.115570
117.916954
123.043846
123.774605
119.372002
154.776703
111.848274
119.206886
150.578445
130.602386
145.683289
113.026718
166.143875
151.955582
151.672241
150.234833
155.066879
144.134430
169.977249
136.823959
152.614395
126.329819
130.999039
168.328812
161.491104
140.685806
145.480453
143.523819
143.101059
162.882294
126.285301
135.009842
147.720871
170.861755
153.649292
165.460419
136.688568
127.103256
152.931137
120.805603
131.402969
131.186859
155.079910
148.839432
154.256470
136.497513
149.681213
147.052444
141.950760
146.825958
16.293022
-32.991013
-23.646109
15.724595
151.474182
174.890472
124.537834
171.264511
159.025757
129.828568
136.701340
168.925446
161.127228
146.587296
142.553467
115.750305
149.642303
132.658707
129.455200
144.068542
140.494980
137.352432
176.064468
-164.385986
132.216919
151.904709
139.087677
158.568817
124.379898
119.830635
156.043335
150.590179
128.420822
-27.028231
24.095249
-6.035723
16.990248
-5.399061
157.323669
117.011131
158.845169
135.276169
128.680206
148.556854
161.739471
130.216995
146.946518
115.658768
124.807686
161.360352
157.303619
166.500839
23.962166
157.860687
131.732315
139.137527
131.762619
144.851318
145.385437
169.422729
146.483871
153.228287
140.347122
134.719879
143.101776
141.272781
145.454483
160.453842
137.547424
175.651459
-16.343973
-33.077160
-7.398124
-43.487072
3.658108
-4.562096
146.491638
152.960312
158.800568
166.246719
127.222496
156.002502
162.098099
142.073639
150.071121
156.081970
143.813751
144.966980
113.039284
139.585480
143.119766
152.379761
142.488007
119.237122
138.887924
154.354080
166.807144
167.581802
145.155365
146.756165
162.830414
146.509628
153.115662
155.242416
141.093613
122.285568
160.349487
154.647430
154.414124
153.711487
166.341309
149.508759
118.862976
144.858078
171.237076
148.071518
165.784698
172.178391
143.124100
163.150635
163.953979
125.677879
144.148422
124.865959
153.218948
102.340469
142.655945
130.088409
141.194626
120.346672
146.532455
136.891159
147.870285
129.904541
164.320358
124.689781
165.791183
140.489822
124.152451
129.577316
138.311630
156.745407
122.746689
134.666931
144.426605
150.084137
153.077240
159.943008
150.941971
176.215851
150.496765
155.398697
145.603241
134.413055
128.260315
134.351562
-32.659122
-14.741984
9.320824
7.552397
4.606661
26.172483
135.135071
148.148605
154.463989
-3.059151
174.234573
140.044968
126.042183
150.355072
18.546028
16.415834
41.932854
155.636841
158.233658
159.631409
119.975487
150.500534
151.554764
166.589447
145.854599
149.587479
148.831482
143.757660
142.185791
147.800034
145.525070
134.110077
164.097778
147.432175
150.925186
125.209763
139.336609
-147.951096
158.381531
172.463669
176.577927
158.133575
129.616379
138.801910
160.736191
102.254623
139.565643
140.637268
-20.894352
7.236926
-23.478741
-44.587189
2.745093
8.948807
140.035583
159.664673
134.015472
144.907944
143.797974
162.610077
120.469528
153.384399
127.249931
132.554932
148.146759
158.119659
111.892006
146.771774
156.642029
108.030907
161.880249
37.777660
-20.356535
2.604064
-28.858149
-44.572121
-4.649789
-19.130930
10.041888
-51.252338
61.295219
-35.259342
-14.352848
49.423721
28.080284
-1.260209
-19.453590
-18.356281
-15.520194
-1.550660
4.199739
-30.288635
-27.175158
-20.707838
11.251182
5.722519
-3.707289
6.744884
-9.020293
-40.801159
0.696050
-35.613865
13.764858
166.762146
148.762543
164.011871
137.172424
-44.134109
6.876632
-35.111496
-31.945309
-39.392941
-30.398649
-7.514392
16.730396
-33.333843
38.484955
-44.218685
-14.152337
-22.027868
-30.516914
-46.586319
138.479370
150.669907
147.130142
144.120255
140.126724
134.392181
148.681351
132.250381
139.298676
3.850665
-18.430666
-58.342487
-40.433514
-43.308640
139.212555
108.380394
132.843094
160.539734
140.651764
136.569489
144.758728
135.743851
171.522720
154.936188
154.675186
146.473022
125.913277
133.518112
145.259506
-40.346371
1.125527
3.255099
140.464127
145.787872
157.164825
144.604965
117.531769
133.668915
131.831009
149.276962
146.063950
149.919525
129.569000
155.806335
152.007523
162.612152
141.637222
142.509598
136.233932
136.208771
133.709869
146.716629
151.328445
136.319824
157.899673
141.794098
174.113266
178.956940
148.040878
132.431931
140.281464
147.730240
-176.275528
26.813843
8.338588
16.502930
7.671686
-29.045710
-17.249228
123.966164
53.177372
3.429768
-41.623657
3.918516
-8.512600
-43.881348
-33.113197
165.064011
137.178680
136.289398
130.533508
134.196869
150.086563
140.444519
136.647659
140.829834
158.200089
135.315063
137.877838
142.145706
144.808395
-172.937042
142.295807
174.597458
122.265465
153.638519
105.312943
150.772263
163.860153
155.731949
154.194580
141.569534
153.567154
158.953766
148.780472
116.199745
142.313354
166.550720
126.793465
154.403915
132.741776
156.120468
168.200455
37.602570
38.456879
112.149376
154.776932
142.111755
161.439133
151.916122
157.718704
174.052673
176.883530
119.818054
143.164917
138.116730
0.793029
3.122049
-17.575640
-17.442137
-32.391609
-43.688648
74.121445
-44.333439
-3.756922
-16.132927
165.803848
129.685257
142.936462
132.507568
133.826630
114.758156
123.367920
142.278900
150.732819
150.775986
124.168297
172.197464
115.508148
25.528440
14.743258
9.411122
19.455280
-41.707245
-5.560491
3.259186
10.128537
166.981827
139.458527
156.185852
171.885010
0.566828
-31.979647
11.839357
1.743384
-22.022440
148.677856
143.255188
130.300751
135.709534
173.883286
115.753426
167.270462
138.794861
151.317291
148.524521
147.709915
140.078903
161.587357
145.355194
152.719406
151.367889
122.704865
117.475533
137.983398
139.228043
156.864151
146.374908
145.622513
131.384598
166.669357
125.585449
146.830322
136.122833
125.101982
130.713806
141.703964
114.363312
-38.688644
-14.941967
9.646546
23.694349
3.848427
15.552019
139.281448
151.490891
109.204071
120.217781
123.878777
147.668976
133.024246
144.161148
143.242737
110.938370
143.346588
141.054443
75.866302
178.477859
145.151962
165.762802
139.973663
146.565338
159.322784
144.071472
134.155045
148.335800
148.627182
150.744492
144.276306
143.860367
149.396835
129.003189
148.426117
141.722626
132.559891
-1.070823
-32.231308
-46.838886
147.213470
160.265625
140.714844
139.622330
-98.418800
-0.297394
12.395511
-44.553993
20.838675
-24.809961
5.159853
-8.019980
-3.249802
139.245834
-33.206150
7.577611
115.829048
142.563950
128.585510
128.233017
154.806946
154.364700
158.778488
163.473663
125.262085
142.461121
155.902359
156.377350
154.971939
147.224792
124.310738
158.909225
152.252777
134.153839
127.554756
137.452087
159.704651
148.288467
150.004227
165.587402
154.333679
15.767935
24.448576
-42.366371
5.142547
-22.240526
-24.021437
38.675785
6.194478
-7.008910
-42.733532
-11.362952
9.230630
-9.956549
-23.189171
-30.803598
-18.250450
18.293159
14.682750
144.886032
147.180389
145.135147
162.306488
132.234207
146.987900
142.957108
152.469925
-177.274719
141.966278
-175.676132
117.695518
167.743088
146.764664
142.911072
156.935165
97.376900
143.823654
-146.590240
144.374100
132.476410
8.716836
-42.569172
58.441471
152.147308
129.875473
162.509460
138.785522
143.181351
153.467682
110.723526
143.294373
168.400986
123.415115
149.350388
150.719406
159.661102
133.357452
143.943909
148.495148
150.880402
8.483504
25.180788
7.267522
-22.662737
-34.469444
-11.438676
11.084467
20.413479
-159.995590
169.282379
116.082184
142.838089
153.784134
158.332306
115.788963
158.687027
155.705826
131.173813
144.485870
145.584366
153.000107
132.170502
133.059509
151.380249
145.765732
144.869675
167.570938
156.587708
129.917297
145.285828
140.978363
127.371124
73.698135
71.196762
33.763084
-118.131981
-158.829025
4.010636
152.381287
146.844604
151.873886
147.684189
178.112991
117.016655
134.756683
142.602753
105.974068
148.009262
131.281204
147.719604
146.654816
134.496292
119.395714
119.431694
-34.966007
8.677426
-32.766460
2.667337
123.963013
142.559601
141.159149
144.810303
133.969254
147.425156
155.994537
149.741211
140.653931
171.084518
120.816284
152.226578
172.052444
-78.685043
21.246704
-44.880116
-26.006042
-17.013409
-48.134480
11.879704
20.285112
-67.530869
-33.185444
-38.043377
-9.853909
145.560852
-157.585510
141.726227
128.595978
160.242508
144.218735
147.239853
130.226852
164.357208
146.058899
148.633209
119.974258
139.188950
134.807083
176.631973
150.169510
124.627274
147.475128
132.778214
144.525314
145.469742
146.332184
152.035553
152.302322
121.160500
135.634491
111.140656
151.089508
134.959595
145.856201
-170.016281
9.036007
-38.904320
-5.293909
-2.011200
0.490189
-45.567829
4.747925
11.938949
-5.431845
138.753952
118.755684
154.667770
143.786072
118.456551
146.737335
130.003616
112.673462
139.320419
150.722549
155.024384
157.408676
18.106724
152.980362
165.101929
127.983833
54.333286
-21.107008
141.246750
26.109783
-28.498827
-2.730651
7.475696
2.204159
146.084991
139.386826
143.999313
140.009064
134.318420
157.105286
141.262543
144.924072
114.907150
143.364685
151.656723
149.779572
9.641145
-28.399158
158.971939
134.272629
157.372574
143.666840
142.932709
145.878830
130.315308
119.702148
165.178558
7.947001
-24.647528
-1.125353
9.713854
-43.459927
115.234108
123.355927
121.257286
169.324692
140.105453
167.136307
130.829834
169.653336
145.530151
149.221024
138.323929
140.840164
131.594620
141.127213
140.398392
143.883163
137.741058
158.537079
156.757645
144.246094
147.064545
144.597427
158.057327
11.705701
16.849707
4.628677
-38.669197
-47.383976
135.759537
147.069870
133.669250
138.940613
169.145676
-41.080486
-1.106414
7.881995
6.214448
16.381601
-8.616253
-41.087708
138.009201
147.828247
133.635696
149.478561
146.563828
172.741089
168.719009
136.011612
125.413101
156.489609
156.135880
138.760910
146.038986
130.933472
144.034607
141.757217
149.653244
139.972473
146.159439
143.521408
149.413635
146.027954
151.572342
157.000977
150.155899
144.392380
136.015152
141.186066
140.074448
157.994415
152.322266
142.404175
129.114685
155.903564
158.622070
145.614853
153.955017
148.482758
119.523415
21.367371
-2.124399
-23.667744
152.248871
147.207474
152.463837
109.473625
138.416351
124.243401
173.065857
133.572327
141.278793
155.067764
144.180252
143.706024
143.738312
163.705032
126.652138
163.748322
146.087601
136.037506
155.187378
162.206253
118.921730
152.544128
122.086159
149.741928
144.368698
118.783241
134.131393
141.417389
127.531807
152.739151
155.750565
139.359589
151.901810
157.657104
11.115970
3.685093
-41.710823
-47.335785
-5.012586
-37.264656
-45.427017
-7.627662
146.995804
114.268959
163.258560
161.702560
144.713715
151.418625
11.201644
-16.178915
35.314903
-13.915629
-10.038108
-49.922619
11.081980
-32.977154
-22.787643
-41.874847
-27.943829
139.702759
147.093552
154.853912
139.183243
113.188690
130.082428
162.835876
160.406662
136.928162
151.799301
154.753143
105.239235
-3.617957
138.359131
152.078979
140.319839
148.339127
165.402817
19.392773
7.212567
13.453138
2.015962
-27.011135
-37.275051
164.839157
129.502625
172.108948
128.927063
156.911407
152.255447
105.088211
123.223412
150.197281
35.971897
-14.989390
9.080994
-24.128403
11.068469
142.217285
164.478134
141.572342
140.803452
131.549271
133.270874
114.252914
143.102966
152.220306
128.339279
124.402611
151.517776
161.725723
136.772644
140.408463
138.042755
148.442749
138.727936
11.195384
-9.482946
-22.768784
165.100601
154.336151
130.455444
142.165222
130.867203
147.665695
149.052963
125.912971
150.251007
115.866150
143.275497
146.881500
143.831589
143.878632
167.603439
134.903625
142.331329
147.749084
134.291306
160.081940
147.204041
139.011017
132.463287
161.279205
174.114120
148.588028
126.633255
162.199677
152.378036
140.094635
157.171707
121.471397
153.695908
140.090485
121.031479
132.115585
159.757858
168.947418
101.623878
137.679947
131.295456
142.400009
110.794289
150.896988
148.178482
19.640450
-44.269600
-34.997677
-10.896178
-39.621033
-6.015585
153.843948
165.727325
131.335266
139.319580
149.128387
157.833221
150.098267
143.507568
149.593048
164.703903
152.858047
144.815033
95.372780
140.031586
137.926620
146.524796
133.520599
159.010834
168.024261
119.332253
146.097443
128.072983
145.226089
146.139328
142.613266
2.782348
-9.381293
-2.039704
16.517231
-43.636135
-40.311287
-45.437485
-3.976950
-1.263775
12.526038
17.777279
6.671591
-35.387039
140.475159
142.992737
156.749329
151.726608
132.702957
139.948608
162.966660
162.557571
158.425537
-174.800385
-154.222076
-156.588791
-117.420593
-158.873688
-158.166412
179.398651
-136.957092
172.438370
46.505550
20.562160
-173.701004
150.032867
136.136581
128.684052
124.006287
131.069168
140.176971
144.831497
-37.228565
31.027201
168.345795
127.326851
149.104248
165.105545
146.542419
160.368027
147.887146
157.613495
1.168351
-37.905453
-77.683029
-54.333927
-25.762486
-22.149273
-34.961235
10.607602
-32.461720
136.458771
136.489029
172.573853
159.730499
152.118866
149.786179
134.551712
137.508301
146.889801
143.151566
136.684891
149.380463
140.006195
130.916260
56.153950
-22.839846
-176.359314
149.558792
116.289017
150.435623
147.113968
137.862137
125.737411
146.272461
155.450027
144.165512
160.482285
124.376602
153.924393
149.859695
158.118790
142.193130
140.328186
117.380020
146.988129
138.456238
125.056480
173.538681
152.190826
155.281860
166.992661
134.477905
151.542923
141.768753
147.959518
132.407822
6.909839
2.496067
3.228527
147.918884
154.413818
147.770050
161.393341
163.858383
127.630974
151.783981
153.656021
150.162231
151.568344
142.363052
153.513809
116.360123
135.529053
134.093155
150.829285
147.839325
171.487808
-64.924210
125.643044
154.770447
167.145645
-14.675406
-26.568403
143.941589
5.804140
17.470303
18.638788
-38.869068
5.348227
-4.867316
0.790310
142.895828
138.944534
127.188469
138.593231
120.621437
170.585678
158.835876
144.255737
137.998825
148.144775
151.878708
-9.358261
-46.498104
-24.389402
21.471369
170.129730
140.093170
168.580536
151.075089
123.084595
69.099846
159.437119
133.415237
109.372063
139.591660
158.499115
152.815262
122.394440
-0.436111
44.991898
127.791779
164.230591
152.861298
127.875931
125.735146
161.686264
160.491486
142.509186
127.832993
151.482300
142.780304
162.742493
143.836594
121.376945
130.963135
157.989120
138.409821
143.571411
-6.676498
-0.503189
147.913818
136.923996
133.722473
136.727966
2.303078
7.369185
-37.854122
18.981606
1.088764
137.177429
142.902771
161.215668
148.968048
159.457748
92.108818
114.199860
141.605743
143.169510
-50.020790
-159.630554
131.583313
144.126663
150.688126
142.216507
143.697159
163.263107
138.725037
134.547455
152.758301
158.575516
162.417374
149.955750
121.739044
96.336929
158.880661
150.670685
149.052444
151.557968
122.293106
160.517990
131.366943
167.292953
138.689804
105.545265
152.438416
144.246109
157.126602
125.605095
134.526825
135.671158
140.306091
157.649200
110.959846
135.681320
168.784302
126.162125
119.700462
128.241501
144.127457
165.236633
123.787682
-8.625594
2.901173
142.046310
144.381317
162.248154
-43.203518
-11.202470
-29.183279
146.561813
162.444763
145.820969
142.825836
162.392609
129.496567
150.842041
-39.499039
-32.489746
-31.998957
-20.311308
-60.594547
123.861557
147.438675
147.504135
162.195831
126.296608
-49.073692
5.769829
-45.243046
-8.203964
20.665379
127.935402
135.434555
156.009018
146.731033
164.959106
150.889343
146.197189
145.555862
163.192520
150.605164
146.332260
131.361221
160.940582
139.557831
141.582932
111.926323
134.305176
28.020224
-11.644643
5.390597
18.786272
6.669504
-14.771132
-49.889458
155.809921
134.467682
2.132399
-5.755681
-42.720112
-7.107684
-23.839371
143.492981
122.161270
127.673553
127.016022
133.044830
151.895004
131.397278
144.668884
164.060013
139.497559
139.233337
153.662643
143.801941
-29.178867
147.434296
131.737198
151.182083
140.163727
161.288818
144.824097
137.505936
169.215698
135.001144
140.151535
150.346207
130.891327
158.136841
111.864624
107.965317
136.075317
129.648788
134.826294
23.592239
150.137573
135.385208
104.787796
147.047241
141.695572
142.949203
-176.399506
166.433411
169.267014
134.317200
132.262085
153.357956
138.368927
153.197845
158.926041
148.285263
153.465118
-51.846706
-40.560970
-29.047621
11.449210
-22.415062
34.169350
137.247391
158.053223
129.548386
166.005035
132.968567
150.932373
-1.156568
-32.959415
9.940577
-21.487587
-29.154346
10.402573
-34.103123
22.154678
-27.009926
-6.926963
-5.911153
-24.190933
-22.690517
-34.739166
25.242363
-45.105110
-15.310597
75.887428
149.521896
148.290924
160.497528
152.097000
127.637062
176.471237
159.976807
127.759392
122.100044
140.588333
-17.187008
-24.279373
11.562261
-21.973307
24.269106
-18.698959
-49.895763
-24.327309
-28.847179
29.758118
-20.392065
5.058382
-2.292003
22.259205
10.369365
-26.058979
150.139221
125.294121
174.238800
150.424042
160.896500
160.891266
156.795593
112.583336
13.003233
5.914269
58.415581
-5.265517
2.120987
8.621427
23.850039
-0.034264
-50.599930
-37.601398
4.494836
-43.583836
-21.571287
-44.371170
-7.704617
-9.709907
-3.407088
-35.933704
9.924203
153.164642
161.543594
157.978958
170.350677
137.251022
164.064987
151.373367
133.709808
160.622162
156.050354
128.032440
127.504242
140.293274
149.203644
146.252213
147.383850
147.915955
149.898407
155.825241
128.531509
145.332458
137.051239
145.779205
149.613937
144.283508
-169.606430
155.443237
135.376450
-11.692327
20.637074
-22.135275
159.276764
-37.546169
-45.131878
-30.049488
-27.227150
14.818796
-40.109375
15.805342
-51.565231
138.013336
128.648102
-39.693581
29.032003
-49.401985
9.605352
160.904709
140.198486
-177.957031
154.197052
133.817932
126.252869
148.275681
161.875824
11.726571
3.923410
-3.338650
119.641716
157.414902
126.768684
142.215225
147.977997
142.415543
8.552420
17.417669
-40.005524
160.508301
172.166122
123.766029
159.179947
122.459068
148.351288
139.094940
121.316887
68.658722
5.751763
-48.495506
28.556585
-6.318789
-0.339773
16.470789
10.765067
-13.520248
111.238800
132.306519
122.493301
118.774429
148.330002
140.813446
123.427834
-172.435410
140.316559
137.484512
140.978088
142.177353
129.556000
145.296799
176.633774
151.687531
137.929138
159.112396
135.449829
135.499268
137.638519
131.443832
126.692886
136.388229
136.753113
132.630173
162.292709
143.731873
84.598106
-48.351395
1.049225
-45.775738
20.667439
17.256561
-41.436684
-13.931185
-17.904873
-49.460758
-8.572994
-170.880005
177.719803
148.824646
138.005783
148.335510
145.647949
152.670914
142.220566
141.808823
130.046646
179.339417
126.276192
147.843796
-27.733995
141.306686
141.751892
162.070267
163.668961
169.475967
-13.177721
16.835739
-37.621098
116.401672
166.316574
-42.269596
7.792913
50.775295
9.728093
-5.899302
-29.254946
-24.402441
138.099823
138.135452
99.949066
146.343475
150.739029
136.710953
138.049301
162.600494
134.749054
153.137909
134.576569
127.678520
131.136261
117.955681
158.941071
157.389359
139.452545
138.027069
140.914520
154.860291
154.237915
158.413025
137.581253
0.174713
-41.115906
-25.239038
27.122791
-39.846500
-52.239815
10.989923
155.689667
131.850983
138.689407
142.076035
154.199707
24.700218
37.303020
127.900749
135.954300
131.312378
154.888412
139.374481
132.318542
164.626328
140.038345
150.069977
149.001190
130.211472
131.596634
132.257477
155.337128
159.398804
136.410858
157.008301
5.061712
-39.599052
139.089569
126.143425
57.638073
-2.414435
-38.892044
7.171404
2.454075
-8.382931
5.995412
2.743167
-24.574566
5.709352
150.164780
133.378540
145.723236
147.399597
135.512878
157.551346
143.711029
146.844299
149.364731
154.552124
130.599808
149.674164
141.169540
151.592392
166.464340
137.623093
125.383102
142.689575
19.936499
0.922809
25.945169
14.003133
6.069569
-3.194695
-5.209136
8.640110
168.619858
132.808167
150.235596
146.490112
159.456345
139.914703
140.021500
153.939163
146.304062
135.269073
150.397064
149.017365
140.371979
134.609100
110.717560
130.973724
129.651489
138.348450
148.754700
112.785591
176.057007
148.632919
147.297592
149.094925
149.012405
144.282623
146.013535
133.325699
160.426270
117.304985
143.372467
154.100464
143.672958
176.104080
134.927063
133.503357
121.512436
161.010803
144.635086
141.761520
146.982452
147.081635
-5.964829
0.435213
-3.466110
-18.734909
129.994934
129.572418
148.004929
18.426809
-9.066355
48.304237
136.096863
136.137329
117.501747
130.663422
162.397690
132.883041
136.947144
127.570534
143.540680
145.817642
172.894516
144.884949
-6.510629
-31.329786
19.066093
138.156799
126.507256
130.900024
135.443298
122.341141
129.230392
136.364685
150.330490
133.809601
125.515480
129.716904
-25.105766
-33.943363
3.972319
155.233658
154.574661
149.882584
164.091980
141.283829
159.062866
147.551437
165.146805
163.867401
160.288498
140.892395
153.271973
132.363434
107.676819
132.661057
148.826279
-18.297045
1.307909
1.156060
-74.842041
3.642929
4.462868
2.967947
124.597755
127.276306
119.230766
149.066559
42.321705
146.239044
165.451263
143.279938
157.555786
145.612808
146.429199
150.085434
162.055511
152.468246
143.793808
-15.131245
8.658255
6.446706
18.831936
142.035950
143.374741
139.180496
146.022797
132.091995
135.404007
145.395096
122.981293
143.720963
134.347641
142.226379
166.296539
133.538803
129.893967
150.846024
128.703278
172.105850
165.624680
131.248138
-12.476990
-7.728727
2.828193
-35.790936
-47.359734
-30.542402
-43.302387
149.487915
162.709106
149.828629
119.955971
137.423264
131.114807
160.812881
163.838089
126.473488
176.700089
153.333282
174.346008
-11.224878
-29.739809
1.153857
108.243568
130.947235
166.283264
154.746277
158.961182
142.450821
150.163528
148.821915
153.245560
153.609238
128.024384
104.301704
132.457626
147.077347
126.366104
153.405212
158.270401
146.974304
125.818100
131.427444
145.028397
154.710281
133.600616
153.813034
153.125809
159.566681
151.760040
144.205032
138.305893
131.058594
145.110184
137.203552
127.929352
141.755035
139.754959
159.162338
177.481598
126.600502
159.710648
137.119446
146.326294
139.275497
135.514313
108.432068
147.666000
149.693939
127.876678
176.086716
165.133667
143.880005
160.828827
169.882721
134.515808
154.810410
130.306671
132.672043
151.950562
20.212063
-5.379571
10.806147
147.226364
134.610352
-162.607178
142.422958
125.019135
141.196823
145.316589
157.963959
141.469650
163.767303
152.744522
146.286484
135.456421
122.057663
146.853424
158.548340
133.305847
165.614868
143.223862
134.217575
156.023453
156.922516
166.104233
153.693481
166.131485
158.694794
107.025810
124.389236
155.968536
136.809830
145.138321
129.260284
104.482895
109.233246
131.194534
154.157974
160.054459
143.259583
164.166870
154.518997
147.645599
169.151718
166.701584
148.651108
160.646225
143.791519
164.574493
125.115837
144.859070
132.483673
162.673538
172.306335
174.692474
147.775940
136.624710
153.174088
138.126343
151.486786
150.139496
129.568085
161.871246
4.277778
151.672974
130.499664
157.373322
-20.240265
31.494167
-52.883080
-1.884606
-40.878361
2.643898
-43.222260
18.239225
23.068815
15.386513
-55.268372
-43.079098
29.234766
147.053802
147.619675
142.201385
100.839470
154.704132
127.716225
151.437408
124.510910
131.484909
149.476929
154.005234
137.521378
147.199951
160.494553
159.588959
6.125511
149.265076
140.299347
142.849152
157.450943
126.317894
132.791595
131.862045
-37.449886
0.079129
152.320221
14.531406
111.982864
144.338165
133.571060
144.745148
160.909409
129.649216
148.884567
160.436935
155.108826
133.617523
169.949036
131.255142
129.588852
160.029282
146.208084
168.891907
130.227875
162.573059
145.657074
137.442505
162.304581
138.230255
148.398911
154.126678
147.606979
158.110229
143.780304
131.262161
156.904175
160.810669
153.395294
-11.808640
2.851903
0.547512
136.460358
153.299088
159.067108
128.655533
142.172012
136.639664
163.610626
158.052521
136.745270
143.795425
119.823952
105.345993
151.765121
173.394836
156.447754
62.790398
-2.624131
-12.405704
6.727241
-38.504883
-42.610348
167.897736
142.094193
148.061569
137.036560
152.750595
152.689041
148.332550
143.765289
144.729004
124.839020
153.229263
149.365860
139.571411
64.635757
31.249418
130.821838
156.410080
137.095963
132.349518
133.082397
145.381744
126.895020
151.055557
148.981201
159.432098
-9.276355
-40.426872
-25.016983
160.058548
144.186844
152.294037
130.128754
131.932617
144.207504
135.620331
141.072845
138.626450
154.059280
120.754921
134.429886
145.215500
-112.313736
144.770981
169.335754
137.231964
163.308014
117.568489
141.348053
154.008514
-16.109951
14.378312
-9.760095
64.712677
-3.532912
-54.815292
-47.044209
118.861595
154.647568
150.900452
-165.957916
150.434967
131.428574
149.634415
150.619171
170.334366
117.581413
157.193054
137.507416
160.961868
-44.936150
51.472782
27.891216
-44.819862
5.181150
179.591690
124.404991
128.988708
144.699265
137.350296
165.853027
147.627396
146.176865
136.049194
159.145721
130.255295
173.395340
115.863770
171.131989
149.307907
162.829239
141.655731
105.812660
164.380630
153.769577
139.143631
146.487762
153.642822
125.193642
177.178314
124.475098
151.343872
133.295227
155.027435
161.100815
130.583206
132.914841
147.450516
120.129005
140.364624
142.521011
13.797645
-19.144472
10.316961
6.420465
-28.384739
-16.021038
-32.305317
151.988464
178.066483
135.201401
159.179489
178.147751
124.165771
133.799683
155.706329
160.091629
138.251816
163.441467
154.270996
146.337463
134.646759
129.049484
130.383331
152.520554
143.722656
158.255951
135.296860
131.219788
139.043121
142.219086
134.442215
139.850800
134.512177
129.969025
120.624123
125.269348
106.231087
128.316742
156.019791
135.794525
167.411285
140.245544
141.048599
158.858795
131.346130
144.957428
135.753662
146.878296
137.625000
154.298721
136.978439
141.915588
163.840973
145.400162
131.382828
156.545654
126.391808
161.825531
143.927521
144.709702
139.959656
148.498657
82.419418
166.099518
123.073257
128.185425
172.267792
145.067566
170.692719
147.254196
159.802124
89.147591
138.756592
145.584732
156.107758
158.557846
132.599274
152.390152
121.272652
151.039307
175.788986
165.330627
150.466232
147.058212
168.205933
148.766464
148.034012
121.690308
-14.527309
-38.114761
4.177389
2.977824
8.419862
124.160706
141.035309
166.455795
143.931183
147.711166
126.610474
134.185699
144.421753
148.902924
143.387009
163.465927
140.307541
139.921402
159.681625
141.442535
155.200150
139.794464
154.007172
-13.481235
5.351962
-43.441544
-32.664829
-41.048332
-39.553421
-45.952789
34.319080
-38.788177
8.997633
-38.781345
-30.320154
-35.148750
140.175095
166.591873
158.596603
135.092010
123.444542
153.780853
139.793777
129.281021
164.526031
157.400543
137.707733
162.964645
126.614189
170.355438
173.862106
134.792801
146.874802
152.642868
148.684601
136.159500
-151.416260
-167.836258
62.703106
138.460678
-135.785538
-137.732758
-179.838058
106.709938
158.358078
-165.489975
-127.921051
-126.666069
39.155445
144.342026
141.281189
144.298828
124.283920
132.907242
161.796402
148.270615
167.565598
133.281921
143.557129
152.362808
134.378998
136.272858
147.093109
137.030563
144.942749
147.077133
160.559387
105.479218
125.614792
177.212296
142.163055
137.696686
150.875305
142.686432
152.753128
149.264084
151.603912
123.175621
136.953384
17.773699
143.841888
145.139313
142.999435
110.313301
146.299576
149.566269
136.619461
136.978806
146.724869
158.503098
149.370300
124.276718
166.264633
159.998489
152.249710
141.559723
154.063477
162.437729
153.892990
125.873116
132.095825
174.706787
151.463837
148.837433
147.245865
164.321869
148.789551
150.620041
159.171280
154.775818
160.914993
143.424561
137.232819
138.640106
143.846542
144.775940
144.784042
159.971649
145.552307
170.509216
165.435623
130.320511
136.644012
139.174423
152.243408
136.665573
125.323006
148.599411
151.623947
165.927414
148.126953
136.909561
108.800362
147.972748
-173.629654
142.307739
157.399292
146.506180
106.224113
118.156883
149.073029
111.877800
136.414810
139.202942
135.799286
150.177322
148.615631
-37.209152
-5.776213
-17.030638
2.206023
-15.970747
-23.818932
15.190712
5.587318
12.088240
-21.452543
13.323214
-41.563404
-25.353281
-10.102502
-32.340919
-34.882023
14.021807
-23.022160
148.994202
160.373444
145.184204
140.343948
135.697189
145.969055
149.562485
149.599609
154.685593
133.505295
147.639893
160.833099
140.275330
150.551636
143.331131
160.045502
166.305374
123.406281
131.449722
150.991959
144.236572
136.385895
136.645889
118.585846
159.004822
152.237015
178.711838
140.006454
125.431282
129.532700
159.802399
154.102676
150.473892
150.273682
144.222672
145.169495
152.038101
145.642609
158.880463
152.050415
152.702866
-175.393997
163.046921
142.454681
136.007797
136.640854
164.179108
154.180603
154.751663
124.025871
131.399048
132.191345
150.152344
153.067627
129.776062
165.420120
155.332825
109.110291
-46.099789
-6.817105
-18.337206
27.931093
-34.514919
-6.411112
5.550332
-13.415936
14.630314
-10.667950
-10.268740
-12.542530
0.750953
-16.281820
12.591141
-25.534502
-36.448421
2.059566
173.961502
144.308487
126.529861
156.351059
140.949951
132.286880
163.191101
146.466309
138.248047
149.203369
157.067886
129.204636
135.848602
121.022598
140.380280
151.070862
-177.616394
133.232330
134.748535
131.636307
148.227463
121.392479
124.186714
149.936386
127.592354
153.845215
172.391083
161.558411
161.006073
168.653168
138.216217
159.364792
173.246384
154.583405
154.502396
156.733429
165.004181
155.549896
155.462173
155.718384
152.779022
131.794876
137.379639
164.125305
157.643066
164.870560
135.976776
142.749512
171.587204
138.157318
135.738007
-0.222936
-12.677935
13.663968
-7.284699
-20.073370
-7.839371
-35.130016
1.489115
-42.710400
155.476334
149.652878
139.431046
157.987869
130.391220
154.176224
147.663467
171.491104
134.506409
141.405228
134.046051
127.518394
143.398621
113.030830
141.106873
148.257767
142.232712
145.077881
110.126106
159.628937
163.293472
149.893311
127.251625
136.671677
161.702347
8.525833
147.743500
144.031586
137.039749
138.856888
151.067307
132.285599
151.999512
143.833862
129.215897
149.184158
161.090347
-6.725899
-33.003498
-50.282318
136.143051
141.095932
152.736038
175.631165
126.135689
141.359818
161.115143
166.111282
154.956985
117.839485
139.553223
149.946548
129.319427
157.589615
146.744965
143.435013
155.050644
145.419571
148.907257
151.619156
137.167709
136.105545
140.843796
65.200226
-12.520872
51.029305
-1.549776
22.370123
161.910400
157.760284
146.661224
142.728088
149.255783
142.095184
158.307343
132.216400
131.326965
72.703827
128.590317
113.530937
-13.679717
29.448812
-7.004907
142.978149
144.000137
139.679108
175.703613
132.708237
146.858902
-18.526464
2.930243
-12.385276
-10.698162
6.959000
-22.562523
155.836166
160.563812
121.535889
149.222702
156.328491
139.272232
139.681686
162.014313
110.911423
167.077835
161.502258
159.913132
152.879608
142.887939
169.403198
158.623001
151.325104
139.275452
129.374985
162.457687
152.506012
131.314651
