# Supplementary material for: Comment on 'Valid molecular dynamics simulations of human hemoglobin require a surprisingly large box size'
Source: eLife. 2019 Jun 20;8:e44718. doi: 10.7554/eLife.44718 (PMC6586461; doi:10.7554/eLife.44718)
Supplement: Figure 3—source data 1. — The zip archive contains a README file describing which source files correspond to the different panels. [file elife-44718-fig3-data1.zip › figure3/panel_B/box3/psi4.dat]

167.197403
164.550827
159.184570
155.234756
169.619720
165.037827
139.412857
145.405670
146.082916
141.583344
134.964615
156.144043
132.747086
138.764786
134.549454
177.069550
156.323486
158.397095
178.521698
167.975586
146.910202
136.296402
153.039917
125.952591
144.707031
153.601166
123.251045
177.110245
151.199921
171.168259
170.853317
157.108597
133.526672
114.367683
159.318542
134.202942
172.968582
143.676926
31.891487
143.263718
139.210541
4.432305
147.859756
154.179565
135.058350
135.521118
131.976089
140.481705
149.889771
156.950211
135.043869
112.137207
130.106812
153.149979
153.753204
132.056503
143.562424
155.495605
155.117310
151.155212
148.743347
133.292480
133.370941
6.445367
-27.066563
-0.919836
141.655685
-162.168198
158.480194
129.468399
-48.683231
-41.998119
122.019630
144.420715
154.033752
114.721504
126.904510
158.525391
143.410461
153.676559
-4.081495
-39.513683
-12.425845
16.009338
-11.574335
-26.988689
-35.640457
-21.750574
-28.803476
-57.712337
-35.253891
14.570907
-36.070652
-3.154239
15.396138
-12.420543
158.632523
133.423218
153.466766
160.446991
143.698975
154.378555
140.814957
121.655609
164.500519
143.224380
10.189508
20.109041
-38.573685
-31.698183
8.666736
28.276642
117.758919
160.641998
138.301758
164.274338
164.210190
137.974670
-177.385574
144.038895
162.008087
156.293365
173.726700
136.163574
177.770142
149.206985
152.676636
162.440598
151.355362
147.127487
154.472900
148.293472
134.548599
134.842209
145.426620
163.787476
151.620499
118.000954
156.214584
162.475296
-177.202209
154.483673
130.973480
146.201569
135.975281
140.323288
155.377243
147.820343
153.115921
133.937988
136.587692
153.315170
-55.014805
-17.808872
39.161755
-40.892250
13.711580
137.179535
147.748596
156.893112
153.827484
167.730560
141.789154
143.344330
143.886154
170.566666
124.217079
140.410904
140.761215
3.171262
33.102112
11.993962
159.516739
36.383381
13.832270
-142.010071
-153.043549
109.632874
145.696152
100.727722
142.916748
-39.945190
16.081669
-29.115664
132.822403
144.664322
132.151367
162.444107
151.840164
156.867233
125.400574
145.523041
147.046692
130.365250
144.223373
150.100204
162.411850
159.051559
155.727081
134.809906
151.498184
147.714401
142.787033
142.877716
178.750549
160.844681
147.631683
131.226852
147.995911
146.424744
147.332779
14.104853
3.040729
2.484592
-18.117928
-39.766819
-18.641512
-33.882427
-29.298027
-10.915997
16.182995
-42.843372
126.678146
148.394333
120.846939
148.019638
137.099655
-173.426956
122.783379
152.130646
158.817902
138.483322
145.089371
116.634117
131.511459
155.025833
147.354309
179.435242
141.015594
157.244873
69.008507
6.749738
-126.897476
34.134933
-152.467926
-149.517792
28.916229
38.151787
30.098005
165.382111
140.470093
135.058029
151.186584
119.181931
137.775070
145.902573
146.392654
120.362350
162.152100
149.569626
143.029587
152.781570
149.544510
173.867249
146.072357
145.365540
129.189774
164.828644
134.293839
140.143524
146.010620
147.936539
140.239212
126.262039
149.533310
142.185287
129.623428
118.327950
152.132797
139.636795
143.528000
156.657974
134.409058
136.095200
139.930344
114.617027
116.708054
142.245331
151.765381
154.179443
138.991318
147.169342
163.669708
153.295898
121.570862
149.836151
163.408447
113.716827
-13.067597
21.617136
-26.830801
118.888832
-7.111105
11.224035
124.063156
152.752899
144.466293
139.284317
29.025776
-7.921370
154.712570
-162.594116
153.729065
-165.545547
-169.965393
-161.212555
77.376556
39.473801
72.351067
31.468155
12.667473
140.509293
147.668182
158.014160
115.760063
150.982559
137.656418
166.292557
160.989883
160.070160
135.140976
158.614777
134.833176
-36.448589
11.057630
4.673069
-7.489621
-24.619963
-17.402044
10.387280
142.120270
159.785736
151.575333
155.533951
146.890564
-41.284134
137.383774
149.303543
157.636810
152.561157
141.053268
147.297577
151.693268
162.608749
150.330750
144.533325
124.428474
168.026855
136.303604
-30.168848
12.650939
-2.744166
16.765215
-30.208958
168.636200
130.183075
144.994995
146.329407
171.544815
146.565323
158.052597
173.524231
153.969803
148.400665
124.396805
141.867432
146.743607
126.331230
174.397934
-21.196804
-36.645935
45.402958
77.874893
161.824829
120.644600
149.611710
151.440735
146.734558
0.190774
-23.280966
14.443000
142.892288
160.413925
131.905960
156.103714
153.500366
154.706558
147.438568
160.601334
153.587418
114.117691
128.153351
135.212341
160.949280
119.292824
125.264175
136.450729
162.315323
158.807709
154.932312
140.237747
169.987457
163.110245
134.707718
137.355713
131.140259
159.412811
147.696060
144.620697
155.084503
141.903046
169.019913
136.953201
134.528061
147.840042
133.792084
126.934990
115.407921
147.910889
154.864365
122.847267
165.147995
145.226059
143.904953
139.721573
150.378433
157.803558
128.471786
97.786911
135.575455
-26.996235
-41.823048
-30.194431
5.236111
-14.715280
-23.568693
-34.674217
151.213058
119.900764
129.370148
131.912872
152.650803
140.860184
137.134323
146.285583
165.325378
135.907486
140.342834
149.903717
150.427917
141.681107
142.794693
154.409241
154.008606
148.490189
111.447647
147.374115
129.586227
177.886017
-9.192891
137.593185
149.118866
150.694305
121.262024
152.468964
150.750870
145.403687
163.325592
118.865105
143.985687
175.692368
111.350624
147.661438
61.629784
146.576019
121.853821
125.257210
131.782059
117.709831
139.404831
161.490540
129.375824
165.456177
146.765121
155.223557
152.249405
142.654968
158.615707
84.626617
145.132156
129.525482
126.605667
122.918098
151.899338
-174.044205
152.873917
138.878235
139.262726
-178.190506
175.336578
139.110672
-9.333656
130.923996
122.249969
130.742386
114.946259
154.061890
169.105591
116.988678
139.711731
159.265961
13.883514
-6.684981
-16.580345
-38.388920
-9.471020
-33.932598
-46.832745
-0.878932
-41.446762
124.460167
142.896210
167.908035
142.978378
148.515640
149.309433
131.566071
170.247040
164.005722
155.959335
137.350739
133.016785
106.527382
141.387604
153.343124
142.906204
118.086082
178.984116
157.334213
165.064484
162.944138
145.370926
116.566513
125.703873
126.985641
134.472977
143.074188
130.042892
166.887970
157.854279
122.394608
1.705709
48.157036
-37.745186
-4.269759
-4.027155
10.287172
-43.535046
-51.720360
8.890571
-43.609806
-15.465384
-28.105276
22.437273
4.606406
152.872467
164.932190
163.552689
136.864075
145.347534
153.448654
127.285156
150.214828
128.735260
-14.322978
-137.377335
155.164520
140.493698
133.028595
20.037359
12.305747
-33.198006
-8.885530
-8.672150
-2.521268
-20.876583
13.552260
-10.380325
-58.116764
0.749388
-5.263172
69.440659
147.836639
155.050995
153.614975
165.360474
124.229836
156.026459
141.817719
140.012512
155.513977
140.143356
160.639908
138.088165
-176.233429
145.238876
142.920822
160.168121
133.190292
140.368759
123.733284
145.726089
149.798492
137.464157
-50.257118
-9.635290
104.956818
131.462967
132.322800
163.234085
133.482574
-179.675537
146.953857
166.657974
141.725815
168.981415
149.727707
139.942596
161.156311
138.108856
128.504700
142.734802
131.719421
142.954575
149.428268
144.491165
138.517441
158.461365
146.298859
156.463287
138.186417
142.483780
127.254341
113.502678
143.526352
9.642184
129.941528
145.629059
144.022476
139.194016
123.412277
131.757721
157.938339
158.309708
127.422066
144.604980
150.387878
137.174866
146.703827
134.128891
142.536880
137.636261
113.759651
143.482483
28.010033
177.232300
136.486160
130.206955
160.316040
141.295425
-0.027976
-33.849323
-10.895925
110.938782
153.093414
145.666992
150.779526
144.909149
142.887817
133.267731
151.055679
133.745071
162.157166
156.579987
145.732056
141.894974
122.793953
159.341766
164.203461
-33.432495
8.241977
146.662003
137.983536
150.999451
141.358948
153.070633
161.691238
120.658333
-41.118649
-42.888470
135.335983
134.349045
151.934647
145.863129
157.758835
153.277466
111.419159
160.827545
132.773468
103.298126
149.265350
147.671310
149.971786
178.199387
165.987610
-10.854093
146.719727
163.757706
-152.151947
-113.655365
-147.704788
156.651596
138.397186
143.847580
123.241165
130.842682
169.540527
132.450516
159.042603
141.255692
124.181427
158.174316
156.499176
148.228180
156.547653
136.562714
139.316177
173.369797
139.781799
145.269135
149.437988
146.183441
-6.448926
-17.591591
16.521616
-38.963478
6.266194
0.207479
-6.315593
3.601577
-41.568722
-22.989925
2.062130
-35.079269
164.327621
140.466934
15.877566
178.859619
-170.611389
170.222610
136.908951
130.837814
-6.164815
5.549872
-47.283722
-41.647743
-40.603539
136.208633
134.486237
165.253738
172.427094
159.448746
161.200012
167.322662
158.371872
119.206848
154.213730
165.937317
159.058838
137.628799
120.586304
147.985031
112.987198
155.487793
143.963516
131.785568
160.399292
140.535187
150.220825
143.707748
155.334518
145.785828
137.047028
148.007462
153.921082
149.389801
140.732056
143.898254
148.587128
143.092972
175.945557
141.640472
158.562851
137.132568
-2.833932
-178.043442
145.064575
174.777328
150.555695
152.963715
143.808228
159.611374
-34.812260
155.484741
136.860901
149.159744
169.194351
115.426682
154.129471
130.597336
139.065430
146.499405
146.627075
133.539291
135.885834
132.409760
163.132202
126.201210
163.633057
140.496964
-139.935043
-169.485794
-168.279404
116.169693
-177.173737
129.670151
143.476593
161.399384
140.223160
124.815079
156.684753
167.875610
118.796822
169.097672
20.712542
169.582504
111.242340
136.569214
161.702988
145.412704
140.582336
153.646240
179.368195
142.786179
145.936050
113.500748
129.242432
153.438065
154.209488
155.381958
124.287987
155.292023
165.755402
116.971413
151.637421
140.130737
138.665588
149.596481
155.864059
127.529900
132.409332
133.490494
135.454437
129.950134
151.313187
120.876778
138.028152
156.186432
140.721283
146.067108
138.567078
153.722580
170.581238
154.891220
8.976230
-27.501938
3.540884
-8.981483
-29.867302
22.233829
154.431885
150.686646
157.169586
113.570488
133.618378
159.814041
161.186096
146.600327
139.014938
110.796005
132.971802
160.328522
140.127197
1.784983
139.120331
150.307877
117.553833
154.143539
167.684814
-2.886358
173.250748
164.290421
161.373138
140.216553
155.713196
141.703705
32.089169
-15.195285
-28.137671
158.438705
145.146027
109.906769
103.307137
143.603561
102.326828
136.465530
132.015137
158.162094
140.870300
135.519150
150.883194
155.336334
142.608368
160.153168
149.635208
117.521721
145.306137
159.335587
141.021545
163.872574
129.061417
165.958878
161.293015
129.627289
158.502014
150.666046
149.447174
146.873535
146.672943
152.538498
139.994873
143.407440
145.766891
129.161697
157.207123
133.054077
148.477097
153.336502
134.870209
131.128418
167.036606
163.312057
147.501724
151.749741
145.722107
158.142975
113.241592
144.930069
151.713821
177.331482
135.525864
145.242249
148.673615
116.739403
130.082443
144.843719
125.503876
156.920410
126.175446
131.920319
130.753555
157.160843
143.303299
161.556732
148.123123
156.303452
165.580276
143.358322
141.392197
111.793549
143.697495
146.125122
5.488409
18.974979
-37.798149
139.419037
158.906647
145.102417
151.265671
144.801392
150.555496
141.071152
145.614136
153.624557
156.221313
126.562370
128.974503
173.675964
137.052307
160.974655
137.437927
165.161438
136.515991
152.486008
150.432800
145.967499
5.114658
132.529861
169.841568
155.668335
150.090698
165.647446
-23.518595
-41.548313
-10.294971
15.296611
-31.148373
-26.255392
-19.819035
136.672501
139.741486
143.403015
118.616272
144.177414
133.684906
109.983963
158.657227
111.608910
133.310928
112.793488
132.621307
115.738152
125.758705
143.168503
156.023529
164.664291
174.687836
159.489029
-34.341110
1.839730
-25.640514
-1.540150
-50.773712
-25.939369
-35.121948
-15.459658
-6.839567
-44.635334
-0.186626
2.115999
-19.218946
12.405688
2.176368
-43.282921
-14.724285
21.381924
162.331848
-58.693752
-56.090416
-24.381123
17.203434
-2.205046
-2.249597
6.204882
28.776197
-0.502411
159.820877
165.828445
154.849106
149.649567
156.610458
157.487381
142.654144
140.471909
137.062653
143.959305
140.700195
157.936295
143.137482
160.320358
132.235580
136.504044
131.211090
150.335327
155.525223
135.341110
23.599474
40.035255
-36.272835
-46.910248
33.169685
-24.018040
157.597946
138.472931
134.828674
150.174225
120.848335
151.358490
-2.749440
-38.768448
32.935749
9.992610
-8.376627
0.185575
2.761233
-40.527210
-20.047932
-1.400535
0.733020
-1.715776
-11.196351
3.255219
126.238419
129.883072
159.146240
140.241898
132.612518
138.018997
152.188324
129.960037
147.702484
139.163818
138.572647
165.399292
157.488937
128.014328
154.424561
142.526581
-46.800236
28.349386
-40.949215
28.961506
-11.533721
-5.459517
144.317932
162.128403
140.780884
137.584106
151.098114
150.970871
142.371353
155.541428
163.119781
147.300873
135.657898
114.560966
115.539284
155.808441
138.744949
168.575470
162.337219
149.655869
144.125626
136.662796
-14.568436
-10.964025
122.828636
152.585724
119.849869
154.330414
144.039474
115.801987
177.250687
140.801636
6.906715
-26.881535
-33.982937
8.043031
23.292116
7.058552
-23.998852
-11.247207
-1.975164
140.439285
164.539429
75.306557
138.099121
136.429413
128.159882
149.563217
132.419601
165.086807
173.956833
126.969711
162.648102
122.684669
139.982346
148.540726
150.627304
152.416382
147.456070
133.090759
141.592300
136.642578
140.205643
121.231331
-179.465134
134.040863
131.272949
141.120926
147.658188
150.387192
133.930710
3.321601
150.864822
132.389969
122.474030
141.092606
-149.659637
-173.775131
-167.925537
-172.176483
28.420679
151.219330
144.101318
164.850876
130.640472
174.710388
142.137207
-23.014074
144.617477
168.581635
137.690628
164.961563
155.723526
151.233276
165.917923
151.135330
149.528915
139.280563
150.225357
153.439590
152.747070
145.783142
152.112503
141.540894
141.317474
144.628845
146.286697
158.668167
150.182159
142.354462
-31.936058
154.607422
144.311020
-3.483408
6.692459
65.061546
7.143172
147.582016
158.519669
147.128967
130.033813
137.272476
-11.430889
23.857260
131.552399
160.819138
136.857666
143.217026
151.708130
144.398987
137.001511
-37.684452
-41.207283
138.083267
150.347198
141.382416
164.653397
151.265350
3.940493
150.562637
136.823410
149.733063
142.993103
-31.724020
1.545477
28.549711
-6.721728
1.657884
157.111313
138.161438
170.414993
151.375763
144.717133
131.734802
143.121796
154.983963
163.806839
137.896317
157.406876
159.342468
146.082108
134.967270
138.127625
141.739960
-3.072432
16.170933
10.353187
142.983826
-169.519135
-163.626678
116.136093
133.769012
127.843239
129.289215
155.211853
148.319962
153.646469
-21.323744
161.248901
154.890274
155.677963
142.799377
175.613983
136.904297
122.567696
145.079041
178.458694
154.384430
132.585022
166.841309
159.573120
148.181046
146.106705
143.910156
148.956985
146.147659
145.568878
172.131638
154.967957
169.396042
122.866570
152.865158
142.095718
163.740616
146.542633
120.574432
161.849564
108.985016
-10.729116
-6.914351
20.617220
-11.490856
-51.111671
-21.434597
6.959451
10.221313
-39.073555
147.133804
160.551529
158.627335
149.476379
118.559937
135.672440
155.736160
140.582794
150.689621
103.067505
154.820511
151.510437
124.650223
149.132751
161.761536
135.099899
145.513641
157.293839
158.016785
107.400848
142.159134
148.116486
112.516609
138.636307
149.947235
148.844177
162.482712
122.582382
137.975449
147.408890
-30.855036
-25.505306
-38.119884
145.146408
152.921112
154.726257
142.861069
157.828842
141.717484
132.952255
156.070877
158.906052
145.304825
156.130051
176.737381
122.534203
41.991329
-136.388763
144.467224
118.459694
165.460678
-137.974152
33.608414
146.832397
156.039612
145.339233
126.485779
149.732635
140.163620
-16.386045
20.442726
-13.707876
-47.864861
15.841626
-46.051136
-0.735419
31.459648
18.690052
-46.857418
-8.667347
152.443283
156.866577
15.699563
-5.372719
15.832603
146.544327
11.779083
-38.682747
8.182756
141.326141
146.996887
134.749466
162.577072
-44.539642
-15.653177
8.264483
-55.283932
0.308377
-34.958138
-6.850513
128.412308
144.072098
145.710999
158.664871
150.633118
150.744568
144.075714
151.209900
125.659805
144.160156
146.995956
137.835968
-39.896519
-28.565151
-34.536201
7.853129
159.721359
160.809814
141.018890
154.263092
105.293251
136.057281
151.665771
144.151428
114.728729
150.638870
150.395752
144.528687
145.788010
145.913589
134.880615
166.375565
132.526611
128.489731
130.811386
147.656586
144.151871
134.828522
144.437134
152.085983
125.040924
137.405334
145.606400
146.985214
156.061813
116.901535
138.684662
124.379799
141.954605
143.680099
138.081604
-174.912827
130.399323
178.770432
123.862740
119.083893
157.917618
150.963242
158.408157
157.426941
143.597015
-5.059699
144.319794
151.365906
112.549767
141.599533
149.615723
155.009628
153.876114
151.103333
161.576691
165.552002
139.085175
142.279068
157.494934
152.142990
114.532082
150.714645
128.553558
146.986954
148.817108
167.496964
137.685303
156.477936
161.315536
155.197906
140.093643
138.565277
144.654037
135.045288
127.420753
159.576767
146.462936
167.100418
106.643204
137.737091
150.417511
139.797760
156.310806
145.845398
152.913574
133.608154
150.721237
133.403152
128.120453
144.330307
81.018463
158.916534
107.874893
144.823334
143.328995
162.222626
135.810822
150.027481
115.565758
175.252975
161.560806
168.949753
141.332657
-0.309643
-10.449750
24.134518
-13.251728
120.047211
155.296707
140.745316
147.867935
-154.364761
167.848434
99.472748
162.838486
119.471954
146.220566
144.354691
156.224716
167.318695
152.870804
116.620033
129.873795
-42.700539
12.063999
-12.166495
103.777245
106.807648
173.764160
78.458481
142.222260
136.575912
139.427536
149.578308
173.428055
148.446579
143.039825
139.481293
132.811310
145.241196
165.321152
157.743484
159.743347
148.326706
170.188812
132.763931
95.464897
144.276108
132.150009
153.414978
122.158775
-41.722878
-6.985109
-2.229058
27.313705
26.355467
-19.813322
67.650948
178.228210
140.067444
134.802307
135.603622
137.461517
151.364700
145.090469
-178.050659
139.744492
26.392729
-40.248276
-43.113251
-14.446532
-33.350731
-59.649384
-0.504354
-39.676727
-7.101527
-26.415730
10.199157
-19.750658
120.330376
133.316467
138.439697
151.254745
159.545074
142.799088
145.921783
137.197586
119.026779
9.343843
0.790310
9.020728
23.533642
4.659132
-22.304150
140.085190
147.450821
152.709122
140.502930
159.439056
146.793549
149.494751
141.078583
149.527893
145.306244
153.959213
126.886955
123.789169
149.350189
108.643822
147.759995
121.668846
135.099792
134.924362
116.593536
151.936432
159.183640
151.552567
148.093658
127.852325
149.453949
137.590225
152.823395
153.330490
157.360138
154.492111
152.091064
142.576584
139.907394
154.923660
140.445190
128.899612
144.609985
151.674957
-3.490427
-39.346146
155.289276
129.821091
170.300949
140.310226
138.977478
133.919205
127.801544
156.215485
138.594193
123.282501
151.629608
144.489120
139.845901
159.399643
139.113632
125.612473
143.222656
124.391960
121.160347
142.075470
133.044266
151.676193
-23.257244
-27.507750
6.523357
151.563721
166.837082
122.154099
142.772995
151.229752
95.947380
160.774399
160.402039
155.835297
129.050003
163.308884
147.914612
131.295120
147.856262
143.065292
159.039734
2.453277
2.956646
-2.332632
6.778241
-40.977997
172.977554
142.269272
148.710037
-48.538296
-7.715613
166.849640
132.915237
170.151672
148.416122
132.409927
117.707115
139.169266
159.366577
152.048172
120.463959
147.185165
131.490143
159.696579
124.494682
17.223604
26.340248
147.029785
69.357140
26.038136
-172.342819
29.741251
18.469837
23.154776
163.992218
171.650833
-161.525940
-146.497055
-160.569565
46.451828
82.335175
-145.729446
-157.438553
-151.383743
-167.607986
-179.586914
-140.661011
79.568008
25.214399
-157.984375
-137.002411
6.433766
-171.671600
-137.792099
-163.451630
33.174046
138.523560
141.448181
144.474014
132.844360
160.176636
163.259460
156.779419
134.757385
153.354889
147.266510
147.753571
19.129587
-3.084515
145.688828
140.074661
143.323502
135.023514
111.516769
151.477203
155.554016
146.356216
123.081284
154.020737
152.382233
133.807938
149.190918
154.034470
174.439636
148.036285
123.072830
147.740829
149.525833
116.035088
154.404587
139.152786
136.213470
149.185410
142.894974
150.390594
127.011681
168.984604
130.536148
146.498413
174.981186
148.681564
147.297913
140.468445
-5.466620
-17.087021
4.929864
25.319618
-42.945072
-19.227762
-20.751526
-14.918160
-37.016529
13.100905
-37.434418
-3.454170
5.680789
23.267422
13.340483
-3.141926
0.292083
-31.036972
7.719174
41.072857
-44.087933
-78.264801
19.134827
18.310581
-7.559253
-21.039867
104.943886
144.386719
155.447144
143.450104
127.425316
155.354630
146.592514
160.499130
137.661407
146.098755
144.783203
128.791290
-6.080186
-17.023607
-39.972893
1.958847
130.495789
-15.508204
-25.997301
-36.793327
-8.469210
11.156833
161.183884
136.805344
137.411163
156.128632
133.396790
140.188263
150.215103
157.176254
144.355408
143.172516
156.084045
134.365051
128.063782
148.651001
151.698914
133.890259
162.760193
125.402222
102.011612
150.476044
132.706131
149.443130
157.701324
168.532516
138.726624
159.233032
146.783356
151.542603
157.718735
27.701792
13.019797
-40.105267
38.976620
-40.812912
5.850725
163.824768
149.731247
133.244324
152.478043
156.171432
151.402466
123.064293
135.458481
137.588760
115.416725
31.035978
105.634743
151.218567
151.021942
158.946899
142.482742
141.564545
159.451920
175.603363
125.913017
145.475067
146.855667
133.219788
155.156723
152.972931
132.207001
136.902267
171.912399
152.475189
155.862488
127.094063
153.313965
128.722778
141.807281
146.962799
132.801682
155.322769
-22.153105
148.934677
113.014656
179.533539
122.231361
128.055389
134.301163
152.630539
126.452682
132.631729
126.822548
25.093632
148.182098
157.581772
145.571976
137.318832
132.129517
156.828949
143.784744
133.652344
155.144745
159.281448
140.190475
150.580948
118.371048
161.819656
167.980362
119.200905
157.551895
150.303711
138.080307
173.464890
144.860962
154.936172
140.261063
-64.617981
-4.720408
-23.268173
3.988505
16.086613
150.783432
126.196724
143.222397
125.432648
-178.258072
166.790573
155.149673
152.499649
101.169434
154.032394
142.369705
140.348022
135.903046
131.140976
-4.841609
-15.748883
-36.727814
132.278839
159.357208
-160.582047
-144.691574
-163.550674
-162.300964
17.327255
-150.176926
-160.142990
9.844046
119.521461
129.810379
148.324265
155.187149
144.797623
145.857285
163.572357
145.569763
147.581573
152.228561
135.455719
151.609024
137.379074
-45.032673
-45.686920
1.725330
32.470470
159.991928
150.434906
164.288910
145.933334
157.812332
138.111359
136.342911
136.915253
113.185432
143.728424
-4.890525
-46.263332
-30.019974
-32.533646
2.924961
-59.615952
-19.281376
140.870331
136.677246
133.960785
2.506709
-28.282892
-34.908951
5.778079
-43.625366
1.310749
6.675352
-17.745550
-175.214218
164.379196
150.353470
149.083466
133.020325
137.126511
148.294922
139.212723
126.758308
137.902023
159.774429
133.126801
150.767197
160.516891
136.398148
132.314362
150.027176
139.325653
135.534134
103.916107
135.095337
164.480957
137.186340
146.795807
143.762833
20.000828
1.332808
149.158707
167.373398
136.908951
10.960918
-0.999951
-46.128609
-46.027466
144.571136
136.621109
124.836182
142.641525
127.420616
152.097916
136.521088
60.827805
24.224216
32.250423
22.274040
31.440825
0.436111
59.681984
10.206598
-164.064987
171.429352
52.554539
13.821409
21.085917
29.153900
168.524872
145.455917
-162.741074
-152.067474
-168.071625
-135.698441
129.324875
-148.859055
13.381980
26.910759
128.787109
112.071144
129.568512
152.573135
-15.321599
-27.777708
-15.584466
-34.503319
58.892006
104.410660
153.476303
122.416161
146.016647
111.560455
163.321381
152.373856
156.646500
143.262543
155.031052
97.552528
143.119614
133.996490
127.026840
147.176025
117.488014
148.251877
136.323059
124.659317
-17.953875
-3.835838
-20.126406
-8.324966
164.282166
130.156036
145.416702
131.790298
125.340866
166.501938
159.252411
148.093567
135.887726
144.740814
152.589050
141.640350
117.668678
142.843369
135.554794
148.223816
138.190186
151.867966
140.011063
115.617287
144.303421
140.472534
139.134537
126.861275
124.116493
157.061966
151.096283
127.802872
117.253113
151.909012
163.509003
147.133926
139.325302
168.221024
151.005005
137.693268
143.431168
141.465103
127.916634
178.491287
155.789948
154.364594
132.463165
164.200729
135.038300
150.109299
139.329514
135.882889
120.524719
144.845764
150.722107
124.875328
157.077911
-40.759449
-45.899456
-1.012591
1.524184
-46.624737
-16.410685
-23.508766
-10.313090
8.956663
8.279129
-13.061977
136.963394
152.746811
142.513977
143.279144
150.653168
128.342300
154.585892
153.054977
124.686760
134.787491
103.482880
154.865814
20.501722
130.531433
141.665726
-16.874596
143.986984
137.771652
117.994461
-179.546722
160.045303
142.638245
144.399063
122.860123
134.979279
143.261322
161.716812
155.581696
152.532104
119.081871
143.297638
150.007172
139.766083
163.495834
137.877762
161.392380
162.389954
140.927368
164.447723
134.019501
133.515961
137.253296
15.155940
28.400839
-161.769562
24.106232
99.986816
-159.759933
-142.300980
42.638435
176.387711
-152.138199
-157.198700
152.617203
-126.973785
-173.077499
179.510605
-157.730362
-156.730042
-178.068405
-155.323135
165.971207
-169.597534
-140.420944
104.504990
-155.819016
129.606827
142.800949
151.744171
124.148666
159.979599
155.828110
145.690628
147.842941
109.081589
164.477325
148.559387
153.156464
128.042114
144.847580
142.449615
129.469925
131.326813
144.647598
127.826683
146.101883
139.220230
139.301010
154.622635
141.900238
156.449142
152.006378
157.645432
107.312279
172.215103
137.293137
146.105164
137.404434
140.977432
144.797546
125.047218
148.834839
-13.669258
-37.727371
169.478333
159.333603
173.405624
145.069977
162.241974
153.800995
124.676765
160.302475
125.917702
155.047028
128.471176
157.400192
154.833267
124.364021
146.823868
144.538132
172.059464
160.462433
131.858017
114.379219
168.667038
163.764816
150.256485
15.522975
-21.878942
-166.866608
-158.546661
-125.643456
-168.691391
-160.241821
170.934723
129.036118
149.969009
136.082291
153.039398
150.323059
135.410507
146.314453
-26.807186
-11.184772
-54.505150
-45.142315
19.316179
-42.446205
-20.529055
12.997191
-42.280636
-33.539429
-43.001251
0.370094
-22.090593
-34.054085
-48.609825
-42.562840
138.824768
148.309921
162.054733
149.201645
165.534119
118.708328
134.165344
158.206146
172.500793
156.540009
147.337280
136.261292
138.957397
147.937378
171.445206
145.682922
135.592819
145.497253
127.714394
162.182022
155.636627
150.004364
111.828026
145.601791
142.029724
126.104195
124.848213
124.559174
150.929840
163.015182
170.386246
178.169006
131.781296
160.957214
107.474396
133.109863
147.075699
121.681969
145.452560
5.734426
18.497253
146.559982
129.578659
142.127670
135.426788
174.538284
-7.515645
170.879807
141.008026
145.390381
144.214218
155.735489
158.124664
149.870758
151.694077
145.165253
134.046478
150.994904
148.585175
153.479324
-6.364209
4.633922
127.285324
131.103485
172.738419
143.166855
141.493042
167.284851
146.826279
171.303696
151.184616
128.791702
-1.525467
-31.356133
-4.149023
6.156382
-40.258564
122.172394
152.336594
154.895187
158.071442
156.112167
138.972000
150.668884
159.980347
150.834961
154.101776
-171.747894
156.349899
154.586594
145.210953
166.254791
159.062164
171.319336
157.075577
144.034668
140.737335
136.402771
154.409302
136.324615
147.642944
-9.417344
8.235375
-39.579266
165.410965
163.338669
140.369583
124.427162
167.811447
112.153290
131.965347
157.283157
153.867523
158.831329
5.664550
151.794495
143.258560
146.950485
150.425537
-173.599091
142.099747
141.914444
149.102646
92.459396
144.673279
148.418793
151.263184
158.118225
9.554976
31.447729
-37.491039
1.363292
141.056259
145.372375
-28.974781
145.384445
143.224045
164.002228
135.899490
124.472107
144.679306
145.280136
149.703262
152.673492
136.525208
174.809387
-174.382202
158.008423
161.170456
156.219055
141.042450
138.099625
141.297058
146.587479
146.347977
157.166733
163.067749
157.764633
83.900452
145.907486
116.461426
135.292191
131.600357
149.660477
151.529388
146.669479
154.169708
148.822632
157.847534
137.437576
148.634384
157.217392
144.811523
161.875198
157.606171
155.440689
-178.872025
141.484848
-127.244995
54.210003
31.222616
142.561508
-166.841766
-142.929321
151.296463
-145.775635
133.161377
124.202888
148.827026
153.368195
149.578125
140.462357
161.356171
153.338715
153.322342
174.052567
148.438644
159.686722
132.659668
141.925232
148.887741
156.966721
130.201492
151.271393
165.294235
145.141205
155.851440
134.924423
14.312841
-46.109173
23.490311
142.926208
145.512527
150.153244
164.169388
125.866333
167.594559
125.293884
145.952789
150.512100
156.133331
22.017748
-20.876141
31.772142
-14.221744
-4.326489
4.747058
-42.859589
155.355103
158.055679
159.636230
162.396317
146.869812
160.187027
162.125748
153.655685
162.725540
154.805939
144.090424
158.775589
140.270340
147.356750
109.868996
148.017548
151.743057
158.740295
158.977234
159.347519
122.012390
148.024506
153.986374
142.689072
134.150665
163.357742
166.389130
138.302795
153.770355
135.050232
139.163437
145.546890
157.605255
143.257645
115.765648
147.663086
118.700142
144.471588
153.634216
141.318878
155.588058
147.673386
130.277069
131.140411
137.429565
133.991501
145.173096
128.624771
152.550308
150.726288
136.793610
151.104874
137.182587
149.100433
158.644073
157.619049
141.439087
144.341660
153.086502
-16.422647
-17.555599
-52.799240
139.071915
137.423264
149.574875
129.278229
133.715698
168.407196
117.849197
160.348892
124.801865
143.332352
156.072708
145.523972
143.277573
158.740097
157.529724
130.515976
147.698685
141.311905
161.133255
131.073776
158.303650
163.356247
145.635239
139.158508
135.296967
147.559311
172.059982
146.277588
155.722137
148.254776
161.672592
142.660080
156.148087
155.960907
171.581223
150.731918
158.332611
149.685745
142.531342
147.600388
128.977966
146.009323
-35.516766
4.925412
-16.673214
-27.828447
20.480015
-1.643063
-45.171432
11.496820
160.779221
156.247284
115.971809
166.800400
-2.732944
1.380977
10.385404
4.635359
10.325253
2.950416
-43.087803
-3.185920
-24.341406
-3.726885
167.558838
143.770874
121.309525
146.803207
144.988327
149.910904
165.759949
175.463425
152.264832
157.860992
136.344574
152.034912
152.279053
141.486343
120.759552
156.939102
170.489075
149.987167
176.334183
156.067581
139.583344
125.138618
148.838654
126.670937
127.063530
122.771416
139.629669
152.771301
120.411964
145.413879
152.306488
149.365250
175.189117
127.299515
0.951622
142.705475
142.699753
138.430557
146.924622
152.716415
150.090988
125.260117
132.891403
168.359085
135.352325
128.225571
155.802307
128.563782
-19.933283
32.638973
13.743586
-12.315854
-10.317286
16.092232
-0.706652
9.094118
5.479403
-32.571426
138.526443
131.770203
150.831665
172.410522
151.036591
151.562042
-7.909863
-40.304428
-32.970993
9.338582
-11.802013
-46.630173
146.843842
150.122574
147.192993
135.449631
153.168274
-147.635803
134.810776
136.145203
-45.717579
-40.598927
5.231281
-6.305401
142.710907
159.937057
139.929810
151.602859
113.743240
141.953979
141.004898
169.743011
167.478592
147.258926
137.885071
146.608810
161.827957
143.516632
165.820145
115.632050
130.340927
8.102563
28.111488
26.512970
173.431259
-150.634308
178.406631
-177.342575
-153.615433
-175.826355
-161.226273
121.150421
41.143478
-117.336403
153.464935
164.794083
146.642365
143.962387
131.111115
163.734039
113.601547
125.221100
142.718811
136.051941
147.667908
155.056305
158.589020
145.530258
114.762596
141.954437
139.168793
130.270157
132.209015
145.581314
134.823944
128.920883
174.590637
123.273514
147.860428
137.311676
114.935303
158.298599
136.269775
134.286102
156.120773
141.664337
163.406982
145.169373
149.345352
136.622421
127.038803
142.705704
117.410904
141.759415
162.827271
139.753296
112.367134
125.054962
148.854980
155.173477
137.234055
159.011414
121.064827
142.393341
146.408646
177.112686
124.145676
149.840897
156.577332
136.748611
141.546326
155.315018
139.269562
138.645676
134.740692
157.542984
131.271942
119.063004
151.327942
164.042374
128.714172
-180.000000
143.308624
125.036766
145.242798
159.345642
148.612747
163.679764
143.218384
149.166321
139.510666
116.299263
148.287735
97.344879
161.606522
163.536407
118.382263
136.340652
129.196884
129.656021
108.149162
167.292984
136.400970
147.091690
-13.479286
-38.602310
17.161343
142.525146
141.906174
127.205902
4.796445
-12.035634
24.056641
140.559158
145.682388
110.216339
160.833450
160.469070
152.072632
137.495331
142.875198
152.699478
133.293945
-37.320480
151.057465
133.714508
-16.336666
-12.810390
14.236817
-5.421264
5.327816
-50.487015
154.208893
135.806168
165.338715
149.980072
167.983383
144.791977
141.360367
139.552383
146.624405
136.648834
131.790512
150.328598
-4.196660
57.237553
-13.829341
0.966111
-102.845909
-4.062209
-8.799441
151.646637
150.492142
149.916855
156.926010
154.729889
169.077835
135.553268
148.535263
125.916740
163.427109
135.245010
130.376633
128.933289
143.329300
117.689934
13.613160
140.441284
148.135300
132.083206
142.012878
151.847961
138.209244
133.996506
140.561707
152.016724
174.716858
124.168068
-42.687981
11.330267
146.694580
78.858475
152.519867
143.693924
110.745239
144.094391
149.122742
147.081802
157.693893
139.914566
140.704681
162.072861
150.472061
160.480820
111.842415
146.191803
154.424011
-7.621305
150.595886
135.333389
141.909851
156.736862
162.226471
141.188110
121.032120
141.496231
143.533417
149.973557
136.133087
144.137405
136.550705
158.730377
165.214966
168.520462
159.836609
167.528961
132.090866
131.928040
-17.037075
-9.993259
-3.675889
3.717785
160.453842
156.250244
141.181015
147.957748
12.584888
-28.993591
142.131134
143.295197
142.734985
152.030090
177.017380
120.313965
121.009468
136.376312
131.128632
149.367325
138.804398
153.218414
151.602463
135.356781
151.715958
151.131744
145.472427
150.744400
170.733978
132.912216
132.290268
161.309219
139.199020
121.922531
142.409073
143.101059
154.395447
152.914444
150.681061
152.254150
139.030319
113.623116
144.910431
136.197510
147.783096
143.358017
135.293991
146.792664
166.326324
-13.970819
-42.480156
-40.977203
14.413765
-11.209024
22.611622
-16.499695
-14.771522
-25.741562
-40.223995
30.717060
-5.715597
9.311288
133.603607
141.715225
132.236145
170.513123
155.759171
136.797104
147.483170
163.426331
138.395584
142.803772
140.296051
139.657776
95.102333
168.557602
151.877533
140.505051
153.886856
167.570206
131.942215
137.955032
127.951332
119.150322
141.304184
161.337585
141.288986
145.684982
158.079041
133.244461
145.538315
138.890305
124.236595
152.795609
149.118454
144.542648
139.698181
143.998062
13.237822
13.021404
-9.031504
-0.685284
7.094340
158.725113
149.648285
165.284729
112.377975
136.531616
142.215149
140.207077
114.358955
123.647125
175.696548
138.737091
28.097874
-7.178814
-45.770061
92.925331
119.132561
131.651245
124.213829
-45.834148
3.160811
143.875702
142.537079
149.286301
120.914078
134.877151
133.368546
7.880600
16.858364
-152.344101
19.185522
179.835663
179.696091
-168.401031
-135.853455
140.365509
168.433868
168.268402
146.596283
-50.496838
171.740692
147.929352
144.298584
134.850113
147.845657
133.773193
148.677689
136.465332
8.298767
26.365528
140.858688
108.654533
141.263260
156.512711
146.440613
142.667221
139.925995
117.243675
68.872398
149.317276
133.192947
146.352676
150.868546
149.892654
160.515106
133.609589
146.458557
118.997200
163.090897
114.544014
171.109009
174.429749
138.530823
123.030525
139.883179
152.927872
172.315414
151.927795
159.313416
155.502655
139.085266
129.147980
141.365265
132.177917
148.785156
157.436081
148.746185
134.352646
129.640732
159.093384
170.333359
138.499313
146.052765
142.932831
131.247986
148.490326
115.975388
117.118889
155.452286
142.510010
134.735657
126.561264
135.142868
135.115265
157.662125
126.073906
138.840958
141.506927
141.198013
131.324356
149.741882
121.537170
155.712784
146.851166
129.719894
129.257812
138.438782
137.746048
107.384560
135.700958
143.898224
152.645828
170.161514
105.172302
145.149689
144.577698
142.450104
140.835876
163.890915
127.309586
-176.134201
133.599930
136.376862
144.814850
129.985672
136.780548
157.917877
163.796158
129.942047
24.014339
5.086386
-38.600685
-19.982458
-9.053212
20.873440
14.582252
34.990757
159.766434
124.892731
138.743057
124.412582
128.270432
143.854553
135.827698
128.016632
150.150574
125.123375
131.398209
141.323410
141.524704
143.965332
130.686859
131.899780
146.525177
104.969498
148.922134
155.211212
132.617020
154.519241
164.707748
161.611847
117.887115
149.247116
137.749588
165.927338
136.898178
160.247269
150.150650
148.518875
134.218918
162.334351
154.342834
140.898193
-29.942020
-42.060059
-23.126446
-14.518431
-10.076340
140.422409
108.038208
148.102936
161.048050
134.307220
131.918686
147.140106
151.349426
129.949783
142.625137
165.995605
138.611633
129.218918
149.141815
110.197548
-20.320772
-23.426483
114.117744
144.390854
6.638084
-162.551956
-130.693710
-159.899887
27.256542
17.586733
-169.810593
-159.230545
169.455978
17.151571
27.960468
-134.958191
-147.294708
159.290268
138.677063
148.079102
129.898895
147.027649
158.686829
121.578781
138.820969
149.067917
139.864441
151.820038
142.432648
141.054214
127.913429
146.327728
140.965347
130.454407
155.273941
-172.358566
144.004318
173.213760
137.071564
133.221329
143.791626
144.849747
149.476456
158.579514
140.764084
160.841873
135.786911
125.466774
152.835175
156.995010
159.760757
117.738182
142.672394
120.881035
138.317932
127.048820
151.213120
154.256210
150.695648
136.291626
17.370237
-58.937195
4.626561
147.349594
156.359070
150.423981
161.025513
123.090683
143.995026
115.211746
112.992821
115.145576
-1.471267
-26.332418
-23.524036
3.051141
132.976685
159.626099
142.395859
131.357468
154.678314
165.798996
2.816541
148.419098
147.462708
144.705429
146.092178
141.922012
140.484528
145.310165
176.189667
128.151932
160.041794
171.394531
136.439865
145.914597
-175.442795
130.302643
131.091019
134.349457
167.196045
153.719513
129.122482
139.709808
149.752502
119.523415
126.435181
134.152100
136.668671
167.803589
86.513916
156.258102
140.902695
-32.360020
15.120421
20.226776
-43.938736
153.552094
169.741394
147.534531
-67.292526
10.217213
-11.790586
165.091873
142.780975
136.648697
173.299026
160.807770
153.651611
144.606415
139.381439
-152.486526
52.597527
146.055130
-167.679291
-169.773407
22.261801
19.797718
1.240647
-18.119959
9.329528
-12.334908
-17.727034
17.372377
-38.431343
-5.734939
13.824297
34.007259
129.095169
137.320938
144.717392
101.775345
153.196945
146.761414
149.375214
150.190475
-177.838867
153.148911
148.677032
9.540461
-45.191189
-43.466442
149.453735
-47.231117
13.703797
-35.621811
-0.530449
46.830208
117.783463
145.219025
169.285980
-5.901695
-2.059946
147.771957
144.660675
139.810135
176.661270
140.799194
156.166321
163.403641
161.767258
123.131805
148.440414
148.386627
150.758041
132.228729
-23.724712
6.873636
162.771210
39.653545
1.265013
11.748899
145.532806
119.518044
138.975891
118.743286
170.004456
141.958252
156.672424
147.210281
159.063904
-40.677841
-3.535350
13.844320
-43.042442
2.015283
8.923721
-35.436092
167.316956
150.323151
160.299423
127.914284
132.446442
146.736023
170.767654
128.505692
151.465439
157.136368
164.931961
163.988464
141.796890
145.730118
151.565277
147.735352
125.072151
151.479263
142.316452
103.602707
114.140640
146.090805
138.313904
117.827339
144.201660
141.667664
166.376724
169.749405
153.651443
151.149124
149.962753
146.152985
142.052643
137.878357
137.427933
131.130783
156.562775
154.834702
168.015289
51.489262
10.001128
-48.345444
-42.676208
16.561451
-39.095509
137.302475
156.922379
159.813202
150.468536
135.255585
107.184952
114.000275
18.602562
-20.166218
-52.313614
161.516953
155.028458
112.036064
165.711594
101.567711
163.773514
-18.834358
-1.053877
-5.839927
-2.978810
-3.637980
155.496948
156.646042
158.444290
152.944717
172.966492
147.302170
151.162796
158.761002
141.032364
137.284164
179.342102
149.739014
155.120865
127.822655
143.745605
147.498734
169.801666
-178.451981
149.968048
151.126801
136.950195
149.890961
105.789665
130.579529
161.909256
150.065262
120.688591
149.348480
161.789627
132.955109
-23.322422
-6.323318
148.560684
142.304184
-37.375549
16.402971
170.556717
140.130508
161.058823
152.691132
149.423752
49.678299
157.008591
156.815674
144.583496
140.308517
167.110138
147.653717
116.890541
143.687714
168.143753
150.350143
110.834961
154.212570
151.240860
151.955933
-178.178970
128.326965
150.300522
149.905273
138.105988
150.425659
127.389740
145.202301
150.526154
164.409836
143.843002
132.102356
134.306381
147.315750
129.481918
150.539261
19.409315
19.452728
34.496670
-145.917236
132.762680
158.479172
144.765686
156.678131
133.683075
141.525162
151.209366
124.741936
126.112442
144.197922
118.501518
-0.525259
-41.903614
-13.341475
-5.537783
9.934541
-18.012268
-35.567509
-8.069932
16.031849
-19.492682
-16.551888
13.928688
140.119919
148.614670
140.249786
152.871780
173.028732
140.000107
146.933517
148.714188
108.502434
151.113022
149.090958
164.074677
147.906937
10.998769
-39.829445
-20.377546
9.110266
-37.362671
58.250420
-11.554728
-0.199792
145.418259
128.838089
140.880005
142.162247
133.838913
172.390366
160.960114
145.396225
137.950165
140.765701
129.475281
144.753769
140.627991
149.166565
147.259384
141.038208
161.539124
143.675293
146.940918
159.583786
144.737061
140.507568
146.040085
151.363861
124.108002
132.516678
143.412064
154.582397
139.278580
147.391190
151.286163
169.107819
149.518250
153.374207
-15.700319
145.429504
129.018021
126.902145
147.130310
29.135618
162.926941
128.688660
139.974289
135.683197
162.671692
151.324615
105.406639
151.482635
153.231689
139.423233
142.501328
142.350464
2.129092
17.825380
-61.130314
-28.248543
113.550674
127.160004
137.403610
158.947510
-22.246128
-5.497648
8.613313
-2.773329
-15.533627
-23.025095
39.124100
-44.626717
-27.599010
175.965118
113.846291
149.688812
130.667694
127.364418
169.315857
137.938889
111.369736
137.076706
155.752884
140.901352
137.280685
44.979668
-0.268341
1.609368
-9.116605
168.079269
147.814026
150.681900
146.545883
147.939209
153.290070
147.223251
-2.184357
125.028984
149.067047
138.276657
-5.766228
2.437509
20.000738
23.288221
-26.606373
137.236053
151.694229
113.891006
129.195145
150.881424
141.006073
127.904602
135.736572
147.547775
165.373840
141.718033
-2.247944
50.706085
3.826177
27.907476
1.809051
17.417452
17.562244
-51.691120
-13.201952
-19.787563
-19.883047
21.760111
-26.019451
-15.137170
-47.449821
15.312407
-29.392658
6.275011
-16.466282
14.814722
-16.136526
3.478008
168.694824
145.025314
154.542862
131.497330
133.550217
151.593262
131.965591
144.177780
142.939316
143.380890
-22.896650
-5.395829
124.870247
161.233688
123.536644
151.121918
152.992844
133.253464
165.440796
114.121605
128.556152
152.319366
155.881058
161.607162
142.407288
151.479294
153.602661
144.351486
146.638000
139.323090
-1.034008
-45.017448
-43.662544
0.771771
-36.245590
121.569382
144.056076
133.923370
152.332550
144.909088
149.545990
118.373322
139.737350
152.032806
145.260254
139.393082
141.703583
172.893158
157.834854
172.963821
149.666565
139.340881
165.874832
150.049240
142.544952
137.188492
126.352303
137.393845
138.568848
138.601059
140.267868
115.613472
125.858170
136.127106
128.213943
140.650238
147.517838
120.004898
153.520096
145.698853
145.558304
133.877106
156.651932
-164.605957
107.192001
126.254349
-34.515076
146.497986
131.812332
159.958542
133.553192
115.708328
137.425568
141.594940
148.521744
157.751358
73.382576
-132.012009
-174.785248
179.525620
-165.820404
153.217941
149.317642
143.572861
134.210159
136.787720
164.902618
173.768188
-23.484491
16.944809
-16.774351
162.860641
12.134580
50.375427
47.296680
158.980713
133.443024
137.274261
146.688065
157.449173
133.048706
166.284805
146.205215
149.216400
172.222763
138.424469
120.870872
150.974731
137.516037
-43.751472
-16.788853
-2.090502
-43.039642
-37.772812
-52.596588
30.657791
-9.666986
-44.482048
132.222519
138.330246
154.626160
138.547012
158.251282
156.963058
134.291458
142.909363
139.240067
21.342161
148.811111
151.132538
127.543831
110.607323
139.362305
151.645081
128.642288
148.379807
137.866959
136.054550
175.759689
165.693375
122.635002
143.961014
6.502039
-48.980358
-38.671963
-10.581059
-24.097567
-37.314884
-47.307129
1.676781
-52.547966
-27.578983
-40.225327
10.219908
143.625534
-179.561203
142.326355
167.446320
143.226654
135.913483
166.169540
151.782791
144.569321
138.054291
132.629288
145.584076
122.442238
140.839523
142.481201
159.586716
159.458786
149.445892
158.659897
124.591835
141.752670
143.678513
128.124542
145.325073
-125.875160
14.036049
123.071777
132.023499
148.306900
146.248489
119.607025
146.333130
127.498207
153.223145
151.683853
123.283798
150.604599
179.848038
145.039352
152.320374
151.242203
-8.548791
138.053436
138.901443
166.222275
161.040710
147.899918
137.377716
128.350800
5.941583
125.486755
140.656570
149.086990
-148.980423
151.756195
78.030884
178.339157
-131.650269
149.443039
-154.515045
137.863190
-23.801184
-9.541388
-34.788139
22.466263
-43.104446
-35.483398
-15.729925
-28.231400
126.637863
172.848389
152.915314
137.436859
148.072998
129.965958
139.201447
148.839890
16.819271
22.861919
8.801228
-53.913811
10.162757
160.112610
138.914627
-176.195419
118.349319
164.124054
146.054596
156.638474
3.678498
-0.019782
-47.473255
-28.066837
-12.775209
-25.319813
-10.311983
-37.738884
-26.718294
-24.294949
10.032405
138.602203
146.852097
145.283630
126.561523
-21.823200
22.272392
12.160319
-34.300568
-26.489397
136.487732
143.648453
157.131485
131.531891
117.879852
146.424149
155.029053
128.916733
145.098419
154.813309
150.293701
161.930588
148.845825
143.621704
163.851532
114.327728
146.189026
132.894562
156.347290
163.002731
36.473282
133.706604
150.809341
163.367325
-23.013245
137.866074
159.924606
168.418320
135.711807
144.793671
142.020554
161.123840
144.276871
115.895966
153.609497
151.565277
124.386040
140.299820
131.261581
123.686073
-27.866035
-5.108793
-39.509449
1.674445
-23.225552
23.963444
34.722561
-4.511148
147.876785
147.160110
94.684113
133.440750
167.423889
129.820312
-138.041290
135.248016
135.754532
144.339844
148.622650
159.002731
145.380264
151.604095
154.388641
145.440292
128.982590
150.936356
137.713348
165.667313
137.509949
107.489075
130.648590
144.103989
153.343842
148.601715
147.846252
143.972412
155.179123
162.470612
146.659119
-21.310770
134.820740
155.495682
131.327652
142.384521
147.997681
144.118698
172.707932
156.381256
158.772583
147.034836
139.399750
136.010956
128.257065
139.709915
140.365646
140.750717
125.035484
139.669800
161.299255
158.691193
112.618652
118.728516
149.760742
132.838531
147.038467
138.350693
146.660568
126.983604
107.286186
152.663742
-52.136383
-21.745211
166.027130
152.066528
158.729736
142.463608
80.248398
143.222366
178.860809
141.874741
104.514153
147.071259
138.055176
141.940887
161.372192
-1.926610
-19.985136
166.836548
-15.706893
-29.970493
-11.350725
-27.789124
142.299698
141.889145
145.730911
160.238495
141.630051
138.106033
119.345062
142.097290
147.558197
145.727188
178.103989
-15.107285
6.366026
-35.666779
106.840576
129.048126
170.831863
152.305145
145.668625
147.774338
152.567108
127.625504
166.391556
157.355164
135.688156
137.463074
146.782394
122.896080
147.177475
146.197098
144.167587
158.352692
158.885910
170.086014
121.033920
155.131363
145.775131
139.365952
143.012817
150.873398
134.574615
160.022034
139.381470
132.003357
143.450912
128.359863
142.891113
156.511398
147.007324
143.303787
161.102112
124.611908
110.067368
140.856750
172.209412
146.221527
129.042206
141.784164
158.492294
153.350296
142.439301
163.098160
134.996964
156.409058
82.829330
-35.409431
-38.804089
7.970728
70.266182
-37.334270
153.243912
168.080612
155.150955
160.362579
153.180374
142.849991
143.800842
143.561615
144.917404
139.220032
156.251358
160.941483
138.925491
131.665680
123.803261
137.608353
152.745529
177.320343
132.479889
105.457024
128.758041
150.855164
130.993225
137.008728
153.713135
169.767395
160.491211
172.642776
151.577988
152.530472
-168.766785
150.647812
145.312393
153.826767
113.060921
161.878815
163.441513
148.824539
132.235550
133.051392
164.055008
151.182465
-17.688374
-2.152405
-8.236305
16.772968
3.357422
2.757331
2.005841
-14.605239
-28.354185
-38.560436
-2.147125
3.604891
-24.417381
-36.646290
143.897568
161.495407
145.059769
145.968079
140.094330
148.358612
128.265152
160.014404
30.743711
60.743027
19.595757
27.746357
156.555832
-47.098301
139.533615
136.634964
140.282578
171.347290
134.953064
167.071136
119.790009
152.276215
153.274109
12.922789
26.245903
-24.336857
137.154709
151.499313
137.597809
135.882446
144.793732
-0.942323
23.260340
-1.430124
-13.450701
-19.207830
11.139735
141.149429
149.747681
-0.000000
-36.113331
-12.401793
-4.692104
22.183207
14.116199
-10.910531
8.832865
2.240706
12.018392
10.435958
-18.388720
19.891880
134.073593
118.342896
138.950928
143.688400
147.904404
13.203028
-41.085751
137.666931
147.223465
153.688232
149.348984
151.168610
119.545158
142.733734
111.949997
157.200867
141.286453
152.875656
140.138611
139.876587
153.143173
151.518005
155.802277
133.356430
165.208054
-176.727737
143.955460
117.066528
162.882187
148.991577
170.093903
134.094513
178.497528
149.125534
101.464699
143.191055
139.911743
160.134644
141.580612
164.558868
171.734741
168.457657
159.873489
157.786057
173.511078
159.334930
157.844299
128.650345
128.219604
144.602859
157.777145
136.105515
153.578873
160.669861
148.418396
157.635254
143.346222
146.018219
153.497589
145.042664
142.589432
148.503433
-33.307304
134.362061
145.768967
118.883728
152.292099
109.081421
10.768832
-17.902464
8.176949
17.507917
-11.702771
2.814386
17.410629
-1.290588
24.671246
11.937645
-47.471596
-74.836761
17.509142
-42.866879
151.527740
118.635925
134.271561
138.697754
141.117325
-10.451050
-24.667870
-21.786360
16.802788
1.913359
142.612152
155.166809
126.702026
170.380432
153.601654
171.650818
154.388107
149.038437
143.864182
144.933258
135.759201
129.483765
155.643234
151.055069
145.000229
156.749115
134.434189
146.666687
129.576385
167.938934
140.929382
142.229568
119.140762
28.965216
-11.137383
-39.649601
-17.101913
-11.952611
-5.195124
14.612495
12.349383
158.880249
149.557831
132.291153
149.970459
108.598923
140.384552
140.914047
-44.703594
31.825306
-21.303289
-20.022064
8.559650
-103.715477
145.317535
104.864853
139.585922
147.670715
144.082397
-1.720446
-10.058621
23.518740
-7.030288
65.026413
8.368043
150.956223
-30.796595
-24.923334
149.936142
131.758499
148.748856
136.134232
146.548950
159.491516
113.418533
161.632263
149.089050
-158.119003
-145.941360
170.349396
-171.773026
-159.144913
154.520538
43.919567
46.591175
23.450146
46.082253
137.839050
170.353973
163.802322
128.261078
139.321823
114.261986
-27.393604
-20.701155
0.452840
129.462433
137.552872
161.296036
163.253723
136.036255
147.768646
137.809998
121.998184
155.092087
164.478958
-168.352844
150.779587
2.053761
5.925693
150.772736
158.412918
149.956009
127.882812
124.877747
155.724854
120.791122
143.429871
137.510559
154.720154
159.434738
133.650238
144.378540
143.757736
148.687866
147.052109
151.585831
113.548691
157.603180
133.032440
158.654297
143.886063
106.296371
138.830338
130.075760
124.239944
141.171143
144.906723
154.346420
90.466248
160.745163
143.143997
178.007950
159.289566
-38.050819
2.922484
11.669252
158.810852
129.591171
147.853348
141.519974
145.431824
163.866089
146.145157
137.742935
-140.479462
177.808929
148.174286
173.911362
-176.397766
138.349106
156.227509
133.072159
135.851013
163.000153
143.743332
166.234940
119.649254
131.620956
116.269386
124.075676
-2.264340
165.275833
129.834656
147.299683
161.495224
152.646652
157.138702
137.281296
154.245041
155.508835
144.058990
128.856506
170.115494
125.514542
167.591339
25.665459
-45.875790
-49.383305
18.438690
-9.234525
4.677930
-11.504425
-34.100384
-4.263515
-27.680584
6.643991
14.860158
4.824626
-30.645212
10.765450
13.746216
106.721672
146.651733
158.772430
157.542969
139.477432
163.123550
130.188843
151.119812
126.463135
14.399394
6.144173
2.552210
10.169954
-0.395648
-47.484978
158.701035
32.236404
-44.649822
150.079468
152.628922
147.916870
153.424271
147.581726
139.346283
137.690491
39.697788
158.650101
144.289581
132.765030
152.485413
140.732880
117.591797
145.245117
129.518875
157.316467
113.060303
141.362900
164.363312
130.227310
155.744232
156.645447
165.496735
129.242966
157.998688
10.652553
10.006416
12.789024
13.097169
-45.313240
-17.157164
143.756546
137.408325
133.219650
140.598969
146.708084
148.667740
117.565277
152.651535
151.623505
117.498398
146.192764
133.709122
139.491531
150.681229
156.424713
175.338501
158.413086
151.694290
143.608032
156.509628
151.155212
157.896378
142.580276
150.555069
148.252533
174.925598
172.937134
153.710373
129.479233
139.251068
151.058075
148.478668
23.081415
32.566322
-38.056911
-4.090601
-12.736697
144.111008
156.200836
144.556198
16.194302
30.589355
-12.673732
-37.360065
0.795984
-20.595301
-11.638397
33.539207
-14.487433
-7.795079
154.216492
-15.402363
-35.346706
-1.039105
128.295380
147.605301
138.379654
124.018959
159.585419
155.656296
115.939323
149.773331
138.609665
115.858337
152.243698
168.557617
158.107056
168.908676
126.949867
164.377655
149.845627
129.438858
134.224304
132.721817
153.272629
148.905441
17.976463
-8.090390
-25.535730
0.980586
1.945212
-18.598547
17.779013
-11.028033
-1.187786
-50.069584
31.666401
153.928009
143.711411
143.433670
148.319092
162.393646
-32.002365
-11.018621
21.751930
-33.211868
-6.550895
-14.479486
-39.260956
-1.053877
10.465217
1.414162
-17.019558
21.983471
-9.190882
-2.929508
-41.322083
-44.638733
-32.982182
135.101212
141.617783
5.175210
-2.880520
4.839667
12.115248
-43.805847
-16.599304
-10.144449
11.020461
5.192295
-36.591640
10.920541
-164.903778
-153.814621
153.339874
-147.093658
13.446780
-158.141510
-124.959564
-154.423080
-154.977371
134.692657
-166.194321
-131.361008
134.700912
143.297623
144.850616
177.954910
146.165115
167.744888
143.560074
142.612976
-25.668226
-26.987244
133.086090
150.614166
145.061264
146.968811
145.732010
167.506821
145.235794
140.480652
139.535217
129.816025
-26.845909
16.120472
11.181744
25.571413
-7.634451
-27.302435
-12.811822
-24.985041
13.074937
-45.557774
8.741837
-36.273434
-7.711822
-43.596130
17.485403
3.487284
21.445688
128.387558
4.169646
-12.178723
-26.989592
16.464500
141.766251
152.505493
136.918594
139.237991
155.857224
142.832336
153.089233
14.629597
-20.399748
-21.138718
6.183011
-1.958447
-41.638397
21.174314
10.011191
-16.328066
17.140682
-18.939480
144.359940
140.540771
167.236832
123.098747
154.822159
114.775108
132.672928
115.417160
150.478043
141.829437
-179.626740
160.552094
159.305756
135.214035
160.259232
165.017273
-63.941196
145.964600
153.728241
147.739792
126.773499
140.323364
-150.288971
115.920998
-142.488647
-168.905777
141.958557
17.547821
12.794917
32.642391
23.063438
10.449750
8.117498
142.093521
145.256393
133.072357
159.333832
143.964127
139.682358
154.203430
129.892242
153.168549
144.951080
158.732742
148.110458
153.590424
149.511230
145.970230
155.198700
136.290482
21.388554
-7.777484
14.017901
20.959179
2.272019
4.667995
-14.474583
-27.072163
142.655319
155.735916
158.064697
118.308487
167.843277
141.558853
151.313995
120.582420
155.275375
154.536545
168.218979
105.828461
140.560638
147.815018
142.267502
-6.079863
11.202628
-4.909276
137.044022
148.002670
144.988464
139.011169
138.815384
171.406097
149.487015
175.796799
147.294174
142.172211
-176.202011
-169.089996
34.527733
136.917938
-172.223297
26.939854
29.302954
168.604324
7.130775
138.580444
168.921524
158.180664
153.059021
150.180969
118.596260
139.944687
140.779800
145.386002
-157.244904
109.260612
124.760567
153.576080
150.355103
144.817642
145.625320
153.482819
176.439636
126.013458
141.989700
131.792526
144.108795
126.496407
144.377167
6.070635
2.197043
-6.090012
-8.449384
1.374585
4.844198
-30.427761
17.791311
17.358086
-39.817600
10.341417
153.196365
158.704788
153.740906
130.692200
120.490814
159.318390
150.789627
161.726318
136.098755
148.756073
-4.740162
148.889069
168.220459
144.135345
150.571426
136.332855
143.800415
136.913162
151.986328
159.706482
121.285797
138.620453
141.784180
137.223404
-17.620474
-15.625370
-11.880284
169.413727
171.268066
55.988918
-21.766817
26.622572
17.634130
62.385101
136.858765
75.188538
-15.353039
3.496256
-44.341286
24.906012
-30.568043
-4.193672
143.697342
159.865341
127.963737
132.904068
175.948303
141.836472
123.342361
136.400024
154.307404
160.326187
148.666763
128.357040
154.006805
163.767395
146.679520
158.572495
139.647675
116.182198
130.733292
148.252838
169.659042
6.777344
154.761444
144.718033
140.132355
156.640610
128.578903
139.655273
165.382050
21.962854
-32.997757
19.610456
2.308849
-36.702885
2.347770
-13.591786
-43.114265
156.965378
135.885880
151.141129
131.734543
158.078461
122.001610
160.974945
137.844788
151.217255
139.709564
125.010048
126.877289
136.672485
105.454880
150.903488
164.811279
152.945648
153.948807
127.879738
149.285202
145.073547
152.290894
148.884979
158.317551
-159.253937
166.857071
152.351303
-155.878098
149.592957
-19.867767
-39.144283
7.072434
-34.282204
-12.262136
-10.623470
0.391671
151.547501
-16.790438
27.993265
-30.361839
-36.403877
-12.215255
166.679749
168.450485
155.076035
-159.740341
135.798737
133.339035
151.877884
133.857254
143.252808
138.874939
141.696609
9.233993
135.932541
150.868378
116.812813
161.576691
138.395920
127.386055
113.641411
157.569092
151.864410
17.288111
27.333889
159.515747
7.228327
15.268184
-20.356310
11.754750
173.832825
157.301590
126.769577
139.367126
151.909439
140.567429
142.782745
147.087173
146.667221
144.940613
130.075699
159.092056
146.029602
119.850800
-173.803040
164.188553
173.737839
5.264140
-34.155888
0.092787
-54.013954
9.480417
13.450349
32.243683
-30.016155
-38.492599
14.570065
-23.170628
131.460373
129.876389
147.983643
169.409180
159.495407
151.604034
152.283615
107.241600
121.350243
125.683083
134.780777
120.392525
134.921371
142.230988
99.640793
149.617371
138.337708
151.134354
174.053818
120.673042
167.866226
144.524551
144.572281
158.851059
150.474335
162.618912
160.776443
125.302315
149.038177
161.280212
149.492294
157.491989
154.486725
148.358948
149.061325
138.108688
147.211990
-14.427150
16.737465
117.681656
151.963074
154.090942
153.582184
128.087357
31.911953
128.038849
123.204491
141.078918
147.717667
118.012032
104.615120
159.020844
132.940536
143.224136
160.178604
137.180161
123.674667
143.886230
163.637527
129.565887
109.931534
130.275650
140.565979
151.588104
12.425019
152.431702
151.197220
167.015106
-12.598267
-7.368760
21.999962
2.852453
-3.767696
42.024204
-45.704430
6.552690
162.158524
119.661598
145.397705
174.024872
165.666656
142.792084
124.290520
126.319122
156.149475
110.038307
139.048431
140.394455
123.862526
133.407745
170.509903
174.285538
153.925034
133.643921
150.720016
140.676010
137.900330
160.467911
120.786781
144.945206
155.493195
167.860199
167.489258
15.561198
-177.788910
-146.752487
135.795319
137.234421
142.913315
157.226746
154.612610
29.440638
-0.195835
-12.236413
-15.889259
114.135010
152.187775
136.010925
151.921432
145.634628
166.326538
158.980026
125.260307
122.653336
143.462509
163.434448
96.837746
123.675484
151.224197
-42.161007
11.960341
-52.801430
-41.444771
-20.825933
9.482014
-43.946072
1.329132
31.994555
7.917206
-38.761566
128.862625
-18.725382
137.780045
132.953583
146.772995
162.519547
144.511337
155.863525
173.372833
150.163422
167.390381
130.966385
159.567566
151.421753
154.711884
91.867393
138.740707
142.879990
148.470535
135.468933
157.091965
141.193848
143.820526
176.220505
140.478348
67.059555
5.491229
-36.331978
8.363982
-39.568420
9.723443
22.589584
130.531052
152.042007
166.233459
151.886703
142.055817
99.014717
162.015579
145.370422
166.538864
138.911255
153.901917
136.697159
160.801682
121.016464
151.189590
119.530739
144.235153
46.405910
-149.054276
-150.109283
-132.956940
29.142626
73.378784
179.052902
-122.408188
158.651855
149.058228
140.347656
143.090317
163.866409
164.899338
156.850952
139.000717
141.899765
137.892746
152.687698
132.121231
142.338654
128.723602
158.423416
128.568283
122.897667
158.956650
143.186172
158.409332
148.675186
155.419388
-22.576859
-28.865774
17.515078
-19.606466
26.154631
3.194634
-27.171980
-19.904854
165.218369
142.547958
156.091690
160.129379
129.680313
140.145676
144.077682
148.634659
164.043228
140.728561
124.531990
113.422829
140.230576
125.710938
151.383530
143.606277
137.555573
141.445267
120.500755
139.119476
145.611557
136.626205
162.861649
147.288681
149.694046
142.432144
143.919235
138.685944
-15.862355
63.943348
-32.932552
2.883169
-46.124378
9.282708
90.433601
153.496765
119.810852
165.973526
138.940964
143.496307
135.977692
143.688599
141.027832
150.717850
149.211868
136.703796
152.442551
164.816391
10.294895
-8.701431
-30.710821
-37.412872
-27.695076
15.198231
10.326739
-8.892670
150.871979
126.199104
176.287949
117.753700
150.148865
129.466263
148.891251
155.500931
151.684906
131.504700
130.211731
-27.462116
-9.799862
-52.331356
-20.975851
12.438963
-44.270824
-1.589670
151.409027
120.536003
147.390823
141.986206
123.291710
165.717041
153.897644
124.392433
133.181274
157.317017
137.376297
139.089294
124.397736
150.528351
128.604446
-17.361965
-36.199623
13.460593
-5.382302
157.966995
127.240883
156.538315
144.979706
144.386124
136.927963
165.061996
155.980988
148.483490
129.235031
129.720123
149.414383
155.332962
145.199158
-2.376934
150.058517
144.880188
132.759506
138.659286
136.600403
143.984573
164.017044
138.150375
147.397858
150.781876
143.229401
171.794754
150.023865
131.812836
166.335312
131.645615
136.907974
139.118073
161.215607
146.863327
157.090744
148.767227
153.254868
116.962608
125.983421
-36.987270
-31.108545
-43.209827
-34.098766
-12.838992
149.983780
145.563980
164.529037
128.807083
151.881836
-178.764877
137.006668
3.171632
14.533979
-49.930233
0.048457
-0.389165
-44.556980
138.241226
130.667709
153.804352
145.067917
135.385620
125.155098
157.058182
137.969727
153.379059
126.033211
142.150650
149.476120
127.802284
141.782257
148.622833
161.437912
135.495239
147.402710
147.897186
123.902504
157.620956
130.580963
165.301682
116.213097
132.940475
132.583847
-39.266235
-20.379763
152.056717
173.146378
151.020996
163.247665
162.873322
129.572723
136.429657
0.188712
15.273383
14.945423
-34.170898
15.675135
8.644678
-49.328545
-23.534533
-12.510835
-44.142982
-2.090502
9.629597
-10.409946
-38.990036
-4.138294
47.949951
152.864563
117.594360
146.502304
138.731949
130.619446
125.255913
138.838333
148.880951
161.902740
148.463943
150.612015
143.513992
143.973602
149.576599
144.631378
146.897827
140.955597
113.995590
146.709335
145.047913
165.466110
154.955841
144.540131
141.129837
152.130920
145.010056
144.318481
145.576096
-163.678970
144.560684
143.555740
129.406754
133.154373
140.238632
146.693497
120.197113
134.616806
146.073593
156.990601
152.898499
139.176788
122.701080
139.365402
134.267120
153.805344
24.204941
152.779373
144.743317
152.169617
168.205460
-165.761826
-168.205917
140.238388
154.652283
116.601517
149.876312
127.646896
120.161545
132.894989
139.398193
12.054730
135.830521
148.408203
130.858643
141.577194
138.620758
168.720078
153.113556
119.404373
129.150604
135.009933
159.349487
143.620056
142.447250
132.788757
138.631607
155.598175
145.768799
-48.728954
-39.502365
15.704358
-5.526802
144.799240
154.076691
117.948730
-28.680225
-9.270399
-1.380410
118.851265
123.152512
168.534103
124.352219
153.195328
144.025070
119.307922
137.220078
146.180878
-176.075745
142.394684
151.892319
150.812698
140.111710
144.018524
139.376236
156.847656
155.320831
161.821075
137.590530
143.452682
177.698959
138.304855
148.127869
147.672424
149.834946
165.567169
137.123764
135.679871
155.063904
-139.572220
73.403305
26.428438
169.747620
128.101852
114.825981
127.633659
129.120728
133.424225
153.191025
129.115219
168.322784
150.644073
141.941299
141.977371
162.662918
173.670944
115.464386
104.713646
117.940697
138.416840
137.958542
1.608881
-22.846672
158.072952
142.602600
172.776993
4.240162
-42.230892
128.543152
148.699570
165.022354
148.331985
151.538605
144.905167
139.239120
129.016678
137.124695
141.097580
128.937927
163.000717
140.531570
32.135128
-53.460003
-39.724689
-12.342947
141.985458
137.974274
150.359070
143.562286
162.292984
142.308502
135.574081
148.567703
157.879532
163.483444
142.753860
150.296844
134.268372
159.252213
151.249283
174.510727
40.493240
172.284332
9.852612
117.855385
141.218552
163.019989
127.424957
152.085800
155.305466
144.073776
158.581467
146.669327
149.589523
152.981949
140.379852
147.240936
162.443710
143.103287
155.698792
136.221237
128.769516
148.096268
175.929062
147.120621
146.294830
129.809875
121.557198
136.534485
143.162735
108.699936
28.724209
171.868546
-159.602249
-102.710167
-162.449173
-174.829071
20.587873
170.926147
-163.715347
57.762611
30.144110
10.503371
148.516968
144.114487
149.357391
165.396545
154.274185
135.248245
-176.894165
171.480972
153.709976
123.934189
156.156860
140.555222
157.347778
138.713593
150.515625
134.487244
133.270508
145.543213
152.798355
65.284210
152.482544
145.102173
120.206131
147.850525
135.860123
131.878662
144.447281
150.374207
135.971405
168.009140
139.296341
155.810822
138.317108
102.368843
153.149628
157.680862
167.825714
125.863838
138.995987
152.112411
134.823914
157.454987
132.684967
6.241395
-14.181249
-39.485329
6.348168
-45.966434
15.332633
-19.897100
-7.964249
0.088469
16.369234
99.974358
25.059887
30.782951
24.789459
22.916937
-176.614456
-132.705444
9.142627
-143.663589
86.416740
161.913635
152.979263
123.970116
153.384018
152.012741
142.671906
156.925110
139.163177
137.417511
156.867371
144.953491
155.129105
148.659393
157.051117
116.337311
147.073746
149.464828
159.892227
145.838654
138.613586
-176.020325
-174.632019
135.485825
124.236023
148.503159
150.809875
145.702576
137.654007
111.041046
154.686005
11.477802
15.276325
156.205811
134.665634
153.166595
142.389359
144.265289
123.490944
125.296097
138.304581
147.504822
137.294739
160.141434
139.091888
154.738205
148.215302
134.326569
140.811111
151.307968
156.428818
141.159683
136.135605
148.872818
134.928619
136.765610
128.602036
134.134308
171.503998
133.541824
153.787140
118.836266
116.800835
115.801437
152.390671
160.815994
153.607117
156.469467
144.683502
169.574371
144.107803
136.475403
133.044312
-16.865110
17.506111
-27.586660
-3.352987
2.291320
-29.799728
-53.837784
149.891251
159.402069
156.605774
135.253922
153.108932
156.394897
125.255974
154.950607
165.522568
134.518631
145.133621
166.459610
142.759933
124.087250
131.426025
166.594223
-176.263657
174.713486
149.721619
144.468521
148.955154
133.024109
161.011353
171.301727
-150.583267
-149.661423
-138.153061
-172.640991
18.036892
16.320534
80.396202
-167.272644
27.515823
16.986485
25.416206
104.785919
-0.185575
33.017773
42.339222
-170.324356
64.335983
-159.448715
-178.615906
-155.814880
114.075027
154.028351
149.052277
169.649200
171.237930
156.417679
112.498589
149.692291
119.011589
169.079681
0.955316
15.657871
163.401321
154.022964
146.722015
131.773438
147.649551
118.987587
14.321266
-25.833982
137.593704
123.991966
147.376999
151.673935
148.733627
144.341400
150.206787
128.169586
135.083420
137.639267
166.558670
149.769897
139.834793
130.779541
142.215271
136.384995
132.232147
-14.879123
-48.161640
153.851868
105.829094
136.573563
137.361893
143.965744
124.542549
108.648872
152.223099
145.721771
147.953217
159.298431
134.376526
137.371140
146.995117
126.109413
143.545151
130.602097
135.056824
141.942139
143.432068
153.453629
115.395599
122.485977
161.887497
153.655121
166.222626
140.188553
169.939362
123.058502
142.070663
142.676498
145.115295
133.233673
128.086502
156.935272
163.474899
172.600708
151.133423
145.802536
155.360565
137.293945
140.267273
147.606522
115.692268
135.144836
170.315445
117.440781
131.612289
166.570801
82.297028
-21.085100
24.135471
150.807251
143.749115
159.654755
168.157242
141.124268
147.798904
131.478836
177.758942
149.721420
143.061356
168.409851
132.724472
151.660141
108.904747
140.272690
141.658249
162.324188
141.327393
144.234924
152.125885
132.702881
111.430885
150.820023
159.036270
179.478104
158.246445
127.064774
140.174469
135.246170
165.867767
144.553665
138.908829
145.390564
130.306946
155.705566
171.357330
163.255112
130.593750
152.792603
126.339630
23.979567
20.140148
-35.627644
-46.366203
145.339645
145.222153
161.671860
133.156342
133.610428
143.089828
118.370316
166.717819
132.277817
155.421753
150.358658
143.158813
157.642868
122.679451
-3.923111
-3.369703
-3.673704
-1.455622
12.847688
-14.624594
-48.845627
12.028540
146.147278
143.752655
144.120514
151.494141
144.980164
137.598984
145.456161
145.303085
152.929352
142.971008
158.323822
126.245438
134.949692
147.051804
134.450729
137.887207
119.683815
116.557678
130.152908
131.380890
14.904014
-41.177734
-5.331456
168.935577
150.004929
117.820351
132.151077
140.556702
112.207237
143.622101
144.891769
163.925842
119.989326
133.477905
141.174606
129.507538
107.794159
134.363556
127.394661
141.976273
141.541260
138.189850
137.357330
163.616287
138.081345
129.512314
135.814377
143.268524
-22.407854
-31.829208
7.122545
22.156046
138.255234
149.432297
152.542740
162.227768
146.230865
126.401138
144.985428
143.607895
125.786545
138.554092
165.817474
146.628860
124.834610
145.743225
138.047913
139.050491
142.634735
159.229034
128.719711
160.303467
-167.547714
139.862137
158.175827
140.484680
165.281326
145.658966
139.166046
144.274139
106.354805
143.727768
147.014862
130.985504
-45.816326
2.758680
18.682175
-48.545631
1.162474
-24.987095
-154.996613
135.348969
158.779785
128.155411
168.350937
162.279999
155.817719
135.815674
120.358665
155.569458
106.877808
160.861115
140.847046
131.859543
97.347839
142.235687
163.487061
132.978668
161.264496
127.552612
-177.181778
147.010422
143.642715
156.953934
147.459213
132.042435
119.454826
152.795273
142.944992
112.560745
148.483826
152.574600
154.593781
138.900452
145.129807
149.812119
152.629089
126.709892
139.603958
132.314026
148.065842
133.008270
143.735565
148.804550
-11.300521
135.480072
136.206223
122.269310
133.303894
-179.526031
156.383026
149.145538
156.895782
156.233215
168.535080
136.512177
136.696533
148.947037
143.350769
145.970642
143.699463
134.415436
154.742401
163.490417
161.285950
132.640808
-9.445895
-46.755695
-21.129169
-26.496992
-14.089037
-13.896076
11.891245
-23.787580
-58.561199
7.647448
5.904816
147.692444
107.102638
148.075119
138.214478
160.543610
141.404358
4.847836
-6.063914
-26.451096
-31.820532
-42.719341
-49.147617
-25.537695
-21.456036
26.813759
-0.305828
-34.136417
10.745413
-1.188444
161.022018
158.472336
128.491150
138.972168
150.627838
130.134903
143.001007
135.178848
148.864975
139.343414
-36.985004
10.875038
-33.759663
-41.793556
1.480945
-5.346321
1.929858
28.795868
17.330935
-23.957018
7.574088
144.720520
157.510666
165.009201
134.226730
142.666489
152.564697
125.443245
112.699852
166.744003
121.065865
133.205627
-5.488194
25.045216
6.169011
0.940868
2.025454
-42.956856
-47.445316
13.580737
-15.705493
-38.800774
-54.599358
-2.157763
107.742134
151.975800
131.660446
139.335358
154.981522
135.935562
131.674133
156.174118
148.226578
138.601318
146.442886
142.044830
162.071091
151.776810
155.762955
143.112518
-176.757187
120.228920
165.430054
142.656586
123.333412
159.762863
156.445618
0.914502
-38.765701
-26.148455
-16.787777
-7.930533
85.427567
165.956100
147.579895
111.989098
150.533554
146.893417
112.782143
5.733025
16.150503
155.435410
155.637207
158.093445
-11.341439
-37.682739
153.178314
153.699554
149.144821
141.565140
122.456993
-131.473724
153.191116
138.208817
131.273163
10.558811
-12.884281
-39.297935
-16.303280
126.317841
142.126801
152.679657
127.491211
147.799377
151.695877
163.508972
135.172195
165.041321
171.831116
147.696518
11.949181
-16.906954
-13.267214
161.017334
124.766251
147.825806
136.246872
129.534317
150.729187
150.476990
139.466110
148.627625
145.869278
149.454849
140.214737
125.718201
146.575424
151.765945
141.265823
-177.128113
153.385773
143.116882
160.594452
131.739090
143.464188
163.717926
160.771408
149.930817
140.664993
160.053787
94.865608
161.793289
151.870712
128.138336
139.020569
156.164383
150.723938
132.424179
143.926956
157.830429
134.792908
132.079865
137.560043
134.675400
165.871750
145.496582
107.103867
137.309158
125.550835
114.499344
143.509109
142.489899
149.387573
136.122009
129.583954
171.131424
165.750351
164.669128
154.982697
151.376526
171.416748
157.112091
139.580429
140.709518
147.230667
133.745285
135.215012
146.792923
149.630417
145.386887
150.271744
171.596909
-19.504929
47.436577
138.944016
150.247894
-41.754620
4.411708
-31.061438
-7.569008
17.946041
-28.752321
-4.229015
5.791834
-21.620760
-34.528164
-25.742994
-15.415447
26.334242
-3.937510
21.253242
117.103943
147.669937
155.175812
144.357895
150.288910
31.233900
37.614998
-168.455307
142.758270
65.798897
55.879311
-142.002106
-162.373993
-169.318146
61.249802
38.911289
-154.608017
-144.043243
176.324371
-141.088669
164.667877
-161.390518
100.989326
19.488148
22.886827
-159.583786
-156.121704
57.065697
140.815216
148.129501
162.639206
-40.203613
-43.183655
-19.765198
12.764627
-28.376619
15.147056
28.977257
30.827972
129.089188
146.072647
169.713928
133.961380
136.271927
33.972244
7.349590
144.353775
134.783142
139.698151
9.362965
-0.969346
-24.676220
28.125372
-11.683899
5.990114
141.895950
137.104477
148.259750
144.868713
159.711700
157.293472
148.411728
137.446808
158.104141
124.496773
140.676788
154.542099
135.368134
135.085693
137.762482
169.273239
141.245300
165.940720
120.167770
-22.962044
21.766834
-11.800494
-48.535088
-38.367378
-0.434763
151.755997
144.434189
138.697769
140.321487
170.213882
139.021072
143.220612
143.770691
136.316010
129.581467
145.060364
-40.406879
20.606880
-29.653927
-0.104678
-5.755170
-0.609415
11.816181
153.112289
166.346619
153.514008
116.001549
146.814240
117.789314
154.657120
171.427719
135.519547
134.291626
-19.762814
-43.320751
23.436514
-42.122726
-4.415170
2.771352
136.080017
170.306061
136.324829
109.684380
166.839783
-13.749119
-44.417145
-55.688976
129.456390
138.318436
136.827454
161.687317
109.689804
147.389297
145.237930
124.492882
142.600845
174.274857
-2.758608
-9.485434
154.058487
157.119980
167.119370
146.054565
152.077225
128.818771
147.867981
167.076019
142.817200
169.603546
-44.417660
-16.868866
139.143372
140.549408
153.125458
157.478867
163.774384
141.827194
117.314369
153.530853
137.726349
150.242844
146.855637
148.402969
126.092987
153.645615
161.677292
146.769287
137.007034
144.998886
144.079086
140.051682
133.840973
147.449417
117.930916
171.372864
34.732487
73.872093
66.928375
28.729109
23.472107
-171.290451
-136.714874
-170.050476
-170.419571
34.730675
141.115875
152.638245
152.084610
122.708603
128.568024
112.656654
137.881760
43.669353
-35.324703
9.578484
-46.392326
-37.349834
-40.356503
7.599954
-8.618578
11.394663
-51.944862
-39.080902
-40.301594
162.715134
91.002464
155.389206
125.806641
137.951675
135.321472
161.837036
4.837440
-35.836445
-37.227325
-19.987864
-35.630581
-8.141022
-38.903877
113.043327
145.932892
96.683540
147.406342
142.604996
159.916397
146.375916
164.866577
155.797897
-43.733562
-31.094568
-36.840569
-30.119783
-7.804968
138.169235
138.977875
139.700211
148.427673
155.608902
129.667358
150.235031
143.855377
176.395752
151.471176
164.307449
139.814880
146.446777
175.828644
125.685608
151.714523
175.087997
160.564865
135.543137
144.367920
161.971527
108.763954
163.971497
147.556534
144.796539
143.132187
136.715546
155.709549
171.783142
136.088776
148.121658
146.343582
152.544220
139.605820
166.742142
125.193306
139.992676
155.945770
157.586426
132.007217
174.583069
150.968613
115.895187
139.486588
123.986778
141.842606
-28.910154
-32.404190
173.125839
141.305267
139.185532
154.038681
156.382858
151.526611
-2.435421
141.060196
-145.954117
-130.483627
-143.993591
-39.684109
160.986710
119.470985
119.759163
163.227936
148.535828
153.806091
124.458374
127.032852
153.707703
137.901749
137.038727
164.417862
146.109894
158.358139
133.436462
166.644455
159.871445
174.821518
122.227051
135.262299
141.217575
144.983215
164.204178
171.362854
164.487259
159.199265
154.296936
177.179764
138.503845
150.141251
154.929977
150.017059
146.849518
171.830780
148.860687
136.214584
166.007553
140.675018
144.281815
147.198257
-147.636642
17.898174
27.501518
1.920608
133.906403
134.294617
158.033966
143.604126
112.030479
141.395645
131.829819
142.489227
149.088150
153.917374
154.942932
150.747391
131.722977
106.225090
158.288193
126.161591
127.259392
142.744690
111.811951
131.296478
145.573563
149.635269
132.150681
164.688232
142.998138
171.977615
151.759750
138.980972
138.359116
150.671524
150.473755
157.491730
162.077332
143.223190
156.536362
145.881378
127.571587
142.820007
158.664444
139.559540
126.389664
140.674698
150.285858
127.266472
155.531342
142.714493
157.112534
152.970078
142.267654
127.538422
156.430847
150.091415
121.819092
-51.994503
149.402573
145.634140
167.551346
136.088074
136.228165
139.925507
130.625885
158.847382
147.147430
141.472198
127.034874
128.353668
144.832993
157.263428
144.508881
136.110397
137.443161
121.347008
150.995087
162.033997
137.297379
100.587654
166.206985
145.543762
132.859009
146.896545
137.967133
138.252975
120.066002
137.867554
144.078918
133.058746
121.694237
154.285645
157.748398
102.543098
143.154495
165.082336
142.570587
161.483429
144.784470
144.307770
141.174133
143.953735
151.520523
167.748947
119.876671
144.117584
145.422623
144.467850
126.604599
119.721664
-171.849228
135.417007
134.355453
-169.433578
152.935806
101.077850
-4.309889
138.899689
133.686462
122.848351
140.374939
150.373123
141.260742
137.533524
128.638977
13.610868
28.211208
17.846966
19.043716
5.498504
-22.316771
-33.682205
12.765538
145.169739
147.974258
133.152512
131.311066
147.030991
108.087173
152.904266
156.682739
-20.281359
142.333511
123.955116
163.554688
143.807159
178.158340
146.181885
113.900139
145.689224
139.630508
138.855011
138.088852
160.289154
136.184189
154.085449
158.561417
129.238052
120.070679
114.016167
-26.371857
44.945854
-39.620899
119.643364
143.990082
145.673843
131.124573
127.549812
151.432739
144.668350
-2.144662
7.044587
-9.469007
-20.063120
-5.668389
-40.017002
-31.701260
27.104694
-14.490000
-3.161802
151.052139
143.422363
128.970123
152.758789
147.866074
125.657021
153.233917
155.411560
151.143478
139.967377
145.454041
131.181320
-0.181308
14.037697
159.669540
133.089355
157.932068
122.998871
142.802582
153.921631
104.121819
-34.238976
156.865829
91.568848
160.288040
133.051453
135.466782
121.536736
163.676712
149.982803
-41.807056
-0.981782
130.535858
147.028122
138.994492
159.999435
141.770370
159.867844
127.268494
136.011490
144.914948
162.688629
124.871407
141.243637
149.985596
128.473251
146.800095
138.908493
143.137512
134.118423
-169.224457
147.463425
105.083481
17.800989
-47.452946
-35.170647
-40.523746
-6.644699
-11.588624
18.739779
156.747849
164.000107
135.454559
127.862968
15.467113
12.498422
-58.330387
-52.226559
-46.568298
116.378601
171.143677
144.836853
161.469772
148.089828
128.540909
127.165222
150.629471
146.948105
157.654221
152.503540
154.268768
125.088402
121.736862
134.035522
148.775833
149.730743
149.295212
146.602188
125.192169
140.852097
134.050552
146.944077
137.127640
142.316269
155.527084
151.894928
136.096588
-88.860466
-7.662343
-1.644610
-13.802384
148.735229
149.464890
132.815567
134.297363
133.104279
156.621674
107.752914
145.694107
128.833649
152.661133
143.712219
138.959824
143.126465
143.747086
130.841690
149.216080
149.174622
-156.020630
128.506180
134.180283
166.354218
98.878136
171.275208
130.561905
154.398468
161.120377
142.359055
179.481110
158.239563
126.454727
120.305321
173.791595
122.736702
142.050491
-45.430347
-39.925938
159.752579
154.477753
142.042923
134.963516
-171.552612
156.179459
148.395874
167.154221
133.973373
142.703339
163.609177
149.262131
146.524887
137.007202
123.909950
146.549698
155.137909
142.051987
149.196793
156.059998
147.990341
157.775803
111.887199
149.671158
142.088684
175.557098
124.950737
153.160202
159.860352
101.935112
141.930405
156.234558
144.549881
152.980804
-34.525387
21.085403
-27.363142
-17.706484
-28.772003
148.872971
-45.960461
18.606886
-23.310127
-29.446085
-14.557300
-31.111103
10.994813
-4.211800
45.520222
9.404353
29.715082
-4.270584
-5.978288
-9.383284
-18.756451
162.416428
153.589996
149.408951
136.690140
119.815674
147.980728
146.236099
128.396927
148.176422
141.063293
165.758636
120.649681
164.313354
133.352951
132.958328
170.399796
136.033722
138.936127
126.404907
112.301018
170.759857
142.815369
147.310699
138.205093
148.398499
164.476807
146.689590
169.873901
137.642975
10.095140
129.141220
151.483582
143.107208
0.358274
-9.724535
11.502610
-30.693933
-22.954741
-25.740452
-19.656843
-8.386538
-10.825692
-15.117789
-36.856743
21.595007
-37.685936
9.324555
-39.287441
-1.958947
20.064146
160.947144
153.565598
149.578613
139.504395
123.621513
170.925964
121.707573
155.386871
144.141815
138.493286
121.964439
148.866898
129.516205
137.924988
132.812622
136.021988
127.741577
114.095009
154.594971
122.497307
174.518402
107.956238
128.711807
153.129028
141.331085
172.996170
135.120178
140.291214
173.941788
138.414703
133.340164
165.810226
99.520813
134.546799
-140.536880
-166.352234
-128.413788
-160.417145
2.798203
143.837738
146.639740
151.762390
138.623383
151.318863
160.538956
173.563904
159.265961
132.347061
144.815491
153.945999
175.886612
131.270706
150.184082
150.095840
141.354828
136.854874
148.003128
147.454193
175.363068
115.505844
159.096588
132.030167
144.742432
151.073578
136.925858
144.078140
-35.808300
2.235283
119.794724
143.199799
156.392807
129.383423
147.347443
139.274796
31.780312
-2.079614
170.558487
164.709885
138.871719
151.468536
133.334167
149.470932
165.457764
127.268753
152.546219
158.949112
134.318832
141.293152
138.056900
150.477859
129.118683
156.593307
126.198860
155.402267
143.581421
11.049650
-10.074115
6.909441
-26.760252
139.253067
153.210983
149.965714
150.474976
139.328735
-11.778363
9.308734
32.986374
19.534100
19.815063
-35.222267
1.337644
-17.403666
-41.181042
-2.931713
-8.285151
-20.860111
0.444554
-20.543833
-6.230108
4.798242
150.772263
146.086227
137.908844
158.615143
138.069839
130.321594
-36.023232
-9.511550
-19.073608
-8.799397
-12.777511
17.227654
146.888885
21.438309
124.472420
-0.360994
151.517883
146.441299
144.778122
146.244339
-52.852036
5.281531
-20.278521
154.483902
127.658363
132.751434
156.135513
153.793518
-178.514435
157.452042
141.004623
133.067139
165.608063
127.052055
-6.254074
153.670120
168.425781
159.557617
160.019241
146.539398
132.146942
159.282700
140.418869
146.744751
134.028336
136.671890
149.786865
148.097214
145.120911
158.488419
104.994148
-42.104664
-22.253515
-40.698921
-36.501465
26.151167
10.151369
-10.540120
-43.361519
136.413971
163.711182
142.032883
144.733612
31.745684
167.009949
135.106628
128.753479
115.592773
124.629868
148.594116
115.677048
146.545578
135.805725
168.819748
140.977890
-169.594315
28.585384
-33.959576
-7.269655
-14.061429
13.973477
-36.746250
-12.939698
24.385937
0.258688
-41.617290
-3.869080
126.047256
132.494431
156.876205
173.623901
144.668289
37.056061
40.646885
143.112595
13.317656
176.321960
-145.212189
-175.730042
33.790188
153.779755
156.681717
138.779709
142.483536
145.557648
136.024734
0.154505
8.132045
-26.601835
139.566177
156.789322
141.091827
147.614670
140.289368
139.021301
116.265465
141.113007
179.649445
153.334717
139.417709
129.202148
158.843964
129.707352
135.182770
127.285271
146.770477
145.869171
129.965195
141.540314
132.885620
172.575699
154.642868
134.898056
124.235100
19.245094
-5.653710
32.822754
-36.596603
137.022141
140.595917
144.300858
143.788925
140.408936
123.441635
149.359451
137.435226
-17.071671
27.811792
3.147032
2.191692
147.594788
115.772560
129.853043
118.318237
110.399117
74.057213
-148.409485
29.101406
19.571732
145.865677
159.573486
143.580048
145.963257
159.778198
167.721451
159.650284
115.661392
171.972382
148.131882
141.818329
159.899094
141.303268
158.086380
141.861847
149.408997
163.068634
179.272598
148.717361
153.079819
-23.939528
23.768023
13.928915
20.952209
-42.751972
91.269798
134.543839
-116.249512
-37.307838
32.048485
10.228335
13.688538
-40.019402
-23.997988
135.739792
164.888901
132.856842
156.247940
165.394562
148.996170
111.209366
130.950836
144.682556
130.568161
-34.806267
-53.845692
-39.848747
-23.120499
-13.581814
-48.579826
126.596016
11.546268
3.337008
160.314499
142.740448
146.451920
150.147583
148.700684
133.253586
127.148994
169.567795
161.259674
148.195938
139.368973
169.572235
154.940430
156.626526
145.937927
145.836868
122.756760
157.334229
131.660446
142.891129
153.851776
151.443390
135.319962
171.919769
20.554604
151.637848
-48.930084
-23.704733
156.529816
143.067535
175.292297
3.615359
2.996501
-34.647640
7.610069
2.147854
-22.052502
166.452164
165.431808
168.369843
114.498276
151.723984
137.073059
158.349533
135.088547
143.966125
-8.560270
-1.328543
-51.241604
-35.998867
35.322212
154.985229
146.184631
135.054749
141.858749
-47.184483
21.417734
-4.591499
10.646010
145.934860
132.922760
137.445251
138.538162
142.023560
163.561584
114.923134
158.964569
145.200348
150.217209
114.975983
143.759933
137.704697
176.193512
154.912872
145.022095
156.955627
142.842575
2.829439
14.884722
-41.410927
-35.110661
-21.099951
-41.150856
-22.100409
-6.552212
-46.938343
-38.598125
0.157017
-41.021706
-28.699797
150.348160
161.926010
141.966888
153.041962
133.707291
152.294052
135.802246
126.754196
113.750328
-51.578609
-12.581705
8.510616
122.461403
145.983109
144.511063
151.776443
150.963028
179.267502
15.063706
-14.117572
141.337296
128.105362
135.411423
111.976181
-21.766375
-26.433741
113.506760
160.826141
145.189789
140.602188
173.493195
143.059799
129.536865
133.029160
132.463501
145.632309
156.459869
142.931564
165.623169
142.573608
154.965775
141.263870
-14.227663
-38.567280
140.656647
152.934418
134.791977
130.612244
104.438477
137.618927
120.491554
132.970993
163.289642
163.459671
172.490265
162.937531
112.421227
175.313110
139.795013
105.055168
36.525505
126.994682
141.563370
143.130325
145.593018
128.856216
153.774368
154.031006
142.400970
120.371407
150.362671
143.736404
132.020020
133.263153
116.215523
136.564957
142.902740
134.810471
20.301428
154.404388
131.792480
150.086990
138.479324
141.345123
140.463486
134.990265
134.292648
156.878311
139.129013
127.662102
130.802628
118.870255
151.348846
148.504364
134.749146
142.917831
149.604614
134.456985
148.851120
160.876419
131.954941
159.581024
147.843948
147.765701
141.034073
155.991028
134.242340
-40.868515
-6.780382
-7.939982
25.479273
-28.243246
-34.215740
134.600159
147.881363
13.520497
-16.518385
14.259948
151.720428
136.612625
133.146210
137.452072
172.685913
129.002960
139.998276
154.813324
134.930145
161.818054
157.548233
154.995102
108.025688
159.636917
141.897751
143.452301
121.940041
138.300293
142.424911
147.244370
143.292618
149.962357
156.676102
144.443527
139.673416
160.010223
149.453140
136.143158
158.732727
-9.961940
-21.959274
20.811144
21.089399
-15.209885
3.749932
-35.523956
16.149607
-26.344666
-142.197235
140.828400
167.955368
134.408447
148.087921
152.659225
167.652695
148.326538
10.072944
99.222229
144.796371
139.654694
9.543860
-29.343126
-0.062557
-24.196775
9.986783
7.848679
-57.891491
-27.788458
21.499985
-6.039489
-43.934555
-18.329824
-39.202003
19.610558
155.298752
152.697983
30.042326
-7.603827
-3.513796
12.791385
6.479563
-42.909832
6.244881
158.727219
171.697342
160.464890
171.104340
160.225204
34.685635
39.948830
172.703659
-177.125458
38.172348
46.437428
135.690582
-152.812195
-133.194672
36.412937
20.673903
14.456849
-145.131805
-145.073395
-46.534317
-177.065216
3.111497
17.580685
-160.663879
146.981400
155.259979
156.148499
154.538223
132.453445
164.373154
142.254135
157.908936
142.995132
144.986816
140.336777
145.938889
126.745956
153.585266
166.864059
154.472778
143.647705
156.408661
8.534351
-26.700909
-20.845865
141.598602
148.586502
148.422882
144.192932
148.655945
109.744919
152.553024
136.752075
156.310745
-38.605415
-10.618450
10.726971
36.696957
-11.120008
4.938878
-5.096506
-23.891214
-10.768705
-42.484814
-4.447921
145.348419
132.168671
144.682358
144.420761
165.694931
159.655640
150.163330
-87.953758
5.943727
5.265033
3.298415
-34.711189
-12.732699
146.272995
130.189240
125.644447
-165.602036
-149.668060
150.837006
-175.605270
-169.514069
-129.418198
-151.093353
-172.221878
154.358093
136.973480
147.748642
-171.228378
150.524536
126.813927
139.054153
138.737198
145.692413
164.973495
30.846407
24.763496
154.959915
155.271118
139.982513
155.097977
150.423431
133.553970
159.298203
140.249741
150.212601
142.006454
164.888763
148.062485
140.456711
112.284874
142.651093
150.068069
-162.088272
145.263916
124.124977
172.715942
8.702019
-25.165575
-35.308754
161.571518
143.749588
112.916870
148.622391
59.959919
17.297485
18.688263
2.894688
-11.339476
4.606023
4.196940
11.463326
3.708979
16.838617
-13.304483
152.240509
142.141235
149.627213
128.514236
146.282043
141.183289
-34.398815
-0.486180
171.948837
127.382477
154.442215
151.518082
149.210144
133.957626
155.926895
124.284149
132.912994
159.328659
166.952255
146.474304
144.279251
161.694138
134.254578
130.140915
176.270309
126.388725
124.006981
151.637344
155.135254
154.344833
139.334534
145.240921
143.534454
169.937698
165.644775
162.777359
-141.813248
178.960693
-157.985962
-144.373047
-150.148895
-148.214401
-172.316956
-161.515442
165.717087
-134.852402
144.954498
109.681656
137.011276
147.541306
145.741486
131.496414
140.437317
-17.654152
165.506760
131.568588
132.961945
141.963028
156.310272
29.870874
0.884259
162.639328
128.047668
122.399551
155.493896
150.299240
143.653931
129.284439
152.372101
123.855408
137.761414
168.742676
148.996445
147.729309
13.013064
-43.436184
122.760773
159.813583
140.252075
140.653564
145.471359
150.257034
-179.449631
156.249466
137.157303
113.440865
15.770989
-13.152425
20.152700
111.682312
146.545166
171.550186
169.394394
163.879211
125.225777
147.425110
148.456543
155.897308
127.229836
102.754341
160.584045
155.095932
138.346329
122.998077
147.316956
129.082947
111.267441
145.048737
125.307983
126.300438
137.238876
133.888275
154.879196
178.989517
162.325439
150.482071
158.124664
165.143402
-11.385360
-2.986620
29.658991
-7.893144
-17.165138
-20.337118
148.934158
135.150223
145.340347
172.067978
156.109329
118.909546
147.920792
137.727432
157.779556
133.959534
148.528198
148.299500
142.777008
158.130997
-38.758560
148.249878
81.300095
-151.403030
-178.975876
159.031296
-33.125618
-137.415771
-131.879578
-147.467026
-152.907623
143.311752
-132.071426
26.602194
153.493652
148.901474
142.438660
169.933838
145.998047
123.138863
147.955475
127.310783
147.291611
114.573196
135.240341
162.018219
123.136925
158.785431
141.750122
168.610596
145.384537
169.690308
142.909683
156.346298
126.806580
173.123383
155.944992
161.989975
118.788567
169.721497
178.591782
138.397842
142.989761
141.929459
111.998558
129.995087
159.565689
-36.988213
-71.137558
25.745777
-24.654160
-36.675529
30.694489
17.544558
2.262264
7.675216
134.497467
146.737289
160.458725
141.538864
136.635620
164.146133
134.727905
132.413834
133.787140
108.758965
133.658463
142.376831
148.908539
140.555252
124.923851
116.623161
150.280350
142.431595
-9.209123
141.389816
134.373291
141.921387
154.975769
110.569664
157.296494
136.471390
6.485673
141.572876
136.266525
133.624069
136.839859
135.451523
154.333557
130.630508
163.225021
136.168823
153.097992
139.489609
150.649612
141.217224
156.028870
136.566559
150.387390
154.031693
153.067993
117.571030
156.111176
154.907440
155.190216
132.131653
145.418839
122.679985
150.922836
172.915619
144.625336
135.851379
29.341337
-31.604311
0.348866
3.251307
-45.864193
-43.719398
-6.047664
145.999786
148.387329
129.573547
141.162613
157.757996
159.956009
134.570206
143.436966
141.485031
150.234482
136.244431
145.542145
139.367874
149.060760
158.156677
138.108597
145.619247
-28.680414
-51.126308
17.636723
1.828634
-17.104782
6.696882
19.408606
-1.973479
14.381804
-44.826160
153.453903
138.108841
166.100372
119.002365
127.773994
134.914062
138.171448
168.129059
134.397293
166.996490
155.352081
159.977585
157.054733
156.393265
140.841049
167.585693
145.011215
106.180611
132.608612
137.644608
140.629440
139.855560
145.585648
145.961823
131.952530
166.117828
161.716202
150.736053
151.237457
128.977249
137.975189
148.661255
155.593613
135.209076
162.555481
131.509064
111.669357
123.747505
148.598083
126.200485
124.996078
134.871429
152.803513
15.159047
33.554882
-11.423029
-12.318976
-46.324909
160.877838
169.525284
160.319260
145.085388
7.520161
38.173649
140.041962
157.921936
121.810608
135.775116
145.147186
-7.251199
-3.961904
-27.935745
-8.964052
144.934830
139.670898
134.302139
144.911118
-29.354345
-43.717960
2.017224
6.619417
-19.895433
-18.190794
5.969691
-21.495848
-49.985287
-179.853287
53.789349
168.934250
178.403198
149.801315
159.652740
150.704407
136.924988
130.685547
152.280304
132.925674
138.893295
162.765594
158.223129
149.947784
165.080368
155.523209
160.858490
99.492081
166.467194
145.765442
155.456467
144.152420
155.777618
152.302200
124.933937
141.107330
150.347916
-38.838306
-37.910828
141.984573
153.829193
149.972809
121.734650
160.443497
153.530029
17.046350
12.915518
139.846420
136.682098
154.946899
158.602249
166.243790
154.701675
148.541168
151.307007
134.882568
133.636292
138.742188
149.886688
132.299545
167.720413
164.313995
148.051056
107.966599
118.468941
146.480072
165.507050
146.847961
155.134918
129.573868
147.514572
146.810730
141.081589
116.057846
110.290253
142.360443
157.423508
144.892380
174.525131
151.092957
146.318100
145.129761
160.399750
136.358185
160.041824
149.430222
161.693054
147.456955
159.901123
102.273674
163.620239
162.548309
171.390152
168.996536
133.915039
143.035416
143.747711
150.761963
142.275940
134.076279
160.280441
145.133514
136.937302
151.616287
132.555740
147.744232
145.148270
131.089539
168.202454
146.829178
127.532219
95.376305
146.742706
127.346001
173.734772
146.899460
144.323868
151.483521
138.329224
176.350616
131.276123
113.554138
-24.243784
-45.765785
0.324455
35.229298
-22.341652
21.804333
-13.561177
18.118191
15.629682
33.004883
-4.952188
2.059756
2.983144
-7.322013
-41.887352
103.705948
155.145493
138.892059
162.749847
134.701950
153.543777
145.399628
158.083984
134.278488
171.963898
151.829407
134.261353
148.718994
163.791199
165.413467
134.108673
151.702347
150.215714
13.148056
18.037840
13.963872
1.057029
30.700233
125.406845
159.682816
165.370651
144.486465
130.715927
139.319595
111.961700
153.637650
154.981659
150.687592
129.624573
-16.872797
-30.683567
137.226395
104.057716
147.046600
171.611771
149.090973
148.814697
145.923752
133.912109
144.306671
128.353073
128.745239
170.988693
131.029877
118.582184
146.712204
143.042587
131.413193
-170.285934
141.308472
127.291443
115.050949
149.504929
145.705948
142.540085
144.207062
149.797028
133.997833
-47.834694
133.514816
164.840958
141.108200
139.244446
120.108704
150.410919
157.383972
138.802322
137.400696
139.060715
150.424347
126.099586
155.080887
161.347992
161.101852
167.639862
-37.969025
19.244162
-49.240479
-24.704035
156.889633
141.920456
144.586823
144.590897
150.564331
41.056976
176.560471
141.248474
148.282684
144.917694
140.160034
143.806946
146.447144
147.701050
165.735733
150.504105
85.000824
5.822111
17.614616
12.887374
1.160790
4.183713
-41.838470
15.066572
16.831282
-42.947414
15.902874
-1.203985
23.591478
19.986015
16.862638
156.833679
138.080658
131.508560
47.612309
-41.004490
-6.182661
-50.153538
-44.097057
13.435792
9.113070
142.399857
169.090073
115.523491
119.853600
-23.555222
-2.663592
-9.449224
135.090942
166.284760
165.394272
155.403687
152.213470
118.688492
136.645081
119.741844
131.258286
144.643188
125.460091
155.733490
-48.387253
159.935776
148.992691
152.263138
144.076553
154.438248
139.483002
119.444115
142.459457
144.191071
139.028595
130.609299
158.231155
132.231949
146.823318
140.640930
139.457840
153.224655
125.852898
172.806671
148.333160
127.148842
135.202042
152.570343
145.351913
126.681450
151.469604
153.288773
136.217209
-179.016220
100.961067
170.705582
18.425686
60.582039
18.841919
-165.461761
118.857849
177.119125
161.056244
111.942490
138.431366
161.901749
134.913223
147.324188
132.493210
140.798264
-38.491276
-7.292748
142.844086
140.326996
127.543968
138.649445
26.486181
-2.906768
-5.133929
-49.832191
-14.700686
-19.800159
-9.948902
14.198747
15.561124
4.141747
134.477158
152.505661
138.141312
135.112335
145.753937
149.493576
135.720657
130.169250
112.171661
-33.370628
-4.313387
7.505404
-17.543617
-46.122604
16.387907
155.503830
141.960037
153.714142
116.471764
149.985580
152.979507
146.344238
-175.310516
166.544281
178.950577
-41.161472
-10.827583
-45.575264
-50.162727
-22.556952
-7.813138
-42.897644
17.289698
-42.003929
-79.172981
-17.958418
-19.405901
-44.236393
-48.859474
-45.905003
-63.794182
-18.173447
-35.658646
11.284668
70.506485
28.930607
121.815735
-174.312241
61.747360
129.945068
156.930069
115.745735
124.306816
145.245361
157.444656
143.270554
144.283600
119.517647
108.302773
146.203644
158.492493
134.814041
138.462433
131.902634
127.342857
148.987320
138.723969
148.876282
144.531174
172.276901
144.554321
119.280067
157.649170
144.598450
129.244568
106.015404
153.496597
144.639587
130.399292
170.365646
138.216064
138.143524
118.752937
164.168991
-178.951141
140.424713
151.654312
145.947418
119.544807
161.756165
132.684937
137.807129
138.965424
142.315613
141.367416
141.936356
154.784348
137.122894
131.656204
175.215073
3.161678
19.336651
142.236877
153.042770
144.643356
130.163727
142.043777
157.219208
142.688034
114.378860
156.418930
130.041153
-153.280167
135.223511
149.506775
155.567078
144.167084
139.845581
141.540390
-4.082934
8.108061
150.014038
153.377441
169.160706
150.774979
136.117477
150.745255
145.253387
144.191849
104.628448
147.517105
109.138451
141.021210
132.821899
11.676797
7.050182
7.967205
127.756989
179.433517
156.332809
118.130302
146.371902
156.231750
-41.811371
5.133891
-0.251010
143.625229
-36.302101
18.958263
145.716370
142.796432
112.375595
126.676437
167.108597
133.766815
131.239243
141.293594
147.927429
134.045990
160.605881
123.059006
149.479675
142.690353
148.115021
114.751381
145.456284
133.712082
-24.446959
140.803726
166.925781
152.044601
144.051544
137.114044
137.229797
138.891571
138.454453
126.610611
125.289688
140.536865
155.712006
160.065414
71.682465
5.314227
1.629908
-1.639963
-8.911428
-1.271955
-6.805039
12.085484
-8.267072
34.112755
-42.624763
-40.675724
-21.248512
114.821945
135.048706
117.736160
144.290466
156.310104
142.405273
159.947769
122.356743
136.718201
133.178024
141.911560
146.106506
161.116577
121.801407
159.772202
118.759583
165.069305
120.952904
120.945023
113.701935
129.970764
156.421417
149.707550
159.617523
161.467819
176.854385
148.254715
161.694351
100.821815
149.441940
148.315140
142.878677
128.251968
152.112823
158.355896
151.012650
139.168106
142.181580
147.555359
52.142689
105.892914
-175.117722
18.136797
0.304546
-157.574463
-163.197861
30.283428
63.800945
167.220627
123.114128
147.463684
145.598007
119.925644
162.251221
142.520599
156.843475
177.979263
155.453064
171.330215
14.772525
18.333038
142.395279
149.087250
137.540497
138.535278
147.314270
151.597076
156.708206
141.638367
149.042252
141.704712
117.852615
135.605804
175.747330
9.233886
150.991257
155.641922
160.667542
148.942291
150.584778
153.279221
-5.339463
-41.879501
136.470230
148.358246
148.606979
166.623474
-25.431353
-39.088657
12.829736
25.545448
-49.624668
4.278739
154.761414
147.475922
174.806717
149.641129
175.254578
144.697479
153.822708
136.143524
-19.776110
-29.227232
-43.301006
142.766144
132.903671
124.816444
127.690132
132.805267
140.055862
149.019470
141.117294
176.538239
139.085114
135.812973
148.492233
150.667892
-22.351992
9.974388
147.747299
142.098282
157.961838
141.074020
147.846024
148.271484
161.711792
141.562378
138.374161
143.548157
98.020126
140.514420
142.842087
159.376144
144.230515
173.844223
-179.667206
154.775452
152.775757
152.653931
150.541275
149.299088
154.176834
111.820541
141.144058
145.142334
145.907990
134.709900
132.283325
132.633560
148.249664
179.807175
-51.029060
-37.071259
142.941177
120.463547
139.135117
147.766327
151.535049
136.416306
144.728668
145.886978
159.448547
146.611023
150.354736
126.686028
153.652252
144.640427
146.593979
120.919968
143.072815
145.680923
140.338409
139.508896
158.141144
120.898552
134.554504
161.139359
129.462616
145.454208
127.186874
115.598351
160.977829
144.328262
127.699097
141.118393
146.308655
116.086601
150.288177
158.909042
153.529572
161.649536
130.014038
138.095032
131.504684
133.910126
130.148499
126.809883
155.903488
119.439308
136.849426
126.475792
116.762306
133.775208
149.665009
140.244019
147.575760
157.562546
144.852356
142.016693
138.803268
155.884003
143.748215
145.638000
115.877441
152.375198
143.530273
135.259628
136.502090
174.093948
149.647018
161.788422
148.856384
147.060852
140.676971
133.786514
170.134750
168.599258
152.623611
131.669464
177.130295
155.394821
151.775833
147.254227
134.620331
154.429565
145.804642
149.602524
135.824478
156.018860
12.665822
-30.537600
-26.978153
-24.087996
17.797827
-1.523670
-13.795554
6.586063
9.192378
147.119110
144.266006
141.366272
150.520508
138.931183
159.629211
150.839859
132.278061
56.585785
-13.991668
169.154404
143.680206
140.466782
149.430664
168.856537
137.844208
129.937424
145.574738
146.979126
159.337357
157.504990
148.317017
137.067383
136.729462
174.299149
149.076447
150.571655
149.351425
159.553787
145.667603
142.265533
161.806961
132.396622
139.673645
172.154037
-143.944992
-138.388550
-148.689987
175.924454
-174.556503
-163.736023
-140.604416
-171.738312
-155.017136
177.149460
-167.113739
-151.157867
25.243893
23.097664
58.150581
132.051102
153.500244
22.472948
-6.197453
115.392242
145.377274
145.502838
157.992462
140.945969
152.608368
156.770538
143.436981
127.527725
137.119934
141.296509
175.433563
138.040131
179.096039
101.054520
150.468506
177.934647
-43.946106
-0.943361
24.919445
-9.235228
-28.554951
138.162613
79.006004
160.244064
156.220245
172.448120
113.154526
141.944839
149.178558
168.455383
132.584503
123.240555
137.360916
149.286774
155.534531
141.117004
131.745789
137.893799
147.614777
166.684387
135.616867
128.190872
160.242050
132.372192
165.750153
149.651428
143.034149
122.079597
156.245789
159.006058
153.295944
165.572769
163.185211
-29.686626
4.419161
-12.187090
48.232075
-41.972240
-40.449181
16.270536
15.905404
3.996010
5.264996
-43.729340
-33.772766
134.706818
62.124378
124.507812
153.240265
135.809555
134.478348
149.416122
128.516525
147.733521
175.120926
151.422577
97.416786
132.199753
158.624954
161.279663
128.734802
131.180389
153.637344
41.317642
-4.763988
-6.110194
13.974991
148.111740
150.708038
164.234268
149.393478
127.007401
149.868591
-5.912744
8.118756
154.063690
114.086449
-33.497452
4.804158
12.865169
-38.667629
7.512746
-48.031673
-17.135536
149.133789
130.980209
135.554337
115.422569
152.347336
168.053207
152.507462
127.345192
134.948471
-43.174675
-47.512733
-32.983273
-6.546463
18.814333
-9.882105
-32.913914
-21.836554
-27.477108
164.887070
175.347305
10.850991
15.015117
3.846442
152.867737
147.750351
148.216278
154.794922
149.962570
151.596176
158.356445
161.428391
145.354065
7.641312
-38.988823
6.230014
-14.054399
-137.463348
-154.778351
112.293633
13.828083
140.469193
34.363708
128.772736
131.741501
130.254761
140.850174
144.559967
136.636063
163.015884
161.138657
151.549774
132.805283
117.554298
171.711166
164.341110
152.264450
158.259735
140.081924
138.245911
143.130600
119.295586
113.053001
157.202133
146.640457
153.230850
143.722610
135.941086
148.263611
159.690491
151.441147
127.782997
148.772903
142.154648
142.294205
156.313263
157.299591
167.206680
150.061508
132.553864
144.335022
157.033127
118.600052
-11.807722
144.559952
143.676376
168.731796
150.163971
118.893509
174.212326
174.476517
140.713196
136.790497
-159.345764
128.927109
149.349442
143.664612
135.820999
168.124237
145.115219
145.883347
128.848206
140.189484
133.936508
164.606369
125.463287
151.132355
165.145416
157.464539
134.615829
151.107574
131.839508
113.448097
-1.977541
-10.987666
-13.179623
-11.595286
49.893154
154.728790
41.406971
116.922516
129.671722
155.886246
141.842285
160.289185
138.912598
119.396179
154.620132
137.619095
163.551849
153.586014
145.626556
164.296600
149.196609
115.533478
154.882889
122.214867
165.628326
147.741516
161.065231
147.991150
140.876801
134.392807
158.011246
142.597229
128.218124
149.619217
137.796967
109.458145
136.893753
-37.065693
6.829753
27.383760
6.003451
-18.859444
23.951551
12.929262
-34.786037
-2.201315
-67.244438
-24.976524
-5.886929
-5.172710
27.088741
12.231353
19.789501
179.960419
-161.644775
-149.987747
174.317230
-146.751312
-153.391144
15.861357
125.960472
-43.793594
-2.502567
-21.170164
11.367770
23.459936
165.220337
143.096313
137.620316
157.179642
0.913003
-25.005180
27.691013
-4.434912
-25.041481
-48.746887
7.311959
-14.712659
-36.435768
-16.389023
-6.546942
138.534882
138.899216
152.510437
135.177658
154.449097
144.840561
118.540398
142.333710
175.384155
136.914993
128.976578
159.445831
152.854187
121.667900
149.799713
164.591675
-4.520041
8.790016
-16.073406
7.812157
-27.263336
152.294754
159.508835
143.555313
161.371796
139.585739
119.336761
134.131195
145.451035
165.392380
137.919205
131.071823
118.443573
177.357941
156.767746
149.146454
155.236084
147.643463
-41.171040
-5.360340
149.946060
143.581436
146.930161
153.244492
154.427261
141.680130
140.225082
109.011299
148.830627
111.885681
144.021393
157.988144
150.148834
144.311798
155.190765
149.476715
122.624535
128.557510
119.658653
143.138794
153.729813
150.953903
128.134201
136.603165
152.457275
144.780640
146.296051
139.881485
162.719498
-34.018063
163.449524
142.573090
140.467224
170.156586
167.932907
152.640396
151.632339
116.194107
131.686386
137.878616
145.917450
144.438416
134.487900
129.598160
157.843842
131.859970
135.351700
134.523895
158.334427
140.914688
151.242889
171.483215
148.846817
164.822769
19.268753
-40.887001
140.844772
141.359985
160.764862
150.279007
162.235260
147.654724
145.755676
150.255219
133.542480
127.144867
-178.382492
142.170044
163.430771
150.025665
149.219101
150.478653
146.609238
139.210846
155.827530
154.457993
147.068970
158.226303
153.822556
123.187798
152.510345
135.139984
142.586700
141.741608
171.467224
147.251266
152.496292
166.173798
145.736633
165.953049
161.402344
143.322662
153.020767
146.162720
124.624550
140.785583
147.682312
105.037323
141.073303
141.108444
131.528641
162.025772
136.270767
136.360748
137.830154
176.926529
159.267441
149.430176
138.666946
150.587936
151.099579
139.733780
150.710724
153.098984
152.386505
140.705429
144.209518
129.495712
142.887680
127.916435
148.602264
146.083328
149.755463
162.027283
130.745605
-0.098912
-35.781639
-27.611795
1.276256
-19.180387
16.341072
138.622787
117.389458
125.007263
126.717491
169.246307
146.395447
147.684235
145.690689
137.334030
138.023331
152.307419
156.744171
159.435837
131.090683
146.246902
156.583298
151.175140
152.536041
153.311707
144.863968
111.325317
143.497055
100.821213
125.496307
141.406586
152.391739
164.281647
141.459091
132.649536
162.119537
157.370575
-0.792535
5.131257
23.966782
136.617126
134.512863
158.577484
138.215103
160.334473
149.194992
140.181808
143.278687
149.263428
162.112000
137.857269
145.512589
141.725250
105.392448
-4.486243
10.543517
-92.140472
146.958878
145.258301
61.661953
21.530910
-29.004534
6.842405
-15.615250
3.750297
-40.755661
-10.535956
-24.602924
141.684708
144.538849
-30.812132
-13.624242
-44.097691
-38.723484
-12.058279
146.964676
160.663284
152.084854
134.874512
137.206650
135.511169
146.430969
132.213242
155.093719
150.624130
171.314301
144.417587
148.123581
155.552628
152.226425
153.043121
150.206726
137.736420
165.994171
150.075775
149.074249
157.939682
131.550949
-2.712310
51.752861
10.890702
0.201741
22.853699
-23.748001
4.723436
-8.976033
14.460461
25.457243
-12.612382
110.343391
159.232025
137.680679
154.694489
144.211258
162.122360
137.671341
136.003845
95.329323
16.870794
64.382927
70.079315
133.916916
-169.329605
175.452133
132.774643
-173.806900
-136.984665
133.053329
21.569809
-39.706093
-23.148956
-51.221130
150.772995
152.502411
120.911278
154.494751
-41.746429
3.375798
150.209396
133.766098
22.046007
19.846603
42.054482
145.136688
148.191193
132.219955
174.479965
122.924072
163.201813
158.890930
173.631714
129.232910
134.414627
147.121460
127.969910
131.270279
103.583321
132.401031
144.277054
138.183762
158.174973
143.454865
123.472878
178.898895
-41.940475
130.002701
137.689667
132.663803
133.366302
154.486923
175.178772
148.724182
146.256119
163.721313
149.302643
125.513573
148.361130
165.191696
154.877960
159.728867
151.498825
174.427734
119.987991
135.857880
138.342010
138.458344
150.372925
148.369797
157.919846
160.644348
138.454056
16.217880
119.564514
151.167358
130.004059
142.576080
135.764130
137.842819
134.643356
137.343063
142.768478
139.791840
151.005478
107.679886
28.892809
2.129092
-95.580910
-34.512016
-53.866348
6.948535
8.196997
2.611195
1.580163
-34.855473
35.451481
136.135956
131.667053
162.040527
151.198441
-47.113377
-0.896566
14.844411
-44.511684
105.875938
117.923767
150.482574
177.042953
145.632874
133.495453
159.142563
171.757034
138.113068
133.758591
5.989426
136.376526
159.402679
148.924759
152.917816
172.866104
155.269608
150.468491
140.951157
143.265594
133.810089
160.897018
149.637360
174.720901
148.959961
136.779419
134.228271
167.450073
15.749903
4.592224
5.927247
5.397282
2.122832
20.318766
-14.991462
24.999889
12.640971
-45.797096
154.693542
133.049728
155.441956
147.649338
157.557159
147.682037
137.837311
154.495438
140.237579
141.789474
140.998123
162.303421
30.264069
12.444654
-4.570418
-44.357990
-48.567173
126.266037
132.741318
161.359070
-172.684723
-90.604523
140.999237
128.562912
136.542374
154.275726
-172.746674
135.713715
163.664703
140.973282
130.665955
136.148315
116.829247
138.732651
153.342148
126.307991
139.726944
128.402573
141.117142
118.384018
141.451019
141.309464
159.815445
148.133636
179.309296
155.269348
147.375076
162.068802
127.467621
151.755005
149.054932
-68.654015
22.335768
2.814664
-5.532472
4.987706
143.286453
128.810852
22.615494
41.768444
-40.282719
-21.411821
139.648727
148.202454
125.695061
147.229935
162.257248
146.178711
146.798798
144.592438
128.455734
129.003693
143.836121
143.688507
160.277390
146.486923
143.121124
155.593140
139.460861
130.166412
148.990448
157.140305
169.824036
160.425934
148.404861
159.050980
145.571793
125.522697
123.668488
144.371826
153.157242
165.557190
140.741455
147.956055
143.615326
145.725250
139.618027
142.675919
138.971771
140.753601
139.201462
115.337563
169.337616
101.096779
158.330185
141.333191
164.949753
123.659119
137.402573
37.461296
-1.522257
-39.437801
-30.986828
25.539009
18.772884
12.086087
-21.180941
-18.920446
-45.398369
-7.435349
-36.301086
171.318375
141.519119
121.585922
122.035828
153.393799
145.721207
162.010284
175.873917
172.065750
140.032059
128.610596
155.147903
139.139557
-122.035034
154.820633
164.361130
138.540024
121.449333
153.737427
158.390106
161.792114
158.036545
165.598587
144.754593
122.749588
130.063293
141.526978
141.875885
2.413705
-49.546753
-23.965563
4.984366
133.685364
25.746256
148.167892
128.605698
141.571701
150.207291
125.067230
134.296112
149.845245
146.886047
-179.903076
157.991364
145.600311
129.329681
118.174713
139.897400
151.566391
153.649734
133.865234
148.537674
134.908005
152.427872
135.726608
138.661774
173.499008
142.195648
-173.678680
141.871689
147.201233
135.203690
152.759399
143.737823
159.872284
162.626282
127.887428
132.554520
142.206879
140.946548
126.141594
-2.478598
5.959701
21.055605
-40.513493
3.870143
-15.798797
-20.726723
131.326477
132.714935
12.776815
-26.327898
24.002539
150.410614
117.659821
141.300247
149.464523
171.738724
148.735306
154.260223
165.348022
132.931442
159.554245
143.957520
142.126877
151.972168
143.222534
116.746765
126.073158
-136.171906
-167.742203
-158.064850
-137.060272
-172.856247
-127.177353
149.892471
-146.708633
37.568405
151.076141
134.133301
138.245270
10.920450
129.892563
144.832489
148.148590
119.466911
152.485001
135.083145
154.916580
116.838905
140.934769
147.775696
161.575760
143.785049
141.396866
140.919693
148.630554
134.478287
146.314667
134.166306
148.351028
138.516296
134.513733
152.240402
132.472946
154.684647
142.696121
126.025688
117.411713
146.560272
147.202515
135.841476
153.667221
154.217789
131.885147
141.705841
131.813416
165.190216
150.999191
153.935272
21.270666
-21.016304
11.430028
126.465698
143.716324
151.064850
134.670837
145.864899
176.987396
156.181030
178.205719
124.434608
144.750061
164.354187
111.975792
152.887619
166.052292
111.356873
149.980179
133.119812
144.846313
149.906754
156.815613
137.375381
171.855347
123.386566
156.521194
131.908585
158.713547
140.106873
137.880798
148.122177
161.286469
178.157074
177.921494
140.343643
144.217545
158.204391
134.657883
130.102615
115.852432
12.488144
128.260559
157.659149
147.726776
126.854584
145.503433
140.186981
153.776489
118.276573
147.025436
153.720200
141.193451
156.954483
138.372604
138.525909
-0.488189
127.930801
160.254608
135.020508
167.072021
143.533157
128.188843
147.114243
128.219330
153.747437
162.682495
140.234543
-30.741280
-45.593941
-35.451382
17.227919
-6.422541
-8.274029
6.022164
11.633267
161.845596
156.060211
148.869736
133.257370
146.919846
138.239792
135.440369
159.017838
136.415680
131.546265
129.619751
131.943298
154.091400
154.880234
171.090485
-0.217606
146.350052
136.940262
142.417542
135.847610
165.836624
143.611816
132.235794
158.357956
159.709885
134.583633
3.062413
15.202190
-4.704904
0.889775
-3.914516
-39.679241
10.390726
150.653015
141.169266
138.584152
136.618729
143.198914
138.074829
155.765686
124.051285
143.992081
171.063843
163.996429
147.255508
120.314346
148.151428
152.999207
74.467781
3.281634
-74.378433
1.208689
15.423886
13.273834
123.539398
166.901764
149.428024
131.888901
137.383987
136.368713
134.957672
142.240402
137.462967
146.045258
20.117889
-45.202755
9.416447
161.115158
157.630630
145.422073
129.715057
158.058670
10.185782
23.544743
-52.826794
131.391037
161.442612
133.731461
145.526428
165.311874
125.569756
125.938187
171.007935
139.505432
161.294891
157.737762
142.823074
162.341202
-11.875358
16.384325
23.079168
10.536386
-0.019782
139.282043
156.113739
121.557594
144.416687
5.513417
1.346393
0.367973
27.226841
128.768845
160.963257
129.722153
138.132065
16.736895
-21.128260
-9.630025
-30.483788
-28.214018
134.094925
167.649658
145.865692
164.148453
150.053787
155.632675
142.957977
153.469604
118.765930
126.543564
143.974716
130.607376
151.146729
149.932434
140.293030
144.744141
152.551987
138.715317
138.167923
168.808670
141.363159
155.174911
177.927917
154.229736
114.688667
135.731125
108.317940
156.788879
155.418518
117.599434
150.225143
128.796295
148.767807
170.131302
6.910463
31.087610
80.879730
-51.645245
-42.400509
161.775330
160.865280
153.397751
132.374527
155.767044
166.388901
140.756348
171.806961
140.580811
123.861237
161.031281
159.434555
152.451721
143.300629
173.881912
146.236359
-4.106656
-40.153503
5.430762
-10.313701
14.924170
-32.710442
140.612808
-40.178516
-3.903947
127.380592
158.255707
-33.672798
-39.269142
-46.501167
-16.979633
44.924408
23.548246
-35.972908
-11.984328
94.103004
-33.919994
-36.622627
9.271057
11.063292
158.062668
150.413528
150.246536
147.187393
151.087036
138.628647
126.338333
152.991104
27.364412
35.896320
-174.151489
-174.088745
73.253487
-143.313934
38.569447
169.084244
146.393295
134.402542
140.125702
143.004105
134.864761
153.840134
147.587509
129.802094
166.351837
118.111801
125.825653
17.870407
158.132965
140.110947
157.191147
168.513550
150.741852
161.312042
119.019333
138.635986
129.314560
148.803116
160.690430
160.154678
159.909302
169.590118
140.206345
156.998535
155.433044
162.555008
156.782700
161.254425
-3.530972
117.272552
150.271744
129.861023
138.119736
144.701218
148.575150
133.749222
156.135757
157.522110
136.332825
151.311020
157.262680
135.875031
139.585464
167.043839
156.411224
130.622910
126.867027
134.139175
162.633224
162.261322
152.472092
-7.438936
-55.348804
-3.954235
72.294731
-9.756308
-2.303163
134.943848
152.108658
163.712250
130.985977
-10.787752
16.681116
-2.728285
-42.775627
-34.040878
-36.026310
-18.535686
-45.065399
3.680786
-48.772205
-46.626774
-37.140163
-19.262512
-23.467493
14.474350
19.549934
16.047596
19.012932
-47.269016
15.963485
-7.464558
-17.264997
106.493011
138.800980
154.399948
147.067352
162.042084
150.721741
15.570642
0.982977
-1.660832
149.601898
156.951096
143.772491
126.819313
172.961060
121.375076
144.605194
120.360085
125.507507
165.707764
139.554337
71.561172
-150.633835
125.787300
132.778351
155.330307
161.592773
142.921783
150.216141
147.647614
150.684662
149.511749
134.248703
123.448807
119.919540
130.226700
114.226799
139.128647
139.856277
161.762421
144.573837
148.727936
155.814941
163.586456
143.000595
127.308655
160.590332
125.470581
134.377472
12.130031
-28.898659
0.927673
-32.649464
-20.903503
-13.103407
-46.335663
17.652214
145.022552
143.579605
163.054398
3.154922
161.323059
133.984390
149.314590
142.893967
152.001343
151.595825
139.771454
167.192078
123.400940
161.392868
166.074890
41.613289
74.792206
70.044380
-11.645489
21.543348
45.087170
17.136869
69.308182
49.441990
28.959833
153.672684
138.049881
-44.549461
21.747551
151.342377
158.285995
155.752502
163.666733
167.078934
156.188217
153.588318
143.856064
19.538694
169.114487
154.652725
144.433182
143.757492
144.193451
165.385956
122.375359
147.617401
146.343002
124.073700
140.411499
150.817474
124.998016
155.869812
142.654480
-12.793097
-8.128496
165.833206
138.455276
145.938354
169.910309
147.523315
174.032013
105.942238
155.367813
139.094803
151.266525
152.445145
18.178055
-37.273064
-28.126081
-1.077563
-11.679193
4.120938
-10.718013
24.010723
-18.330139
-21.292702
-8.815010
13.154661
-5.069215
-34.040066
-11.298848
-7.273999
-27.321489
5.429174
142.494019
143.758682
-42.619797
-14.070226
132.286957
150.679565
15.985287
147.916168
169.655014
128.875031
134.393890
136.459503
155.410980
152.046021
142.280197
140.334763
174.570923
143.628464
173.947006
164.484955
130.264832
155.831726
-43.882481
-41.423840
7.117007
-36.192032
-3.775587
8.028910
153.588181
143.364258
146.040222
127.929466
165.602066
141.372131
152.318405
125.289391
128.722870
140.774490
171.002274
134.629272
152.449829
158.343399
104.353989
141.560669
151.687531
133.451080
164.297241
155.809692
150.919968
149.164307
135.135483
145.264297
142.687653
154.701401
142.925659
134.945877
161.992798
140.554947
143.508606
113.498566
146.689484
147.768646
130.070587
130.345718
133.831711
139.889999
127.433495
174.958054
169.601166
162.862534
155.052444
162.442154
130.832321
161.523987
145.813599
-2.613518
-9.902938
37.428909
-43.994453
16.796679
12.609301
-27.765265
-39.024715
-8.928630
-9.200092
7.212269
142.505325
101.073280
117.806465
150.592529
164.096039
19.531372
120.777603
144.064102
7.495592
-56.532562
21.066687
16.290880
150.835770
133.215851
28.194414
-42.477253
159.645691
123.956070
-42.206562
-23.388573
-2.931312
-51.642380
34.338009
-2.525069
137.076324
127.146927
162.708496
149.651505
149.660995
141.176300
133.888031
155.305557
130.068863
161.484848
140.670410
16.277641
-26.461016
7.288092
-8.271679
161.851456
159.412476
146.921875
150.814346
144.996918
129.538025
142.121567
136.929657
157.505005
136.289062
-24.231190
152.179337
139.416550
132.097839
119.311745
161.822723
132.252106
141.729675
144.105988
29.904861
126.562538
147.390961
140.695831
145.496140
164.469437
32.916786
-32.972172
-44.501980
-44.422848
169.589859
133.037643
151.701553
145.473083
152.847824
164.260803
133.943634
-179.019806
148.329514
134.057709
150.138641
144.034164
140.460052
128.845261
144.513306
111.699554
156.995377
111.188698
137.532867
138.709641
110.868843
141.759995
167.079361
170.090271
153.779327
117.939850
-173.907501
148.083481
155.093964
137.108749
-176.642273
-9.225689
-0.371150
-46.563084
-38.549358
139.036880
8.056663
-7.288038
-46.266987
-22.976973
11.610126
-50.980148
-14.266019
-31.265247
-29.785210
-50.095047
156.517426
153.680206
129.875885
148.331100
146.268143
140.396393
147.359924
148.884995
139.817139
142.599579
135.123032
163.639023
136.200378
131.928970
154.318146
143.846146
145.053482
153.229980
153.585403
172.917526
163.495987
134.829025
161.071213
146.013611
147.821365
140.768402
124.314873
156.260574
127.335152
134.989914
157.074249
160.664734
135.459213
157.474579
123.595787
138.008942
142.682037
131.333099
132.747101
143.832657
144.308395
123.298187
117.667709
134.885056
166.338028
142.607422
165.177383
138.825378
137.550995
127.791565
132.726837
160.425476
142.018097
141.524765
137.216248
129.504974
152.695374
162.186966
160.224228
139.623840
148.426636
165.622940
149.137451
149.901001
135.514633
137.330826
164.966156
125.729706
158.688400
149.122833
149.156967
151.781815
114.270401
116.413490
166.093292
136.278763
55.371620
164.024414
167.487305
149.598282
130.527756
143.698257
135.439056
114.370399
113.145348
-38.284901
-31.414062
-12.015389
-4.619527
11.552118
7.610714
-21.250870
-40.259750
43.304577
129.072296
154.108688
169.732330
126.694809
156.566696
144.607513
138.090073
158.493332
3.368309
150.076599
171.026382
-178.475037
19.925980
-20.781134
172.493851
157.072540
141.749207
173.723358
143.672775
147.750092
138.365662
64.642036
119.704636
169.177933
138.925735
161.765701
135.540207
144.421417
172.052170
158.483170
152.862091
154.028885
127.443481
135.607407
117.883469
176.653259
149.788803
134.844070
134.670593
147.904251
151.321747
130.877869
148.119751
158.991348
124.269852
147.117432
132.958847
157.545975
117.689438
153.798752
122.888786
131.148041
173.141724
130.542099
150.065964
140.963120
135.624283
135.626099
154.532944
22.161507
144.233185
147.077667
151.497849
169.375778
127.313766
127.549202
138.070541
142.494568
35.163265
-23.211632
2.384088
-2.456706
2.569179
148.968140
154.919556
133.255615
149.649826
115.102928
135.810867
108.685280
122.648117
0.488990
145.535629
166.823563
128.239014
136.904587
146.926514
144.542450
156.941818
128.273376
138.424713
139.671097
171.881683
135.432846
150.713028
-0.648309
-25.977966
6.462594
30.337229
5.112167
-4.334404
5.614507
147.305405
160.355087
114.570747
130.339493
137.791504
136.684402
133.428543
109.954124
149.049194
163.724121
154.259155
153.703949
140.765518
146.455856
138.306976
152.635483
143.109497
151.425125
144.094421
133.521851
52.236599
144.198807
156.492538
118.890900
137.545059
165.519135
142.299026
148.287598
152.167740
131.125412
164.968765
132.222076
145.469528
142.963608
158.782639
136.483353
154.788040
-25.423048
-40.027962
153.986038
160.688416
136.837402
130.079056
141.512024
137.370407
128.130661
153.443802
147.250092
130.392166
145.037994
164.440491
151.170380
173.156815
144.347870
-179.965729
160.048248
157.737259
148.801178
145.566864
139.719681
-177.383255
130.575684
134.154282
150.302902
145.087296
139.419403
156.703430
148.314606
18.867990
5.605459
-4.034151
-37.838825
-36.049236
0.797703
11.332109
167.413116
157.248108
148.870544
149.009598
-9.922637
-3.716257
126.599144
150.597275
105.051682
143.238846
160.706299
-175.863876
139.177094
145.365112
125.673531
147.977356
147.543945
130.851929
136.004089
-175.626633
139.276993
-179.698669
114.411415
157.997177
133.618103
142.672287
154.065079
-166.455002
141.627075
158.717789
154.353790
104.369164
151.879654
148.924255
154.521851
139.423141
143.131393
127.705544
101.299927
137.218826
141.852936
141.327255
159.472748
3.940245
156.475296
151.074997
158.897430
141.788605
128.442932
127.123962
144.677216
144.005295
151.870773
5.715837
-42.500496
39.469398
-11.855326
20.922352
9.943227
31.834179
150.578827
153.589127
172.113434
142.704849
139.259995
161.325043
176.900284
145.438477
136.086044
156.842545
145.102493
135.660706
153.040695
168.789932
146.590118
155.723801
-15.003195
7.584238
-20.702787
-24.684032
-43.982868
25.402924
-20.211618
-37.216789
159.027725
152.904770
139.215012
151.816406
150.037094
139.483200
119.833778
163.700958
147.729095
117.868462
127.328133
121.117332
164.469833
140.530258
133.797684
148.434479
163.957855
157.320892
7.642313
-41.291695
-23.700960
152.804855
68.513130
158.970261
162.465012
124.897293
148.800110
152.471863
145.282715
159.119080
132.310852
165.486877
146.592697
152.195877
138.324280
147.947083
153.487656
164.242920
142.664764
168.243057
146.505524
172.374451
146.059906
-39.365128
68.364891
-37.333378
8.694657
-6.375628
122.689697
-25.373093
-14.071012
-54.352291
34.862343
136.051605
104.288330
140.263748
114.829704
128.768631
116.828056
139.542526
145.855698
149.683334
160.696060
119.515396
172.157196
136.880432
142.214722
142.759430
140.753693
143.754791
149.503632
140.788345
121.553551
139.580856
140.817490
154.328079
147.205505
139.124863
143.449905
159.459793
145.431290
130.396942
141.912109
145.393158
143.449326
162.105331
178.047852
153.041199
154.905731
143.980881
138.774658
141.866226
144.807571
112.739738
152.933975
143.868820
131.984207
153.389053
144.725967
119.445702
136.224030
149.889114
-29.815516
-58.911430
14.859159
63.312557
10.622859
17.416597
5.999564
-20.784245
13.409634
12.083232
-44.434181
155.428864
143.571381
152.743301
138.643051
158.948654
142.927856
157.614182
131.698013
141.670670
146.163528
155.973541
134.279114
126.993073
128.504730
121.489227
161.297012
152.821274
149.377548
139.833450
149.355576
138.965607
152.868866
157.078537
112.455574
-42.691784
-22.398327
19.002195
-45.688641
-41.504456
127.265594
158.469528
175.440903
137.232101
150.966736
120.235817
122.502579
169.715515
127.872375
123.555084
130.689819
140.940323
149.348312
138.395645
121.674515
124.346291
154.722214
145.951569
166.968216
129.809967
156.515366
143.770508
116.037384
147.116837
156.383621
123.609810
-16.147226
-36.624939
-10.876377
-42.900352
5.348080
-38.346962
-20.971655
-13.629287
-7.769228
2.150859
-35.563362
3.861836
-9.794604
-30.569292
-34.496658
-41.994450
129.489532
141.512024
149.594971
145.624649
-12.387314
168.722351
161.490601
143.360336
149.478271
148.513779
158.284073
164.738968
124.498253
142.845627
133.274292
127.995186
164.222504
139.298370
122.436050
176.930298
131.060989
114.132668
151.920105
147.232147
166.718262
135.453339
137.787918
143.508728
133.813370
156.132706
106.712227
143.820786
134.591522
150.977829
167.023636
148.530273
172.408661
141.149155
142.020630
165.022980
154.608002
135.104218
165.159912
156.552414
119.890457
153.159256
152.686066
157.978653
150.903427
145.906982
146.634384
155.070526
122.296158
13.634937
-47.629444
122.604050
123.656250
133.540131
138.917358
143.554260
167.589371
142.564651
131.644150
147.927963
153.231140
-6.208514
9.850475
4.918366
-14.522298
153.298172
142.829773
158.385681
164.895462
137.001617
153.757538
123.993980
166.496109
130.620346
157.667526
119.635895
125.680008
131.565536
153.987045
150.075485
-9.170740
-0.742041
-8.942745
22.313391
11.716368
15.028108
21.587349
-12.340406
-27.001999
10.071127
12.118112
138.096451
151.062073
152.682266
139.177872
155.246552
-7.745444
152.364243
145.541183
155.279251
150.931183
166.674515
104.803955
156.726776
118.472260
139.859802
147.554977
154.918350
141.761139
173.820816
118.355385
146.875320
-39.858940
-16.213440
1.973479
11.390757
28.065365
10.456038
42.360935
163.708191
144.476654
125.158043
162.188309
-41.002941
164.603149
162.648376
154.001755
164.722565
147.497360
145.676926
172.692871
142.963913
148.626968
20.042194
10.277223
-28.217833
-8.962934
139.890182
154.273743
134.226761
-157.502167
-156.246887
27.851015
-130.555695
62.652885
33.823467
20.085716
21.084227
76.967590
138.107529
145.991562
146.799881
166.522629
126.692924
145.875427
155.056580
148.830475
-31.604565
0.739399
153.970154
121.709267
144.622742
134.804825
144.237640
133.272202
156.299438
163.702377
136.466751
148.257446
149.568069
139.003357
161.186630
127.336464
176.235092
129.667496
147.528000
-16.796360
-44.389713
-14.723639
10.584592
-43.083847
-1.420513
19.021118
-15.774167
10.171056
33.976223
-4.008976
5.969429
6.114331
-29.727478
-17.944256
-51.800064
16.118761
30.505560
141.926453
157.682220
141.762390
136.478012
157.818375
129.951782
-42.102562
-8.584465
130.675934
154.956314
121.407722
144.464066
34.679512
144.902115
146.336517
166.054306
151.903091
163.223785
135.043121
151.376343
124.945953
140.824890
147.111496
119.991524
154.337509
24.046686
10.866455
22.136587
-5.812981
-33.452419
2.498027
145.868408
150.169846
156.943588
149.249924
114.324921
125.383385
163.164703
165.614517
147.675949
5.556825
165.694672
139.490814
146.541367
131.499405
122.727661
126.936241
142.105759
156.315140
5.773837
8.661203
-10.537413
147.451248
132.894745
144.716888
144.443710
120.612419
141.201065
133.742783
140.501495
160.760818
164.480148
155.603470
138.012161
-10.903709
-11.851651
164.781036
126.097908
-36.951206
-44.229099
-36.661610
-6.270166
-36.911072
-35.940418
-22.381823
-5.677510
-0.516999
-52.819534
167.362686
155.733490
145.499069
162.303375
123.437782
-11.252844
20.933271
-2.313761
8.492690
9.820746
-0.000000
-8.257899
-43.466263
-13.697309
-20.394947
10.184102
3.079242
8.513269
143.811981
130.224823
129.345673
8.534835
-153.523804
-70.999367
-157.899338
-150.396881
157.852036
141.761169
123.152130
165.315369
158.211868
147.099594
152.127258
131.246155
141.132553
149.573654
154.030319
128.253281
144.660522
150.665634
157.746017
134.110352
132.987656
124.670303
154.002457
-178.849014
131.887619
142.538757
126.024780
148.747498
158.465103
153.927353
142.012909
153.589279
165.628159
134.791382
140.878082
158.380173
152.429184
-1.442929
142.777206
156.502548
143.964539
145.710739
139.587830
113.397812
146.803589
152.224991
135.862381
153.679932
150.313599
174.613937
136.122604
127.205078
143.554550
165.186234
151.778549
139.689941
149.835754
149.240860
123.046577
132.094330
148.181274
164.811707
103.491447
141.326721
133.827271
120.705841
161.145584
141.620224
150.385040
169.198486
146.105011
135.360657
138.916809
158.149506
173.604034
148.231750
152.967194
146.641937
151.171646
128.279236
140.674026
158.244034
134.062576
155.987762
145.375656
137.091522
166.731567
141.812576
121.241455
156.359421
132.105972
152.495880
148.719986
148.041061
156.278214
154.253586
155.448746
152.072739
172.851608
135.572937
162.653412
156.204666
129.399887
140.159393
139.677887
146.529266
156.312805
156.203201
142.688675
169.238739
159.936295
144.740784
148.909485
168.360458
163.196289
145.002579
111.249443
152.846161
134.365631
-178.406021
125.905609
137.064072
157.284210
148.385574
105.248787
176.673264
149.044708
147.802933
163.639359
165.101257
148.932648
148.961029
130.765594
139.278336
142.174606
156.901855
15.293127
7.444210
10.645419
-19.822357
-45.761784
136.579712
147.691360
157.572906
156.663834
132.771133
128.714493
-32.973431
-38.544384
1.756023
137.770889
154.356583
146.597061
143.686691
160.776443
132.145721
142.939316
163.235565
156.129684
160.747681
-169.943314
21.913702
14.251156
1.098248
132.060257
139.036102
130.892654
160.377853
142.853119
156.187042
152.918381
145.985245
134.211304
147.992813
158.407364
153.678406
113.822311
127.278931
133.210663
149.304245
158.718277
-12.654587
-42.039879
6.624007
-22.380098
9.297114
24.006065
-3.777609
-23.694773
154.998779
155.796097
136.579788
141.870758
159.193787
136.069824
143.301208
137.558289
-169.630356
147.415497
155.463242
128.505157
131.705734
-37.486462
9.497942
-20.442257
-45.300987
140.751511
155.383408
161.605927
157.985397
136.511429
132.725525
163.618027
131.259430
152.121109
142.612213
157.326050
168.861176
149.266205
155.479370
151.627304
151.987549
143.267365
147.394073
146.395813
154.658356
148.668320
130.565613
128.582642
124.413429
109.829559
-14.145114
2.947230
162.707748
146.370621
154.394913
142.040039
138.978256
125.158234
139.270218
148.391632
147.878098
29.262087
-34.291759
139.612381
114.357376
-19.557812
174.605103
153.254440
153.122284
145.648178
160.176376
133.535294
148.790070
165.565536
150.848114
166.435989
140.165863
126.407722
134.124802
138.810165
148.071991
164.900558
175.763290
150.741119
146.719589
144.448807
-175.166885
149.417435
157.737503
157.646301
128.079315
140.700394
147.830521
116.671944
167.552444
144.352386
152.450546
136.796967
162.808945
134.939621
110.063248
161.881424
109.321548
140.663712
129.575073
157.025604
144.241806
161.317551
159.999466
135.771866
139.454773
148.339203
142.311874
140.450378
149.717331
-173.975388
136.005676
159.140045
130.139984
152.799500
146.443542
124.176140
111.969795
145.607498
177.334488
140.841660
160.432129
135.821320
139.418304
142.877579
162.131531
143.925079
118.205612
163.079834
-178.964859
-1.645205
141.123169
165.368607
147.779495
-179.867279
173.489670
146.956299
119.730026
141.881897
150.477142
-18.749685
117.604797
121.253639
154.151871
152.281525
142.064743
135.875259
141.463867
126.922432
142.161713
140.275497
165.379028
147.639282
127.473839
-37.575333
-47.266197
-33.458630
16.355436
8.748125
158.902374
167.014511
123.180061
143.342804
142.606171
-48.827515
1.310898
7.168997
1.098783
141.903427
165.568939
145.491852
145.544815
128.342804
142.269836
104.724266
-172.474533
-43.648849
-28.290688
-49.121822
16.515417
-8.111668
141.270111
165.219131
118.389954
148.028748
93.563980
177.349884
105.981651
136.354980
140.871170
141.391983
142.516693
147.575119
106.242149
154.947342
-38.066151
8.793591
2.075563
0.628696
-8.116821
-42.679916
-14.776596
-9.569572
-2.502880
145.058670
155.219879
131.930527
144.964661
153.918030
154.255447
132.024460
147.150314
-172.622879
152.192322
144.821182
137.618362
157.165192
151.836823
159.046799
137.973343
139.893311
134.459503
149.785080
152.046997
130.207352
156.829834
132.984924
171.715408
125.788681
144.142197
136.105087
138.862854
150.071991
162.988510
149.550507
157.784592
144.704483
127.316086
138.475388
162.011108
134.135117
165.055008
131.860367
148.599365
146.332199
139.647202
176.241241
124.191002
153.515900
149.475037
150.346664
155.022751
148.465317
18.668022
-40.739033
7.041774
-35.540474
15.188951
-15.610338
160.332092
144.014114
159.432373
131.638290
111.023651
164.414581
168.467911
138.161682
133.844818
150.866272
157.844711
164.480087
152.977814
120.170288
135.073013
151.318359
135.782516
170.899887
112.807274
145.361710
154.476532
121.173096
-3.738583
-22.831354
3.417702
7.335962
18.730019
-42.713066
12.896987
-8.912222
-4.696652
-5.919304
-13.531959
-48.760590
-23.927540
-26.937382
-37.205566
-33.177380
-57.482315
52.373295
-18.746550
-42.970272
-12.101459
-69.935837
7.738017
152.209290
158.056000
125.877487
162.269196
138.501862
132.234558
159.890350
135.604156
125.241211
15.697960
52.230484
-6.761612
123.902290
115.612068
60.656666
152.071564
144.830078
124.408638
173.412323
155.718170
126.965736
154.716232
142.408539
153.162216
146.632401
145.058868
141.505096
144.463638
141.258270
155.873917
156.987198
150.056152
118.497330
143.463943
126.051735
140.198715
151.256226
-13.349953
36.342842
-20.399298
12.502035
4.487510
5.436064
25.156378
6.615179
-44.480099
-2.572148
-44.973919
-39.858971
-38.461514
-23.799339
175.525513
137.964844
154.203827
138.905548
137.549973
142.757034
121.301437
157.918533
165.466553
152.739273
166.157425
120.128540
146.001221
146.891495
145.397339
158.658188
159.500412
136.330460
144.242813
143.754974
132.351730
138.112808
120.103531
142.859375
156.134827
167.408157
111.071960
142.332230
142.194992
144.150345
152.004196
165.846283
135.574860
134.961258
176.667511
-49.707645
-45.395332
-40.451534
2.581567
6.131557
-44.250465
-34.554684
11.519005
18.633541
5.159360
-18.222797
-37.630005
11.610466
-21.663115
-9.479795
-9.690104
-44.131737
-1.238436
-7.776878
-26.553288
-161.951279
147.681961
145.429138
149.967621
175.218231
154.135818
160.276459
138.712891
127.844582
152.695709
162.179550
147.920761
126.447876
151.469971
132.782257
132.767593
-24.703037
-25.256796
142.057709
-12.067152
127.868813
144.410690
147.837875
132.653519
162.163986
162.765961
141.531479
149.766586
166.789078
164.694107
-176.892334
151.548538
154.708984
159.845261
146.527481
136.865509
125.572502
140.316086
163.137115
107.726433
148.928055
148.833710
140.081192
156.506927
153.460876
142.031494
175.655243
138.156403
140.803467
161.953033
135.568436
149.988358
126.014580
150.684799
145.984848
147.085541
132.666229
104.434120
164.726288
130.535812
147.260147
145.161926
174.714905
148.200958
149.822205
134.308609
156.321091
149.438477
-165.904083
144.961761
114.717804
145.257401
143.591278
153.988144
141.691528
149.896683
139.564301
158.519974
162.179565
113.465225
168.486298
160.256851
161.688950
144.756622
145.375214
133.420135
139.574173
157.857620
146.828949
171.382721
143.699921
141.391830
159.242340
149.872452
162.201462
128.304459
148.928802
143.258545
133.003693
142.700928
135.915695
145.547943
152.518860
127.671349
148.772385
142.711105
129.289642
156.142426
143.307648
126.722771
144.877914
129.177246
112.325996
142.050491
133.739380
141.118774
141.397446
138.420685
-142.035873
-169.991272
-144.293442
149.229401
-154.923691
151.308517
146.200043
159.660294
3.036284
46.753563
-7.987507
-6.777401
-12.066434
28.964884
-2.667998
124.891792
151.604752
153.956451
163.771194
124.659470
108.251083
167.178040
165.243912
148.320312
126.433624
143.619308
160.516861
166.095856
139.547058
133.676605
154.803848
93.157135
-6.788188
-44.251286
9.879299
-51.495605
-1.567355
127.254173
131.163040
148.079422
155.620544
140.348145
142.786438
148.155762
156.400543
139.135406
157.961685
164.859863
143.494293
167.958435
144.943237
136.143784
128.797150
3.123617
5.612551
39.159119
-21.017483
-16.558731
-10.630249
-31.994780
142.483673
149.575531
138.031403
161.652832
131.891327
146.445007
144.780655
136.325317
153.192276
153.495453
124.948738
94.990654
121.594284
173.518936
145.413498
161.435699
167.907440
140.951157
151.260971
157.287537
144.419464
153.005768
126.224442
139.813812
135.356720
155.833252
154.346497
144.919754
139.798477
142.742981
131.225464
174.256271
113.931870
154.431778
162.096970
118.259430
166.021194
131.976013
-10.773894
4.092468
-21.287453
-42.042713
-4.123550
-3.418332
46.663292
-4.171572
170.717758
131.460281
161.280090
18.400225
61.603077
20.283665
54.289982
159.949966
163.518738
149.676208
-173.957092
147.344131
148.792130
158.819336
114.564774
-40.885307
140.443588
98.491066
162.306244
144.385300
143.418930
140.629272
167.096130
145.422318
150.026520
150.106766
147.223740
-137.435425
160.199188
147.431030
124.169540
158.827805
161.997574
154.161331
159.162689
132.760925
158.360733
142.685349
131.821243
136.394409
166.015305
-44.040283
-28.220728
32.549892
156.705795
148.772980
136.246262
168.182724
147.289246
158.637405
-2.210985
-38.766171
146.819656
150.446899
147.372452
160.567139
143.949036
154.468552
162.764343
139.543320
135.818573
-44.189831
-10.421224
2.486875
29.191397
-45.853909
-4.427972
155.610245
152.738632
153.771149
135.759491
156.046707
152.360428
135.968811
151.688309
139.332962
133.128723
156.149841
141.482422
152.312149
174.755020
147.435684
118.761711
154.423218
151.907990
138.738373
147.648895
117.269859
137.707077
133.831207
145.660339
134.759476
139.665237
156.630005
114.294586
134.070435
138.956650
144.237625
153.586365
-18.419884
19.001650
9.109446
31.245975
-12.487149
20.934189
0.573690
-43.730404
110.108650
4.897290
28.882034
127.661049
139.261154
155.304245
-178.399292
140.241531
147.995529
140.349075
142.888718
121.682762
152.280685
148.194366
157.896057
134.805710
137.595520
131.926193
142.223190
129.675949
118.687645
143.977783
134.907059
127.389771
162.820831
160.742355
111.277214
154.971130
147.645386
136.732513
172.400604
131.941818
118.539604
-4.138862
3.336773
147.742065
140.817245
107.172165
147.689499
116.859215
161.107727
139.381470
168.022034
115.608978
1.586589
-39.032784
18.487293
131.787659
146.775513
128.152908
148.166504
154.415543
143.654022
147.404022
137.271606
148.315277
154.630157
141.916275
139.606247
155.858566
121.174706
173.229187
161.761429
132.974274
128.263397
155.140747
153.106277
124.711418
153.138458
144.576157
115.934792
4.007315
-26.040174
-32.127674
162.378754
145.407288
-178.795685
151.954300
137.838745
158.546967
136.627686
-11.278296
-27.740519
-2.535976
-1.310898
5.857287
-4.140991
8.251310
-44.227840
-15.682351
167.832230
153.983688
-172.643005
-15.407532
-3.472036
36.241230
10.618339
137.576340
157.846161
150.574493
104.397461
-14.041061
-37.932533
22.179724
-31.151688
141.602570
171.213577
146.298599
112.920143
178.088379
151.642242
-171.285446
156.498169
16.124750
-40.693989
-22.273769
-44.422981
18.831713
9.223537
22.181986
-19.400196
10.308663
-31.682432
-24.567308
-19.656822
-1.192226
-11.081127
16.932959
126.725632
153.587006
-44.109653
-11.084911
140.850342
8.416643
-46.475075
-19.108494
-36.177376
-45.027607
1.551165
5.945343
156.908035
145.592636
157.023209
-1.085164
18.652033
-157.683350
-147.986694
156.920639
-142.124359
-64.178741
23.996635
11.754516
11.119972
145.510178
143.645844
4.922308
152.182373
149.207932
110.474907
161.687927
166.753937
138.976395
134.550812
139.554428
134.676804
122.997490
-30.554661
-4.556941
11.631692
-42.246960
148.895660
147.245590
130.589233
147.557068
148.268906
129.047287
142.051193
148.693878
133.856476
156.854034
137.780472
156.714310
134.959366
155.675934
112.241943
127.850098
127.329308
156.736328
150.880157
150.073853
163.324356
137.629349
144.534973
129.809402
165.000977
132.698486
163.761551
149.744583
137.596619
124.999313
149.618408
139.694550
140.788727
171.213486
155.272446
147.770645
143.054993
148.053726
150.577850
136.135818
150.484299
142.262894
154.534088
127.838661
134.573730
96.334686
155.988907
150.905899
134.345657
145.961578
158.305542
142.387192
147.287796
146.924026
144.842056
120.099060
132.542831
138.921921
-17.830099
5.506161
-8.954973
-20.435097
-29.970568
-21.177500
-30.560595
4.239423
9.558946
-2.010616
-47.938061
-35.562447
-15.660631
1.841431
-2.382609
144.598022
133.750473
139.278229
171.980728
125.984428
127.226173
134.335510
166.238174
105.401833
124.579430
126.751213
151.981979
160.085815
149.889130
108.945526
133.374405
134.602753
-41.658157
-42.423920
-27.368454
171.024597
133.405533
143.491135
166.316483
137.112457
148.365082
-40.933098
13.973308
170.786560
143.098846
148.066559
147.419846
149.615997
153.193390
150.803925
123.631607
36.169502
22.540003
34.130013
131.257812
150.106827
131.380020
146.948441
145.568970
165.641891
141.614090
117.498123
99.671494
132.892731
144.845383
135.909561
129.673737
150.278229
164.107666
115.556221
140.361481
152.976456
167.244110
133.769348
167.326752
133.874023
145.492111
174.267670
144.899109
137.490219
-15.746040
-49.443001
144.425842
130.158539
159.499207
136.055054
-40.925461
11.662395
-25.456854
-0.644980
143.870010
142.811417
128.277618
147.122131
147.025009
14.074959
-38.704857
13.263359
119.436836
140.526230
166.513626
153.670715
152.134506
151.103180
146.983063
146.028091
138.739853
154.460983
120.245308
2.487033
156.310638
167.106216
158.824127
137.004166
134.345978
115.354431
152.227539
138.293503
147.773666
-7.851879
23.207678
4.843147
-6.811608
-7.009106
10.356759
13.911355
18.305059
-22.066643
-5.119444
-44.241539
27.265059
142.322754
123.893341
148.904724
145.920883
157.016403
148.167557
149.483795
149.767395
22.657579
-14.584353
-25.336584
167.809982
116.421417
132.175842
108.092209
-40.871735
-39.488129
-24.694473
-10.620934
5.777739
-108.185410
17.248720
-14.873336
-35.566868
27.997463
158.950562
136.760056
163.179581
149.637772
150.739655
137.902405
176.097137
140.023743
139.803909
122.790894
144.364777
36.919601
-7.777131
132.598389
140.595016
128.444977
159.158951
11.955281
-20.599436
-42.100937
13.040775
-15.009406
-34.723667
132.559479
154.773605
140.183624
169.891800
104.440163
27.387829
128.211853
-14.865445
-28.873329
144.899948
95.376656
-179.980194
137.149323
153.188629
132.937576
160.822968
119.890152
138.255539
142.867310
152.214966
159.327026
144.697678
144.790161
150.681152
145.290039
142.702744
146.463287
134.909943
165.286484
153.294785
-43.362453
-28.832468
12.745105
74.007484
-130.085297
-130.596161
-157.130356
-143.112366
74.576347
136.982971
144.059525
146.762039
152.102875
-36.695908
15.685534
-39.786430
13.702803
-38.819740
-54.302460
18.305265
13.773510
6.206209
8.043738
-32.432716
-6.978113
-71.889587
142.422745
149.364731
134.755341
161.943481
133.313858
-65.909149
12.646104
21.127653
5.610106
-44.803310
10.278658
151.029480
136.350372
156.362701
163.500809
128.722580
127.643196
152.250885
174.372131
125.498871
134.317795
147.739929
151.698471
-2.597818
15.727884
-44.418617
-16.542988
21.981565
6.534530
-24.374859
-29.569246
10.629509
-22.846022
26.246367
-42.853554
151.019073
151.413589
154.819168
145.004532
157.767334
146.271729
140.794296
151.235626
167.755798
144.378448
167.077637
-21.844486
-44.301960
22.924818
2.587626
11.276288
-48.878914
-8.486282
16.863110
-7.091049
-42.123249
133.486374
179.657928
159.757294
148.139343
145.069626
135.749512
132.949738
2.089097
4.246301
-47.303726
2.106450
8.720396
155.816620
152.073761
146.778564
146.343948
152.839890
145.476685
159.503708
120.761658
133.595856
146.949921
157.235413
141.982681
137.794662
164.262619
160.433136
133.269333
148.027802
147.575684
168.526566
163.797836
132.392990
173.787964
154.159332
121.954742
136.540833
121.979439
114.852196
145.763489
132.813492
140.562027
150.356003
148.824738
141.276672
-6.367012
-3.395518
17.959269
-26.259546
-33.682896
-45.362144
128.735474
151.729462
162.826401
114.308746
135.094406
135.387497
121.626564
146.878067
144.068710
157.011948
129.561844
146.963104
162.631546
166.028748
-42.158169
-14.158202
-36.220840
-23.567745
-46.215477
-34.545364
-5.181264
49.712311
-3.438434
157.459518
147.866592
128.113174
119.214745
137.423508
162.417877
153.593338
135.739212
152.680099
157.952744
148.637527
132.587509
164.525726
156.975784
148.948761
140.813080
-147.219955
174.604813
10.507923
77.290466
146.459854
145.579117
159.906616
128.208115
132.922638
156.404205
-12.980538
-25.993664
2.905488
155.346786
149.004425
148.717682
158.860275
137.708374
146.356735
154.348373
134.518112
152.246658
119.640114
138.406723
153.137421
154.475601
158.360413
153.464798
150.030884
136.722641
151.012070
153.880814
120.682800
151.730804
136.363770
153.100998
137.133636
127.657349
150.735962
147.094620
146.410980
146.192383
147.808502
115.927193
152.940826
139.318695
26.149223
10.789924
30.513752
158.368042
157.152206
134.541611
139.767593
137.831146
144.185394
148.220978
140.652878
149.602234
145.175323
159.031158
170.183426
140.498245
153.688889
-13.537095
-40.593971
-29.117361
-24.051102
16.170431
0.240663
0.259443
-0.642549
-39.217422
-19.456839
-41.475506
16.872583
-34.732998
-26.963717
10.069388
-22.857533
-5.783537
-24.862509
1.893929
-5.571442
-35.421169
-14.116130
3.155791
135.629730
156.834106
147.744003
144.240448
160.092072
131.707672
155.542831
133.766510
158.059692
141.377502
124.846916
140.059387
150.183731
148.015350
156.849472
130.229095
129.275009
142.180389
133.379211
134.894318
132.368179
139.905365
3.641692
74.576538
139.746262
41.468956
27.445894
130.715408
129.181961
141.165421
119.751968
150.635117
158.579880
-177.309998
49.318714
62.238373
35.357559
37.714722
44.195522
-140.794540
-172.299149
145.926010
-172.313812
-140.902130
169.830582
-143.208359
-172.092316
-145.151230
-134.773865
-154.516922
-175.880478
-120.224327
-141.519485
178.799759
134.824158
-130.897919
138.690460
135.689728
166.282394
118.976387
148.366272
149.753052
158.471527
128.762039
136.162003
142.980881
138.602051
134.756989
151.117447
123.895348
163.776077
151.655899
141.167130
145.315155
151.316406
-55.280113
108.906021
144.301208
-39.089066
19.145170
124.889343
152.556610
114.864449
113.515472
161.923447
165.401825
137.801743
130.473648
156.511185
155.368042
148.188385
148.798309
3.748417
17.195995
24.268473
155.138092
136.002808
145.874344
160.863297
143.541626
147.886459
140.343811
142.472687
145.286194
143.201904
147.768631
152.345688
150.396408
150.704285
-166.641708
157.294479
160.802368
161.473648
126.385429
158.948807
16.768185
47.662560
151.553467
144.250961
143.513000
129.640915
135.170151
123.062500
155.047409
132.254837
140.146637
129.442917
138.264053
151.129730
-166.370239
-171.795135
-142.206436
-168.148300
-158.903519
-149.554031
76.103340
32.909344
153.739578
143.056610
149.764023
147.577209
159.203369
155.686188
138.225266
162.596329
137.192429
133.904510
148.713989
137.336990
144.651154
120.739052
178.624832
146.116470
169.210358
143.649887
144.445816
148.098572
161.196274
139.552826
129.138718
157.476837
137.153122
163.608368
148.312637
169.301880
149.475510
147.033279
18.389555
147.478333
161.472717
121.789558
160.714996
139.730621
141.730057
135.362915
139.138596
166.959641
149.529938
150.436966
142.930237
146.395966
158.074417
163.615158
141.834839
114.225929
177.788834
160.626648
135.820160
129.966751
178.780991
142.351288
148.008438
159.482773
152.504669
126.522621
133.712891
155.966156
130.505203
109.852898
165.605209
159.710632
127.724411
-38.202919
2.346103
-11.984954
132.557373
143.720993
114.878609
162.593674
105.735161
132.235809
161.830246
158.637878
141.736526
16.549656
34.421791
166.099442
145.455215
158.229996
174.310333
133.213959
153.471573
138.036743
134.811447
142.851379
137.024384
137.400192
131.189117
148.873535
101.727440
156.877716
142.883774
148.784607
27.867430
0.855237
134.310959
-9.375174
-19.779713
-1.195340
-6.803166
-33.241203
-51.756016
8.063434
-18.100821
-13.197105
-11.625356
12.236429
24.560137
3.967336
-18.082136
-53.561611
127.599251
150.834732
122.363731
127.619125
141.800140
141.217911
146.038208
129.393112
155.451553
148.841965
179.235596
162.307449
138.068710
121.429802
144.658890
157.233475
-169.079163
150.900467
24.521557
38.421494
40.781864
-150.139908
-172.942154
-138.411652
175.156677
-151.280273
-172.800812
-140.455170
39.009018
10.562482
-174.437317
-165.692413
6.417287
1.500765
149.833679
145.185471
147.671051
157.458069
130.104202
133.722473
132.356873
-16.184319
120.621109
119.783180
21.335810
144.057907
144.246811
135.881912
143.279099
130.373352
140.140121
134.307816
129.127151
9.264822
20.516937
31.139452
-40.369305
28.639141
150.850433
175.409225
146.708008
154.832855
145.389725
147.189423
160.573288
161.542877
160.656128
113.893723
146.788208
156.281021
123.645081
143.411606
144.417999
-177.690964
143.092636
151.089813
120.085960
112.281288
157.401230
143.671646
130.755554
160.860031
151.409149
143.595490
125.161774
142.750748
150.550064
124.083656
139.164536
161.840179
140.036575
125.672852
137.130066
145.574707
104.012390
137.742691
1.611069
-9.684746
2.355594
-51.406998
-34.863316
-1.929047
-31.482506
13.593791
134.606476
142.706116
158.369537
129.157761
140.416580
155.616104
168.530777
152.690674
153.215012
140.294632
106.070908
164.683411
134.761322
153.994644
145.926788
131.272629
158.799561
141.926483
120.358009
151.761887
151.670135
130.202499
142.323212
133.910843
156.909698
156.343643
163.030045
163.145248
130.340530
141.289688
134.160202
147.090179
151.495453
125.732506
143.255280
114.132034
6.612599
156.253342
147.202103
119.201736
153.465210
-36.350029
9.029938
-42.682835
24.379799
-4.135643
35.502850
-34.193920
-49.990276
-1.568478
128.383255
166.806534
136.262802
158.223633
141.397690
152.223206
156.339249
147.482330
135.284409
161.911606
149.924255
140.165115
138.281219
157.066803
144.793930
147.615753
172.286865
145.412598
140.649323
132.327972
161.816498
155.734909
145.865128
133.963531
157.550827
151.967239
13.969503
-43.693550
4.916375
152.527954
146.582367
134.874573
151.114029
124.880455
108.740593
133.934784
161.956192
130.446136
145.746521
168.863678
141.450241
172.713913
126.383301
144.511993
155.974442
134.274231
163.527344
178.507721
151.296600
156.170898
150.211548
145.469254
138.972198
18.139725
-3.808120
-4.160054
-36.683006
-43.817898
134.736343
-176.431458
132.386948
151.744629
166.745529
132.618805
139.909363
136.739838
147.961151
129.957428
123.737679
137.062836
167.715363
140.876175
138.778244
157.806610
129.584824
149.703995
159.552780
169.116928
143.910248
141.551895
155.380127
147.251221
152.433701
115.848022
127.965088
160.390335
136.277161
139.405060
156.348862
136.039032
163.837112
73.099648
24.325735
-42.393909
21.141775
6.698580
178.634552
143.271378
160.340164
167.957825
139.849609
138.914703
148.353058
165.298080
143.744934
179.359268
131.559006
142.713760
142.518555
159.571548
145.853775
171.060562
12.567337
40.311234
-33.906239
13.931568
-16.365307
3.198309
-46.700054
148.725845
140.608536
157.916321
119.264328
160.448578
140.345032
168.747864
139.266861
149.352493
155.476700
144.230713
140.125671
149.921509
163.439743
144.575119
139.511627
135.299805
142.035126
152.224228
-40.361301
-32.442326
-36.019402
-35.449390
21.957029
-30.657091
162.513077
145.479630
136.525177
157.192123
144.530167
154.601334
151.782700
160.282990
126.523399
135.901871
137.049683
140.252289
159.192856
148.976852
144.806854
164.726837
147.770508
136.709213
150.469299
136.681854
151.098877
97.819672
143.979019
142.645508
144.524445
152.531982
157.496918
-34.085621
16.579245
12.869248
-47.306751
8.778969
8.039148
4.709148
39.100178
-10.767280
-22.040030
-22.449080
-9.537906
5.917616
13.143597
6.551733
-2.982225
28.740980
139.450470
150.134750
143.822342
-35.026764
-3.015517
6.544845
3.366390
104.832298
121.919090
159.652939
132.326691
150.711639
155.485397
143.879471
137.149414
165.630127
134.217209
149.517426
120.632912
153.864319
171.610962
138.398346
108.292343
141.539536
166.134460
161.421982
148.822418
121.115776
-37.606670
0.713541
-46.980125
-18.553724
7.520186
-13.330592
-26.184179
1.778172
6.051649
7.046230
142.239639
145.983521
-18.127710
-0.553908
138.206741
118.411186
-6.706510
165.388153
140.824341
137.324142
146.031708
144.324234
153.318115
146.725754
137.026443
151.121475
140.961960
136.732880
117.001213
144.948303
114.198868
61.323776
-9.434402
-36.882870
-16.028460
-63.259167
-19.962923
5.596956
143.881683
153.536224
162.699890
146.291901
165.941071
157.155319
114.943741
146.318787
110.611893
121.363579
102.642563
147.767044
-166.372910
138.639038
154.415955
161.925552
152.807648
168.464752
159.273010
145.217407
125.010857
157.335327
164.041382
128.934631
130.124649
105.212852
155.116791
140.862534
148.715378
114.229706
139.260452
172.502258
138.659302
154.723831
137.717117
175.187439
125.544907
150.841217
154.093613
151.392273
123.339348
167.432373
122.811699
155.216232
154.584442
150.735107
137.294479
127.845383
147.389923
160.379669
155.069855
148.868576
139.636398
155.835999
149.429565
143.378799
156.914612
147.425522
130.247177
141.329788
158.309875
160.437851
169.895981
129.047607
150.271622
143.167542
136.447388
165.286377
154.456924
140.450882
154.092606
157.952438
167.583801
124.876099
147.940048
153.966660
162.050781
145.129486
-24.779041
-19.119661
-30.534449
2.934249
13.820223
-45.359932
-35.003613
-14.804060
-47.350758
5.444997
-1.526109
-15.092155
-4.459883
-36.929947
-37.698891
-39.421833
5.334506
-9.300159
-165.608917
140.565277
151.055786
131.443863
132.142715
126.624977
140.928604
136.782532
-155.665451
149.550812
176.724869
8.280671
20.790768
-43.804771
-37.247574
-28.920424
-8.553775
16.703432
-44.939018
34.268036
151.589142
143.837601
38.061897
139.762924
133.884628
143.287033
151.289566
126.327774
154.705826
-36.241600
-17.458467
-3.853562
24.985228
1.081913
-17.992943
143.217072
160.319382
123.782661
169.274506
142.348572
144.579590
132.039383
147.887085
177.374298
166.306580
175.128250
-38.544853
-18.458427
-0.466042
-21.905329
-23.468769
24.919552
-36.775272
0.239031
9.405377
15.499606
14.594536
-12.491160
19.811548
38.671135
14.094171
-32.176403
-23.691824
144.172546
164.965607
140.604019
140.029068
139.771332
160.082275
133.608200
143.090912
153.927567
130.777985
142.334717
157.599579
136.318222
130.885483
14.202087
-11.739839
7.679689
13.872850
8.628600
8.857895
13.619514
-46.018761
132.761551
132.701736
149.164276
145.790359
171.807190
145.269257
135.887589
149.803574
130.631027
147.416382
107.355827
143.582687
121.271805
-174.109695
164.628128
164.317245
14.108020
-33.865170
-18.666901
-40.990562
173.642960
20.287584
138.602020
119.459541
153.597580
145.377045
167.554504
170.752228
166.976990
143.441696
144.261551
159.854614
159.713943
-24.709763
-40.136921
-8.160532
7.036340
149.587616
152.008957
130.618423
162.625183
150.432220
149.370071
99.499306
162.814316
138.511978
138.061234
144.404282
176.606094
149.335190
170.631973
152.205917
127.754799
137.454575
170.819656
149.624619
108.257317
159.073776
155.661087
131.768265
163.459091
157.057709
169.377121
136.031769
168.167206
135.227631
174.101547
-33.060799
4.479777
149.332184
141.964935
161.335876
138.894348
111.470169
137.512451
142.319717
166.811447
127.814034
170.583023
159.376556
126.534248
137.807251
150.047043
133.133057
133.089218
13.694770
122.742249
135.760941
135.351227
120.101479
143.347397
147.375412
176.443649
-20.500814
151.621765
149.014877
-178.150177
158.929901
125.630081
160.580719
145.860855
159.412918
164.088806
133.583664
159.760406
117.552223
158.244873
145.746811
130.506638
151.273361
128.582260
-37.828903
151.631149
113.614410
157.700073
173.363708
147.068909
159.366776
116.265633
160.374054
137.815857
147.894638
169.101761
150.262634
125.812347
140.439590
120.209000
139.826675
-24.135511
-48.750931
24.310043
138.407852
145.978973
148.625214
157.280640
142.650726
164.770508
150.877441
-14.827766
-35.673237
-1.891861
4.869409
2.529794
-53.699429
2.239570
174.929489
162.971130
139.668457
157.229126
-20.835142
-6.643991
-18.931450
156.911118
122.646324
144.526474
154.875198
156.897720
126.812935
156.703018
135.317307
158.027130
137.988876
137.012054
147.778793
162.171188
155.882523
154.374802
148.435760
134.151688
134.238419
121.802979
143.833145
162.663956
137.768890
161.944519
152.285568
152.946945
155.600815
147.977554
144.630722
159.254700
166.888245
140.833603
-174.265594
146.763306
140.767853
148.677612
166.214661
136.517105
144.814377
152.118851
160.879501
165.765121
170.530914
144.289963
138.452103
167.891449
144.486694
149.553436
173.341232
138.112122
138.532867
158.496567
137.992996
136.373825
175.614334
153.483414
159.792542
171.536530
163.875443
161.885971
122.723442
143.292038
129.383591
124.758766
146.742401
143.566864
164.609299
128.652267
134.918808
133.459091
148.946671
136.292908
145.205017
147.332596
124.260246
137.438095
111.244125
150.136368
110.155113
113.324509
134.955292
155.730530
146.619324
-2.634108
3.678817
-19.766459
-45.080753
148.705643
140.607544
144.435684
161.584854
143.830338
156.247391
149.368805
129.326248
-177.015671
135.758392
-6.941785
-14.822146
-20.758772
17.277100
-19.078499
-18.758669
-14.601526
6.296658
-27.131807
6.538100
-82.194847
-23.112581
1.747757
-39.398232
155.251862
146.547195
168.849731
133.843185
134.966507
172.936905
176.936035
102.249130
125.840889
166.990021
164.390503
129.607971
161.452042
140.095398
157.414200
139.661957
140.473328
158.766434
143.196869
119.422897
138.459946
122.406876
168.349548
129.372162
111.696754
150.720871
162.138138
140.900055
148.193481
167.267059
114.209061
164.235870
138.766663
136.061310
148.091751
149.287064
158.974960
154.856888
151.323868
152.712860
138.887405
146.858246
177.608276
148.157990
146.182297
135.457855
132.473251
145.150879
133.356461
132.084702
133.399918
146.452988
154.896393
-46.857868
159.455719
128.285965
170.531036
136.559860
134.461319
138.755646
154.758240
152.883545
138.486771
135.355621
52.652695
-12.717599
-11.726218
-33.143959
-29.398714
142.110596
120.842743
112.334114
155.092926
137.017334
123.296776
134.098450
161.287994
135.289047
127.639069
-27.687500
-13.708396
-1.871580
12.599566
-18.753178
-37.221390
-36.667423
13.065060
-9.663264
7.587446
17.837013
-40.261227
-10.929929
-36.090698
17.555815
-4.556339
-1.898779
-3.851123
-46.693329
13.889249
-47.967896
-2.239133
19.094528
-21.931028
-0.712169
32.882221
-34.550556
-6.352984
-39.495495
8.356442
145.677948
158.188324
142.609711
146.128738
156.006897
149.917175
134.796890
162.444031
164.016541
138.794647
158.952133
135.754288
155.585739
-5.315075
-24.481247
0.729542
-24.950130
-21.323114
45.836056
145.737274
146.120880
161.100739
125.028900
123.216179
137.239838
127.514969
131.849060
146.612152
122.603348
129.235260
130.193039
155.126190
162.241135
148.504120
153.229477
156.885391
163.787354
145.871490
-168.106354
-151.294296
137.853653
150.740097
144.348755
147.874893
141.110565
170.210373
131.115799
126.299889
171.687073
92.456573
-23.204742
161.335846
140.374298
131.155273
142.792648
133.997833
150.351852
153.849716
178.718674
139.670563
155.801544
164.393372
169.304398
146.176941
154.258347
140.595123
132.757370
137.481079
153.650528
119.226357
134.047653
143.597290
149.106766
-13.070467
101.935005
156.129166
-177.658981
151.987076
162.112106
149.885941
131.171158
155.865051
157.346146
141.310211
-8.754590
-44.654919
-19.427341
-33.981014
-32.925255
-3.894656
3.572537
-14.248199
38.135509
15.979606
131.144806
145.613983
148.859406
153.283371
145.157379
157.616089
110.670212
149.772736
149.794937
133.101105
129.970291
135.271423
132.484375
142.640488
147.224045
167.376953
141.875946
123.431595
152.744431
171.754272
155.096329
173.311691
154.678680
150.788467
141.214325
137.922577
147.251022
158.814713
130.062851
134.021164
163.263000
154.215134
121.229202
153.872726
167.083221
144.557449
150.545532
-156.799744
56.324970
148.446609
35.578758
12.452955
9.173482
43.985966
-167.404205
169.487442
116.539360
144.539719
149.164322
137.223297
139.220718
148.073227
9.139552
-29.786621
144.706421
153.213913
148.758514
139.917175
139.106827
167.056992
151.884308
148.809082
150.321701
144.910461
-45.378788
-9.574091
-45.854538
-30.722296
-13.282370
-9.328032
16.235260
-39.780796
10.904756
-38.505955
12.603230
21.560852
-40.594532
-61.556721
5.423794
147.774719
142.761429
170.398041
142.297089
155.366837
158.554932
144.653488
120.424736
162.932999
125.281807
130.282349
143.438339
134.275391
158.434448
155.873978
148.590942
7.432155
-33.959576
131.663330
155.125977
151.003693
139.258255
-173.486771
143.975769
140.601715
142.420685
159.757904
142.816849
156.319733
136.059326
149.053604
136.424301
157.505997
-150.691040
148.763657
129.772659
143.777115
136.052109
80.024117
2.155676
38.566101
-48.393284
42.364944
-141.493073
-133.110016
165.872406
172.881134
-172.315384
-145.283875
128.925232
161.161545
-173.927643
-147.327362
56.554379
30.194824
-155.826324
29.412020
-121.487915
-149.652695
-178.963150
-163.163193
-155.582230
-149.821335
30.029819
4.640174
140.356125
157.593826
-177.739548
152.618851
130.489395
159.376892
124.682198
120.719284
133.860611
139.191818
123.078568
146.633179
171.087433
131.464951
160.222931
122.693916
136.382706
135.324905
156.405075
145.807312
119.443130
145.931961
163.718613
132.638489
160.997177
140.136261
149.383408
-27.411243
146.007736
145.830658
140.365875
162.602036
134.996796
151.142487
108.122108
151.876968
143.880371
149.168854
139.767868
137.523102
141.014359
18.202408
-13.401415
-34.993649
143.646561
134.971176
167.643753
164.402267
146.971390
142.414352
141.682205
131.989822
156.328644
121.051926
132.032242
159.236526
113.771797
134.529556
147.707703
137.443863
149.263123
122.060966
126.132362
127.085716
163.387787
130.348221
15.313235
1.630149
138.235733
150.111343
139.207123
152.057327
152.530716
109.672501
156.259979
151.289886
144.040451
127.864220
134.382599
136.884476
173.648300
136.939636
143.665146
135.565048
148.536804
135.554642
161.434082
156.743439
163.932739
129.914398
148.246460
148.841446
154.553818
145.752823
157.708817
147.208542
143.976395
163.723724
127.493195
152.157867
150.612091
168.762222
135.873352
149.955292
133.960999
159.222946
140.409348
163.621445
146.899597
150.798538
166.956894
152.814285
132.188065
116.417862
171.056274
152.314850
162.245468
127.932961
110.495544
136.475098
134.737442
157.391312
135.751450
168.060165
150.954239
139.157593
163.100342
148.325134
145.586685
135.429779
163.392548
160.895035
169.013077
146.039291
141.205780
155.013275
144.236038
143.758255
155.744980
142.059570
127.784073
20.849628
-1.201708
6.991845
-28.594769
-50.238560
49.790356
141.745102
135.851547
156.806183
145.051880
137.535080
155.419693
147.148880
150.346085
143.603989
149.591583
125.851532
161.438873
149.729965
164.676025
148.040405
162.642410
148.884872
147.334961
139.318817
130.158707
156.246613
140.534531
137.934952
142.369080
149.291351
110.520866
156.919113
136.434845
127.329010
154.883408
134.214447
145.218842
145.268967
163.216217
157.122391
155.200989
147.531479
148.002777
147.102097
171.294815
123.900360
155.199860
137.315933
161.676910
135.434525
15.102592
11.359988
13.632417
-18.196241
9.089385
135.094666
137.110733
138.144363
126.422394
149.685745
129.354874
144.867477
167.130737
130.211533
131.031113
134.082993
139.163727
135.256958
160.468811
138.787796
168.779709
157.499420
152.853088
159.618835
138.579422
150.741486
148.541595
142.472443
143.772797
158.559525
157.182632
155.782974
0.721179
1.646038
150.687714
141.839737
-37.792255
15.528016
-1.941284
-47.495338
119.380447
156.389664
152.712402
90.870728
164.597977
145.165085
147.716660
15.193762
-32.199848
-12.122162
143.987625
135.909485
153.880432
149.159683
3.629575
-2.908922
-37.181282
-26.441704
142.076813
137.415939
142.445251
119.745422
147.991943
148.087021
134.679977
143.982544
139.548187
147.967773
153.594437
147.355423
128.854736
142.899460
146.916153
156.371872
155.934006
153.937103
150.408737
171.596237
151.625656
168.605865
109.692528
143.832855
153.227097
121.700485
156.445435
159.606781
161.145950
130.551483
-48.404682
10.428962
13.379826
8.020838
-36.812485
15.946104
-53.191265
-39.305489
74.491241
136.726715
163.753387
152.513916
143.771271
140.954941
142.283264
134.957291
102.628891
132.189728
150.435760
160.683594
158.193832
164.416428
137.950027
132.436111
156.741333
170.053375
167.391418
142.507141
140.155945
141.735550
168.128677
138.615280
134.280334
154.087891
-149.515106
134.876389
171.305359
150.346680
147.853455
129.342484
167.021011
154.627319
147.018738
141.375763
137.036530
143.432892
146.167816
102.191994
134.409653
148.445938
129.871552
153.052155
144.681534
158.571991
153.273239
153.422409
150.497757
-43.238125
10.252386
12.503786
22.405882
145.460190
156.256210
171.529510
152.729538
158.025452
137.978043
144.874557
146.817551
147.260712
121.865021
157.689560
148.266525
150.391922
135.333923
150.295578
130.464859
133.717117
133.508224
134.748611
152.811050
154.131439
147.040131
137.427734
168.986923
152.409607
151.214203
135.144958
133.921158
10.159795
169.025604
158.949661
152.220566
103.682816
148.008850
139.627365
128.144958
138.217880
147.024612
151.998123
153.310791
147.359619
139.853348
151.226288
119.374458
-36.715405
149.811615
152.606644
146.120163
156.188904
152.323761
146.598083
134.753143
128.920578
142.958008
86.422646
9.139015
135.548355
143.891418
141.461639
159.576950
140.471649
154.934967
142.350128
111.195282
122.760132
-10.748269
4.585565
-27.003925
-7.832006
-44.768063
-37.826488
-18.536104
-39.423496
-14.725938
-43.260300
-1.421615
19.807095
4.411220
-41.710022
-26.187431
20.242289
-45.568581
24.065660
-29.603804
-8.473800
-0.681275
-39.116699
-36.262215
-23.672098
17.089891
-10.786730
-44.861828
-47.780396
-16.403601
12.602447
148.973495
152.048889
140.887878
129.530167
127.006813
144.531555
107.073418
121.425461
149.453369
123.810547
155.477219
120.109596
141.628098
155.549332
167.604340
155.059662
146.955017
128.751572
60.676010
167.002914
131.592346
-141.709091
158.846741
-41.561413
-3.452129
20.596786
137.971115
144.801620
148.601898
158.819458
140.007660
48.767906
144.255844
127.888275
126.496063
-173.102631
137.146454
143.426086
124.296539
31.260931
-160.694168
-109.833572
139.353882
-34.030567
-5.443161
161.370712
146.060135
140.257584
151.794113
139.326004
160.358261
147.874878
128.593491
123.397209
133.656601
129.884048
127.196228
123.087242
146.087204
126.442078
-28.355717
-40.231747
-39.382698
9.265331
152.367340
143.366562
151.719131
149.996552
150.126724
153.498947
131.292603
154.968765
125.096245
171.549530
142.773834
175.341919
115.310646
139.362305
167.187592
160.105362
150.850586
148.615204
147.297256
148.087051
138.390472
151.355911
133.677567
136.850464
140.738449
144.634552
146.888443
132.338104
133.159561
137.088562
148.577820
117.751770
146.013199
130.329788
132.896820
141.704559
154.993820
159.507950
168.539215
136.625870
144.915298
145.593704
158.027313
121.324112
0.831572
0.092787
-25.295828
10.241136
21.540575
-41.664017
-27.719366
8.471389
80.741371
129.902130
162.443405
161.236908
142.778107
163.576996
122.197090
106.955254
157.856674
135.539749
153.521484
137.441177
-178.896942
159.374237
147.707687
142.240280
10.692016
17.058113
-15.247615
-5.488694
16.891529
3.780925
21.799715
143.202667
142.259857
141.008926
144.630753
135.573257
138.225815
154.372070
138.722931
125.340889
156.454712
138.858795
148.451233
159.601837
125.038132
141.967270
141.925858
147.210007
170.234985
145.885559
128.206970
136.936844
123.963051
5.233341
-3.053129
155.686523
164.005722
144.086487
152.345581
150.339233
147.760590
148.960861
165.615662
124.312881
134.061584
137.008301
132.180374
150.344803
172.795135
119.218170
152.623138
173.362045
153.112701
138.314880
166.007294
-33.711140
-1.681094
2.661387
-41.848167
138.393509
162.445724
132.854050
137.640350
137.495880
126.958412
144.648911
151.318405
140.239807
120.445679
141.522217
143.753296
164.595627
151.923187
118.862991
129.831329
160.261948
159.563065
156.341019
132.701401
154.521439
144.693039
152.505737
132.771957
145.128677
167.031097
131.236771
117.177338
131.858414
146.159042
137.156631
146.410919
174.212082
148.228775
136.948639
26.742073
-15.873746
-42.085850
-45.142700
-5.931479
7.994827
142.321655
142.610306
145.738083
123.052231
144.565002
124.115845
157.885971
140.509018
129.717804
152.787796
172.525101
144.400742
166.376053
10.075950
58.207558
-157.557602
-148.841095
-129.063690
-151.697311
-143.265762
-106.772499
-168.455887
-152.197968
-150.969025
-170.687729
-136.651733
-158.538559
81.450378
159.858963
142.862137
140.856827
141.994751
130.006393
152.377335
138.767532
142.809982
142.557709
114.658707
142.694107
121.239868
118.390022
3.870649
146.501724
117.992332
148.880600
140.431000
148.776871
140.473648
170.850235
137.348465
155.540771
150.235092
120.662346
144.835739
149.445435
170.145432
134.553787
148.646820
132.205124
140.553787
131.985962
155.093353
147.297287
-37.259232
-47.399982
-7.768798
73.053802
-0.360452
22.886713
12.151189
-37.302425
-4.366280
10.937851
160.249084
138.988586
145.958221
140.229492
146.525085
138.384949
-25.612848
-12.557759
-5.410155
-26.779442
17.199404
-30.741894
-2.303333
0.339773
27.728741
3.962052
-19.155069
-43.671207
-3.310620
14.402703
-12.525928
16.484249
126.754562
132.746857
156.549210
121.150444
169.652222
-38.058052
-5.564684
138.689499
15.096051
-6.431205
-33.906963
-5.283979
-3.554516
132.159790
21.383310
165.501068
141.212646
124.926964
129.533859
146.356186
131.400757
160.028290
129.786301
20.901695
24.434757
-10.303910
-31.842068
10.195973
-3.502187
-14.393253
-90.165039
154.561386
172.286545
167.143326
138.554184
144.816803
139.342987
128.441391
147.609039
147.007660
146.083176
138.849136
138.141968
136.765060
139.128647
145.027451
158.806931
159.011414
124.271378
111.526512
145.904373
131.637268
171.699570
114.912643
143.504547
145.047577
161.225616
168.038147
160.648911
32.349777
143.927567
160.568649
138.549911
140.326416
143.824112
106.908829
122.414139
156.669846
140.835327
137.559311
133.405792
140.612137
147.991974
144.630753
154.125671
135.101212
171.482376
-32.742260
6.976145
-47.847275
-19.540085
1.169690
138.256027
178.025024
133.528351
162.002563
156.264832
-6.571935
15.153771
-2.727854
-32.383060
131.725708
135.633072
151.963287
146.627380
22.028114
-78.176292
137.348969
165.127701
112.932320
134.964508
143.050354
-153.550354
132.069427
-152.119980
172.917099
-157.211823
-169.175766
42.908573
46.960312
15.454750
131.414291
136.439545
150.662094
158.249176
153.727341
161.861343
145.442612
131.784637
170.156189
162.163361
155.818756
153.426102
61.567856
-138.913101
-147.415070
159.347275
-165.300537
-146.385834
-153.149765
-155.256470
-152.728806
171.572754
151.674606
-156.109863
-169.784897
-130.996414
70.000122
23.292696
28.389120
144.700851
148.743423
148.666870
167.063141
126.286964
116.815804
130.588364
146.266586
129.768478
135.106110
-39.354961
157.157715
122.507690
143.358673
147.438156
-18.402042
35.520817
18.342318
3.192979
29.119431
2.323721
-42.769814
-17.349920
146.936096
136.179214
151.523804
129.683533
155.318756
-27.221340
-3.541548
-25.896521
-3.291047
-11.142916
-49.043518
-9.168854
-39.179520
171.196091
164.783676
144.643570
-24.119740
15.544922
11.181902
16.606476
151.721176
151.492249
154.249985
117.077881
133.795670
44.486633
158.559052
156.202667
160.207932
6.691960
158.714447
130.092896
161.889694
136.916580
122.648277
163.947021
167.853088
164.109375
154.397324
139.165665
150.405869
148.500732
157.239853
165.098282
-9.523716
-29.199614
-5.697669
-25.446562
-30.330769
0.683283
131.332077
153.363770
137.561829
147.725601
154.536713
133.925354
145.727310
-42.245148
151.759750
146.376373
143.871780
-1.165165
159.693909
175.045227
167.684723
157.272568
162.727386
156.267670
130.324997
162.067230
149.166412
166.062439
147.994720
139.946335
136.702347
137.573212
144.524307
128.735001
149.990158
151.395340
17.826462
-44.928402
32.757000
-4.628423
149.186707
165.507019
148.420959
156.913376
142.919891
129.860138
163.606201
142.192139
161.358383
154.356537
139.489838
133.478485
132.454514
136.763031
153.562042
129.957260
154.959137
169.182190
140.330246
-179.934387
163.331360
144.232986
152.838120
134.391647
125.989952
129.699738
148.020828
148.989273
132.342834
152.928909
169.093491
136.791199
-94.357231
150.593735
110.273125
144.818359
157.326294
128.770782
177.405869
169.727951
152.093002
149.296539
168.708771
148.813766
168.004562
131.874146
142.144226
155.876663
141.722916
139.032013
151.498993
158.681595
166.584610
55.686523
-9.292231
-45.979153
-44.771042
20.959312
-55.796410
165.420273
143.951065
148.939163
135.817596
137.275421
129.810959
118.667908
135.682892
109.998825
177.656906
151.913834
165.500259
151.624771
131.808777
148.012268
124.581116
172.227966
145.879471
143.775223
150.733322
108.354790
131.530075
149.338867
144.745377
136.351501
158.762985
90.727455
125.992683
169.079651
179.699966
-19.735495
13.586016
152.353256
122.355568
129.322601
156.829422
161.246445
153.616928
169.484741
158.528427
141.255692
143.050980
129.032379
149.206482
153.362198
141.228851
149.876862
133.551361
7.398284
-35.499779
48.523323
144.221954
145.191040
135.663284
-19.139099
-15.899896
6.915060
9.283788
-26.048155
-6.469478
119.713043
17.131548
-1.830666
-35.574776
-25.054131
1.325889
28.204554
29.710863
-9.097381
-3.047096
-45.073372
73.117477
148.193588
156.820663
132.366211
2.020423
157.938278
128.445053
148.376755
152.628738
149.078506
127.512245
5.988084
105.457001
158.377045
164.252487
152.274811
143.936417
129.410141
151.692825
135.381500
151.063812
151.717880
154.044968
151.192795
159.281372
172.017899
153.251617
169.464706
17.353403
147.769882
113.181870
144.320251
147.096390
147.184143
145.121567
129.990524
136.170105
142.287323
150.600952
144.818085
142.032028
126.127029
145.317551
142.338150
108.892632
133.468750
166.641586
135.175201
148.478806
139.047180
152.843475
144.448227
157.195755
-17.074276
4.043315
-10.806292
20.749973
-37.800495
-51.345608
84.159317
10.474238
31.546566
-13.531492
121.867508
143.662064
146.655945
152.864487
140.085526
147.257935
121.593315
139.223602
147.064651
147.017136
167.281906
152.657623
138.690506
142.581711
150.557114
160.231628
144.540298
142.663696
135.630676
152.973190
150.575409
130.279083
153.051834
153.591766
144.253738
150.682358
114.188080
110.774643
162.036835
148.687759
141.559387
150.962296
157.374619
146.002106
97.588264
166.990509
153.754425
143.797913
156.991547
143.888641
142.716324
146.759659
123.390762
145.136322
10.006102
10.504758
12.208570
-30.221270
133.871536
137.829346
131.083359
127.612801
128.103271
144.065475
134.299377
27.460806
111.584999
-139.055664
-163.191315
179.464035
-167.189224
16.589415
83.030449
138.813950
145.750824
133.665253
156.772156
119.665810
147.175812
144.652298
155.710419
133.603226
115.544518
152.814682
140.716110
138.968338
150.967606
155.160004
11.457378
-23.168242
21.881727
-0.819722
-1.857516
-41.633778
16.019726
-7.844376
7.311260
-16.124775
-0.699416
170.642166
20.930126
-12.488539
4.838533
2.362812
-1.758139
-10.796178
-2.441361
154.901321
142.422516
150.079056
145.512344
136.012054
152.248718
163.440933
139.650879
137.727615
138.293076
148.546890
138.437393
147.728699
166.173553
143.983887
175.577988
146.776993
127.605988
159.448120
129.802017
27.287333
66.746178
77.031433
-165.577927
34.247158
-147.201294
67.636597
66.269173
137.930161
157.601425
141.206726
155.590454
136.315353
144.717667
156.109436
144.561523
132.651611
163.750641
139.250397
122.665741
143.696609
139.400055
-40.207687
-2.681755
3.735806
21.128052
-38.998924
135.669235
166.650238
140.962601
152.869812
155.316910
142.707977
146.749390
157.610764
106.240974
161.256073
144.699844
149.355072
-14.182755
10.528820
-7.940206
24.126299
104.451370
142.248795
167.235748
125.573509
131.241104
101.969536
156.167740
137.660263
141.937805
13.682403
-4.156616
4.967711
-138.603439
171.834595
11.529312
54.501656
130.134384
135.555527
138.980957
-13.869545
-1.648176
29.015806
12.648600
142.043015
153.608109
115.774734
143.225830
137.842468
117.797394
159.913864
155.322891
152.461319
171.397171
149.807831
106.237976
141.519577
-171.141357
147.112564
137.393051
134.482132
143.776260
158.762665
150.471466
151.878281
134.262558
156.858887
152.889923
163.682190
170.650803
152.136200
126.507378
142.739319
145.624008
131.673752
134.361847
148.769791
124.214302
125.166649
152.821793
148.632278
150.784607
146.414963
148.081543
141.965775
136.072815
121.008774
109.509697
138.377472
140.869308
151.266586
155.649918
151.193710
116.815941
152.882904
120.471199
170.620956
155.609924
149.115036
169.007904
115.925560
28.888977
157.754456
167.566055
155.246597
155.976608
149.452362
155.054199
131.718567
31.392914
-166.277725
-165.352417
75.921173
-176.890701
-145.659790
-144.510330
75.299706
148.127945
164.515732
130.802399
169.208206
119.359650
163.016098
131.882538
134.655396
121.939117
108.479019
155.891403
153.710159
128.502960
148.228149
158.504715
130.818192
-178.278641
141.110687
143.017548
149.743973
141.020111
169.445480
157.118195
154.450745
135.966492
145.420593
135.897095
147.923370
139.518021
153.423416
150.112900
139.096771
147.405014
147.490677
149.878296
144.160889
145.246750
145.587662
161.215286
133.845932
139.225006
130.762466
145.119171
148.724594
130.927719
139.386551
128.297424
177.140213
158.897614
154.412949
151.615326
135.077698
126.937775
143.307388
148.577820
140.847092
172.848633
-5.922814
109.760986
-37.903084
-8.603159
168.331451
-40.134041
-0.081565
-49.412239
-42.523186
-37.015160
-37.940342
30.901144
-2.926768
0.027976
-43.004463
9.359038
25.803392
135.287598
133.984741
154.991165
169.748322
158.239868
163.334518
156.326019
163.690948
137.515747
142.981186
116.993637
160.296219
142.845642
123.659164
4.615752
139.828598
132.170776
153.180313
147.829346
137.392166
146.645798
137.925140
134.722580
132.268982
132.275345
151.016403
133.790039
140.685196
153.093124
119.982704
152.512070
144.948730
163.454346
167.658310
138.428452
124.454346
141.189194
141.912979
134.050156
166.265213
139.666122
133.667618
142.309647
171.063004
131.603668
137.743820
-40.673126
8.556002
137.219360
108.265602
165.462097
133.521362
141.499237
139.567352
138.873322
157.322281
164.452164
138.601730
125.988037
136.594742
143.175644
140.296295
146.648193
144.033798
-33.546928
131.412643
140.047531
165.235931
-35.862453
171.471161
152.420410
127.012306
120.790306
140.956848
157.822006
130.984177
108.160034
136.376205
133.993256
168.085907
154.227203
118.995125
145.364578
144.707199
148.441727
136.045715
135.558350
135.460022
107.100853
-14.698223
-21.753551
-11.549253
-8.690002
29.699141
134.046906
155.860535
147.781113
142.006531
146.447830
157.492508
145.063370
139.423599
159.065491
131.340027
144.269363
147.284943
-17.538689
-46.266899
0.730078
-31.212523
145.234573
137.780609
149.167114
-2.013534
-34.409454
-0.832042
5.134196
6.947999
5.426069
-6.191217
153.207367
165.178040
155.039993
116.907448
141.435776
140.910736
134.666718
159.947952
116.356567
129.205002
149.281967
138.008438
20.145346
-53.053429
-141.141846
-164.189194
-148.042038
162.906174
24.765366
69.314026
132.869858
162.438171
158.710129
115.015465
127.306824
129.599564
148.796371
143.507431
144.998810
169.117722
167.646790
160.338943
163.127777
160.742020
135.580933
143.633850
172.230942
167.014297
120.633293
144.470978
162.681488
145.588867
160.329605
154.069107
141.193176
151.350998
131.447906
152.965393
153.136597
153.549118
158.449677
117.600143
141.775131
148.912628
-29.528473
136.945023
-158.477753
162.626419
145.688751
150.799362
163.633423
159.839905
148.635834
165.454758
160.994858
143.328979
138.065567
12.029146
27.699808
-19.877432
4.697361
12.087001
166.161652
139.661682
123.138741
17.807745
2.672689
-25.909224
-15.523486
-14.232415
-8.415359
-39.827793
-83.019753
161.926559
142.410294
122.810890
160.089539
160.006973
146.979034
141.580338
149.272827
159.370224
135.807480
155.552750
142.958618
158.202179
134.411911
142.807327
132.807602
150.282959
149.323776
138.523956
139.985779
136.367035
151.019318
145.336426
143.061966
139.883118
139.158142
144.380371
169.921143
138.839493
119.281433
150.383286
150.321640
157.214508
7.404937
-8.282496
-47.943336
4.856073
-29.719978
4.103173
2.404361
-18.586109
5.283794
-24.382397
55.032978
-38.715004
-57.314545
31.058146
158.054489
-29.001783
8.307281
12.652920
161.028580
126.410759
152.856796
162.140778
-15.770624
120.638824
169.941223
160.008682
126.606758
128.966812
168.774811
147.155014
150.903015
147.840302
159.175201
145.149460
134.431961
120.399643
142.362137
-1.282679
11.227386
153.744614
164.076584
159.055878
172.491089
164.045883
158.160614
-165.172195
-36.042534
33.676430
170.395523
152.373764
153.226212
-63.591278
9.881987
-10.359550
-31.597792
148.105835
176.969650
135.299728
149.331833
155.232071
141.856949
121.192223
151.558395
-7.947890
-2.775093
-45.509056
-35.494389
16.253389
-19.078030
-40.061348
-38.676041
18.754486
20.506226
4.837075
-8.864103
43.812214
-41.758430
-25.027786
-43.387943
128.114914
133.483749
160.172073
145.471497
144.261368
145.678360
115.097618
148.808701
149.708984
126.326797
136.781418
132.562180
157.262131
159.362762
174.826218
152.244568
161.768860
158.004700
146.133194
15.141446
126.424431
152.608200
144.434998
93.731064
139.540863
138.447052
12.843094
5.667109
-2.452559
-21.221319
-22.426426
139.637009
124.181374
26.687346
35.649414
-43.201744
-1.449694
-1.513231
-2.041335
-52.582775
-47.950050
27.144642
143.212814
139.470001
139.292526
128.775635
143.151184
-34.327385
50.223122
139.353149
146.731888
140.623886
148.532852
134.409622
143.863556
-29.176863
-44.637264
-42.810303
163.935989
171.243179
153.822388
-1.369451
157.351685
157.279144
135.905212
141.041077
157.472610
143.155441
144.995712
150.052292
136.251175
142.091415
148.330887
155.343033
155.366547
139.511398
146.652527
157.778152
142.910751
125.445541
134.908066
150.120773
-36.656013
12.872728
1.418169
6.201121
-37.454056
10.210163
-10.646380
0.921960
167.952591
137.268509
113.596573
148.374619
134.339020
-32.532990
-9.111344
173.428253
154.862640
129.483109
154.030396
2.274172
9.254401
-45.318653
119.863396
139.108810
170.163712
157.983871
156.261307
112.153465
139.497040
157.407043
155.275208
157.531479
162.995987
104.202087
133.537643
122.959137
127.993134
146.589035
157.895447
148.377518
-52.599747
14.011852
155.768021
148.430145
160.188995
135.746582
172.635300
158.841293
172.168427
134.488785
127.167839
131.225296
139.058990
164.665527
120.717888
149.477066
158.578003
138.571106
139.167633
138.222351
128.108932
127.389809
-165.162964
159.524994
154.684433
134.014969
119.324959
156.429108
107.662048
155.381073
150.153549
149.559586
144.650009
151.573700
128.032867
138.453857
129.405045
147.020767
147.756851
163.563065
139.908966
146.015564
160.511902
164.163040
124.922661
116.879692
132.379944
155.008194
144.255600
161.604630
170.839386
156.250824
-37.312386
25.033903
-86.393112
150.262787
122.785728
153.714264
122.603813
146.906754
174.884094
136.449188
163.492050
157.037704
151.284348
132.387726
165.961517
162.930969
143.754379
115.951004
163.190292
120.496979
162.166336
147.495071
148.882919
167.003113
168.516296
143.310989
150.295441
131.042328
2.495832
-41.103088
-39.587845
-22.298706
8.244240
2.250641
-46.845528
-7.100836
-35.562733
9.849777
-21.133545
1.047545
138.071167
145.595993
138.427933
150.876648
143.605057
154.558319
157.145370
143.732742
151.725510
161.472107
155.824295
133.505646
125.274841
159.667679
170.964600
165.579330
124.745216
-40.536209
-32.501877
-14.674298
36.496620
34.318638
7.634683
146.164398
-43.173405
-36.495499
-5.956970
139.007141
162.789490
140.781326
-170.481262
161.267670
138.558304
146.513306
129.598526
150.865936
159.690292
155.931427
137.854996
151.884827
148.671768
-44.845886
24.475378
-39.493168
-31.665943
-39.443546
6.170600
-40.827866
12.848855
-5.309210
1.659772
19.861404
152.927429
154.195770
163.741257
138.736649
150.118958
-170.890137
5.768708
152.909332
-22.424286
-4.790070
162.212341
169.460922
119.831017
143.181900
155.485962
144.414963
167.031311
164.335815
139.018204
129.579315
137.354721
117.138351
151.247269
123.234474
149.423508
149.794754
159.066269
136.319946
135.585297
137.077621
143.039429
157.840424
146.333160
150.332169
141.175720
143.473846
111.928246
137.774292
131.096298
147.977646
156.869553
150.929382
-83.358231
145.975998
152.417542
156.461273
122.112305
149.945511
137.218872
132.820511
123.634407
119.962486
136.502853
122.219864
140.008072
149.448013
156.819656
152.829361
139.834503
-68.337868
-5.433468
-0.083929
-40.088436
-6.358846
136.728302
145.775681
135.004547
139.396347
140.555389
168.624420
149.070999
151.442657
140.213547
143.801758
148.175125
150.757843
135.611801
142.836731
145.603287
153.220642
174.243774
136.391037
146.944626
113.747879
133.479477
-176.399506
140.882355
151.859558
128.851242
147.689087
129.261292
140.069443
133.626450
157.066544
8.398447
21.696495
7.144161
-15.225341
-34.422859
-37.829620
-12.033849
-23.536499
148.640884
142.471741
139.207428
140.916458
142.700943
106.827896
158.530731
137.890808
157.138153
142.715759
144.272171
141.939331
158.279221
160.292221
132.936996
119.615196
153.681870
162.108459
120.055511
158.042221
146.259415
160.332489
153.368805
134.162354
-45.694012
5.336158
-49.576176
-22.556417
13.574759
-11.253159
-2.072827
2.293967
19.045673
-38.582340
17.539820
6.418937
144.957642
136.319962
154.483841
139.357071
159.448639
153.696060
163.727295
-7.121003
150.800110
138.399078
133.083145
171.307480
151.176636
146.784958
136.623276
154.285446
162.376678
130.885437
128.915573
148.811111
-12.447030
19.125980
-26.220734
-46.946342
148.823227
151.082077
164.050110
146.557541
14.245494
-12.706223
-45.166447
-39.666744
47.659073
13.491470
-43.016094
13.345765
138.320297
-7.708997
5.032831
140.592010
163.917831
134.065399
143.422058
141.550659
150.493942
160.538162
-41.472504
99.461708
158.480972
150.296982
142.667496
113.629890
157.486038
164.762329
128.291962
139.610077
166.034378
141.358841
147.933578
161.431488
115.642075
121.765930
157.003174
-174.112488
107.924759
162.855148
-45.143169
2.826808
-51.655716
-38.285946
45.607845
166.193909
135.410446
127.098335
169.317596
157.588135
165.007660
124.578270
129.294159
152.318558
152.905930
134.172668
157.919922
170.923676
139.747131
136.246933
167.585037
154.398880
142.318558
143.630341
129.186707
169.331253
140.750519
174.090836
143.807800
102.498482
141.780426
155.505585
152.905563
138.059174
131.905960
154.622696
144.198395
166.159714
163.065643
159.927673
-40.287598
-41.624302
2.576406
138.241425
134.671219
139.589691
149.459915
149.056198
131.582489
170.460312
154.278000
129.249329
163.932648
143.434875
123.936943
140.437210
143.593903
144.383438
151.190628
145.352005
150.178482
145.366959
153.652481
165.876572
145.101578
122.764389
134.268158
136.665924
135.866730
157.535660
154.297333
135.853928
128.175507
131.463058
138.366455
143.725479
8.380846
14.138865
-45.452312
-10.061710
-38.162743
-37.193199
0.320816
-32.156036
129.557617
157.546783
152.350647
133.026810
151.601486
146.579071
155.083023
151.769150
138.865891
139.972580
8.836823
-0.313412
-18.448891
134.817230
151.607025
151.374390
131.700623
119.467789
-30.316879
-19.339785
-18.664448
-20.067390
-10.648229
3.679030
131.286942
155.971680
148.654984
143.965439
129.410034
151.357910
151.850403
-4.421288
22.906425
3.993706
-38.810101
128.733200
140.295258
153.728363
141.121429
157.051605
159.089966
135.436462
-25.938362
122.075500
146.774490
106.458763
141.969879
133.361404
-31.143270
140.768982
131.057465
165.727478
147.463806
119.674660
149.298126
143.766251
143.639893
165.078094
145.172714
123.260651
125.548103
172.988922
151.317947
163.157440
132.541122
172.652863
147.790375
172.481613
147.386597
153.380966
144.434311
170.762695
150.507431
170.831512
130.272476
159.426086
110.811592
163.032257
158.324890
125.608620
118.455391
103.592545
149.378738
132.814545
140.459000
133.694443
155.163666
154.950867
159.412338
137.140411
154.863800
152.947968
135.178345
141.516922
159.176239
145.525223
146.239807
108.133034
142.346878
143.084091
137.481400
134.207123
126.717789
147.869461
162.511993
164.213165
145.449005
125.371803
160.021027
154.303848
136.075455
146.212097
153.173950
134.476334
128.367950
141.281586
139.659927
98.599068
143.760208
-24.266197
16.356081
16.660378
3.446226
-1.876071
-1.104290
-56.856354
136.350906
145.901825
126.675781
169.132263
177.485550
164.259735
132.490356
146.658585
159.569504
157.012817
140.011551
122.784409
168.407120
158.010605
132.816360
157.409317
160.138260
147.961304
141.050232
144.856857
117.706581
150.756180
145.395126
137.930405
131.697113
152.571671
157.790253
133.070374
126.579079
168.605347
-37.366631
-4.193579
-4.642790
-7.156864
-5.554109
-29.647057
0.074019
139.453537
152.608505
162.568405
158.190811
4.889443
12.116746
163.041931
-48.423790
34.400688
17.421698
9.559666
-12.665433
11.884183
-34.981552
25.349556
-2.947562
-38.547165
52.394726
-7.411612
-4.329839
-27.984154
3.207477
-16.089163
163.998840
157.700790
129.233475
11.504048
168.447128
140.828308
175.503662
160.207153
-179.206711
138.617035
134.492554
177.631973
140.339706
171.047729
168.900299
142.451996
138.071365
138.032578
145.890381
162.915283
58.406857
-9.005142
22.562157
10.242230
-43.834381
13.343353
-5.309247
-32.936966
-23.714771
-38.416973
-51.344337
11.199095
5.666799
12.215610
-6.095063
-9.608259
-31.418728
5.039328
143.750168
136.078445
145.285843
128.392227
167.694717
140.475754
128.243454
144.396393
139.785629
149.435760
148.924698
140.943069
138.071030
143.944992
133.652618
151.943298
152.491959
4.177530
0.440575
-57.777058
120.121902
163.559418
144.060944
151.758240
155.079361
136.995422
147.631363
157.828751
137.448959
126.614212
139.259583
124.269005
154.655960
145.242661
150.196091
152.163391
126.779778
133.238358
140.045044
146.740051
148.752151
156.737152
170.896317
148.413376
158.221756
143.680099
153.768463
141.906113
136.391281
158.670685
175.109055
145.071182
136.557190
146.229782
136.291641
149.995667
161.260178
140.825439
152.780319
145.753143
133.327713
129.296906
129.445633
152.770813
129.858093
145.546890
126.506081
152.233124
136.475922
148.446014
129.103622
178.721741
169.428711
139.720078
11.794931
-38.576069
-7.414418
123.000305
156.494049
152.926895
123.854546
145.394150
143.277405
119.863800
168.840073
160.939133
142.424423
145.363632
127.209312
147.807861
157.817734
153.099579
133.951935
-37.133389
-29.695517
-33.828583
8.492273
1.203985
3.960865
-3.051462
47.654339
0.516999
24.262083
134.612167
146.244919
116.435349
165.796127
166.288513
155.943100
139.096359
129.174011
132.656982
147.861023
133.980698
132.724930
140.450104
152.307724
137.015350
-176.348907
155.386215
150.961899
143.698715
110.042084
123.950165
128.706528
122.666069
143.706406
4.095577
-8.675750
-30.216228
-15.102724
42.530704
-13.696342
-19.878729
0.588506
-5.841672
37.851921
162.055939
155.088257
116.462601
164.375931
171.340561
-174.009384
-155.415787
36.112301
67.572784
114.934196
10.824601
-46.623360
-6.981401
-22.271570
-0.079129
18.479633
16.693769
153.668869
150.398895
140.563461
159.394287
-19.107658
5.558800
-27.344843
-24.480398
-16.320887
1.083540
138.213196
123.338127
161.752701
168.425781
149.440186
143.520737
174.384506
164.574387
147.831955
157.440460
165.028915
167.982498
140.251541
132.271805
146.240601
148.529312
153.594711
156.994324
-13.293053
-2.548218
1.657412
8.750528
152.708054
146.028580
147.026901
106.977104
138.259079
168.284943
160.119644
136.742310
144.841553
131.426193
177.011398
134.140625
116.706223
155.679825
147.124512
135.001419
150.712097
162.066971
156.191605
128.885498
167.612122
144.374405
138.634827
135.648499
134.579544
165.564255
148.340103
165.993073
135.565689
138.227432
132.272583
138.150055
136.846008
138.423416
160.785660
157.944855
155.439407
110.480888
160.827408
148.581284
159.235184
137.621796
161.201599
149.151276
156.536636
150.962341
142.435944
135.462616
137.844284
160.705795
130.846359
152.447662
145.609589
142.776794
154.653976
23.179314
10.935186
-40.151150
-23.386740
16.905840
-26.839321
3.247331
15.708570
-18.344566
-1.639008
144.449890
156.026779
160.360367
139.110229
174.268311
1.924679
144.099426
139.413437
142.331909
144.165421
139.361801
135.154816
155.455002
137.060593
141.228790
162.120621
144.802155
116.547638
155.577484
153.293640
158.028381
126.928650
-169.229874
-10.850247
22.856890
129.275513
147.422195
141.613037
140.524216
-166.132523
8.945865
127.691422
147.757446
126.004501
120.380424
154.147934
154.334885
150.501160
137.784805
126.172577
175.864487
148.564865
4.407978
-40.403164
141.145462
144.482239
132.593781
164.410172
157.591202
132.365921
164.934433
150.160385
167.593552
149.777924
134.024551
143.975983
117.243607
165.483368
154.151871
152.298843
121.275490
149.916702
166.586258
135.559601
135.234238
148.546875
138.793488
-176.524582
168.556335
153.756577
143.540970
138.444901
126.188202
138.663620
122.721008
168.097961
155.171127
157.150284
148.920044
139.060730
130.655182
10.783811
27.141191
25.031233
-29.381304
145.021606
141.328445
146.487823
155.658234
-24.835253
29.071745
167.042252
-38.755039
25.505156
-24.243477
-41.623688
-0.582155
-46.752590
-7.958060
12.012503
-44.763542
-7.355487
124.502838
150.629532
165.795151
137.627945
-21.683504
-15.328397
14.242343
152.328781
143.959396
132.971390
147.148956
157.504318
150.927582
12.706239
-9.981169
13.158082
-9.681985
-22.856039
-32.026207
-19.263735
1.218846
-10.529697
-41.179501
165.424042
162.257935
147.034485
155.238434
166.352524
174.336166
178.516144
149.583786
150.459366
156.221130
165.356842
141.613342
167.846802
144.922226
167.352936
113.272934
135.450653
145.773056
146.163071
132.363708
143.662994
138.080704
113.519524
138.378647
120.407784
131.998947
-48.735481
-24.393967
-13.652224
-26.446096
26.616566
5.154649
135.708313
124.585648
150.967133
145.483292
136.523880
-12.529927
17.931559
164.470734
108.690178
145.351837
147.581100
141.410706
155.739655
163.602921
147.844955
136.686142
138.582336
134.364029
157.373016
156.648605
121.110039
129.832489
116.169846
143.597855
175.487930
115.681839
151.528015
138.318024
130.019104
148.139450
124.879303
146.810486
159.626175
146.935394
161.309067
140.915268
-14.033346
-13.375944
6.714254
-14.708274
123.269577
147.013992
135.802063
133.936584
156.122910
165.601807
10.483344
-12.908274
177.874573
145.792969
151.160034
143.234833
152.821320
139.253647
122.297249
168.654785
98.899620
153.414673
145.568604
141.554947
152.565887
124.949112
143.039413
143.704422
149.422272
143.596252
159.324783
151.308334
115.138817
166.517303
153.893967
157.632889
167.124161
147.275604
146.436737
146.941513
160.501282
148.238159
147.139694
12.928789
15.133574
-3.690137
-19.047318
-35.957325
9.791913
144.900177
137.697052
172.385651
138.987671
132.012192
150.594101
140.679840
120.781509
135.845184
132.123276
154.404358
154.265533
164.289902
151.225632
148.793488
145.602325
120.318336
142.659988
141.375183
162.853958
164.615952
169.695557
172.603745
26.055876
147.541122
146.133438
135.154465
155.372421
121.944153
148.295135
8.350566
7.461535
-42.437130
-11.449881
122.982033
145.001221
138.075150
124.230476
131.855957
153.423264
123.547867
141.457886
30.180059
132.215454
153.590057
155.368896
160.352737
176.655533
165.250839
134.470947
128.952179
150.690323
125.588570
-174.103455
152.479965
141.066650
136.296738
-28.778608
20.749907
-33.291580
116.259186
130.500427
139.150513
150.792892
130.691681
145.569870
151.545380
-31.315760
-41.234608
19.759995
-16.657804
48.620518
169.182068
145.543457
135.183151
143.114685
149.529373
172.369812
167.012405
174.273285
-9.855125
105.253220
150.177429
144.743835
161.968170
169.426132
127.846382
144.926315
156.880127
133.455872
146.479568
167.326096
141.814178
146.234924
-167.940704
131.635437
114.855728
176.158081
131.983917
168.186356
142.256027
154.852966
112.864578
156.673645
144.196869
164.000504
151.389160
157.013016
128.332977
122.366341
139.119400
141.267136
155.704910
147.695496
138.414124
10.994168
-43.428646
141.041656
142.330994
150.453506
162.222946
-22.706491
-4.776760
-26.224451
8.204060
11.239413
-48.135765
-21.363369
145.728287
129.539673
149.998108
128.673569
152.693420
153.856537
153.513672
135.342896
142.826752
139.114151
136.195328
139.964386
145.646011
148.769989
169.251007
162.852158
151.779129
160.265274
159.441864
129.532730
143.067001
132.159256
132.773300
7.947965
-45.312706
-26.686852
9.501563
5.704751
142.079391
143.757599
138.257477
146.018204
105.532806
165.248016
145.768829
160.370422
114.834724
154.851440
170.868347
156.085800
127.839142
140.629837
150.069107
144.008118
154.321548
147.979233
168.356277
135.000946
142.846863
-5.994006
-41.481960
-29.085861
170.087494
145.163315
157.763809
136.352737
147.367935
-178.105759
140.779709
138.154251
130.329727
139.395050
150.070160
123.078842
1.174365
21.680260
-30.153658
56.653580
-34.780712
-37.893093
-40.931946
26.831060
-3.622825
6.045718
26.359283
14.583459
5.490979
-2.577242
-58.966312
-14.157239
-22.401043
-39.366100
-7.457798
143.735275
142.686829
150.120438
161.652893
160.924561
145.751160
143.838623
137.683868
139.393677
153.815475
120.844208
137.663254
150.790802
169.141846
152.718185
143.036087
155.201599
143.146057
137.298935
-1.307909
143.990509
146.657364
160.556046
120.366287
147.992981
148.723328
160.579254
148.824112
168.799149
138.889603
144.643570
-6.349527
-146.998566
157.407639
14.938774
25.701218
130.872452
155.092270
130.735626
143.062607
140.002029
177.939758
156.496323
147.781937
-154.540634
128.724731
119.609146
-31.955988
-5.116305
15.894858
10.015630
-14.545500
-19.632055
0.262443
-30.523779
144.947693
148.223877
150.766327
144.251450
165.058212
142.359192
147.044434
146.478638
157.584000
179.222916
159.693054
163.033066
138.442474
143.464050
135.504211
133.985565
166.142792
-169.907867
-168.519318
-166.094345
-145.867538
96.921570
153.164520
-178.751480
146.852478
162.061493
141.058548
-43.109295
-41.296535
-17.523031
-36.347038
155.178680
161.656570
120.600441
153.294846
135.393585
135.343750
158.097534
161.124420
150.102844
148.020432
-31.623323
143.950958
168.405991
144.375076
135.295364
155.088791
143.107452
123.716698
155.392471
169.384750
123.076973
6.885013
6.996922
8.904195
-21.818413
7.992322
-5.490943
151.364120
155.481659
153.376373
124.267502
149.536285
144.917206
167.450485
126.176178
148.559143
148.133408
153.294205
129.647919
150.397171
108.970200
152.417374
142.028870
122.750305
147.472977
152.141876
144.274979
116.212204
165.319946
108.375130
160.113846
140.996140
150.636292
149.793564
125.609619
162.746460
144.372772
124.991905
156.302765
145.178818
142.858337
132.989929
179.811279
157.386536
147.219635
-11.353831
20.272825
64.929817
-49.189857
56.092609
23.204914
-174.056763
-159.061722
-148.627121
2.380308
13.137227
149.471558
144.439545
138.249344
141.814667
140.468414
135.197891
127.058723
147.745132
124.772041
-176.917068
122.811165
161.071869
155.206116
163.060120
114.614296
64.665100
21.805868
-40.403126
17.121563
144.554276
138.217102
156.554626
141.328339
163.132462
36.801857
10.721152
-0.692669
-39.906116
7.664085
-16.066252
-37.038921
150.375000
142.469833
141.263779
151.908310
142.485046
164.364456
154.712387
143.682861
149.481628
155.553635
151.036621
155.764709
151.785645
147.732391
134.702774
125.688354
155.012665
154.045547
-34.370678
0.106531
-4.420712
1.504672
2.812507
148.980438
177.052094
150.664444
6.226866
9.212644
-7.779705
14.099597
-41.142338
-1.511290
37.476353
49.802170
137.027542
106.904793
140.035324
107.401993
139.064362
132.976517
131.942383
79.880943
-11.177393
21.964964
-25.833935
13.348517
144.973572
132.554047
149.209625
167.901627
138.333694
165.339172
148.237930
-19.968422
140.179779
148.497925
157.107407
163.381638
157.330643
128.685394
147.809982
159.990311
141.268265
147.400345
152.826279
124.879471
135.446457
151.636459
160.188065
140.347183
139.512115
140.427017
168.287872
-13.784823
127.015800
158.075684
-15.175677
-42.947914
9.220084
-12.409217
-26.736252
-15.894534
11.200062
-8.798079
-5.969527
48.222878
6.343503
-46.148991
34.198364
16.502798
-4.386330
156.649841
153.573166
136.338089
152.591919
141.562683
130.379532
145.863464
131.890503
122.293358
179.931458
150.097717
151.994034
155.356354
177.201431
125.770439
16.852324
0.970758
-46.877052
-3.428055
-13.585986
33.520462
12.169509
13.024783
-173.407166
148.452438
138.417435
140.204819
150.262344
139.556168
141.276001
4.354691
-2.474883
-2.592538
55.361553
135.102646
149.538742
139.664246
153.940430
146.368530
138.944748
128.670517
121.281502
167.870529
168.236099
138.429855
149.920319
138.571198
156.304962
138.839478
143.778412
139.613998
151.208450
142.247910
75.685966
160.001785
156.593750
149.249908
133.479782
162.592422
147.972443
146.937302
143.552567
164.327682
153.005249
-12.850021
-38.625130
26.175255
-38.575317
-24.879261
-14.039612
131.489655
141.556839
138.659958
164.440033
155.955917
118.218819
151.078125
120.779213
-176.715073
149.296677
171.986786
129.611282
109.472069
134.685745
161.846542
141.066666
176.170837
145.095444
138.277283
147.843948
175.835556
143.476944
141.633118
134.154541
148.076721
140.153580
119.505547
71.934311
149.576492
133.806290
139.601471
126.618065
166.701202
177.728653
133.430176
145.484528
129.874863
139.324524
137.942139
-176.633606
141.261536
138.620438
146.601746
171.441269
130.769791
150.048325
166.024414
142.374924
148.672699
150.861282
137.861603
155.911209
156.233292
150.770096
160.320023
132.601456
14.008269
2.216555
52.221996
13.169554
-2.447766
-23.918951
-65.921455
135.783142
149.450775
120.520500
152.381805
133.576126
134.847931
142.260971
147.021027
148.453857
147.220383
134.957886
117.987961
139.288696
168.505417
111.364952
158.363251
141.453247
142.019440
135.917175
150.489914
153.130325
146.430649
131.256607
154.676422
155.015320
160.930115
149.514969
127.210640
-174.369629
131.590485
117.477676
160.729248
131.971222
156.458405
169.587219
-0.366908
22.926802
-41.605347
16.877150
4.941772
9.267495
-2.615614
-52.835583
16.170050
-20.441259
141.450745
133.792053
98.373260
13.093476
-37.246059
151.035629
138.647110
150.040573
161.374664
140.291901
149.608643
163.982986
4.111803
4.436677
19.744806
147.180298
148.705276
150.541351
147.130035
131.867035
154.093094
156.986664
166.343658
129.656021
123.449638
146.242996
131.868164
139.667831
142.547577
151.688858
169.755920
14.861384
-40.884846
-36.942165
132.904434
133.715759
159.858688
129.024292
140.216858
169.600632
127.928619
140.980667
165.719376
134.656021
157.323059
140.017975
144.473801
134.438416
121.166786
154.774323
130.310471
154.983719
140.767075
121.097870
157.159866
121.835243
141.612411
137.664200
140.254395
128.522552
129.990158
141.571106
165.905670
153.600662
131.642578
160.637619
130.920654
137.242767
142.771896
-48.376972
-19.390087
144.264587
158.353531
131.217560
176.647415
137.330215
127.973549
133.121918
136.686783
155.286011
141.626755
148.436096
122.320648
157.228256
149.188156
161.098907
152.561646
21.306295
23.020983
144.021103
153.722351
155.357254
158.856216
151.291138
131.636322
137.292221
148.691437
139.517807
1.848009
-19.800329
14.689982
-33.354481
25.195635
9.936283
25.510223
-41.479454
6.073798
-18.253481
15.906788
-44.493912
-6.253697
155.409729
124.493332
146.764969
155.215240
164.502701
151.768112
108.065445
129.947433
148.290527
160.838486
129.489761
132.975037
133.647064
147.494568
157.538300
151.044128
169.457825
128.875656
135.013260
148.849731
155.450256
147.652527
150.974777
130.973083
150.560074
153.696289
156.425888
119.608315
144.844452
123.827919
139.930405
150.776688
161.225952
141.284592
-12.265415
-16.192476
-6.726074
8.738735
-40.123215
155.334366
-51.245426
12.795950
160.988281
150.222977
128.548416
166.581635
121.395790
145.019089
130.104340
134.608749
125.474663
166.886337
109.509064
146.538635
143.433929
150.854370
141.814026
153.642426
117.134949
156.304428
-20.913591
5.217780
16.472523
-18.564754
-9.511777
22.466238
-43.784683
-43.279556
-37.700798
-2.953334
-27.476568
11.791088
-39.989498
-13.117168
-52.435284
-10.991465
-1.713607
-20.449324
-7.575047
16.123964
3.805703
-17.513262
-26.523685
7.839821
8.044153
153.086899
151.243103
138.541992
139.438446
128.853989
136.729691
139.981735
122.563255
130.311661
144.695648
-45.193958
11.614232
-2.288328
142.467804
140.182755
163.752411
150.984009
152.472015
-176.275269
123.546562
152.100143
142.990784
125.313828
140.252289
153.840210
158.966156
140.065918
148.935730
-176.224808
161.038742
148.270432
131.536377
156.199417
161.033920
143.352692
140.988174
152.011444
155.255875
169.842239
148.316376
149.366211
143.171753
142.889786
154.419571
136.774124
128.367752
163.952805
153.398651
152.324570
163.372360
155.570129
140.832504
143.266235
152.441177
164.754272
133.100052
168.328506
129.658905
170.278809
144.410461
159.547058
152.785126
167.118912
148.672775
149.352707
142.904266
139.750458
138.234650
151.115738
126.964867
-161.869522
138.400436
155.730209
135.362045
155.907944
117.940643
159.403076
143.276718
160.604752
165.118073
143.300018
139.891907
135.222443
134.860687
143.739990
149.969315
135.105606
149.776154
147.030777
20.961489
1.498024
0.305828
-29.272396
-22.083500
22.833906
-14.413628
7.109257
-50.702095
3.093261
3.750454
95.458908
16.693138
3.928349
163.008133
145.320877
134.812241
145.847458
146.367493
160.984100
118.196037
143.744690
153.888901
139.902557
116.551010
139.936890
150.340698
168.122604
143.634583
123.705566
132.162842
130.336441
117.610222
151.416473
139.468521
142.673477
127.468124
171.482956
118.675949
117.650291
132.373230
152.225815
143.288727
162.342102
138.701675
171.892487
136.283340
157.599884
72.461937
36.304249
-10.594645
0.375865
-37.179195
-43.919579
-10.118920
-36.113483
133.055145
165.567596
142.950211
145.013809
164.556625
-18.796154
-18.292355
147.651276
145.385620
157.706375
159.105286
158.686356
152.984314
132.663574
158.604782
170.966080
150.201080
140.472641
146.500381
173.714890
156.164917
162.627335
165.542755
147.952591
177.885376
170.216599
152.340149
154.611084
153.769455
155.222061
147.354599
169.778519
153.908722
149.513519
154.402695
159.617615
160.354370
6.907965
145.019852
173.286926
156.425476
128.831482
105.784286
118.722069
-11.138850
150.864090
1.845784
-50.182331
4.949814
109.355949
138.888290
157.964600
174.178238
94.887024
142.773163
133.372482
146.183960
166.639847
122.145470
168.140991
172.612564
155.868622
164.159561
110.569374
162.372498
151.515625
90.035332
-171.743790
-162.851395
-143.740143
-154.733093
136.333252
154.157196
151.481033
-16.262831
148.415527
134.350784
162.193680
143.664871
124.512032
114.635292
148.529816
146.818985
151.156052
125.021362
117.786987
136.806488
132.820953
116.637383
142.776840
159.464920
122.905174
150.531113
150.002823
154.645111
150.385513
144.331940
-16.749449
1.458844
-42.503277
2.727137
34.102272
-42.963627
16.877184
-1.397318
-32.781807
-27.080954
-39.081234
8.729649
-43.794888
6.331901
-5.379754
132.784821
-13.219316
57.357738
-20.375662
10.862922
141.424698
145.762451
155.006729
144.778122
149.386017
147.654846
167.432755
137.632309
168.116196
145.708664
134.177795
156.635895
140.246063
166.194122
143.776520
133.565475
133.579117
165.407181
154.226929
154.458298
103.678062
146.840637
173.606583
138.751892
161.404739
151.895416
-49.433090
-2.090876
3.403695
-39.458275
7.859725
-37.738926
-17.815382
9.031874
-27.422716
-13.253114
18.827692
143.280609
125.091728
127.133583
136.586487
127.595032
121.495071
162.007568
139.523300
150.306290
144.585327
153.322723
170.265732
119.683418
126.195663
140.128677
159.414429
142.663254
157.922684
148.587418
157.729385
163.712357
148.604691
173.441101
151.955383
147.960419
162.626892
155.724701
168.774185
147.382950
132.167465
125.338783
-18.400461
-42.779572
6.371722
7.689241
0.225554
1.487669
-17.326086
5.909561
-43.480881
115.873566
146.131897
124.643211
143.380692
150.651596
151.477036
137.671875
15.145264
0.231547
-30.606304
-39.596031
130.825623
59.147434
-37.070293
-47.713844
-19.384636
0.672894
-14.910239
47.090225
-3.089905
-29.511568
143.940918
123.382675
155.146347
127.322983
136.537354
123.565544
147.386398
149.496445
142.298279
-7.691538
-41.764046
22.151592
-39.562592
-6.115678
-32.726055
-26.934750
-3.537675
11.573977
129.555618
113.538857
145.827606
130.283615
171.484253
149.443649
161.606339
146.725037
129.979141
145.173553
126.005867
156.174072
154.218842
144.075134
135.946487
133.910034
124.965012
146.353745
165.190384
147.410172
159.305084
130.550064
158.649017
140.246140
171.840714
-16.245235
-39.170296
-5.351303
149.482574
174.038055
136.851776
170.807678
150.609955
145.694626
157.099686
54.469406
132.194397
161.751846
140.467407
164.983185
15.609780
-48.018337
2.124491
19.072458
18.584707
1.871894
-45.657070
138.842651
140.938492
148.468124
154.557739
125.175301
156.257553
177.507690
134.134125
152.480652
151.506653
160.178268
140.632324
164.840683
160.252655
-17.875437
160.858765
137.930511
148.408188
130.922424
116.684143
165.216187
148.412384
160.404358
150.017273
130.531677
133.322784
175.003815
138.086227
153.689804
106.732002
153.296570
140.274475
-165.189545
130.556244
153.787964
148.756134
162.776779
-24.491678
35.890938
17.624420
19.157995
29.566132
-150.083939
-156.255981
43.018082
28.170862
21.639605
154.034210
142.476639
139.475296
110.149780
159.230331
141.653259
150.286972
142.326965
144.163696
143.696762
132.326401
137.076126
149.517136
135.124146
157.030655
150.524933
140.890091
129.129532
126.895523
153.080002
38.574375
135.392151
130.853119
128.845932
157.547150
155.882080
145.082916
140.639023
139.737732
15.543800
-175.748337
-159.082596
176.218857
-135.640961
-178.008942
-179.804153
-140.153076
-144.088135
-138.475708
39.849972
-170.572449
44.948032
41.416801
64.457962
-164.651276
-134.033737
-160.576233
-146.314804
139.937012
147.334641
149.801147
145.480011
171.402664
167.309402
145.181534
130.316086
158.913834
160.013916
143.399994
151.877472
139.073502
150.933655
-179.577103
127.007904
141.509598
154.019699
120.874397
144.056885
129.520020
158.384476
-40.755714
10.930469
25.229963
-64.139542
-9.752478
156.308792
176.823547
147.326630
163.458069
136.745682
155.462738
148.703476
132.468109
141.827820
150.799316
150.907364
146.520752
133.565735
163.398438
134.849594
145.572586
161.080856
160.645416
131.578522
130.048706
109.376457
158.851974
113.491798
148.875656
138.774826
151.212784
145.532516
141.804794
139.089111
124.930748
148.466187
157.495651
141.527222
153.781265
137.318192
142.434387
132.126740
-8.485726
-3.663831
4.841002
8.833199
18.987360
-38.344315
-18.290449
109.705490
142.744125
158.073517
148.084396
166.669693
154.109192
169.121750
139.376495
123.017189
170.997971
148.517151
151.958237
151.886642
166.034470
146.926239
2.770645
0.757181
-0.891093
-44.986805
-3.640240
34.750351
154.865219
138.559723
144.026520
142.266769
146.265411
138.697723
141.479141
129.448914
154.432556
143.084579
149.399994
136.661728
152.547684
146.107132
157.468506
109.708504
148.721725
133.582321
149.715546
139.753265
154.924133
140.705841
126.786293
165.998672
141.371933
149.243774
146.306610
155.337479
145.687180
154.443451
143.147705
136.948441
-15.605706
-2.233444
155.174271
146.237091
139.125443
164.944778
18.731050
134.709641
35.037750
21.556381
11.309196
-14.923824
166.039444
151.395950
132.620239
138.063812
148.890213
154.803162
143.033585
156.540604
153.976776
-2.642565
3.878331
-28.244257
8.638405
-0.257930
23.092512
150.307953
131.499039
145.609100
171.388596
149.042587
161.623169
143.244934
157.120621
142.841110
168.191376
114.507370
114.345390
126.253906
160.143463
152.180679
153.088806
150.450012
146.215958
146.159668
151.339981
160.693817
138.875931
147.898972
173.298004
157.911377
127.451653
156.118637
-33.247929
39.420036
160.557068
156.607071
167.230087
141.176208
143.997955
143.883820
166.843658
154.864151
132.580490
165.132431
168.291351
164.000229
135.983078
159.480591
158.380966
122.184471
161.565536
141.771942
153.655197
150.017319
165.099899
126.239853
110.731567
149.181137
155.535583
174.016022
140.367523
152.133118
113.586723
119.414284
164.924423
152.554565
168.282822
134.008698
148.043625
159.116196
-39.709072
-24.029213
11.102304
-5.445825
-5.447515
-33.171658
129.620926
130.082382
128.210403
129.593109
131.886627
140.119843
146.566849
136.193985
143.526657
150.055695
138.599365
159.256638
165.059845
143.192123
137.590576
126.894829
154.484879
127.626556
57.032478
29.525499
-134.199371
-172.571960
167.443146
-165.133606
-175.453690
-178.478119
-163.901352
179.622055
-155.678619
172.973618
142.106354
104.804886
146.464706
4.174528
146.949112
155.414337
168.879486
145.764404
167.529327
166.279831
163.307693
104.615494
113.426010
174.614166
153.903107
150.557327
129.176819
154.206146
152.735138
138.631607
164.290390
148.348938
142.027008
122.886391
138.844467
154.020081
173.707977
134.411484
160.639465
143.975677
124.140213
136.720184
152.008804
135.251663
150.208420
172.846786
10.887068
8.407818
-23.915810
3.911363
-27.957745
-26.025476
3.507773
-10.615003
-26.436163
138.540604
141.419403
130.880432
153.465347
129.486069
147.854309
131.896591
132.158966
157.956589
144.634781
146.098022
169.201645
121.771896
161.100067
154.885803
134.388306
160.690826
166.324982
146.887192
146.327469
150.813446
140.078003
-0.677531
-13.649359
-39.911552
152.592941
149.512573
162.891800
156.439011
129.017487
146.437775
169.840469
147.482742
131.395508
144.413147
123.348701
172.510818
157.092972
-3.183707
26.170988
15.055623
-47.690571
-23.517284
-15.785080
-69.090614
145.223328
165.377960
148.946732
115.025352
136.720932
167.438721
129.258835
158.787704
142.476364
144.324219
151.197083
163.675919
114.670837
148.377533
120.687363
144.383392
120.274094
154.133698
156.981064
177.584747
18.169264
36.255474
-150.946167
143.781250
42.507214
26.947075
176.996185
145.554993
144.500031
159.061157
148.617920
144.754990
156.832657
55.884930
126.705559
126.202858
138.124939
137.444855
155.131592
169.657990
136.350113
126.612823
145.344376
169.752075
151.790405
128.416641
146.560349
166.125763
147.812149
169.011581
-168.409012
137.938278
143.340179
176.276993
150.924545
127.828117
110.107246
151.518402
23.402386
-3.175210
-26.222803
-8.246716
-2.158217
12.714993
150.750015
174.445206
165.201706
157.033340
149.888199
159.433884
161.062866
164.395081
143.182327
160.666672
63.120159
20.741432
3.317945
31.778946
150.996033
136.796204
146.610214
141.442337
156.991043
138.966431
123.211418
131.306931
155.593918
152.017197
146.047256
122.441109
149.238571
143.662674
125.204903
160.743515
130.728607
130.072479
149.907242
141.716415
137.191223
159.498077
131.400085
140.419250
143.386307
163.421249
153.476425
128.599945
125.476883
154.043991
122.725349
116.548157
145.504135
153.958954
133.661530
101.806679
135.233917
130.503662
144.583908
135.660202
-40.068359
-2.056427
22.013340
-34.922337
2.635296
2.837108
-16.338402
-9.064035
-4.832861
-11.737337
-23.517216
-34.763306
-6.632321
15.044944
19.757671
-4.378822
0.391171
30.083368
21.929958
4.747058
17.229971
4.167861
-49.593933
-18.534632
0.090654
-3.201551
-29.652691
-0.128204
-27.612333
-51.097504
3.251669
147.317902
148.082748
154.108780
162.418564
147.482025
128.508499
173.037186
163.518005
159.315796
133.952896
117.243523
148.490753
168.585358
158.369614
130.118317
149.250641
135.629135
144.505127
137.600662
152.942276
153.746368
143.043411
151.384247
-0.610698
-47.010620
17.459162
149.609741
142.329437
161.042908
125.486580
153.891098
162.699478
154.430496
153.889099
138.940125
136.828384
134.288422
143.508408
-36.175518
-0.341497
125.552216
11.205299
-15.452033
145.178772
143.037689
134.099548
125.159805
142.903580
133.580872
-7.460324
-42.097454
9.833213
-40.773052
20.283705
-35.194702
-18.212889
19.334517
-31.111500
18.345423
141.045914
14.483829
17.092646
-12.207876
148.005219
139.162247
123.046425
157.671127
137.350449
136.496033
145.449310
148.527985
133.764877
124.059120
124.042870
134.592407
157.344269
28.422092
44.247719
15.476356
5.394522
1.568228
9.322257
-4.832172
-27.076468
-8.402095
-26.552723
-29.663311
-3.510396
-22.767397
5.425383
172.087830
143.985962
132.375305
62.988461
-169.982452
104.490944
30.182205
148.487534
146.933411
110.096001
-45.152287
30.410336
128.803284
150.273819
146.246201
165.135468
142.318512
139.992920
137.682266
158.377441
164.425705
158.647446
134.685806
136.432968
159.888962
148.508774
129.736786
163.891418
149.409744
157.191147
172.113785
135.676285
143.667770
168.810669
146.918732
168.409348
131.926224
143.270340
137.830856
153.740128
-46.873981
-32.596535
-42.183002
142.597900
131.058411
119.275314
141.497040
171.535889
164.254608
160.158829
143.707535
141.786987
139.295441
130.208344
-15.368523
143.618378
161.585678
147.204071
159.062531
155.808823
131.407471
147.765686
131.126053
136.378998
172.732422
113.609634
133.441315
133.825150
143.568359
132.543579
139.560211
138.896423
150.058258
167.317978
143.049942
137.690460
159.205444
136.040237
-23.835230
-34.819599
-13.472897
-17.134609
-7.362313
-2.864437
167.683670
155.056549
109.190979
128.425369
155.165390
139.661560
154.613297
153.038300
136.735458
138.497253
124.947250
152.368500
144.654922
164.073227
153.164108
138.107071
138.093674
144.964539
135.231979
149.282516
170.536041
-8.474866
8.321616
144.997574
166.063629
132.803848
-42.877151
-33.921150
39.010582
127.967865
142.291168
152.614975
102.707977
122.021019
120.581154
157.360550
152.244644
148.399429
147.450302
140.187820
132.488617
149.141785
137.820663
133.208786
156.591415
139.283127
145.304260
128.937332
147.811569
147.791779
170.597229
148.851913
152.303345
179.351074
120.962837
134.095734
162.311691
135.607300
150.429306
-2.840624
-31.712757
-15.979780
-38.139137
-33.524033
-27.281610
13.148207
10.887864
-25.717356
56.150192
152.684296
123.967369
121.069305
129.286163
130.177048
153.041031
170.414780
169.562927
140.194916
146.341034
167.796814
143.751938
153.214340
155.703629
143.217499
124.069481
146.290878
130.500504
167.524719
137.489838
151.585999
135.984741
165.485428
125.706070
151.460144
111.442451
168.743484
121.338509
156.899109
152.335007
128.351181
152.327133
147.563873
153.580048
123.635269
128.193253
158.134094
149.890625
146.494888
146.562729
138.756302
166.009201
156.827957
150.597443
169.630249
130.034592
152.706741
146.247269
175.266647
-12.242888
158.765518
144.023987
155.480270
4.481569
6.184690
-25.819345
153.005798
177.076233
136.540009
134.318726
-14.667895
-4.162877
-15.080492
4.482225
-43.849949
-11.999960
-23.920912
124.473167
149.800735
147.578110
-161.364044
156.653809
137.579147
147.029953
150.882416
133.379257
145.240463
139.243088
136.331589
169.114105
151.184906
151.689697
146.527283
126.479561
148.578186
125.511314
148.779373
146.666473
153.172760
149.228516
165.057220
168.576492
135.339447
123.362442
161.880203
139.702927
164.868271
157.224426
131.050964
112.712624
153.405594
142.333557
135.305923
136.296356
114.889229
3.533134
-34.721565
159.510071
152.660049
157.419830
161.511337
106.087532
148.003311
145.678070
155.247787
145.519165
12.490181
-10.052557
-47.036449
125.075279
155.341019
131.660141
163.036575
135.661407
154.494080
160.755646
150.234573
148.958588
100.311195
7.130886
-23.418364
14.232207
-53.465767
110.511673
129.796051
166.742798
145.521744
141.429306
-178.819138
151.346008
147.907486
159.052063
139.964661
132.564560
142.828201
153.059250
142.530457
165.369492
119.404678
147.835556
152.088257
-42.559795
7.594038
11.147226
-13.159806
-33.783386
-30.143820
-0.473540
74.413284
178.350632
150.370407
140.960938
148.413605
136.488205
134.195663
149.185837
109.742332
156.841263
152.752274
154.703354
125.524391
158.449890
138.961594
147.619644
132.329315
149.608093
139.235703
159.821548
-142.891235
-144.542114
-159.509659
21.425831
52.210972
35.472019
16.230408
4.088973
18.346691
151.483719
150.245575
129.863739
149.974655
6.093069
-75.127495
-6.247330
147.926804
120.620125
178.353943
147.219330
139.305069
126.745178
158.344177
153.775024
145.627960
110.450584
154.949829
147.253281
139.014191
136.145798
140.942459
158.650894
132.840591
167.214676
129.330032
149.177490
146.746170
-15.413352
-37.365341
-25.908545
20.978771
-17.131294
101.565346
158.031219
133.211227
130.869797
136.402649
147.878952
125.893425
150.647614
161.985748
141.266998
121.408463
132.676468
138.186874
143.240936
164.007492
161.001740
143.721237
142.921921
154.254730
144.682449
143.879272
105.177925
132.677841
165.767059
168.855286
148.756561
157.173813
148.253128
140.633667
168.416565
162.137985
134.408234
149.315033
-91.300728
161.478821
129.808289
138.772827
143.884399
133.675598
127.559692
134.773697
145.367416
147.579834
143.981812
149.657333
176.613373
125.903046
179.306763
110.780510
151.148514
-14.102372
159.182175
-104.040405
10.199716
-44.328594
-3.471585
2.627411
-6.795234
71.759338
162.073624
65.333031
26.413004
-154.557129
56.482365
120.298599
150.039764
143.056351
141.480804
169.548584
155.450485
153.806763
141.621002
-15.312848
28.373363
22.218283
-7.959638
-31.765244
161.787048
163.241455
135.825317
156.181503
144.662750
149.948792
0.649816
-7.060386
69.226852
114.374855
142.651093
154.712509
137.949219
157.327972
142.881180
115.710136
122.370712
145.375290
145.395752
142.234543
162.036423
155.350677
129.086868
166.763336
147.176651
138.899368
144.716339
156.591354
161.496719
108.932159
156.676163
148.608521
113.720871
123.673119
143.394272
-27.396877
144.121353
152.340530
126.957695
155.721466
134.514175
156.095520
145.559036
179.911514
142.710770
164.317749
151.600037
135.266953
149.285873
142.510284
166.636993
145.406693
147.689621
126.045509
153.135895
149.166672
117.462906
157.973450
119.750778
-65.051155
131.898315
148.597580
146.588058
162.645248
117.427887
164.019165
155.373154
16.631180
154.312866
138.734329
144.444061
143.358185
148.952682
164.670380
142.944046
136.220001
141.227097
164.244751
118.528122
166.258102
143.622421
164.671844
36.341572
-167.887192
-156.915344
26.598061
173.284134
141.519211
156.128372
-24.566856
6.890338
28.897139
-3.783514
-12.232126
8.579636
-12.561528
130.906372
167.714691
158.413177
141.987015
155.830093
-1.378140
8.188849
43.882759
138.442429
163.593613
132.017273
126.291176
109.275162
147.620270
138.828888
157.824371
141.266525
128.841583
166.602844
139.612091
144.629974
-153.488983
137.362671
179.706573
115.311165
-144.846954
-165.874573
30.392595
-152.687622
118.022438
135.799973
0.389668
-5.398952
-8.196350
-48.671188
-2.320518
9.060567
29.633577
110.658600
25.439104
15.862092
139.906601
152.055908
114.162224
147.698761
156.161530
164.164871
178.481461
169.113083
147.127365
135.226227
151.825577
147.644409
151.857758
141.063095
158.822128
139.951889
-160.248856
143.935822
149.396301
143.786774
143.000000
-36.823589
3.859097
165.015182
153.463211
121.868942
-35.487900
-20.211756
-51.687370
-31.482243
-37.331440
-43.160183
3.943374
1.716118
-40.258888
22.341778
-39.210728
157.490463
167.460220
143.573441
153.986053
131.857956
168.050903
161.887177
145.073059
165.126236
166.850830
150.745987
130.421829
147.941772
130.760025
146.548447
121.479568
125.886307
164.761902
-6.950539
-15.748947
0.373777
155.704041
147.771118
129.597992
127.198746
126.255463
-174.766754
123.087051
163.912949
157.826767
144.143814
145.625992
138.487549
148.132217
144.695602
136.936401
151.121384
161.191971
160.209518
154.119522
159.315598
152.127380
156.750580
151.354187
130.720047
139.974976
152.056641
171.067123
146.811188
152.670822
116.035812
141.440002
135.705353
133.558990
142.338577
138.209137
139.408463
157.988327
150.619919
151.988113
-18.970295
-32.057346
18.099371
-22.231302
32.096199
13.516334
136.550003
122.918236
149.727661
146.811249
161.291733
142.127350
131.058716
130.209961
147.015106
134.159637
-125.972954
149.106293
138.849731
165.741684
-174.205597
147.954163
155.523010
167.226761
-175.208084
-147.767899
161.982315
-157.175720
-141.884140
-177.602722
-154.191696
178.814346
-153.969467
-171.870209
136.722824
9.244734
-37.845009
-40.768192
-51.386059
-37.382198
58.549129
-2.060801
162.060501
161.477692
138.817520
169.521713
139.644470
135.503937
148.317154
135.671982
122.490013
168.320145
145.070099
150.047684
144.677338
140.938263
146.410934
133.775940
161.358826
160.858902
150.598267
140.075409
138.944168
159.203064
118.397583
124.608322
141.277115
154.686005
157.363663
150.194092
138.421463
-166.679886
144.015289
144.314941
153.559433
147.738480
138.392624
155.276123
153.123474
141.352829
137.264618
141.685165
141.386673
117.136963
139.371948
93.604988
157.118958
139.043213
160.625473
127.627663
144.971725
156.674545
113.167068
145.546280
149.096130
137.685959
-179.532684
135.310898
156.102661
144.410172
156.167023
137.385162
153.202255
167.486252
137.027008
152.191772
128.577850
156.013931
152.235321
166.730179
149.313416
129.555389
142.307114
124.321060
149.849319
149.372116
146.160126
168.104218
143.907166
159.623352
135.757523
154.431229
102.082726
99.484306
165.464996
148.430328
133.059814
148.153427
150.450821
126.853912
129.746979
137.367096
143.620926
137.719727
179.004745
163.884689
146.717667
144.910446
18.322481
159.928497
169.385101
121.647301
126.960930
151.014587
112.075218
155.733521
157.624908
155.534485
127.711990
133.060532
-1.490428
115.937782
150.200455
169.608887
145.075745
150.963303
137.543869
152.433533
149.756149
142.807968
178.401611
160.844635
161.550827
159.027267
150.717087
147.877380
129.083145
148.049774
152.631668
154.620270
160.353363
128.172775
136.962982
134.532700
156.072403
142.895813
103.585808
129.339371
145.161667
166.199829
161.867920
154.101624
127.182266
155.958817
126.315475
175.539841
-145.996674
-144.086685
-169.861984
26.119148
159.671814
159.689133
177.553024
158.797684
157.584702
159.083069
146.374420
129.415680
142.235367
152.676270
112.239212
114.361420
137.489868
32.401878
-41.250816
-4.154872
-47.500854
-39.977421
-50.284615
-21.403505
-30.049006
-33.257168
5.654472
147.727676
156.982758
131.001984
141.411835
170.267151
141.781006
137.842499
134.536438
128.157990
145.736725
156.282425
179.864380
-8.806404
-35.554695
-12.163367
8.783309
34.591442
3.009148
-14.431150
7.175097
1.747869
168.873505
147.816681
165.541000
148.965317
132.425415
148.864151
154.408401
139.872345
116.142609
122.971275
139.235352
140.171692
131.364471
148.249084
165.134247
142.551437
127.792107
133.809448
129.575348
9.869442
135.369370
137.157928
150.353653
152.764359
149.195099
131.248825
169.932236
161.857498
38.456303
143.763168
-40.663929
-171.391327
153.694687
151.066269
151.988953
137.078125
159.408936
152.746414
-41.762131
138.335251
155.866089
173.399414
167.842163
161.972321
152.095871
138.606583
8.090487
169.854828
155.552933
170.828186
166.912170
157.919754
150.698807
148.280579
117.489586
160.366364
145.907837
141.776627
137.965271
103.108101
153.314590
139.694809
148.956177
146.330536
144.198349
139.055725
151.705978
154.496155
134.090256
145.644485
156.152115
53.570663
136.388535
149.488647
145.889282
160.101898
127.027084
138.851242
130.269897
136.248596
114.889954
135.674622
157.613388
-42.076843
1.682606
-5.548000
-21.849625
135.763916
165.900253
143.379135
129.679520
154.539627
148.991882
95.702759
163.549072
166.151306
137.520081
137.833237
145.772705
158.322311
150.732010
134.699417
150.040985
169.646927
165.139587
148.880844
146.978287
161.755707
132.536499
131.296646
153.050766
146.449127
178.386505
14.193274
-49.987537
39.325165
11.329606
24.002724
18.156237
-6.174761
-12.053898
-22.971539
-44.001179
-15.583525
-16.408485
142.989426
153.044907
139.746094
157.637878
157.227386
110.926498
128.940277
146.128616
122.334175
151.002518
143.663559
139.522705
138.516434
148.721695
137.851471
135.460052
130.214417
136.939926
173.980270
147.939926
171.818802
138.363113
18.501331
179.397018
-171.093704
120.938179
157.386749
167.350311
-175.204147
151.640305
162.139236
151.023041
118.169998
140.827148
130.088791
37.393543
-28.069588
-13.902133
-43.577950
146.232651
142.990753
161.062927
135.905212
169.569839
157.824310
179.947647
143.016312
113.009445
154.355133
155.218033
153.398636
118.334564
158.277283
151.260590
170.308868
122.974609
160.734665
170.035843
142.453003
147.620819
112.461868
157.191681
155.428589
146.955109
9.913119
10.301180
-2.611270
-6.745582
5.751627
-13.505618
17.143114
148.281891
164.169891
171.995346
151.849258
145.721893
124.071266
110.771973
124.587509
136.063980
129.101334
133.584549
151.473755
168.329102
169.539139
172.703613
109.890839
127.229599
121.966599
149.093002
160.110733
148.649277
152.318558
148.537262
122.084473
147.610840
148.342361
116.361504
167.571487
154.547058
139.264404
130.372513
152.479767
135.280609
170.034744
142.673294
0.000000
-32.899765
3.378929
-6.671032
146.729797
150.160904
6.733272
24.198317
-49.963531
-23.855116
-2.016933
-15.879712
-39.963234
147.960815
141.885910
142.694901
113.987389
137.017181
122.469315
119.638977
171.003036
-35.006100
-29.537613
147.266052
162.823853
149.775803
138.002579
144.420868
120.263054
152.537170
147.564774
150.961212
155.795517
152.635513
155.627319
159.069305
164.176346
140.848450
-5.949858
-1.090022
-11.924661
50.004513
171.526230
20.183191
5.415984
-47.186878
-24.481304
-8.630193
160.236176
137.408813
167.113785
153.495712
132.465576
144.304550
151.217422
137.825546
151.737823
148.290527
115.119537
145.927780
139.606110
135.020462
162.039474
129.447418
144.708572
176.646774
159.193146
154.169662
134.704117
158.658981
141.291489
36.027695
-19.113041
3.123993
149.146973
153.217407
128.608307
130.659012
19.827482
18.530849
21.194046
20.422516
-43.628834
143.934708
160.444931
167.718857
166.873474
166.002396
143.165680
148.223862
140.329758
114.844872
157.903641
146.296539
155.520447
168.733337
76.668938
6.504572
-175.623230
151.301651
131.821365
144.005600
149.464386
160.309158
168.778381
146.868484
151.305298
152.346603
153.481476
96.094643
138.777176
138.630814
143.562515
130.445084
114.347855
178.156006
109.124527
155.992050
136.157898
150.442856
133.191101
167.883133
120.700676
145.405014
5.810181
-44.172054
-23.619392
-18.501795
-0.081565
-20.676476
-18.138386
22.294817
-35.432770
20.610121
60.087795
1.614952
111.533691
147.943680
142.524017
139.786636
154.181335
163.888855
136.153702
137.344177
142.152054
125.974075
151.558640
152.863144
161.492645
120.522804
154.097443
154.492508
161.134125
158.925598
140.527115
155.129211
125.466278
143.942383
164.694778
153.014008
12.606906
133.666504
121.205727
113.124268
139.663132
13.720193
157.123932
169.380798
137.810089
147.868225
144.872726
164.118561
154.369705
143.144257
145.263306
140.850235
140.551605
143.294846
128.533356
139.988083
150.538773
144.403900
-13.539677
-37.776241
3.360219
7.358980
58.087524
-2.892591
9.045309
17.961229
-49.214867
150.085846
154.943604
161.930237
157.503525
137.258286
137.831635
151.290207
143.698730
160.604568
141.933228
157.655045
110.887077
150.812759
153.155334
168.651428
146.408173
23.046259
-12.745337
151.001740
147.217422
16.726158
-46.284000
-1.291649
157.636826
148.546799
-39.778313
-42.204803
4.922786
44.660782
-21.317244
169.237564
146.264160
146.626160
-178.766296
142.584137
144.884399
22.110752
-6.102939
-29.469221
30.431486
-40.146244
-34.261860
143.320343
119.744194
147.146698
131.170258
139.909546
144.983826
127.975571
145.444778
127.772530
138.385361
141.713226
164.195328
144.245819
140.460419
137.921204
141.044479
151.945465
145.325714
150.590118
127.209831
124.253616
141.541107
119.989258
-148.592972
-6.836527
16.699499
150.290405
148.772705
140.339249
141.571426
123.927933
162.642563
149.530487
-63.722218
126.558807
146.491943
123.002052
170.975937
102.895798
165.446991
150.962357
132.530502
145.461823
165.723755
10.898381
139.133408
166.690384
144.454178
155.962997
149.635696
148.997955
150.667831
156.055954
161.045212
166.693863
-35.127697
-6.938422
-28.524149
-41.403435
17.722982
86.916893
145.963974
141.624359
152.421158
163.817886
130.573532
167.050262
146.956406
138.527191
171.347061
169.014496
150.156433
131.214615
158.912323
39.378880
-1.299654
-24.722227
20.844713
-0.316518
-26.077972
18.436241
0.672894
158.788712
138.707642
152.218231
135.295532
156.719696
127.095428
156.481598
132.451111
141.322403
162.635559
150.696976
127.145142
-5.308878
156.180008
128.037094
125.859085
148.597839
136.228653
150.341751
140.561676
129.991394
144.269791
154.217804
-30.128431
-35.442463
-36.170586
-11.159461
-42.828827
-28.420513
-56.140610
125.517616
144.973221
148.782654
139.848419
161.796555
151.707520
97.756683
122.114952
166.733383
159.322586
136.859161
146.283920
138.314880
155.331955
132.800171
144.491821
136.441757
131.166458
148.817383
151.741577
149.141541
143.311539
160.805527
146.614227
142.482224
152.412231
123.669312
148.529526
150.639984
135.674759
140.080948
-3.578835
-35.395061
17.504192
-2.098071
53.207890
137.351791
124.554596
138.121521
152.395798
-36.277573
-30.880728
139.769974
141.349792
145.912338
165.730148
162.196808
33.178169
104.470139
161.037354
150.948837
134.180557
159.011826
118.736099
114.745316
152.189331
151.318527
106.231743
124.561882
138.864670
-8.785366
-15.917500
19.811478
161.890274
173.679214
172.797852
142.004883
121.643288
172.463394
159.409729
152.552887
-27.544786
149.733536
172.065399
138.727554
166.849106
-177.902481
170.568481
142.907227
115.423431
160.084366
167.588226
137.331085
164.869904
137.218155
172.144241
148.758621
156.207565
155.544632
167.070572
162.395340
179.814423
152.856674
153.531921
138.342896
148.519058
114.818657
159.417587
144.403183
145.525742
146.399353
128.847153
123.718857
148.957428
139.297043
-54.932201
13.269208
138.543320
123.269905
173.686020
140.867218
166.135223
129.845993
155.237183
153.541931
143.561279
142.855698
30.969244
-18.351887
18.287359
-28.709398
-20.942627
22.423203
11.798858
-1.374016
-50.284481
-45.955139
12.903442
-21.479830
17.674871
-33.232552
-14.849715
-29.839924
-39.441505
-1.529567
4.956142
-29.952747
16.581589
-5.218306
-4.935624
-43.136890
12.127967
143.956070
129.185898
127.205177
-178.555573
-31.643759
-4.738426
26.353790
146.953171
130.258560
148.488815
117.581497
135.017426
139.019913
123.013710
164.706787
157.458420
144.610413
158.152191
128.693207
112.513252
139.464233
128.825455
142.847733
157.847305
154.070129
142.793427
136.028763
152.136703
152.418716
145.904678
144.358948
-34.833157
-25.214136
8.180501
-89.414505
145.512756
170.720963
145.389236
154.484558
162.633942
158.364716
137.100281
149.341614
92.591621
168.259659
153.433258
167.754486
173.181213
131.288513
160.509079
121.219307
139.658020
149.193344
155.262741
152.208115
154.752090
158.365860
129.366318
145.319839
-23.895750
-48.397045
-0.964489
-1.762364
27.675516
22.431734
-25.008381
-42.404579
-17.716284
-9.860552
-46.329937
-44.834076
11.867290
-25.033703
119.565750
144.947617
134.734848
142.966782
165.581436
127.162895
173.355881
133.740463
112.479179
137.368256
142.050735
152.190277
137.525757
156.198242
138.844513
166.408661
150.384033
145.450058
153.371002
158.163559
141.766922
151.745239
147.773071
145.823608
126.732430
150.027084
133.131821
112.841026
103.685577
129.060745
161.470291
165.863678
84.912109
176.753571
145.849228
135.154617
148.195450
165.746063
148.310440
146.821198
130.529404
2.687952
-49.485516
17.309704
-19.470163
-48.740589
144.346725
130.917755
111.903397
147.621841
142.002609
141.372147
143.013260
147.516312
147.042252
162.181747
143.943695
145.747711
169.261383
150.711044
152.346130
155.551468
146.435181
131.687210
126.926544
151.959152
139.807983
160.836151
152.841141
138.677322
-24.751158
-36.346947
159.436508
123.586731
172.406921
164.049179
155.667633
126.356689
129.681244
-31.403337
27.074541
157.423859
148.885925
127.842857
152.138901
150.183716
149.026108
146.271103
158.220322
162.595001
137.893341
141.668823
145.989960
157.296646
168.272797
127.780235
160.386200
-21.698372
-41.044674
-40.352417
155.708572
117.183281
174.535385
111.939438
156.350754
144.883041
159.877701
123.749374
151.440659
168.799835
108.305908
144.873337
143.395477
123.718201
124.299393
138.186539
-173.193192
148.374069
151.453232
149.308472
143.780151
19.417658
46.370541
148.346313
155.026733
136.188919
162.123001
157.688492
163.707077
7.756965
-10.303472
-41.401154
-16.677773
-138.019028
-150.929550
133.582809
141.037781
154.254593
119.338928
166.875717
132.281631
142.090179
159.156464
79.452377
2.435581
-5.466728
-8.058709
12.410806
-11.874477
-36.580578
-16.316887
-6.330817
11.651392
-26.830038
-22.881399
144.457687
131.682938
122.701797
136.976105
130.330078
154.711578
148.741760
161.408432
149.128754
150.243759
144.349365
127.606491
149.956406
127.867332
132.923325
144.099274
162.275833
136.278229
-29.956081
7.047316
22.286047
-42.880398
-14.949277
0.894162
24.353527
148.785675
134.653442
155.957672
143.750687
146.411209
170.654938
137.583832
161.030991
157.366425
131.093231
175.552383
147.368378
147.713470
129.205414
127.289856
154.103668
21.253582
5.551673
1.923764
28.518118
18.218735
30.509562
-17.575764
-47.597744
119.520515
147.072174
118.329155
153.378174
156.958969
153.171326
120.476974
129.266724
135.729019
154.914581
133.454620
136.788696
140.618622
148.907166
155.794022
125.663231
135.194046
164.061523
153.566208
113.446999
132.875473
172.091721
98.509682
116.822403
146.039078
142.839798
142.354095
115.928177
155.419495
120.014984
145.759857
135.573395
145.591354
130.133835
137.520996
167.776901
152.827255
141.979614
131.649460
141.718964
142.967484
138.464127
142.636108
156.245071
144.724716
156.550110
165.905441
125.332489
162.299240
165.661682
144.178711
123.080086
130.664169
165.868484
11.739889
14.915082
-49.494854
6.107626
-4.416324
-12.840867
-36.035133
12.557336
-41.282185
-53.104519
15.800941
-4.879898
10.634247
25.613235
5.667698
10.412232
7.848479
-26.646858
-38.290577
-42.097908
-1.429029
-16.124788
-1.359555
158.102448
129.437851
154.498062
134.958008
147.305527
152.321808
172.300446
148.989746
128.595932
162.527313
3.837012
22.234797
147.214966
152.394455
139.449524
150.758224
144.746399
172.919739
133.657028
126.693512
133.947754
167.904755
166.006821
125.274063
151.420853
140.048584
138.464249
166.978729
142.941071
115.353050
150.744888
126.828423
128.851990
131.558517
174.574570
150.216141
147.961182
128.640594
130.640503
140.007477
117.195930
168.015793
127.168320
168.634827
132.478470
136.761780
144.039688
116.596092
145.174347
-178.462509
134.491898
139.087097
138.944046
145.243607
167.713181
138.513870
122.196739
144.717621
155.748657
125.720009
167.158264
141.198929
155.126892
157.061508
161.243408
145.209564
162.214508
146.472183
169.050842
173.412216
144.397812
127.134537
160.470993
149.291550
142.402618
136.233978
159.044540
138.754913
158.227997
128.499924
129.485794
151.859070
127.375847
161.178482
153.968628
131.619904
134.067200
172.949219
164.020447
162.138412
151.185394
131.761093
137.528152
161.723938
-147.161346
-138.861420
-135.309631
-172.560501
157.229218
-163.900467
-168.017532
-155.567123
-175.789032
174.264191
-162.378159
-138.626419
78.181641
63.584694
19.444277
-161.779541
-137.920258
174.023376
155.160812
145.768677
-5.824871
69.031303
147.301743
140.356964
152.070175
128.411499
119.749496
166.925461
152.429825
110.436928
142.892792
132.430145
164.053452
175.494965
151.050888
146.163315
157.966248
147.303360
137.597702
166.684921
173.983978
133.053604
35.272545
-41.766262
-6.346932
140.625122
-18.154188
-32.448093
150.931198
148.344238
130.610626
136.400009
169.300766
139.999557
109.187988
-12.261958
-15.308360
21.222481
40.277046
-42.648788
7.432630
12.280164
7.333875
145.273438
-143.107056
146.580093
128.024704
144.643448
142.318268
131.515335
160.613281
153.287674
140.515823
148.742065
162.425797
171.056503
143.624878
131.909836
136.890228
171.451828
163.448700
131.677628
141.081467
144.912598
122.637703
146.548462
142.371078
157.647293
143.078003
118.484993
139.713837
139.894363
136.115479
111.611885
155.519501
148.996384
144.868698
116.151909
-168.163025
141.026932
145.114594
151.961914
155.104874
-27.944777
151.144745
156.205551
153.129501
154.218460
146.829559
2.004474
-13.538423
-55.607803
-41.377850
16.885300
-22.910025
157.061066
143.833633
149.869064
144.219223
151.176346
8.918789
-1.444826
16.406551
8.209467
-34.858261
164.967850
150.730698
138.723434
138.234589
146.233734
152.397202
-17.493483
-35.510452
164.703720
120.664421
175.705658
145.027390
166.006363
148.564529
119.421669
143.582703
133.811081
142.317291
144.791153
149.086502
159.283768
164.151749
134.975143
130.803085
126.434555
149.427094
148.490280
-38.027401
137.598358
172.995468
138.694641
152.428436
158.077255
152.379150
123.799561
150.858444
0.457995
18.092794
6.219935
-22.694147
1.146713
14.996227
-13.788621
-5.887595
-18.069721
-35.742958
-3.700152
160.189819
137.550766
139.580627
139.790680
113.608528
138.292816
135.256958
160.469284
134.297638
118.883057
132.619247
150.842575
124.618996
138.305023
135.515457
145.664062
145.240662
161.625381
130.011230
151.221390
83.988914
131.651749
139.004959
154.773071
158.835541
112.129997
125.037766
154.497055
105.935852
156.769592
148.430008
158.916733
126.261024
-5.924964
-13.358780
125.715660
150.510330
129.916611
132.153625
132.924820
152.164032
143.071411
138.500854
144.084930
151.940918
25.748646
-10.853531
-25.358839
-4.969407
167.711823
-16.689180
-1.192882
119.113304
141.540146
135.556305
149.367523
139.057922
147.803879
155.924286
117.170731
146.290543
138.300644
175.475311
128.166229
140.068314
144.950195
-50.654419
-34.370827
-31.713823
-34.021366
176.481903
133.898834
144.833282
-38.126945
7.433976
3.576865
-23.027304
4.236742
-24.922241
-4.767400
15.447469
-24.797888
148.150192
122.634430
158.101105
142.376572
-10.631045
-11.499425
19.509644
120.195152
168.816452
144.090668
151.052765
128.956192
164.343094
164.557358
149.443527
144.280991
127.183678
130.624481
153.710938
165.940308
143.442551
155.926636
139.669327
-3.365401
4.892447
-175.312607
159.211014
-43.117924
127.376465
145.936264
169.137924
146.432465
155.544357
126.095451
133.191437
145.731552
131.151398
120.654236
146.094742
162.548676
157.333664
154.469147
144.535843
168.463043
143.334030
150.710983
-34.448818
20.778151
144.957458
156.132446
161.409225
163.881561
150.743866
156.351776
137.344879
144.794159
167.041397
155.402893
161.181793
111.963654
142.836044
123.458214
152.572723
146.772507
135.576340
136.464630
147.576584
139.819107
131.834122
143.300797
148.728882
148.668900
159.824463
148.673874
138.623001
148.337021
131.064133
141.616272
124.954414
148.612198
125.280869
127.358200
-39.859993
12.910001
-40.762295
-6.287434
-22.218464
-42.190491
-14.214791
122.617874
149.119614
116.127007
138.026123
150.786224
147.896210
147.023361
145.766998
163.205811
131.147018
148.119507
-17.462154
5.868220
12.648741
14.798567
19.477785
11.687743
-15.918434
-12.203983
-5.888793
21.411608
-18.820528
-8.084176
17.866911
152.509079
127.860878
139.347916
136.870895
157.695206
145.646271
142.569336
128.675735
137.888367
138.781281
150.071274
156.222412
174.461853
146.150742
-1.370308
161.837341
153.355225
150.294846
141.410751
133.375656
132.728790
143.829422
164.814011
153.119507
135.453568
150.686020
130.266586
98.762756
137.299362
175.524200
-26.793797
5.100695
7.511649
9.917245
7.362153
160.433792
137.576157
3.981428
122.327148
149.379425
140.765045
152.012192
138.216095
143.101593
142.215912
167.762146
144.443573
161.526459
138.301559
146.121353
145.963470
158.291428
159.492523
146.422272
-173.685043
145.261612
135.540970
178.173599
120.776070
139.205994
139.576141
112.698715
144.007080
155.817627
108.135971
152.804489
141.394394
173.605972
155.844818
141.280914
162.335464
163.608643
112.841324
133.815338
155.292282
142.177795
135.669189
148.602005
118.050186
142.166855
148.037125
135.429321
161.301331
118.708641
166.458633
57.255241
40.246552
36.595882
171.169968
149.306381
115.551628
140.358810
164.291565
139.172562
177.200378
145.992264
140.871780
145.437775
149.169449
157.438370
148.447159
-42.207417
161.477142
155.710632
151.193527
165.634613
127.090576
125.392433
151.446381
141.752777
148.895294
132.858597
118.336555
139.360931
135.888107
144.240509
115.455612
120.315117
175.874207
142.561646
164.994720
150.398224
120.205925
140.767029
120.274300
139.674088
143.395538
137.593002
125.268585
148.555588
129.970016
128.061096
158.722305
177.345306
139.140762
142.666931
162.527451
150.385651
144.130829
144.868271
158.498550
138.643387
118.265099
144.333450
12.180471
-26.088799
120.396652
150.831085
147.227936
137.386978
102.323463
139.997269
154.510559
146.323456
145.305542
146.600830
139.583786
147.517044
145.052979
147.851639
167.284271
133.529465
140.206085
116.253540
131.023407
150.331085
130.672897
123.743080
144.009415
130.661514
160.178848
141.460419
162.447723
143.522552
170.244324
175.193588
159.898712
154.858353
129.551575
134.169373
9.121755
145.495422
146.448944
133.037537
132.323959
160.054504
178.787415
142.099426
10.637392
147.193253
138.921722
111.161804
141.693619
151.839981
162.019867
137.442276
135.400635
-11.827084
30.855036
5.218118
7.946359
70.004166
151.089935
126.844772
140.507858
151.413406
138.772964
136.487137
142.677094
142.456131
164.530670
77.283173
-26.005255
-44.905533
153.633865
148.897308
9.166946
-0.263187
26.337690
-9.032091
5.938051
0.164325
143.361084
137.325897
136.299149
126.817551
161.193710
138.930054
11.748613
-11.727294
-18.687792
126.009659
145.024231
165.401550
170.729767
138.004471
151.639374
145.380295
132.250046
157.280212
157.485184
-37.970917
16.118835
-0.434763
-24.201500
147.464508
161.559540
149.457687
157.481079
-42.478745
-21.401249
15.200418
25.381403
-0.358274
9.310740
-5.381902
-16.615124
-11.957887
-44.455265
-1.860884
14.749431
-3.161493
12.270268
-5.001122
-57.152958
6.374429
-37.047539
5.311350
-1.605472
-32.151371
14.521455
7.574633
9.210916
152.686203
152.336227
129.362198
128.659088
146.635513
143.460541
147.404770
164.914444
148.889374
150.581406
135.855515
118.375397
154.111557
143.699326
153.929672
136.933868
159.739258
129.867889
158.935913
148.437912
146.482391
153.452454
102.789162
174.891541
134.612640
134.869476
161.879410
9.886264
-6.902397
-26.706715
-34.050304
-7.723368
-49.389565
-7.524126
-44.342255
150.150955
138.420685
153.334656
153.138153
140.951767
128.630539
157.798126
133.717117
124.206764
147.969620
152.304214
157.777161
-168.251663
134.768204
155.206177
152.512558
161.840332
137.560898
153.550323
145.888351
160.414246
157.183746
154.060379
150.619598
152.394363
152.287537
151.831055
154.346695
135.683075
109.739822
148.454071
144.187164
140.699615
173.696091
147.227676
145.744324
164.593582
147.251358
136.872940
138.094894
78.751938
45.092041
14.941318
147.920609
126.178940
96.135574
139.756119
161.010986
5.172672
164.090286
116.510620
-155.564941
150.517365
142.908966
156.021805
153.910492
131.095535
139.758041
37.237038
20.957747
-165.106308
-178.902985
-174.986664
38.906689
-139.905701
-145.591415
-127.742599
4.912627
31.165827
23.015139
47.746983
7.302829
141.399551
123.179077
151.659714
128.246384
124.035164
149.612564
138.729080
134.619446
139.931229
121.559425
172.109650
140.924301
130.198318
149.230423
150.519241
130.134705
123.156075
129.136948
156.748032
-40.552986
-46.678677
-4.720325
-16.711212
-44.328075
144.996841
140.499435
-34.121628
-6.519719
-2.637375
-25.498121
-36.718777
6.379226
73.017578
140.845718
140.886765
124.857712
119.437271
145.768005
121.228531
146.818604
137.470108
158.985291
151.760651
139.375626
131.430374
140.476227
147.148651
161.727859
137.883682
163.545868
154.676682
155.452713
126.476410
17.894196
-26.499578
9.113285
-24.956873
6.331777
9.728314
5.987757
132.343246
158.595734
153.431046
151.409531
143.702759
121.785599
146.302536
122.773407
160.793671
151.436279
172.810669
152.933578
135.515747
138.080032
125.321632
145.201279
112.506256
146.898422
133.958908
142.508453
161.432785
174.409088
139.679535
132.200241
120.552628
154.207413
144.864746
155.619858
145.946289
179.377228
153.046997
173.393570
141.972733
141.025497
130.427078
130.394089
133.183243
148.743835
156.365295
47.036083
54.153587
141.951126
146.351334
155.685654
141.434601
165.314911
118.633331
138.992386
137.130951
-17.173527
32.915234
-30.165901
-0.505904
25.238903
153.861740
145.262253
133.943604
117.048164
174.936386
170.258728
33.948841
19.723761
5.453304
20.532034
-41.483536
-36.934750
7.157933
-44.704868
-1.969607
-4.960291
-20.146029
-22.838305
-15.949161
-24.332251
5.744569
58.458836
3.997480
-12.481683
8.357077
21.666962
-36.747181
139.131454
126.072418
115.368134
145.777237
149.658432
145.521851
112.101486
-42.714848
149.173660
141.575089
143.147369
127.834526
-41.008087
-33.870285
-21.561886
41.730446
138.470337
144.359161
140.527573
165.591705
115.203903
125.970787
138.132431
117.987373
145.030594
141.623688
150.126068
164.979065
122.722862
157.767227
15.618332
-39.671326
-14.480825
-37.142094
168.243195
119.072937
82.334061
149.127731
156.639633
171.693649
128.682144
131.779999
149.804672
133.594116
163.146851
-11.103298
-26.388626
-35.946209
-26.214787
-42.011284
140.342789
154.908798
151.730865
143.090317
141.967087
156.916245
135.570862
159.604843
134.275803
174.376419
129.702682
143.057556
148.065460
161.932434
145.268127
141.471863
131.750870
129.725479
157.342041
146.896713
149.451965
143.607803
-29.950850
-9.263909
-21.606667
123.867165
124.746460
132.326553
144.395157
146.880676
145.046082
153.138519
141.521408
133.614090
127.145096
158.782959
145.189667
137.557846
176.184677
152.633408
135.881042
124.258797
145.264374
137.439209
56.253643
151.196899
160.314651
-43.617844
-28.313089
-40.429207
2.399635
16.016768
111.122078
-37.735512
169.013428
151.334885
109.167145
154.066330
158.020554
129.720383
150.659210
143.665237
139.345657
153.883301
117.029861
172.488983
154.330032
140.766983
129.937836
155.345535
139.742569
159.264923
3.369471
-36.946068
-45.648998
-33.317509
-9.310951
143.684372
133.577011
154.395981
148.960846
149.914398
138.430923
162.391708
151.847656
140.430771
129.762817
114.015160
160.378769
157.576660
144.649704
123.699799
126.161316
-179.316422
139.947678
-19.695761
-45.308987
130.685165
168.284195
143.144882
158.675903
143.351425
146.539536
149.443680
146.834045
141.650681
132.821442
141.874863
153.308716
132.881241
121.856331
127.261101
140.421967
159.445267
149.117279
149.191483
172.141830
148.704910
164.901047
143.606140
-172.500763
146.001648
133.101685
150.905655
129.280716
109.937668
164.960159
140.281631
136.375702
149.734100
-45.501072
159.472748
134.325607
136.423889
137.485748
120.123322
135.128784
156.971649
147.377258
154.569336
150.742081
-52.598507
12.370029
23.014421
-14.127314
-33.590107
-44.546425
82.424858
152.862503
-171.479782
-144.072662
-158.426620
30.851154
134.089554
168.849289
135.288177
175.667831
136.665634
143.009842
140.847549
-7.774556
-34.886978
-20.529339
16.375340
-56.135643
-8.284298
167.712219
147.247589
154.886307
141.422379
119.826363
149.882385
104.798630
152.305222
140.690445
142.394608
150.613129
6.394944
3.646045
11.242093
173.646851
114.442467
141.572128
142.524109
156.688095
135.263443
128.000000
133.700378
155.987473
149.140411
108.448334
151.152603
154.359695
157.609879
132.983307
167.686493
142.918701
153.351959
142.242584
132.854645
156.297531
160.013947
163.661926
137.692337
151.304993
153.236572
133.758743
-10.906181
-43.763863
-13.503951
-30.803465
-42.955971
154.899048
164.826904
151.212158
151.836166
143.149704
162.603088
143.717667
165.741806
149.359863
18.172998
41.729511
6.845701
27.867619
157.716980
144.008896
150.431747
138.546173
142.825745
140.506989
160.039597
137.752640
134.276520
143.120575
150.078018
146.509933
130.757736
149.768356
130.483200
141.134491
150.792236
143.232986
151.595093
137.229279
133.974182
111.030357
137.050278
140.794220
124.065559
157.909210
-23.923052
162.655731
154.625946
161.642807
2.252640
15.339684
-19.853594
-24.118311
-35.370098
22.803719
-47.042759
10.645160
132.008667
118.101395
150.625641
135.685410
12.534554
-42.055008
-25.237558
0.428872
-6.200172
-1.932291
-4.130336
154.626862
142.408691
151.196777
142.746841
149.597366
142.443954
-42.815525
-0.782097
-44.917290
143.464676
140.040283
136.369781
-20.295717
-56.355511
160.879471
130.107971
56.525383
-34.656578
-42.717991
-45.575008
-16.393900
2.526542
-5.307069
123.090767
148.311783
140.542175
136.019684
133.447693
155.440994
135.096878
141.236053
140.054245
156.100906
151.279434
-33.109608
-43.252899
-5.924038
132.699478
140.597229
145.391708
148.228668
143.670700
114.532135
138.826996
139.798477
129.042740
139.492599
126.103989
150.119354
174.141464
100.668961
168.356400
153.990494
148.192520
140.703506
141.382446
-42.773991
-24.876631
-5.772139
-23.564405
-68.996719
146.568985
148.529755
131.470856
116.543633
148.044556
160.330322
123.951385
150.484100
147.357407
156.922134
178.087357
148.954514
159.485046
136.819580
155.854111
136.299622
166.919876
130.379333
149.758316
155.287155
24.258070
150.189636
145.472046
123.942177
121.835106
-40.142872
25.100485
-16.952423
-46.938393
30.438295
12.874951
-10.219677
-8.020421
135.884415
156.324707
164.764343
139.333878
-44.778316
116.078392
-8.880112
8.995471
-31.158356
10.817179
-35.845051
-19.804956
1.199262
-6.373075
-24.611116
-21.048058
5.027963
152.084976
145.939178
156.006317
165.384308
169.264694
167.621002
132.679337
136.327011
135.938583
95.974945
-47.251522
-29.546635
10.786913
-51.851414
-1.063120
-4.600236
155.249100
148.597748
163.998398
128.971558
160.170502
136.387985
146.003845
147.144196
144.514206
109.909431
153.643646
148.986282
160.172989
149.490906
159.603958
156.419617
152.078186
137.223877
129.795685
136.924744
152.935425
126.763962
139.544205
147.875031
134.672089
145.472412
150.065720
150.398438
154.244690
152.710037
146.992249
-52.388470
-26.623280
158.926071
128.429031
-21.639168
16.357075
-3.556003
-17.294649
0.484568
11.583965
-50.025650
-21.326382
-17.039896
-34.422310
10.164769
-20.573204
9.131487
-0.356083
156.736694
134.075638
173.365509
139.393661
173.015900
155.710724
123.843071
-177.433929
136.293854
165.394547
147.205322
148.985947
131.235245
130.765701
131.494278
132.916183
145.983093
152.804276
140.218811
156.432892
164.563431
128.227386
135.083084
122.284912
136.148987
142.438065
158.449890
112.941254
120.354385
139.612946
147.355469
136.407150
155.780975
141.305252
153.278091
140.884293
153.151138
132.498428
158.788605
121.433540
26.616344
-2.081307
23.660332
-43.734802
-4.551952
60.279133
160.013565
162.492203
140.039719
145.423172
123.307587
169.589828
-25.990305
-22.830156
132.101868
143.473862
126.856110
142.079636
110.974327
-12.536128
11.400073
38.323406
13.535797
-21.754675
-82.804039
1.854880
-18.730923
7.644290
0.019782
150.852631
144.545258
127.120728
126.046188
149.646042
142.667664
155.132614
166.987213
136.016891
153.966003
126.012337
145.304901
141.056396
152.168854
145.834259
111.197716
117.692947
144.870026
154.576538
153.707245
154.489212
120.578964
165.188034
134.690506
151.002960
116.174232
-42.596321
14.041344
-4.056613
-39.756519
10.482932
-28.874392
-45.989086
16.089212
-22.753044
10.380439
159.065201
140.864044
131.410919
-43.780216
119.815598
141.555603
131.095688
118.100716
152.221115
100.082199
119.934341
137.709717
160.487778
135.881256
127.320076
145.998901
143.235428
150.340134
132.420456
147.870255
151.640579
154.609390
144.829529
-173.407013
148.570663
145.228012
156.255798
159.592087
80.511276
7.401386
107.770958
130.935135
167.581680
141.120850
146.304062
143.069107
131.794250
108.278534
149.116409
174.749039
166.946350
157.948013
141.052383
138.170105
151.071777
124.635155
156.775253
141.818466
149.534775
162.460281
136.933517
175.899582
150.860428
145.510040
139.432617
-45.499470
0.661456
149.336426
149.726562
145.833084
162.440628
165.941925
156.722290
166.032730
126.220032
-7.427163
146.690842
127.419136
130.886230
177.964020
137.731796
161.723114
168.171402
140.035263
153.327713
142.560501
152.973480
148.793228
175.113907
135.881409
153.124344
155.930511
134.937897
143.572784
152.516830
144.314621
170.915924
151.908859
130.959396
156.055328
123.512383
142.251755
133.405334
128.732162
139.751953
145.664093
153.496902
4.897530
143.400223
135.311798
145.226151
23.284136
34.527702
-6.082636
-23.278053
13.991993
-3.776469
-46.895504
-48.550083
-12.000140
-45.592533
-31.788261
-8.486004
-19.236315
-0.384104
-7.508017
-20.968342
15.886151
141.998322
117.880508
125.716881
146.222733
66.397415
22.671955
-165.965057
-159.718231
153.007080
164.383713
141.441223
131.718002
137.059509
149.430786
164.701675
157.256531
138.846756
104.725540
146.536438
153.622528
104.333015
128.520386
144.594269
135.119431
145.979599
160.137344
164.558960
156.075653
143.207474
146.184998
154.607513
144.079819
129.445038
125.391609
103.821503
127.878075
136.763519
169.917664
152.501511
154.577438
145.893494
-143.810074
155.466278
14.559594
-148.589722
-156.907120
29.445307
132.675369
95.273308
-44.648029
4.244133
9.163559
-6.618320
-41.894123
136.923538
143.562653
123.238174
155.298904
113.916458
124.689331
147.095459
147.660919
168.033661
143.017410
-91.509682
143.334839
154.062210
146.775009
159.158569
89.755829
-21.064112
18.741512
27.199465
-26.774979
3.053065
67.183769
156.526596
132.731140
154.795212
162.360641
152.354889
132.797852
162.398575
143.908051
156.816544
134.794052
140.033325
141.935150
165.725891
175.137833
139.753387
12.617651
-3.969261
19.337454
7.382725
-32.094318
-40.928661
-36.466618
-33.428650
-14.876090
-4.136496
2.605717
40.008034
6.247581
46.218708
15.330876
-51.536228
20.349163
-174.015701
-7.078478
161.833862
134.690552
152.765305
137.984146
121.928146
167.653046
136.896957
159.599197
163.376328
115.128662
159.623779
152.647736
155.591858
132.187119
161.034958
129.916885
77.007034
11.188504
8.381877
-0.608772
32.247658
142.732834
156.008148
157.176407
167.217575
144.777390
152.350174
145.838165
132.495422
128.551437
141.800461
159.608917
162.612228
164.344742
167.624054
173.482529
136.890213
141.743256
151.057861
105.403839
138.316055
150.620956
130.926865
133.839569
165.439926
133.169754
169.251450
152.307205
-54.725224
-18.768480
129.006302
145.294067
139.569687
144.764587
133.235443
134.525589
131.873932
152.476379
154.984421
131.927719
142.681900
128.320175
140.007645
-35.413727
-8.159955
124.664742
128.207108
152.009369
152.488647
151.146759
130.634872
175.848373
106.376900
143.599274
150.359909
121.125381
132.643692
160.937775
146.539795
150.346970
132.790710
144.318466
144.487091
136.507065
124.657242
148.773956
131.278854
146.262070
-13.774571
8.656531
-39.155582
4.994771
36.357368
15.886015
145.333511
150.144882
158.025269
130.363297
170.962524
127.925461
146.181046
149.624039
166.386215
147.602966
154.533325
133.348557
142.580322
141.825241
54.096390
11.525724
-28.750782
-1.525083
12.097516
-4.479165
134.313004
133.261993
143.803116
137.262360
151.929810
139.217087
145.223358
148.496704
144.671936
-43.500847
152.799103
151.243393
140.484421
156.670029
123.237831
153.874619
157.227463
145.556137
145.038162
160.053375
121.790054
135.787750
171.418198
144.571945
145.232269
133.191269
146.013565
138.984634
171.766068
138.047455
162.933624
148.035385
150.374619
130.611740
169.570511
130.601990
142.554779
167.697235
143.440094
158.901611
145.981857
-29.853584
23.674072
14.164484
5.263879
-26.809631
-39.312393
-4.680943
25.922359
-35.897713
6.761003
-47.609409
11.039774
139.820786
131.782669
130.171494
164.235764
135.712296
150.800522
170.104935
123.883591
116.503990
142.087372
119.891701
164.331787
147.323563
135.284485
26.663460
22.481388
-39.206017
7.482281
17.851992
-23.450335
-45.721546
156.752441
153.613663
145.793457
148.456177
158.514725
165.931824
145.057877
151.685349
151.072601
168.786072
108.362793
138.131409
156.073181
148.209610
109.957970
17.861357
-2.465851
7.678974
-12.980083
7.699571
1.356673
142.656540
108.671089
151.390915
173.225479
123.555229
109.835701
39.310078
-16.222698
10.039637
112.445290
147.296310
150.439117
140.294052
118.030319
168.858353
156.511948
154.407867
115.004532
160.443604
-33.833073
-34.959373
-34.163147
19.257864
160.023514
142.844742
-46.792294
-2.049468
-40.051746
158.542465
165.317810
134.447617
148.051086
145.997177
139.078461
115.928780
137.080719
85.429970
151.096329
142.618713
140.274445
149.813339
152.499847
144.699356
156.720566
137.746674
155.434113
136.664734
151.557770
145.957291
104.967285
156.501053
121.993469
139.350006
142.374359
150.943665
142.427490
164.203033
161.383499
130.931885
129.621109
143.032791
149.694977
133.757446
141.207138
142.046677
143.989761
-45.136215
-25.984037
163.593155
149.370773
166.433975
152.394073
-179.626221
154.302887
147.464752
148.192703
154.306290
151.882828
113.995804
133.004059
137.306091
146.522217
142.649658
151.328293
146.934021
165.097687
-1.421064
9.845124
-4.774504
-41.081825
19.169022
36.196239
3.512013
8.975902
18.236835
-12.700539
-34.962181
9.242268
-11.600925
-2.154223
-38.813667
-33.002934
-1.708690
-1.864561
-24.684736
-7.310670
0.191797
-25.561640
8.922973
-33.833767
-1.221092
-34.763832
-40.228149
-28.502350
-42.436436
-44.642132
-41.897800
6.357335
7.882693
28.179173
7.834260
-4.632484
-20.807636
158.892227
140.529419
114.630363
110.125175
124.213158
148.845551
155.057846
164.143524
126.328812
-176.563263
88.822350
156.096970
157.675705
145.991577
166.960968
7.084102
1.564230
-2.068100
-5.624238
-2.324816
-0.118694
137.146927
159.546921
147.727127
153.926254
155.028809
125.725174
171.656250
147.182617
145.993515
154.722153
146.798950
139.051086
157.261688
154.847626
138.149475
126.375183
165.259659
126.157494
160.612976
144.872238
129.833771
175.503067
13.460315
7.318315
20.425129
-12.905385
-15.614373
72.934395
135.055435
174.616913
7.117007
-24.180048
-18.670326
-1.603887
-55.503975
157.170563
143.646881
135.125824
165.208374
146.406738
164.754288
113.132782
142.705719
160.866760
144.520996
142.293518
139.270416
141.248825
171.979187
128.289749
144.004333
153.162079
152.054077
133.265060
166.787384
122.282234
133.249008
165.133911
133.226364
169.382614
145.767609
119.623787
112.809486
133.446762
115.424835
139.150482
115.684967
162.324081
133.719254
-168.131012
152.559540
136.833969
152.490906
150.018066
150.618988
155.593384
140.811523
146.498810
150.068619
153.284409
158.212570
145.796982
152.828934
165.221664
158.986038
127.495010
137.811874
159.997009
-40.834972
-16.621500
-44.909100
7.935531
-31.345284
-42.881882
162.609268
142.650375
166.014313
145.412994
138.094833
137.892807
128.861923
147.810974
143.028244
139.994751
160.363892
143.557388
130.310379
129.509369
142.982346
115.348648
161.175522
134.194824
122.978821
156.145538
158.656113
162.310867
121.485451
150.844208
156.897903
140.828186
160.430984
147.710175
143.316315
153.346008
132.647568
158.400055
135.203903
138.846359
147.062714
173.549454
140.280136
161.775513
170.280975
140.366074
129.458740
-35.886036
-40.267223
1.962141
-23.522753
12.691449
-50.669907
167.468170
167.454285
161.547897
149.636536
128.034363
152.139633
143.504227
155.947861
110.435318
150.130722
142.077881
134.809082
171.164337
129.135010
140.325729
171.682343
126.426620
156.957260
157.867920
154.157257
155.239944
166.292587
140.301483
150.739487
159.010056
28.080372
51.104919
14.322701
133.169373
138.428696
145.356842
119.842659
138.059204
144.706482
139.672150
128.254272
158.915054
152.333359
160.411560
134.893448
148.952835
116.650688
135.753403
151.332184
130.638229
154.051514
155.830734
143.032944
151.873169
151.833710
125.349785
122.511566
156.286987
138.332901
171.788727
159.013596
137.032364
152.488739
158.521545
147.477280
153.465439
128.901947
148.577759
151.368668
148.632553
176.074875
116.945465
122.905754
142.867905
117.320717
138.171631
44.996044
147.624252
152.588776
105.838150
149.844574
131.461197
158.254791
139.913101
132.301849
133.162964
136.183945
136.281662
136.381607
14.337728
30.624262
-165.836197
105.212868
148.731079
32.370918
54.134762
156.977554
148.918503
157.358353
131.892151
134.497925
154.228180
155.166367
145.239456
133.103302
157.754852
146.493149
144.846390
-178.616608
170.003387
164.265030
133.221436
152.008240
162.183838
142.839966
152.753769
146.276215
-179.003174
114.830551
166.800598
135.102829
156.419083
172.988586
158.087723
5.940691
-33.056923
-23.815380
-41.377457
-26.009087
-39.005016
-5.284758
146.639908
136.816544
167.339737
146.965530
156.942169
117.460121
161.322006
103.958473
146.915421
161.000122
145.477966
126.705193
123.059952
144.264191
151.258453
141.725433
134.054245
-49.396168
14.211578
41.939075
-16.466463
152.584213
122.820465
116.841133
160.807861
135.720169
145.543289
164.243347
143.266434
149.873032
133.756058
155.834579
154.256149
148.606445
174.872208
146.370789
134.962875
136.527863
123.081039
143.418106
132.361267
124.749985
138.356308
122.458839
152.310211
161.294968
142.830811
130.201614
152.340042
168.962753
148.496033
146.815475
111.372017
142.161026
123.519485
143.505798
-41.191200
-38.557224
-46.086357
-23.961224
-28.073217
41.630497
-8.201403
159.449234
-26.972197
50.354736
-26.640469
150.201599
141.593903
148.734543
26.110302
144.677216
142.577271
171.998337
128.137436
145.562408
161.523239
132.405045
135.743317
155.145691
144.341827
13.436805
8.980628
-41.966515
-24.246662
31.323610
-2.574811
-43.027889
-31.496819
-34.024147
8.320624
140.829529
143.569519
128.519485
146.563492
137.935150
141.546265
142.654846
142.722153
130.565247
163.258636
157.017288
155.569412
137.719269
148.602020
154.257034
13.715383
89.309517
-14.009285
147.820770
152.414780
154.699600
166.158630
141.317108
142.190552
160.020218
146.257385
-31.702864
154.524918
155.774292
165.982651
131.134827
174.473648
152.263092
130.513702
137.436661
144.366592
129.747116
140.315704
134.478302
133.985062
153.342972
173.284744
155.233826
113.450882
163.100952
137.033478
168.455185
162.769257
-39.567444
-36.508381
-50.246456
5.610386
-40.050240
-43.780190
-7.726899
-32.036415
-4.188392
-13.130674
-41.117409
7.508070
-17.165369
160.522919
123.951729
19.994356
-43.424797
-7.970014
2.149402
-0.019782
148.293533
142.819733
147.510361
147.262497
151.898087
162.201981
145.929306
145.306137
145.824371
134.578262
134.362152
129.804977
159.513596
125.426620
133.193192
137.489319
145.530655
138.017029
141.585968
136.679611
136.763596
173.249039
128.382690
153.867508
160.615036
174.498611
148.778320
166.016556
139.410690
132.566101
116.511436
130.994827
145.340088
120.927399
143.514359
150.008575
148.036163
156.273178
121.432533
150.671936
103.505440
132.284393
140.493454
145.381851
170.244370
150.713577
57.634983
-43.650158
143.573746
104.505287
164.461746
140.727081
154.741684
151.690170
163.751984
135.548386
158.682266
119.816086
130.223297
59.428379
119.593315
134.758270
141.212799
-159.789139
159.849884
109.146248
148.731339
167.627441
165.399368
136.528381
21.388994
9.808686
-2.614716
-39.335506
15.799198
13.357389
10.662967
-37.305302
-3.414550
-64.809166
150.400787
145.711975
148.504379
154.724976
151.613327
137.815857
162.436310
137.206711
153.981827
148.537521
172.721725
144.660934
138.983826
156.391464
-29.222574
-107.647926
12.206471
149.045563
146.795197
139.066025
147.951370
148.978241
146.207962
139.749207
111.584839
5.173127
-9.708306
-0.678397
-24.844667
6.155140
15.951695
3.710773
-15.460926
161.745392
27.394793
-7.067023
48.608002
158.494934
147.634750
-5.389833
-28.988287
14.621535
-43.057850
14.408977
-2.946764
15.694020
9.477120
7.734718
28.506329
-5.301380
-32.220894
131.888382
156.434387
122.308273
155.503937
115.093185
145.893677
139.124985
146.759552
158.173828
159.093002
145.899887
138.387665
122.925049
144.342300
139.397858
168.551163
142.855042
160.144348
136.729691
110.072105
157.608826
155.164337
142.270126
117.005180
153.592865
-40.193192
-9.058311
-8.387358
12.406530
-6.859325
-23.841270
-45.281303
-2.032880
40.675133
53.583355
-10.996837
0.644980
152.708542
130.445496
-172.898804
157.584579
145.402527
159.049149
152.486526
146.062759
156.411942
139.143829
117.072701
150.197876
151.712265
136.038895
148.136093
157.991776
140.794174
175.970306
143.749359
137.261948
144.546173
160.666931
-46.479889
-26.654358
16.055265
-71.544846
-24.415375
-50.675892
-15.337011
-17.255146
-24.702524
16.914703
2.948491
51.961178
3.267165
-40.803337
-10.028837
147.528549
132.999191
120.222664
124.408997
144.106064
169.622223
147.899643
162.761688
128.955383
132.670120
139.944641
142.917908
138.011093
114.944267
171.764587
-15.388830
137.509247
137.026306
136.643265
128.272781
128.287003
148.882156
166.859970
20.227190
-5.204394
148.663803
162.925781
158.479584
150.818298
160.815613
153.826736
148.039658
132.496185
166.751801
152.924011
168.600800
-26.870287
138.538513
143.054443
130.480453
167.885254
125.045769
140.285904
142.790237
136.502640
154.709366
147.432541
141.985077
141.037354
152.734299
121.372452
137.696396
147.881180
156.434448
147.926620
120.917702
-43.198719
143.402328
140.379333
16.320948
-21.146917
153.200745
174.697327
139.837509
144.558792
144.893097
169.707489
170.702148
167.263199
140.402939
148.679062
157.580917
142.462296
178.212708
134.390732
138.115356
-2.279073
-17.322048
31.444738
21.842430
-23.298765
-48.005409
-40.782520
156.531586
108.449844
174.144638
147.061157
149.482712
178.608429
167.652176
148.843704
140.533432
126.992455
140.130234
149.979477
136.671204
144.751251
141.785492
126.176834
154.143875
0.792535
69.581329
-46.587582
-30.246811
-47.625771
8.665625
-3.719680
-14.555587
3.330431
152.220215
164.570786
163.775665
153.232162
135.725601
155.402313
134.771927
147.540222
121.278908
123.815109
