# Supplementary material for: Comment on 'Valid molecular dynamics simulations of human hemoglobin require a surprisingly large box size'
Source: eLife. 2019 Jun 20;8:e44718. doi: 10.7554/eLife.44718 (PMC6586461; doi:10.7554/eLife.44718)
Supplement: Figure 3—source data 1. — The zip archive contains a README file describing which source files correspond to the different panels. [file elife-44718-fig3-data1.zip › figure3/panel_B/box3/psi3.dat]

167.197403
167.963211
160.320633
157.216202
141.445099
157.969604
145.347839
128.508865
149.527283
124.199745
139.287399
148.082062
174.311127
-176.315750
-135.899918
147.592102
147.413010
162.849350
131.178345
104.831451
172.341446
133.085648
149.150909
152.204956
107.277184
144.610062
144.585892
134.366592
144.228699
149.694702
158.241348
24.664644
141.281418
147.855759
158.474060
-26.455397
10.019753
-18.573967
15.539339
26.540932
7.292021
-47.519558
130.052307
140.814346
147.220032
143.339920
139.398270
129.294022
140.912415
141.711456
143.392746
171.597397
-10.871110
-36.046856
-8.822629
141.531769
144.378479
29.486124
133.171448
155.795456
105.853630
168.950211
117.551582
154.368622
138.674835
152.821716
151.700058
134.905869
133.612701
160.782181
162.774414
150.073959
148.741760
12.398183
6.988113
-2.293540
7.501323
33.909012
-21.447620
-6.978703
-29.605474
-2.774317
-42.328232
-1.941385
-12.280742
140.279373
129.278656
139.220795
150.967392
134.700195
134.732193
143.741150
156.461533
142.331802
-28.609964
15.029451
-19.733320
-46.365860
162.407928
149.636200
125.083023
124.053192
153.396713
153.927185
150.289169
147.938171
136.005051
157.997864
136.460403
162.274506
23.714014
0.533025
138.866364
143.369217
118.200363
148.288345
142.015656
132.242126
135.232941
158.897842
138.376450
148.627533
19.371956
-4.787697
22.788540
-19.042252
7.482727
-35.960709
44.086552
-17.970675
171.049423
154.229538
144.038712
148.682510
143.366135
142.972687
131.080475
159.214554
154.302979
128.128891
155.704712
168.520782
143.076416
150.303543
159.903061
3.262188
21.023138
-33.810585
150.770050
131.342834
138.683670
122.433090
153.624695
140.515701
154.363205
157.505096
153.844406
153.640762
133.302383
154.213562
153.272263
135.025131
146.447464
136.302460
149.875977
151.676208
170.926315
147.293198
139.931549
103.499115
146.688385
145.100647
-27.599562
-4.641862
140.906418
144.338684
144.431580
148.896423
143.326508
143.126938
167.185471
142.954681
166.201416
124.384949
136.689301
-13.624836
127.764366
143.818237
147.453293
144.356262
137.481720
121.328087
149.497559
148.105667
168.149567
135.160797
135.967133
146.360092
153.782516
145.440216
147.625946
138.834457
-47.717594
158.292282
159.979599
127.262184
147.080978
175.122620
141.563446
134.613770
107.432739
135.988678
160.810669
159.458878
155.403214
169.682281
132.788101
-169.804855
135.775787
128.366776
150.101578
148.205643
117.880112
171.128754
139.712463
145.615768
157.776077
141.195511
143.987900
158.981369
147.548676
120.519653
136.360840
56.122643
1.449424
129.735886
162.962372
170.523392
137.111176
139.636932
15.355089
-52.539322
25.830416
-1.728390
3.916217
164.322739
161.797714
133.249008
147.106033
116.230583
-13.548251
127.498589
134.084625
150.799606
164.707626
96.794037
-1.053691
-7.710830
-41.478905
138.529495
178.028687
155.580795
145.508987
146.232971
139.003174
116.465263
-40.655491
10.825201
-30.035233
138.460190
148.401047
152.996994
166.243973
156.873428
145.430923
128.632401
150.243988
141.448792
167.167542
150.625656
4.615370
145.598770
144.497955
141.432358
-34.976494
109.144035
148.692886
152.594177
154.654373
164.036987
137.825974
171.741684
126.447502
168.607941
153.945358
-15.099041
142.338562
158.515854
147.744766
141.594315
25.119268
13.877037
-37.280781
7.140865
-32.916389
12.561435
-46.325268
-39.036438
-18.649096
154.939896
126.927322
148.374466
147.671860
128.742279
123.790260
-41.905060
101.901779
121.705399
149.936966
151.398972
154.033005
-102.697655
152.828445
141.197052
140.506210
139.748428
139.823181
160.505005
164.321472
113.337517
144.882477
176.101273
125.309509
126.564217
-155.145828
-163.789642
20.784166
19.250128
47.303802
146.425217
142.773666
138.285568
134.321503
170.353043
147.656464
137.313568
99.904472
163.410660
139.941956
168.976944
146.151321
164.686722
136.153000
173.350159
136.887070
139.511215
175.525299
152.550797
129.052643
119.305527
118.478439
110.767319
159.247940
146.725494
156.883240
132.320587
144.541580
147.161179
152.016129
143.270660
137.102158
138.875229
175.333801
-176.265747
161.628860
126.954437
120.424782
147.812027
170.961090
144.169495
127.953957
132.180679
129.498291
149.278168
-18.036329
146.696716
-43.138054
-24.029640
-23.281614
-57.521652
7.085292
-8.018096
-34.328201
-6.605567
135.265350
141.336243
-26.132231
-10.635098
-13.769250
26.209545
-28.483736
9.122746
10.906705
8.202576
6.769323
140.051819
150.673752
139.023331
107.817650
-33.595348
6.730650
137.384918
131.973694
146.902740
177.091949
147.694031
156.167480
148.617584
139.268890
162.862854
135.241486
150.693985
138.418076
159.124969
127.818130
134.467194
1.766246
-15.221998
-3.096677
-42.383450
1.050902
-36.953442
157.909042
144.212234
139.702011
145.924667
140.113358
172.579712
132.204514
161.504898
-1.844935
161.525818
101.924858
150.117020
175.067459
124.376236
137.081741
131.338287
136.759293
175.024704
143.283707
112.374313
139.608124
147.967499
40.615856
-45.602081
-27.681782
-17.372332
-6.602419
-9.743743
-10.713145
-34.503746
-42.106056
150.483673
149.670349
154.104050
111.646591
158.899399
112.063210
145.455994
106.880264
155.678299
158.498367
148.146469
143.401306
151.398422
123.672562
144.453796
124.983742
115.089668
157.254761
139.469757
132.414047
128.089035
148.980453
-176.893600
151.821457
143.384430
142.722855
139.776459
153.998184
142.894226
119.257278
122.264488
145.065720
131.822418
154.777451
3.711512
5.645870
-97.467461
152.972824
146.418533
141.291397
166.630341
147.233932
134.272812
172.522598
139.089279
165.708893
121.719978
149.718781
173.893936
152.883820
159.124329
147.974030
154.445557
157.738571
160.308517
148.597488
149.427902
145.018234
128.586426
139.019836
48.362156
-1.234797
-24.984621
-1.623171
2.386057
8.338799
2.162022
-22.976843
-50.857471
30.379478
-1.732800
-38.227535
-11.872784
4.693857
148.667603
145.229172
161.824142
148.394943
179.673126
171.292526
149.173431
131.715210
140.271011
149.888947
159.816208
165.580826
160.280884
140.928329
-179.004150
151.189468
133.904984
145.888077
158.881622
164.461472
134.538040
153.561325
127.875832
164.525345
126.254059
135.656937
135.621429
156.273071
144.881485
168.292221
149.901749
148.955490
146.845413
141.214966
143.193939
139.139496
-39.412025
29.511274
109.527954
145.229660
164.927750
142.895340
151.321747
7.524700
-13.483081
-14.807175
-5.546482
-9.918077
2.302398
-84.224831
145.521439
-102.408783
4.751430
135.644516
169.054337
137.913452
124.734299
142.387695
141.825790
149.600235
150.047501
135.136368
136.108551
124.905510
138.194931
140.803909
149.247879
150.276779
178.301178
144.318863
152.919724
114.943199
143.959717
142.893021
161.303528
168.658295
159.063507
134.930542
154.602417
167.697464
123.147743
130.818726
126.404259
148.016846
148.538971
124.714249
-21.512329
150.596588
133.277725
139.420547
169.891983
156.571075
138.438858
159.558350
135.587860
151.078903
113.747528
144.018372
174.638779
155.431976
-9.425000
2.228971
-1.766357
-53.993385
158.876389
134.504639
143.632492
158.601120
159.565033
163.501175
159.805038
152.953232
144.892380
144.978195
148.928955
113.121925
141.326813
152.673920
136.656036
147.496445
149.212479
162.439056
144.291351
140.979324
3.686314
-27.988382
-31.730034
4.317608
133.415695
143.297501
155.917175
149.815308
150.061768
143.137482
150.655762
148.494827
151.469742
157.473221
153.327209
127.608200
158.453079
179.225937
173.859421
138.122726
114.004921
147.186447
115.071770
133.450302
125.276947
144.158691
148.761963
147.792389
146.378860
19.195412
-20.122337
2.993429
-8.592308
-33.013210
-19.695333
-30.042530
146.341537
134.055222
147.147980
161.936111
130.185425
137.851929
131.072205
136.906082
115.397980
147.870544
141.275314
146.895813
146.308624
-40.737324
-25.023006
8.296850
-49.782890
5.783571
4.059267
121.118317
152.826202
147.650116
151.389114
163.519119
157.692505
146.777420
146.711151
162.463364
157.773621
123.587440
142.068344
111.999916
130.191727
132.070053
132.671234
-174.220963
155.488449
133.005447
171.419769
161.676437
169.306290
166.549744
137.736420
151.303650
155.126068
132.695084
144.610016
119.869743
133.425156
133.278488
147.091339
115.768311
130.328201
150.278259
147.419113
159.516632
155.935745
167.026901
110.685448
153.172241
110.672844
141.918243
115.811028
137.238846
153.977982
-0.616120
-48.380722
7.776021
160.289291
164.607330
161.311798
132.854477
171.318604
120.018890
161.432587
156.056763
173.090942
151.037994
157.825089
158.435532
143.787567
170.367844
144.545425
139.120377
151.740128
138.817825
119.328156
131.820984
133.461746
146.898590
172.601486
144.750534
142.672501
133.675430
120.791237
161.051361
141.105530
148.134674
142.410156
138.177734
98.987862
145.246948
142.971024
151.878784
136.912964
154.473450
133.547806
151.853714
164.066101
140.074829
137.969681
158.073257
127.242935
-47.457989
-21.468094
-7.165000
162.423111
125.767342
115.655449
140.839798
159.620148
133.284195
147.689651
140.003815
126.888939
117.329460
127.736961
128.737167
142.223526
-8.289344
20.432358
-37.738380
-19.063961
-12.359886
3.870447
5.556225
15.362568
20.777765
153.937897
157.539337
139.460373
150.451294
167.586990
158.234085
123.439758
125.823822
139.688553
135.896164
124.623146
179.757706
143.580261
143.370804
141.390396
143.697815
146.961548
144.135651
159.102432
138.705948
158.753708
167.167175
125.281807
131.260529
155.255005
140.438538
149.374435
150.797256
175.405380
107.061005
141.166000
124.771393
157.610916
143.512787
120.172485
129.793732
133.366562
133.643600
173.077057
141.923676
151.520782
149.554962
174.274796
128.164215
129.196167
4.458916
-13.727894
-0.825194
9.116519
-43.368927
10.533303
-1.445233
15.388393
-19.204685
-41.135902
6.458193
-11.384581
4.953928
-2.424950
97.921288
142.798462
145.075897
129.725067
149.125534
-9.582546
125.695389
170.985931
140.682236
138.807755
133.897873
142.499283
131.686829
137.479965
140.253830
144.482285
147.988297
146.523911
147.182129
143.931015
135.685959
151.801773
128.580551
164.977310
143.195770
171.657394
145.067078
146.780823
147.692352
162.831604
165.307938
162.544098
134.207001
148.720383
154.335526
152.804260
146.816177
175.786926
150.011856
147.821930
150.430588
137.556396
174.245850
129.774567
139.412323
150.529373
138.675674
141.538376
158.201614
144.247437
167.446793
147.643936
-21.539860
115.010559
19.941326
144.794266
147.490479
150.962875
171.343872
23.839388
5.208910
-37.115807
13.460872
5.488980
24.602850
-42.077095
151.085495
164.330017
165.617828
-44.351826
5.521303
-42.256706
-25.570084
-41.300903
-38.964775
20.796366
-16.607920
145.157578
140.312820
139.960022
148.295105
-178.375366
145.973450
150.211929
167.334015
129.256195
149.987411
136.300903
123.156883
164.497116
141.239639
150.315414
165.350327
145.531006
155.120178
135.420135
125.350410
144.992249
171.136490
-6.471599
6.958718
-46.620300
10.355410
1.591147
40.601608
141.509460
148.627975
141.468079
134.681366
139.917831
-2.921479
-38.698383
-4.014394
9.406569
18.180420
139.867050
150.149597
139.122040
154.860672
149.493240
135.056427
157.109879
140.499268
138.453781
135.396500
-12.326705
1.336620
1.573585
-6.381346
132.467010
136.366180
144.839722
162.983582
145.523422
-9.652230
-41.305080
-45.535152
5.426539
106.294441
170.364182
146.502167
133.724380
175.395676
165.135727
143.723846
147.213058
170.755508
133.986237
114.593712
145.596191
164.233978
128.658279
151.580658
6.916109
-42.862965
7.194375
21.714087
-29.042177
153.940796
142.972656
163.932816
111.307640
155.321930
139.915024
131.710602
153.331619
135.260666
146.639938
129.232239
166.426880
171.939575
113.195992
162.673508
148.197021
158.367950
165.136856
141.122208
166.486542
137.094406
-17.690981
29.965702
-22.126371
9.124082
23.030184
-49.870926
148.734238
117.161400
23.711763
-6.419120
26.208061
160.990326
131.826248
151.764847
128.114975
141.188629
163.816238
148.048782
156.221786
156.596375
179.219894
138.750320
133.023666
132.488052
120.959381
168.117081
124.062691
148.462097
-87.555168
-31.470371
-28.120989
12.706861
-39.685551
7.861324
144.297531
150.508347
145.145203
148.440231
143.706680
136.265213
143.432678
168.471039
122.302086
146.227951
156.422119
154.269943
151.039062
142.678314
126.990379
141.169846
143.162354
167.454987
161.144073
123.305016
148.043030
129.009659
162.533325
156.395370
127.160057
131.390488
140.377838
128.568512
138.092316
144.405762
135.494476
161.203903
174.419754
130.542130
140.029068
119.858383
170.264160
128.940796
107.974533
154.344437
138.226089
145.285492
110.039833
132.707214
151.982300
151.532303
154.382950
136.459305
141.563416
140.540863
129.784363
-179.244873
149.334106
134.898804
124.473595
131.376801
147.067810
159.391052
148.022995
170.424377
137.770844
163.448364
-137.381577
143.753174
-13.637980
115.876938
144.633011
141.794479
139.193512
169.872192
131.592484
131.492752
170.483429
159.875626
153.046204
153.496094
134.735733
156.630402
133.721939
137.877228
-159.643982
102.817085
155.742050
158.671158
143.696838
141.958252
139.643097
133.073761
155.731567
127.779060
138.491364
160.137543
122.709930
118.659874
-45.045601
-23.513569
10.527025
151.434387
162.683212
143.585129
151.621399
129.565796
119.340363
144.697968
126.514915
152.951645
-8.658550
-42.485092
18.114862
-29.781702
-26.101688
20.352177
-32.095333
-0.729542
141.054398
159.358749
142.416992
1.614346
120.530266
148.895706
141.312332
145.357452
150.440170
115.781166
150.632034
165.890427
172.535645
151.538712
138.114395
2.259061
9.113005
24.131502
150.756500
141.540176
152.735275
140.400177
141.365753
138.660477
136.433182
142.197403
-170.810379
23.807098
-43.359478
-45.988224
-43.464928
-11.742607
-50.089336
149.451004
151.776474
127.503738
130.338943
158.496109
132.888794
135.392120
160.039322
133.865082
157.392197
153.229248
131.757507
148.766922
130.741669
156.709763
159.338242
125.226044
-10.383338
-28.618792
-42.048679
-16.369694
-21.859266
-47.110771
-14.675458
142.381897
153.878876
169.042969
151.174911
111.383034
139.927216
149.804260
135.735611
138.903900
-22.068916
18.346865
-53.610672
-0.908060
18.440763
3.048124
136.368164
145.799622
161.888794
161.442245
152.510986
144.539902
164.365631
162.812897
137.595963
155.710159
161.029755
118.960892
153.578339
143.427246
153.528458
18.789454
150.672668
145.745132
125.654816
134.825089
-33.875084
32.305546
-7.841123
-14.266394
-40.572330
-13.367985
139.037277
124.007545
174.468933
130.679779
105.547455
124.588928
154.274643
165.857941
117.451042
159.589462
160.623932
155.456894
144.852386
168.710709
107.731995
128.670135
172.416306
143.344925
148.098282
145.964279
148.859970
157.197693
139.475449
160.232239
121.317146
157.892746
142.963440
159.800491
117.522552
142.397354
155.277588
155.114487
-9.852312
-41.105175
132.243393
147.662888
136.029312
143.201279
147.210205
141.798798
159.379227
146.952377
155.846008
161.830124
-19.889561
-26.286049
8.990402
-28.452385
-29.880447
-39.266750
-37.007454
-4.600576
-16.202320
139.725739
-0.681849
17.358280
154.166595
148.194717
116.459816
148.693115
170.588196
166.319305
152.686218
156.463608
119.367302
155.690674
-36.186390
120.494804
143.960602
140.267075
123.900024
130.270737
176.990189
144.623154
146.709702
135.078491
156.116730
151.588028
150.702469
160.867325
146.313126
137.936447
157.882217
136.868500
156.894760
152.658661
132.685303
137.877502
167.172867
157.385483
137.338287
150.386597
137.152817
130.405991
171.132706
147.928391
138.796341
139.322601
12.938111
154.466629
168.429855
122.306602
158.910583
145.214081
137.573074
139.395203
108.408432
127.707657
159.251022
131.535477
144.404068
144.266479
156.298141
23.828350
174.603806
-148.658218
-147.764847
-171.047989
-137.523514
149.928894
142.282303
157.774475
143.913116
130.311798
142.866425
158.552551
117.094383
146.699265
136.769730
179.699966
157.389786
140.914001
154.863495
149.167068
121.594162
160.328339
149.748810
144.845139
148.222961
126.575241
134.453781
134.606094
114.862259
-20.495579
-51.043205
142.930450
8.203246
12.837701
-29.667246
8.112636
15.535273
146.510590
166.976257
121.798630
167.460022
134.781174
126.345062
166.311935
136.573883
132.210144
172.999878
133.469971
167.056931
124.239594
133.875687
157.841476
115.787735
140.713654
147.033493
132.202011
147.460571
174.066559
130.709427
167.929169
168.836914
123.835587
-1.308507
-4.750895
-14.688138
161.892761
136.343781
172.950867
161.500046
144.961243
132.080612
151.757507
150.279648
133.590347
110.884239
142.124008
154.336975
145.862396
149.544418
163.643570
105.625198
132.164948
144.061111
-6.631287
-21.118034
21.655638
-43.915882
-47.165112
16.096874
11.948982
8.065699
-5.701933
148.157745
154.191696
149.688965
147.577850
146.059311
4.692271
-24.374966
9.875895
-6.076541
-14.070043
-40.017132
27.650543
-25.965441
-94.649178
146.064651
154.768814
152.930801
125.949776
161.442352
157.327148
146.208359
138.821274
142.020889
-24.000809
6.694422
3.870396
-39.097256
-23.526533
22.485630
-4.406556
-41.147038
-2.375946
-0.158259
-2.689700
40.566216
-3.136439
-24.033625
130.120651
140.083405
-177.677200
128.832474
158.134338
166.768036
153.317871
158.020645
140.719269
169.893509
144.033768
110.179718
156.801086
154.573257
141.054688
144.925537
143.331604
-168.931702
178.722198
-124.400139
142.726471
139.755203
160.894806
131.560974
159.736313
143.081970
135.377975
34.592068
-3.181554
-3.584028
11.021605
-21.208609
41.569962
-40.365131
-38.930893
-15.040090
8.639497
134.934128
129.541336
133.922180
135.689651
128.095581
126.458633
141.472000
149.251068
150.603409
152.752594
120.214546
143.698624
-43.938560
-16.342905
0.749910
-37.192295
20.912577
38.859406
-6.367351
-25.403576
4.159300
-40.733978
-16.836481
-0.410693
146.940292
142.600632
136.717590
155.712906
147.203705
15.771264
-29.137455
7.433131
-15.730049
27.845547
-24.647854
121.011902
159.608551
-164.193756
-17.215439
142.089630
123.036285
159.403412
150.637589
127.039268
142.659470
156.936707
-19.401442
-3.277695
168.477493
-16.498241
8.856653
7.682730
-41.676670
19.946442
-42.504482
-65.171501
-48.702332
-30.203068
-39.324615
-17.283041
9.398729
26.482145
133.904510
147.298843
158.985718
134.051575
167.557877
135.001785
149.023651
168.253006
159.955902
148.506165
178.266281
143.663116
131.519043
138.894241
165.403625
138.597534
122.567085
138.570572
122.482445
133.713348
173.195694
130.007980
128.677414
169.869186
147.089264
154.188034
139.372086
124.274452
141.279099
171.631058
-14.028331
0.382061
-7.743037
-28.522575
-22.947954
-42.533554
2.127713
33.217991
15.752659
30.361042
91.525665
-156.654419
-147.113312
-155.817520
-152.220734
-163.576935
156.385193
-136.957947
-173.079224
169.117340
137.898605
130.661560
152.285919
155.308075
148.473999
143.096298
160.311905
159.491409
150.598648
137.388535
131.647202
168.898346
131.720001
144.156128
159.545349
124.870331
153.669632
139.338226
155.466766
158.042038
156.741943
150.044098
149.081619
16.966190
2.733231
126.911469
-166.691055
38.432625
141.103607
158.480316
139.274994
159.217270
-167.186172
140.640671
160.057831
138.662613
121.386932
160.665512
86.036049
146.260086
154.698563
117.930161
123.471466
117.670151
149.458099
148.388397
147.797256
108.960785
138.151947
127.212349
121.664131
140.181931
157.473221
127.094551
160.261169
118.219971
120.272110
135.417206
144.810577
164.746140
168.879730
26.979055
-1.299955
151.761185
143.613373
162.123245
159.090378
152.764938
132.394897
-44.263680
-38.154720
17.402901
-15.035653
-27.725519
-42.415562
-6.972488
-37.425800
12.769371
150.348877
168.968018
131.514389
162.484650
179.171021
78.017532
145.162720
141.266663
126.044075
144.611496
153.497681
153.817093
159.089935
-48.748005
13.501786
13.065906
19.797094
-28.971256
34.012234
-29.702711
-6.832308
-4.980473
-9.386739
-58.929298
22.784599
-0.566828
7.862547
-37.952877
136.004639
145.582581
128.223114
156.522690
154.306046
102.368401
147.350159
124.652954
121.285286
150.210007
152.819016
156.044327
147.965256
173.116577
122.111649
149.679245
137.599716
167.772369
169.135910
148.429306
145.902390
120.838348
156.725754
144.706726
149.937851
160.125168
132.887527
133.033081
136.952026
176.165848
111.255028
152.158020
135.538834
149.040588
163.300522
159.888046
121.416550
148.420410
132.066635
84.222534
168.046188
138.276459
127.244713
146.530121
131.921112
161.626205
166.386108
159.737305
151.439331
160.315674
123.593964
139.396088
135.381226
131.900726
115.936363
149.258560
152.522552
145.113022
138.087692
136.966736
155.112549
152.084747
174.566345
130.910110
140.453201
148.044098
153.889023
134.424759
134.212906
126.927147
0.777329
163.110031
139.783249
144.293396
141.883240
159.725693
150.106018
146.170822
138.370010
152.408951
148.700119
161.245468
144.563629
155.423508
144.725662
144.844788
56.795364
157.760223
125.202606
154.769379
25.569199
177.331848
175.797729
45.414669
-146.117157
152.509735
157.472076
163.967697
120.582993
137.086517
164.777176
171.402283
164.132538
122.423706
149.155655
138.558365
159.369614
141.376938
128.491699
165.981628
140.385498
160.485870
135.615631
163.383682
161.133774
-173.246506
130.528671
167.809113
142.458786
154.384186
163.110474
128.697891
143.480133
147.408951
151.676575
163.243469
122.359993
128.934372
145.959625
152.918518
137.628830
124.840836
156.194016
151.888336
-33.380497
-11.253071
-8.327937
-3.446453
9.880792
-30.690033
135.843704
145.731598
159.564819
157.442200
152.017319
142.408112
142.134094
144.586258
-48.595387
6.103067
44.994587
-15.234026
10.006396
11.640260
-9.357736
-33.658844
-61.367107
5.301084
-35.005173
5.568275
148.360519
151.805481
148.574097
157.109146
149.815277
169.902725
131.854828
140.207825
145.105713
115.314354
150.886551
117.921257
152.255417
138.350235
150.248428
129.441223
139.869690
146.301880
152.685028
137.366104
147.421204
129.644760
155.673340
144.998047
164.862381
147.179306
146.389923
163.054306
141.759750
143.992233
151.981293
154.457169
162.742371
161.811554
129.599838
132.590210
134.254776
166.960144
133.492371
164.279892
141.172211
148.045639
140.872925
143.156250
152.039352
134.356918
178.229980
-55.338531
20.367794
130.193207
141.948105
137.237457
158.679199
128.170166
126.841866
148.703735
134.315063
160.809631
154.788101
125.133537
146.864136
145.085037
141.975037
-29.091175
-6.876860
-12.123804
-1.156568
2.069708
145.964508
140.127136
179.313843
159.553635
156.892181
137.621185
154.160233
158.054291
173.473419
138.064117
136.509247
139.012512
133.180542
140.692383
150.720047
-44.012177
-16.246773
-44.252781
-44.283295
-7.472046
-12.778977
150.325500
142.112900
128.991882
156.482315
157.673950
127.550896
156.790085
143.152252
160.304291
149.817917
150.479324
144.457214
143.624176
150.095932
133.783112
169.711288
149.634857
134.487656
123.906876
162.880707
137.603287
171.464645
-174.680542
152.897293
151.296112
138.463516
155.441879
136.756744
157.975525
118.471581
144.938965
156.063217
138.797745
159.284256
158.652847
157.563446
131.797180
143.119812
152.653595
139.513763
114.769394
138.529434
140.001862
136.828400
118.251167
169.928299
127.085022
117.659889
128.661377
139.099854
147.844635
108.235733
147.028915
132.567215
159.489456
124.221558
138.346848
145.393570
146.995193
135.808746
143.432266
127.593338
162.420990
126.768005
141.643875
120.922264
-10.146446
51.651772
-21.529961
143.279709
113.339241
151.249115
148.014969
148.592041
160.293152
141.428528
122.492004
146.234344
151.784882
124.889961
172.289047
151.389084
144.090378
134.063889
169.192474
125.565643
28.332151
25.585556
159.164764
119.423676
144.219131
144.528427
120.961060
4.627831
-39.885426
23.980524
-6.907652
19.393400
-43.209251
48.695671
-35.882187
-37.629444
141.623444
145.691330
142.007080
154.730316
159.603271
148.385773
106.424973
153.335724
134.952423
162.148636
151.322617
155.671936
150.123489
-48.347446
-15.419739
7.432893
-3.205646
-39.801655
152.439667
159.416763
132.025452
142.004059
129.737747
-38.856705
4.424299
30.555529
23.243696
-35.761490
4.470454
-27.888304
29.947380
3.652483
37.963078
-29.861206
-37.548855
3.651518
-10.860891
137.961105
174.427734
127.161125
-1.452930
-3.625904
-35.851437
26.790659
139.791275
-139.148453
133.786972
137.722595
136.662186
151.358154
128.804092
147.348038
16.001165
-41.529404
6.047631
9.945877
147.416992
171.588776
145.742462
143.463852
141.071014
150.043701
169.974518
152.321396
161.111984
144.143265
158.572235
145.308167
152.991135
156.933792
115.140167
152.194016
148.363556
151.909348
142.430878
96.561363
161.615646
157.936035
134.449158
144.125412
140.004456
147.622650
142.315521
144.815933
-36.735558
-9.957793
-14.212371
-25.284853
-4.983383
7.416905
-20.205873
-46.553829
-9.781989
8.851572
-3.405248
8.947555
14.114393
152.838287
150.613464
12.423956
-31.790123
-39.494228
13.191271
138.908951
149.865234
120.575287
148.107697
141.512863
125.586220
156.820923
140.977997
130.408722
157.771042
156.256027
139.508804
155.924820
162.873352
151.845566
110.657417
132.622772
144.118149
146.355042
165.352020
163.510101
113.060776
155.130753
141.827164
136.573166
156.713257
141.991470
137.294556
148.791809
140.719437
143.778015
153.239639
140.372284
145.378845
147.096115
143.860992
170.394043
146.823044
159.085510
147.779602
145.713547
155.757095
148.981995
156.549423
155.277313
155.424896
169.427246
136.893799
162.415741
146.582932
134.488876
132.449020
151.911530
141.497513
131.488815
140.996368
142.073669
122.711090
149.004669
155.301773
139.866043
155.797729
148.305237
133.593689
162.319931
132.101761
168.623657
155.321075
179.377853
166.458496
-3.722996
12.489092
149.497314
50.016125
-37.446186
-18.671703
6.723099
167.538910
175.024597
124.566185
136.787827
168.479935
155.174164
156.263733
143.369629
128.703720
178.087234
151.663147
138.749756
139.942993
150.257339
145.042267
143.404312
149.261948
148.044724
125.156540
149.170364
163.712326
137.807724
166.793793
155.456833
151.298218
157.433670
137.730026
142.753250
111.166435
127.109665
127.423828
150.686478
165.868637
137.520233
158.614777
153.101807
131.423645
135.437851
126.154106
157.557709
169.518936
125.424973
148.835495
120.801094
116.354424
147.103790
138.607727
121.585007
129.230774
97.718773
151.720718
151.994904
149.181229
152.860580
143.390625
157.715897
108.115799
134.773453
126.701492
137.407272
-4.692688
152.506516
167.647598
0.849267
7.790445
3.831752
26.171228
10.650169
-0.088469
-50.505539
-11.282679
4.370987
135.915894
131.180038
162.165512
150.688766
141.653961
-2.781926
-2.706748
-27.860479
6.123815
5.735554
142.711685
150.440720
125.789787
156.184891
148.582474
139.470093
151.278671
149.281174
136.346725
126.257927
142.093948
151.691422
149.953751
122.131989
131.768448
108.604088
158.879150
140.001755
-11.817282
3.899279
146.983170
126.968842
143.741119
161.372314
147.463745
164.959564
160.362976
-92.906982
3.779889
-18.292877
5.093738
152.402145
124.895340
145.105591
126.515488
123.792114
141.438080
151.287048
146.315628
128.199478
150.225937
153.876450
170.121765
154.130524
145.988953
138.338898
126.995613
143.772507
109.694000
168.684952
-3.002635
56.807953
-48.094166
-11.112569
2.085159
51.185200
170.193115
136.876663
144.902405
143.658127
-44.900234
-18.727806
-50.712696
-1.361281
16.942581
-33.584934
-45.826740
-32.293922
-29.395769
-27.913181
33.681904
31.738470
124.497292
150.153046
17.567472
23.472088
0.868856
8.954118
17.664080
-20.914394
14.082666
-158.466202
130.575729
141.282013
151.979111
147.352448
148.584671
134.751160
139.132172
144.809296
131.072433
154.384201
171.346207
148.629471
140.280014
143.965881
-10.718747
156.559464
140.370972
137.608231
155.115585
158.377457
152.147751
151.794769
145.800629
147.285446
155.970856
145.445831
139.422256
125.919861
156.155716
141.998779
153.644073
143.936249
147.632050
154.981827
136.459915
153.201080
133.675949
148.584305
128.774979
153.335724
151.165802
147.174225
142.730515
142.903503
152.344910
159.307220
137.807571
50.902786
-154.337997
8.716859
-20.994656
-23.148079
-1.034386
-44.248867
-30.618193
-48.909561
-38.034489
-10.964563
144.026627
158.683289
144.766968
135.316940
152.761505
161.987976
164.053070
12.598924
-37.803265
44.184879
9.605352
17.135502
-38.533264
-3.372259
140.001038
115.847488
164.248535
131.310425
120.339508
163.035400
127.042274
117.732727
156.686356
164.725677
143.936386
5.651214
-20.130407
53.837986
-8.112127
153.626526
143.943710
153.538239
173.091965
138.883453
23.310274
53.739014
136.574585
167.769150
125.933640
111.649902
141.759537
151.106064
161.873581
174.334702
125.419121
130.040649
138.132462
157.819611
134.890884
174.569763
175.017944
145.829102
124.030396
140.171585
152.708603
143.227417
128.687103
129.007523
9.244394
128.182617
159.340866
143.380737
150.623505
121.574890
159.396301
158.775848
139.362396
178.837189
159.174500
-17.454575
146.192795
136.078156
124.477570
142.185593
123.270920
126.598312
148.635178
140.496170
137.644089
152.466110
138.833435
71.440269
6.894123
2.046505
172.268021
138.314590
-149.096756
17.476852
128.699829
142.490219
131.747070
154.605347
149.601761
102.761200
138.117096
131.480438
154.440887
145.678467
153.026794
130.861450
152.084778
145.506699
22.610041
-9.167847
24.652390
-29.032249
-39.451756
-6.413895
-5.938348
148.878128
162.024536
105.879883
148.316544
163.044662
125.046547
133.931519
144.514862
143.932114
170.885513
146.516846
127.918602
118.775169
139.468903
153.731598
-23.918774
-6.053398
166.124847
140.923477
125.956512
139.173996
-41.130753
20.620131
13.470464
3.807143
-2.727854
8.850795
-35.228794
-43.104729
174.890762
152.127243
144.045410
159.369644
125.037506
124.477898
152.414322
142.870041
128.287964
156.297607
136.238297
150.618011
114.580284
146.163147
3.179338
158.617081
144.064987
142.828949
149.396667
141.198380
155.696579
137.530853
145.167969
137.278107
143.704102
172.135590
118.835808
160.418533
150.458206
150.445038
147.290955
171.738022
125.016609
135.608688
122.243355
162.876801
115.667786
146.348129
143.815781
145.167618
119.540848
143.639191
146.657135
155.804855
120.619057
151.374710
164.791077
120.966522
178.745850
155.516815
89.389618
155.307098
-146.792419
115.556152
134.073700
130.849731
154.975815
121.929741
-29.292631
-12.444892
-24.963995
-49.448204
22.667461
-19.125282
-5.097698
-33.961464
-151.613953
140.613403
121.653465
124.746269
153.429642
139.114990
135.913361
153.263168
156.672150
140.061981
142.250748
148.152771
179.219894
173.304199
147.980637
157.838669
147.740829
124.862350
141.365982
145.988022
151.057281
145.575974
159.319229
142.822128
125.180145
151.329102
122.435051
155.277893
-17.475399
171.641434
122.440804
140.779663
-48.564217
-22.160627
-27.206278
-11.101720
-39.832684
-26.402576
-10.033268
-6.546762
-25.130110
-18.618538
20.424992
6.373168
161.466263
139.411987
122.771103
140.733078
119.651344
146.411270
143.660675
168.203842
152.285843
130.634308
6.293014
5.521906
0.461401
150.987289
145.465042
155.427917
146.562988
142.190018
146.754669
105.067665
165.104721
168.108582
153.326752
133.594406
143.042404
174.104019
130.134750
134.369385
135.872757
137.381607
151.129944
157.438293
179.934387
145.743958
157.937973
135.480560
5.795894
18.012434
-35.017559
-24.825266
-20.894707
-37.754360
-8.119506
21.194567
18.872435
21.970360
19.735737
-16.039686
-40.981102
-44.838394
11.198426
144.805664
149.282990
112.543068
-8.337952
6.788534
68.654274
-43.578224
-15.577319
142.616302
103.740715
145.530273
146.882278
131.720795
139.478439
159.318390
147.789993
172.799316
146.611786
149.022141
147.148056
171.154144
155.297577
144.676926
135.325089
141.028900
155.323425
106.112328
37.874878
65.358963
-43.732471
165.848297
141.847595
167.809753
136.357513
135.238983
141.941437
2.551136
123.775085
175.276184
3.776624
10.063821
152.918533
141.453186
144.124039
146.090546
123.208038
120.886887
-7.349696
9.055035
0.625263
-25.047499
9.816642
-49.966179
-5.485408
158.544098
143.348877
144.544174
95.638855
147.440094
124.984726
134.900482
150.165604
151.905319
155.754486
143.632736
142.071747
24.836731
2.557113
23.710243
1.147395
9.208717
9.239354
20.220207
-49.864670
-36.119404
12.261846
8.268235
-30.477514
-30.252180
16.916922
-24.785957
9.726172
134.813293
145.343582
132.649063
140.172775
148.004623
148.308228
112.688103
106.875793
-13.480062
-14.861104
177.813568
151.579315
161.866241
-42.851402
-13.966673
179.980194
160.273407
156.366028
159.979797
154.173615
143.029343
155.701340
173.113419
146.504883
112.293320
159.024246
53.587673
-0.249446
-22.516838
-35.883823
164.814743
155.019135
131.660278
150.586624
134.850037
123.505768
157.764038
121.144615
144.742798
134.557892
154.186768
162.801941
169.560623
159.889481
137.916092
153.849380
10.600810
-40.457539
-16.539223
-14.712066
-45.525284
-32.907356
-34.113289
-5.816284
20.149481
-24.094807
125.016388
122.753235
145.207535
118.086327
-45.531013
12.511702
17.519819
19.243683
138.789703
158.165421
155.564743
158.713425
137.739960
142.678436
134.214371
158.638702
179.909332
151.378738
131.247086
153.359192
117.955338
167.777039
-1.796785
-2.213109
4.645659
121.589600
141.044922
165.307831
132.904984
156.035645
146.479218
138.534103
125.074715
173.319092
147.997696
133.205643
154.121857
154.816193
141.898315
106.273987
156.268829
151.304123
113.008041
120.702492
168.003204
139.792694
170.295090
169.211578
152.442566
140.904572
174.119690
-126.298630
-133.352966
121.400360
134.507446
108.717918
153.736832
158.413132
134.853760
151.883575
123.443642
140.657791
141.495255
151.996811
155.309662
132.759109
150.465317
135.401993
165.689911
122.767586
122.339798
134.614853
143.644394
159.749039
144.021667
142.085632
154.291916
158.956390
157.215515
161.007248
144.634583
151.055389
150.111603
146.825867
140.394852
167.274017
135.385376
132.355255
148.195679
140.715393
114.887642
166.063828
150.904694
156.613281
129.680237
157.393677
129.337509
164.925980
145.420944
10.742555
9.985778
-7.283541
7.204511
-93.498306
-7.673553
-3.610319
16.175224
-55.009171
-56.959099
-22.553728
21.035120
10.538347
-57.756008
148.507248
-175.359055
124.736320
139.538696
144.526962
153.268372
147.511688
160.271988
137.251938
144.581329
133.998856
151.181503
147.124725
133.812225
158.111053
136.194382
143.616608
158.560318
143.275940
123.376419
155.084961
146.914230
144.113693
110.296600
140.635803
140.615555
139.249313
141.531387
13.155127
-37.725529
4.634260
-39.549110
-0.493372
-13.432425
2.676861
1.099495
-29.584225
-2.755840
124.672607
138.085709
147.933121
140.923248
158.207977
128.458374
149.971085
137.702011
147.079285
142.901764
164.230087
143.114502
138.391205
5.368815
-7.263066
9.224113
-4.207286
-42.544708
-19.632952
-4.546182
23.338799
3.233495
-20.785275
-18.486969
-33.230164
30.316486
-7.216320
-42.105259
138.493729
150.254807
140.179779
140.783936
157.484802
130.693680
136.066208
107.878677
154.371262
140.466003
149.267197
159.481842
149.995789
147.328262
149.525238
144.054932
164.037186
168.012619
149.025101
173.869492
170.613312
174.376587
138.514374
142.113586
119.998314
115.175232
164.835449
147.930191
166.604935
-48.772026
4.419959
5.820832
162.177414
5.379025
155.106293
137.783981
129.711685
62.688210
127.337791
144.576813
129.607010
113.730278
144.165695
138.235550
148.937393
131.453613
129.193344
136.125137
127.867661
112.828026
131.186050
149.199570
163.438141
135.636780
151.193451
152.592346
132.433105
161.324203
158.339874
160.034775
141.255142
168.043594
159.145493
151.925827
156.078949
131.282166
160.121704
165.833023
170.108337
109.408844
141.522171
145.113998
144.569443
128.673004
97.390335
166.836823
135.305283
159.447281
136.237885
140.889725
154.095856
147.546982
146.075531
170.889404
177.552216
160.981522
132.969040
164.034531
165.192398
171.799667
140.621979
161.699249
119.234032
26.379911
-36.034821
137.828491
152.898926
146.662216
166.618622
140.677658
126.089325
153.030762
120.060989
126.435349
158.193436
160.806366
147.500885
101.957016
172.470703
136.659943
134.217010
-5.408127
157.191879
147.478195
117.121635
132.398285
-49.030109
27.186007
-39.370110
136.347885
130.670212
0.563712
7.646267
-40.011421
5.014345
15.670343
-34.690701
140.935379
136.883286
148.020523
125.394508
123.520157
128.987503
164.083160
129.128738
151.472885
29.196646
23.010143
36.033409
38.029480
75.085320
-143.469543
-140.029221
154.783218
-81.506645
21.528183
124.610565
16.829689
-158.814026
140.987427
148.880707
122.959190
168.970917
145.219864
149.370285
129.710892
152.155640
12.363045
-16.886591
-6.103999
-22.873766
4.237667
-35.088112
-7.351938
12.128990
5.111209
-17.618601
-1.298449
7.205029
-6.727473
-17.061478
10.486066
0.169020
132.213501
143.767548
127.623032
138.215912
174.807724
144.388901
146.063889
160.364670
144.902466
176.501831
145.354309
143.599823
136.598633
169.697922
58.991379
-149.799866
148.691742
147.430206
150.691635
153.811264
124.478302
147.308365
171.967026
129.304764
-176.514008
134.422455
143.860641
116.708061
149.139816
154.215378
148.243515
144.042542
148.545334
172.807251
132.743729
132.963013
10.001030
12.626122
-18.560808
159.656128
146.326324
158.805054
153.286163
169.433289
154.099609
163.617065
-18.315994
-32.439930
143.061646
124.373283
133.932709
66.547356
136.360489
142.877518
140.117142
154.563171
158.858200
149.267822
149.534988
119.340935
135.676117
140.799942
165.723145
146.951874
154.648544
160.813049
166.876846
179.931458
141.102142
148.625595
124.298027
135.975723
141.809982
143.971497
137.057709
157.578796
152.859772
141.630585
141.658676
148.924347
128.314285
156.174576
2.261226
-43.571941
169.858292
158.107376
169.217545
147.170044
152.673477
135.659195
157.223785
144.165375
142.593704
142.195129
132.314301
135.392044
128.357559
147.145020
130.427734
134.850632
-34.819542
154.065414
149.710724
175.532303
180.000000
139.833054
120.655830
135.661591
153.140244
172.026871
135.553360
132.470413
149.402313
100.285805
124.018799
159.781021
160.907394
148.490265
154.880630
152.161652
-156.045914
135.019455
143.559158
160.430298
114.677818
170.851059
6.634539
32.344749
13.119786
-44.786755
-40.062996
-18.909258
-25.008511
172.561584
163.982132
163.369736
148.654968
137.682098
152.205399
159.443405
139.777191
116.849876
151.890488
165.881577
146.916519
154.472565
154.178848
151.675766
152.537979
153.142715
126.272354
141.528259
142.813644
122.598335
174.080093
143.762878
159.186615
132.249634
137.671066
176.591232
136.019547
178.428391
157.988251
158.801987
146.000290
148.074799
164.683167
129.730270
162.947083
127.395889
149.195877
147.076660
165.166580
145.278748
-46.632523
1.402769
9.012448
-3.179400
80.393265
-14.749926
-91.378677
1.199752
139.619949
166.839066
141.471481
147.808456
148.734009
135.261978
137.443878
169.138245
139.286942
161.103424
-175.777740
134.762070
149.204132
152.862732
127.242538
139.264893
137.330658
134.777557
118.576981
141.540451
158.953690
152.913895
115.699913
161.502167
-18.367933
19.519846
34.532936
-15.996295
-39.356308
-14.081614
-2.932514
10.630027
-26.109007
-28.507780
19.572599
-16.599052
-6.373814
143.281769
146.119186
16.914761
157.441315
153.946198
148.407959
133.349670
155.773270
140.535431
150.865143
164.623657
152.908127
176.214722
145.738815
174.389145
140.955460
161.554855
155.358383
150.055145
135.168976
144.652252
123.890297
-158.555542
164.101471
139.657318
156.881729
143.255341
-23.695375
-29.962740
17.095966
-2.406477
175.614822
127.490143
151.919037
144.367172
152.483215
174.771057
161.960632
165.802444
155.402100
161.743866
146.224319
-174.513229
160.506210
140.551941
169.656570
144.501694
144.938629
142.957367
-40.424370
-9.351496
7.503991
-21.452637
50.965324
9.357042
-154.095123
150.894135
177.447998
177.620834
154.580307
146.586746
144.622147
147.744873
94.637383
132.693665
129.144562
164.857651
152.760956
144.769852
143.329544
128.304871
11.845282
-19.844120
27.434994
153.059128
155.708893
151.503052
142.586533
153.549713
140.042664
0.254878
-16.096445
-40.203892
-8.879781
28.778366
-46.227673
-48.262970
-17.871786
147.354843
145.060089
24.373312
-43.836090
-45.664127
19.422268
-48.183090
-2.206288
-21.959639
95.726006
148.016006
150.019882
144.685654
168.577148
141.701965
140.610123
142.317276
137.515442
138.739624
129.943054
148.897858
12.301373
146.496689
147.744858
133.963058
145.988190
-151.062057
152.380768
18.816048
-159.216232
39.609623
125.088516
159.975571
155.398148
134.016998
151.375031
23.591753
13.980109
-14.514750
-17.529903
-48.527637
-22.356344
128.991852
130.581848
148.462677
-44.116322
2.114426
-4.320691
136.535187
138.259583
139.521179
125.799919
139.981277
142.315170
155.618240
137.311249
140.365936
157.869003
126.389732
97.284088
146.549515
151.467911
144.086472
145.762497
125.195953
160.835541
119.529739
126.846199
141.105484
146.641113
116.703911
137.110764
-170.737701
-3.074025
39.568775
129.755386
120.526672
148.560745
138.704178
140.002289
123.086311
175.888336
9.808105
-35.390251
-47.232174
11.271991
-18.496468
29.969215
137.823822
158.955933
136.985855
138.593979
160.946335
136.087784
146.888382
141.445206
133.232864
141.690186
141.098694
169.715912
172.885056
158.145432
145.750687
166.989944
140.811142
150.300095
-23.430056
-39.990456
-7.294093
163.593323
140.610580
170.462128
173.755447
149.026398
137.970886
145.141220
125.961304
159.018402
-50.581009
29.307718
-43.079494
58.634556
-3.985312
-36.176517
-2.182026
9.949238
-0.382061
142.083282
158.688309
121.969986
132.018555
130.640396
134.773880
145.568710
171.156830
147.176437
116.920853
172.732941
-11.780705
-23.579248
24.354982
5.797246
-6.971729
8.809281
-2.676129
-50.123497
123.593071
173.154968
151.147461
-48.057480
17.533838
13.011836
-41.776882
128.771515
146.978210
145.070145
137.662155
128.218933
146.843735
139.871201
152.784760
161.345947
155.207230
152.581436
135.850769
148.179932
137.691025
148.145264
162.486069
150.168533
140.189835
145.765884
118.477318
152.373215
139.810501
137.573914
154.916245
143.926224
146.942566
124.975052
144.732742
167.139832
159.849777
147.576508
151.476379
135.252670
159.376785
164.075943
131.420776
141.748016
157.061035
134.534988
145.574371
174.143173
142.177231
155.587219
154.904205
147.768387
140.254929
-47.785252
-3.504534
-58.752903
-45.314533
-43.690678
-1.199099
130.386398
135.522400
136.118851
146.545395
145.593262
153.168045
126.435028
153.487991
163.109055
-165.373520
142.163406
162.319107
149.129242
150.791260
136.915771
168.583817
9.826092
151.182190
139.097885
142.702240
139.561707
130.029144
108.781258
143.045303
153.501358
145.697983
148.684692
149.006104
124.464249
128.965683
140.001465
139.466248
157.748093
145.352478
163.639954
149.577332
125.493668
139.116196
143.175781
141.630951
142.422424
123.055931
131.836380
171.139908
129.552444
146.212189
150.248764
148.847000
139.540527
158.398911
147.741943
158.047195
156.331879
149.032700
151.649338
164.571671
142.213028
134.402359
132.818390
153.733322
167.366516
148.695068
128.351562
165.503296
136.867294
157.295547
130.437256
156.044327
153.236618
105.236053
141.142487
160.542709
139.012100
137.869293
138.437683
141.652100
139.275330
121.215637
128.766861
157.931061
146.859467
98.526772
138.335785
141.014023
5.902990
151.145691
120.919624
151.114273
154.582611
153.595795
113.538040
159.513657
148.736588
154.390686
139.097504
153.902298
150.472305
156.150848
95.748039
144.276489
139.988327
146.516159
153.229858
164.006531
149.571579
165.534500
131.523788
148.027130
137.966156
152.384155
149.409027
120.805084
141.708878
119.917542
129.310883
152.463043
149.843796
140.455765
126.172028
130.469452
158.720016
156.156082
144.466507
138.675034
145.793350
140.953735
106.925514
146.053909
150.598892
126.678200
161.377548
150.385422
146.451508
142.447159
153.623810
135.912582
142.711243
130.021103
166.226807
172.436218
141.374771
16.290405
-25.164532
26.677263
11.186955
-45.254215
-21.713507
22.308712
5.429607
-25.587358
-22.460678
-16.720190
-10.588756
9.170012
-17.169603
137.230835
148.341980
136.997894
153.163651
158.099670
144.120316
-34.022873
22.065979
139.123886
144.567444
147.794464
130.811035
153.541412
12.718220
19.240938
-17.259876
-10.723630
1.805802
-15.752017
-37.404945
-17.656301
11.674755
158.483459
155.166428
149.983582
142.943359
151.111420
135.888031
175.414948
139.628769
-32.999825
-42.291317
25.182875
7.036424
11.746114
11.097639
-45.333706
12.812777
33.669540
141.715698
143.711578
153.035385
144.435944
73.244781
-150.292999
65.732460
17.966612
24.990004
147.006805
153.967148
121.665741
151.851456
147.593307
156.931366
142.243698
143.163284
147.345154
101.232834
172.178268
140.921432
157.628754
157.456848
127.946884
143.935486
133.904266
140.006409
23.337297
3.560240
163.988953
155.470810
162.711349
165.891937
163.068451
154.814651
122.133690
145.520126
154.559738
146.867203
131.566696
121.030785
149.569580
116.552460
83.296806
152.477051
160.231857
150.233322
149.642227
129.371536
164.864471
143.740845
118.704826
162.613892
149.599945
149.180222
126.880699
140.881683
167.264984
131.708328
122.550308
131.119522
136.547028
152.717972
163.746216
151.171875
148.516403
152.291107
148.705688
133.305908
159.488846
160.039383
152.980927
122.882607
136.465530
144.096283
158.537415
132.992203
152.021072
142.767014
156.901520
154.969131
167.531219
154.516663
151.677383
166.012115
131.742996
156.698700
-9.200690
130.470703
157.502808
154.973602
153.266373
135.307022
141.458511
133.994385
145.953552
132.911407
160.040634
158.070999
127.423195
149.705673
150.186066
140.402740
127.991425
137.496552
145.393845
163.883774
144.933884
151.316498
140.306992
148.998581
115.044205
151.793411
164.652267
128.574265
145.531982
135.760849
153.104889
156.714661
141.299271
163.169678
139.761124
150.777679
116.923134
149.376633
175.966278
-39.774223
13.466035
155.122009
134.440353
153.911667
154.579651
156.515900
158.488495
164.838333
141.301224
149.660263
128.494568
-179.297791
147.394211
155.400940
142.531082
145.879883
150.274918
147.966476
142.233826
139.197479
112.971870
173.945526
170.397537
151.536804
159.679886
141.018997
114.308731
149.729950
156.608597
150.672073
156.272812
142.248459
145.256210
142.983719
131.563934
166.127121
133.072144
154.758820
163.748688
165.295456
147.061279
143.919434
143.454285
153.908676
156.704865
156.875046
144.916992
142.902405
132.661148
152.741348
137.991364
144.799591
-173.056503
108.923248
124.841286
138.619751
159.356049
119.325294
34.118011
-51.820602
162.103943
126.339317
140.777802
118.843483
153.818604
129.868179
153.932251
170.039307
122.137466
165.066391
153.607285
160.235352
145.102432
146.135345
177.769272
160.039673
150.941727
158.231155
142.647614
173.932709
134.515900
171.970123
147.764008
133.811096
-145.369888
171.480835
141.801392
142.534805
138.547348
161.588165
140.474121
146.061600
151.394638
137.727478
154.749863
118.791145
144.775589
142.564148
133.717590
124.059425
151.049545
157.447479
155.808594
141.291687
127.791962
130.769180
154.040436
151.553665
141.318909
146.593872
138.006332
124.467979
157.774902
142.467575
119.626633
150.852966
165.433609
150.234756
139.899338
149.772003
148.481796
143.636719
160.177750
136.936676
153.733398
170.439636
139.835953
142.683807
146.864853
163.529922
148.970718
141.654373
134.269302
131.784500
161.700836
153.624313
137.653198
165.646744
151.689087
137.698303
125.570915
139.905243
138.352615
143.648026
122.668198
161.245300
121.694633
142.710953
158.508820
122.593491
149.169357
174.774292
-179.691605
137.691299
144.512619
167.371338
140.253708
14.983527
-28.065510
-12.074926
-39.854687
-38.446918
23.198656
-36.947002
-42.047260
-49.201172
-18.148487
17.503012
127.817078
159.298431
-178.196030
131.581070
154.859680
131.059036
166.160370
125.467110
94.254715
139.504562
157.841431
142.560944
136.284943
149.968536
129.599152
157.757614
154.240112
107.511131
136.434189
6.026655
-9.053819
-21.525921
9.760035
11.680644
156.621201
167.494247
117.550529
130.660858
148.053284
147.528091
124.508224
-40.836483
4.579751
65.324966
143.189453
-27.617287
-43.275887
-37.697590
20.120680
18.709961
-41.535767
5.013485
-15.688869
-40.726643
159.538269
160.291962
163.875732
129.059540
153.000977
150.078857
147.363281
132.085144
162.783493
152.242935
153.859985
150.422638
145.272797
124.783653
153.945312
139.143616
145.587234
145.117004
143.797150
134.869202
121.208092
128.447037
170.691986
140.023865
147.525558
151.433258
162.538788
116.630569
-129.391602
-27.915575
32.988888
151.359833
150.411362
152.668243
145.337555
140.292786
151.762421
20.429825
-12.409931
12.473322
135.632202
122.511650
165.244431
173.709625
157.118042
179.643356
122.455750
147.535416
122.534653
131.472885
127.920937
139.462128
150.711151
147.367813
121.791817
136.643051
166.767792
-166.468719
157.144485
131.492661
139.797852
136.638718
147.297470
157.999069
148.031311
162.428772
162.320572
-9.897336
-24.728071
166.510147
151.828979
153.295959
135.582962
161.194885
130.879700
-179.649445
133.358368
143.807358
132.506119
166.122940
147.738586
139.301300
148.673615
136.232300
175.990829
149.053421
153.515045
158.534607
150.146301
124.905113
138.489868
148.378342
167.857468
133.895966
154.254944
29.399799
-2.308849
17.154245
-25.373541
159.906799
174.705338
156.309052
149.417099
135.250626
151.852753
133.585434
153.174026
123.141006
167.592682
146.808029
153.647156
154.245651
143.056671
139.247894
-21.688181
42.698235
-38.852058
-11.382816
-5.737160
24.326845
0.916425
-50.026550
-11.985232
150.048767
146.116837
124.221161
143.280289
120.568817
148.523285
161.300278
128.310974
-27.379416
165.256210
141.031708
120.762627
178.876373
-1.398158
0.272681
-4.564500
155.937729
145.768112
142.455139
137.647049
116.527039
141.178131
160.222885
129.918961
140.015259
-2.525302
-41.209454
126.225273
156.618149
166.401550
-9.834713
16.070482
-36.718819
42.638008
-17.066761
104.852539
143.292084
114.005089
148.501724
121.022148
144.254837
143.842468
135.552277
169.333466
146.664963
160.865356
133.407364
156.763199
13.670717
119.453117
161.015320
143.067139
113.748070
152.733429
139.064453
160.928452
148.241074
144.867081
157.240494
157.870392
132.308182
141.994064
133.240128
139.892853
130.792999
142.831985
153.849121
134.391083
141.085464
150.991837
128.578629
160.378891
144.248856
-27.641741
-22.496140
154.260300
139.572144
138.676880
133.682938
146.027924
151.986832
109.776085
148.565765
148.435944
125.278122
141.327255
-144.676224
161.388382
35.593063
-152.782333
-132.634781
-150.269775
-146.570419
162.297379
146.563629
131.474792
-24.979979
11.423650
140.592590
176.151871
151.597549
150.474197
139.457016
123.311440
162.865585
131.898712
139.805450
-1.286031
-40.832455
20.576496
154.218689
145.830536
145.662827
134.785278
160.531143
131.240677
157.509430
144.672516
156.275558
156.962921
142.090637
143.345001
143.865707
104.747841
162.520172
124.139214
8.037000
155.264893
104.669548
147.844238
130.295517
11.900092
126.131401
129.545837
157.501114
154.154358
159.023468
155.567734
136.286179
144.333603
161.423721
123.751503
160.365585
160.383575
118.361542
145.360825
144.645874
148.318527
141.524551
161.335739
-1.604131
-37.599030
1.522000
-4.115374
169.240845
130.814423
166.511108
149.148514
152.698425
166.339233
149.772049
142.247025
112.399895
164.673965
167.707428
143.399246
134.385788
128.974701
161.356857
161.537155
136.288910
122.289909
140.931061
138.684052
137.894180
148.561722
140.873901
119.066994
143.203735
-21.764671
-0.290740
133.940765
130.710724
147.195877
145.754639
143.629791
173.403839
139.869003
143.836777
141.078049
63.776272
30.596066
27.029922
148.555237
142.599838
145.266632
146.513336
154.597595
139.534149
142.971649
142.722717
153.331863
144.498825
142.327454
156.858414
146.054291
148.810883
154.703522
147.580429
130.916397
140.801453
116.892906
132.885803
165.853302
165.065125
150.927689
124.054985
115.342613
167.941330
119.726677
145.304504
152.992386
139.985168
171.893890
159.936874
147.408356
145.898102
166.106430
-169.018982
172.774292
-161.172089
-166.815186
151.355377
-147.664963
171.663544
-145.447525
75.201027
-176.752594
171.085602
-133.204727
170.584778
149.200211
2.376440
-26.265104
149.305008
126.429977
150.909790
139.959625
33.218254
18.561739
15.714373
-9.362733
0.720908
-42.902641
133.346558
154.590897
167.298126
147.730865
138.326508
136.830963
158.041931
140.953522
143.640732
110.694122
164.657990
-43.966022
72.231773
137.619995
125.380913
122.815811
-45.380920
12.547640
132.532593
156.025055
150.574402
111.698715
140.788818
153.885635
137.771210
151.107712
139.901276
143.210754
159.726501
176.225067
144.398788
163.470001
135.193710
177.445709
141.507721
154.345459
148.552246
140.527878
144.934586
148.600266
144.476501
170.640457
167.919998
133.579544
117.618690
130.150497
151.284088
156.304092
120.450951
160.190384
170.143326
152.903595
124.254456
169.252274
135.623154
136.036133
3.076889
40.493294
119.875015
131.292297
159.574127
145.557693
141.042465
161.589508
164.935379
155.769440
143.822678
-39.385803
7.751194
-9.650723
-9.970030
-40.070030
3.442133
26.187716
168.241943
156.311630
158.108276
-40.954453
-29.142056
-1.777402
28.149349
-29.210142
-21.638548
145.252930
153.070404
121.954224
146.054794
128.999939
148.699463
-0.355533
1.430534
150.473251
168.498138
146.694977
-0.000000
-48.470959
140.701721
153.986984
142.345245
132.072067
121.292267
143.186951
142.171097
169.478485
43.847748
7.158481
5.559892
6.298090
-34.888676
-24.848372
138.755203
160.194687
152.462692
147.044891
149.024673
-168.854477
140.978561
141.527847
161.471802
-159.725388
22.593502
48.084316
-171.265656
-155.042694
163.345001
137.375198
119.806702
148.120941
148.160843
125.725937
138.798538
148.896729
150.632462
148.777893
126.017586
159.009827
159.923325
148.516342
-39.225494
12.463023
-2.775939
-14.197675
-32.274883
157.753922
135.068237
146.031326
147.485352
149.871506
145.981720
165.051178
139.548645
123.298241
156.974518
164.802582
141.059067
153.373398
160.807236
142.850067
165.209137
145.480392
-6.167836
-13.814289
-3.628603
-16.609365
-13.241192
-33.216549
152.253525
147.214111
149.735367
105.816895
142.780136
148.601105
140.351303
153.932343
152.614716
152.898560
150.662033
135.819092
158.720535
136.958038
145.171204
141.326843
142.576569
121.162109
148.792175
147.882950
123.362282
147.468399
129.165543
170.064163
154.854553
121.438652
139.549973
108.516922
148.609268
172.132477
129.516708
162.371292
147.076950
153.695435
154.506256
135.544846
133.404053
153.435349
131.126862
142.285751
134.828583
30.341513
124.852615
116.660347
155.602295
166.011429
157.497086
139.275696
154.592545
170.057510
148.187805
153.758102
177.656723
142.496857
141.711929
144.150909
144.534164
156.318649
136.414230
153.424927
130.864502
147.863281
148.442535
149.685669
136.377975
173.814529
110.330528
127.718956
-18.597925
-6.500954
-20.425880
-33.273342
1.569974
5.336195
-38.487434
-11.347411
8.441594
5.171384
-41.366074
-21.469027
-6.322791
14.729899
9.685273
-13.284063
3.538118
-38.467026
-12.258565
-41.090954
5.560844
-44.522312
2.506709
-34.592358
162.004654
148.351212
148.048248
145.022064
108.674789
140.952850
133.458084
107.499222
148.355606
-25.674162
-11.998219
-13.318441
149.700409
141.876236
158.641006
145.644608
119.507202
129.099579
107.055130
150.444931
126.272598
117.222595
136.800079
121.277023
19.113167
113.219765
163.702454
134.298096
17.121042
-45.755039
-41.786839
0.269795
5.258628
141.519608
152.286469
139.457092
160.555573
161.367645
-156.855209
-163.134995
-167.372009
141.753387
142.811172
160.145081
110.624603
163.681274
139.116547
122.231445
-162.804062
148.568146
164.879654
138.309418
140.390808
164.803329
115.980431
174.388672
161.737564
-11.575526
138.933151
133.758865
148.197617
1.479094
-45.135529
5.939404
-45.955910
14.826511
-6.998827
-40.447575
-9.911413
-14.864979
3.239061
170.914108
132.916702
153.438141
148.939285
138.924423
109.169273
145.226273
129.395508
156.935532
144.451630
163.492096
151.917831
135.166260
163.650101
148.865875
145.682083
139.812698
133.682770
-174.283020
134.306335
156.622864
165.313538
125.431061
123.904762
157.305603
144.245361
159.352478
150.559433
153.861893
150.857529
119.990547
154.244247
-4.972008
12.540422
-10.089780
15.689613
18.704287
-25.683132
155.798294
113.147110
158.756927
-176.560242
143.059875
123.078102
141.300858
130.633759
160.057159
144.219971
111.803978
151.023788
161.299561
165.642029
156.212234
140.796005
120.559128
159.794449
142.112305
138.673508
162.348709
150.446777
146.861832
126.099052
148.597092
121.972443
137.522110
137.229843
120.102028
18.233475
7.746889
-2.401674
-4.915538
0.906766
-6.506200
-2.011297
-22.627205
-38.065075
16.073309
-16.355776
170.281342
166.066513
175.028610
142.149368
140.382233
133.336075
149.575623
149.401657
132.809280
122.188118
150.179077
175.499008
156.229553
159.377304
166.846848
152.194473
156.446793
144.447571
140.396774
139.130203
137.358063
167.759140
148.433640
133.865128
-13.006587
16.869619
22.026857
4.046220
4.260069
-9.822429
-22.250214
0.000000
-2.151769
8.315832
25.332464
-103.173988
146.053116
139.699936
150.586411
121.602074
143.007782
124.618050
160.267990
150.178925
152.061508
134.763840
119.373367
139.948608
161.852356
154.094681
159.025406
139.691162
153.664566
128.391983
131.760742
135.376007
105.740356
171.525330
121.398628
-153.124390
74.728867
-148.218658
-145.345734
152.545242
160.185898
147.395966
152.079224
156.124939
161.322495
150.765976
160.629272
110.645210
154.404297
156.995239
135.106934
-23.864824
-39.405907
-39.376663
-38.873058
52.836189
16.127050
-29.872616
26.109278
-7.222326
143.468307
133.151001
147.516083
133.258804
149.333984
126.760506
132.693954
136.135193
158.333588
148.661423
150.920410
153.833984
147.750671
157.222992
153.867294
142.760330
153.573700
157.241226
151.047470
142.567001
119.570801
158.016174
142.215271
138.792679
151.898468
143.937134
144.026581
150.236923
144.744125
158.989609
-13.028071
-42.490601
-11.627389
140.993637
154.730179
129.237350
155.089752
145.583969
113.661140
162.064621
151.018356
139.159790
140.910080
154.765106
139.638428
152.713165
160.386749
152.101990
144.222092
135.195175
163.277710
159.805298
169.804474
151.552643
159.608063
143.998596
151.990173
127.448730
149.210144
164.041061
145.195465
151.977051
147.918976
136.288620
136.474503
159.688599
140.352554
-178.751007
154.247025
125.699158
159.652878
126.566345
141.018478
163.096573
143.623993
152.367981
13.007998
0.631181
4.507760
-9.387220
-13.648838
177.921692
159.100555
148.749756
141.234497
153.540833
167.346741
165.889282
153.332031
168.920288
161.916214
153.968781
145.240433
134.218811
172.230286
140.606888
153.890961
132.633087
154.829010
141.959488
143.279221
166.261520
133.511032
176.695297
148.598984
179.586914
133.346436
152.519531
154.095032
116.300919
158.167206
107.879349
144.730469
135.376801
136.566940
139.900940
131.785126
149.148941
156.423630
165.663406
159.061920
142.175568
146.832367
154.009689
2.315959
8.703485
77.513145
143.969528
149.074738
9.754835
3.263268
-29.320686
-42.848396
25.481565
-5.414790
9.149674
131.297287
126.907860
139.591309
155.025482
168.863037
158.418823
158.013275
139.787857
156.253204
96.019386
147.865036
153.569611
152.461685
141.755539
124.100365
110.555550
149.668961
141.136795
150.160904
159.897018
138.688248
126.649353
167.547302
136.045746
167.794434
161.413483
139.360718
145.537201
136.089539
160.022736
155.390259
143.490372
146.272751
160.741333
128.148422
136.526474
154.923080
141.969574
142.648514
116.366135
142.160019
158.625031
156.901245
158.475357
156.887955
139.680695
153.015594
155.387299
145.335846
-170.325272
116.629570
146.281738
146.992416
139.000626
138.579834
-2.792741
-15.875070
-4.489037
170.566208
160.267349
155.211487
154.602066
145.431091
121.289223
141.364670
153.254303
1.892482
-0.803813
-3.951560
160.305084
164.912308
148.048584
145.227798
145.180267
145.218796
135.930466
131.652588
138.020187
154.416641
135.257950
123.125641
140.243774
-4.414682
-10.085939
32.889633
3.949379
151.151627
173.264832
154.137390
153.291229
145.331116
122.822296
140.286758
159.466827
134.135239
163.050766
140.256912
129.225296
139.042542
144.039276
131.870331
155.339615
138.938309
143.194901
127.295380
154.559952
163.194946
126.261681
156.423996
125.236824
132.329666
140.572205
135.112930
133.752945
133.701385
130.640366
173.677704
141.308273
139.593185
140.881363
146.896408
154.936539
161.065048
144.855804
112.708618
151.690308
164.521484
135.307846
135.571930
-39.652325
-10.924776
133.305115
107.703461
26.984528
13.469687
-39.139854
-34.505936
20.189167
-48.025856
-8.415219
-37.084290
-39.134224
-22.982195
23.086407
3.352052
14.738831
-21.401108
8.508215
-0.922809
-21.479355
97.058105
169.290726
133.685532
139.735275
129.899338
152.496078
150.468246
127.885735
149.474197
174.298843
-42.028625
151.029251
155.463974
131.045624
162.307358
167.326248
157.576874
141.461044
161.706833
172.535400
109.838615
146.774704
134.949005
-162.250671
131.325974
163.258804
157.577164
166.852432
143.529648
135.934372
138.340164
112.616112
-42.355690
-51.343250
142.760590
133.792938
139.394150
34.425629
-160.573074
-128.503113
142.933563
-147.701889
-152.203323
-142.071335
-172.775543
-132.960815
-163.888489
146.894241
118.061890
136.412796
145.199799
146.368958
147.915558
140.864059
10.424716
26.933002
148.143723
154.817383
152.588531
144.871033
178.904068
161.474136
156.669296
167.038071
157.478485
131.781052
142.982208
144.716827
164.690887
170.430511
156.562531
139.420425
135.783142
154.236038
160.898788
145.944443
-12.018785
3.352403
-45.170132
111.014793
156.967850
143.807526
139.768250
131.929443
139.320221
138.183578
150.987595
129.430817
4.096772
-39.511684
-27.451761
-52.151566
5.374250
-37.463402
-14.538115
-36.528370
-3.892896
-30.644735
-7.093566
-32.984074
-24.008657
21.140120
-8.770507
-29.499344
-39.334949
153.208878
132.943192
165.099808
137.225983
128.121002
140.644577
98.136787
153.411530
146.700745
173.494339
171.900772
142.470612
122.528084
161.321289
-155.753433
-166.460037
-151.243393
-156.014221
-140.043808
32.422363
158.289856
147.336411
141.659668
157.397095
130.459854
138.737549
157.074173
93.975929
145.744354
120.148598
-6.697731
-44.071690
10.132906
3.373013
162.628967
156.751053
149.434418
150.927307
137.891434
6.569069
-28.608530
-30.148163
159.660370
125.957695
148.526611
149.613113
178.043030
131.936386
125.232758
134.331406
169.562912
134.928528
153.985016
160.322311
119.990791
-153.232254
-0.673766
-51.450199
-10.196514
20.107809
26.719128
-4.039196
146.753632
12.602133
145.980164
114.068771
143.454803
137.528595
140.255722
169.160156
159.360687
157.546921
152.255646
137.889648
159.419907
159.329041
155.938766
149.225540
161.631958
142.531693
-140.863586
114.909332
150.940262
128.435303
125.907593
141.277374
130.567093
140.659897
24.223225
36.920418
25.095631
83.956253
111.593918
69.784431
172.375443
118.158592
71.418541
151.741165
-144.614365
-164.948929
-116.634651
143.551056
166.904465
173.427368
153.018631
152.272202
142.755234
115.164452
143.536911
148.870804
144.985535
155.114410
162.032272
132.612930
177.398849
150.300354
142.721497
150.145660
179.836868
143.031479
163.866928
162.478073
152.901428
150.257935
148.706665
135.723099
144.084015
136.512238
144.374161
136.407913
-4.250219
9.159548
-16.788143
-9.642469
38.268791
13.545978
128.105850
140.854004
155.451599
132.155869
136.010971
116.734467
152.788300
135.855255
132.632996
162.142380
142.501694
151.715866
133.355392
145.781525
143.830017
155.939133
160.721558
141.980637
160.687759
148.809372
161.462952
143.344223
134.101639
141.018188
134.632507
141.079132
149.833832
133.286392
126.949005
35.471767
3.771747
-46.145779
31.269379
170.013123
154.876038
158.674759
135.964676
157.555954
132.884766
149.133102
150.544266
152.450607
163.662201
139.203888
144.931854
168.886505
159.377121
139.117920
149.685165
123.532539
117.093475
139.243561
155.026108
167.390244
158.513626
151.274704
143.403793
151.200348
136.286392
136.542984
151.309906
134.770477
141.033966
126.536392
157.958282
137.528122
138.739059
160.968765
149.716995
138.084152
5.467947
-33.882786
-23.273836
22.804979
5.781503
-6.341679
-23.248550
-39.428410
152.732407
132.248077
131.108200
97.921234
20.613195
24.818228
35.368046
156.223221
170.452194
116.737732
158.573166
152.147415
132.674591
127.068939
152.594543
149.698959
152.429764
143.700119
147.555374
-123.091438
-1.863721
137.117325
118.930489
133.378754
170.061493
153.596039
142.601685
143.614456
149.362503
151.356522
148.836349
155.121216
111.654404
150.250687
134.298309
143.261795
150.777100
169.179108
159.641312
135.750732
132.303131
143.393112
166.826416
135.841827
127.374756
-39.528389
-1.755689
-19.261642
-34.873802
1.369879
5.232405
-13.536672
-47.301445
-18.483986
-55.610256
-44.151108
-51.159962
-27.105047
0.748343
103.688278
139.587280
132.484482
128.970200
126.654442
161.515152
-26.631001
-18.354784
128.869659
150.056686
136.539276
147.437866
155.812073
160.651871
150.786804
162.500580
149.797226
125.259392
140.606689
23.839962
110.829857
142.846725
168.206207
155.288681
130.492371
136.065994
144.652176
161.700790
149.144791
148.129990
172.039185
-176.216431
168.446136
145.196976
7.483724
12.672736
-53.118515
-38.079632
-7.181601
-0.239031
6.014901
0.174713
-43.006413
39.094345
82.492500
154.637177
147.109131
157.440613
-17.662888
-24.607281
-33.397644
2.545913
152.303665
148.213211
142.651291
149.852112
157.444260
33.759819
155.465759
150.286865
158.830307
152.613312
146.974243
3.188132
-37.916740
-179.374725
171.231384
134.835434
176.035858
158.120880
137.063370
157.317032
121.049660
150.021469
139.360275
138.823471
137.671432
128.431839
156.804657
147.789276
136.796494
150.436218
116.987694
9.920654
166.444290
127.621956
141.179901
137.875092
167.838257
124.059586
137.739532
101.036720
155.841431
140.368988
94.976776
152.454041
125.223045
137.436874
126.449730
147.424515
158.934341
156.520187
148.734909
130.387421
141.193039
146.140503
144.983215
-173.870850
-130.238831
132.936264
154.892227
138.896896
114.632072
156.332794
135.321152
142.930847
137.689636
154.146957
126.742920
165.682022
147.891922
170.131927
143.544876
166.098953
147.478439
133.174377
135.802582
-27.342300
13.904009
1.406670
-20.982443
8.658141
-42.622272
-44.552311
11.004675
13.462338
21.122641
8.037024
-0.059347
7.409018
14.216918
19.962952
-39.856533
22.317204
-42.732609
-34.545948
14.116549
-44.082207
-15.063667
147.079117
145.099457
147.370056
137.001816
149.714050
104.072205
133.347305
116.819809
163.518570
143.027710
155.204620
135.359039
147.053467
150.835999
162.534607
-21.901365
132.029358
121.792747
143.981155
144.830688
138.630707
149.542084
143.094910
158.116257
147.531921
112.766228
159.335892
165.580032
150.418106
122.057220
148.145660
138.887787
158.046860
149.960968
148.161682
135.656921
158.390121
152.982849
163.729645
138.805954
159.803696
124.361549
107.896103
138.211914
138.473389
159.529144
-12.273803
-31.707932
-6.813767
-18.675489
15.711787
2.849775
17.055714
25.792767
-38.105427
12.542043
-1.911312
-38.754940
-27.236687
-21.603060
-37.210133
-24.376024
147.279846
144.991180
151.807632
138.597229
108.395767
157.129608
143.311493
141.284760
132.583557
128.600128
168.910156
111.635033
146.188385
129.709778
138.565948
164.542877
112.301964
132.065979
141.518631
149.308701
150.781189
143.529770
148.906906
136.730499
0.779340
10.991965
145.372055
154.393219
-33.251987
135.666473
133.255539
133.441422
132.487091
116.919502
142.347900
134.443085
149.811203
140.770416
-15.533818
40.675182
163.600739
128.669250
149.887222
146.327316
143.943954
140.547501
143.190567
155.991150
151.060669
126.905128
-21.063351
-43.094193
22.647116
17.788193
-29.395863
-47.711548
1.963736
-32.755924
-44.473869
-25.967455
157.534088
174.675934
144.452927
2.977758
5.540896
-7.390084
150.941010
122.103943
132.811157
153.611801
161.106308
166.419373
145.449844
124.328339
156.630219
7.202714
7.325229
-2.409403
-19.512108
-49.571625
1.414162
-22.739857
-8.995253
-3.428055
-37.912853
153.047318
148.300919
135.281158
142.678116
141.537552
146.562027
143.616241
156.766174
159.747253
118.453735
126.389198
142.747940
144.620941
172.512909
136.132828
135.122925
-36.921436
28.365738
-1.300256
-31.742807
-27.027081
137.151291
117.085159
138.077637
123.945305
-10.352388
175.807205
142.067688
112.629898
142.461243
164.601929
115.983681
159.662567
174.385666
132.729614
161.621887
-17.070763
53.690243
0.591822
122.821915
153.573532
-27.946102
16.359718
21.263462
2.434778
-27.149080
24.320642
-49.588825
-8.972290
122.363724
150.003204
147.345947
141.922928
129.845871
149.340042
153.513733
144.504562
146.880371
161.987823
153.924484
147.524567
157.506470
168.169449
126.388763
146.967773
171.735214
132.931839
-6.937234
6.802733
151.304886
122.010666
157.723831
155.209976
177.081329
161.170563
166.544739
-39.267654
7.248086
-26.630489
11.195366
0.734620
146.133728
32.266541
24.711477
-47.716602
-6.202796
-24.489124
7.034807
-2.198201
163.267105
148.253662
139.156311
154.084381
152.339569
152.936676
164.298965
161.961380
151.136612
120.671730
146.179489
161.942108
158.635544
151.778412
142.997742
128.840576
144.741257
148.721283
139.391815
134.710297
131.483536
149.915955
131.776688
133.246552
169.702698
154.760971
126.188828
168.476685
-28.060915
1.607299
-44.813168
-64.160889
5.966144
-17.505020
-11.219649
-35.048515
-11.178784
-46.588802
143.531158
150.047394
132.398651
16.557268
-1.604375
-13.422808
-7.662651
-25.690868
0.644373
-41.576912
-3.873885
17.211271
-30.653868
155.884125
142.000031
-3.313339
116.280930
156.633698
151.771118
-13.467530
-6.353941
16.554333
158.457611
4.390347
-38.818218
19.080389
-28.988892
7.617724
115.616379
160.150421
111.167084
156.549988
101.806343
132.749847
140.174423
161.478729
93.452873
146.736832
15.453752
139.641129
161.748276
147.547287
152.188538
139.818130
141.856918
160.215897
145.066483
141.631027
121.257133
-165.320633
126.008881
168.345169
128.787064
175.420929
147.273315
146.258713
142.585846
143.359253
146.585419
152.743301
162.302994
121.800896
146.382660
162.220657
153.286942
146.754486
144.947678
151.827850
151.951584
149.255936
148.624741
124.689743
113.130241
141.655304
128.361404
145.615585
167.436523
150.102325
140.079376
117.762810
144.064713
136.941513
141.295517
126.656342
148.338760
145.994339
157.840134
133.215240
154.687881
61.493282
169.412827
144.480072
142.992523
135.146973
153.471695
140.107712
127.833527
160.250031
157.996948
153.504562
148.020203
134.410294
143.034912
139.266571
168.355392
141.679123
162.729523
151.646301
20.162830
-25.680372
166.267548
136.475281
148.701080
158.756439
167.039536
133.330948
143.016464
166.830688
146.976013
149.305313
-43.885563
-9.436068
-23.402866
137.826157
153.001984
142.684006
159.352341
73.761002
-21.637455
12.184922
32.700050
10.303127
127.717972
-134.350998
163.108185
125.420364
-17.395967
18.078251
-30.898968
1.675847
24.627932
-21.402466
-41.668678
-37.981159
-15.052481
159.775406
118.714226
153.592773
165.793793
152.459793
169.716888
141.904160
144.502518
130.995560
141.711670
147.320114
116.516518
138.268372
140.984543
130.352890
1.490953
16.050215
19.284218
146.538528
116.545929
120.757271
172.173111
161.379349
158.526871
137.039780
143.156677
140.545761
150.688080
100.951218
150.265732
170.654846
153.962997
113.137207
-12.153979
-59.310005
138.982224
134.964966
168.511398
148.253967
145.170288
149.584061
149.354126
-5.484730
-31.232786
2.460686
124.777740
151.388748
177.252182
158.834625
158.403137
144.990173
155.710403
156.006271
140.956604
166.269211
158.396301
140.822845
139.394119
142.383560
116.162689
145.680527
-25.328785
6.251471
-23.376303
1.691307
-23.563919
-46.852631
-18.605270
-21.868940
-6.767527
-28.008526
-14.690158
22.492167
4.312116
-29.232763
-2.434697
150.359375
164.429489
130.496246
152.274536
142.242615
154.989563
141.168991
125.920143
143.297211
152.300171
144.636932
147.605728
118.174332
130.637817
138.140564
152.406479
-35.314190
-16.441734
136.014648
143.039597
166.468124
134.957336
116.275482
155.982864
140.150238
156.880432
134.546387
143.117325
163.972504
143.530319
102.114494
128.488815
167.856628
148.590607
143.337967
143.269989
153.161652
-8.492574
-22.786629
-4.039245
-15.178064
145.180313
146.990005
127.885124
150.468033
120.079170
137.047745
144.559158
154.866852
134.211823
153.523453
145.542664
150.060669
108.785652
136.217941
153.774414
132.394608
146.370529
104.216194
21.760406
32.860626
43.870686
14.198899
-173.319504
50.099777
-127.907104
-166.218643
66.198853
22.418673
120.796494
30.855597
42.067356
43.112923
-11.981861
167.397125
10.965802
17.167662
-153.587067
-156.851257
29.262646
-138.645737
-150.714676
-160.678848
-167.275253
146.909546
-170.726990
-155.702316
-143.914383
-158.307098
167.379089
38.427277
134.514496
165.530304
161.896942
165.881973
138.145569
154.250504
142.446899
142.418610
148.831665
134.623520
139.042099
108.907196
128.096436
135.594574
149.891861
134.042679
124.465164
144.827240
146.910461
154.955154
161.779678
167.463028
153.171173
164.314087
150.245773
151.831818
147.517609
163.859970
146.985825
166.835220
153.804703
137.680344
149.894760
142.964127
131.645248
150.440948
103.537239
167.134628
115.960457
143.429245
161.193542
153.005493
112.364288
147.502853
163.630386
142.610794
156.386414
167.282532
165.171021
166.557312
-37.514595
2.683361
-0.215800
-49.538559
-0.298051
0.875139
11.115705
-39.885326
-1.530462
12.341461
17.371666
6.610642
-11.102057
144.470749
148.129974
133.622559
155.630630
159.933823
148.207962
134.229340
150.693069
152.698730
145.213882
130.743042
147.316864
160.294937
168.530640
164.159332
161.184464
2.505069
145.641907
171.287811
160.457214
140.320511
114.611877
157.019836
6.868584
-37.036133
141.803223
148.492981
104.618973
148.125381
152.292877
140.196609
164.191116
147.610916
136.757782
159.314346
142.604706
141.758240
149.712494
141.423325
144.219055
134.479507
154.471161
133.105209
155.839203
138.252121
124.915413
140.574570
136.359146
147.461044
148.746323
158.522018
162.844681
125.213425
139.977478
165.680664
129.978546
-14.966251
-3.334485
-27.552673
-40.859146
25.825123
5.153394
-16.823626
148.877777
137.531311
144.012756
156.901993
149.000259
150.169815
150.944473
129.441528
150.091095
149.750107
132.181534
147.733780
170.584503
154.277283
-168.580185
138.583817
140.225800
148.372360
156.498718
132.837250
137.509003
137.409149
148.211197
28.291821
-23.657158
-31.989479
-48.139652
-35.722179
150.945160
152.492920
147.474136
173.398071
152.903717
158.130096
169.307343
139.278320
134.817978
165.216858
174.026428
145.455841
160.143814
150.991623
152.994446
-21.751884
-12.981222
4.758722
-10.312404
-6.139864
129.194717
145.238480
154.952393
-42.972378
33.291603
4.234847
7.113698
-50.993011
-5.432710
7.565533
-29.152328
122.526863
147.039520
143.146713
137.613174
129.102646
170.563812
128.180344
176.248276
155.019562
149.162628
146.235596
159.996536
138.915756
135.256012
151.905365
150.841354
136.640533
135.430939
157.804871
143.006363
143.203644
146.720444
136.218552
150.167892
144.667465
150.542618
141.036758
150.399475
136.977631
153.056549
-81.228287
8.245216
5.434694
-8.679667
-24.817554
-49.636436
-36.843460
-1.905672
5.355805
150.049774
127.047005
129.708786
168.546463
117.910995
148.250290
148.369034
134.038422
176.115555
142.827530
142.358200
138.930283
177.785904
95.710098
140.823273
154.254730
121.221069
114.474586
148.962250
133.563629
169.564819
139.713043
146.894897
136.353043
169.738129
140.928818
160.683609
147.584320
133.086899
147.920425
164.665298
145.723190
148.529388
144.155884
163.454605
128.983078
154.543488
-35.530643
-17.893141
-32.653324
-52.722622
140.892105
128.438797
129.323502
140.408752
125.265335
100.453468
152.657898
162.007294
135.484085
144.727554
145.778946
147.933105
150.732376
172.986801
138.180710
147.923218
161.025314
152.663010
-36.998150
-2.344183
-17.909018
2.982619
160.620514
151.986664
123.396400
154.476852
120.461266
139.079056
146.102188
139.998657
8.805981
31.660858
138.877136
138.794388
144.550034
149.583374
156.767212
-149.097061
123.640732
133.854523
121.072174
117.528572
134.425140
134.515259
151.186508
-24.510725
132.731995
-43.537548
156.696701
152.528748
128.953094
137.795166
119.944519
160.168533
107.162857
151.048782
151.058609
145.653854
156.608002
125.838768
141.509384
154.361832
120.388199
127.618759
139.502228
164.557800
132.213852
127.423058
169.444702
17.063654
-47.167995
-2.731583
-44.606792
7.000649
11.331588
3.993559
-19.135370
-38.130318
-2.650849
-33.413822
-43.489460
2.417027
150.794022
153.718353
171.478287
113.212173
135.643127
140.742157
157.961990
145.020599
141.742630
155.828217
145.111237
130.483276
148.410599
151.375473
135.329010
108.037041
144.191727
134.458298
156.922318
142.219116
164.794922
140.479980
148.040466
165.751038
133.149048
163.540543
121.234596
152.116852
144.752533
148.225693
120.946716
151.394608
147.189590
139.201462
163.389816
127.018494
94.245148
143.731659
132.871140
172.322693
129.742981
154.276321
151.089493
168.274811
127.655533
109.876175
-42.257008
-2.163742
2.819042
27.042927
72.541718
-36.613979
-6.181901
-1.612769
25.794979
-52.820534
-45.785927
-36.425056
-3.780770
2.375617
-49.416264
-43.745087
-8.044104
-7.554215
-26.601126
154.962708
155.656158
143.063370
133.992126
142.454407
134.259979
113.573463
157.466766
140.789825
175.177155
-11.792175
16.708862
5.004450
-30.803249
-2.167266
-43.665150
-24.005116
5.265442
6.691491
24.651213
-11.959814
-10.849722
14.549185
-5.505770
-41.717972
-32.218807
8.479731
-17.308922
125.841560
125.201622
125.939758
136.657104
155.388077
136.956833
-5.935707
12.297813
-39.327183
-44.444992
-15.497382
10.168736
-37.147484
129.765717
146.795166
-37.212921
-19.695009
2.179064
-27.519150
-41.244503
-20.628885
-12.452433
2.726706
-5.029054
41.178864
-43.291431
7.417990
-39.624634
30.672544
133.687958
122.600578
152.280762
133.038040
137.619781
136.460449
136.316193
143.501495
165.518738
129.310837
150.475601
154.038208
178.398300
152.442001
143.109528
-37.904629
171.663895
151.594559
152.532318
128.552765
139.139786
157.344513
155.332993
139.137177
148.068481
150.688995
-40.483398
1.423403
-27.142193
-5.082455
109.168678
128.671631
143.877991
140.952637
168.733246
145.616547
150.943130
136.036377
167.489197
130.296051
165.842102
165.413727
143.257324
154.087051
129.077591
165.103821
145.668610
131.611771
123.413284
142.606659
161.254791
156.557114
149.134735
141.637543
147.050644
141.858566
150.899551
153.291016
120.115425
142.517792
148.151901
154.040115
138.336517
165.105164
158.236221
142.256088
175.282104
152.740540
137.837036
167.502930
-179.960419
-156.504745
-150.973755
136.512375
161.783844
146.675049
153.836075
140.393585
137.956436
137.840179
163.767288
138.642929
110.612801
150.537689
146.063736
140.142258
133.232452
137.790146
129.648331
155.526810
157.352737
134.718567
111.784477
135.577805
-11.052643
32.202084
155.930328
155.840622
159.194565
148.738800
147.102127
142.373154
152.487076
154.423599
135.457352
157.646072
155.833939
147.053802
160.706741
147.192810
153.379761
132.946213
146.606262
120.619659
151.256088
151.737854
138.092590
163.974808
152.112122
157.739349
132.854034
-2.272536
4.511843
-2.030183
-48.042259
1.945614
12.475629
109.308159
132.067245
133.643036
159.814438
173.854477
145.125809
-10.001757
11.775402
9.699209
150.402756
96.368607
133.446594
154.715118
145.657379
162.594635
125.856613
156.570679
-2.391629
-26.842749
150.449905
149.807175
149.488708
166.624451
131.543304
172.315826
137.401398
122.737785
159.272324
159.972778
137.657532
152.763992
103.136467
116.275002
156.169785
138.158539
153.096039
168.481354
145.675507
126.954712
-1.071189
145.999832
127.401611
147.426743
174.714706
167.076263
143.003143
153.101990
167.255249
151.701645
140.242523
118.110306
154.924408
122.065788
150.594147
139.420486
9.690692
136.800827
128.143417
146.901550
143.307449
135.179962
151.390869
161.568283
2.867715
6.903846
115.335419
138.875229
128.585434
159.945572
150.042999
154.013000
124.207649
-18.113228
144.987732
150.187958
145.696075
166.277771
137.809082
146.103851
158.017258
155.649521
138.289383
143.466095
131.224823
175.474442
130.348724
165.634232
158.086334
168.357025
165.847473
154.061600
141.620895
137.108124
137.820740
168.120865
145.467590
135.124481
138.221939
141.824936
162.690979
160.926117
157.084137
-40.815067
-5.010553
-12.673919
141.602371
142.777435
123.543114
141.267258
177.683517
145.150787
-19.266270
-44.923145
-5.150428
-35.486286
7.752637
-0.416371
134.096573
141.221497
139.600296
156.076950
132.057800
5.790142
-42.328960
1.564355
142.407257
146.399246
-4.334857
-44.828316
8.260467
10.448150
20.138403
163.958191
135.635910
132.219177
137.972977
-12.412474
15.910725
-38.844955
-2.577773
10.469541
-12.446730
-46.476143
-1.762919
141.238846
139.820816
155.609818
20.477516
75.924469
-179.434891
125.535347
149.431992
30.028662
125.408485
144.037064
149.989120
123.518990
166.390198
138.859131
-46.260983
-58.437496
167.580093
140.999924
145.002899
142.839172
162.200089
160.119797
158.862381
124.883926
135.048981
147.332169
149.275955
164.705063
152.593719
148.814545
129.953186
124.454704
144.338364
37.756813
150.916580
164.340195
127.251541
172.219009
160.522827
132.066452
178.587631
124.336906
129.885925
146.400528
161.606796
136.186600
156.423065
106.875656
144.148529
147.159912
147.123566
-52.499069
-65.955154
131.740738
147.696198
135.814636
118.811028
117.676338
176.433701
135.308701
162.302841
135.356155
139.621552
169.927887
112.229141
152.911850
164.067596
140.146164
135.566269
130.343872
120.519470
148.874390
147.776794
149.084610
150.268494
133.632477
133.077469
145.595963
138.185242
153.609314
153.475800
147.633698
125.049690
156.295181
142.694809
149.738205
153.009216
149.710815
150.516449
147.329788
156.817825
161.882019
133.647339
-17.553652
12.183838
129.742935
140.034058
132.604233
131.684250
136.681152
132.742126
157.999054
125.774811
161.783752
25.605436
168.971420
153.063202
145.039749
120.394943
155.393997
155.315125
142.343750
138.431046
144.863525
128.362534
179.629898
152.267441
108.922546
141.493164
-43.833359
-33.675556
-6.939919
-37.552124
125.679260
149.309189
156.455978
147.732086
24.945360
132.914948
140.905380
145.671432
-43.035042
14.259519
-30.678381
129.240921
147.733566
138.466949
124.839485
159.261169
150.743484
154.374039
153.327377
141.666565
147.210236
127.903931
134.414581
151.825974
124.792496
143.051254
-72.403511
0.392669
10.567604
-24.840008
-8.047837
-4.265536
125.741409
59.648460
34.811710
7.564962
-23.933064
7.759673
23.498722
-80.913887
0.520770
-38.440300
2.953599
-10.148617
115.294106
-180.000000
133.212128
142.342789
156.715347
122.478783
147.158691
115.816544
158.028839
103.529015
154.078110
161.527863
165.792984
117.190163
145.497070
149.379288
157.597046
164.594986
171.063904
144.678314
144.586823
-24.306665
44.379147
-6.355453
165.363403
134.261383
151.126816
138.752136
145.984024
129.152756
130.466888
-86.888077
3.079497
-6.293886
-40.468670
-22.312534
32.563412
-24.862673
-39.741879
21.420567
161.860168
16.560251
1.124484
19.603107
-42.496307
-5.471242
-10.398297
62.489098
12.059587
11.301079
0.596433
3.190341
-44.039360
-22.808609
5.522083
20.061508
-5.718408
21.003328
-39.211308
177.260254
127.627419
136.727905
140.928085
150.866638
134.482559
134.003204
127.946320
156.168198
116.634132
147.144882
129.649292
137.947723
147.434341
118.938820
161.458771
143.901093
118.240829
126.605209
136.914215
145.135452
135.322952
119.624146
152.082596
-176.943909
146.453873
138.147232
148.920181
138.379623
120.607391
159.218597
141.719742
144.572693
130.141373
146.024796
140.281128
145.932770
143.237228
136.076111
136.592941
145.847733
159.433792
108.683327
91.197739
-6.444911
-16.856810
-35.572823
14.263288
-38.760262
109.263702
131.851227
158.962158
163.231400
144.309906
134.629089
143.020599
166.538864
131.175552
153.934525
124.162682
162.663193
140.707138
142.553421
166.088654
143.624969
119.255356
122.464577
152.860092
129.095367
146.287949
127.074669
148.153183
155.320679
167.183472
166.307846
141.096100
116.380737
140.388290
150.012009
135.440155
116.233696
145.666214
141.509293
148.968063
155.863586
128.849701
128.320923
101.643677
161.533203
134.400299
131.373001
136.018158
-0.328649
-6.486127
137.727707
159.605026
138.640182
163.423782
67.615288
27.998386
28.879992
21.172802
166.900879
49.614521
-156.733231
-158.811813
-170.696411
179.599915
105.131615
-138.358475
30.965416
25.658962
145.433685
121.311478
169.297516
143.497604
173.986008
169.837555
132.067932
142.273468
152.287018
141.530182
133.615646
157.199127
142.460297
145.145355
129.881348
146.901321
139.805298
161.758759
143.762131
137.972046
152.329224
141.859650
157.695160
157.665421
123.401237
168.190445
142.642044
138.769791
127.584129
116.311668
131.752518
112.234650
143.086411
140.393417
165.055603
160.627884
146.112061
114.509621
155.885452
118.908615
162.027054
142.707397
-34.535934
13.313059
-34.276917
8.170727
-43.533001
-9.991055
15.494673
-16.999361
-33.084972
128.719574
-37.579372
-2.027772
20.693724
-12.923369
127.177231
142.864944
110.316353
121.663460
140.494980
156.748413
159.245651
159.663239
145.806015
135.488968
133.917160
112.665215
139.658661
136.103714
162.626617
146.760727
145.764725
138.627457
123.933205
150.264587
75.216049
116.542953
138.423111
134.805405
135.863678
126.411743
152.529861
147.285522
153.404160
123.463234
138.708755
160.550934
0.983972
-51.672443
122.343109
149.802704
147.886353
140.425034
158.704391
153.406784
158.522217
137.479950
145.264603
114.090050
168.476028
168.804718
151.372742
147.914734
17.249411
143.226212
18.488531
4.393647
-41.606247
3.573359
-46.036999
153.687119
134.507645
135.962646
-38.457073
-32.252796
-19.073107
-46.067532
-29.347895
0.736482
9.675708
14.276091
22.452042
159.639694
116.876266
165.778824
145.339966
174.319824
155.627045
-6.884557
1.982088
-35.991787
30.655079
-1.604253
44.797760
5.305333
-40.135666
-16.042715
2.335064
43.830952
4.387535
-32.726597
-41.754559
-42.719597
0.544286
-33.571320
-42.387207
0.632110
5.339096
19.585093
18.643660
-41.957264
-8.271204
-36.192535
-12.414460
163.983200
158.808945
131.362091
158.205353
137.504974
2.081119
-48.162785
21.212383
15.640858
-1.168184
7.759571
-95.662437
-18.355793
-40.901093
-19.234377
-25.286139
-11.756208
9.361746
-4.092037
-56.986538
-46.271935
143.711243
122.576973
-40.532543
0.902006
3.120042
122.010262
177.657822
141.479202
147.838654
116.515388
153.893509
142.925415
160.638947
151.624252
-143.194443
152.593643
135.145416
138.184509
164.127579
158.241058
161.974426
135.265503
153.885513
138.651596
154.727722
147.713776
168.240509
145.633881
138.801773
132.385971
1.614952
-17.861902
-16.500465
-11.798105
-34.856358
0.646193
-8.394635
-12.213254
-0.979587
31.122589
-23.222755
10.874241
-6.773233
0.254109
0.463094
-40.044285
20.025375
-40.714577
2.752215
-29.720819
1.060909
-35.418171
-174.078369
140.650574
136.227493
142.329788
152.625793
159.508011
135.374374
166.927963
14.807989
16.599304
27.080383
12.561701
122.409744
145.570816
70.158829
145.185867
150.477341
152.957062
143.149918
160.676376
11.290949
57.659599
155.730194
158.530563
151.091248
148.479630
149.977539
145.225830
155.446869
118.797897
124.102615
142.922897
147.400070
137.635880
111.536674
144.713608
15.991339
-16.328554
-49.849476
140.099808
157.889786
-22.663473
-46.985542
-21.821701
133.515518
148.828827
155.111832
137.499329
165.044174
167.203995
162.367416
110.271378
152.216187
146.284744
8.705855
11.528424
40.063068
171.668823
179.813370
35.001842
61.112682
176.115250
28.324501
-176.999695
24.551302
23.322914
-145.998093
-156.474075
29.847506
32.308903
35.044209
127.221230
142.407150
159.041397
-46.829617
19.340858
2.395880
-17.667940
-16.745621
6.898844
63.372021
-5.297719
-3.109924
-75.222397
-3.012399
-34.191738
-19.833241
159.355820
132.997086
146.290436
132.574600
170.895279
154.861725
141.551117
141.243851
139.063309
140.628693
136.572708
127.510666
152.630249
158.834366
153.784470
148.501221
143.608734
162.204041
141.732880
152.770508
141.271393
126.365868
153.442627
154.079819
153.901062
132.629105
149.084641
103.598122
148.081833
152.303986
177.099289
150.787628
141.335098
29.118639
73.926628
20.375555
151.569336
140.408676
127.320419
153.799301
156.130035
132.389664
157.807373
141.713867
170.407471
145.756119
142.632782
141.227173
142.701141
144.219360
127.610382
117.185211
149.448837
162.090790
129.890503
161.367340
125.975563
145.071869
158.278259
141.643066
127.365753
164.374359
121.251152
119.576157
146.311584
165.392227
133.156799
148.959152
133.573929
151.812134
-12.719724
-9.926045
145.251602
155.633163
138.533264
133.849960
137.029984
149.524750
140.584717
135.388412
87.363609
139.691864
139.986099
144.925476
174.508286
114.873787
142.251007
144.351379
139.660660
-21.277367
-0.763870
11.819600
-14.773088
-34.562721
135.106598
156.423843
144.579056
-157.490677
144.668915
159.036713
119.418983
13.246707
-27.678980
-36.732948
37.770504
15.922380
152.745804
143.620682
160.631775
132.097519
151.508377
156.854431
152.140106
137.920044
140.264954
-169.801514
137.092316
116.775490
-162.465897
-156.151169
125.092285
151.905899
144.673050
138.168427
111.402214
123.424271
154.244858
162.119705
160.366180
145.997284
142.513016
152.618301
149.516937
152.505127
30.126791
-32.209000
-20.234470
-20.046568
-1.401513
135.989594
121.765381
136.550781
151.426437
151.753311
126.670509
140.661926
154.230362
148.534607
149.190689
159.922989
142.216080
141.341461
168.343506
145.739639
163.724091
-42.941074
-43.052349
-12.853093
-33.693653
113.115334
148.580856
155.030624
125.232567
145.739624
157.600113
157.901733
149.532440
147.508698
145.722626
134.484955
151.544479
145.831329
120.607307
131.628006
171.160858
126.941681
156.835800
144.383484
125.850029
160.667801
151.913773
145.225555
134.909378
153.094437
147.967926
141.401855
168.625732
169.341370
126.742538
129.027344
131.229523
136.455261
146.604614
-39.522617
-52.144886
7.159166
158.965271
153.971130
141.654205
174.357834
151.151123
131.521072
147.925552
137.423126
160.249146
109.898651
124.588234
160.384644
139.205490
136.376358
124.564667
132.321335
112.155296
147.667343
141.785217
173.698196
154.862671
15.216691
30.260735
128.148544
116.266373
148.299835
136.896301
158.440109
143.934509
146.268951
138.757477
151.092438
146.495682
163.634567
133.799316
126.439140
152.796890
139.554764
144.283096
147.485413
146.458420
139.891815
150.114197
146.794342
143.904678
159.956512
115.817390
147.577545
153.785843
124.284523
167.283676
-38.692059
4.325177
-4.883871
-39.830849
32.414398
-14.424751
-2.025164
132.859680
-31.571007
-34.268120
4.282217
18.746794
-11.218349
-48.710220
25.017427
-36.660591
12.061777
-20.505640
-5.435452
15.173237
3.383908
14.235567
-19.941635
136.122391
170.300354
142.573944
145.199860
-178.337753
117.188202
107.687660
-24.236464
-48.942818
-38.266392
-19.299196
14.939662
152.894745
119.730789
130.219604
14.612171
-30.881098
153.888016
116.799561
155.825272
102.567139
170.689896
144.483032
146.105942
75.086105
-35.176109
-43.224564
-1.496063
-2.908451
126.072403
166.396240
4.119321
120.679626
124.795578
118.159592
134.646606
133.049286
141.461594
142.756577
162.437805
-46.018883
-29.210218
-23.426191
-37.381836
-20.957861
-2.282848
-42.896595
-14.341436
-46.354797
-31.175228
152.732605
145.482315
133.372345
138.850204
141.339386
111.240982
137.110199
148.657715
140.385605
131.784912
132.683212
147.869247
154.383591
148.082626
126.343811
145.412048
157.963669
162.865097
148.210556
136.437531
139.869339
165.874588
145.337814
137.410797
91.760918
164.594849
126.898033
53.677670
-6.162461
155.442215
154.212280
137.124420
142.431366
138.024567
160.654755
157.215759
155.304047
-175.501801
-52.198139
16.940296
160.817444
-13.587120
-8.711472
135.600250
165.334885
153.646683
150.842056
114.958183
145.849426
147.285385
137.422134
-40.622345
-31.109516
-3.158643
6.343626
-25.154482
10.409077
-16.300020
14.601811
11.359883
45.722157
6.322884
152.375107
169.178299
155.263290
146.678696
122.812927
125.102531
150.187973
136.010818
152.017303
126.305779
153.947693
143.500809
158.813461
154.366150
120.910637
150.953003
117.746979
152.793716
146.573257
119.800171
148.049530
131.631958
-20.408651
-0.883374
-15.252742
-39.390980
5.800356
147.490585
151.460007
169.753815
118.482613
146.834747
132.727173
152.584579
134.617203
138.861176
154.389130
152.123978
154.569550
148.153976
153.190674
163.268097
125.857033
144.547256
130.425110
150.894791
148.162933
176.003342
154.720352
162.936691
141.023834
147.083389
120.826286
155.243866
143.534668
140.362778
162.714661
137.236343
152.481186
33.362934
-7.279553
36.704456
22.179371
41.431824
33.429733
36.152309
173.239975
40.610943
175.728210
149.616180
158.569321
152.505447
128.159866
162.553009
161.818848
144.062897
152.046021
112.402817
136.844833
128.856705
153.352051
142.811493
142.153946
160.335022
-20.903036
130.625427
144.420212
129.154404
161.198532
134.805206
149.628876
124.960861
106.862221
153.560837
130.695221
139.937546
114.547363
140.129059
150.749664
149.237610
160.911896
154.697495
158.767715
151.648224
151.464249
143.190659
163.882385
144.142502
125.861198
158.589615
144.788971
132.083099
143.910461
135.340881
147.683258
144.807053
130.154709
135.327896
171.193314
146.207123
143.983337
115.232071
134.417053
129.012451
141.616776
129.688889
154.219208
152.865356
121.801666
130.316376
144.945541
152.993912
149.500000
136.437347
132.901459
143.398773
166.531235
148.842773
120.002129
151.423676
-2.569788
159.927216
128.270447
127.494804
128.932968
-175.497009
139.930969
7.268899
-0.410216
17.556835
-0.274112
147.079178
147.468872
163.004532
151.827484
147.019821
168.552246
162.447433
0.664702
149.242508
131.599579
18.229294
156.050797
147.130615
163.017059
135.498001
123.063324
133.125122
123.559013
148.837845
159.586029
169.944183
132.634781
113.208359
151.901184
146.922501
142.592331
132.583984
144.149078
152.987961
140.815353
151.389923
129.867783
-52.706593
-6.328525
-38.039280
144.171265
151.139267
133.526016
155.778656
140.089371
129.269424
143.860565
121.068130
-36.241879
-40.055798
147.283844
125.303368
135.974564
148.309647
164.385071
170.486694
161.796295
132.720123
139.540222
163.856232
160.233994
140.503342
134.924911
170.639954
143.645065
140.860397
137.878830
148.281708
125.646599
153.347153
148.534729
139.094452
151.881577
-20.538889
-18.099470
-2.131205
45.065495
119.708099
149.837143
150.294785
178.190079
135.083801
122.680656
143.688766
-32.932243
12.607782
146.145462
150.213913
147.764740
157.896423
127.690765
158.436508
137.639969
133.351471
138.844299
143.809296
160.473190
152.118851
140.410110
133.236664
160.533890
152.373245
124.020149
139.309387
176.763641
141.210495
16.634092
149.209885
156.224121
134.015045
129.429779
138.212753
156.943527
171.034622
168.695908
124.841385
145.128983
127.976456
161.257523
177.274719
164.791702
156.579041
122.337967
150.401474
153.986221
160.282135
137.754578
126.948402
158.530121
164.342163
7.287204
128.232971
134.603760
124.617378
150.938873
144.545853
147.898041
144.752136
150.898972
120.516273
143.696579
152.275757
137.232758
146.816330
160.745163
131.060776
149.564240
115.004723
149.345123
154.915466
138.580063
145.360229
136.353897
138.475555
138.497086
127.124924
149.613358
122.103561
155.170654
157.943451
151.424866
120.055946
15.606746
6.709872
129.391998
-6.392490
-25.270769
144.590088
137.083969
154.258240
146.026154
149.953293
8.738060
14.242357
4.182824
170.252914
139.497757
172.901917
135.307480
145.215515
158.476364
137.422852
158.713074
142.121155
170.491699
150.542801
158.499008
116.334518
148.440323
42.544464
-38.422115
136.986816
149.345047
149.132812
135.194000
108.575485
-10.923027
-45.153614
-1.582266
-123.798538
129.859619
-0.179137
50.995907
138.101425
144.769363
150.589859
134.114395
162.351425
154.904099
137.749985
157.202927
154.963776
126.826920
149.599243
129.065735
152.216187
154.505478
170.651505
160.943680
172.222198
149.430740
148.711700
135.218185
115.186707
149.617767
150.828445
145.926102
91.761795
157.052887
161.844131
155.848953
137.152924
128.531906
149.405090
139.942993
156.099915
156.695999
130.514740
157.127029
129.549484
144.019562
140.095520
150.444824
129.026672
151.265182
152.574341
125.169685
154.074463
-9.244096
-36.506207
-26.152290
4.938640
13.648982
2.284476
-39.092644
142.024124
134.185364
120.686913
119.663170
173.835754
158.257141
157.776138
129.831757
149.171677
137.490433
144.415619
46.070644
47.364422
168.675217
149.635849
145.094681
149.032959
159.846619
162.970657
14.414260
138.068008
150.363647
134.749100
131.018936
154.124557
57.824425
-164.701660
-151.769135
48.845287
8.690951
149.200821
138.048477
146.520966
120.064911
171.902557
160.982590
149.795029
149.562866
157.552368
149.177185
118.979347
140.379501
139.170197
163.669937
147.013290
148.186874
160.508240
153.052261
161.910217
110.473557
175.315201
133.167435
138.206146
147.733902
166.268738
129.860992
149.603760
167.392426
132.745438
142.037659
145.143143
142.237228
144.805923
141.617249
166.654419
119.394745
146.023911
145.864227
152.211563
146.174866
156.293793
145.214401
136.949020
143.309616
132.862213
156.327759
27.979408
7.295733
0.291412
-12.902371
163.400223
147.326782
131.696625
119.907173
137.168381
138.785339
154.012054
147.439514
158.281952
162.857788
139.734680
132.550217
149.998901
166.116806
151.265106
141.217194
169.957794
108.018509
143.961258
143.823425
133.096603
164.055817
140.567368
-18.824263
3.250886
-2.016448
-32.671528
11.583115
-3.595047
152.773819
-28.716951
-0.115350
-33.899811
155.182877
119.576881
141.206299
144.955780
117.518723
146.199783
136.089890
144.189606
152.471909
159.502167
138.109421
143.849091
152.184280
171.488129
139.147583
142.318161
139.012558
151.765961
163.811432
130.632935
147.756454
146.080307
150.383041
143.280762
156.750412
127.448647
161.646118
178.563324
112.130455
116.070099
151.480927
121.933174
136.129288
106.719322
162.831360
159.885925
167.995544
164.904907
152.570404
145.191681
140.866745
125.439529
142.881027
137.329147
140.932251
125.393059
137.071136
158.111145
131.870255
131.877151
154.927231
130.058533
147.432800
161.749252
147.506180
152.352982
157.617096
155.480637
128.478714
117.282043
168.953888
169.273544
157.834106
151.329605
14.844011
-44.061207
137.004486
157.654480
141.386307
123.907684
137.589966
141.431992
145.267166
152.847672
135.343079
136.659760
133.563797
147.072403
173.469070
160.364685
136.018860
152.268494
54.896637
-7.204893
-24.842091
3.806886
-9.698419
17.409910
151.491928
162.011429
149.389435
140.235168
148.549713
76.174332
173.557693
164.163849
157.223373
148.100250
152.064713
116.910881
138.306458
147.459793
147.798080
141.400406
150.594955
132.906082
140.791962
140.498260
165.620697
136.347977
142.947006
150.499649
-138.207230
-50.245155
139.607132
150.238800
128.451889
166.440903
134.601532
170.047409
152.565262
152.067215
166.365128
148.221756
129.204300
166.712402
153.545593
140.641754
154.396210
166.123413
145.976227
-143.430252
149.465897
-173.161484
-134.715225
-179.190842
-159.050507
158.508621
32.439384
125.915977
-19.223625
-6.461350
-46.768383
-13.741817
57.386017
137.607193
179.351379
162.132568
153.850357
161.805435
128.236328
135.578201
-141.717407
-169.684601
-179.484512
-141.329193
33.405457
149.567719
116.992744
170.515167
124.696915
147.631577
124.192055
136.859268
136.176865
127.194672
130.399811
163.044739
145.660889
139.826614
151.979843
148.159164
164.155716
164.211670
169.509216
142.334717
142.541702
145.280350
140.946701
124.386292
146.945816
120.422295
129.852417
151.876419
140.133514
165.069061
129.402649
21.579599
125.074814
159.534546
146.247513
147.775970
143.920868
154.577393
147.484695
177.514755
128.505219
169.123062
120.573845
141.673462
167.104462
152.152100
-44.198578
133.843948
14.653646
-12.218885
6.490630
3.833898
-4.784996
-33.477818
-7.460929
24.427996
-0.726046
9.638106
-12.225162
-16.454399
0.283930
-30.484905
109.639931
-33.441250
159.406830
158.768585
128.600098
153.957916
132.783234
157.271912
151.367645
121.374992
146.499023
158.772690
125.082283
164.294128
154.818268
144.836029
133.114365
144.820648
176.580963
119.495026
150.498138
149.943954
139.478653
130.251877
165.230408
123.078117
148.034195
166.706619
26.260326
152.836273
126.080406
144.522919
132.376816
160.417664
129.096710
137.249039
139.536926
115.102905
163.210724
131.892502
144.790939
151.070312
137.593201
149.878876
144.806244
147.817245
129.551453
148.991989
133.460159
168.423294
128.166992
166.217133
124.774696
148.809219
134.816772
129.435959
149.927231
132.982758
143.297867
145.787735
144.821320
157.519196
149.722305
148.023483
153.072571
151.193146
162.972794
163.407654
141.287918
-174.263550
145.795486
117.164948
138.986145
153.998306
142.622833
150.835434
172.340469
138.647247
152.084305
148.583313
123.361214
161.984268
138.206894
142.449326
146.639938
-51.825592
141.821274
149.363586
141.192047
145.937393
156.511597
138.466568
-40.682915
-43.928810
3.987179
-10.505638
14.323502
163.260803
130.489029
145.987244
137.476410
172.927444
158.798874
144.275497
123.972282
3.448952
23.412151
8.322135
12.641923
-2.297973
-38.692993
-21.149672
3.202224
12.877664
157.045929
144.734756
161.354996
-37.180698
-12.557665
-169.015640
25.050007
143.762146
144.416336
177.808823
-39.182209
36.284744
-8.759233
-10.166142
-24.000557
-12.324641
146.403915
160.142731
138.711670
132.250870
154.020309
139.338577
133.242905
140.452942
160.534073
154.547699
147.164780
147.134735
144.706055
141.805313
129.489151
151.373444
-179.972015
135.509644
146.779068
134.261826
-18.662195
133.988083
179.582199
152.570236
130.675095
142.086243
167.651917
130.660065
158.931824
-174.170486
131.093887
139.321564
132.903870
132.561646
141.526321
167.000732
161.868729
115.788506
-19.724508
18.160500
-0.539230
7.406474
-46.196423
9.615396
-42.278423
0.805272
1.672808
-4.738384
-42.508995
-12.300474
-0.222936
-42.153820
-13.432366
18.355207
18.497305
-14.491842
-4.220022
16.265112
146.625748
93.165581
139.576584
145.052505
141.559311
134.249359
124.290298
127.309982
162.860733
167.450272
141.778412
167.599304
159.444366
149.057755
161.650543
132.047256
160.320343
164.114960
115.105415
127.079803
158.275070
156.103180
140.782166
153.946503
158.104935
153.099564
138.762100
159.896103
27.997616
134.747513
6.509696
141.815506
52.409214
-176.750122
-168.015823
168.840897
-136.583694
-175.154953
-162.732162
-159.319275
111.696701
47.141979
-152.886368
-124.124649
26.659229
23.887875
25.105104
149.727966
161.269485
128.972412
143.654297
105.505302
131.485443
156.896667
169.127533
144.394958
156.240891
145.233292
157.668808
139.935669
103.171234
121.766144
136.624786
128.882492
154.182816
160.638763
148.483383
155.638504
144.298645
138.421036
141.949768
138.605865
165.178879
123.297035
152.010696
146.067703
171.762039
149.599197
145.071869
151.203415
124.248985
144.291290
143.590042
136.554947
149.129074
135.892288
122.275597
-31.727297
-3.922163
113.417313
157.789719
152.400970
130.229263
135.672958
156.650360
140.657928
149.220657
150.434311
141.703354
131.031189
153.121918
142.914154
139.764816
143.898468
141.501953
121.738800
143.992249
152.346985
157.483902
155.550903
147.734802
161.188843
113.314667
121.554710
-41.137974
144.891205
165.896713
137.503052
154.153976
171.078690
144.549850
164.057358
144.528259
152.205536
147.310394
142.416397
151.231689
147.663727
127.976959
155.399704
-3.878028
123.551643
166.454727
150.381454
155.993423
21.036985
-1.457234
-18.379526
123.647903
149.157028
147.020157
144.711914
168.754166
164.945343
172.258072
128.439178
131.074631
143.248657
123.656250
135.631577
156.574539
152.761871
159.066223
125.378510
135.920319
169.625198
144.657928
143.116501
133.855362
145.889099
144.075378
101.781181
155.654343
129.988388
160.670944
120.197372
106.477165
-2.609470
14.358124
0.817571
-37.630714
-5.842981
3.011294
-38.136379
1.342026
18.670059
21.504475
13.071569
-38.678501
12.815210
20.139704
-36.985371
-33.678745
-25.477295
-24.588861
7.121251
139.215744
148.242874
93.911354
164.157639
-26.715185
-18.162407
156.058533
132.250870
137.165558
9.520577
-7.812962
-39.839771
6.709843
-12.771132
138.411652
166.804855
148.915649
144.213760
135.986160
175.732117
169.332214
153.942444
133.476944
140.481796
150.696411
149.755051
146.237289
117.384010
144.449463
170.351227
176.846176
163.576996
133.958908
147.969818
147.761749
149.377106
124.661545
141.011261
118.251862
156.109894
140.233658
169.837753
153.075989
148.641907
129.864090
137.274124
162.959778
147.420792
115.663620
139.618973
117.227104
166.950653
167.165009
133.141525
165.232437
143.973450
120.042839
173.586441
127.728462
158.358047
133.589508
161.017670
166.626938
151.249817
141.949982
145.201431
137.262039
145.977951
150.608658
119.624489
164.542419
162.920547
173.229996
155.059052
142.007401
98.260933
133.860519
165.253113
143.303680
150.651718
128.999939
-5.701280
136.099274
171.059875
138.382156
-0.413068
-8.861288
-2.849225
-43.737041
158.802902
123.154381
117.503860
134.392929
168.970444
159.257767
131.973007
128.570145
157.697449
28.033722
8.881263
159.572189
156.867218
141.258698
148.241867
147.169922
109.050766
137.629623
159.379395
157.442978
152.556534
-10.548910
-13.614989
-16.995226
164.681458
170.141922
137.061310
147.086487
157.107132
142.782990
124.228127
136.005417
118.585014
132.019592
154.051498
172.980972
143.966568
150.338867
155.878510
142.544876
166.174225
159.321335
129.837463
150.183746
142.790192
13.359445
-14.932652
-44.605873
29.717394
2.963524
-18.760826
-39.702122
53.341652
7.722402
-41.806747
16.609545
128.158264
170.058075
10.558886
134.974335
146.560974
28.201633
-41.054394
-43.672752
6.170631
-15.664729
17.508518
-0.877373
-18.929892
-0.813973
-5.858960
-36.059124
149.217529
152.572861
128.122482
-1.255542
-49.869144
153.905624
3.699252
21.674778
-8.313541
-43.941849
177.274078
156.302170
158.244370
150.408981
149.414307
134.150970
148.608978
127.864807
134.811050
145.600281
137.264679
130.070877
142.985611
144.439926
167.329483
156.885742
164.385117
151.838867
137.825851
131.649628
144.308441
138.394592
155.494354
17.575527
137.242371
141.875702
-151.794662
-172.833130
-149.363846
-147.858704
-145.437607
169.669647
131.292450
151.187210
142.993469
142.857239
138.919739
125.308174
143.770935
141.165176
164.074570
113.321609
162.896561
130.114090
151.406036
152.989426
143.642685
152.576859
167.269196
114.601974
152.584381
177.560074
142.597824
136.547272
146.752655
164.710480
-40.286835
25.681870
140.722183
10.159253
27.376574
-44.772533
59.834427
-36.283119
128.771759
131.953674
136.770523
143.044296
-0.348305
-12.458924
-22.346252
6.909412
11.319571
-26.971769
1.986920
147.711090
74.773598
-38.148762
-44.770111
-8.932216
-1.778723
-28.267036
-36.650284
-28.058069
13.954301
-28.617414
22.298571
14.740816
-46.817341
2.820431
129.305344
134.244339
151.244370
151.891708
131.730515
122.948586
143.926346
148.732773
129.136337
148.477325
132.665878
88.913307
141.759735
155.006393
153.756149
140.086197
149.804459
128.508621
156.779556
127.610100
124.340309
131.624390
164.202454
150.190826
164.132782
159.388474
147.705750
146.393158
-29.307398
10.852805
3.172866
128.384766
138.217407
132.136810
151.741165
142.472992
142.025467
135.831802
131.282166
125.407921
137.085571
32.484402
-45.437397
114.775902
145.867859
170.370911
145.513702
139.438965
120.961525
156.019714
120.430733
143.917740
148.322556
162.987122
-50.228195
-37.477795
-36.453739
-1.171696
-10.209489
121.988541
0.539955
38.579716
140.176422
120.201950
163.826416
142.583298
-40.117336
162.207306
177.245789
152.530594
157.837418
148.198547
159.962753
164.513535
140.388855
152.915329
150.263489
171.404465
141.006104
155.920410
131.894257
-5.345478
147.178970
157.862549
150.687653
144.996567
154.959290
130.029434
-46.983540
5.363922
9.742593
20.978521
7.845978
16.403891
20.254328
-24.026117
-3.860264
-3.533467
-55.172169
-32.012394
141.885376
142.626038
136.838318
166.529755
147.158768
146.211670
134.486725
117.821671
155.852798
119.973686
40.028519
-42.254002
-9.346661
-9.359899
24.078186
146.514053
129.575806
153.580627
144.613052
164.596451
144.671738
148.091858
144.438934
135.043182
129.731369
122.578392
145.034744
138.977051
145.446152
129.281998
123.527573
133.913300
146.748459
152.339386
135.354263
144.738586
145.186096
148.768784
145.668564
131.038193
143.134415
148.299332
166.050323
155.848480
147.673401
130.738800
159.262131
127.045914
111.800888
146.855453
119.257324
129.625671
176.522430
158.656967
134.022476
65.715866
-45.861599
-9.927016
-46.990940
-5.165926
-66.956940
-4.034928
-52.134449
45.640148
-2.411109
149.102768
135.236633
154.573273
167.822800
125.723328
121.741356
128.766571
120.561302
148.449036
166.348160
154.480499
147.534698
-23.847498
6.565038
-28.340433
7.224173
-22.589575
-15.743297
3.398111
18.222742
140.679672
30.442152
-20.021875
-44.997490
159.802322
-46.987823
24.036627
13.232944
-3.683604
-38.849827
-47.955414
-14.427876
6.651808
-10.029798
156.184280
150.726837
166.409119
117.946922
126.366554
164.643265
162.485321
142.383621
145.341766
149.611374
96.839699
146.898376
132.417908
119.439453
150.005936
150.159714
135.931107
152.469452
153.336212
164.289810
134.637375
144.955353
166.068054
-22.283363
21.424990
11.388802
5.569648
-17.359047
-16.266500
154.694565
110.907562
151.579483
148.841049
-41.086498
-48.729721
112.711342
7.113836
159.290558
138.849518
139.091110
131.214813
145.565140
141.150085
161.464478
142.724564
157.305893
13.060028
-2.130378
9.977759
-14.326856
121.799095
150.942596
162.781952
143.667236
146.941284
166.027649
147.728439
153.342636
165.278610
159.761368
151.278229
118.341393
136.381409
131.169434
128.213821
143.593353
143.399124
138.150406
149.005737
172.667877
132.735825
154.605728
161.146301
161.235016
141.590042
147.428894
152.393280
164.809677
137.634003
4.711311
7.513085
-19.005299
-9.080388
1.680861
-5.333844
15.142911
-10.147648
-10.981034
159.960251
156.539764
137.024933
172.385178
9.941368
136.090363
13.290943
164.293793
129.401001
133.785873
150.658371
144.201736
147.799927
144.991409
151.266052
-10.810644
-11.186286
-38.703773
-8.703351
24.975313
-34.867016
23.062096
-40.600857
20.127577
-58.176563
132.477051
126.481163
158.067734
140.542542
128.329941
150.137756
144.403961
140.230545
141.348923
150.125046
121.828209
150.289444
108.128464
149.182114
145.125397
132.419037
146.651962
146.856247
144.765564
123.377350
113.165886
141.927765
132.768738
152.056534
121.028320
144.657135
159.552521
160.450348
140.870102
117.868599
150.224976
128.728180
137.734680
143.012985
-36.379192
23.941826
-20.227991
37.071999
-8.488434
33.619713
-14.121198
-15.416399
17.523224
13.746317
-21.674583
-22.004301
17.101217
135.229324
162.721237
134.326096
3.577631
2.919066
5.756566
-17.265930
1.368021
144.795975
135.614014
130.858368
143.959442
143.031662
122.502510
147.610550
6.674676
-11.805486
-25.755909
-109.871643
147.979721
167.415634
143.158112
150.734360
155.062973
155.502808
150.901215
155.312134
154.000793
145.671585
165.855392
175.512527
178.147644
157.392090
-13.484427
-45.492088
-38.995621
0.576752
-29.550333
-41.989010
-45.041851
152.898071
163.172195
-179.364487
126.254234
149.922668
139.388748
169.279770
5.001200
0.393167
166.756485
165.850983
144.211395
154.876862
160.199402
146.182083
127.144402
174.477051
138.252167
128.519882
147.138321
146.622559
138.262833
161.794067
148.346573
172.031845
147.975586
165.399734
115.744637
127.965584
120.743530
26.249317
34.958183
55.465576
158.298416
144.074097
143.553864
141.016663
137.518982
150.742615
152.198563
125.235390
160.808746
135.581924
139.416351
165.501587
156.929901
138.844330
174.376068
140.515228
126.781639
121.675209
104.940056
167.796967
151.834305
138.644531
139.628616
139.454773
175.065048
149.267578
110.866249
139.415558
114.498932
137.889420
152.866425
169.722260
163.332794
134.546387
152.339798
104.210388
135.605331
149.396988
176.495239
133.128479
132.230591
132.671906
161.160370
170.743103
150.790161
139.918533
91.970169
147.380173
110.508392
-43.826492
2.940380
17.264780
-31.733101
1.254294
24.393091
15.011676
-8.645883
127.753036
-11.436213
154.110535
149.804245
148.614136
12.012699
149.354645
132.400772
125.920898
136.139984
157.618668
139.763611
145.205765
133.278976
146.641357
163.360474
142.001968
152.201523
168.321228
1.831414
151.692429
150.404282
165.623550
161.521545
129.580856
-175.149399
138.566147
116.765381
117.163734
123.499214
140.107773
172.115784
-6.769207
23.839725
-50.724506
-35.300224
-3.361851
8.928498
161.876404
125.726875
141.003372
134.950180
167.203445
131.238388
140.305573
165.183670
119.383820
138.338531
159.422287
145.079102
139.748688
155.319794
135.798767
119.194298
141.461655
120.482292
124.164093
162.284378
162.950592
142.986786
127.946304
157.594482
133.181274
166.747681
133.886826
163.413589
154.387268
162.492966
141.328522
145.840698
124.114189
118.719681
135.980911
157.500381
140.886841
179.194962
151.058929
150.858734
165.962143
-153.770142
-164.904556
170.973770
-152.488693
121.079765
174.471313
-148.615097
-135.798904
-170.566208
156.747833
-148.024170
-156.606079
33.892143
-143.614700
-154.241302
-126.968971
-147.199829
-145.848892
-160.062012
130.772263
142.089890
154.266129
149.858398
140.568069
146.493744
136.923126
141.494049
155.198608
148.511429
142.033234
144.965790
119.621796
171.155472
129.500305
126.367699
-46.752773
-14.346275
10.145864
-34.795536
25.073656
9.655775
7.715206
-35.119591
7.532389
11.133034
-45.384995
-38.552475
14.567418
123.033417
132.833557
138.532288
150.658768
124.335037
150.832230
150.253418
144.519699
126.116707
147.625549
175.963745
142.261932
-168.311737
167.805176
152.269455
141.222275
147.677368
143.293869
126.295654
133.531250
155.244049
171.831787
-172.458984
-159.092926
161.354767
66.875298
23.222839
161.297241
-11.662615
144.174774
152.641708
141.996750
137.124100
148.259003
152.187973
126.201492
141.019379
-9.315846
148.221573
116.635620
153.967072
19.531506
-8.125572
-31.954044
-1.909161
176.946350
127.858078
-2.306220
-14.780145
6.019722
-32.730442
129.824127
116.272079
148.460068
148.053741
-166.576904
148.068008
164.479233
148.121704
136.510635
137.535004
149.725342
138.139755
165.206696
130.419296
143.686600
172.019287
172.789948
152.552078
162.091736
156.994965
166.173569
161.273972
0.870881
23.309109
137.472824
163.100571
119.179802
127.993530
120.475800
149.067947
155.632523
153.035660
138.716125
143.643127
131.563141
143.359756
144.926743
34.427380
150.812881
124.585609
109.771790
150.402206
143.026886
41.773312
155.763885
159.460403
139.820648
158.311371
139.988937
174.189240
139.523514
161.169006
142.257660
145.470200
22.306149
162.862854
148.626190
148.673538
166.288910
142.828735
146.202271
141.208984
171.685806
173.202301
151.783127
123.898369
149.970230
119.133575
158.311630
147.284744
146.267258
157.732834
148.645584
121.768036
150.809372
115.673019
147.808716
133.475983
161.232117
131.320023
140.625336
146.593857
129.546936
-164.581772
145.028641
20.151382
85.523605
141.386429
151.596542
144.917038
146.664246
145.293762
159.819061
156.312485
158.945847
147.008438
153.536514
144.450577
145.758011
148.009323
178.281143
129.389374
132.875229
118.963203
119.226830
147.375275
158.496033
151.324722
162.823349
126.025497
141.020035
144.529724
144.625412
132.364883
154.604980
153.719116
135.191513
135.840271
136.636765
142.942566
159.473495
146.955170
132.263992
114.579895
139.008942
154.905151
148.584412
7.948458
-43.585014
143.747345
157.348297
135.272400
139.215210
27.713037
33.201767
171.748383
141.728256
151.875885
137.010239
137.702408
146.408920
156.982239
140.016388
145.218033
145.375656
116.863617
137.206665
142.276428
120.729614
122.099472
147.059860
153.141968
128.262619
143.096619
144.591888
149.250107
146.028931
148.864655
157.212601
157.094940
129.536682
151.043808
164.114990
152.366150
125.559021
166.784409
146.073196
-139.820251
31.498501
42.702782
125.468521
139.050110
144.222900
158.119171
43.844204
151.794403
167.196396
130.195618
131.605286
157.539703
142.652374
143.570786
129.865067
38.467972
18.689009
15.050035
13.595898
7.156617
136.004684
137.729599
153.412735
12.024065
129.122513
158.912537
143.118286
136.204544
131.951111
151.265411
151.896545
130.478470
117.155441
147.219498
178.608292
145.873444
145.273804
155.974167
145.939667
136.349350
140.170288
135.514175
165.218155
141.686859
146.452560
143.491806
162.788315
170.266647
142.509766
148.944901
119.882790
130.576401
117.862541
147.404892
171.816833
144.390381
141.998444
144.644989
135.557129
155.136566
159.318069
130.147034
165.497360
153.226044
137.892258
149.343506
154.737091
153.993347
144.852966
161.948227
143.998306
-35.657116
11.361981
4.164618
159.799728
129.914871
122.600525
122.609825
151.035889
154.039627
153.223053
146.172211
141.988968
154.470581
160.025803
119.706848
134.519257
161.854706
150.935883
167.716248
153.980255
37.575607
134.978775
141.484253
145.061798
151.995117
145.619659
159.346909
146.220886
130.014938
122.681229
135.800873
150.316483
25.997543
-3.708979
16.471294
-19.172943
3.317768
23.551504
178.368759
148.937744
156.946243
139.697968
-30.499075
-42.362568
-32.620876
-32.437996
-45.138290
-34.901695
-18.980368
168.349411
149.335907
-179.265900
138.882629
130.871750
154.460938
130.265091
157.110580
140.657959
158.560013
114.386765
-7.541996
13.970551
-24.654453
17.055855
-38.388794
-34.088348
16.010838
7.853280
-0.000000
-3.092628
-35.841370
-33.955772
3.787135
-40.516018
145.921249
175.709091
153.851562
115.232018
119.467117
158.412827
148.997803
1.051461
165.611511
130.174881
150.139816
145.468292
11.962830
-6.841832
-36.489658
29.717257
149.438171
156.527512
137.511978
7.915023
-1.067712
8.853436
-25.025768
35.384445
15.364631
-39.438557
8.850574
-9.210340
11.568121
-49.126244
-35.029305
27.539677
137.154465
137.731171
116.451988
156.291473
174.184952
151.263107
152.911453
156.079697
134.145172
49.556095
22.706686
149.525894
149.313156
151.142395
149.202850
142.103851
131.086945
138.969711
18.489349
170.856155
137.650742
172.086151
139.949066
159.485596
165.838593
147.159607
128.177567
144.273727
137.096588
152.153091
147.179825
145.972778
150.689163
164.278091
142.777451
153.608307
147.449677
149.995056
127.956169
139.178299
151.843781
130.238937
147.233398
179.140182
-3.762547
-1.803634
38.365410
123.354576
156.280289
128.901871
152.823883
146.645798
-48.136379
11.653810
-2.813203
-8.718887
10.739440
-49.899410
11.572718
3.126937
-18.235384
3.820698
-14.159054
15.634901
-46.288731
-0.055953
-1.271186
176.518448
139.095062
142.558121
150.462616
136.059891
134.269958
149.557724
146.992599
136.086838
6.932539
-24.476038
116.300591
152.450256
133.118912
146.125626
162.344574
132.655792
156.554153
144.742310
157.487839
154.540512
107.112717
162.911423
153.547729
154.287674
111.287643
17.909340
11.365015
-37.893944
5.403886
13.099278
-42.197601
20.870918
-20.592077
-26.753023
-3.009408
-31.549461
-43.642555
49.028690
6.673149
19.341900
14.586008
117.829529
153.511246
159.326309
147.899841
147.970627
128.000854
170.438828
152.892456
145.365112
164.889252
165.401016
128.208740
2.679784
-43.327648
-8.164597
6.999893
7.974495
-29.228905
12.910781
76.743210
143.058456
156.782684
131.598114
130.489944
142.444168
111.487030
158.016052
143.877579
151.689041
129.729797
157.373795
149.324341
168.630371
101.287209
144.483490
150.080063
143.645248
174.629242
143.557785
127.787643
130.583023
137.705429
159.808578
149.967209
165.747025
169.892700
156.252884
137.185059
120.687958
163.622330
156.099396
124.786713
151.509705
172.643250
141.903702
151.795990
-39.679466
139.489120
145.092819
153.655319
140.461533
-86.796921
152.773148
142.989548
154.337280
176.160172
148.331467
132.627075
-133.432800
162.701752
123.735359
126.490150
148.846359
141.617828
136.208328
139.011429
145.539215
148.444641
131.746414
20.236069
20.534809
167.062012
10.363519
-19.748243
-22.545927
-6.103003
40.052982
-16.373886
8.332510
-47.707672
-5.562253
146.950562
119.294724
130.604050
154.821579
147.199905
139.451889
154.747025
158.931107
162.991226
137.048264
10.557096
-40.741722
-29.040693
23.580828
123.009102
142.514618
152.814209
128.247604
140.308167
138.721054
148.420502
164.475601
160.793839
159.809387
142.342438
148.360062
157.906998
153.190125
123.823730
152.374451
158.416031
155.873505
158.663284
148.703873
105.715042
138.037811
138.632858
133.747635
-165.447861
40.495209
-152.493317
155.369385
-160.898865
-169.304794
-134.577103
171.454315
128.955780
159.242111
143.225891
102.392883
143.294250
134.610977
143.452103
151.456436
175.209335
148.005524
149.811371
153.575912
134.727478
161.153763
175.753922
151.960388
148.073715
152.293594
140.663040
163.137253
140.762070
141.381195
162.905884
17.695499
160.211929
154.233948
171.973373
125.432877
133.336792
166.800873
132.968018
144.337952
147.819168
162.856598
138.102188
155.305283
157.105469
148.109253
126.176346
128.800156
151.645386
151.987076
136.283112
10.508204
172.279312
163.289352
121.486412
144.645172
129.289474
144.030609
167.970840
152.911118
157.974899
157.020218
130.045731
174.880936
116.292786
153.798370
50.048275
34.250004
18.981018
139.832367
159.080185
156.555008
162.492538
168.344574
155.922440
143.021210
160.840347
155.550507
162.464188
148.549530
155.515961
143.698441
148.511902
170.485657
153.581558
130.092850
146.471024
146.820297
115.795631
160.319489
-165.541077
142.246292
126.346474
147.722305
138.686768
108.351768
151.134918
149.698532
141.587799
131.705048
158.534439
147.339798
132.719696
151.949982
130.012711
12.261444
136.703445
117.030220
127.173592
153.721069
166.112274
163.072723
147.143204
145.207596
134.361267
145.764481
125.851120
155.059769
167.926727
131.546402
152.557755
130.064224
147.899429
156.831238
140.368729
140.094833
-28.552084
-39.156185
-44.420345
147.027527
163.098495
136.926727
171.964722
140.319412
135.705383
167.734558
-10.417333
157.947098
145.990509
134.632797
155.971634
141.737213
129.828751
132.267319
134.973572
132.197708
153.760529
110.319336
152.885880
151.126389
149.988922
142.479324
142.094193
123.963013
156.258896
163.140549
153.431274
-2.856019
-31.134203
-26.883953
-24.296568
142.609329
134.133698
150.994781
138.048965
132.178070
147.665451
112.707169
6.343997
15.579341
9.422227
-33.382107
2.691664
-31.429541
139.713211
156.865814
137.576309
161.700836
157.421310
-12.783099
14.226218
153.690277
139.666260
148.098495
-12.555560
-27.810087
159.036118
138.894287
164.574905
154.921692
110.705994
148.556122
124.638718
151.333267
143.038467
160.358932
146.371445
146.197876
158.668427
118.420708
158.834381
146.003235
142.075500
144.963196
149.469955
147.667282
153.009842
47.733200
50.771057
141.197098
139.891434
140.625671
146.643066
156.122528
139.461395
154.821106
146.308090
145.566025
150.183701
167.855713
141.924225
98.857971
148.454407
142.818207
108.309036
139.062317
137.252151
-0.914716
-37.385265
-17.444700
-6.002602
27.668053
-4.463307
-23.547203
-73.527695
4.002913
13.618296
5.468699
-43.025749
5.826587
-14.753722
-4.639794
-23.123150
-23.778477
-8.310730
1.273032
-24.383703
-26.367626
2.295161
-21.384022
-11.474662
140.116821
143.866180
132.163422
142.963745
1.902075
12.260993
-10.627435
134.316803
145.470047
11.608769
-42.438442
151.590332
148.438889
119.338562
154.455902
168.531555
159.225418
155.365173
167.027634
146.478485
167.502106
145.701462
2.365213
-41.376770
158.336258
144.365829
135.331955
138.554367
137.550690
136.127625
139.870590
131.782669
136.882401
144.953217
-179.307053
130.241135
123.949783
144.365112
151.263840
130.279785
147.896301
133.519806
102.219749
174.385696
173.673111
162.629913
146.290466
143.273468
128.692612
133.337418
157.419876
137.382767
133.348557
124.432404
166.614090
145.593704
146.014328
100.172554
125.959839
143.672180
106.690147
148.387375
119.453293
116.239006
155.521439
171.144501
153.763718
56.547997
156.072403
123.081642
152.881241
174.500336
143.432510
156.841507
143.611969
127.907959
141.754120
155.477173
156.061646
147.731049
153.138153
146.210648
148.072952
161.694534
145.611313
140.353745
-43.401604
-2.697983
143.446152
141.607132
146.663010
130.314545
138.645096
148.190018
153.695312
155.280304
143.159424
146.746994
145.800644
154.134018
138.155640
132.450119
149.619446
138.430054
148.952805
140.039108
145.491287
151.852631
137.437057
136.193741
136.539185
179.909332
143.836349
163.708450
153.850861
15.054165
11.253386
-33.675873
-9.339403
-7.251307
144.451859
146.512863
128.411148
149.272964
150.926483
172.139206
166.486801
138.669067
-5.929760
-30.245617
15.716276
-9.477783
-1.104113
10.898581
-3.517694
24.723991
150.843109
148.501572
145.922134
155.300430
136.624786
152.185944
166.536240
142.498199
130.511719
170.342773
151.373779
140.579178
149.354034
146.939529
156.641129
124.406837
3.347084
32.289616
46.603851
138.760864
133.110672
145.970749
144.985764
166.841431
156.923264
138.198792
152.610764
92.640587
155.376892
158.311020
144.366714
160.854462
149.484406
134.412018
143.376038
157.735245
142.661438
126.727272
118.526245
133.835739
152.214462
146.616882
158.223267
154.277634
125.379753
141.331436
133.030365
145.800705
140.761398
142.416946
163.993103
156.388260
167.433701
148.549454
127.211655
165.209641
137.605148
148.643814
161.947861
160.758240
157.408661
-26.504713
20.505796
-41.890079
2.626368
129.887970
179.124405
137.975311
147.812897
111.479599
148.871429
140.527603
122.569321
146.316818
146.907410
146.623795
150.458923
142.643112
128.470383
144.063416
136.637024
137.953674
124.401588
-25.871096
12.604246
15.601579
-10.458446
-12.560351
26.948515
-23.946638
143.488495
152.522781
138.039825
142.032791
124.143692
168.918243
-39.640213
16.734156
-7.400008
-39.718998
-22.762209
-37.542938
-4.391418
142.526947
155.647537
144.777466
145.812592
147.106140
158.307144
141.971252
20.539705
-33.727158
169.976822
154.058929
144.267654
150.197983
144.791870
161.264542
15.229488
-21.967556
-31.590940
-30.438053
-47.265877
152.259491
136.442398
130.664856
137.644073
139.415390
143.173874
145.309341
130.270737
128.998535
153.044937
125.429588
143.447739
167.411713
137.474625
146.209854
153.624878
156.337540
167.423584
152.927063
138.982391
145.340469
143.637939
137.031433
145.345352
0.081565
4.977049
0.868856
-1.582514
-16.457811
-26.796961
-0.567173
-24.896278
-43.571972
121.261864
127.059090
146.261902
141.730499
142.023392
132.506210
-172.084946
-148.267075
-139.005020
29.867743
151.633713
160.870972
161.742371
140.402451
148.502258
150.396271
141.292221
141.989731
156.752396
131.014740
137.489029
-6.024085
10.547175
-4.867235
-31.863029
-4.211753
44.066208
-11.640869
162.898544
157.420563
154.991928
147.839462
139.897842
147.103806
122.498344
165.322266
158.241196
147.552979
116.313896
140.431580
143.838120
141.359406
137.084045
-178.234634
147.028442
163.891708
169.207809
146.753632
135.416168
127.367516
162.605530
121.599380
149.360001
138.455063
136.257599
144.579330
132.177628
143.290482
147.931610
127.193947
172.393921
125.281357
162.439682
132.184097
139.716721
139.687454
-35.867275
106.440895
161.947586
157.075821
135.343582
-16.642323
-13.030918
13.332073
-3.573140
138.322067
138.750778
142.104416
160.415405
138.910233
148.136398
151.064865
153.899734
160.075623
145.844864
117.908760
170.021103
124.638443
116.022560
134.007843
133.404785
110.267128
138.361237
132.128113
131.158478
128.950317
149.751999
156.764175
165.699677
167.111847
145.549759
-47.692345
11.046478
-16.723667
62.088020
26.889223
35.722229
-22.772013
-3.833642
-18.752001
-29.698488
4.160524
-27.062735
-6.023043
36.866634
-40.153111
22.626673
-49.721588
8.662043
-25.342480
175.978134
164.995880
142.737823
132.185257
154.983154
141.350159
165.624420
146.387268
135.914642
140.468277
133.770325
157.515350
146.711700
143.066467
124.677269
158.372208
138.628815
165.013565
136.158890
-173.349106
174.456894
-167.538666
-170.038681
39.713707
24.818302
145.011322
119.660751
164.050842
151.703323
135.722275
150.753281
172.032959
141.440430
151.998291
145.057999
162.217026
128.214081
-36.286083
-37.602394
21.032930
-4.821986
3.438776
-1.880968
-19.204073
21.620556
11.242987
-1.408199
-43.399281
105.460907
141.391388
148.114441
146.509903
149.439667
10.308587
17.670506
-33.872482
-14.056509
134.172409
137.247086
151.303406
131.100632
149.945206
45.675381
148.940842
126.867371
9.135122
13.069607
2.206555
23.713079
159.372971
150.402817
134.559616
149.255630
134.860336
145.663834
140.095963
143.117157
146.728394
149.865768
142.748749
162.013641
153.597565
135.670105
147.644226
159.894196
142.908844
118.364670
150.025909
143.681229
113.455750
-30.153378
18.859222
13.633169
-36.855591
-3.885393
148.080795
164.895889
175.981018
153.443481
-43.536552
-2.742597
0.659679
-28.748617
2.466010
140.574783
171.593033
142.928024
131.364182
146.590164
170.274933
142.300705
122.781181
160.024384
128.171265
115.564102
147.818008
144.388672
145.964706
123.228790
109.206665
115.441528
141.426697
142.499786
119.970779
140.972504
147.900833
143.658234
153.997025
152.140762
140.751648
139.381866
159.198578
159.575119
153.018188
150.103180
156.910583
136.243149
-42.103966
0.952033
-6.091975
6.467326
-51.525860
7.204620
10.617986
8.938614
11.563982
0.409739
-39.590935
23.332487
-39.571877
162.802353
129.253403
140.535690
138.372467
146.591858
147.273315
157.309814
147.558060
154.145737
155.966797
140.680389
174.014038
156.497391
134.198639
19.863668
-29.448418
158.414719
143.077820
136.685181
173.504471
152.141739
153.842422
128.669067
178.634415
155.343430
140.344040
137.453842
-62.900814
2.770080
-40.682457
5.178805
1.656467
-31.796045
-0.670856
-20.164564
-47.724369
11.445614
144.263565
157.153503
119.711365
137.812607
143.179184
156.330734
117.847664
169.938416
152.902313
176.023193
142.081787
156.877167
133.861603
153.179886
135.532242
153.346146
142.968658
149.179977
111.176636
143.624054
141.311615
155.382233
138.088272
147.476334
129.705490
105.167671
136.720825
141.880554
146.103180
-8.677720
8.967909
14.880586
-36.943810
159.668289
138.997162
147.508270
170.870056
128.107986
23.546623
2.156493
-46.140076
-48.031952
47.075855
-17.884413
143.417908
162.243576
142.481476
151.440155
150.220123
160.030579
134.674362
161.170624
101.879860
17.906651
-6.440985
-13.613059
22.373075
-37.840172
5.224385
146.956360
141.121841
126.670868
153.519806
139.663101
137.882996
143.294006
119.726929
147.992111
177.023285
144.368164
153.791214
137.565125
-30.617891
15.570618
-9.764365
156.791199
137.392166
144.747925
137.183228
118.112587
114.159248
147.657822
158.023178
135.428970
-40.440536
-5.632977
138.388855
137.621613
169.839035
161.159241
154.363144
73.787468
123.686401
136.968628
141.352264
116.783432
173.509720
141.318283
161.579269
165.926025
141.343933
166.784012
166.819244
148.162857
149.550858
126.224937
151.967773
144.414291
104.630966
148.861069
139.417282
152.879959
141.672165
132.752777
136.928558
159.580261
169.440826
160.597290
109.075645
136.581375
146.966919
149.108704
143.665970
143.562851
145.049637
144.811310
46.321037
21.020395
-5.785232
118.067764
120.368828
135.130692
159.548935
153.220398
151.920975
140.125412
155.226395
147.451874
126.739273
133.841660
143.133560
152.370514
148.893448
128.764740
145.236786
162.541214
138.895096
157.700378
145.396805
141.827148
148.826660
144.062698
146.457932
147.809845
140.182144
137.603546
146.410828
158.183792
150.230225
166.412933
163.325378
142.922150
167.077789
12.998087
166.634552
130.041687
161.543228
16.527487
-38.540501
145.600693
148.733597
137.779083
141.809036
158.270035
141.357651
150.382004
137.932861
159.870544
123.632263
159.737427
115.515076
145.642960
142.581879
124.158173
135.721481
141.016464
141.569946
113.547150
127.173103
160.974991
161.150787
128.207901
126.721405
-1.803308
11.637416
-6.439615
-48.134796
-37.618332
12.296306
6.330693
-29.470625
15.200978
-15.633027
139.928009
113.492180
141.064911
142.258163
135.846069
147.741745
174.584839
105.342484
137.232941
143.221085
136.908478
120.442429
159.151077
156.745941
153.589844
139.940659
149.887299
166.630325
117.756035
165.504166
137.131653
136.589920
8.118489
-18.638979
-35.738773
-37.878574
-5.171309
25.599003
-30.794193
3.631193
-37.372261
1.350747
-8.808925
7.435216
15.260218
-21.176931
2.480413
-27.991779
-52.559685
153.697601
162.091965
165.781021
161.833389
165.348343
8.825522
-18.665653
12.632370
19.654041
10.969069
-17.556074
142.123871
141.916183
145.039825
121.526749
165.834778
153.970596
138.884735
131.013519
152.897568
147.547195
131.575470
136.112030
151.760162
135.452759
133.170792
141.291901
142.296661
152.789734
136.406769
137.335022
142.913666
171.665955
166.445557
155.120117
-8.790642
-18.635197
-61.037407
-4.271914
-38.519539
5.414211
176.537506
141.777557
152.365372
106.843010
18.538769
49.746357
-26.589163
160.000610
145.713501
158.947769
149.562454
144.011978
129.971161
136.355225
140.069366
161.336731
133.230026
142.223938
125.159164
161.164963
136.689392
-178.212265
149.643814
141.525330
20.989412
144.309540
123.117256
143.933334
139.110489
156.794937
146.380722
144.478195
158.463333
151.217270
147.530655
126.310188
145.366333
135.919525
27.456747
-49.944725
13.645364
-44.057034
-5.161562
23.791204
-40.128857
-49.898090
14.799288
-40.500015
-23.002872
-57.824276
150.289429
126.905403
147.247833
163.902374
135.253128
143.548035
141.155762
154.471024
168.549271
146.394165
154.402435
-9.675159
159.901962
157.816757
150.704865
170.545151
121.476028
137.208817
156.848694
132.954514
150.385239
160.292801
147.244446
124.421341
135.504318
140.352081
138.743866
160.719803
-27.474585
-25.209108
36.273243
-2.654317
33.066841
-3.334661
15.863567
13.776178
-36.229870
-37.134506
-41.235825
-41.628914
7.019286
156.147263
144.577698
154.252045
131.197525
153.676529
164.095093
127.839111
-12.447284
-39.598259
-39.201611
-34.390377
-21.896402
10.340524
12.823690
8.094272
2.309951
-28.391504
-15.992020
143.404312
138.898071
120.755295
124.783722
159.914093
142.608566
126.709320
160.451950
163.009827
-8.976077
169.335327
0.514723
37.735390
-47.987854
22.139278
-24.610535
-18.597315
27.677259
-41.249577
-8.141841
-10.530856
29.635178
6.680257
19.467468
3.946948
-2.460129
152.249313
138.959808
100.339493
-13.357153
13.759475
-38.929852
-2.063458
29.198921
30.412680
-41.709675
-8.655601
-51.776237
144.043503
150.412140
132.235504
162.624008
139.721176
149.861191
139.862350
147.938004
134.463654
119.061157
152.584991
150.272720
153.124878
-25.189554
12.117689
-3.949577
-34.707096
-31.207546
-34.769043
-53.791138
-7.299094
-52.730679
-5.201796
153.754013
132.766907
173.083679
150.756042
138.947372
117.331459
137.350098
155.920471
152.077209
176.915726
134.354980
126.103699
144.824753
134.910049
148.245239
146.384506
124.916229
165.201675
168.585022
140.496658
146.828781
145.840622
147.939087
149.087158
154.182541
92.532997
158.578918
143.161545
143.963303
170.987671
14.985335
-26.822561
-8.618601
-41.698658
36.198231
-16.652132
138.330460
141.453979
124.438499
133.935013
158.952087
118.515289
140.644897
150.356506
149.242310
117.829636
134.683105
108.891518
140.528000
126.007233
125.150314
150.176514
131.879669
143.400131
141.209808
136.296417
-156.515244
40.359570
130.579269
151.813110
139.140228
121.666756
147.117508
115.153488
-179.330597
145.199783
107.732635
159.568726
149.382294
160.012726
162.606491
158.630280
138.246307
112.940094
131.845947
136.882416
104.815025
146.962448
165.512711
164.480316
143.647888
157.406311
134.642242
161.632187
152.935425
151.627441
103.572746
136.633484
159.637619
127.492958
152.407990
142.385223
131.660812
157.693329
151.510010
121.483681
139.771500
170.392365
165.007141
-146.830688
0.298051
129.513489
151.911469
154.327972
168.529694
149.114090
165.123444
143.767120
17.357914
-12.864708
-40.037323
-38.835728
-38.980835
-29.356138
-4.354151
-21.816603
-27.945141
-28.363459
138.244568
132.028732
146.676315
134.929703
-6.583979
-20.407202
-2.017418
-60.286060
5.881566
-18.682379
11.619642
4.482400
22.906006
11.189384
3.815723
-9.762110
143.762039
139.598770
136.590805
117.062004
137.657532
149.806778
152.331284
137.141602
152.602325
160.790771
-179.135437
-151.912506
66.196701
29.070038
37.023975
174.823990
123.636444
160.420929
-22.761871
148.454239
145.984680
148.279617
132.755005
177.182068
143.654068
160.819168
137.905121
149.013580
3.638949
171.893127
126.976212
139.775589
148.891220
31.003378
131.961426
134.205475
139.083771
165.684235
138.624268
146.385422
159.388657
144.081161
165.244400
135.279785
150.087723
123.988991
145.717667
7.095032
124.168541
168.456253
123.291328
121.415184
138.592758
-16.592728
-51.867065
26.614645
156.411896
127.577301
168.074539
7.227540
15.060054
-20.211697
168.381317
129.367798
144.239655
156.592438
166.376877
130.379639
148.682526
-25.910614
-39.435711
-3.591887
-44.572697
-44.645294
159.016373
144.341965
-15.474730
10.809298
-38.197006
8.125838
-19.140673
-16.241501
-33.873886
-2.103475
4.488295
5.336305
5.837913
52.242908
130.281403
146.758133
148.743256
140.879059
118.839752
126.934219
154.877518
137.619659
142.881577
1.646275
-47.139412
13.771804
142.995575
148.446671
118.524376
162.938354
148.578751
140.047180
153.564316
141.179031
136.984924
134.417877
126.273788
0.819483
-9.116691
-11.455557
-32.131657
6.604617
-49.414154
-52.167576
-0.609415
-24.559536
16.424883
4.800242
18.502138
-20.487345
-42.681755
9.600276
153.390167
141.007156
162.496277
124.304344
168.274155
13.836369
1.253201
3.071668
7.495277
150.105042
138.579742
4.967474
-48.080956
-2.237996
3.466223
7.279149
-10.593717
-0.708588
11.615454
-3.152749
141.381500
155.234161
156.129501
135.609482
127.756729
133.337143
144.092041
125.853035
135.868347
136.989716
157.710403
148.692520
172.111298
155.289093
152.538330
134.981735
133.510635
158.886536
148.006363
147.582870
120.338638
-35.030571
23.523342
20.873976
7.248114
127.308762
166.124039
123.570274
140.605850
144.939087
118.732368
177.026047
160.504242
-136.755890
157.450806
-156.646652
-177.908188
147.849823
149.951584
151.922623
163.574646
172.803543
76.073738
-33.485756
22.675905
153.929611
163.804260
140.395798
115.714516
148.948425
161.863327
137.884766
144.195114
143.676682
125.161476
130.873688
148.221542
154.401474
132.713226
114.450020
130.805054
158.918671
150.137405
149.075424
135.672470
176.530548
129.374924
126.348961
156.417511
163.558212
138.591888
151.650360
28.529703
0.193827
-27.191193
-5.344854
155.768173
-159.150040
110.389420
-172.800598
73.691475
20.206339
146.980988
152.318192
141.953323
111.170685
135.203445
159.975006
137.003754
141.493423
122.872337
155.830597
137.212158
173.702744
143.634598
163.559067
151.911957
139.402954
151.310440
168.065964
174.135422
126.746422
144.778671
-9.505307
-10.627453
-6.847535
3.625472
-0.981184
134.681091
150.788864
138.196091
153.438080
150.661499
161.598602
133.426300
142.279526
149.558655
142.643600
146.544312
147.862686
140.505234
143.470535
153.665985
131.320770
137.127396
128.413147
147.230652
139.205002
133.192047
143.177872
133.390366
164.112717
150.304245
141.456284
137.182983
155.993484
145.008392
153.323929
157.829208
155.838120
144.481155
132.913010
135.959747
166.907242
136.159485
142.911453
143.211105
133.795471
165.311539
98.530067
153.386734
155.693100
146.725983
113.389626
159.655670
129.141296
155.554535
147.170715
148.840134
111.894547
128.415833
143.362335
144.776810
110.560898
140.675720
136.463959
146.928146
156.561203
144.695419
160.447052
170.509018
86.909866
148.158768
120.972343
175.782196
118.110809
11.112427
13.281744
139.810654
115.317467
93.762581
152.571411
164.817200
150.002045
136.178879
152.672745
-10.168367
142.884354
126.488281
144.734787
141.140747
147.112457
134.170807
-2.226950
-0.879378
-39.957485
123.997116
-170.298798
150.142059
159.693314
146.580124
155.897263
148.519913
163.363846
138.501022
150.812347
155.328354
162.875336
157.681244
123.579414
156.038086
152.112427
123.592018
139.401718
141.759018
150.970154
150.282776
137.731354
142.779861
132.742950
157.447906
28.440519
176.713943
134.506821
141.856857
138.965027
178.127991
146.790146
-161.136978
176.601883
149.792130
134.984070
148.696365
109.769424
144.420715
155.579224
145.863388
144.781677
168.769318
145.358856
172.276062
175.546555
150.937607
135.898636
157.395523
118.888794
13.655595
15.529712
162.038727
153.647461
167.015045
149.949982
150.921387
155.053116
-3.969015
-29.405550
-42.097767
16.892433
13.041199
147.587296
148.991928
154.399307
147.892960
125.568459
154.119263
147.522461
120.275612
129.695511
134.539536
151.626816
141.780624
146.798233
148.220200
133.717987
159.855637
145.980682
125.560234
143.174698
130.703827
165.555847
129.887787
150.774826
152.254425
-9.793018
-39.984146
-4.157464
140.044434
156.820923
117.996910
132.157516
116.079178
152.829330
155.463440
152.022156
142.056290
160.344131
146.874390
145.952286
118.952614
161.622833
129.721588
146.736557
135.729462
152.310181
149.018814
160.058243
169.611542
153.349274
153.141602
132.294342
149.852646
140.596710
144.151718
135.490082
117.715256
148.103470
132.271255
151.956909
152.330460
169.416245
140.658005
158.334091
141.569794
161.610687
162.716949
161.852661
145.203354
110.923248
132.455688
146.897369
109.480713
145.184357
139.857788
117.664963
148.071365
153.829422
147.158310
145.304871
137.181412
124.368652
171.335541
149.867416
132.328079
128.538956
138.586502
151.210236
148.931061
-171.381775
-154.484634
-146.914856
31.024582
41.723743
49.084465
-172.487793
-138.787216
32.063744
163.894119
178.840042
162.644058
143.307419
150.424576
149.250412
143.703918
118.496727
137.047470
154.139359
152.057495
140.426025
141.466431
118.994881
153.328110
179.268311
121.710495
163.056763
132.852524
107.079086
154.864059
145.535690
143.900360
122.218658
132.265015
147.187119
125.690422
141.809753
148.457245
177.588394
125.233490
141.764359
141.267487
130.758362
156.487946
148.607880
133.748886
136.004700
-5.646044
8.521408
14.652323
-33.495453
9.086899
-2.413381
-26.684769
9.755340
67.195755
15.088640
-1.950637
-6.721757
156.528519
126.862862
153.089722
142.327850
143.989777
143.742355
154.232254
132.594284
148.661804
159.274963
137.389771
154.612274
128.990570
176.696228
142.574631
163.083054
147.865479
-178.937057
158.668961
157.088257
149.515060
148.737885
113.817993
152.416489
141.920807
110.693275
159.180466
153.324921
144.416611
152.876114
149.965698
132.558350
171.914673
129.081589
139.615677
150.916214
154.686890
151.796982
149.007690
148.198410
135.242157
151.718475
162.439865
145.193863
132.104294
119.913391
161.533493
117.672272
153.935379
163.326736
176.843689
154.028961
126.564980
151.347610
146.099457
176.627899
129.004669
143.496414
147.897079
157.410309
149.020309
148.321442
-145.763336
-176.508163
163.883163
-151.349442
145.203659
18.863037
-146.397141
77.380829
131.423752
148.730392
-149.697479
164.325531
161.250854
132.019424
178.068405
131.717010
142.609192
145.298981
152.978012
-4.169130
124.896492
149.392319
148.717239
135.629684
123.260635
145.915924
8.814141
-19.486673
-23.475731
2.093963
5.182549
2.072354
-19.021515
2.730938
-34.755733
17.545904
155.248199
149.809265
142.876724
141.340897
150.718109
-0.209357
7.272218
-46.927814
153.366364
151.636932
132.075546
152.363190
145.902679
129.958908
108.124512
139.259354
26.108961
16.120975
-20.175577
12.469763
-10.839249
-34.276955
-49.770054
4.197173
68.403259
148.326660
-175.938843
120.900078
135.399551
146.408661
137.907120
165.827682
43.435604
145.827118
-178.945938
153.904800
175.974197
141.464035
149.736847
172.083969
144.024628
-30.024506
-23.895245
-7.309006
-30.183403
13.334947
1.022782
145.995728
173.200363
165.232025
-167.435547
122.249878
130.823776
105.867035
129.176224
149.832199
134.331223
-24.370274
-15.720991
15.274303
13.192752
-32.092598
-44.624210
159.658569
130.747498
159.778183
-172.542801
146.343491
170.776794
150.469894
137.197235
150.806335
153.297729
-3.831292
123.155212
7.901545
3.164526
151.653030
143.648621
157.490173
142.722824
169.151474
130.357895
145.385773
134.687637
139.874008
116.526985
132.920181
114.203110
153.820007
127.862022
138.702744
150.647827
159.164291
137.169327
159.551254
140.086029
-173.102371
-173.827576
173.578278
-129.231415
147.888611
-138.981125
142.387146
19.692986
-163.071396
-120.462372
7.551877
-161.771652
-173.664505
131.933594
-171.788437
-144.844666
-149.689331
-179.153717
-148.331223
-159.582840
-164.982712
64.777718
138.268509
149.644135
139.897980
151.226730
132.700546
159.345978
159.228058
148.846909
125.915092
147.636444
131.802551
123.960739
144.364319
122.766823
159.395874
144.400345
153.271729
125.820709
136.035873
141.402451
117.525078
133.190857
124.168854
141.866119
136.031097
139.253555
123.164452
171.752808
162.027405
127.802711
160.094742
140.780197
139.346924
121.418083
125.830956
127.592010
143.957001
-15.781114
12.994898
149.215256
139.374054
141.439133
153.238663
117.881844
157.275192
159.244919
140.213455
169.978958
107.736053
142.279907
132.587357
165.765396
153.035294
-176.175903
156.240112
156.168137
139.648926
145.151550
137.101013
140.146835
125.647278
155.189514
136.644577
147.852066
138.237991
122.596863
146.687393
-6.785702
-8.687674
-13.241147
0.941284
153.530746
154.539673
126.477814
-159.003708
38.051701
26.920921
159.838715
154.660248
148.092453
139.896973
151.098984
150.682404
167.448730
176.724747
168.449188
135.064941
165.894104
149.698914
132.785950
130.555206
164.111465
140.329849
151.754013
142.871643
158.618317
-37.699486
12.814717
-14.275136
14.286322
8.253666
14.396839
-42.023575
138.494064
141.406860
144.398987
147.592148
142.857056
166.414139
130.870209
172.402237
122.717400
115.874496
143.596222
125.145721
147.775375
145.356110
164.574112
135.535233
161.294922
133.746185
159.410873
165.534302
146.372833
144.670609
165.539749
110.887535
130.153503
138.798752
147.143173
145.167694
147.456161
154.649765
126.502884
-22.150766
-16.112598
-22.584534
-8.444641
169.355133
125.120781
159.278275
-45.236755
-51.367283
150.496689
154.221069
135.199051
163.701157
164.681641
159.234482
34.843575
2.482622
-20.361591
-126.131432
21.924398
19.582087
-13.839467
-178.553955
-173.701721
-155.764389
-170.854111
72.769310
23.949018
-127.674370
-168.564850
176.391724
167.657318
153.497223
148.904129
161.251129
144.306305
150.420944
139.001205
137.914108
178.947601
156.200684
155.270828
154.727676
159.444260
165.181458
144.754684
135.372726
139.818207
153.500839
156.113312
141.843750
129.115356
-31.083807
-18.192127
148.968765
145.879425
112.608696
11.589048
122.834160
161.036270
105.709053
145.600739
131.408112
139.550964
125.274719
153.363983
133.002792
116.035866
162.735153
162.347931
127.740646
135.934418
130.874603
145.510803
165.581787
-174.837936
165.712234
165.612473
132.922928
148.470169
155.513031
128.102493
146.358215
152.730392
140.281326
135.417374
122.292976
151.214294
145.306595
155.750519
-21.214621
143.575607
122.832123
121.327980
147.317032
160.174545
146.644547
173.209290
123.039200
141.596924
141.990295
118.267151
149.346344
135.094498
130.956177
165.189667
113.954071
140.950928
119.276054
135.427017
137.544983
144.677094
111.006584
156.766724
122.547531
153.922592
-174.803955
155.590515
-42.007816
16.375835
8.156922
124.102402
146.833664
150.067535
128.956253
132.582901
142.864471
137.521027
128.993530
161.399719
133.922653
167.808228
149.515274
160.194824
165.600281
141.648056
134.460510
146.864166
143.999222
-45.728054
140.583267
129.451889
133.383850
153.762146
141.850693
128.698120
163.464539
155.734528
143.440063
163.505783
149.168365
168.425537
144.832077
-44.580326
9.924124
-39.868469
-36.359619
-43.807484
127.678604
142.060959
126.479195
143.073059
161.343094
154.109344
-5.540224
34.050461
19.021389
-45.436451
-6.465870
29.642002
139.143600
139.717316
149.455505
166.283371
162.514755
138.364899
152.581970
168.542374
145.396378
135.294785
126.495712
169.297806
158.617508
-14.687532
122.492279
174.453293
148.631897
154.020340
108.469833
159.595291
164.973740
166.542374
139.477066
142.977066
150.028793
158.022415
135.219864
156.947540
150.353775
139.844437
154.237488
73.629799
-25.953419
146.273392
143.418381
166.069214
-44.871761
-33.294952
72.372932
-46.098709
14.367582
168.751129
150.202271
155.360672
146.127411
145.324234
151.467575
151.938370
139.540787
133.837692
121.580177
153.074265
148.225876
145.748383
157.491821
135.573273
148.259094
168.391235
135.616806
143.453552
111.122520
169.019104
161.293701
140.086578
151.416519
171.926132
133.665970
117.527466
142.640854
161.451279
153.022629
109.660713
136.790924
125.826599
143.218964
149.486969
152.033112
140.763123
124.507919
132.123489
135.631134
141.226440
124.898895
136.779114
140.880814
-26.929972
-47.380848
126.722351
140.839294
143.225311
149.110428
150.515991
153.503159
136.281189
155.767395
174.213684
156.713303
174.891693
147.371597
152.431656
155.694885
135.874969
154.217422
133.991577
139.013550
142.416656
158.334030
143.933548
-13.058743
-13.613668
-18.565399
-3.487902
-23.105761
-5.381793
14.997126
-9.438859
-31.758097
-17.211607
-40.675606
16.098686
151.235138
156.568954
147.598953
28.217009
-14.087059
12.544605
0.763870
15.010844
26.714548
37.190643
0.188712
0.934608
146.488312
127.548752
-174.569839
-154.336639
-144.053192
171.401535
148.736984
158.531281
138.868958
142.577759
119.128601
140.604340
150.341217
121.599228
145.785736
130.097290
131.815903
136.712738
161.114212
165.223953
-178.952820
-125.813309
-173.168060
18.538414
22.910919
158.802216
142.608200
125.130905
149.674683
160.061676
149.269440
160.623047
161.729202
142.493835
134.440796
143.939957
129.248383
145.764923
146.284332
129.963852
150.936981
69.882301
142.084320
124.723457
148.698105
144.117096
148.954254
143.042313
145.833954
114.878639
146.360489
131.416245
61.448997
-32.067459
-6.404840
-24.729713
-37.280701
4.390436
-12.944563
-46.326340
-17.868670
-27.673708
15.948117
175.379776
144.825653
146.816208
143.255905
141.316101
155.991211
151.287735
162.027344
139.447021
138.996246
148.398376
157.373489
146.322586
142.688629
143.193787
138.231049
149.379501
106.624763
145.500504
169.151718
150.967499
126.453941
146.696640
143.581528
140.850769
148.245285
166.516174
166.571152
153.510239
156.770660
130.868729
142.983276
159.899246
165.393768
158.470581
-0.668518
-29.125994
-6.704813
-11.393505
-22.183569
142.465012
136.477249
146.806076
128.983749
142.753082
143.374908
124.716568
151.046875
151.954865
147.630112
145.031113
145.744766
160.452545
141.016190
74.889282
-164.366013
-158.844070
21.327095
136.138062
152.249756
-0.351102
-4.318379
-37.944546
-10.075364
-28.381413
-15.237002
19.281324
-38.022934
1.993509
18.176031
37.741451
-43.219025
-43.896614
-30.700903
118.821846
145.547302
117.142616
119.994202
147.759338
165.457275
150.655579
153.474579
144.659790
122.852394
159.342438
148.389252
169.710220
140.839935
132.881958
145.592377
146.332062
171.088135
129.256744
140.616913
156.434601
137.602417
152.041473
159.549332
135.381149
154.537659
149.647614
156.254837
132.889404
144.797958
151.776031
107.342094
139.490524
142.383957
119.877792
120.415764
135.517609
142.698349
120.758888
174.709305
135.218857
140.258896
128.277588
152.397888
-178.038239
167.682587
130.556213
138.270157
162.113922
139.594437
150.207306
164.764282
143.361130
155.888901
146.978333
165.730057
151.236267
170.287582
153.788864
144.091339
143.527130
153.507324
140.441223
126.564178
164.341202
8.432400
39.546207
-26.559223
7.772132
-48.201641
-19.765732
-0.000000
19.203035
15.522313
-6.016204
-177.431427
177.744827
145.017731
115.873360
153.614410
148.741653
115.006706
166.321960
103.006279
162.437531
121.634064
149.140579
112.670876
156.295898
143.075073
147.910080
125.951935
144.006195
3.377944
151.172516
126.421410
-1.913564
141.492569
136.292786
-37.816845
18.596296
12.089707
-26.441311
2.688681
-38.428806
-14.999699
133.535294
148.622498
165.731171
132.995163
140.305740
169.718979
162.139053
166.136261
138.215881
123.132729
154.748917
145.243851
135.198013
152.562241
124.323181
155.676697
145.834534
8.453567
-48.491070
4.616516
17.934809
-20.518097
-5.145480
23.422859
6.934915
11.426081
24.979849
3.952055
118.106133
131.507416
-30.015472
-43.101620
15.643796
13.198976
-51.260410
160.114960
138.355972
147.349640
145.305878
137.681305
150.386719
143.011536
148.119446
158.274689
140.137360
172.060532
131.250198
142.705856
147.247498
134.388275
141.883926
149.322357
134.325729
141.788559
158.624664
152.239670
142.682068
121.446251
136.021744
156.349899
154.602051
141.807785
153.447235
73.693146
147.596024
111.233391
165.954514
124.672859
153.373199
141.608856
146.313171
156.980423
-167.485840
143.188782
154.633575
134.109467
121.288132
133.899704
149.334808
154.450684
150.806229
144.393356
154.545609
162.003830
159.630356
137.902740
144.834488
156.640091
137.676102
121.230827
123.049347
144.683014
130.966446
132.874969
102.952820
108.098137
152.206131
-3.528698
-5.335424
-38.788483
-45.300682
16.630142
23.378496
-27.213898
9.297411
21.401922
-4.909676
-28.570127
-9.443606
34.804276
-27.191484
-29.679083
19.967043
-23.442781
2.247334
4.505848
142.659927
157.598404
155.448181
145.832443
127.655434
153.136597
151.734924
-177.788208
126.365845
7.829700
-26.364405
-41.476803
155.397186
132.103424
154.495407
149.902466
175.070999
146.147629
-0.912359
13.326934
156.367706
128.767151
116.019585
141.530701
143.393768
150.296478
146.991013
140.172318
126.516243
143.640121
139.939835
141.846939
143.586517
171.057556
132.157639
147.797089
139.702194
140.025574
-44.914165
151.946396
131.259521
145.755508
117.805550
165.228531
132.607742
126.591431
159.398911
137.313156
141.559509
128.670883
-173.853836
12.765446
33.622650
-42.857517
138.041199
146.528564
2.924493
-2.635371
-49.296242
-39.835365
144.426880
145.447647
115.427444
155.443497
41.792500
-16.815470
-31.624020
-2.389090
-33.175446
-14.062820
7.304844
0.327456
-2.076977
-24.183874
17.950119
-4.269300
152.246887
135.803452
158.453171
11.989475
9.314285
-1.677831
24.297016
-5.036800
163.841675
110.356743
28.335691
-9.170139
150.991302
162.210556
163.374313
17.950340
134.886581
147.438477
162.741318
155.927032
125.147911
143.049561
143.331177
132.387451
160.300430
129.062668
140.921127
145.191757
143.929886
141.563919
134.808441
141.528778
163.039032
130.584610
126.169281
139.377426
7.942307
34.300838
3.313398
167.887558
141.361465
150.171646
159.011154
121.985886
136.351913
142.019485
161.056900
162.968079
168.139145
140.328674
126.980453
147.684586
145.434372
145.126755
12.717289
111.733231
155.360779
166.148529
134.914703
152.967209
150.832275
154.840698
-27.268188
173.141266
144.050369
124.951912
131.686432
143.529160
130.062729
7.166890
-22.811323
-5.854777
21.019531
158.137726
152.858337
169.031982
162.284180
128.179214
143.226593
152.620850
145.130112
140.934799
139.798248
139.248322
120.805603
170.911179
145.946625
157.154648
168.558716
148.803665
126.931931
167.913513
130.181412
152.294281
115.999458
152.046951
158.738632
136.079330
156.092163
151.717102
160.392456
120.404274
148.950699
155.846832
141.082520
157.328842
151.569763
7.336684
1.532507
-0.737544
33.168499
23.805008
-47.024052
4.551393
85.014053
153.264221
130.097824
-154.442596
-4.398281
-41.338085
156.955475
119.796989
114.429291
121.006233
138.106049
137.088043
156.413498
165.445999
143.711655
127.744530
165.243454
137.663559
144.100174
136.521774
137.785004
168.570084
173.471680
135.673447
151.873093
110.150551
167.739731
126.490944
159.642670
160.544907
157.168137
128.472458
135.335770
156.552475
-41.378757
-12.366012
-36.259304
-3.041695
-18.259106
-57.604057
-24.811279
-41.965805
165.128159
161.813461
123.728432
159.509003
141.250381
148.442322
169.412766
137.352524
139.791443
157.596237
144.504822
133.580215
135.478302
157.522064
123.943489
151.519958
148.812729
117.068260
125.129578
141.732941
125.345535
168.222946
118.847115
15.042827
-50.024979
34.092808
-7.431230
-25.758448
2.482622
-1.506881
-13.041063
14.118593
-19.439289
-6.320744
-38.874222
-43.844193
7.685334
-9.789805
7.401863
-36.299854
5.552556
-17.667568
-50.544163
-27.500002
2.211251
-18.666176
0.591822
-45.253590
-119.601089
169.215271
131.278412
167.590454
177.061874
165.961365
155.432602
-149.864975
-130.275253
34.949017
24.094337
27.193262
114.025566
-175.060669
-136.007233
129.800217
-151.005646
110.092094
22.721457
148.885880
122.999336
119.307632
152.563202
146.788727
150.635315
-2.577014
-44.551052
148.891098
157.023239
161.214188
79.151344
162.824570
143.647903
152.259781
141.471649
145.613922
163.840820
138.664230
119.712173
-85.881607
135.038376
146.896194
117.008194
146.613922
140.390945
145.428879
128.183075
156.720016
118.011292
119.376015
174.166107
155.444901
150.935410
151.892639
24.245174
-160.959335
-174.119492
156.523575
173.878281
121.368599
136.908966
138.795685
164.083832
2.913158
119.786018
161.106339
139.992340
141.978333
133.968613
124.230453
162.917221
140.695450
150.292572
168.639969
149.207947
125.490364
143.031769
157.826721
152.793365
168.169739
143.751495
150.201294
157.280701
130.362457
139.026749
162.594391
149.436798
0.896130
-12.932193
-25.846737
-35.812168
129.680222
147.541916
164.509018
141.197632
131.259842
153.702866
131.388062
127.134399
124.844742
147.476456
131.980759
153.912659
130.605484
143.647720
146.275269
134.702911
133.313385
148.696686
128.842270
145.002304
137.166565
34.971584
-27.455570
-1.443878
8.493500
15.114412
155.311142
139.937241
140.157913
136.077393
147.309479
122.490601
-5.500250
146.887589
163.069855
132.842087
155.231125
150.891708
129.533112
146.334808
147.371643
151.899979
3.780303
52.230129
21.003557
-44.831223
-3.751028
-10.541763
-26.683895
-2.096205
-34.729794
10.126207
-10.178983
-20.478004
-45.647671
-3.103434
-22.032711
-1.810781
13.085122
-18.716507
-28.844311
44.694057
140.216721
133.573441
159.115936
124.350746
152.489670
143.162582
148.620407
151.594513
153.848724
133.677063
131.330444
151.499878
159.963150
174.983658
141.504211
136.100159
149.391632
137.144485
138.247437
129.903183
149.603531
131.977203
143.118332
149.475845
155.597336
132.461761
144.410278
146.555923
138.326889
149.222336
24.646715
162.532562
141.478653
148.762436
147.753677
0.996618
124.783371
98.412483
176.066010
136.687592
150.407913
136.754623
136.239456
149.414291
10.820472
9.077336
141.111603
120.840874
17.343885
19.020594
11.715275
137.009369
118.725891
128.650742
132.468719
134.409454
157.754913
145.461472
170.198608
89.131790
106.576767
153.286652
139.364151
157.071747
152.743774
148.216202
142.270676
142.742737
134.553757
124.901558
135.329971
134.753006
166.158859
137.502335
179.478470
149.817459
139.559586
142.422775
136.994003
-173.926361
145.984772
117.674034
-176.486526
134.089310
164.209534
150.159988
156.907700
150.788147
155.279694
136.335999
137.367752
151.974686
153.148468
144.212860
138.175751
129.777740
140.979507
-171.874237
145.335876
161.170547
156.442917
148.610703
143.459351
162.604202
152.169006
134.771011
130.152328
149.435867
134.720963
168.919205
138.877136
155.997986
145.257401
121.671234
139.581192
113.572937
-18.478308
-9.815359
145.604538
156.760315
176.313354
143.330261
62.876484
16.415470
153.504333
-98.592690
-163.799683
123.724648
156.408646
5.690681
32.757027
-13.213147
-39.234055
-3.565296
-94.568169
28.241911
3.747738
-31.069597
12.981997
-24.389658
-2.213462
-26.756716
5.602171
-0.511290
-9.076470
6.422602
-8.253475
23.880722
22.467783
-45.974144
-39.569824
132.660675
143.780609
151.943207
127.900780
142.258438
122.366684
149.311035
136.202194
123.010498
149.168808
131.891388
140.097168
165.082794
142.392136
152.808289
-36.703114
163.665283
156.679337
166.327347
163.237137
145.063599
148.806122
140.022507
142.539032
138.195145
157.687897
147.318314
154.122055
141.890091
-136.376312
-5.690062
-46.000889
-29.629902
-15.336185
-42.424435
157.543091
161.885727
149.467667
152.575974
143.529419
155.943497
149.153549
151.194870
0.627138
-51.144257
-0.964692
150.947403
148.633972
147.214600
138.365356
159.709656
127.733490
145.427689
147.047272
164.159653
117.006294
147.082443
149.406525
-13.327422
-28.490532
-20.018305
-16.536427
-33.205273
13.554621
-49.840553
-22.768326
7.517107
15.010568
-45.051147
-1.696506
-19.318243
131.762787
169.458221
128.910049
168.214767
146.619080
147.546432
134.822296
170.322433
149.521027
141.609619
148.254486
147.407898
135.534271
133.313980
177.865112
132.402466
172.378113
63.907810
-158.721146
132.190140
-168.020844
-148.066940
125.575264
143.081070
138.276001
133.844757
150.253204
156.287537
165.507462
154.967331
23.148233
-45.242203
-33.935040
9.286011
-27.061190
6.843093
-36.293648
-2.007011
-12.595715
20.791624
6.039684
14.548642
-47.268272
-5.230494
-48.020756
-25.214191
164.713196
166.959320
24.805883
159.696548
128.883118
145.095520
105.388763
142.684235
121.625252
127.455872
136.222015
-172.119537
129.324463
143.461334
126.060844
142.745651
154.964676
116.248123
-176.557693
141.466751
145.844299
152.391602
149.525909
128.374832
151.334854
153.981888
147.132004
116.603737
138.634521
152.746445
172.632660
146.695984
143.650177
118.674774
144.458023
146.043762
121.372948
128.792603
132.037308
163.076309
144.903625
134.352020
114.193947
133.565765
152.272949
164.507370
156.213394
127.241158
149.342102
160.310028
98.377434
136.532196
1.799071
153.563644
143.582672
154.801453
152.947708
143.989365
177.678452
140.912659
-23.393932
73.790710
110.188698
153.777328
132.187225
157.539917
11.863851
-21.132504
136.102661
158.921265
143.489456
164.489853
140.723740
142.078888
145.697632
126.720490
150.009613
148.584549
135.506744
169.722092
155.843765
148.219803
145.153717
128.734451
143.485168
137.464294
151.495132
152.175919
151.404129
133.232101
122.166481
153.485641
176.205002
137.794708
141.685883
152.294907
160.588638
145.557114
149.972366
141.574890
146.732407
179.832138
139.802658
146.111267
141.767593
112.143517
141.493866
152.850998
142.374710
134.196381
120.730255
138.127274
151.938202
135.928528
153.869049
147.008072
-47.357937
-7.167546
149.532074
150.279892
110.545120
161.098236
159.879166
155.563721
121.764259
137.627640
155.056702
146.323502
152.356873
143.193314
-33.968304
13.197794
-1.488194
13.052848
-12.852647
-10.864661
17.685486
-31.667402
130.980133
114.679115
-7.101029
108.065857
166.743332
105.708572
140.888031
165.150040
130.827988
147.562531
128.525742
154.576981
140.549515
124.672134
10.264045
130.467926
149.337677
132.427628
157.491074
148.163071
125.311646
161.898346
162.652466
134.670731
122.550362
141.328415
175.875397
4.161654
79.607201
-0.281160
-35.308372
9.027327
145.344833
138.190460
137.932251
149.992554
134.146286
147.323929
19.923853
-3.649909
3.597878
-15.053205
-48.885792
-12.329217
156.478577
126.529251
169.019455
167.437561
150.406357
159.854202
163.206924
134.396698
147.894104
140.413132
152.004532
122.390533
58.978264
-42.612442
132.508499
-38.078079
14.007634
19.199816
-3.427313
-39.734783
-5.764630
7.042916
129.862549
143.256439
148.424759
-13.965640
-58.192600
-43.404049
-45.814442
-11.275519
135.004456
146.308716
161.055603
160.933884
140.194412
168.050446
169.240250
-8.162721
42.397831
7.355247
-88.408897
153.571106
119.223633
147.849792
174.293869
167.689392
140.746994
145.745712
146.651825
123.732750
120.500923
-6.347982
17.745922
30.618248
6.452148
22.093607
-38.882877
152.857513
-177.514847
154.103790
114.970413
129.650528
144.695862
122.674347
150.373138
146.912994
142.412354
21.379263
26.797575
39.493439
67.162834
-164.262390
-174.049118
146.226700
143.451447
157.219986
145.549133
119.453224
134.980179
155.890747
146.827744
159.422318
-168.915771
131.690109
140.173676
155.103973
140.636810
123.111557
147.318558
106.848602
134.763016
151.437164
150.139145
139.577911
-10.119776
-6.075702
-16.206530
19.075624
146.724228
142.419403
147.362854
9.948348
8.200397
-3.591505
-20.595427
3.539391
12.594053
-0.034264
150.086685
139.912354
140.636490
-148.325058
45.768219
-165.996567
174.905640
-146.117142
169.212692
172.842865
-158.281204
-147.102509
18.808189
-168.597672
-7.863870
146.918686
163.004623
141.161896
138.915314
134.384094
129.396927
125.200829
161.756424
142.495773
144.770889
168.369492
145.551971
128.001678
147.500748
132.007431
135.509308
58.488785
-46.752678
15.600056
63.972046
12.692164
-40.215549
-28.154409
17.861000
12.821999
-28.800064
4.375913
-41.672024
-48.942776
-20.169437
-8.989856
-14.725762
13.071086
-25.742798
-5.042787
3.766188
149.572998
131.117691
153.153564
169.162064
148.677841
145.514175
-156.258865
-157.803772
40.777519
69.617393
67.071739
169.573746
178.946671
41.901024
-1.359987
-22.510870
153.656662
158.557526
133.168976
168.199097
139.348480
150.866089
156.451889
148.084335
161.541870
118.425423
131.886490
135.366165
158.093292
143.000809
130.710953
153.952133
135.919876
133.173065
-179.920868
128.151947
138.476227
166.919357
143.369186
153.166061
100.928726
125.547806
141.421021
135.807892
150.181488
162.569809
139.870300
107.184532
1.009882
146.105118
148.912689
-35.226456
-40.658035
-23.862909
-43.690449
13.983176
-39.886944
145.456833
146.457779
108.490845
140.371933
110.927010
140.197327
164.865601
-25.734745
30.742445
15.464142
7.560421
-9.445395
-52.664421
154.554611
161.478348
107.440186
127.284096
162.602966
149.792496
21.516211
15.785106
14.203980
-25.245125
50.903522
-41.661858
7.755802
16.641712
-24.540039
15.159924
-16.558287
-43.193188
8.188441
-17.417316
156.335693
-34.968529
-0.582827
-30.881716
-29.437510
-25.125719
5.634160
-5.916191
153.289276
109.208183
154.065277
156.242447
150.792450
151.345978
150.880829
142.735428
159.345932
144.047424
155.312500
161.773026
23.902361
-2.291149
-44.043453
-34.154060
-9.601688
-7.419100
-0.739134
61.241165
134.314041
151.974136
163.389908
143.866623
156.814087
146.068863
148.538651
143.055115
155.698441
153.359879
136.519318
135.861710
140.047363
133.856522
121.334946
154.846634
134.858215
160.048874
132.210541
142.100815
145.980759
144.040146
147.603119
156.161057
143.559708
156.908112
170.244278
148.110107
69.514992
-23.940615
9.294494
3.928747
3.771955
-7.910906
7.265849
-44.725204
-25.533377
129.011597
148.064590
138.550476
136.925644
175.971146
161.338104
143.856842
138.136795
158.499329
143.109512
157.197937
162.393387
138.498596
135.117752
136.663452
113.526634
146.547363
173.280334
152.092133
145.188797
-44.509617
-4.854177
-6.972151
-11.263007
146.290894
145.154236
153.449387
160.229095
150.295654
113.062408
133.324280
155.639343
153.285477
147.403061
174.927612
157.475204
164.015427
140.925583
-14.551142
151.864883
157.407700
148.993088
157.671509
141.795258
150.491028
158.003510
153.950912
134.333389
146.985001
28.704193
-22.421680
1.872626
-4.231330
6.334223
-40.808109
-24.323595
-10.237716
125.244926
144.991104
127.111374
133.963867
160.734253
31.813349
12.571762
7.570305
-7.357381
-30.254404
-41.921406
2.887036
-13.452257
-46.615913
-20.399925
41.142117
-22.700554
12.815780
-11.925339
-7.468789
-0.929570
117.938744
148.492142
176.023041
146.150726
160.926056
153.863953
120.966713
125.415955
154.589386
149.431931
128.144531
145.740509
165.504120
126.219147
139.883926
170.575424
161.880630
132.237442
155.768860
121.644501
154.530731
-174.366135
153.826843
145.104553
11.098917
17.057915
129.328293
164.892517
131.756180
118.589348
127.815674
106.270515
151.915833
121.790298
144.360184
158.950317
111.091431
125.697861
120.410187
166.358521
136.791718
107.797806
145.427368
24.022839
152.316177
153.681824
142.701630
138.236389
126.892067
145.352890
128.570160
23.076380
38.127991
13.157436
166.440033
136.121429
135.612503
100.667648
140.351257
155.431366
140.273468
140.994354
135.743820
137.673920
1.526109
-10.849467
-37.056015
3.407088
5.982910
18.564550
-10.744607
-37.169350
-45.154305
138.767944
153.923767
125.157280
161.439331
155.315781
109.741493
148.978134
2.034612
-41.079281
3.110742
-8.657211
84.451813
-25.549503
6.802474
19.533945
-34.090313
-49.965908
-29.999090
-41.990459
-31.247517
1.487274
-42.409725
-39.897949
-43.462704
-6.920730
15.439391
-43.209522
150.758102
120.337654
138.588226
143.455460
145.294922
138.077560
145.848587
155.576736
167.234131
156.115158
131.947891
122.804497
149.386063
169.315323
156.624664
-161.730194
111.957077
174.102783
121.130722
148.147690
139.978973
-29.029795
-6.658203
106.047340
-52.433109
1.987019
9.237950
145.609161
-4.284229
-55.016468
29.519844
9.543736
-41.248589
152.512772
146.030777
148.783340
159.465240
102.545227
144.610367
147.737762
150.968460
173.215134
159.628967
164.131302
163.343735
168.902557
148.187943
148.634689
162.275681
127.500542
131.464310
73.515007
131.453415
-1.003662
140.312622
144.829010
140.715347
170.382172
150.338760
134.735382
133.318497
151.343597
170.902267
165.742111
143.620789
145.581192
132.384995
144.358521
116.837494
130.023438
154.446274
143.607971
137.518234
157.740982
133.127991
132.534897
163.725983
141.382935
98.705688
134.793747
150.829254
41.081436
125.350235
124.288551
141.659912
112.847343
156.349045
171.148010
127.839233
158.902069
163.077637
136.226913
136.092911
140.914307
-29.427523
0.489390
3.821723
-0.128204
24.177656
-38.296474
145.409988
177.366394
149.049774
157.214218
136.471344
154.419266
136.062149
28.245058
-11.279728
127.067673
136.955185
105.447075
-41.772022
12.739005
143.375107
124.475845
117.101334
164.377823
134.854858
148.230057
-172.353256
155.975952
142.046997
148.217194
150.201004
136.374557
127.938148
149.699326
140.985718
147.042099
141.569778
146.755844
167.657211
175.204605
131.323029
151.185364
146.708435
146.546906
-147.971237
-138.641495
46.175911
35.237514
139.705627
-179.614868
160.002457
163.494629
116.257889
152.177368
135.484650
149.755630
140.431793
158.310822
143.413712
172.610245
120.233261
93.671890
176.772980
135.654343
149.028275
138.216492
136.083084
143.873032
161.359421
105.355804
110.960175
153.534454
149.615692
157.778351
135.162857
147.667801
140.379181
150.717606
153.293518
121.802742
141.698166
132.532852
157.773041
173.859253
124.200478
142.581848
158.361206
160.110123
146.569382
139.636642
141.990204
145.007523
143.424316
137.601791
139.637268
144.801758
144.781937
141.030212
150.577820
170.714172
147.300613
132.832062
148.608078
144.540054
154.792343
154.115021
149.511200
174.034744
152.468796
167.216583
146.577652
144.457840
145.043839
156.811264
146.535355
-44.633667
149.412735
129.603714
130.632233
132.351608
141.465195
111.707413
162.425751
153.819656
28.954006
133.712860
148.670563
111.980087
145.591888
135.751099
141.278488
21.886887
12.762632
143.237579
143.649902
160.804886
139.637985
147.021866
165.507523
179.083359
147.934143
144.073914
170.264008
139.589859
162.684555
107.723038
163.303619
-38.106468
-17.880131
-9.617665
-4.281577
-0.894381
19.860863
-30.489092
136.351685
155.903458
145.772400
155.831879
143.703415
131.534302
-4.789170
11.778180
152.591873
159.786636
136.309830
110.653915
144.623245
129.867538
149.248032
161.462143
155.016556
134.568726
150.937241
153.636307
155.603302
157.971848
156.513687
154.227844
142.617508
139.759918
141.579315
136.337128
155.338852
155.044876
173.503174
154.393723
153.849792
144.401260
161.949112
22.841799
7.139381
14.663026
12.969906
-45.404015
176.885345
129.512314
-177.505493
130.448456
153.866592
162.502747
118.928436
134.537857
130.742676
161.238556
139.973816
148.127167
157.211197
125.088966
131.611282
-6.900266
4.187737
7.691920
24.166504
126.022568
20.796040
44.550739
-14.529908
117.358803
163.330154
161.941010
159.536850
147.409027
132.643906
137.967255
143.198944
135.457504
124.122932
163.269608
137.004333
130.602203
119.224236
160.968979
143.990173
150.927277
152.408997
158.037949
156.366989
139.192245
-54.061115
4.226978
-38.567608
-27.176870
2.611195
-10.484020
26.156078
-15.260841
-42.065746
-38.727390
-20.439686
-1.779273
3.487228
-7.924689
-45.388458
13.293543
14.399614
10.207332
-8.834800
135.546204
139.474106
143.489975
149.819809
164.889526
152.104309
110.859169
119.586029
146.488174
163.163635
124.295601
166.418671
142.659180
155.584656
142.667999
144.671646
146.026077
137.930511
157.082748
159.059845
151.468887
157.779572
140.759232
138.310486
139.536789
114.141174
154.999313
136.121689
147.822388
166.707977
163.025970
133.583038
116.054787
-11.913863
130.655350
116.866348
150.654282
146.210464
168.149124
132.276154
146.962830
165.392227
131.898834
163.677689
160.543121
-177.317871
166.056198
140.810120
179.703247
138.332764
119.596603
166.907104
143.237289
142.042923
132.565201
-21.296030
163.784241
175.759735
164.209564
129.021561
148.449371
-29.861206
1.514782
-23.426037
141.236801
42.027306
-10.949652
161.635178
116.235443
154.423355
130.945969
117.067238
155.143692
144.722702
148.515228
154.720352
138.006073
143.738098
147.291946
138.019562
150.619736
123.231369
147.680649
109.814041
163.948654
155.200470
152.425858
152.276657
154.912933
148.018326
155.673279
161.799850
11.098988
-39.291420
-37.103596
4.381326
8.834956
9.496452
121.403931
144.272583
-51.020916
36.539394
-51.795235
-24.191284
-31.246904
-45.046528
5.561302
164.328247
153.408401
144.669922
143.384644
145.600754
140.783524
153.104599
146.831375
150.235580
155.774445
151.668198
154.865051
147.107178
145.016144
142.942886
158.935928
151.376266
117.225822
146.697586
146.793732
135.066559
146.462341
146.699341
145.945877
-1.769346
36.794548
4.915737
1.170861
2.553973
4.641989
7.167327
13.716765
150.944443
150.235413
144.812195
135.623993
128.190720
153.128464
36.804588
5.600492
-45.019623
145.707657
139.432617
121.995476
143.231384
150.457275
109.866280
-12.227322
13.197031
-34.372574
143.814453
162.599823
138.263153
140.061783
-172.826096
-17.227930
30.703651
135.041656
146.668503
111.811714
126.173111
-38.605396
-66.291954
2.796664
-17.768047
35.738434
132.440506
154.273849
162.934937
171.315048
166.294586
150.180450
144.811615
122.625603
136.934372
145.834824
142.496201
162.982452
117.823349
143.341217
146.156204
120.812737
140.290039
173.100784
134.456390
144.479141
147.588333
109.782524
149.631516
128.742767
132.331772
159.379837
166.303970
133.528793
145.274231
138.165131
13.557724
1.388044
-44.979721
15.746984
-33.073761
2.788884
4.563985
110.820274
146.380936
131.936111
148.663513
132.953644
143.523422
131.596085
157.514008
110.869576
148.793198
146.223938
151.165817
139.316559
154.555603
147.250046
148.101852
-5.919504
1.894342
9.467658
130.557480
134.796555
153.459213
130.625412
148.756104
131.291534
144.834747
139.175934
153.056381
153.063278
136.991913
134.824875
174.653381
170.860458
153.867691
147.675919
-20.231981
160.472321
170.308167
124.976379
174.224258
154.666977
146.174423
131.788635
148.061844
115.445328
135.352707
137.147156
18.562943
-36.906437
-9.929670
-47.252163
17.699242
143.977020
128.000992
159.270660
161.362137
142.147842
121.415665
-4.139146
-6.953727
-37.496403
-48.298260
-51.237953
140.468185
145.583755
140.696533
160.078949
154.942673
138.612045
139.001419
128.235947
158.814545
158.206284
-37.367622
-26.027111
-1.092711
141.698624
132.749725
132.622894
149.846863
145.434280
164.514984
142.991409
163.937134
150.523727
167.207458
122.243523
-24.619850
-170.672455
169.845642
142.968658
-38.271854
-53.217354
-4.190402
59.845737
158.793564
147.069626
163.065338
150.805618
157.319794
156.935120
139.287766
136.653610
166.813980
144.973114
124.074669
151.167862
121.388138
154.009201
138.191010
146.802216
117.446587
145.967041
137.845688
138.761734
140.080460
137.584778
36.190853
-46.906330
-18.603729
13.579907
22.329521
30.978821
-37.660229
125.887619
158.080658
124.464287
152.922485
135.674744
149.675278
129.665878
144.855408
164.551437
137.834625
145.169373
8.681771
-9.662430
-11.491696
12.212300
-17.852291
-5.857589
-39.165752
-0.044235
-32.911179
-15.848893
-26.884050
155.144623
157.164337
164.591248
157.275253
131.842407
144.499603
128.386719
142.923355
135.591766
-21.506079
-43.512802
11.372828
69.131348
-43.146118
-47.983116
-175.737122
169.658951
147.240051
144.736084
147.646240
143.115097
-21.260881
18.263422
18.566643
50.819710
143.383408
-177.247208
147.486389
162.175491
150.324066
156.287292
156.854599
143.726456
122.524300
154.626038
118.007278
131.802856
3.380667
-55.094131
-45.122498
-177.407913
149.016052
148.036850
147.019485
167.844406
117.131935
134.186462
145.245834
150.198227
164.159744
159.038834
136.758057
143.255768
147.830368
155.089920
175.297043
139.073441
153.954651
161.102982
137.861282
135.674973
149.389709
142.532364
136.616302
123.058006
157.008682
140.609390
134.008926
139.755997
146.394547
119.078346
111.389755
134.896713
139.218979
139.628998
154.038452
154.000305
152.730087
153.308029
116.023491
134.085663
167.458069
129.700287
142.037567
143.230118
158.883606
156.770554
151.009842
-38.509544
-7.898315
-38.105503
-44.846432
-25.145723
45.634003
159.567886
128.345963
152.137970
141.432510
138.163620
142.110977
166.141495
24.143061
163.973465
151.088455
141.565201
143.295578
97.100670
140.129761
150.267395
140.560455
111.492516
151.532608
20.542713
162.281693
162.081726
152.116364
177.029526
-31.074013
-50.163094
-6.913131
-37.778500
4.362375
141.650177
148.108887
139.378601
125.114815
155.060104
143.878891
135.424225
152.238083
130.289902
141.858383
130.055695
168.264069
147.711456
143.852158
147.182693
155.582794
111.516151
149.504929
132.804749
171.453613
136.728897
162.720078
128.283569
142.329010
-34.028316
-8.548584
-14.051853
168.113327
146.022690
137.177185
138.358566
156.139069
131.313660
141.981720
145.186584
112.887848
5.984875
-52.776245
-49.565090
1.790019
-45.199371
143.630188
152.389023
144.075409
150.736526
-4.953374
-0.749649
-3.018436
22.117447
-14.364017
12.427240
146.460907
138.689941
129.891342
140.992004
145.435715
132.238953
132.779480
125.641243
-41.318867
13.281269
-6.238851
0.247082
-12.096684
144.607651
141.899551
149.815125
137.281525
141.717987
128.555344
128.665634
144.346283
140.658813
143.504974
112.587082
168.917236
162.241486
146.935532
149.705704
143.792191
-8.579521
12.221241
126.000427
142.443726
147.817642
-16.571188
147.668411
138.589554
156.403259
138.887054
122.954651
137.434982
140.692490
131.511063
154.869583
127.706528
135.768890
133.626633
135.840271
-179.823059
131.149918
144.674072
157.953583
134.650406
162.313293
159.408813
155.742844
140.989990
147.858749
158.930069
10.917800
-36.008957
-40.539234
141.472443
144.760544
151.638733
139.465332
155.483002
17.664497
-15.675629
25.765928
-12.544559
19.131054
-10.085666
149.422821
127.009659
-49.134460
-10.462190
-7.267334
146.253036
148.505310
137.932983
135.435440
154.747101
150.169708
139.163452
148.920044
155.007965
148.523544
149.847870
144.125626
149.817535
139.064819
155.758026
162.847900
-2.220701
-15.674603
-12.963118
41.171097
-46.913418
46.905926
-8.775881
-19.563053
134.868439
154.920685
146.956726
162.063416
152.309952
132.386246
119.065300
144.961105
-32.066372
-19.842197
17.986462
18.330030
159.633041
159.551025
-54.835064
-0.923869
64.621559
23.376421
23.272713
5.954765
25.150778
-34.426594
-13.412800
152.542648
145.169922
42.926502
28.350014
63.776791
166.736298
159.831253
146.202103
165.381729
134.320114
138.689819
148.471497
133.869019
157.873108
139.801376
140.158890
121.974876
153.189743
127.423836
133.860443
141.408752
-38.021610
6.747733
-8.005746
124.606056
162.454193
140.441895
125.180206
135.136292
-31.347198
24.417398
-42.521942
144.003662
141.339706
136.228973
136.119781
153.169693
150.270691
21.002291
-19.344580
26.919071
-12.801992
156.626511
18.140482
-2.577698
-11.029033
-37.856953
142.172852
158.782028
137.308151
161.655411
157.008926
145.144409
143.273911
-9.281141
-9.064490
29.999577
-40.591396
-25.375692
145.348816
167.145233
152.412582
-33.153820
168.574356
155.476181
0.918558
19.153446
8.869465
-12.976858
145.871964
130.587845
141.835953
139.631851
130.459427
132.901657
154.465881
148.893906
143.855118
135.047638
142.190338
145.972580
136.994492
152.291824
130.569031
150.255783
152.136658
145.089127
133.825882
149.012650
135.197327
-3.945310
-30.886623
112.544144
129.793900
166.921646
123.930756
141.310760
127.233986
150.127472
138.399139
91.464485
-11.108563
-19.802881
7.083189
-9.175067
-23.951458
19.345818
-40.763920
156.877029
142.441498
154.000488
126.243828
154.930817
-177.730560
150.524063
163.901749
136.400864
147.941467
162.227951
143.527267
6.187226
161.055725
137.861191
131.559875
7.173647
18.364195
-28.542816
8.745363
132.486099
140.084503
152.703094
141.933121
143.269485
152.980942
167.388306
126.559219
113.951744
123.077026
146.937057
148.331543
163.778625
144.722641
160.962845
133.251358
158.174744
145.420197
145.566132
138.122421
143.146301
144.007828
137.326706
173.972717
145.334610
7.774051
150.735184
155.946671
168.925339
132.859909
134.555130
156.134094
113.786575
163.895035
140.033875
179.405869
124.223297
129.080399
-175.439514
151.867783
143.760208
145.967621
24.680408
168.829834
137.655853
142.866928
142.955215
-174.093613
118.129524
163.753448
142.169113
146.831726
165.584564
146.194382
143.524048
149.337326
133.715530
103.287186
128.237701
93.794731
133.241440
119.195839
141.783493
120.299324
-37.225132
-8.014741
-21.085745
170.185654
-38.230423
-13.679298
150.340454
6.712472
146.033768
130.030914
171.707230
107.871506
144.146057
127.065414
156.301544
175.713928
131.665237
135.581970
147.281860
55.127457
148.031815
130.483414
146.499664
155.799881
-156.112732
171.225723
-165.381409
-134.667862
106.894676
30.429815
20.818142
71.065651
46.070370
151.160782
130.576157
136.715195
153.016876
147.960007
150.929657
120.028847
134.522171
146.702835
141.240005
167.225677
146.354523
140.805847
123.710800
153.708908
140.771011
138.194427
129.686386
145.059174
146.483154
139.942017
131.533463
136.575256
140.510178
146.599579
154.938141
147.221420
137.189240
154.090637
157.070694
136.992615
141.220184
131.029434
102.322807
-32.955872
-10.342996
23.412539
-8.276995
12.257422
-6.539180
9.432610
9.113199
-56.472794
9.071922
0.334550
18.783216
26.307693
11.824883
-10.003959
9.688724
-23.673128
-8.559100
-44.017357
5.908831
-32.662571
28.001013
24.480925
161.682709
145.445023
143.538116
134.518341
160.224365
153.293854
141.310974
120.663483
151.870468
135.879013
143.065582
144.395889
111.269264
149.716064
147.409729
155.617935
152.572052
141.504379
143.300980
114.549492
142.289307
135.404907
142.639587
-176.272003
164.366180
140.784424
152.572769
121.338028
164.218124
155.353271
130.626236
142.311218
167.758987
147.902374
2.255679
9.680827
19.735180
-41.856297
3.893600
-37.703358
124.258293
1.251795
-15.845203
-8.448641
-9.807263
8.535180
-6.934689
3.347552
-1.618462
161.073441
122.531181
137.194763
151.667526
110.769211
152.893661
144.534882
-27.521559
-10.887990
-36.282726
27.468840
-35.847771
-37.155910
5.126863
158.795349
122.289261
124.289001
-179.470657
27.278952
-21.857496
13.025708
-45.454350
117.033562
163.075668
177.706024
132.009552
159.724014
52.501793
151.880447
137.318726
124.294601
134.539246
125.857529
168.671265
144.035751
121.944824
160.727783
146.639893
139.791840
151.025803
151.374390
146.711273
147.322113
-17.856958
139.426529
149.383057
147.267334
153.168274
-11.016154
167.251877
145.337769
165.708572
146.160904
114.926010
173.012329
62.640083
-0.059347
169.121780
176.014191
136.457733
160.293930
148.747070
169.479904
143.514923
154.251541
-16.159096
-13.071811
-48.498863
139.416260
152.961990
134.075653
139.486877
118.748634
164.863937
144.489288
148.863373
158.679977
159.636475
146.421692
143.840668
148.832275
1.125875
22.812204
64.507607
159.358719
166.733047
4.242610
-22.944162
-34.884144
5.128965
149.353928
135.166290
153.359009
152.243835
-177.989853
120.390244
152.545425
148.929459
138.401001
147.382156
147.917404
159.636612
11.426702
-30.339539
5.992011
157.189011
115.479218
151.166122
159.814148
162.905136
135.004196
125.541954
147.740646
142.923691
155.895828
131.393021
131.761261
165.856171
150.997162
145.317505
142.473892
144.556534
151.339310
137.128845
146.828125
148.847351
-173.415649
144.042709
156.042694
157.824463
123.580330
145.326035
141.755295
153.253433
177.913986
144.952042
-15.919604
-37.362957
168.619446
139.654663
168.483749
147.358978
139.433624
-35.691410
-15.536866
14.182266
163.718048
128.625931
155.258926
143.982651
133.099884
144.684006
133.077042
166.871399
129.569473
149.926956
144.546906
169.632492
129.709152
147.248779
153.585129
159.694016
135.786072
148.705017
139.093735
147.966446
147.441437
138.309418
146.863449
136.569046
152.894760
144.882507
156.477829
162.135910
154.431778
156.435318
126.315628
111.955688
131.220764
150.827240
19.226040
134.991028
129.393188
173.024139
139.125504
167.138992
163.911880
164.871246
147.676605
142.593933
161.702316
133.836746
142.017838
-38.746986
167.735931
142.904236
125.687935
143.841187
106.793823
-169.427475
-155.462921
143.466675
150.301987
122.982971
158.239456
140.055969
143.011780
159.193878
133.636154
137.038361
132.842667
150.768234
155.533783
156.432907
115.387581
147.769180
136.714706
136.836365
147.701218
134.685776
151.565079
147.824280
167.910248
153.196014
131.144058
105.502411
152.387527
150.336472
150.897980
142.627426
148.826370
162.854553
131.134262
171.656357
140.855026
160.898224
128.658463
135.875931
165.534348
142.335663
119.804520
160.533234
144.688583
171.101929
128.474106
-171.484619
-162.294189
-147.890182
176.707993
164.821747
152.159149
148.617035
132.723129
121.306419
135.338776
139.788040
145.020996
151.259079
108.973000
155.608917
150.705963
153.433350
137.798355
162.076431
151.808411
3.809406
-37.721169
8.371116
-43.218681
13.425205
-4.872988
-13.987995
133.381317
137.721756
137.012711
166.547897
94.041855
134.780991
150.941650
119.575653
3.407432
-22.750139
124.472321
139.768982
149.086792
44.893215
155.270691
159.848389
131.498611
142.150558
97.973930
145.939453
136.052246
131.723358
139.831207
132.829544
151.967972
123.937508
151.290543
132.521713
171.513840
146.015320
155.490204
166.429596
-3.771280
-14.028077
-6.213943
-41.837273
-21.276134
19.611189
-11.756947
35.769878
137.574036
122.015610
143.189911
143.945190
138.342224
133.859192
149.862259
177.867950
139.880051
122.040062
165.312592
146.655350
136.700363
164.768173
154.273010
163.543579
138.036133
149.798996
130.356689
125.891624
146.609634
143.145828
154.049942
138.295609
152.886124
158.081192
159.789734
127.017784
157.852936
-0.634273
9.421851
-50.320755
25.951420
142.043198
161.314255
138.972977
151.890015
137.788818
143.335663
129.729156
167.380966
143.999619
166.336960
147.615631
138.268311
172.923645
149.098572
21.561735
-160.687363
-137.730423
-163.014725
26.096914
147.460037
154.445404
139.930893
143.228683
128.180328
22.425924
141.367157
117.035507
148.333252
130.659058
152.243484
148.503128
153.425720
157.763626
145.645218
21.097095
26.026232
0.789567
156.067108
-162.026093
-150.884384
-138.490204
-162.735565
-128.017105
-153.383148
160.063049
124.392982
-48.888153
-26.785286
-42.559834
25.369116
29.357103
133.027008
154.191315
132.088425
142.685959
154.840652
113.659386
124.281677
148.136810
161.943756
122.705978
132.092987
144.612686
146.091064
122.819511
146.011734
127.665749
155.497009
152.043198
111.705925
162.761963
135.696838
143.691849
150.104568
141.189987
141.317215
149.018280
132.222015
171.363037
170.592728
141.875961
-19.098871
-15.970002
10.573766
6.295910
-43.920952
-1.208366
142.909836
159.606476
147.377777
162.302490
134.409149
145.754395
-15.993160
125.573120
139.886581
149.410492
145.718811
128.798233
155.231552
150.434311
139.005219
144.638260
155.501755
144.034393
161.599503
138.861282
137.162872
147.607788
131.263550
152.421738
129.166336
157.999130
144.260986
148.648544
135.497070
164.674911
122.166412
128.917862
-20.870642
148.639984
160.242279
132.690659
165.384796
164.304214
128.475739
137.711914
166.314941
144.843307
146.607498
173.194031
145.174347
132.788025
140.376602
122.234505
156.811523
99.599167
138.983994
144.970871
149.044250
123.663406
148.183563
132.825638
153.311600
168.056961
141.125778
131.837936
120.153267
173.307632
142.534836
170.912994
148.569534
126.997360
132.780365
6.021872
-26.223917
32.600105
-11.841420
17.463964
7.682577
-36.998196
-42.442192
-8.155622
-12.884787
160.172440
174.013382
159.430328
140.638107
119.984055
164.935623
150.505417
162.149536
144.133560
156.368530
124.112480
145.198883
144.784317
167.249969
149.075851
141.623291
166.728180
126.234131
145.439667
147.337280
152.932297
105.164871
168.803009
161.726608
148.724228
135.965012
153.310776
150.699982
143.807816
155.785278
156.870773
148.375122
167.050125
151.718353
152.769424
144.093628
163.050201
166.038681
153.046494
152.749588
163.540695
125.183769
169.734894
153.929108
159.887207
147.002731
131.757812
-166.145981
176.870743
144.039658
143.174438
134.157990
147.375824
149.300980
142.242950
144.616974
96.528404
147.945892
148.143585
145.261063
142.087296
140.502182
130.176224
123.488541
-18.775579
0.269069
8.688239
-15.738564
-21.111465
-41.058792
-19.682035
133.008545
125.393578
146.472000
136.805298
138.467361
155.908676
158.268158
140.579071
164.423294
148.586090
140.973923
165.293060
146.915878
169.313599
149.715942
149.170532
152.535126
151.754211
136.084488
178.028687
131.842758
153.078171
123.925102
136.981506
165.970490
142.171387
98.582809
-50.459358
-32.610226
-26.017597
0.638884
-20.890617
4.684206
-14.471848
150.090866
5.762623
112.268707
160.007889
125.503464
137.519012
143.704269
142.303818
139.863586
162.123383
122.461502
113.469421
106.788918
139.818069
153.237808
139.268723
174.112473
160.937042
-20.127340
-38.510025
15.651265
-25.641289
141.913284
147.462830
155.674149
110.409767
130.356461
153.097733
21.971855
13.715167
-18.543751
21.354986
77.207497
125.760742
127.454521
155.815048
152.762939
145.006119
151.660599
142.513504
166.767197
145.006134
142.439621
156.891647
149.989944
141.838058
167.426453
25.475811
157.440842
130.003265
-150.630051
133.912430
136.136429
125.585587
148.704514
165.386063
138.280807
166.668808
142.729385
-169.732590
110.635193
174.636078
143.641846
150.691727
142.791428
176.699326
155.793884
154.669464
1.339837
-4.349290
-40.723080
9.381964
-1.321306
6.730446
-13.742177
105.897316
7.575513
-9.317724
-44.324276
-29.193525
-24.994846
-29.728704
9.773704
-38.045052
9.314981
-23.030437
3.096360
171.402832
147.035233
148.235443
135.709564
170.478073
117.534218
148.712646
156.745270
133.633759
113.700058
157.732620
132.886734
133.630569
-20.766586
173.065353
167.287537
127.815102
137.988525
149.688629
158.868362
149.146606
146.635635
141.958633
155.096390
15.524418
30.721312
146.987778
65.502853
31.165218
146.509079
27.804136
-0.429783
-23.291529
-12.675958
-19.897963
-26.938822
-37.785755
152.144562
146.154144
152.245514
136.858078
137.235275
156.227768
170.246536
159.657837
143.272614
157.760498
140.152802
155.392151
147.388535
142.590439
156.502747
143.182999
7.308711
39.486820
133.075760
112.730766
136.873398
121.450783
140.008286
149.878113
160.834412
22.100252
162.879562
168.626190
147.172623
149.572113
141.121216
145.965698
168.046982
151.786835
149.811539
144.626678
133.756546
119.851410
154.110382
139.907806
138.336075
149.258789
114.753662
31.261555
2.651218
-1.799180
-10.044317
-38.428894
-31.211479
-38.133633
-44.590733
-20.445581
26.171236
21.510139
164.650696
155.607162
159.202835
154.287888
138.698853
170.741623
170.840500
132.275452
160.492554
147.943863
138.602859
142.295059
149.315887
153.487671
151.441681
156.401779
138.088837
145.521225
129.620987
139.601761
136.521820
158.748032
138.004562
116.433365
146.898315
115.094048
154.559372
175.858154
126.624245
153.106003
168.684952
165.212814
38.562195
-15.837060
-19.731913
135.149063
146.599777
138.135727
157.064178
141.417938
163.366257
163.876175
135.925873
145.961426
160.411240
155.901825
153.702835
127.183441
115.453903
145.960541
166.998230
131.367767
146.839752
154.499832
-28.620104
-0.900486
-26.601286
58.564251
-48.469799
-17.098871
-41.991844
-33.815887
-27.270359
-32.166355
-37.885532
143.873871
137.784897
142.571808
136.192871
158.257553
165.739746
162.247299
166.390381
156.040817
172.605377
150.311844
158.303192
134.396851
152.487305
149.179367
143.657593
146.457138
146.906509
149.934586
157.608047
143.573105
141.793091
142.753998
141.739777
157.998474
149.419556
-176.368958
132.401413
165.146881
125.346123
130.879944
155.963425
155.619461
148.187576
143.457504
119.442665
142.856323
151.220764
118.322556
144.431458
144.325226
145.021240
139.115402
121.672150
141.871353
162.620239
139.194458
150.823364
-0.202709
-0.971766
-8.200493
160.115356
132.828979
145.360001
158.432404
145.258469
151.810501
163.120148
169.000092
133.781494
153.828659
162.201950
143.121292
167.558441
153.615051
141.367691
161.515823
151.594223
112.255142
160.828644
-43.590034
1.402769
-36.047653
4.555566
144.986938
148.347794
150.104004
145.473267
146.289368
126.443459
136.141785
128.172028
159.073471
148.398697
149.019058
116.087051
162.668594
134.637894
147.468521
157.205673
126.169266
-76.337875
-9.440025
156.707489
124.994316
119.175049
142.142319
151.970901
166.622925
154.549774
141.532272
146.418350
154.859634
116.928886
163.009949
149.221207
168.840378
151.501526
149.132523
148.048203
162.315598
177.393890
126.906441
149.798370
123.638535
137.636154
143.761520
139.851425
152.022385
136.635406
155.034576
142.203690
133.853439
133.593079
-171.232300
157.199936
148.844589
144.196609
150.660660
156.948166
148.094498
139.392822
150.758530
153.297379
154.454437
120.802582
153.540085
136.449448
151.677277
0.530818
5.698391
149.339264
152.062027
142.615067
-136.805099
-154.375458
36.293915
-176.028671
98.927269
40.329433
136.993484
136.482346
130.751526
152.729797
143.599594
153.799026
131.084518
104.969757
156.192123
155.287704
137.577591
130.669632
148.006088
152.032303
164.168365
170.955612
46.950855
139.502213
149.945480
151.585434
131.699539
99.122490
142.800934
134.897018
141.692856
15.869875
-123.689774
73.284813
-125.861313
-161.067078
155.468399
-144.661255
-158.598480
-173.555237
-129.613678
-150.597321
-173.500458
-150.303024
16.280346
155.590775
136.944595
138.740753
155.268097
138.667480
111.880585
144.095993
-173.618210
123.254570
141.985962
133.677780
128.981552
-155.773499
146.986069
148.346725
150.641663
153.457413
128.764404
149.385376
134.333008
129.385391
137.595367
150.982834
142.336594
143.499329
166.966644
123.846626
143.442291
-4.972639
-32.742561
46.116341
-35.228279
131.067047
136.087311
135.411728
141.082214
155.373062
149.863297
153.295639
138.779739
135.158005
118.920830
155.648849
-164.021286
176.106033
-138.270325
-117.510422
-162.428665
-144.649231
38.679440
74.818314
125.913864
164.230194
144.442307
169.237396
163.027756
154.255676
149.139679
162.887817
149.111252
142.437378
146.280838
140.644745
113.903305
168.733643
173.009995
152.070526
152.788361
170.697678
163.226425
158.432068
137.842941
166.810867
163.214813
139.255630
119.110733
132.061707
148.371933
167.686707
121.736748
158.144501
157.613602
153.452957
154.287155
133.625793
161.019577
103.892830
148.371368
159.329605
-30.116789
141.125000
143.691818
158.253372
131.812775
145.128922
134.541473
136.749466
155.266220
26.662813
3.520866
123.015289
161.485107
135.367203
120.783417
157.528854
-100.438568
148.263580
135.878632
158.227936
153.825073
158.248642
136.908783
161.094955
133.736160
-4.262551
25.192947
-33.854202
5.896577
15.957188
-12.936693
-5.282236
-28.680824
-11.746131
-48.285851
-17.005318
4.479427
-5.123576
-16.562288
132.853058
144.948883
146.106964
114.549393
131.505310
133.818466
122.433487
155.285248
154.466125
135.606964
154.446381
147.070892
156.876480
140.968918
137.170792
130.997162
130.450684
144.928268
159.509628
138.185898
148.752090
146.500504
142.585327
9.168426
0.598398
-173.607864
153.913940
156.413025
-167.613297
29.442776
25.113121
-137.409988
0.485375
19.849611
56.763390
155.866425
-179.685959
142.783218
143.144302
148.852631
-171.606400
141.564621
153.272339
151.198990
120.012779
140.177078
137.089874
139.742035
-6.773147
29.966295
26.421310
-27.380323
33.628162
154.333862
134.563126
158.001160
159.855774
15.291833
178.441406
140.111191
135.803024
140.177673
153.180756
140.513550
128.751099
142.074997
146.925400
125.232140
130.470810
169.840302
138.743240
156.573471
151.314331
125.575058
146.090332
161.617050
174.800491
137.605011
170.954025
139.663757
123.000557
127.846848
137.628983
139.848358
145.892365
144.230713
124.514099
137.953751
106.099876
151.834854
140.318848
158.949158
146.757370
146.107315
145.373230
130.101624
142.713699
108.117813
114.444473
123.494881
142.138474
154.908676
122.945312
142.806946
158.771622
144.255569
135.782654
172.864456
135.787018
-152.277298
22.726479
-8.454542
-153.547592
-138.361343
8.786037
126.040138
156.110184
150.617325
150.498505
123.537758
167.724976
136.417282
128.515305
-32.526867
9.212771
165.618195
139.739685
127.387627
165.571793
148.852005
158.746567
163.401901
157.533234
108.676651
157.057083
153.025131
144.692520
154.397415
108.392380
138.677475
145.117462
142.102158
165.744293
152.309113
115.741226
135.816422
126.571648
112.007874
169.565399
139.045425
132.285217
137.271362
145.280060
141.930313
136.496140
134.893768
143.687256
150.207611
161.166031
158.843002
156.059402
122.802040
117.531555
135.605988
167.353790
149.759583
153.937164
141.997223
143.810715
132.634369
167.600479
147.042694
163.270889
153.831863
130.617691
146.126450
160.485870
172.799408
121.433655
141.451248
133.286102
156.124176
144.993607
144.929825
129.433578
140.292664
138.575653
144.114883
141.025818
134.609451
140.005280
145.073563
147.531418
125.230530
139.536255
142.570175
24.404583
-37.868721
15.563007
-14.254109
158.040146
122.185059
152.288559
153.838638
161.128250
134.005539
104.977417
-13.244993
-13.793678
-13.935341
33.485405
162.491898
154.556442
117.671448
147.991867
146.128998
135.995651
120.094635
126.774521
124.879951
130.173813
135.430679
133.019440
156.029160
131.899094
117.779778
159.958908
147.476822
146.271347
142.814926
125.255798
158.489700
119.339897
130.091446
92.952995
145.374146
152.487259
153.267792
138.908310
131.080399
174.446716
153.829178
155.372391
144.726868
153.438797
136.916977
176.558762
130.564392
-178.389404
132.150620
110.594147
152.926926
104.579712
156.371490
143.203247
148.328003
138.276016
167.039658
143.469223
38.132126
37.074638
130.498810
155.207611
127.725952
5.322922
7.130335
-43.284218
28.465794
-48.108273
116.016304
159.175385
157.543793
141.189407
154.918823
139.130569
149.701584
168.246643
160.698486
-2.454314
-50.367508
-25.735657
-6.454427
-43.919552
-17.012638
-23.445820
-40.328255
146.858154
148.529373
154.631516
154.909943
163.149002
150.207565
137.789017
175.423538
146.917770
144.132553
138.480667
131.879730
132.381607
5.166494
16.294750
3.464697
28.343647
7.456168
151.647888
160.706802
157.655975
117.905876
138.052292
118.918518
143.193542
144.365509
163.668823
12.650767
-34.013157
159.106140
144.311966
142.196655
144.336151
139.674484
146.742477
173.065613
161.983139
155.154816
146.720322
153.636200
150.902374
152.229874
147.034225
123.450363
175.334595
160.650223
136.085236
147.175232
154.833206
150.020676
147.814285
165.251022
130.264343
-14.399228
-12.088958
-17.244976
-34.310787
-8.962584
-9.709521
-24.762789
-30.471889
149.369186
150.100433
151.722641
154.748535
135.525146
138.238190
158.828506
122.685516
150.010803
147.722153
123.542572
136.957855
124.211884
140.058670
143.017853
178.834656
148.994690
144.356689
132.096924
138.011703
121.389587
130.004440
139.478622
165.705933
153.627609
125.325676
148.581940
126.849434
167.146240
129.435104
138.443726
161.464905
140.194611
143.588867
141.770142
166.883698
158.869034
139.734741
165.898331
138.064819
110.000847
-46.547203
58.694614
141.803757
170.019836
150.579788
157.321426
143.942383
159.298889
143.152405
139.315689
139.708054
149.962662
153.009872
125.193115
129.880951
135.457962
165.696274
146.886597
149.832230
140.002426
170.684540
177.928009
18.748219
15.395239
146.772705
157.693176
131.566238
149.605209
132.704514
150.972305
147.605988
23.985491
22.292007
22.088396
-30.545134
13.444974
16.350756
-31.622105
-21.807955
155.925201
151.218658
147.549942
144.905930
163.768051
94.786636
145.692719
132.835571
135.541489
156.973740
149.987808
146.158859
131.482224
144.744354
136.498611
118.462852
136.993820
139.194214
148.575012
160.428055
133.414703
123.388168
148.499619
174.270279
133.991653
131.973846
121.900261
130.038620
140.573486
-21.872232
17.060522
-40.008511
-34.150696
113.901306
147.608871
122.856789
110.848717
158.141586
136.036865
134.516205
149.654831
144.963181
170.397980
152.651581
119.946136
146.602631
146.430664
146.774063
136.856903
157.806091
134.600372
153.903900
144.459229
154.586990
125.513260
142.230179
124.774452
133.476044
144.229095
165.775894
146.355942
150.394470
0.886470
12.908198
-5.365529
-7.724663
28.052847
7.919065
-40.240482
157.397675
133.457825
144.524216
168.344299
157.638962
112.248398
154.537827
166.190460
146.693954
129.584396
175.766769
137.915390
152.561630
147.960327
127.776848
150.771088
130.835388
134.529999
112.494789
161.462341
177.341980
-162.413147
117.900284
139.971695
143.993073
128.559174
113.895103
145.510941
162.030563
142.752014
143.476120
134.923019
167.739670
147.212158
138.706985
141.140411
148.422165
132.232117
162.443253
144.490158
162.472000
124.598984
150.085251
121.569901
148.367142
141.147522
145.517029
143.249710
146.994324
144.399490
162.073380
139.487503
20.386881
128.042236
159.596771
159.332047
153.134796
131.422211
141.001526
151.923325
144.695816
135.593246
138.793793
126.287651
114.708733
147.263184
146.194534
146.234619
174.120026
154.115097
154.653076
155.703033
152.096252
117.626892
157.381149
125.354904
172.499115
131.285431
133.309830
148.973419
146.940842
176.885666
136.177887
164.088013
136.165192
163.385605
153.368118
146.224091
148.810837
134.816528
32.741203
157.200745
-33.403961
28.085356
72.334557
24.549961
139.057251
134.024048
131.383377
149.854156
163.225220
115.376366
128.898697
175.776306
162.248901
161.785751
-16.462257
12.159136
-16.520655
-39.177544
5.620019
-19.229525
11.407863
-10.850828
-53.033310
-31.527014
-15.016659
-40.461388
-26.755663
-49.041542
-26.928289
-26.213034
-15.542245
11.178414
133.091034
151.363678
149.140976
151.415283
165.050339
151.532745
155.454849
140.807434
153.295700
126.247063
131.030426
150.810104
148.023895
-33.352501
118.350708
126.312210
178.454132
140.240204
149.045425
142.805786
145.573456
136.760315
159.480209
148.670776
149.772812
156.055115
152.167221
157.142975
133.524094
138.207809
158.993500
150.431091
131.635101
148.729691
145.719727
146.476562
148.629074
157.651550
148.530304
137.195786
-179.371597
140.264999
146.598145
143.548203
146.332611
113.569458
151.469467
150.812408
151.951660
135.040344
166.191238
141.371078
143.202713
131.800003
121.453949
159.018295
127.476578
137.774521
-7.030483
0.076617
6.051714
-21.640402
-29.835527
123.149384
-17.757010
-22.712366
-20.673256
-28.934002
-36.183971
-31.583094
137.921234
4.589622
34.515949
144.769562
130.167099
163.752274
142.030609
145.209015
7.836917
5.223598
-15.851219
5.122352
35.867077
34.323112
-11.817315
-2.096485
-48.329754
18.078362
-26.746149
132.825241
120.707985
142.408737
153.277252
18.295357
-48.054337
-10.647748
11.502559
-0.640719
-2.767464
126.122116
153.984329
145.980392
140.140671
145.874557
168.578262
138.397049
137.101013
141.629425
141.732697
161.072388
153.401550
166.781677
141.353882
136.340958
146.511078
136.495514
129.968613
156.300873
158.985458
165.543839
159.386490
165.050980
123.847855
161.277954
141.368439
132.585052
134.285446
130.083038
126.575600
126.351814
113.043411
135.651901
123.850990
147.836884
148.908997
124.130707
154.775208
106.757530
157.036438
124.001938
151.646957
141.919281
137.612839
128.584000
141.291092
152.214142
136.167511
129.850052
130.032791
126.001106
168.089615
153.800308
-35.589973
-9.663814
38.432201
-0.317752
122.736443
146.832733
162.446732
139.911301
165.315979
146.688278
125.618401
135.277023
178.301758
103.585213
2.958434
14.463675
154.537247
157.610519
137.491669
146.960571
160.875626
139.896835
145.851578
173.704758
-40.730103
113.590065
124.015327
154.832016
143.174225
114.323578
147.291855
154.793930
12.640956
8.907414
-5.692885
21.768513
5.431412
20.697695
29.716581
-1.017603
36.527767
169.465103
144.693420
135.208817
121.378082
149.514557
154.659622
148.436172
124.194351
121.482109
143.664230
124.969521
118.352638
131.764252
-33.801704
-15.985287
25.919117
5.621345
29.336836
-2.452160
140.934967
122.812943
135.736694
144.147644
-175.946121
128.241760
-18.464048
10.267551
117.246582
171.625504
-4.470498
12.729321
26.643553
136.919022
142.093979
161.402847
129.422928
151.780579
136.830353
136.715729
137.374954
132.984283
4.333094
-8.573728
-53.305298
-0.611978
-3.617254
142.846802
149.169434
-49.853237
142.523697
119.235565
157.948929
152.034470
141.388229
167.882812
140.371735
145.633362
147.474457
135.051514
157.148682
143.872330
137.713150
153.592957
147.092422
139.538437
7.368972
1.336473
-9.173162
-4.559090
-19.169981
5.190974
4.231238
154.235153
19.361841
15.985708
157.937943
161.836960
140.687134
142.279922
152.481918
136.436829
146.928726
136.162842
158.148605
125.688095
137.665482
136.928864
156.052811
142.888916
128.646011
134.897598
134.688263
166.016785
141.811203
158.288864
128.967133
143.254303
152.188431
150.948517
142.033508
170.750748
138.647263
135.406967
147.458084
145.454056
147.667313
154.488174
126.485016
154.938995
151.487778
136.537781
172.624832
148.405243
139.551178
171.427246
142.498993
148.427460
-31.073103
5.745047
18.758966
12.541759
-91.079414
0.363156
16.167242
143.970062
-4.860227
-39.637310
9.099476
-7.492712
143.334732
151.387115
143.511475
154.755386
144.627213
127.345047
164.144623
127.975716
142.335281
157.226440
132.707947
141.163025
138.633347
142.181259
143.780945
133.122849
-25.031879
137.969574
142.849487
36.597202
27.238119
-168.867218
23.287790
29.153339
157.697037
135.318085
147.744553
145.715240
151.558945
120.277054
152.166183
33.665257
-5.340049
-22.137140
157.492630
120.851448
146.388626
153.782242
142.057983
155.717453
120.916748
153.365540
144.749039
156.890823
178.510086
135.300705
157.416214
140.527451
157.013992
163.102539
142.096237
157.284576
150.453293
156.403076
148.868668
150.536133
143.613510
147.042557
131.549789
5.928140
9.416800
140.227798
160.888275
136.012833
155.866074
-0.567862
152.249146
109.096596
140.599579
148.764572
155.590683
132.984055
137.360291
141.527679
157.080124
133.434296
-25.925226
13.103392
158.071304
158.453339
172.292496
154.361099
146.407059
147.164032
152.755478
156.789581
153.902267
-38.355095
128.874619
119.722092
143.014420
119.135963
146.386551
169.517120
-179.543716
150.985352
141.362534
115.383278
155.949997
141.828384
156.669800
137.957947
172.729416
140.087906
22.134258
23.502867
34.239544
9.335151
33.231506
23.737465
32.618874
-147.957977
-157.138519
16.564110
73.914192
152.022552
142.444397
114.445969
133.381317
143.264221
144.131195
143.695679
144.255203
142.840927
162.114685
147.592682
133.014893
151.182816
13.185179
-68.338615
132.445663
130.003662
157.582474
119.525162
128.131470
169.290787
-35.898384
-20.262581
-14.861624
18.515327
160.598755
157.540115
144.975998
141.848679
138.042572
128.167953
148.341858
137.216751
136.044388
145.906006
140.071274
139.465958
168.826385
142.193954
116.829163
123.609970
152.258743
170.684006
159.138229
125.840477
148.014420
148.112503
154.345032
144.529602
122.797409
144.187088
134.005295
140.019836
140.661514
147.598663
-24.636183
-38.716816
-34.074139
-32.121086
147.234070
126.243172
122.755226
140.514999
150.837387
156.164749
129.340927
-11.321693
6.547391
13.984773
-75.898865
17.685013
-40.298401
-9.022885
15.642731
-32.870762
13.488001
-26.014320
30.902420
-41.456371
2.200426
-29.806837
-14.957481
16.333969
-15.978540
157.307724
135.776413
146.735992
154.258514
118.148827
145.845139
122.467911
131.593994
147.718506
127.218277
6.428705
-36.003361
141.893402
154.734177
158.130417
147.224564
157.137451
136.952744
161.734970
144.829880
146.969589
143.950607
153.693314
132.900925
158.620468
148.762436
131.255569
136.641281
141.921707
144.739563
18.805912
11.760431
8.117764
25.824059
-21.508072
21.435991
-1.036465
-18.135391
7.339919
12.580781
-6.545864
31.436903
10.533174
30.779154
20.874014
-23.590805
10.175175
20.135754
162.029099
151.290482
145.924545
176.364700
144.241104
143.561768
123.681030
148.971756
152.083557
128.487564
146.708649
134.941467
13.378984
-18.426313
113.103569
148.556747
163.996674
149.890274
157.325562
150.743149
152.754974
152.433762
153.155960
152.925720
152.982269
140.565628
-5.746206
154.862885
7.046146
10.112562
-13.588661
143.667099
143.014389
148.922028
157.650330
139.320023
167.774521
176.411652
147.678986
30.470705
-58.948505
-6.724383
-4.705778
9.080647
11.118255
146.768707
131.809372
157.200928
153.472321
176.694275
162.258347
129.479187
150.664246
-35.208416
158.884827
108.880081
153.859634
117.154350
156.780472
176.937897
153.573975
145.046402
164.686676
139.847931
166.802780
150.497864
131.923615
12.954377
-43.473942
21.729645
4.589152
-36.610085
-23.257029
27.459190
135.659378
117.194427
168.828491
149.791779
124.209427
150.100540
152.437241
144.594818
11.294314
155.493408
149.193176
138.063065
159.998123
164.288574
162.305222
136.239075
139.649109
158.839218
-177.262253
-4.771261
-12.431494
12.625169
124.614502
130.387253
134.377823
145.270660
138.207367
122.588745
139.605606
121.820404
154.799683
122.613937
166.322128
138.830795
144.166199
127.902306
147.358093
123.948570
131.445175
129.311844
151.579544
148.544479
-34.649750
-6.561543
-40.756924
-42.284588
-48.943848
-34.726921
15.138845
12.672331
-13.481542
-28.940948
0.243893
-9.557898
136.884888
150.587311
142.279205
129.066833
128.925156
170.557266
8.103532
8.182468
150.390015
173.214432
153.867126
140.702728
158.682251
164.655533
-174.699646
117.367561
116.210579
153.600021
120.958656
156.202347
156.646301
142.270294
166.157135
128.104294
160.281097
143.697968
158.485886
152.811005
145.080719
-6.968831
-0.556375
161.367416
154.269958
138.564957
141.239655
130.065369
156.041107
150.822159
129.565109
129.590347
157.839432
144.984955
164.239075
156.873932
136.742630
151.148254
148.289444
152.020416
171.939774
159.636093
158.835785
145.378891
120.042778
127.959091
138.611420
143.615662
142.992813
147.654388
139.503464
143.327835
141.495621
138.448944
136.478897
128.409943
151.332825
139.299911
126.651375
151.125351
114.934731
132.102829
133.313339
147.798340
145.568588
-0.871779
-20.632956
-18.648434
146.682205
169.678909
-172.753067
134.003357
123.839958
137.381577
117.263779
151.273697
168.233063
13.740107
141.146011
157.694717
-175.963806
133.639084
116.985916
145.674377
128.466568
149.834396
168.372726
157.790024
155.779892
154.963303
145.259323
149.718536
7.528089
157.080017
149.959366
160.719437
130.388962
158.952271
142.548828
121.082230
146.774063
161.527985
152.960007
146.338104
162.044876
-172.389893
134.517914
147.016403
166.010742
68.707199
136.927460
146.545929
157.173645
136.646255
149.238708
132.592194
162.813156
148.997528
142.568893
139.683655
145.312515
125.315437
161.557098
176.531387
133.982834
152.907684
168.942764
153.268524
168.546936
153.904892
146.086334
-43.449928
-0.783097
-18.714420
149.816254
154.564529
10.422130
-47.760929
-28.339893
0.726854
-38.947632
20.692293
63.692848
152.867432
148.348679
151.296707
158.090988
144.892242
-53.976234
-138.432892
160.243439
161.691528
144.437637
147.973602
144.348938
128.597778
144.964447
-22.435843
0.142653
2.397514
-19.060373
0.534491
-24.529413
-40.375755
0.439240
-27.455399
128.193588
156.504532
135.660492
145.748550
133.141602
150.919891
131.077240
140.761414
139.825516
177.322250
119.628937
173.952774
-15.687101
-40.493168
-31.697058
2.983603
121.125526
-30.231016
-17.577539
-37.246372
121.584152
138.632095
137.429092
150.537888
152.515411
135.354721
137.017044
8.509001
-34.505470
161.145599
142.018753
148.698730
147.087616
115.581970
150.633743
137.125259
141.521484
146.285202
146.668335
117.293289
128.566864
146.509460
146.894287
174.240082
158.357834
150.356720
123.569153
155.801910
160.270416
149.429626
134.218643
127.432579
141.446548
149.378098
-3.468482
151.023010
141.194458
140.403687
128.086395
-177.028214
133.586502
138.985046
144.367783
126.058388
149.470917
134.619858
169.029083
-27.689514
-24.096596
13.767528
-49.341682
-10.163918
136.615967
118.939415
156.205566
143.109482
162.921997
132.794250
144.310654
-41.867252
-18.688112
125.731575
147.221771
-178.683136
135.042328
162.276840
152.660858
162.975266
153.174606
142.611862
147.108795
152.146942
137.387268
141.031570
139.107498
143.185699
144.445358
104.586655
142.916321
125.220871
138.755768
102.179436
115.580902
153.414246
158.777328
146.085800
156.439209
154.383240
146.807770
131.751999
155.107483
-9.547237
-11.616268
10.825565
10.350279
147.068649
149.817993
144.042084
166.071259
138.456619
141.934998
145.584229
158.840408
128.623764
140.935455
171.509735
135.413162
126.965324
137.574768
150.125015
153.719025
32.238476
-7.983696
10.916646
146.163544
154.560165
130.658051
166.660080
141.243393
143.612854
71.953796
147.670731
116.327011
128.078827
154.475204
-19.493387
30.122288
-7.326702
29.186333
-3.470457
20.836573
155.505920
139.693634
146.407104
153.145462
147.363403
114.579391
140.521423
134.919662
132.526184
108.458122
118.865242
156.887421
150.351089
149.024750
148.774216
159.406433
135.445465
151.615479
148.879578
145.025269
143.851395
113.215149
142.484329
139.968964
134.275208
175.566635
154.629410
134.774338
120.548622
132.554138
133.137512
163.491531
144.871399
124.175293
136.486786
145.686966
143.268951
146.417557
136.701385
138.363388
151.825134
141.888214
137.391388
141.173172
128.300354
150.256668
161.944412
156.566513
132.339630
150.511337
123.539429
131.547974
139.171265
124.288918
147.387161
149.354065
149.683487
138.378220
141.754227
148.783722
164.303986
141.407974
168.639069
147.905655
136.565552
126.399498
154.235260
136.384735
152.002335
140.154648
167.497864
156.359192
176.545258
133.948944
142.504364
166.790619
161.926544
139.183884
118.686417
136.453186
166.171082
168.005814
150.366592
150.071487
143.891785
146.973022
163.300400
134.379410
141.553925
131.543411
169.508331
152.377884
150.234711
158.357819
167.011017
145.473480
163.141113
118.310333
122.353409
142.339706
136.522308
157.740799
142.654037
173.436569
155.478577
152.644562
161.198898
140.267319
160.879410
145.249420
147.788025
135.513947
151.333771
161.574387
125.111450
150.388687
37.063347
-144.198563
-157.365234
-157.721375
152.545151
145.044800
139.410202
128.243454
168.879913
144.013885
129.881897
122.332230
-38.573692
26.416473
-38.635899
-40.926212
138.091766
171.303909
144.654663
135.561523
160.822571
142.592834
130.426880
141.547607
148.831009
165.988953
156.345749
167.320969
118.142403
157.402405
149.329681
130.724991
8.213675
144.076508
140.437057
164.985245
138.386459
165.469589
-26.954256
25.111343
-22.174641
-31.178698
-6.353416
-31.659554
14.197327
5.411532
-40.060570
127.860260
138.432434
143.240799
157.465485
139.905884
157.692703
140.487762
145.570816
149.356247
136.130142
179.285355
173.299438
129.864487
160.449188
150.876526
143.863419
120.914146
147.908936
166.319031
156.114914
98.229820
152.425049
169.684601
119.244072
-31.094517
144.427261
158.565186
4.005555
140.326767
134.757172
151.158920
136.496201
164.128555
128.437134
134.833313
121.765030
122.797684
140.821411
-28.745520
13.457806
-43.524143
-24.696280
-34.913574
14.794140
-42.474583
-16.316633
23.316565
-42.824799
-46.751938
-20.111116
154.635742
124.761757
139.077408
160.981995
161.133652
148.149216
150.824142
143.350525
119.988670
147.351822
144.353302
40.250389
-169.924744
98.612160
145.442444
153.017319
151.262238
141.185181
130.620758
141.049088
141.707214
132.686142
-83.266632
1.819944
-24.022612
-25.678072
-43.882919
20.927286
10.022363
-7.137045
-44.202541
149.669159
167.849564
148.656982
148.956451
8.839068
-7.663112
-40.018833
-40.218212
-57.417450
135.638550
118.332840
172.406281
159.123215
150.360306
158.859818
137.254044
134.384338
133.237961
129.537476
152.740341
139.276810
148.353470
120.748970
120.407906
114.734207
153.679825
150.648346
-171.886993
172.071289
144.851349
128.161438
10.136206
12.489566
26.871315
153.041260
155.940445
12.742179
-14.854978
2.675471
-14.661487
-0.717643
-34.274521
-20.950794
141.813614
24.352474
24.787521
17.776552
30.060617
39.672390
17.400879
12.145071
23.848003
162.321320
155.293625
155.454605
135.135864
139.369980
164.655655
142.668625
112.313469
163.963699
144.305176
-32.229477
-8.217260
-19.559353
-11.848791
-4.559563
7.964519
-23.737322
6.146821
-20.270321
-34.945236
-37.222515
-7.217353
168.970886
171.396301
158.853928
163.515915
157.860809
145.971344
163.507233
153.660858
137.031754
144.797180
145.189301
110.453484
139.767822
124.697266
139.082901
155.952530
158.724411
128.992355
134.756042
120.584991
136.540466
141.737534
144.832794
133.726578
144.933975
147.122253
161.465195
147.678131
165.316940
21.971045
-39.628162
-32.456352
125.827950
134.933670
173.437103
152.997528
150.142471
159.123520
132.461365
133.521606
102.979439
151.577469
138.878296
160.210632
129.582016
123.807610
172.219025
146.844131
142.292038
118.767693
154.019058
145.949112
145.375458
-35.247147
-12.485364
-7.092737
-8.629511
-4.283954
136.031845
152.164108
116.094330
147.067764
141.294266
154.984619
136.126434
137.096848
141.024246
129.796051
139.417709
137.815399
18.264381
64.120354
38.140747
131.727890
167.065811
164.450531
155.509644
126.173409
174.767395
149.372574
133.848190
159.830917
7.089334
10.296213
-47.971294
175.199097
147.166916
33.975243
141.892105
170.168320
122.582108
140.451004
144.760117
157.040787
145.285263
154.109756
138.041748
130.983246
140.846237
141.970383
158.779785
141.756531
121.963509
164.439255
151.908035
12.010681
162.156281
8.679078
-21.396503
-6.870811
-48.494087
-1.839730
33.001736
-26.521269
23.391832
-39.674385
4.491000
131.717453
-21.707809
-38.290737
-41.398403
-40.186691
-10.641961
-36.058750
-20.987278
145.936325
129.159012
42.143829
138.171021
153.557541
146.043884
130.588135
149.343719
136.738434
179.156738
164.426834
159.284683
137.463074
138.659058
164.498840
163.245758
147.204010
141.604355
159.929581
137.508728
153.386063
162.116623
165.825333
118.680977
157.283798
131.352158
146.225891
145.026291
144.495377
142.265457
145.260025
129.719620
146.628601
140.304977
122.833954
-0.442790
147.497360
153.763489
148.011063
143.796265
148.080215
160.187256
150.050461
119.131500
101.593666
129.414993
125.642349
136.277100
150.372284
142.912308
133.303375
143.939621
152.914734
133.204819
145.763763
123.593742
128.116608
131.669540
113.679153
158.757889
122.130661
126.450615
164.342728
156.136017
143.078644
124.365334
26.772552
-20.844397
-34.226437
-34.776054
-38.305458
11.083738
-21.439503
-41.721062
18.743158
-34.793259
146.375488
32.726582
-1.843237
8.404408
-14.030261
4.529564
-9.695965
-32.886345
-12.029523
-41.031227
5.564719
1.578056
-24.886808
46.766582
156.281570
145.411652
-139.505875
121.602356
36.917587
-153.989655
-128.153214
-162.651260
177.635605
139.451218
136.299561
155.256714
156.494980
155.366440
149.736313
137.389084
148.859161
147.081360
132.713501
110.662086
19.291901
129.483963
167.798553
155.559784
146.791641
-156.162308
91.051964
-136.939438
-161.027390
-140.648361
121.214653
-158.039032
122.488724
-148.922729
-159.629181
103.546524
148.289688
-118.655708
-162.113464
-173.506393
176.991302
-171.253494
-148.245575
163.576401
-148.477325
130.972427
-1.143294
-174.616959
-165.892670
-60.273369
164.992645
168.831650
-144.884247
-144.214462
-162.989365
40.113541
54.322933
154.027557
147.276825
149.369690
115.325142
141.452713
147.604050
148.367676
154.001297
135.905945
131.363983
161.445297
160.131470
86.858589
168.331253
155.034744
142.097549
143.649979
149.085373
158.622604
153.691254
133.401566
9.092433
167.285156
147.170303
146.246002
146.832153
-23.928686
136.130875
113.585968
146.753159
140.169113
139.067200
-138.764450
157.615219
145.328461
149.547058
138.503479
149.467331
152.419556
119.244606
151.369461
147.940582
157.290909
123.955002
117.721390
-172.716827
117.088974
135.877045
145.722015
145.961182
145.626266
132.214233
152.900864
136.326492
137.593262
143.735321
118.510254
159.700653
144.063049
121.239319
153.788773
153.357025
132.319717
157.774551
158.600204
13.383411
144.861389
132.175980
143.915848
144.982590
112.813423
144.667496
137.679642
146.483261
165.843002
150.118256
141.283127
144.292511
131.663559
156.076111
142.680344
143.519485
140.250305
132.054932
135.672882
165.564056
149.230194
146.152496
137.102249
145.594345
166.020477
156.158600
144.086609
149.569595
139.211929
151.314545
146.431595
125.943474
155.990067
157.050201
146.811005
115.876984
133.231155
135.869751
153.542725
146.240326
148.395142
142.448318
159.099091
143.371780
-14.349762
-19.077442
11.090043
-47.103210
125.659187
178.939072
139.094635
149.222000
135.694595
156.755402
114.662720
152.986923
157.085968
133.932495
134.132141
146.316284
130.805405
169.180923
153.221100
127.293243
143.090240
166.090897
116.630325
136.681458
1.108711
21.524645
-8.870461
6.564232
-8.767101
27.705811
12.885231
148.032745
145.929489
160.727707
165.946182
156.134613
110.084106
112.630470
126.814941
171.405243
147.144913
142.016449
137.848694
153.788818
138.238708
139.820572
148.898438
164.564362
127.683250
148.743057
144.891479
140.312363
1.471799
162.706970
152.307663
125.699081
137.054916
147.436584
10.300683
-20.999985
-43.850540
-24.955780
6.104866
-41.441223
-46.133980
10.712796
-42.069042
0.722263
129.241318
126.691284
104.204826
136.015488
141.064758
135.151810
153.367157
137.185883
147.568298
123.392334
134.608292
143.471497
140.983383
121.068581
138.355972
138.385269
144.678101
160.201065
145.430344
125.880363
162.922699
152.284439
142.966400
176.748871
161.903824
122.926338
27.435291
116.938873
158.389801
146.340988
60.003727
23.524773
-60.875389
-8.937228
36.296452
-36.768734
-1.477108
-21.218271
5.222922
-39.332516
-34.498993
0.027976
9.102649
15.767395
4.410510
-29.812494
1.941385
-39.236893
11.454129
-13.951299
-0.474778
133.368530
145.637329
125.731888
136.425308
-30.091200
132.192703
140.278915
142.862701
149.201996
130.628281
157.507263
148.331711
-37.778931
3.878230
-16.242161
153.209656
149.340652
146.044174
134.544067
147.159882
149.032669
151.427368
157.837555
149.896027
154.615585
150.215225
146.604324
22.056740
22.212034
165.026611
134.429550
158.351837
146.076538
149.218750
146.589127
136.649033
138.024460
166.725677
146.163788
145.362640
137.729279
162.544556
160.782364
-177.581009
98.198822
138.578445
171.831207
144.589066
143.302704
125.602921
167.566910
166.369431
141.391495
169.750031
154.931885
176.071884
137.457092
147.595337
121.731384
149.003281
142.975906
-0.251010
-20.480707
4.613290
5.437542
-16.902645
-21.382233
134.047485
144.317932
144.421753
137.199966
143.147400
139.248383
163.586517
137.729218
131.150528
144.992096
143.183624
153.304230
120.206184
121.506653
130.257034
135.612244
163.014252
141.296600
149.470428
149.377701
124.416519
165.430222
132.861359
152.267303
161.799026
-26.606518
129.218109
147.481400
140.262039
135.895233
-23.550247
152.847015
128.364441
159.956528
148.694473
145.456055
153.043976
98.003349
-24.115868
-28.196199
126.315666
146.405579
154.124603
139.737091
138.132019
152.005524
131.910507
166.283890
147.371826
127.157188
149.431137
151.502899
-5.497257
-5.119291
-35.596256
-38.337902
-17.373760
140.139053
159.745911
167.789093
159.841431
133.375824
177.708496
156.808487
151.409134
-176.362335
142.003403
138.116440
141.570938
137.426956
171.011292
164.590134
136.055664
161.589966
153.344452
157.390167
151.391647
146.373108
129.506439
149.305908
145.791794
115.741295
170.420380
152.646408
1.235431
-38.637138
-15.676361
-39.126469
-2.196241
9.920319
-1.855724
144.316483
154.561020
164.980713
149.942505
166.901169
130.797897
149.927200
-161.871002
142.819046
3.636796
16.877089
26.298183
3.902141
11.519518
-13.114083
1.748093
35.210175
9.346849
-47.711754
-22.617901
8.726903
168.529648
140.643967
126.318825
177.102127
128.097626
123.761833
138.137146
136.768738
127.247513
168.484665
147.268402
149.123047
145.870819
143.815826
130.318817
129.017838
144.247437
141.808640
149.555511
154.369843
140.479584
129.275970
140.907608
146.556885
150.221298
146.804642
156.772415
152.338013
159.435410
102.790932
133.858551
131.309418
123.439682
152.376266
153.868561
156.434433
154.693893
135.189911
142.152283
-53.181026
-45.946449
152.490082
174.176743
118.601280
144.548080
169.860901
135.072678
151.875916
144.215881
116.408546
142.725327
161.692032
153.812622
128.371704
146.057175
156.182159
128.898529
137.898026
148.481888
149.142120
54.588825
-140.649902
176.016342
-174.159363
-158.104538
149.973358
-158.972473
-144.607910
-158.131943
-145.762665
-159.270966
-127.069130
156.116867
153.404617
164.821671
147.482254
139.937912
149.744293
128.798523
136.355591
121.985558
149.397415
134.541458
138.501389
138.912125
141.462997
165.964890
-30.392609
-5.898538
-6.085342
-15.803976
-41.737144
21.400959
-1.147224
-24.023191
-48.356194
148.382629
166.094055
141.416840
143.059723
160.723373
-179.955750
170.055435
132.659668
104.833710
130.764130
166.328491
151.012070
142.523438
150.973907
151.614761
144.614365
155.038086
146.508759
132.192825
162.596466
134.181976
140.393250
147.962906
131.596405
137.607376
146.128616
152.369370
163.907196
144.828156
141.478195
144.339615
128.908890
131.169067
166.341080
141.438217
130.583710
100.571228
132.983536
141.408051
169.234207
133.803238
140.111130
165.884842
139.940903
158.872086
144.882614
149.513901
146.806412
154.620468
138.287491
177.659317
141.879364
162.463333
155.164841
149.482758
144.994385
147.624100
-1.632668
-34.863827
-32.250732
135.974792
134.567261
150.535614
163.591339
157.460419
139.403595
137.606903
143.208588
147.227432
120.784294
141.430206
129.493393
136.721207
177.434784
153.659546
151.564682
139.434525
147.038559
154.049042
155.078629
146.010452
136.201874
139.900818
134.035172
134.541336
125.660881
156.125031
117.753944
144.762634
163.535217
150.424255
139.560608
128.598572
159.705933
134.622437
146.598633
132.309235
152.898590
144.965729
143.183212
124.233620
153.523407
156.417648
144.504364
145.252045
150.794647
172.497818
160.585693
69.960655
117.850342
125.962875
124.156044
148.126846
157.295807
163.787216
147.858536
138.640747
172.219925
147.718872
129.691696
147.350433
142.664062
124.394501
150.629593
141.599136
159.090622
131.290680
142.702576
154.972305
151.854980
133.729599
142.690842
129.042587
17.518913
-3.160502
3.210284
134.285965
142.071014
144.975983
147.952545
135.956009
42.199009
-129.516312
176.526825
11.876170
-158.381989
-163.157013
-143.089935
-170.382812
157.592453
149.833954
133.161423
165.372177
162.221130
145.975784
131.179886
-25.987787
-45.130154
149.826843
137.451233
141.839691
155.245102
160.901184
-38.734726
-8.711810
-20.939808
3.994736
48.307331
11.860196
-35.050362
-18.661341
-42.674061
-59.270672
-5.107950
-1.260209
-39.047302
-25.622215
-12.258436
140.489914
166.789856
172.211487
158.897568
144.688675
145.553680
142.943359
144.481796
151.985962
147.234909
151.004868
130.280853
142.324387
165.260483
150.128937
140.156403
157.951721
152.848740
149.246353
154.217865
149.455841
115.674011
139.611740
-14.754313
0.494956
-21.641457
-43.547165
148.262985
126.897644
139.566818
-8.664536
17.179434
-36.237656
136.938477
121.083977
140.753189
141.240234
152.918396
154.380600
164.222382
154.648010
128.589874
141.038193
114.207222
157.593491
146.788193
154.779190
151.082611
153.908585
110.018211
135.121399
139.694641
17.086868
-39.618484
-5.972481
-40.324581
-15.190164
27.901779
-54.944248
-23.239361
-5.288094
23.525070
13.257135
5.058420
163.577255
141.787323
159.404785
158.588028
159.180649
118.149017
149.304382
157.892014
135.319473
159.208038
132.152084
150.246246
146.008347
164.564240
147.792938
169.506134
148.400772
138.955734
149.641479
125.845604
151.831726
129.939896
147.707962
153.564606
-13.847859
-41.294895
161.339432
142.060776
144.439972
130.695633
23.482958
16.767405
-8.866540
123.931648
157.270065
129.212692
148.660477
145.611115
133.716675
152.942474
114.868340
131.178558
150.000534
127.401382
153.161926
129.749115
141.894821
152.104477
137.960846
126.895363
149.539032
141.987625
149.151901
136.265823
166.123520
148.705566
118.132721
174.565338
160.723282
146.548599
161.982742
124.604607
142.702026
170.489243
122.925323
125.883110
140.119446
109.730042
134.761490
174.229858
144.145752
121.381714
163.484100
159.994888
143.469940
161.969330
152.692154
130.772247
108.961388
135.743698
149.092087
146.778381
130.489120
149.245087
147.403198
29.767294
-46.980335
11.565055
134.233612
-156.098328
161.765167
126.458626
113.049988
148.387772
150.016357
23.063988
-129.561218
123.490227
163.037689
132.539047
-144.102402
-139.686035
-154.408707
-44.630424
18.687773
-36.020473
-6.023857
-14.627460
135.140762
123.959114
25.309933
-41.093071
16.275606
8.063970
-4.227765
142.132233
137.355209
158.635452
120.128815
-44.752434
-11.574147
156.071152
143.592758
162.833832
131.172684
134.061829
149.942719
151.991806
164.685547
-8.535962
148.259521
124.867737
146.407089
125.313614
146.058075
-38.911240
-26.572502
-5.343351
-34.582726
-6.162747
151.290100
140.724655
-56.397026
5.746479
3.961162
-18.932375
-7.753448
164.013245
12.459256
20.037001
3.601631
-32.953827
15.061538
131.292465
145.695374
5.234764
13.813388
131.522385
138.019348
124.321129
137.277435
157.124863
155.966736
138.228546
151.094299
156.112869
159.520798
143.015549
112.553185
142.169739
156.664444
125.043739
174.594940
129.022324
158.571854
161.460876
169.951416
127.121902
149.550964
157.100052
153.550797
143.684723
158.823318
-32.020302
-1.595813
-16.156544
45.856339
145.024460
146.905975
145.640015
132.312637
138.759888
132.729828
170.004013
158.134888
156.524338
136.256775
151.891525
168.397827
149.518600
-23.245071
13.855591
175.126160
128.524597
17.315142
1.422578
9.699229
-23.296368
8.825789
145.502487
6.156159
140.811462
125.322220
151.830811
137.651733
128.337753
155.616653
138.443665
147.824158
148.553635
143.492538
165.643173
172.401917
155.335388
126.477150
134.119705
17.350529
-46.690891
0.667932
133.529938
104.130127
177.498291
150.990128
152.020279
149.333893
163.631851
170.291779
141.135651
154.343109
150.116867
39.399799
-130.946304
102.399612
121.152702
135.933899
145.402405
146.544556
152.055389
135.523529
122.682304
129.870026
148.449677
143.397568
45.901268
17.835295
18.780981
130.867203
141.549072
140.966339
135.662842
134.498077
128.695236
155.670059
141.487457
127.529266
127.934952
150.089935
144.236023
158.279373
-154.359604
-178.089813
157.992859
164.389389
167.060577
146.233383
138.742966
151.970215
160.116959
142.898468
135.109009
138.784760
178.041946
55.918083
134.545486
150.178619
162.761627
153.785904
148.055695
116.971092
146.349472
127.655586
146.496841
150.407959
116.746353
138.529022
140.530182
145.456985
143.050674
122.036537
130.854233
141.062302
140.641251
141.271713
-30.691778
145.400909
151.466537
154.778519
121.999168
115.223427
138.066589
124.813461
151.371536
153.231400
171.120697
163.719101
154.575851
154.510086
153.405823
135.653717
171.338257
131.056015
122.628510
0.959812
129.581543
165.094864
148.468811
166.267426
131.263687
155.945007
155.061890
124.972755
139.822784
139.517136
155.668549
135.958984
154.071136
133.811951
134.266632
130.966614
168.069183
-15.539658
3.632487
-21.325396
9.763177
-31.149998
-79.459930
-3.195553
152.146667
138.849487
164.662857
145.873428
140.354813
146.995193
157.780441
144.008301
146.867569
147.670532
141.026825
155.696182
143.903091
124.930222
144.614899
144.438660
159.061752
137.430542
120.202744
125.447182
132.091385
-152.153214
161.370575
162.892700
-10.730070
149.083649
148.726318
136.360580
157.992645
168.336990
147.117050
-49.274918
154.458847
129.878143
144.523376
-4.726753
-6.531168
9.426481
-13.730210
-0.343211
-23.828722
17.518528
118.791107
155.190338
170.113937
115.589905
153.662048
161.430145
134.457169
136.748856
147.152435
127.943604
135.945724
153.874496
155.810135
-174.571320
143.345398
134.867432
163.568222
166.882172
159.831970
168.189911
149.167282
156.806778
162.473114
145.394638
144.558716
144.609573
131.628098
142.320541
140.855698
113.863472
134.458115
145.819824
159.854736
140.690216
140.535645
155.307983
149.341644
146.952988
149.156631
123.426987
137.659195
123.029282
121.751724
148.664154
122.568069
112.754753
159.156342
148.061096
143.409714
160.908813
142.994553
107.912590
145.901093
164.436020
144.461349
150.385818
159.037018
153.413788
124.414795
134.395645
124.617081
150.618362
80.972588
168.156631
121.228966
131.516953
132.425995
130.356781
144.001587
124.160141
166.642532
166.371689
139.089890
157.439941
111.939964
157.499374
176.130463
-43.692112
7.580019
-22.374878
14.188955
-2.089472
172.284531
155.737000
152.875870
144.230118
15.547904
-4.602024
-9.275972
11.824000
151.282013
145.240341
153.633804
148.802277
155.984131
129.011261
150.633911
145.805542
-38.439819
-41.486889
-18.260490
-40.548748
46.913799
23.589218
-24.919308
-19.135506
4.070685
-19.964563
39.681248
142.066528
152.904587
166.930313
152.876465
147.660263
127.637390
145.752716
135.562088
139.393555
127.034393
-153.499603
-143.038681
-179.219147
128.604797
154.878632
138.386261
158.488754
95.285645
140.015839
121.756203
160.522079
22.751879
-157.832550
143.016388
152.764847
-146.961258
-143.770065
-178.809250
69.110924
42.323860
50.420452
28.700159
135.521088
-8.451568
21.685556
1.018180
-36.310242
-2.464898
26.048193
148.617783
167.339676
165.751511
139.729919
155.023544
131.440720
153.846558
147.906204
58.246838
-32.562263
-25.067270
-0.290740
-46.076263
4.860872
5.500464
-22.620094
-27.895224
-25.230459
-9.518389
17.769648
3.314934
-62.987312
-10.776507
53.246910
-56.252552
16.899250
2.487269
137.491028
146.184784
153.763092
147.918060
129.256378
131.864410
139.045334
-174.188019
136.467117
154.130386
145.084869
121.165283
146.491364
162.291870
136.058670
152.752808
148.644394
144.492966
150.690247
160.351990
165.636765
162.140930
135.717682
-43.962185
15.570858
-21.310019
136.791443
132.131516
136.036346
159.541245
140.699677
135.184830
140.343719
161.193512
150.122055
155.714661
-22.826187
58.705139
126.188889
148.105820
142.320465
148.775848
150.913986
12.054633
-177.234299
129.673477
152.972519
148.500305
144.795624
128.200974
122.550911
174.232956
147.378357
50.490044
-21.678717
139.362549
133.623917
135.022125
133.551849
158.430298
148.529419
175.956772
56.649540
164.251144
22.916428
-42.597828
26.946745
2.447766
-19.951565
114.124092
33.627003
-11.305383
-17.549156
-45.975426
18.519791
8.021547
3.502746
12.388493
158.618378
154.296326
175.619461
150.223724
135.732437
158.080582
147.810074
130.613754
133.442932
147.576111
126.999344
122.375320
151.700699
163.944061
125.137581
137.233246
146.200607
138.274963
129.897507
135.409836
34.314713
26.968605
32.290234
146.086563
32.225666
-150.860870
76.404182
138.407028
167.112793
147.938416
153.128815
118.102295
129.052505
122.715492
136.680161
140.296646
174.028336
126.303551
137.417938
127.221245
148.053192
134.607224
145.970810
106.217438
146.829346
175.021042
150.952652
137.242371
178.949280
146.594894
152.707458
129.376877
132.309677
107.621704
151.456696
121.815132
132.342590
162.171280
137.508881
139.096878
1.247881
149.999420
122.999680
150.394791
139.187775
150.363251
162.962860
157.016235
138.542725
153.777084
142.526077
145.585709
160.720337
152.064957
154.717621
157.164536
-21.291836
-41.832050
8.807096
-3.105073
145.828430
130.151749
177.641907
145.362946
153.204575
131.448563
158.040863
147.910934
164.169067
145.281082
159.241547
147.731506
156.549454
143.803680
147.358093
147.304260
169.982025
139.464874
151.822296
10.757092
10.549992
17.558893
-38.866489
-12.603260
-44.971905
-42.200138
125.018768
164.895935
121.048759
157.913010
170.148209
143.394135
131.518051
144.745178
142.040359
149.318771
129.090622
139.252045
139.802811
144.222672
146.841843
132.328949
132.132019
134.708313
135.514633
1.738438
5.706125
13.954046
13.425101
56.396660
1.597897
-14.750705
151.516663
146.984833
156.610916
-33.894520
2.235984
-37.665867
159.758041
7.128189
8.521893
-33.838192
8.185947
3.909210
-8.138391
-39.791172
166.285690
172.268051
142.244858
153.992157
158.391342
156.823517
154.444031
106.753983
-179.115738
15.925381
-36.879711
-3.947246
-22.281742
90.487488
-41.287239
141.345749
157.733673
146.977005
141.548492
151.570297
117.659317
140.886139
138.104691
150.529495
169.538513
158.073959
162.969833
140.280624
162.205780
-177.156677
73.833771
159.104843
153.725723
147.879456
130.906586
156.416275
134.572601
156.934769
134.436935
152.182266
158.365540
163.121552
146.804794
141.145065
128.657745
140.441574
141.005692
104.378120
166.051392
172.773010
166.633041
115.404961
152.097046
120.615700
169.107544
141.927414
152.652817
2.770433
25.132105
-6.075412
139.824615
128.807724
140.534927
145.695724
117.452965
-47.152596
-44.255989
-21.003500
-40.620750
34.730419
110.007309
135.638199
160.849915
139.875443
-166.617142
-176.497299
-15.715885
-15.927920
158.362823
138.488220
-177.962311
135.884033
143.627014
128.141113
132.544785
-13.973689
11.256204
-45.634228
-41.229664
-5.924435
-40.394444
-29.284533
25.424824
24.632668
2.215495
16.547823
-41.759014
25.133608
-22.177282
0.139882
143.580643
169.451584
138.767853
130.139999
149.266403
171.138214
145.355927
139.636688
159.565292
168.604630
159.527267
123.447807
150.220718
145.316223
147.098862
123.298859
147.344040
24.349409
-16.161196
-6.011250
7.687837
1.899398
-28.149544
5.157005
-42.688606
-7.033077
28.268745
-13.800136
17.478809
3.538837
17.706608
-31.951715
-26.919479
-26.822426
-23.901964
-6.371537
18.168957
153.690948
120.852257
146.881058
126.745918
155.693390
148.123718
164.037674
143.301804
168.741425
156.438171
143.156235
144.197861
153.145874
110.609200
142.099625
122.040367
143.394089
122.918182
-5.307217
-11.408535
-16.084602
125.896744
142.653488
139.124496
57.969917
-4.607469
-42.557362
171.666916
162.643860
139.790848
142.822861
147.151291
23.325354
27.923925
64.906738
154.011719
135.314011
156.642059
146.073212
-179.697372
149.644104
161.526657
56.093220
19.033468
143.213440
160.378265
124.973656
41.805946
-57.981316
77.002625
25.606613
-3.685146
-30.210573
61.489361
6.175967
-2.744024
155.758453
145.445938
154.831985
130.127579
146.537704
147.186035
144.271729
155.612091
147.772430
152.731491
171.358994
128.457199
150.127106
118.571930
156.303696
146.705399
145.242249
134.670761
138.441589
146.982086
149.339981
136.875275
121.889664
168.572250
120.961906
-169.177536
145.359879
113.974510
154.256012
136.548721
138.874756
128.015366
122.439247
130.849609
132.895798
140.892914
158.412994
155.107971
158.341431
141.036575
142.082870
-43.635128
-38.682770
-27.865339
-12.221789
12.437679
-0.752515
149.184097
145.238739
143.331284
146.514526
150.488785
130.415558
-44.590950
141.123718
150.407501
127.104538
152.700211
154.914124
163.450790
171.056442
-12.152325
-18.299459
22.136515
10.504626
160.549103
135.048737
166.157043
148.813034
138.099457
123.755424
138.387009
-8.663720
113.230797
150.718948
162.640884
149.550552
158.866623
160.000778
138.878525
151.418869
152.464432
152.779190
62.675198
-5.757996
155.419312
170.848404
-22.699297
-12.791231
-7.505664
158.375717
151.314224
149.244644
168.014633
156.223419
139.761505
163.238251
136.505417
125.883469
151.203079
150.487167
132.635223
142.527222
142.926819
142.050125
27.181969
12.587913
28.112894
-8.046862
-15.591443
6.892302
17.038857
11.052519
150.055252
140.224869
151.260925
-38.005814
-39.131783
20.439352
35.968704
148.875443
147.454300
143.953125
132.053360
146.124451
149.670609
142.449112
114.941849
152.770889
170.705902
156.567673
137.716263
135.960831
146.764633
120.505516
147.102539
164.051758
161.722198
134.872162
125.934280
123.460442
152.009949
148.208923
141.249588
150.681946
110.617966
142.783096
177.892242
143.574219
132.436005
127.854713
166.481842
162.853973
143.933792
152.448746
139.537674
118.567955
165.855270
156.654617
-1.358979
-44.478966
-111.258743
137.405060
152.169907
143.821976
166.178879
166.176804
158.535919
158.684875
145.522827
133.048157
143.458893
142.675919
152.095352
132.809753
143.560043
149.000763
162.263504
133.822632
149.103073
144.736786
153.745255
154.292023
117.108124
150.467041
138.702957
144.660522
159.135254
156.349548
149.815613
140.033447
162.087097
123.848808
167.352875
152.489563
148.258453
-36.178547
-8.841979
30.903824
-35.602608
-175.629761
145.851929
152.925781
169.592789
135.782028
121.095612
144.477768
142.598450
139.299271
148.884232
148.742188
-20.792383
-26.874910
-11.626135
37.570961
-36.968529
27.497301
13.740955
11.104397
-4.035655
157.113251
125.358688
165.693817
169.015961
-43.681469
24.515400
-4.656693
3.045168
-2.142106
152.806137
127.201843
163.009399
61.373386
47.379494
-25.756380
6.110771
-45.426666
-0.139882
-10.607510
25.401068
125.847237
114.332077
149.053879
140.616470
175.824951
133.499161
145.625366
143.539108
153.582001
114.539108
138.808090
137.552353
142.949417
145.653564
155.938599
163.797028
148.493530
128.241180
134.758072
160.176041
139.188553
156.396255
147.763977
115.477562
156.307129
133.171799
154.479355
162.378998
146.770798
153.419693
99.597824
-6.828863
-40.087318
13.929284
-0.947913
13.318012
150.357346
-49.481026
5.187575
9.570333
-16.571667
154.920685
162.878769
156.283783
148.023605
137.245987
149.548553
173.582672
152.173553
128.269958
119.188721
133.111832
107.543243
157.134689
149.295837
165.780563
156.525726
148.941971
164.250320
160.475967
120.811508
166.742630
139.893341
112.237244
135.171677
88.147377
-7.363512
-35.745758
-20.699299
21.808128
6.454001
-30.061844
-19.222660
-4.204400
1.166675
-37.193233
-15.426159
-18.048800
154.607529
141.779938
9.608647
-0.824957
23.910761
7.128299
-4.712267
-6.135041
-8.626163
-34.448002
117.903061
172.270294
142.753662
121.596458
155.079865
146.925278
169.638733
126.455292
146.149216
130.708435
138.076431
133.679306
149.664062
122.148720
133.865341
169.329498
143.805939
127.597244
150.761658
154.789093
162.513565
145.718094
162.166733
138.020966
124.625603
146.770889
154.894302
147.140869
155.968735
149.754593
148.659576
113.947685
141.904907
143.722244
146.210403
117.763710
159.372177
153.662918
155.159332
115.282410
124.899261
139.861191
167.490524
134.017456
168.452316
155.329620
62.263462
-149.976486
-169.377670
166.520767
-177.216446
-160.332138
110.784416
-141.823441
-163.936356
-167.292786
26.872992
57.386066
142.500336
125.604523
130.181747
159.114853
140.559921
-64.957634
4.091032
-45.921356
-23.231865
0.781346
-19.804956
125.022713
147.371536
142.131317
152.474701
154.787994
130.311600
-178.473495
-40.970627
21.834103
-15.041747
10.496662
-22.804239
19.394749
11.098828
144.577621
161.901245
149.221725
143.460556
122.333466
136.784882
150.477936
143.537994
46.820786
0.994456
146.285858
112.375618
165.097656
179.108459
155.674225
169.716537
157.876297
151.938034
153.657959
-175.647278
157.811844
144.272659
137.744247
-0.303258
149.533295
146.991653
163.048615
127.890602
162.057602
153.652710
152.166916
157.695908
147.162842
155.178116
170.120377
137.298386
144.527527
156.936020
121.709702
143.463516
159.603455
142.083328
149.195587
134.910767
132.373871
155.044724
138.882797
165.340317
117.203705
151.195282
160.036499
141.489761
139.286423
5.009733
-43.103027
6.901942
-45.114880
-24.005896
-64.184792
-40.966106
155.741699
159.799240
147.336411
170.894165
143.536316
145.671982
112.523048
146.215668
-20.851440
-40.075573
145.374557
142.982834
121.592056
131.319290
109.991180
155.836792
150.183868
164.694077
165.180908
135.852921
175.589478
149.055573
148.362900
126.209732
143.911987
156.797882
143.929672
161.021347
148.691299
137.135117
-4.656819
-11.814730
162.244583
151.220764
162.891098
148.152664
149.172272
138.616409
138.919998
123.093826
150.043396
162.692902
119.122307
159.446045
8.204394
-137.301758
-154.526901
-159.113297
-160.107635
-147.777863
151.228867
131.132294
130.755234
146.176361
156.417175
130.040726
136.759201
134.558380
151.744858
145.990265
127.606506
150.853455
133.572571
148.757721
144.105347
148.740311
155.755127
-171.685791
149.518036
156.137527
172.437881
166.454300
142.435287
117.037582
124.998398
144.943329
166.892380
139.734161
146.186966
152.668625
145.769821
133.341171
149.057098
134.597168
173.092316
139.599304
144.464676
142.780777
156.632233
162.126419
140.942139
-45.859112
24.303274
3.276918
-0.222936
150.986801
122.878227
119.575073
140.812057
146.535217
148.366104
14.154991
-37.996021
-11.995475
10.503390
14.258881
-51.030075
21.027802
-30.611094
-4.264709
-14.476823
-46.322445
-30.050232
36.298683
-28.286501
-1.070823
17.054190
120.286591
153.280167
113.059967
130.183395
128.916428
146.691818
166.017731
145.077179
127.725075
-33.589256
-45.430176
6.218738
-39.871449
161.557297
141.137802
136.606476
137.022064
135.959641
111.629593
145.628113
152.251999
145.235535
146.965500
150.335327
113.125862
174.399384
10.152939
-6.822167
-54.511089
-23.196011
8.452382
4.927480
-53.066921
-42.030445
-1.817469
147.154907
127.831123
142.289581
116.344101
149.999283
142.376282
119.494507
160.251038
133.846954
149.323532
146.890366
164.731232
151.168716
14.200988
-7.659730
1.283747
-3.006935
-17.632879
7.989178
136.824997
142.680771
155.724976
151.503555
165.950302
2.562313
-4.072416
-16.100521
38.688267
-10.508971
-0.863208
-32.960068
14.161720
10.131548
-28.533852
0.237388
4.478465
24.832634
-15.635624
-37.313808
138.378952
26.333458
74.388756
157.049088
177.789627
-157.045929
-156.320908
-176.627151
-142.881516
-169.914902
170.380096
23.537228
-6.913216
-34.082520
-11.030996
135.290787
158.133636
146.354752
131.611679
163.996078
2.962599
-16.183779
23.779070
-40.808758
-40.823891
162.382080
174.909760
133.485474
159.244202
143.928085
18.425621
13.523184
23.914948
27.544603
52.786610
-153.892242
-106.818932
-112.222954
-145.608414
-159.356552
-137.192734
-173.347534
-166.047836
148.788635
163.039688
153.943878
144.954025
148.791687
140.898849
163.663651
114.542419
141.762131
6.757173
132.695114
147.019684
5.692163
-44.614136
27.403112
1.307011
13.401782
-23.300449
2.912016
-1.353496
3.802872
115.755539
149.438965
141.884705
151.540710
157.227524
156.908920
146.753784
147.143173
154.640045
148.742508
151.292267
155.430267
155.546478
150.952988
159.414566
155.509338
140.450424
70.552368
150.787857
-168.004120
152.518982
152.144211
113.255035
115.152283
151.037628
174.979553
149.501740
-33.919247
3.652805
-10.755519
27.665354
133.115280
144.461777
171.234879
148.126862
5.817497
23.206196
130.875320
177.911362
136.833893
-147.676254
146.234482
126.327965
160.843674
144.894073
134.515701
175.069260
141.803726
165.637436
152.727249
169.210068
132.717880
150.950592
128.060242
-176.512863
152.567184
126.551460
175.958267
152.647919
132.155899
152.575378
148.807983
152.803146
168.305908
142.267731
152.182312
141.201431
123.852814
150.398132
142.237076
149.013229
128.016525
141.192413
-145.812653
157.558517
124.658379
160.340790
134.741333
25.701572
163.357803
156.027512
127.960365
125.263039
134.482605
112.325775
157.781219
160.828003
136.867249
1.076655
133.393799
140.355576
178.409836
154.200546
105.533516
136.102203
157.110931
143.180756
171.389114
132.245712
153.127487
-13.655117
117.961967
140.782623
155.957901
138.435349
141.366837
138.454208
140.505615
161.042938
154.816376
-20.902031
-14.163381
-11.310868
38.412086
23.299517
1.266559
-28.366104
135.099319
138.817459
147.398773
154.769897
147.033279
157.358353
57.286026
-161.925751
151.614334
141.260513
-137.123383
-172.424026
166.738449
-10.349747
-43.626568
-16.626442
-15.033638
-48.625824
138.671463
147.213516
169.326630
138.281906
149.968338
127.207352
122.195755
108.069366
146.395966
141.552277
158.617981
153.418533
158.726151
165.282593
153.542679
138.694412
136.432098
141.891602
145.855591
122.135796
-177.718002
146.267700
168.248032
152.839874
140.918594
134.125763
140.421906
132.989548
137.109818
151.593384
139.185516
143.909866
112.476624
152.574768
142.785614
176.403046
139.783768
112.408569
168.083847
154.798920
151.252563
109.980904
138.534882
166.495026
153.543686
133.877991
163.473495
135.453293
138.370499
169.287796
163.755386
147.156494
128.001968
156.668457
150.048737
167.005219
170.629700
141.615311
160.937683
160.929413
8.053933
124.797630
151.115036
155.294815
123.753815
162.322159
134.857727
138.004517
152.908691
155.209915
157.181931
146.614044
147.864212
160.841309
134.343689
165.092392
159.699295
139.456238
160.630249
113.381126
143.134827
45.347565
143.527893
144.232971
142.555374
145.199936
126.388741
166.973816
155.167496
114.150703
157.328598
145.221481
133.540970
149.871964
147.126083
112.912880
157.602020
140.459473
166.332718
127.797424
142.190430
169.310699
134.976105
140.711655
131.033752
163.278748
140.157593
146.851074
154.827744
120.903053
148.147064
140.655045
100.612282
129.415695
141.040924
113.886032
138.808762
144.589996
134.425079
148.482834
162.055634
150.369751
153.782852
143.214935
163.179703
149.135269
141.196487
-26.915956
-39.327877
0.444994
-15.479248
18.448599
148.403687
146.222763
136.401550
-38.710857
-154.549545
134.708481
-132.772705
-142.900452
-152.429764
-154.065018
83.654678
26.208239
45.543697
-156.945312
-151.674881
171.543198
-150.846191
-152.489349
-157.343323
-156.622925
57.014416
149.806274
148.076202
152.996490
140.907501
167.040314
138.588470
146.503159
148.078522
144.718918
154.372345
137.163116
160.752304
144.368576
141.601105
133.852676
145.279755
150.069839
145.425873
132.499222
129.387619
147.580109
154.882462
163.602905
140.606583
151.529678
144.617584
140.771378
137.908463
142.436707
157.152328
111.977432
143.837799
161.534241
139.190903
150.812012
139.400131
156.311951
151.420929
139.931046
-32.642719
84.491028
-28.844164
-41.683445
-1.833230
-32.818317
-36.760151
21.168499
162.356812
-1.871790
20.330523
63.633148
116.282013
146.971725
147.030914
135.316666
168.322556
145.408264
154.686096
144.599609
115.456039
140.655457
-47.958858
-33.555321
30.144171
12.017621
2.413056
-35.437653
140.959335
-39.804340
-9.856602
-22.934084
-42.778816
155.882248
125.117546
143.697296
131.691589
171.163742
140.819061
165.486847
136.869232
165.407990
141.427887
129.901672
155.013977
158.439316
131.819733
122.707413
141.223129
-13.115633
-61.418095
-25.474922
0.355533
17.781908
132.926376
144.216034
125.277626
120.645119
132.382767
135.205994
132.741150
154.900772
142.033066
151.914352
154.538544
148.227509
119.687828
146.944305
159.529037
147.838501
142.439224
154.725143
140.390137
124.603188
-3.885393
10.171385
-15.285254
129.343292
134.845123
16.581734
-40.579926
-2.543298
0.206534
-1.544464
-9.262998
117.409210
132.724350
140.129608
140.855743
174.795853
136.184814
132.453232
165.207520
143.381729
146.397903
140.373413
147.662811
111.097298
150.718414
138.005005
151.218796
160.858231
129.924850
137.764908
161.287430
149.738007
154.720764
142.722549
150.651230
139.076889
144.234665
98.401917
-155.789154
45.556213
142.169113
116.082764
69.923050
-171.403503
126.304916
129.549286
126.545090
166.883377
158.525101
30.942568
151.383255
161.615402
24.354553
143.861740
119.797424
26.851875
11.295135
171.105957
168.931763
129.446304
136.031113
136.000092
133.633881
143.571091
146.879898
145.663635
134.201294
149.709106
140.124252
163.921280
148.562210
143.527924
155.990997
139.833984
165.407455
151.956604
154.134766
146.657867
140.958801
131.694931
147.378250
144.723785
80.279236
-167.669357
140.430573
-43.213516
9.213795
14.374419
-22.690784
7.875094
-20.106478
-17.129276
22.689224
-18.006735
-6.516831
11.440810
20.500776
-58.143620
147.986176
8.433355
7.932142
152.068832
120.114059
140.943405
139.145401
142.676529
113.243576
166.097321
118.994904
167.733124
139.002075
117.148445
158.372726
173.426392
137.403076
143.475143
146.331223
160.422119
135.487061
158.426559
123.829796
157.319412
145.047318
160.271057
137.419525
140.404190
128.744858
135.440613
140.976715
146.361099
120.324974
150.015289
151.516479
106.609673
160.831192
135.915756
152.195419
145.616837
150.592224
144.299728
126.896111
146.324127
153.294754
150.701736
136.961075
161.060776
-31.022503
136.580063
137.136993
137.114380
177.787048
142.971207
151.553833
143.976166
157.031143
153.687988
162.416733
144.962769
136.093903
165.495132
149.163284
101.940407
140.316299
140.514938
131.343124
147.016190
138.090271
101.720161
168.749405
160.886520
146.774918
166.204193
-153.325226
17.477388
18.153946
156.042801
-146.148468
-151.569901
52.467472
163.144135
156.233582
159.264069
179.916061
171.728027
134.593643
121.783730
140.765839
145.691772
115.394455
131.732864
142.198303
119.764328
136.591553
161.178391
166.423752
158.073929
150.250793
147.329239
157.248810
148.303452
157.482864
149.153259
112.038002
132.054016
135.534302
148.795761
142.192688
151.789764
118.035072
23.074404
6.737844
35.864933
21.548182
113.493927
129.025314
161.004181
131.165009
142.664215
-6.451176
8.053739
-43.562481
68.838539
167.585693
140.418045
142.410446
145.157990
158.267273
152.403015
137.039780
169.251251
167.007172
156.150986
127.073807
150.174026
158.287323
-52.685593
-2.702767
-43.795139
152.691956
151.808212
136.624649
133.380539
155.363800
153.857300
141.188766
145.082703
-9.117790
-40.587601
8.605967
145.575714
157.642563
144.144135
152.944077
146.855774
154.657761
146.585434
113.882301
137.007446
147.092407
141.622208
165.473480
139.649063
140.775787
153.321304
147.188019
145.968536
153.906738
127.669235
145.664948
132.585495
135.104416
156.679672
143.285065
114.854813
125.839027
153.182327
134.327408
139.692993
159.054031
144.508743
116.367104
143.948120
142.354523
147.136826
129.419098
132.447983
147.688385
125.969910
131.347916
135.649155
154.723755
171.330948
112.872589
152.828110
131.003998
160.119156
151.023453
154.537399
147.177597
151.654282
59.965492
6.295692
146.058105
138.748322
136.573669
144.519043
134.865372
145.579102
134.621841
146.435745
143.716980
134.919632
130.467590
128.287369
142.352631
113.368950
157.308746
145.397446
132.369858
126.303970
141.940811
133.072937
-20.562054
-148.947174
172.182617
144.952011
147.535187
155.278488
125.004013
151.905228
137.457199
131.117661
133.821838
145.386551
139.207260
150.831589
140.018906
151.189499
10.439803
33.819607
-1.600100
-30.148006
17.781059
4.440429
3.728461
-16.559784
-32.567558
152.666061
148.145996
143.798782
140.934555
151.282776
151.750244
126.421783
-172.534088
-146.745316
108.447456
0.836499
20.352394
19.343952
22.980812
128.426361
117.390320
145.088425
153.897324
138.266953
151.399994
141.384659
163.013458
154.629120
149.485260
127.754990
125.901718
153.611404
164.994308
126.140404
144.353745
-47.074417
153.440216
137.091812
135.953857
18.162264
-19.982498
161.440445
137.161133
161.496445
145.243149
178.566177
154.420746
140.790283
153.623779
2.621295
140.717697
132.949127
156.606735
-165.406403
136.867935
146.342529
16.176794
-2.968144
-18.122177
152.016541
0.443231
-24.449656
133.514069
136.820511
159.662735
-33.045113
12.950963
-23.099241
4.120557
136.665924
150.458954
147.640869
157.576004
148.505676
114.837479
134.126877
6.987158
-38.531075
-17.325190
-8.762373
158.113831
129.935730
155.290680
134.907532
140.058075
166.953232
141.063416
152.243744
130.151932
137.403275
151.068207
150.946030
162.162140
162.215256
136.213303
139.040314
103.884247
154.594131
134.009064
-141.911484
-176.102615
-161.110184
163.038406
155.850723
144.271393
130.183884
158.702896
31.103573
32.603867
-6.895261
19.400845
160.081970
129.081116
137.348419
143.251480
148.629593
174.801773
139.268661
127.272087
-46.178127
21.588816
-10.023874
-36.889988
2.827085
-16.617310
6.879456
-32.590221
138.303375
145.218002
107.249138
123.788536
163.036621
-172.281326
163.234818
144.800751
144.270096
155.665497
109.246910
130.377594
141.554672
146.786987
176.287949
135.369415
99.945274
145.546173
152.952621
163.233688
158.639175
146.103363
124.764397
146.886673
151.144272
146.927063
140.978943
157.548691
152.332321
134.581665
161.425308
155.329788
143.090927
161.793671
158.823212
173.973694
158.432648
129.904587
149.690628
140.688202
145.605316
146.585953
132.016846
142.895584
117.657845
161.518753
152.432587
143.939209
145.310486
123.461861
159.779968
109.253616
129.087692
151.622849
142.251663
154.154541
118.324417
143.235229
152.114838
155.711044
144.373001
-156.328262
147.146423
141.647842
149.553406
154.671494
162.644119
144.201874
27.039448
61.519348
152.563873
167.522400
157.577774
169.141983
142.443451
138.980743
131.583771
154.737564
127.430000
163.244217
112.492264
141.760895
120.747246
147.860229
150.127289
137.897247
166.653183
125.894394
149.489548
114.699730
136.474823
159.078873
166.565964
156.777374
118.492081
176.028214
26.216318
141.887222
120.217911
151.908676
125.601082
137.523880
158.414566
126.075325
121.019554
129.700562
158.577621
131.720779
3.493231
116.472656
142.734207
116.242516
177.175400
134.634598
151.052750
133.111893
147.853806
141.540222
161.780182
-178.174133
151.156876
151.833755
-20.764814
6.668739
-8.807743
-17.995981
6.496428
162.393982
165.534714
122.162163
146.528351
154.445068
151.671585
127.232002
145.914307
156.704056
143.670700
14.297583
-0.034264
14.247673
1.027934
1.376577
-1.347701
7.103626
12.726082
24.924778
14.259421
135.473770
144.546661
154.950485
145.976212
158.776093
112.595406
133.667831
127.101265
166.741882
159.695175
128.851532
147.299194
143.164444
154.305527
155.494339
150.278824
157.065414
140.716583
121.363464
159.486725
157.419968
150.032211
159.622086
142.793884
129.526443
119.694084
157.996796
132.626968
146.113907
119.602905
149.219009
132.011505
149.887283
155.698090
159.078964
164.552170
135.069992
154.708862
138.296997
145.053787
163.743011
141.212997
133.735458
155.050003
143.796814
153.211884
107.639305
149.334457
165.659729
145.213257
153.476852
135.711044
129.543213
132.841217
169.514404
145.900513
137.612045
155.948410
139.542343
159.066269
164.826843
-39.427689
-45.477657
-20.765873
-32.767853
4.615667
4.442281
2.970716
-6.632765
-37.433838
-46.651909
164.631607
159.659836
18.909975
-16.207153
42.991241
-34.579121
3.454794
-49.183331
-0.461825
142.892380
159.692551
136.703476
141.755859
129.965454
112.953247
154.423416
147.637970
140.659760
156.132767
155.336502
126.094246
169.627594
132.069641
6.937969
-45.659630
-25.770969
0.214891
-11.510331
-46.796486
-0.108352
-89.024979
130.057251
141.436768
161.591354
-35.982197
13.728858
8.593611
-28.557322
-43.532887
23.626688
149.095734
147.096085
147.631607
152.473892
149.746902
104.895538
151.015442
178.303711
-179.005341
156.798431
120.776451
137.876129
158.479019
153.526215
159.489090
137.657593
137.572525
156.443634
133.339417
139.023239
144.012726
161.251602
151.057404
139.088013
146.380737
134.967926
151.600891
126.002983
144.628082
144.446503
133.372299
143.327225
133.651825
129.027298
123.810516
131.014618
138.744049
142.224045
133.086914
146.984146
151.861343
149.957794
136.226929
127.879028
137.834122
145.216385
136.324387
115.063530
136.077164
120.907265
166.786865
163.557480
152.341827
169.712494
155.938385
156.088181
148.321808
137.398865
154.903656
144.222244
154.160828
147.734634
145.424408
159.484131
119.878571
167.610626
26.648706
18.756027
-20.364496
10.476211
1.640321
17.253740
-7.923748
11.898784
93.680222
153.423782
143.259552
108.970741
144.085129
144.517426
127.734299
161.800446
148.362045
145.800293
143.181458
120.768280
134.251709
157.480438
142.272675
161.974274
160.354309
156.590164
145.390488
127.025459
157.283142
148.341171
164.374481
120.274216
163.340088
151.148575
149.326904
162.313217
156.244537
156.871796
146.131363
146.584076
168.587296
160.134048
147.433090
144.136047
137.943619
169.687622
159.735275
149.626617
114.796333
147.034683
125.570068
151.387573
136.669998
155.386368
141.375397
168.937485
150.316391
149.950104
144.104828
160.654419
156.440048
165.922455
140.460022
148.787842
174.966782
144.521301
152.560089
107.005730
146.392670
165.930099
141.997574
124.563148
135.414566
138.776184
-46.634350
-45.496395
9.812776
-30.266264
-5.806435
-30.417973
-49.205566
21.606974
163.675751
159.617203
29.323383
17.505487
-3.138809
-11.715728
0.705266
-35.896492
-46.016178
-73.329659
-23.858967
49.155014
-39.092617
155.912003
159.485870
145.894699
162.346024
144.936752
153.405869
141.455566
140.707184
131.205795
148.005981
159.097748
141.845856
144.300903
159.282852
147.492905
177.505798
-6.193244
-14.188023
128.295319
119.508743
148.777023
119.803749
143.958466
151.460617
143.855408
162.559006
139.496048
119.034523
160.027588
152.659088
141.183441
150.782990
124.103371
134.173203
155.629288
132.395935
161.913376
131.667908
140.073288
179.093872
141.336761
153.452560
150.623825
157.270401
146.017334
160.802185
171.331390
149.308472
153.302200
138.975693
157.685516
163.596420
158.777161
144.484344
103.459053
136.508835
151.939270
158.356491
123.308540
-6.441807
-1.037974
-10.824765
-0.584838
1.139008
143.310547
-168.471954
154.628769
114.782524
-13.490636
-1.133497
-41.293369
-42.721390
-6.757550
160.276108
129.674774
129.597565
133.691986
6.212903
-26.689384
-16.593195
-11.835395
-5.986153
116.217094
150.768433
134.792389
121.495110
148.767075
141.710709
107.703415
-45.953171
148.190369
140.933029
127.056702
144.124863
13.896730
-10.216558
-26.662022
143.325500
120.971687
133.439743
158.223907
148.670761
119.037270
136.619370
148.797302
110.057968
143.412811
14.407603
170.427979
139.064407
167.751846
135.080978
142.047760
137.496735
148.346481
149.409561
155.392532
131.103699
132.940018
-175.291962
136.530121
161.935745
136.140701
143.489365
160.503891
159.864639
154.343719
119.276474
135.586945
97.854332
145.791809
128.267349
-49.058342
143.269165
-5.347347
136.897614
144.004562
124.492592
161.106689
116.452591
156.990585
149.103073
151.943359
141.712921
145.214615
146.667648
125.822708
156.137299
163.180130
148.726730
98.229851
157.609406
110.416763
141.285263
171.050842
123.891045
-5.476649
-0.187672
-17.030756
-14.629462
14.305988
24.123482
9.478198
153.503723
149.398712
178.957687
-13.621704
-42.564529
3.239000
167.171066
141.301270
-167.813232
166.202332
152.613983
149.231674
137.178818
157.951691
176.939804
158.386688
124.440727
141.886032
141.665909
149.186096
130.909683
-36.560345
-13.202147
-12.035486
-0.104678
-3.763119
175.332199
132.224182
135.674728
-11.343575
25.787312
-8.586798
-37.448410
-7.273027
23.412462
8.022183
-3.655377
7.486187
-31.999838
-7.950854
-44.865917
-46.841805
143.993805
124.812332
148.664581
143.604691
153.730576
139.114090
130.577835
139.355072
162.531311
132.567245
168.254578
124.008965
169.459747
151.296219
120.037178
135.690613
153.028854
161.156357
142.306061
157.508438
134.897369
143.282303
149.145523
145.684982
114.369217
136.165756
160.462616
164.479996
123.543991
121.748665
164.337265
137.794571
158.502884
145.668686
126.064941
135.244904
153.676865
139.564713
159.973724
129.775345
162.206268
139.076370
151.419846
167.879959
158.439972
152.228195
150.681107
145.283173
124.578751
124.856796
158.809906
143.982605
150.228134
137.145462
121.561653
149.842514
160.753662
134.590881
136.364151
-178.369843
142.842194
159.877014
160.964874
153.521423
132.835724
155.867706
149.213440
156.764191
119.811592
135.485687
151.104553
151.789642
143.889236
160.119385
141.178726
160.098907
151.987228
122.421494
121.375900
162.548080
139.523880
135.528397
150.770050
167.236725
147.338364
143.565155
147.077301
113.295540
142.685608
131.073624
149.754715
129.579971
171.567703
133.591446
155.189041
131.134308
165.508148
-0.482950
0.676085
-20.967810
133.459061
165.463684
112.279350
147.110382
131.695923
157.967438
149.205704
142.925766
174.993591
161.990631
136.411789
142.688110
125.206360
142.167465
122.857651
150.645004
166.655319
138.227859
144.353943
144.897980
127.840286
150.050781
149.391602
147.603638
140.129242
158.394608
143.086716
143.075256
153.005203
5.154459
151.010971
131.552734
173.296616
130.258286
165.779099
139.140213
147.953232
133.332230
177.733582
104.201660
135.122864
144.044754
144.619217
158.565033
139.524673
163.250732
137.799072
135.921356
157.966965
140.713867
129.666351
-146.208771
-147.280365
32.810719
69.271545
66.515320
160.719879
97.955772
121.405594
93.500023
-2.926500
167.726440
144.958618
-173.750351
154.789474
148.422974
126.896179
146.946915
153.423706
153.363312
125.419411
154.072968
147.490234
151.068344
142.047195
170.572266
150.646408
124.800323
173.883698
53.229961
26.012825
69.855980
22.844719
69.130775
128.056351
15.869901
148.308304
144.823166
143.263107
159.445679
131.049881
45.494362
15.706842
-3.616550
-13.648925
-26.221676
1.638053
23.471676
12.947550
-34.177990
-38.967415
-32.753300
-28.038269
-44.605049
-18.918161
-22.683123
28.123489
-31.772341
160.724823
139.378311
146.129623
-2.600830
-2.493478
19.384563
-0.332791
-45.726837
123.515854
146.371384
149.503189
-6.482407
5.013603
7.096083
27.380198
128.504395
158.288528
153.942398
125.724243
119.436821
175.122543
125.356392
146.335541
135.016403
139.503006
151.193390
152.735596
135.971512
144.305252
157.455383
155.021591
128.577560
151.711365
130.320206
139.662109
143.874451
123.291885
2.702840
150.045380
32.703796
50.591412
64.721840
-172.235016
165.280548
61.336578
32.556046
143.290390
136.370895
148.352951
145.397858
111.489014
124.084206
147.775497
155.820221
141.999222
160.425064
158.400192
-41.996540
152.950195
123.504974
137.095932
109.639725
146.755890
125.835930
115.927986
112.632301
154.073624
150.531937
128.007034
148.235779
127.038315
133.770355
-175.787018
104.356270
142.102615
57.441532
12.914556
10.030229
-20.698208
-10.168117
97.025612
171.470230
165.316345
-179.718140
-23.861382
162.379929
-18.875053
-4.323773
-35.559727
5.698081
157.831558
141.512405
142.157135
-3.219661
6.995744
14.196937
-0.394657
-12.949471
-43.006172
1.371735
-8.776217
-21.376339
4.874434
-0.572324
20.394505
31.391739
-3.109987
2.091999
15.399535
-36.298634
113.423149
150.447403
-6.385523
-1.541039
-18.103458
-39.365810
-30.522314
-50.157539
-0.196832
-36.927616
29.058994
8.720464
-47.520718
-15.318536
9.197250
-39.248577
-32.556728
145.367340
178.997879
166.403198
166.521942
130.349792
129.867966
150.349289
149.862122
153.049149
149.952545
142.046295
154.079956
140.242767
166.569519
140.791183
10.934215
59.236629
0.550008
-32.717304
14.006844
12.339767
-19.251421
-29.075605
-1.647820
16.838758
-40.726063
157.021561
103.518593
161.203003
150.709808
-19.250729
66.150826
33.319672
-2.497165
-16.732933
141.705750
151.071640
142.961349
168.909134
136.839767
147.537521
145.941391
139.159012
130.464783
134.842957
147.657913
141.345718
144.904861
138.731003
153.500412
129.230682
121.755722
152.050369
157.604233
141.894531
133.719559
148.149109
128.366898
142.851654
128.855057
172.198669
154.096069
144.989166
-42.054821
-3.508443
151.740387
158.398804
-48.540031
147.166031
146.711990
149.244919
146.779648
128.352280
165.699799
150.698547
145.954666
-25.917679
-43.806480
-100.125954
-14.890570
7.365750
-0.027976
-14.253652
-13.833055
9.740232
-28.114388
9.724212
-44.118641
-33.302341
16.899096
-40.350246
12.444892
139.476654
161.697342
141.485840
156.392319
121.300529
141.940201
167.563904
-50.620632
11.023694
-48.369522
-41.143600
162.221191
134.386398
153.567627
138.658005
150.991699
121.451904
146.216858
164.862030
174.098068
47.262699
33.605480
8.952802
151.582687
152.717682
147.510559
109.617645
114.068481
148.710663
145.340546
148.881622
152.799820
96.104691
146.964523
156.359955
117.227516
161.697906
156.264801
132.917740
142.216339
145.541809
147.376053
107.815041
148.605850
157.158127
167.849945
156.724594
10.026934
20.233364
142.684540
125.100525
135.990433
160.521805
141.194489
97.357231
144.617249
-178.842575
12.557791
-20.273417
0.960830
-47.074322
141.663376
139.173584
-10.978416
-37.963131
30.028088
20.201820
-16.297209
159.757095
172.971313
151.086273
158.890228
145.505173
27.432701
-152.445419
-141.844406
53.018570
30.984619
42.115002
130.802933
127.741165
153.134979
144.906631
163.755524
157.288040
155.738312
131.848633
164.318558
129.488190
140.858276
163.161774
130.474258
153.761398
170.706131
21.552710
-26.323671
-2.377017
16.490496
5.836301
152.557556
142.849197
153.574112
-133.828995
-139.143524
-149.701508
80.068436
15.038457
20.973524
166.054276
156.407181
147.362564
134.387161
166.060089
144.868439
10.632155
-28.702526
20.180864
-15.231075
-1.364153
21.984592
52.257858
159.467987
-34.436256
-29.635195
-175.307922
160.724289
172.286392
133.604019
160.773392
144.012039
127.786629
153.850906
139.957611
168.375717
-170.930740
104.147247
118.085007
165.585892
129.236588
142.409042
172.415955
146.917847
149.459778
133.312866
159.738632
118.815834
7.391915
6.000315
-42.850040
15.941614
1.670701
5.383759
-27.138742
140.667068
166.120667
156.343277
154.760559
149.665863
153.864151
162.108658
148.116791
134.128357
142.441574
129.388901
129.396240
143.332062
141.200272
161.059692
146.034943
142.344040
143.687210
161.145157
174.922699
155.356995
150.270081
146.975342
165.793198
166.001083
135.960602
148.657059
173.380005
164.489456
150.545090
105.350128
147.513611
153.474899
131.283981
155.451263
170.272018
145.942139
165.993713
-36.856998
146.264603
159.726776
147.910706
136.828613
147.363602
-5.356683
139.870102
145.439957
151.213043
121.303276
-150.515976
-136.822937
-172.297409
28.672293
148.455704
128.677216
72.818756
73.026756
32.959114
147.236526
125.719009
115.135239
154.589355
147.986725
108.819939
171.250381
146.316422
134.193665
169.589020
117.828079
136.206207
156.860733
150.170807
113.271278
156.764389
126.356895
147.770447
144.887238
115.461693
-64.772415
-23.908899
-20.249010
-15.205602
151.866653
136.480072
124.751991
-177.407379
145.707031
146.548019
155.655167
151.736343
174.228287
156.041901
131.706757
160.737213
159.333084
-28.853214
28.333330
27.142387
46.897243
7.685667
32.526237
-173.103836
-173.310898
10.989028
149.919235
149.099274
172.116196
139.708206
174.728271
151.288452
150.756744
142.151886
163.326630
177.129883
104.350052
8.550675
164.040558
148.763321
141.108551
145.645935
126.481010
130.639435
141.320724
129.523575
128.788895
136.971451
150.172928
137.852219
159.117691
154.722824
153.855072
141.609619
138.530487
109.293190
165.713181
127.097000
150.809158
150.297455
144.548874
145.095749
141.981644
140.684891
115.006416
139.238617
168.667679
136.595535
162.084549
129.406799
116.537201
130.823578
116.302528
144.405487
155.312531
145.501114
161.002808
157.053772
154.459198
159.029587
147.414001
124.629486
120.280769
90.786186
27.426704
160.110016
150.769241
143.829254
126.192871
150.143723
155.788925
144.392365
126.823410
146.969055
151.402084
123.895279
138.559189
107.478775
141.752289
135.467972
156.748734
126.399529
23.295805
-2.436787
3.024397
-5.762419
3.297109
161.108749
162.943069
156.619507
154.428543
139.014496
135.257050
129.628448
137.735031
136.066727
144.495834
156.113083
-177.417740
142.461105
156.266571
141.798462
-42.970642
-49.019917
133.240952
158.029877
156.459473
150.584885
154.037170
136.070312
141.228638
153.714661
153.183243
139.776077
144.675430
147.560379
132.373260
171.436951
140.348007
136.521027
135.434860
171.430939
138.256409
137.148682
140.758163
-79.302757
21.453804
-28.953894
7.788883
-25.847216
-41.383011
176.080170
136.676865
168.564682
178.478638
138.449112
125.933777
139.347702
164.439850
123.871651
116.617485
113.561424
158.607864
173.902481
141.891327
166.744324
24.179207
30.338629
154.409912
164.098801
156.814774
112.279419
143.453476
138.907898
156.766388
148.460678
146.130432
136.311539
145.825546
-0.196832
31.280445
94.236565
140.297729
148.287476
117.183708
146.266083
132.876617
146.471405
149.266678
128.626663
147.695679
138.620300
105.619919
134.406235
145.521347
149.188446
155.230759
99.646729
140.652527
-178.337753
132.934753
149.903580
134.028290
128.744873
160.278915
155.773605
142.109451
147.458649
154.084869
-180.000000
170.499588
147.389221
133.168076
152.561600
