# Supplementary material for: Comment on 'Valid molecular dynamics simulations of human hemoglobin require a surprisingly large box size'
Source: eLife. 2019 Jun 20;8:e44718. doi: 10.7554/eLife.44718 (PMC6586461; doi:10.7554/eLife.44718)
Supplement: Figure 3—source data 1. — The zip archive contains a README file describing which source files correspond to the different panels. [file elife-44718-fig3-data1.zip › figure3/panel_B/box3/psi8.dat]

167.197403
167.897049
148.992996
161.633408
163.400909
142.530090
150.150681
162.147202
158.885315
128.695572
154.479050
144.341553
151.630539
162.227264
126.577866
140.732681
148.199844
136.621368
106.522896
146.005371
134.282791
153.939240
167.119370
116.302170
158.057373
145.355011
179.689713
112.609680
112.286583
147.959610
147.068451
174.895264
50.992233
7.615792
15.240899
-36.269386
-45.074478
154.207932
125.872910
131.615326
146.724533
153.846710
160.689728
159.821701
161.662811
115.594658
172.354599
141.363525
148.425827
139.671860
111.004005
141.609131
144.983673
150.126190
150.216843
131.607361
130.847748
152.239014
177.766632
129.596802
173.105667
138.764328
158.516815
144.291565
113.028236
146.608994
172.429916
132.753845
128.322418
107.436699
147.344650
167.232742
147.613358
-175.415024
108.847443
142.639771
152.740158
121.846855
143.617355
139.509064
-19.017115
-65.364815
119.493385
155.723709
156.858780
159.012985
134.058075
147.245956
152.947266
143.911346
167.752167
169.508591
160.768295
165.739639
155.784271
138.764511
146.920441
158.712189
104.166725
164.934937
142.168350
149.216583
155.011276
177.550308
156.445862
154.250198
147.494095
146.833420
159.900909
150.419312
150.229340
154.740967
141.669022
-8.522239
-4.053184
172.588882
139.765747
150.556793
118.606232
165.003311
124.004974
120.725090
141.258743
153.762711
150.467987
-32.673737
-4.295323
129.452316
155.315521
-50.906200
3.600108
-19.117086
-31.885685
127.580467
28.531279
147.215759
14.407426
7.727128
-36.781437
17.543913
18.796068
-39.533363
-40.560814
5.333807
6.880938
17.609707
-35.007584
-2.918730
24.733656
-12.674168
137.198624
150.950348
163.824585
145.274933
125.449081
144.957016
111.077896
132.921036
152.218414
134.001816
154.272034
148.322937
130.420502
148.040909
154.566177
163.870621
153.742386
107.204758
163.263229
162.094574
158.981995
-176.674622
139.775742
151.843063
139.961838
147.536148
164.484024
149.027039
159.419724
148.721085
127.268326
155.156143
100.550102
146.306137
-8.028666
3.396901
13.839010
-43.043236
91.584869
155.022125
-32.951687
-8.393465
-28.106247
-38.799866
4.105034
-2.566587
16.766706
128.926773
123.016151
153.280594
111.197784
150.283600
137.275848
131.366852
155.789597
157.016266
171.350037
23.399893
111.302444
157.911606
152.126617
142.989548
146.894150
153.721054
168.291626
148.347961
133.687820
154.309235
126.928078
153.222656
148.833221
141.195923
169.300629
156.084244
142.808731
104.319321
152.632278
137.048340
132.602341
137.700806
140.207001
142.227173
-9.168747
-17.809452
134.233109
76.241112
29.435946
160.240387
169.902390
143.528351
177.212296
145.933228
147.295135
168.344818
157.409683
159.460251
145.955170
149.694809
2.000663
-19.310282
11.652491
161.602127
159.144150
139.510376
134.791214
123.200211
161.832703
137.560989
63.183556
111.513100
-160.365158
-123.549316
-152.075012
170.886276
-142.984497
-155.863190
118.246948
149.198318
-154.141891
-161.673767
153.346375
-122.855316
71.804688
124.647507
70.766747
28.800539
43.782974
-160.848343
-164.774475
-162.343918
-144.286804
-156.887466
-166.830811
-144.032990
-141.259369
-155.794830
-157.466156
36.393295
-146.047653
160.272049
134.684082
140.929474
141.996979
147.052017
2.482622
127.948463
136.404175
133.783966
119.730560
128.073242
179.333237
137.107162
147.931366
179.828659
140.059219
130.988342
170.140076
155.021866
-34.572918
-47.543587
142.322342
167.040222
139.692337
145.266296
172.203171
141.474030
140.674896
140.276428
136.962921
141.028595
127.477554
-39.623478
146.246521
134.272034
149.205765
134.739746
163.270752
163.859390
122.708908
165.875229
155.147949
140.008560
140.504272
152.768326
126.748932
131.675629
149.753738
114.885292
158.993027
141.683411
139.467545
-5.033921
23.118090
-34.871193
-6.325581
12.586487
13.938375
26.091423
51.876839
145.200195
125.561844
140.384125
159.990540
149.161514
151.412827
139.042526
147.749939
164.293640
151.042679
-3.749775
-46.142460
2.144115
-6.345511
-47.453697
16.976755
141.832962
145.654343
129.290222
138.479813
146.166580
131.338028
160.169327
143.196381
116.568291
136.103668
132.681030
131.347931
141.443604
147.404739
120.068787
111.736443
140.426834
138.629623
-9.395529
-28.349588
-19.216227
141.504440
154.690445
143.739777
135.220795
132.282593
140.137177
146.509140
129.383743
156.125229
130.641815
137.721558
145.902237
152.729599
167.584671
137.709412
173.933838
149.806702
149.864838
148.217514
171.148438
150.559906
155.675766
165.801697
156.596085
125.920555
139.120422
161.656769
160.121475
140.098343
147.812943
137.189972
136.769440
122.874794
154.232544
143.822876
143.074387
118.908440
147.921219
146.781693
-50.513363
-4.087967
-13.897256
-55.867371
-2.265117
9.082508
-4.046801
21.173784
-50.124130
151.319550
166.852631
176.763474
144.580841
152.911209
13.966744
-32.660946
-4.237713
-35.664272
19.091063
-31.537909
145.609680
173.782700
152.590149
154.322235
146.376328
127.949425
108.596909
152.519760
146.621094
165.279282
154.832840
165.518677
143.275726
155.949890
124.234344
154.266739
7.281116
21.178417
135.264526
147.950836
134.836945
134.932266
134.394043
129.862564
135.360703
140.824158
141.713898
164.256729
99.433258
-16.446911
150.827515
125.376190
149.511932
114.697174
138.376266
145.594681
170.699051
5.440208
-45.986073
-16.160482
-11.308239
-42.092419
117.897034
166.025574
127.859123
139.963989
152.060898
140.681870
127.005913
142.574127
150.108551
155.837372
150.292099
159.255844
75.031113
127.333786
147.445221
134.619995
169.275253
126.706367
103.948997
169.130508
137.978592
138.481293
128.930817
137.698074
136.103745
115.696884
-30.978264
-51.966228
-32.474846
-31.729139
-4.238129
25.634478
161.074295
141.627075
122.531563
152.803406
158.561386
138.152451
-103.135185
136.831528
149.335159
116.687805
147.467819
124.648094
127.924843
148.645981
145.301910
147.594482
149.543716
123.422417
8.787066
22.587744
-22.725418
8.699648
-36.839149
148.737686
172.645599
137.953613
124.314713
-179.395721
151.737976
146.385056
137.299011
158.668945
145.017960
116.860237
146.089508
164.373322
148.510422
160.055878
147.778122
143.134857
135.518677
105.869347
157.667435
153.712982
-21.196976
-22.750307
-33.065113
-13.872479
152.246994
116.545357
-17.954672
0.242283
127.597000
140.004807
139.393951
143.334167
119.594574
160.040802
133.559097
-46.677612
158.289108
144.565979
140.754868
105.781639
128.787903
149.676819
143.057510
136.192215
177.748566
172.919128
177.893829
143.830002
161.366135
122.982430
143.464569
133.882858
142.993744
169.028000
108.788101
146.313232
148.727875
146.503418
101.894768
146.827805
137.539291
165.015045
114.231873
173.724670
137.486694
148.960205
152.685104
140.645737
158.605560
166.632019
169.081665
144.657089
132.167679
159.651215
157.803070
-0.601659
-15.796124
-18.349880
-2.690718
153.865143
165.771011
147.116730
132.666580
134.808960
15.564548
166.145874
158.512726
166.819290
157.517395
138.192932
117.275978
138.430939
138.614304
130.806046
140.329071
129.447769
158.686676
117.098862
138.414444
140.924820
152.548721
125.365791
148.925720
150.109406
125.911087
125.690048
169.599609
10.451124
149.831238
146.237244
147.930405
131.350449
143.378738
161.847229
133.256897
161.312485
178.623276
156.311890
138.452591
162.975143
148.016373
134.017456
134.966797
-179.029434
131.948822
-179.341202
137.019836
-178.675125
129.972931
145.058075
144.771927
157.775024
137.507416
123.861839
137.754990
141.472580
139.266235
17.963234
2.228619
9.666071
-14.920547
154.064819
7.888791
-2.963458
-52.363060
-13.582599
42.485130
151.072662
115.029999
154.177948
119.122780
-36.251842
3.896265
-39.506203
-12.420510
0.643462
-38.857498
166.391022
124.817955
153.905594
140.671082
152.241562
135.187378
135.394882
143.884644
172.707596
153.280258
155.055328
128.115356
175.778030
134.398865
148.033768
118.729378
157.918640
148.224960
137.137543
103.601685
110.246109
116.321693
154.525558
135.748169
146.432007
150.385818
142.721268
143.870712
115.203056
155.038681
158.019073
149.328110
135.189743
135.206802
161.266602
125.634491
140.704788
146.846512
100.485779
121.047173
169.941269
136.064438
133.576385
152.466919
131.109299
118.579697
114.906532
152.796112
134.297516
166.449936
144.055176
139.303391
137.303650
136.838699
175.050690
158.583633
150.994644
135.657410
148.761139
149.719452
137.785141
139.740524
-16.375933
4.693565
-20.507425
-42.915565
139.296570
29.711540
14.140278
-44.699993
10.374372
6.971054
-57.720947
134.556091
21.958141
-32.808857
4.407578
143.219772
140.816635
112.324524
154.667877
144.971527
125.844696
120.285583
149.373306
158.717300
160.939301
154.952606
153.026276
146.620667
149.230453
36.134197
140.519348
112.288185
124.654564
143.740845
141.953842
-17.769201
-7.512433
29.107943
157.904419
151.824875
-26.641077
120.055618
-168.918076
146.619232
-15.887762
11.082637
155.492752
155.373901
165.375015
145.949051
151.171387
-44.371876
-10.147028
-40.751335
139.013214
134.774734
138.723434
132.999054
172.111191
148.838120
141.129059
141.636826
145.758560
151.430679
135.716080
135.695587
176.728806
-20.582851
8.389207
-11.249938
-1.858148
-7.562212
-29.614315
-13.036778
-7.979933
-3.288309
17.239122
154.877106
150.826477
140.222275
163.825851
123.616432
152.044098
174.384583
155.467102
141.526459
79.834747
-8.636745
153.634216
150.085983
146.606003
153.372559
133.957092
152.948257
155.811844
148.054794
143.855850
129.588852
124.841278
139.775269
-24.861883
8.995275
-26.466763
-41.877579
161.720459
143.938553
104.169083
142.758224
163.204025
125.472046
166.885361
156.531555
156.607407
48.645596
157.890533
143.792435
146.574875
133.806854
170.547318
157.833725
140.506744
148.517120
122.376205
175.210861
134.402206
123.051285
151.295898
148.980453
9.808306
8.402796
-49.425762
-0.959608
-2.115443
-1.688528
9.053949
2.970254
127.941414
140.813904
163.828629
148.019547
137.902512
17.089216
15.776454
10.688628
-3.946254
7.972230
14.738775
-31.980190
163.457611
147.763763
132.073166
144.513962
150.642303
144.763809
157.217239
140.408783
171.697891
152.789963
145.136826
147.332718
134.418060
148.198471
109.901344
160.142365
141.344772
143.049835
160.538147
-27.363150
-5.190710
-54.862305
-31.000761
9.982114
136.831955
163.893768
132.324844
-95.332993
153.680557
151.787109
144.040848
144.444534
151.659882
158.553406
151.206436
147.701309
149.276016
141.590302
145.075226
120.734734
0.357727
-41.098476
-17.773676
-3.546685
-33.292648
31.055441
-15.420946
0.615167
-46.727081
6.621727
13.959640
-12.183741
-42.415073
130.486938
138.614822
154.267822
137.487671
132.276825
149.417496
154.897186
136.393600
22.779793
160.371063
-143.092819
154.108078
122.205017
143.157211
142.819397
142.231018
146.721008
150.714127
144.569229
130.880600
138.470764
139.037903
152.150848
139.455399
149.476715
170.645264
155.880569
140.219131
137.373734
145.466797
111.876068
116.584084
37.287632
21.795891
151.196045
165.046997
130.150818
134.469391
156.639038
139.888245
165.482895
151.097595
154.724396
166.816864
150.708710
108.732529
127.821205
135.060638
148.926926
21.084766
166.553238
144.557556
136.603592
167.044907
157.460663
153.111038
152.883240
158.326538
140.209869
114.044991
157.990021
-33.412773
-1.725103
-23.989548
148.128738
176.606888
179.760147
165.403229
136.022125
145.981293
-6.580612
-14.897093
14.930121
9.880155
-20.771353
-1.135738
169.845169
143.641632
164.798447
128.400909
157.009186
121.367401
125.720871
152.453659
138.874374
177.077972
139.375565
133.217987
134.385056
-3.513183
-42.500782
-0.134170
-18.337749
5.212633
-4.052121
8.982532
178.873947
154.224945
137.412567
143.757431
156.949387
-44.119797
-16.479086
-8.702786
0.425206
-37.487831
4.665518
140.977768
134.071777
152.456680
140.302536
156.608795
149.224472
173.358032
135.046982
138.986023
146.897659
117.057541
133.780228
148.205673
145.534134
145.810928
151.372101
150.223282
130.142700
119.870674
140.713287
149.413147
173.155228
165.668121
140.692032
148.128906
163.223251
137.737442
141.705902
153.674286
132.330307
144.929779
157.970306
133.972321
141.808548
142.770645
142.384293
153.824783
-169.741013
139.907654
27.362005
14.434481
-14.855857
161.525284
167.993866
123.155258
147.525391
-174.030228
-33.759380
19.257513
33.467728
-46.261490
3.767643
0.039565
29.477066
25.605358
0.286674
-25.895575
19.719166
16.756878
17.489027
145.712646
158.561462
148.276535
164.655746
146.122574
155.999649
153.039993
150.215607
127.463562
153.697861
62.445457
145.840317
145.771301
157.754730
132.864365
156.824966
149.986343
149.524643
141.762009
143.416550
166.467972
157.620682
147.931152
115.445862
165.387711
149.617020
143.865799
150.469498
157.248154
111.033936
122.961021
171.291931
142.540466
147.974823
153.354263
142.252457
137.535690
113.721260
125.320702
174.592224
145.072998
145.492004
165.879059
168.560165
171.070297
127.207565
153.439514
135.352371
105.595757
132.518082
152.339630
167.818100
154.102814
149.205215
146.533600
144.648621
132.138855
145.533157
173.760788
143.722137
174.287491
149.052429
144.467590
143.201721
142.304245
87.750343
134.713791
136.955032
151.846176
167.311340
143.356094
151.099304
167.589630
151.577942
168.875946
136.085236
153.189499
17.714140
2.369842
-9.314559
-20.596058
39.861252
142.393066
141.264511
121.815720
150.957703
150.588699
133.529922
151.192123
162.218613
151.004608
126.373955
166.884277
150.579697
125.786682
123.108322
154.331009
121.943993
143.354660
143.886322
141.480072
141.720993
167.406464
172.481903
139.654083
130.874893
161.222702
143.382538
151.338730
154.460953
156.511871
134.943710
151.723465
114.863914
150.397308
141.934647
177.790771
147.888351
153.898087
144.127640
143.258469
151.750244
149.121567
137.335724
134.749985
144.827499
131.848816
141.372009
149.161301
154.924744
153.584122
139.179428
164.692963
128.705185
153.658417
146.172272
140.843689
138.040665
123.818153
137.570206
-173.971100
118.941315
129.644180
113.435623
103.700264
117.605438
143.096527
141.442261
139.578918
151.489197
146.556778
143.805466
146.490692
130.582687
125.044121
163.162506
138.574402
136.411697
143.438370
155.546234
152.603592
139.582458
136.890060
174.418152
152.804474
146.513748
147.506592
153.861542
109.076637
125.562553
100.683632
163.527710
-44.896168
-8.806783
-63.385094
151.676865
151.825455
159.803940
169.049393
146.754715
5.411966
16.855455
-44.894100
13.734714
31.161356
-43.775116
160.304581
160.376953
154.413269
-7.454351
-9.551436
-8.688013
15.328810
6.965649
135.210022
151.097702
136.370163
133.573929
148.793671
153.655350
146.412811
156.965073
150.144318
136.813354
134.900162
155.301895
109.861511
163.057098
149.791000
156.622742
123.551270
134.818314
142.995972
155.073944
167.723831
150.415939
143.001266
144.842712
145.881409
156.034302
154.993164
133.825546
146.998856
112.783195
144.318604
141.534470
151.836044
130.659882
143.298248
154.237823
146.332062
119.524834
-21.935617
-20.287062
-42.006687
-38.059151
-44.225407
144.649017
132.860123
157.934097
129.868774
160.272751
132.708389
142.693344
141.856567
169.950409
136.871628
114.799980
121.234093
172.880829
119.284073
131.128204
-41.095249
18.983160
171.636002
159.032043
4.092707
4.505587
36.515545
-46.335350
55.610111
21.835470
-40.896252
0.589171
-26.126143
152.004227
135.450150
5.615205
-12.081259
-20.332737
165.608826
141.063065
143.222031
142.420944
72.401962
-25.684771
-12.655196
3.172373
-6.496036
149.128601
147.694855
152.574158
35.191357
15.805079
40.139126
23.198267
32.597385
-178.068100
-169.630508
-164.600250
145.266342
66.869476
-169.177307
-147.617615
150.530853
-134.621521
132.516724
99.570450
-147.296494
-167.360138
94.200272
28.295689
23.344770
3.425827
-134.404739
-174.537857
-162.763458
-136.157822
40.579983
159.317383
-49.919174
3.473896
133.090744
157.702072
132.392975
156.925659
161.074371
115.237732
127.978546
151.122711
161.168823
135.746490
133.185410
110.870285
165.522842
150.226105
163.187286
174.528214
133.796509
162.998642
166.937607
148.681961
149.393051
158.277161
147.498657
159.431625
144.420059
144.630447
138.925217
140.351685
173.466721
166.974014
137.093567
142.967682
123.115150
157.856537
173.433517
153.371719
139.478409
164.418167
151.416061
125.762352
144.456772
-142.033829
159.097778
67.186127
131.228348
150.941742
150.488174
157.195969
152.840134
180.000000
134.709244
138.448608
43.411968
170.395493
132.484024
164.659409
148.891785
167.256027
141.236649
156.326630
141.295074
148.758713
50.804226
114.888268
155.198135
141.145920
26.808861
24.542892
19.727301
-167.578751
-165.653091
84.386246
138.479294
152.291077
116.506737
171.730591
166.420456
146.356583
177.601486
150.249557
143.011230
175.069092
165.195358
153.318512
121.166405
140.491409
135.652451
28.588318
4.644520
27.956631
-174.625412
170.710556
-140.628998
-148.207596
27.411732
26.385859
74.758278
155.004501
165.122803
130.437210
128.233109
151.260818
126.373871
128.070099
128.523209
155.134521
135.083862
165.371475
65.143852
152.678787
152.077698
144.117844
145.557709
134.687195
141.028412
169.253220
134.069000
107.540413
142.251297
155.606430
119.657448
152.861008
150.500458
158.171768
147.962646
137.097519
153.088608
137.395096
122.998093
122.290405
142.824646
128.823868
167.229614
134.146408
-34.384876
-41.208248
65.533714
130.855515
164.524200
39.510796
-43.293983
-44.589127
9.342665
-45.934349
166.044342
120.305687
155.704910
140.980255
138.127609
142.140579
129.929718
132.778519
158.017715
152.218948
130.102722
169.309402
96.241745
114.910744
-142.989029
-178.465179
31.322784
-144.297546
-167.750595
179.585495
149.751251
145.122086
133.369492
136.200607
117.829857
166.221634
148.977982
119.614662
158.211212
-12.005363
-23.854752
-4.484191
179.087631
133.458649
145.486633
154.981796
132.817398
148.567474
-2.909595
16.212841
-38.331306
150.486938
111.274864
175.965454
-167.845840
134.684174
131.269989
93.675468
118.714088
162.323227
155.787079
-16.908175
140.308167
133.221207
10.659626
2.129000
10.333976
46.081398
-3.229376
147.651199
150.756500
122.317398
120.993294
125.013741
111.141167
132.337433
141.234299
133.948151
151.765350
144.205704
165.344742
144.399307
148.542679
8.126539
161.758163
157.621399
129.125977
143.854584
139.361313
173.602737
132.080185
12.559958
17.292971
118.173042
141.219269
144.431534
156.378784
125.548882
8.115466
148.823898
153.421051
163.649353
158.182892
152.755890
164.160767
136.715988
135.907990
170.428604
154.756210
146.015015
175.207062
126.796661
-9.662105
18.397249
-33.248611
7.269007
-4.116753
7.672658
22.479763
16.515982
9.568730
12.209152
-19.446625
11.854611
3.043625
28.734434
45.217754
12.247316
-5.119023
-4.926128
-16.627291
2.328601
-15.841914
-35.540287
-32.042744
17.706877
9.741827
17.318539
140.636551
144.503159
158.555832
139.771072
149.930222
118.238602
132.781616
143.609497
151.185547
9.458538
116.705795
135.595291
-22.077148
131.277863
161.793396
136.136642
123.853004
139.815140
165.012253
124.571007
177.415009
177.034546
142.254089
147.210922
152.121765
165.371628
116.600883
12.655787
6.773986
-12.954301
58.554443
-37.881954
19.820515
-28.969952
169.421051
150.691177
111.650513
14.425106
19.040472
153.091751
140.708801
132.778168
148.109116
129.064590
159.714920
145.652115
162.888412
174.363388
171.143036
154.053070
166.388031
153.395645
165.768524
147.433746
141.274368
163.335892
25.937441
-12.420606
18.837479
37.778797
3.763223
-46.995621
120.003670
152.953827
148.987106
133.731110
140.277618
131.499893
164.337692
133.073914
154.080475
161.463272
141.141815
137.807419
-28.189997
20.426615
27.684618
61.002888
113.372925
142.424484
138.279953
131.663971
164.783875
159.071243
133.733490
1.599121
-12.600850
10.714597
-21.030592
20.255156
-33.305202
7.288577
-12.377871
-10.105286
106.605537
122.042152
22.948961
152.027084
149.423843
-53.892700
26.894373
-45.584389
-15.064613
-7.706628
138.665207
140.875748
135.528946
112.943764
146.016617
162.085037
157.672943
131.718536
148.707565
139.542694
140.174866
150.523026
160.069412
154.856506
151.903488
144.682175
143.395065
145.021255
123.373840
143.960510
150.771011
152.321976
-38.148518
-14.322371
-15.953485
-35.396667
141.370422
43.131973
109.813438
-170.861115
-110.664589
-157.390869
179.374100
179.709244
161.708603
83.278046
-143.432327
-179.430405
-156.131287
-115.500130
-130.568039
-49.380035
167.243149
146.383820
135.996735
171.214417
155.557907
149.349915
151.354446
149.137665
155.755737
118.428276
129.196381
151.396408
141.381500
127.943710
141.762695
137.538284
137.648529
-178.939819
157.261658
126.975883
-158.457794
168.033279
177.405106
136.678391
139.671616
131.020874
157.522675
140.617981
140.830292
137.266815
141.388870
149.670441
123.211754
126.073288
168.559799
153.979996
139.762924
151.095276
143.061295
128.782715
151.184341
165.180847
154.232224
158.548950
150.569382
161.723831
145.492828
116.910744
152.162979
145.840363
135.539459
146.866241
124.614105
144.281525
148.513000
141.730591
127.508232
150.027679
115.757797
138.623917
-28.498528
-40.391514
-17.418070
159.744263
154.713593
167.861801
144.166107
114.280220
153.366150
152.655319
133.269226
148.398590
137.597931
137.540482
147.688812
144.565109
123.950645
141.573685
139.533325
109.199982
118.310249
163.000916
154.684891
166.559372
154.523315
137.738235
131.391098
127.974297
120.651405
150.175476
-22.411732
-15.566442
27.544395
-0.363156
-19.174856
-12.185617
-37.523411
160.152390
146.695908
166.961014
149.130707
138.643372
157.201324
153.080490
132.989700
128.333160
170.485672
136.008820
128.116943
173.165070
160.181534
141.039459
128.260666
156.923981
147.241119
152.325424
133.080963
149.700226
19.758884
-26.319590
142.085159
149.327026
148.987000
133.504211
127.577873
5.043253
-22.040821
-25.707926
-14.485958
-25.859753
121.340858
143.348068
47.080231
-16.225325
0.592483
-6.277792
112.575653
139.563538
0.048457
-10.277548
-12.186717
-44.349216
-35.909512
-1.254138
10.233046
-32.615910
-12.379001
-10.490906
3.720786
-25.818373
-26.309435
163.838150
148.499191
94.704071
123.193230
156.467819
163.866287
132.751877
139.047867
148.148346
127.512032
164.006088
156.377884
137.858994
148.324524
129.802795
106.855423
124.696327
121.498703
177.635193
131.936386
153.793106
170.610352
143.633698
152.247406
140.597900
99.374611
143.495087
132.749420
146.943039
159.835175
147.521408
1.215792
8.467261
-38.083839
17.587454
11.424236
-31.294682
-9.876234
-40.106453
-82.808380
11.151783
-45.373272
-44.518692
-26.730923
2.942111
17.848558
16.774483
-42.355564
-45.157490
-0.474365
10.050073
4.678935
13.003339
8.100551
-39.915794
141.032608
130.983658
-13.308416
-7.402658
10.234526
-42.455479
-0.128204
-49.188076
12.349288
130.203583
167.946014
122.207893
158.855789
111.798706
152.017227
133.933014
121.107224
146.940231
134.783005
159.651688
140.938583
138.760162
149.416046
152.577820
157.384048
169.105423
139.799072
154.303131
154.500107
133.158157
151.830200
140.873962
115.754730
156.357040
158.976364
135.660522
142.518356
148.384186
127.417801
156.615387
157.008209
129.831070
147.286301
151.458328
-174.928040
137.083115
137.232986
151.488831
154.539017
-17.814968
171.897232
152.491867
152.543610
144.971466
141.090652
137.697342
131.671707
120.196777
115.655685
126.930702
-45.788067
-0.487386
137.572372
137.541672
120.553787
125.639519
132.358383
147.901047
160.600967
133.388123
173.757843
141.135635
152.305237
167.591507
144.068451
150.141693
172.483734
148.146317
153.553741
142.573212
140.899033
173.099243
139.112869
148.909485
138.798752
148.960510
142.933594
149.133026
153.020813
130.016464
108.989876
137.033981
156.455826
153.338196
156.619629
118.923096
5.644343
-37.779762
-37.276276
-40.591442
-8.338588
22.213696
-12.382171
-10.238926
-7.641517
-41.613102
166.581650
143.661224
150.975906
137.631760
161.286652
156.095169
135.527908
139.542984
142.892242
138.861511
153.731018
154.889938
129.257599
-21.428177
-23.329470
-7.358394
-44.906460
-25.206678
-43.979164
9.364161
5.422421
-33.648762
10.728933
152.445450
144.938583
141.713928
-5.844289
134.465820
159.832748
157.820068
148.197556
156.300674
147.809708
152.830215
125.295837
153.475266
144.061188
113.818024
157.423141
157.413940
136.212402
117.436150
120.250664
115.820030
165.537674
166.638321
150.154251
150.570999
119.151428
145.882294
112.605087
149.345535
163.792603
171.341553
142.759277
164.272842
140.764374
138.522324
146.769806
145.258698
14.704656
16.132408
145.011353
168.510956
176.568802
126.936234
-165.211670
154.760132
142.224442
146.223068
166.039917
149.998917
154.782562
126.471069
174.340912
147.885864
157.867416
131.949661
5.041544
-25.556192
167.117859
155.737885
142.768082
165.912537
105.640457
137.017944
-151.909943
173.405655
132.253220
84.212006
-5.883632
15.628198
37.780201
138.227936
160.153931
166.423233
156.325241
138.374512
115.421738
7.879630
-13.822182
-6.003091
-24.131754
11.698023
1.069909
143.507339
130.963547
133.817780
126.931175
155.283829
139.940750
139.709320
149.497437
139.683609
144.222107
35.357323
6.411204
15.252586
37.201599
-38.441887
14.782994
28.702335
-5.659150
20.170378
7.032855
-33.040276
-0.888454
-47.562981
4.324950
-43.180668
-32.365387
-19.488106
-0.171320
-40.598270
137.500900
144.354523
150.458588
131.745605
28.399870
-37.683315
-29.800270
-1.520456
139.266006
145.298172
148.921387
158.832642
163.996292
164.962982
146.526566
152.730911
77.790123
142.878540
129.550919
155.319107
118.625778
137.612579
141.158463
152.541122
170.089828
134.526505
132.314255
156.213715
144.243744
135.009949
137.903229
144.666519
144.652023
158.585052
-174.434860
162.411530
153.949402
156.539734
135.739594
141.887451
138.390121
138.537796
160.237411
134.797104
134.306244
132.936081
157.308182
152.389496
147.512177
149.424118
142.995407
145.649109
151.538544
130.542404
156.608231
20.278147
11.549525
-34.403149
25.336311
179.140411
-11.423563
165.853165
126.608994
132.059891
135.089767
154.424149
120.835518
2.538367
5.820461
18.164017
159.348587
171.079117
150.384445
130.086411
139.583786
170.872055
144.717392
131.315720
144.015732
146.939880
107.378738
156.669327
153.771179
152.262314
132.610016
157.756516
151.242416
112.662933
131.007385
134.975769
142.199890
155.136841
132.910110
127.672050
152.809982
146.895798
148.311096
132.041763
146.419968
124.915520
-19.862150
-15.665172
-35.806286
-17.337790
25.408209
-4.580436
-0.257171
8.340660
135.321274
148.057205
150.960098
143.379333
153.656525
160.647583
150.913422
142.144455
164.164047
128.673004
142.930954
161.500076
139.202423
174.510788
148.230179
149.244659
150.349640
155.551666
149.088196
155.118546
112.542480
137.302368
140.830856
-10.297418
142.722061
163.216492
137.779373
133.265457
143.107239
145.920761
129.176224
153.387024
154.862686
148.956207
152.237595
120.366859
94.916992
125.206406
128.723251
-19.588495
-44.343922
-14.560940
7.148773
-9.381314
2.213197
27.270365
142.643082
-2.998786
-39.980583
-37.836273
-39.663136
-20.842161
-21.096802
146.803665
74.924736
159.398972
150.064743
151.679840
142.350464
144.136307
141.531662
147.713181
140.515961
163.046249
139.120758
-179.424927
164.276459
151.304443
174.921158
120.427048
131.755524
163.508392
-32.299782
-41.892159
150.435211
154.624893
143.347061
157.590408
140.543152
158.642303
133.987991
139.394577
130.311646
151.624542
124.310585
152.574402
156.634018
135.126266
160.530899
155.087387
116.458191
140.226608
153.720200
146.804733
160.694458
143.072357
151.004379
157.540207
153.688995
83.256241
147.533401
155.310715
0.299361
-30.436544
-40.280399
134.625366
131.304230
156.172943
134.162796
152.594742
147.306900
24.686592
141.111008
127.155876
104.792046
139.231934
132.844604
133.883469
116.857208
157.218628
173.516647
132.249222
141.356461
126.818764
149.847229
145.892395
156.337097
130.821869
159.125198
155.766205
142.022751
152.316986
157.525513
141.958527
153.055466
123.453682
153.529892
118.357292
146.952744
163.927567
140.127640
135.288330
146.057907
131.323105
153.527328
158.517197
159.277939
95.355568
173.085022
133.634552
142.944656
104.417587
-28.533144
-17.697544
110.773087
156.216125
163.876099
121.454796
137.557327
126.202736
137.759537
147.574036
155.974075
-179.845490
155.769974
162.716660
159.615555
140.958237
138.054443
121.885963
150.143661
170.955917
173.397888
149.213272
158.968536
130.456787
134.589615
160.471268
139.169479
147.323502
125.623520
21.772240
-6.302042
153.162262
140.718124
125.093941
136.428192
155.289963
151.261627
160.225021
168.127655
172.387894
132.084213
145.186325
139.505203
130.469147
143.503693
147.406174
117.949287
127.523735
143.724091
1.156229
6.325581
-51.946938
0.684427
-45.031616
151.536682
157.595551
171.555206
144.728043
74.672104
134.062180
155.128784
120.980263
149.133530
169.669510
155.085419
111.289322
170.073944
143.267853
137.199448
155.565750
140.240051
140.576126
144.526733
127.492615
152.662308
144.315933
152.222488
115.372597
-173.690948
149.283035
143.089981
163.176346
162.048767
-179.931458
135.065979
154.828003
127.241989
144.262802
150.966324
119.848518
149.951202
146.718185
107.998116
147.615112
152.448898
148.350266
164.610016
111.929039
111.057289
132.062378
155.474487
179.242813
176.774918
-33.292580
9.791713
-3.027697
-2.186775
-8.369826
139.664902
128.162521
153.669922
146.880707
126.862930
133.180038
152.716293
151.362305
158.244202
114.476807
130.589844
139.668533
123.868263
-22.346027
31.371679
161.579010
153.612579
-39.209377
-30.469379
109.066643
162.855026
150.423660
143.395081
157.449387
134.637802
138.287033
139.404343
44.122032
176.626450
-165.523788
64.610710
145.861176
164.545074
148.483871
131.996872
159.052887
139.336380
149.522308
121.380051
162.703903
135.876404
142.659897
140.889313
133.398758
137.435638
135.907669
132.014816
162.108002
131.517380
145.482834
148.011566
140.739532
154.730789
164.819534
153.119049
154.344788
160.949005
127.374016
141.960236
144.951538
140.800980
142.156723
121.482285
172.005508
167.927261
132.266708
152.103531
146.304855
144.117462
142.726501
160.093201
139.316528
152.476242
151.052719
145.600235
157.763489
134.150345
168.369110
149.682770
149.033722
113.805305
109.500900
133.464691
145.498199
152.497528
168.021683
94.383438
140.446945
147.777634
144.711243
125.929008
144.771255
115.047386
147.139923
152.632858
148.071640
123.052734
157.757629
151.827225
140.661942
163.554123
168.194412
155.423355
120.294785
146.510178
172.018951
149.302383
128.637299
151.605499
164.549667
144.219635
-22.180845
142.659836
134.735260
147.917419
144.606888
136.457016
157.374298
165.187744
156.618301
-26.509367
-15.177139
-40.526657
-109.416634
4.569304
174.041214
139.813248
143.442169
143.663406
153.386322
120.214737
121.937943
119.727196
126.811005
140.233688
-36.106808
1.033440
169.823303
-49.815231
-44.984520
-4.900089
10.758684
3.929595
123.729523
155.586487
3.996990
-29.990334
133.681992
144.826462
148.818588
148.727310
148.088943
162.015106
172.205490
148.606445
147.062225
144.595459
141.206879
144.968872
172.591705
145.581955
143.467758
147.918228
129.846634
146.645111
142.064682
148.282715
41.199093
-44.046658
-1.934518
-45.797802
4.349200
-14.335065
15.781729
23.792677
-43.631191
-26.725592
-2.844687
-49.376297
-45.166092
-28.061445
-42.991108
171.812744
134.569061
139.318893
164.534149
127.443710
153.539841
145.039307
126.141747
141.651108
143.024536
139.109558
140.967026
160.112701
149.119507
148.787674
154.528198
146.291306
150.566193
147.653320
129.799500
161.074753
154.148102
132.635742
13.709635
-37.669575
-39.699142
-40.802280
-45.503025
-3.714571
4.534016
24.457247
-18.386620
154.494995
145.417648
160.113098
137.716339
160.787552
1.806128
-46.159664
3.474065
-42.732967
4.012247
-41.338326
17.091354
-40.245464
-37.534641
151.737579
148.534897
147.632919
134.974838
175.445892
132.337006
156.374420
142.681839
154.660629
143.333801
155.200745
132.071899
149.333832
137.701874
167.713516
154.692886
138.845200
150.071777
154.469406
130.789764
151.072571
129.280960
129.637146
142.148117
110.101624
155.410339
141.157257
170.698868
161.389496
162.776031
148.443115
142.553848
169.841400
125.403618
138.084030
133.467377
141.721359
113.503212
164.025024
151.939728
138.222885
155.771027
145.071960
-41.907532
150.207001
1.005804
153.726669
141.215652
173.815170
141.372894
130.899841
126.835243
154.950409
145.739548
163.662231
153.260239
148.037155
164.737381
149.145309
144.041916
139.848251
137.777527
154.583893
140.876724
146.943069
147.269836
126.033195
149.788834
152.861099
147.336380
137.442795
145.493042
147.781860
177.518402
156.445007
170.952332
153.063828
124.402969
148.972763
141.702835
172.393036
-158.768967
-129.278320
40.617943
150.009338
143.601944
155.273193
125.096436
148.812378
159.726776
136.616043
140.688126
135.439301
147.360229
150.217499
173.910721
148.374695
-42.663059
20.265619
2.124951
-31.913401
20.668890
-20.388224
20.275408
-31.893362
-41.476868
142.051514
138.471405
141.503647
137.897385
178.653305
138.520508
138.885284
154.044434
150.645340
129.201004
139.849869
15.279008
-20.802666
10.632063
23.104532
-45.231724
-42.470951
-29.339220
8.309289
-8.631649
-26.015295
36.524151
-2.756408
-23.476376
127.016525
130.816513
144.393326
106.391685
147.548584
138.263092
161.262772
148.336258
151.529938
-40.110676
138.606644
157.689041
173.559097
141.229034
147.896957
131.995560
139.223923
117.184166
134.357483
121.901360
150.491104
127.277382
148.350693
135.541595
145.898300
145.681076
156.627975
146.197266
136.703995
133.329987
140.163193
149.359314
158.364746
95.299591
143.726318
117.739357
139.832306
101.136902
146.062912
141.516983
151.623947
147.205887
132.922699
165.776520
148.400604
139.154755
148.275330
161.395142
97.041344
121.457588
117.643265
-135.252319
-175.163559
153.520325
111.791985
162.661774
138.926453
145.764832
169.632294
-7.445686
-7.251551
151.780273
-4.031334
-18.535664
-40.290051
-13.205779
-6.506200
151.950195
153.027863
141.021057
136.760483
5.443954
-7.053020
141.723389
41.674267
141.396011
146.384216
139.688919
123.744118
148.007050
145.517731
-17.776037
-81.293953
-42.517315
19.870369
14.955074
-28.905281
13.062143
-1.496717
-5.811767
142.702896
136.082626
143.100174
157.498215
141.582581
159.105728
161.716522
161.089386
149.402374
151.336182
137.865936
129.170792
154.997986
148.809967
115.510445
157.709641
152.061127
165.485260
122.091225
140.844421
162.073685
144.912338
153.482788
139.755478
152.269821
144.495209
-173.555954
137.805817
146.070282
154.427292
154.150360
138.870621
142.116638
166.699692
151.508255
143.506561
151.695221
160.465851
150.349213
126.034882
169.163651
105.017578
141.386124
147.128708
151.428741
149.055038
157.562256
124.070984
162.293365
155.907166
141.884354
157.819244
150.133575
169.919067
-8.609846
76.538490
-41.416012
35.080200
157.105484
155.814484
-4.032549
-33.476742
8.027320
136.705780
145.137619
36.605408
35.608582
25.261671
153.801239
148.403854
122.749527
145.513657
167.892334
147.907608
170.991104
148.127258
16.003357
160.806885
153.064514
152.540985
143.454559
177.676193
141.154404
154.136536
144.943115
134.166565
164.078094
142.365662
138.563187
144.310165
136.787048
155.145615
140.462982
140.909958
135.132324
137.898895
137.758408
107.397865
153.815567
142.523224
10.642498
-14.559378
144.904175
154.513535
134.736969
147.343185
143.942123
136.410492
143.068741
148.095413
141.121323
151.148758
132.707397
121.573143
159.349884
124.999588
177.647797
111.530754
145.326797
127.710899
150.466080
140.299454
152.190491
134.404175
149.441986
-16.481867
-2.564222
3.322603
159.310410
138.533142
134.366486
146.968781
143.993088
131.309357
138.063110
166.065079
122.300812
149.053818
132.499374
165.792130
153.580093
5.201155
13.252429
-37.513275
163.987686
114.176910
150.610336
142.087570
138.785522
163.109848
134.340805
142.236435
129.303894
139.697449
105.622681
-166.797562
162.692154
130.895752
-36.657063
-32.352798
-6.435411
-11.094037
141.553925
173.945969
143.239594
127.544312
123.082764
156.708298
121.316612
151.130905
83.794510
141.003998
141.315750
142.048386
130.886108
146.401794
145.115845
150.267899
132.396194
172.663925
120.172119
161.634796
144.612793
162.961487
22.817205
151.226913
157.119675
176.267014
149.667603
163.427948
148.765549
152.825317
143.660156
155.239517
138.944107
135.590424
148.021332
142.377792
151.201447
168.868057
125.115128
143.823227
157.258011
137.197586
38.264084
-38.722260
146.486069
153.089127
141.912674
-2.303163
5.779435
156.624420
10.079795
139.517883
146.694626
156.287155
154.031326
132.025391
138.571442
144.412247
169.531693
149.986786
170.909958
-7.335721
-45.050327
1.883671
133.762802
147.516693
158.183960
157.744644
132.004898
145.238373
131.054001
140.895233
159.596481
144.546295
138.860382
140.075211
105.653923
132.326767
162.711517
131.458832
124.423325
161.864914
148.211365
-6.441625
19.319895
13.478875
-29.200880
92.969872
165.274124
134.745331
124.703522
171.002213
168.143463
133.773239
136.800308
168.407806
140.786575
146.574036
141.397614
152.859741
147.159531
38.692200
-5.073195
17.017305
9.773302
171.979218
170.559082
153.107880
174.147491
139.474976
158.715179
6.146566
28.575140
-44.088078
-14.169827
-46.454147
137.637039
149.699493
153.301971
-34.439285
-25.902182
-49.773228
54.059361
-1.597162
171.101913
159.636002
167.170258
146.920517
116.351517
127.278053
128.012665
122.412117
111.644783
112.946411
160.379761
143.752335
111.501778
104.690781
152.115463
146.023758
133.962738
119.853569
-49.161728
-10.290193
5.661885
-25.704706
-11.513787
-1.549776
-5.655512
5.591561
-8.709013
1.828527
6.775491
-7.668821
156.694534
171.737213
139.440552
140.311539
146.990463
131.497177
135.724823
152.954941
143.783890
131.049835
88.707870
135.237320
155.638077
134.574951
145.618210
160.247925
144.511475
146.181534
167.838318
150.274857
165.542892
147.925308
138.600754
144.577316
152.985809
153.613098
168.284058
-177.006439
169.249619
141.146500
111.748695
135.888916
7.316599
-36.848705
4.968579
18.040102
0.210289
-7.929369
-18.459681
36.976654
9.283555
14.945899
-5.684444
-44.523983
-37.670170
150.601898
151.534073
140.124100
146.901672
149.789993
155.180954
158.572128
12.895762
-45.401421
-42.062614
175.385254
148.152573
140.458191
151.857513
164.738174
157.807343
23.648186
-28.917408
22.391756
-41.116356
-6.579390
-25.313128
1.481077
-43.318600
-6.996164
-1.138664
5.814161
37.749432
-50.049644
-30.876152
134.445251
132.561264
156.404266
146.840820
128.023285
146.298492
132.713394
164.214233
123.024117
114.099113
144.891220
136.757721
148.695572
141.332199
154.277908
130.265305
147.406525
-42.952274
-147.754654
154.766800
112.782646
151.259476
135.624435
164.215103
163.015839
136.849808
145.388214
122.129105
160.926163
155.214600
157.045166
141.494293
147.554077
179.374100
137.509079
141.207809
140.932770
-41.109955
149.502930
147.467239
147.429337
172.864044
162.242935
-41.851227
-4.101646
-5.431700
-17.083672
129.347473
139.634491
133.774765
144.982864
118.263268
130.812042
157.562836
155.421555
132.749908
143.093353
0.663229
45.066074
-33.661488
13.375619
134.455170
129.901382
166.151917
138.886520
136.010101
157.437698
164.429184
156.751846
156.479156
157.220154
161.835754
138.126083
148.413177
1.169356
18.258387
-16.006517
23.538107
117.215820
149.252899
128.221161
138.269638
132.330460
138.859344
143.740723
133.488846
131.608154
133.767151
145.921326
153.488541
161.361847
118.135406
143.433807
130.936142
25.335539
-20.113621
-35.326107
9.905718
-42.568699
17.224621
-6.924159
-36.840031
-48.840130
17.624771
26.027025
12.099976
-41.640232
-51.309082
2.732801
2.146669
146.298065
138.107635
126.247574
162.172607
12.069390
-13.482817
14.660449
-22.220369
-47.826347
11.321068
12.062693
2.434054
-2.208328
11.402474
-0.430693
18.931629
21.453075
-53.023857
3.969015
-45.495037
31.010273
-28.125437
20.168457
-6.646263
24.382521
-11.447679
23.449175
-4.215099
-24.924948
150.916718
140.852936
-5.490515
119.950218
140.440262
154.591461
133.983078
149.925507
145.900070
135.154800
127.344910
134.594833
147.956696
153.070816
165.824738
149.961121
169.276443
126.831329
126.535751
142.039932
145.036926
137.209030
130.827408
134.228256
171.106598
143.176376
177.733582
138.059540
-17.209494
149.377533
147.570190
112.015808
130.311981
146.196487
148.516693
-12.696266
-34.086685
170.999207
138.043335
-47.494080
139.783295
161.111343
139.420013
141.487640
133.609711
170.436295
136.958466
15.749917
138.579300
152.564743
165.627411
162.377899
147.111115
158.530731
139.828247
163.299744
117.929260
142.030334
144.113373
175.283936
157.926224
148.514145
145.003403
138.492630
132.956284
152.098969
135.221588
148.794998
109.791397
-18.718166
-28.267962
12.228290
-29.414139
151.178726
166.605988
116.638573
153.606049
141.932556
159.156631
27.662367
169.920792
135.054276
146.215424
149.680145
152.722168
142.931580
127.097000
-34.578899
-25.310715
-1.292709
156.079727
152.274658
143.817154
33.358948
51.760139
-31.992537
-45.608185
170.744263
147.967972
157.650528
144.242874
140.564606
132.141647
127.048836
138.468933
157.645920
142.995773
158.886093
158.401260
139.921219
145.856598
-172.279495
-25.488337
-43.208626
19.525856
-41.207310
22.037291
2.103289
122.692078
154.130875
148.490967
142.306717
132.117599
128.872757
150.483612
4.242471
-72.895432
-44.651108
9.353282
2.393756
39.965008
-42.054867
8.707660
-47.956470
150.121368
150.621063
124.287117
127.775513
114.866127
151.295242
135.435547
153.356964
155.153351
153.871719
147.042297
140.210327
-178.153152
148.302277
159.120880
158.403046
136.692780
123.952980
138.724213
142.266830
134.961884
141.104889
137.383652
121.888191
150.029037
144.348038
-5.756328
-5.316882
-6.229605
-21.378279
-5.408887
10.337289
22.556408
-43.584362
-51.459690
-20.328215
-40.384739
16.507210
98.538017
167.110245
159.241058
141.202942
146.292130
145.357269
130.183868
157.449936
-173.655182
138.651047
123.534264
131.812195
179.086136
135.632660
128.213074
162.595901
-39.023479
149.299637
135.874695
169.224960
131.952164
140.161804
121.410622
148.932556
163.728577
124.904533
55.092911
124.437950
139.537827
145.018082
129.430176
158.105789
161.798721
148.024612
144.682831
150.303574
120.441582
147.371521
145.261978
149.066116
156.047760
161.699554
135.637604
109.695984
155.619888
131.395401
138.602783
172.670029
167.852188
154.423859
141.212112
-6.385892
-41.458672
16.335512
-32.465046
-12.518005
-39.139515
-5.100388
32.096531
-26.790363
-29.544741
-0.854092
11.481818
143.358307
146.479599
-44.213184
148.400284
100.603447
140.141220
167.256882
139.304596
108.561073
120.729515
28.850157
-19.028095
158.264679
149.738754
145.917175
32.222420
128.423492
142.756439
144.196289
137.597076
127.507019
114.099350
139.616302
125.382568
140.640442
163.232651
-174.126266
128.117081
134.571884
134.946930
127.312660
145.553741
134.150879
-14.664199
22.300056
3.989929
-40.366688
-6.821448
12.521613
-15.405848
25.261583
24.600677
28.715054
167.715973
152.092117
129.443985
138.906601
140.276917
141.318268
138.924210
-21.288338
-55.488087
-46.463947
11.801796
5.690338
144.120560
156.045471
145.626846
127.047005
134.376251
145.444824
152.986816
121.056870
157.087784
150.984772
149.272552
145.601028
113.812675
144.889297
140.815033
138.873703
139.829636
110.571579
3.883377
7.237062
124.735779
146.927414
147.830017
150.386093
165.155655
13.173120
163.700958
136.416092
146.454147
142.584274
137.781769
133.110916
138.331955
151.398804
132.528198
141.134262
150.848206
140.246765
114.106339
136.044296
153.701599
148.847519
113.342041
142.361542
104.202019
127.104378
153.873489
137.107941
-54.565083
-43.776451
-40.543350
-8.994357
-43.927273
-20.631279
1.264239
157.839340
76.967606
173.821899
167.250122
137.811737
73.382553
158.944168
71.810402
27.085838
164.195938
22.216721
-164.012756
25.439575
37.410778
-118.417824
128.479874
5.702895
10.352446
7.126125
70.556732
140.883850
162.526962
165.861374
154.879868
140.547989
148.524506
116.517815
141.819260
119.992142
142.129761
150.314743
136.219284
-173.619186
119.441544
115.978180
137.826004
161.070877
145.934387
156.234955
132.998856
164.094086
159.213379
164.842239
138.892075
157.657639
171.252838
122.081131
8.237783
5.573095
-30.680269
21.331499
-39.270351
-36.429993
-34.570408
-35.103802
-10.835778
24.394926
-47.529594
7.833234
0.000000
7.230308
11.990988
-11.282452
-19.290401
-35.813622
-30.224791
16.222551
-6.459225
-38.314129
-46.970577
-25.529503
19.865507
-38.912045
-3.840328
-40.300877
-0.422436
-49.201817
10.475797
10.286751
-11.960046
138.746948
145.628891
150.144669
160.644348
144.203674
142.743378
142.998886
153.456223
143.914398
160.808578
9.542603
147.361893
136.152649
162.772629
130.014999
148.415680
164.740494
160.620270
126.739044
140.130051
125.093491
142.211060
-15.337992
48.038700
17.232565
8.126853
153.875092
140.085114
150.143738
151.984222
158.018890
140.404190
11.305783
-36.707668
142.990433
122.988220
124.399414
59.701347
35.647472
-163.837418
-171.919464
99.388649
137.625977
159.209854
160.142517
119.767578
148.299438
-14.334389
140.287491
171.331146
156.218063
149.219772
143.392105
157.308502
144.545731
125.614410
162.881653
138.973404
142.216843
130.611069
111.852753
141.820847
158.942535
133.966492
168.868515
124.572128
150.018387
160.628357
150.672195
167.764877
159.050095
160.483444
122.576904
146.407181
143.844330
124.946053
144.437012
164.790512
140.884933
139.849319
165.488892
86.288322
101.152573
126.345322
173.154022
143.294296
121.587578
144.402588
127.432320
142.618301
148.587799
136.952286
150.954865
147.440140
178.850555
144.289322
132.233810
160.138687
16.752802
-25.248711
-43.904892
8.537504
-42.725155
-28.451151
177.421829
175.674866
132.962128
134.557373
140.804382
135.053070
147.907257
154.332947
165.926010
142.341934
149.992859
151.739883
59.185814
154.738556
172.445267
148.056412
142.735764
131.186569
134.905197
127.986130
143.224503
137.174927
164.511581
137.094238
144.687439
123.231758
147.030243
165.528656
162.270020
130.351135
131.771057
110.668808
132.985001
129.284607
154.212387
148.895050
160.402679
119.415604
160.425293
128.558182
152.005585
157.842072
146.752975
138.049149
149.835342
139.858490
136.962128
148.644791
161.780792
8.408005
-34.128296
149.569061
139.489059
158.365356
143.350449
165.086807
152.375687
138.913330
135.738907
-118.852348
-162.809662
152.796631
178.600861
26.319942
78.401329
38.806038
137.249863
135.270370
141.670410
150.991409
140.117111
27.829634
-45.090267
-34.746006
-37.213005
-33.472736
-21.094761
-6.975386
1.524569
1.814236
-2.542528
-21.808783
-44.729309
0.950181
-49.182713
20.548756
-34.052193
116.033226
132.427170
159.152939
133.816162
162.491745
124.170059
156.113235
129.960922
133.773102
125.201981
141.929901
151.545395
150.397156
155.539169
153.265076
146.598770
146.944000
136.261963
154.706818
168.144562
139.035233
162.265366
143.771820
139.148575
147.675644
162.341309
122.768806
179.699966
144.313095
157.853500
135.785904
134.302963
117.943932
159.950516
-179.980194
119.739723
141.423599
146.426544
-171.364655
171.740555
164.012177
134.299774
126.863998
120.479500
153.833710
138.717987
134.184692
151.656952
150.940048
150.833435
117.404823
132.996170
118.627960
117.203339
157.671219
148.224716
125.536278
150.975220
108.452950
139.162994
138.932770
144.312180
128.739761
171.128250
150.570908
128.361359
150.252075
151.120895
2.090876
18.388472
4.399082
-37.751362
-16.478651
153.031204
134.136414
126.584366
142.612900
140.837219
146.999283
147.551498
143.016830
126.030258
135.223251
137.122009
118.473724
121.043091
150.621674
137.821014
159.807602
153.824448
151.418045
153.903214
122.869499
148.040833
151.509811
161.398392
167.036743
163.980042
143.378891
135.315140
155.058853
-18.723263
-8.837646
145.087662
165.688919
129.798233
146.379791
145.592178
146.501633
141.369583
138.209122
168.921722
161.365570
152.234451
146.616669
143.374924
136.327911
162.510422
159.557983
143.427155
157.514069
158.579971
146.548965
165.225906
147.862411
146.010208
176.335037
59.938828
149.886169
155.494629
125.157692
151.089859
167.778305
143.448029
118.858826
155.216934
130.266693
139.795715
136.366119
140.983292
106.040909
145.801773
124.338707
109.316704
155.945068
-172.691925
-175.475967
74.971466
1.357394
11.924364
128.620590
126.845596
125.635994
167.389038
150.732437
134.845230
156.535767
158.312622
128.714905
59.561657
-45.783676
2.032014
-13.198586
-35.347408
-16.510935
-16.328421
6.640507
118.836349
157.260269
153.353043
144.003387
-6.784545
26.212175
-38.875267
146.876404
-31.205029
12.706984
132.133041
159.823273
129.919022
154.519150
153.525436
103.714050
32.556614
24.383894
55.864605
43.993790
138.817184
2.458617
14.187897
134.110931
152.206909
14.490462
-38.643711
17.944311
53.348789
148.344604
152.635361
117.692169
146.921722
167.300858
144.019547
135.612885
135.464279
169.100174
134.951614
142.358719
151.421982
160.317093
149.957779
155.494934
165.254868
151.326996
147.039810
123.557404
152.363586
150.973618
143.912781
104.489967
143.072540
172.632919
139.540833
139.661469
134.785782
145.068481
137.866440
159.332077
118.527710
132.182816
140.837051
168.143875
141.219955
144.145874
60.303558
40.779598
-26.007038
147.614410
125.911713
138.740067
27.071119
142.882141
162.656677
152.528046
146.848145
143.956177
146.090073
158.301712
-16.067055
-23.881390
-47.129505
20.922630
7.615354
115.356163
142.418747
128.049210
140.733902
141.252701
146.609131
122.591476
145.915802
151.396988
142.978256
144.498108
114.423164
4.939393
-42.876915
153.652359
142.247833
169.696320
153.931534
-150.730103
157.608490
149.085190
162.182648
154.992523
169.104813
-45.483253
-41.041359
-4.513796
-35.788349
146.585678
145.669266
145.830154
167.766632
145.027985
144.144669
155.291214
110.795479
151.988235
127.025253
145.627792
136.061844
125.233109
143.486176
155.172836
139.430679
121.638397
138.876205
123.992348
164.735519
135.077148
2.073487
-10.358639
35.703320
34.098721
158.211121
162.831070
161.479752
132.319885
145.624893
-139.683472
147.209610
-39.927383
-31.087675
-9.638758
151.780045
167.573288
155.435944
172.736954
-50.148197
-11.750928
-42.886074
23.122393
-27.395571
4.985427
-6.856294
-13.135755
-43.091961
141.413437
138.805984
155.005554
135.166901
147.977646
152.212936
145.738846
119.026573
146.996323
172.931747
8.457817
48.092125
26.702785
7.707724
7.188864
-16.784798
145.250732
158.952179
155.943909
6.097668
0.634890
-24.781240
16.190407
1.274261
-43.580029
20.750929
-49.053802
148.229187
157.066452
142.507416
142.741180
-38.463291
-9.049196
-24.463572
-42.237309
32.634281
-26.128222
-5.900664
9.413295
-47.481754
-21.756611
0.688134
-35.622845
121.978294
-178.294739
160.318726
2.952472
-45.708866
-35.702606
-22.691048
-28.980392
17.670910
-32.956215
107.613091
133.376343
159.522797
163.685928
152.048706
142.001205
124.844475
151.411194
156.872421
138.723206
153.768372
148.712311
177.093552
142.481323
142.361481
5.698254
23.205694
-50.093754
134.048462
150.943970
138.611328
139.797104
130.563278
152.360306
148.882278
-145.261490
179.303940
-160.135910
-169.092117
162.560654
-156.739441
-165.431396
135.773331
-20.232929
2.419860
-39.388493
109.288429
144.429352
-42.797691
-38.538128
6.254136
-20.794308
-39.239040
-1.309703
-20.553135
-19.564686
-12.167662
-31.401934
143.588257
147.206711
146.971451
142.671646
165.812134
169.761765
154.475510
135.393631
118.406090
132.720490
145.098694
151.704239
139.212494
150.294479
118.013214
147.015900
152.341583
172.846329
-134.402100
-141.028641
-165.707886
-168.950714
-143.312393
-2.676568
2.304692
-0.726854
-13.962441
-162.044907
-168.417969
-155.745972
177.932846
-167.560944
-150.363220
-146.329056
32.044285
37.069633
69.878822
31.419479
49.524471
151.713470
139.352982
-164.414185
155.274323
144.747131
133.695419
146.969574
140.747223
147.895065
158.753143
159.528549
160.835190
160.805969
138.100983
137.207428
155.262299
154.705688
170.607269
157.843140
147.615219
28.327192
-23.046537
-17.173052
49.414898
20.567099
-20.361906
19.876669
-9.399942
-18.915443
-54.298000
-21.386868
0.905686
-8.238617
-26.869455
-8.677698
11.720722
-20.712097
3.614384
-8.180549
13.834470
-46.561306
-22.651957
14.791773
119.479164
133.609863
118.200172
170.015625
161.087601
146.780212
155.773041
141.450867
144.546463
137.518204
157.617386
143.337952
-38.937710
-50.647224
112.431442
135.183060
152.856506
138.636276
168.686859
147.112732
155.857300
150.036270
144.273010
142.368210
151.640930
129.144333
142.089752
139.222778
151.075165
147.621902
139.450699
121.644020
174.284012
11.657985
126.603630
145.048843
142.039215
136.739624
121.424583
153.383926
139.143448
142.496094
130.260437
179.507416
128.171127
145.155777
137.575409
156.601318
76.369354
4.019074
17.328907
-2.283962
-3.981035
17.236322
142.596283
131.620422
136.409210
126.738213
159.315216
160.975601
133.513855
162.931244
123.238708
156.152786
158.248337
124.121780
149.614487
171.534775
168.949020
157.226608
140.943542
150.551407
109.703812
152.978897
167.394089
144.056656
132.144669
-11.748630
-38.645912
16.199492
14.133441
20.430716
145.468369
147.698837
137.309692
134.018143
141.146790
140.652985
153.685913
144.977966
140.975037
147.060135
151.554016
144.901199
109.750000
121.035423
21.211025
-15.827696
-5.021022
-32.833866
28.511423
25.580700
13.009212
-1.053691
-41.407669
12.718655
-25.270306
-1.745067
0.910427
12.413109
0.532658
141.207413
129.169525
150.859116
148.594971
121.547005
153.383499
152.255020
122.034271
155.944000
145.304138
124.759026
160.607407
124.231125
157.467026
129.159683
145.720581
147.656250
138.695526
178.101837
138.875763
165.428680
147.639099
153.249451
151.958328
-176.201233
165.364212
147.413406
-159.023422
21.076876
8.076084
-5.448667
13.721445
-20.026793
-26.454292
-32.116116
17.808023
11.285610
-5.024650
-1.557334
-15.801542
28.797647
-25.333479
-34.967312
6.910207
1.488720
-27.347342
-25.439789
-15.540385
4.814912
-40.628357
-19.596083
116.175743
136.730560
168.823654
176.191193
3.971776
143.415573
149.996689
164.784790
152.204391
138.739532
125.073051
140.610382
133.522644
154.403824
78.545105
-7.967600
-22.173029
-8.619878
-37.580647
19.034702
-40.074226
23.240555
-8.973910
10.312137
-40.893707
-42.030258
116.209831
146.088745
164.020645
134.071747
156.709625
154.371475
133.843582
156.126526
142.264633
143.777725
117.660057
151.436386
123.298103
120.549255
125.451935
155.290497
139.668503
-9.791231
-30.694777
-30.761433
-25.625675
144.570801
160.005234
117.761467
155.844284
-91.578133
-16.370749
10.430546
143.552856
162.430771
166.326019
149.044357
144.445374
154.255753
154.421341
169.185165
169.473022
133.485519
125.060539
153.586273
122.709312
148.786285
160.608597
146.030472
117.455452
166.560135
149.355194
119.948540
153.343277
-18.840197
-5.298090
139.159836
153.128448
136.263245
137.067047
169.016647
145.646545
148.392639
146.545425
157.066910
135.314514
159.091766
169.389923
174.365128
156.122025
162.389999
141.379395
-5.443845
-2.279330
156.537796
141.921646
165.480850
109.966957
165.249664
-179.300003
77.337357
101.623276
-167.538605
-144.382355
118.060234
-176.666870
135.188583
125.248535
49.876125
101.900314
148.283356
126.639511
16.800566
-10.841190
-43.351063
52.538235
110.305305
131.470016
155.514496
159.379105
134.730606
115.928139
143.326157
157.972916
150.526840
161.682877
139.225388
164.404404
129.235153
141.544159
124.470230
122.457443
130.709946
167.117310
103.576233
137.634888
165.422577
162.790985
142.695221
169.280075
132.865265
115.416435
115.944847
158.019592
153.842621
132.645126
-2.598797
160.025055
165.640930
114.669701
134.755493
167.476547
155.928452
145.637436
154.229431
151.132782
-38.734901
154.222870
140.092850
136.670456
109.452454
155.259064
145.172653
131.689178
162.344620
145.554001
162.985413
156.494385
155.309113
133.469681
135.698090
141.564362
147.501404
134.035812
152.013412
146.658676
159.680511
132.923904
142.277618
167.290482
171.168549
157.165207
120.021347
134.756454
132.143250
134.392731
123.238625
139.433640
134.582581
139.609436
150.992279
165.985962
148.179047
151.317215
151.002365
0.817331
10.504721
-29.554722
-43.864178
3.571112
-17.621487
159.157043
131.575562
156.109955
145.538467
138.516373
149.698196
124.807838
137.276657
152.697601
110.682877
28.849621
-42.399544
0.034264
-29.963280
136.565918
151.598282
154.655869
142.227219
154.833267
112.423462
169.054047
148.714081
113.683121
128.347504
146.465500
95.466957
162.671799
122.997002
11.102677
-38.903336
15.105647
7.363698
-1.558465
10.372305
14.197312
152.734406
115.103844
138.714966
169.689743
151.840897
133.078522
135.976227
136.041016
142.890579
174.416214
143.864594
138.361084
142.106125
161.369034
127.207146
125.300446
134.154007
148.537476
123.158661
12.628809
-168.945801
-143.888641
-134.595261
150.292191
145.644623
149.700256
158.538589
156.794113
-147.989639
138.213547
139.794083
135.958710
136.897903
164.075027
156.941177
133.538055
153.158234
16.234625
-46.153610
139.663895
123.691620
120.707466
-40.995045
-29.806431
12.379830
-11.290496
-0.194834
12.525834
-28.913630
26.742414
3.883579
-166.276855
143.702759
157.497208
118.742180
148.562500
142.358185
146.439651
144.721069
160.392014
144.231186
156.207672
142.389099
149.196747
158.527802
140.608383
153.535812
162.932404
155.540649
150.081024
136.993912
150.535995
147.371414
140.748337
-178.465942
137.029846
-166.165161
154.640320
148.663803
129.369919
146.913437
159.994339
139.327225
158.636169
111.260574
127.358299
126.861717
142.388947
147.124863
147.134537
150.072205
156.406754
138.405807
158.010223
137.242889
164.390457
156.280212
131.676086
148.603043
147.829132
137.442200
142.141235
145.498428
127.264610
61.934116
160.624710
164.736496
125.411118
140.168808
149.528656
126.326691
155.945831
150.102707
117.273293
154.021988
151.065613
134.451797
153.198608
130.793823
135.290573
159.160599
157.155090
131.410599
149.263824
155.977661
152.142075
151.251068
159.446747
119.611328
26.625490
165.901505
144.319412
136.898041
123.461670
162.085770
149.349121
126.994629
134.687119
145.830811
113.104294
153.832245
170.439224
136.065048
123.516876
155.512558
154.261368
159.480453
160.595490
143.131851
137.033188
174.353561
155.229645
134.215973
137.914261
129.564880
146.927109
106.145256
129.183411
114.117592
132.419952
8.300730
-24.881016
0.772531
26.127827
-23.530777
142.606262
147.242676
156.707413
143.069397
145.730698
130.618530
125.800217
132.755264
143.231979
164.875977
137.691254
162.755966
152.900314
143.381943
141.477905
147.733734
147.111343
138.287674
174.088135
86.818932
144.496170
144.628555
143.992996
157.824417
-19.941214
15.138427
3.544366
-42.859642
-37.066364
152.906845
151.894516
154.519257
151.223953
156.100159
145.052246
159.442398
142.503235
154.411148
155.753189
146.056046
148.146713
156.550720
138.129669
146.525452
141.507217
152.934402
152.332962
139.073212
139.192261
124.062759
156.977768
170.892181
137.923203
143.253357
143.288910
140.960449
157.891937
156.862030
130.233032
170.844299
117.078346
-2.173398
13.125728
-41.052868
-29.828691
-35.260303
-26.367390
3.289857
24.602070
127.554024
147.592789
154.817383
145.385025
143.259171
151.634384
150.968597
139.714920
-18.946823
-4.701071
32.463360
130.234360
116.555244
117.091103
150.440308
129.646896
3.830576
-23.279221
-41.957909
34.787819
27.042070
-22.064514
-41.210850
9.208333
-47.816982
158.094833
124.464157
166.408401
158.760483
-42.553612
-23.423811
-2.093683
-13.130569
10.971511
129.675858
158.406418
134.394638
126.423256
165.997818
158.979080
23.236521
-16.810228
-19.177279
-6.448318
-8.494910
12.615479
-11.790554
4.889403
-8.700935
16.074776
10.690286
-47.172543
22.356857
18.570215
158.814835
139.221191
3.760204
152.045090
161.172165
134.102402
148.396378
147.344040
164.377640
-24.226164
7.172718
-30.648594
7.707545
2.483331
-16.596004
26.118372
4.766578
5.371406
-43.050129
138.988831
170.929855
120.346359
162.925827
132.909348
166.492920
128.251678
108.891701
155.580460
100.857056
148.973877
149.341690
145.949554
-44.468060
-57.093407
147.491364
149.362869
129.405746
170.184952
175.953094
140.102737
154.947388
130.410782
149.244141
140.879303
129.319458
128.312881
148.758118
138.945114
152.761292
137.462921
136.129593
149.041565
136.616776
145.606232
150.315338
-1.280236
-36.771877
132.332291
146.096786
168.565414
136.658463
144.519806
145.892609
153.836151
146.696625
-66.612495
-24.170115
11.443737
-35.394859
134.444550
129.257828
-46.282082
26.618319
21.028650
25.928070
-40.819317
-20.411276
-10.591022
34.862583
134.597504
22.126688
163.069092
156.893143
129.579773
137.856094
151.273361
160.298599
146.116837
152.671143
150.059219
148.922028
150.463455
148.944519
123.779335
151.041031
148.027618
172.920792
151.852036
133.167267
152.356506
144.055267
102.548996
132.341614
8.112733
154.247742
163.172058
169.929886
143.304565
136.910751
150.872101
177.475235
156.862579
129.458847
145.395325
140.568558
139.606018
144.903366
-8.866076
34.201321
148.976242
155.305161
145.349503
166.138611
147.683655
137.833099
135.703796
171.840012
129.579376
150.949219
161.701675
148.942947
124.439835
136.189484
154.249863
148.305664
130.807007
97.691231
139.751617
142.336716
148.111710
82.416336
120.372185
148.933258
-30.311108
145.013931
142.873795
147.229187
158.167847
44.712605
3.877220
-9.640329
-12.932208
13.401680
-17.508869
-3.330137
15.056439
5.020164
-3.850919
15.717209
-44.259109
-8.437918
-33.154800
163.701706
124.890137
145.162628
133.511169
159.043564
134.203369
160.652893
144.716232
131.639923
111.567413
125.095467
145.642883
136.063446
172.603668
134.569855
124.937119
-44.292797
-34.845608
14.782446
-47.934952
-35.024532
-33.853138
137.065765
152.352905
145.850494
138.728836
123.171715
-61.517857
52.544140
153.895416
-52.321327
13.083417
-4.459663
-15.067806
-0.963068
-33.831875
-33.252670
-6.998772
-0.530449
162.167206
150.661896
136.352325
156.817337
167.335663
128.330887
137.020325
155.067322
160.353928
76.813789
136.430161
144.100311
136.640518
145.410507
151.441849
139.312134
21.083353
-11.862555
-10.219311
13.327689
-20.294085
-6.662148
-7.595459
6.627677
138.679642
145.629150
161.157288
147.721634
118.471687
155.006607
144.466324
138.672699
158.854889
136.416534
145.686447
139.756958
139.021881
138.412125
152.984589
121.865730
112.841431
133.490112
129.584335
136.912903
146.111603
140.138000
144.013580
144.441666
148.410370
169.187851
-32.275349
-1.435314
134.868286
-3.987965
-44.847328
-91.730026
9.112401
-30.187037
-8.679893
-0.562670
-43.981510
23.290728
6.309815
-25.395439
-32.167881
-2.439757
76.937897
161.899078
152.124649
136.224533
130.942490
179.972015
137.190231
139.979645
158.165115
149.323425
140.976303
127.098068
147.405121
150.026169
160.668411
159.484955
7.623235
-25.028795
15.522606
4.872907
-36.806183
122.160835
135.235306
156.876099
135.999435
-135.776703
-37.749962
22.425226
-44.617527
-44.529202
-4.655136
109.372513
162.321808
157.446960
155.644272
131.875259
148.395859
168.707504
155.486023
140.310745
157.315613
142.107574
141.991150
139.719269
140.401123
134.821411
150.134689
125.466522
135.769592
139.368988
102.983818
130.945801
-20.526932
-14.683396
128.574829
-178.701080
139.357346
135.672928
145.077576
147.848801
153.784622
145.357635
147.046463
8.646836
-13.880326
0.174713
135.415680
145.669479
158.162140
162.639359
125.359344
159.528137
134.329437
153.767654
140.188889
167.795624
145.885178
136.947678
167.306320
153.202255
118.465416
114.869881
148.380157
138.451385
144.553162
156.980972
160.759064
166.248840
-43.040890
-19.225096
-19.303610
107.709259
157.961670
124.156792
165.535263
135.943359
122.242241
142.243347
125.691772
138.368088
147.990875
-41.971794
151.716370
149.143356
155.098160
134.020599
120.334541
153.928848
135.764740
150.310852
169.188477
147.524277
145.909515
145.505753
159.087234
141.395325
121.096123
121.241096
-173.686829
134.206070
152.939911
147.300888
129.246078
150.093872
1.545730
151.046890
140.225067
137.323090
170.490494
152.858505
135.081512
144.362045
-42.754791
-7.705100
-17.467367
-24.272619
-0.562670
17.963013
11.787044
137.487762
144.829498
113.587952
123.368835
150.257767
167.642654
140.475113
141.102112
137.408157
154.051682
141.852646
143.066422
143.507126
133.919159
136.808655
147.959839
148.180817
105.349007
142.781708
155.122192
152.649612
-165.945847
113.125511
-30.657450
168.958206
158.120773
145.951019
167.705933
147.592453
152.803101
134.979401
119.808372
151.300995
156.656067
146.460739
99.617409
146.940048
150.280487
155.395004
56.180279
138.611847
129.892151
141.512985
-37.245964
-11.387765
133.449997
143.635376
135.927780
155.287872
150.161835
154.811783
136.756058
162.443985
167.694870
135.652084
127.167320
139.486420
158.014725
142.827301
145.155258
155.586792
167.906769
174.059006
155.704376
161.201477
150.945908
163.354782
146.375870
131.924576
145.101379
124.483589
137.334244
158.195343
-25.936487
4.481832
15.002232
16.636919
130.989502
113.477066
136.943939
154.884033
132.486435
133.337036
159.262192
2.180860
117.136574
129.127625
141.248093
140.879715
143.723038
143.758835
143.287308
150.003555
126.007912
167.228424
150.878265
97.433617
151.665955
140.616867
142.138611
172.598740
151.634857
161.852570
155.547791
152.772781
150.064575
155.272812
145.969986
140.375824
155.495804
142.425659
151.107193
142.189804
119.689903
157.102295
140.760727
152.572510
150.797424
135.814484
155.788940
160.204727
136.876404
131.450836
144.732391
140.119965
108.968063
159.112076
12.660447
8.772590
12.972949
-178.899963
136.623123
138.727310
170.029770
159.244034
111.780724
141.348572
148.171310
167.510788
145.718048
130.741867
168.182907
143.963791
135.888916
144.058304
152.625977
137.025452
-159.211060
143.281097
140.785217
139.788559
145.537918
148.770370
151.973129
147.583572
145.182144
136.205460
112.314140
119.912376
-168.199646
128.575378
146.263092
130.201370
162.778473
138.202332
113.656883
154.267929
134.446487
149.261139
150.423920
154.558380
130.111389
139.057404
161.483154
129.369217
129.450516
26.734056
-32.878658
16.090567
25.450773
130.286591
134.676849
156.942184
161.637497
114.473228
147.833130
150.295105
157.170242
-35.695805
-42.066429
27.360535
-8.326168
-5.243253
-45.147514
24.330566
151.858261
143.503967
163.917038
-3.512236
-26.103403
21.576561
23.908453
-16.367998
-40.428089
13.067521
-33.537289
122.449562
158.605896
126.324203
133.187180
143.956802
151.997742
141.728897
16.249851
36.482086
19.139734
137.624573
125.943024
131.811523
123.956779
145.902588
144.535645
150.422852
113.912575
170.065384
159.234283
128.679535
167.095703
137.208954
154.360245
149.110352
137.320786
149.677155
151.668518
126.913803
167.307571
150.517883
161.399185
146.959839
132.791565
115.981171
134.561310
122.049706
172.255264
17.602074
-42.074856
-16.891987
17.203585
-12.654088
11.079794
-18.136280
7.819792
135.157791
149.889236
154.844772
143.391861
133.898727
139.040329
173.482529
169.133606
137.017746
151.978928
151.802780
132.548569
17.879864
-14.247756
8.811623
-31.805494
-31.560667
-14.865312
-41.615524
11.950583
-21.449900
-63.831474
18.449970
8.648789
-17.930628
-7.157933
136.177490
139.306793
158.510315
132.165985
163.664505
101.956757
110.938232
169.340591
155.429016
143.603806
145.835342
169.364563
-178.576584
134.298965
125.746689
149.326004
137.603561
151.095490
150.758270
146.611343
150.180222
142.485031
156.074844
165.222809
140.365952
155.916779
142.574203
162.659805
89.323372
139.703323
149.354233
135.345047
128.596924
139.270279
163.111542
142.303528
154.477921
149.385513
142.659836
146.962082
148.702759
152.728455
17.207867
132.931259
139.913391
152.523315
147.374176
149.014267
141.720032
134.735367
141.150665
144.456100
142.893860
126.200630
148.177261
144.582733
114.213295
143.247849
135.038635
156.438812
130.644913
138.481918
143.272110
153.111053
-35.957481
-41.984344
-11.907195
0.344350
-17.997629
-17.384541
147.795807
133.164551
156.288818
147.911514
157.890503
108.640633
130.837204
157.750610
124.610481
151.436218
139.758011
116.779442
174.963531
143.449051
149.114334
154.273331
155.626541
132.667816
138.644943
162.734207
137.990280
156.113861
148.134781
145.364990
108.916870
136.798004
143.561646
160.385208
171.719254
135.979538
175.702347
140.014603
150.403183
142.166504
138.403702
139.329300
141.453049
151.958633
155.681519
152.842194
-39.957455
-11.880102
-37.096245
-7.270789
13.431954
-24.002741
156.404877
142.608368
14.153287
26.415806
-30.062990
-1.877636
152.373596
-153.135376
143.982727
96.174088
148.368408
155.241318
-30.128113
16.634079
6.075638
84.706299
-30.456310
-70.735031
3.881410
0.867278
-29.433319
-24.325136
-6.649833
-30.133141
1.557837
-4.270721
-3.413804
9.592962
-29.402538
-12.289296
14.344621
151.998276
-172.255936
151.148895
143.516098
148.964523
154.633362
156.829971
144.135941
132.855911
108.482178
149.113083
150.360138
157.428177
179.258743
146.851486
141.831589
132.044983
129.065018
159.308701
135.261841
122.754997
148.313766
138.103592
152.038422
138.959290
148.565872
163.397018
162.668655
155.722046
149.647858
129.285141
127.922646
126.269730
169.333755
29.505795
-140.342819
66.084175
177.269562
-160.387756
-161.989410
-153.847595
-156.035461
-179.669571
-158.581329
-143.229980
-149.880539
-170.780060
63.174847
24.117290
24.325834
142.744965
134.871445
159.054428
145.752274
131.704346
146.735703
139.732391
138.865585
159.902527
145.855042
152.702332
141.848816
122.048317
88.238289
136.596115
172.819977
-101.214539
157.763916
50.585270
25.781227
62.810375
150.769745
-169.438507
153.092422
142.693283
135.227219
129.843338
153.054123
150.752045
164.767380
141.430099
130.974960
130.536377
176.271057
144.107056
153.338089
129.855637
114.180801
115.432800
149.597107
148.836365
125.900650
125.605202
147.884842
164.087112
136.840927
149.911484
135.506653
139.517487
129.950073
114.050743
-177.982483
127.361137
132.182434
137.028656
115.219711
134.900284
167.339981
169.201508
120.079720
165.236938
131.372635
131.170258
133.943878
150.297180
141.885605
-28.329554
-43.744186
-18.740969
-53.633450
-45.778725
146.418884
134.433441
150.443039
158.503204
138.212524
156.688065
144.355820
160.878860
141.222061
151.519180
137.866287
145.734421
121.595421
141.724854
158.214691
173.095734
120.268234
134.830566
141.184540
164.788193
158.993652
153.515045
105.197716
172.097702
140.029419
147.304764
99.098236
150.142532
169.595520
143.541183
146.148788
128.899277
129.975296
146.930008
160.746338
158.194534
136.643829
142.910278
136.119019
146.611145
129.500351
125.911133
163.785690
147.637146
139.396301
138.113724
121.033310
138.764465
-39.398861
11.315116
82.185776
149.995056
111.827583
143.639984
130.466354
142.693024
151.959656
149.736496
151.751801
24.158587
-12.213544
-36.173740
-32.542473
-171.179077
145.429977
138.821732
-9.910521
-16.122009
6.071603
158.616470
130.055725
152.533981
-3.131066
-22.006306
19.011349
5.400186
8.983079
13.013429
35.805286
4.249989
7.963139
-38.384350
-1.693157
28.962395
153.494705
136.131256
129.202621
151.108154
125.399643
112.826424
154.796997
136.468002
127.333176
146.049164
150.642853
169.805679
148.825729
161.439865
-40.559380
-36.064720
147.647125
-38.277504
-0.111906
17.009825
152.484192
153.212433
151.789780
141.776489
177.557114
123.846817
-0.052339
20.516411
-14.623741
17.061674
-12.592190
-36.392029
-19.734564
-31.944418
134.967453
149.961166
114.738785
152.491852
130.739716
141.253006
142.777939
149.747513
160.676926
161.168884
134.576660
152.530807
147.690231
134.351700
149.177231
160.673828
157.279343
147.974945
137.747681
144.592697
140.153076
116.479652
138.112289
122.701797
130.639282
31.503952
151.938034
145.950745
170.696671
5.050125
-4.708399
-0.654318
55.456600
-21.534128
-43.898506
-35.396362
140.860367
159.586899
138.488968
145.205093
5.341554
-45.675976
143.247574
135.002045
146.561081
109.405823
149.835876
114.785378
135.670929
142.312851
128.087189
141.578857
148.209625
152.708191
164.335373
119.798203
150.803574
127.617546
148.683151
112.736122
130.239212
155.056030
-6.061036
177.642975
149.633652
141.402527
177.163712
164.322479
145.566437
140.828598
130.212051
171.620651
157.539993
148.408447
135.401520
127.530441
130.641525
160.547348
165.167374
152.479401
163.626251
167.221527
160.835846
138.546860
158.606812
139.454895
144.047684
156.353104
117.701149
157.400558
146.158234
120.756287
150.855591
147.679123
155.812241
146.143509
148.957901
143.686722
147.913223
147.604370
145.994263
164.852325
147.657623
145.608551
120.149704
129.690292
146.753784
149.835831
141.313812
137.330093
153.394501
152.786133
156.483887
133.687698
160.949814
155.338486
127.992477
118.084541
163.004974
39.510475
138.954147
150.674622
166.599670
13.034084
-6.503547
5.874763
-14.733245
108.900909
127.751633
126.858231
124.252678
133.047913
-9.345546
-174.466064
147.912659
144.719482
136.881653
131.882278
111.479851
118.941589
167.026138
142.043671
178.321457
162.294006
163.508575
149.371765
121.649406
146.205307
143.955353
145.291840
145.226089
138.927078
138.140350
164.540359
146.490570
161.312393
143.218781
9.394901
14.627840
23.776604
-35.605518
12.499194
13.191569
-33.571857
52.071545
-4.024187
-34.586540
-45.325462
10.372324
3.257684
8.716115
149.294342
153.059418
149.194733
11.219912
8.430281
5.398298
-2.234408
-44.783150
-4.922308
37.470066
-27.575241
11.768706
8.133011
-41.802353
-3.045554
-19.832033
-57.747868
16.733315
30.215096
-14.208128
-39.498589
19.972683
14.490380
-15.749563
1.956247
28.528631
128.853149
-145.302963
-156.224869
-154.512100
1.924476
-10.683398
6.236588
-51.112026
-7.949224
-19.476566
-45.204258
-23.148878
-17.709269
163.272354
134.084198
-129.706451
-147.503494
155.299377
143.743988
154.627289
172.946716
139.844498
120.960564
146.682983
154.584930
177.482529
51.976994
34.013824
-4.327757
-38.437824
-50.183987
-50.437473
-85.555679
-24.671730
14.157476
156.802750
142.056656
162.500031
145.862259
133.505295
137.143646
156.380676
90.560814
142.035431
64.352592
143.358398
172.600403
166.364594
109.859917
158.476135
141.845749
151.156921
148.843933
150.843353
172.863480
155.566299
148.360229
137.251831
117.489723
144.304123
170.881821
167.141495
148.185379
135.050339
110.918068
157.128418
148.585663
-49.542431
150.432480
146.507828
135.361572
158.328186
143.863663
115.872513
164.668289
152.810837
157.315399
165.041153
157.648224
145.786011
137.542877
141.536469
134.659958
-38.151379
12.937014
-31.906570
-35.202560
0.466881
55.761730
122.280540
143.675491
150.175003
126.322647
162.610123
145.327026
137.114105
151.042221
133.353561
145.840591
152.428635
155.821884
131.854233
112.474297
157.369980
158.400986
154.846909
151.253983
143.683411
149.129333
141.083405
20.823080
3.512570
-5.094353
-24.780573
145.705307
141.117737
170.991837
150.311676
151.920197
164.031509
138.549973
-178.445557
146.110092
127.808952
132.878662
157.130890
-4.132043
5.850155
-32.732548
-35.522259
-24.819571
-14.750571
-16.526310
-8.747542
10.946217
13.278370
-11.396047
-13.836740
-37.867157
26.689262
-47.528957
-43.578400
-42.730171
171.839874
159.997421
156.960022
138.284897
146.185028
139.865051
157.462387
147.189819
160.476685
158.754166
132.905701
154.233109
145.442902
151.412491
137.727127
116.270027
160.826630
145.746719
143.930542
141.429871
-41.601772
0.888674
115.645012
130.284531
134.537369
137.001938
124.400429
143.481796
144.884705
152.380127
167.781769
150.858307
160.770859
144.641754
154.599792
167.363785
158.916779
144.947281
30.958353
44.494427
21.868675
-154.796997
176.351746
-146.447342
37.750595
42.179733
152.338257
147.986710
136.820770
170.059906
162.840027
141.528824
148.610931
126.971786
169.549652
143.408310
142.851639
-24.676220
29.410879
22.272741
20.096949
-7.549850
10.738487
149.448746
31.764984
-165.026611
-151.034958
-161.662354
-150.158707
121.640961
21.526823
-146.851364
166.095810
-164.523880
58.129250
63.649006
17.164165
30.265404
148.323349
149.014267
128.082352
161.787628
1.848433
26.302069
-38.423817
-35.262142
127.854698
149.502090
133.839264
8.365954
-36.834404
5.387797
28.313219
-1.925696
6.582281
-22.363842
-26.542799
22.491987
158.151077
126.343491
152.155792
8.400762
-13.303758
-3.342870
-5.199987
154.387619
134.454285
158.981552
178.041855
135.860046
134.697632
138.076172
166.030609
159.801346
145.932632
167.167252
159.605423
-43.597847
149.866440
157.877075
155.313019
-9.967998
-40.359829
144.952118
155.476852
166.007889
150.024673
120.145248
145.156662
131.977005
172.300888
148.665924
138.376205
134.374191
148.491852
146.108368
117.986496
144.977280
169.243591
129.539185
132.256638
147.908249
129.115433
118.256851
141.913940
158.446320
156.848694
145.977020
142.183624
156.245911
22.990757
-4.746976
9.529596
4.160336
169.702621
149.577057
145.586746
-42.376179
-46.965343
24.015749
-11.963835
4.167391
144.204376
143.156601
144.197311
149.019226
-37.725479
1.282984
18.457985
22.357557
-39.482635
-40.196293
-10.572835
11.532217
154.912277
163.798355
114.438751
123.797089
120.201546
150.568390
149.594620
133.846039
143.703232
122.576836
154.253723
145.100021
146.023331
152.124207
169.049103
161.164978
133.062103
159.510727
169.215530
148.311951
147.673935
-4.678181
24.856571
153.368103
147.532394
140.007065
127.077301
141.243881
152.117142
144.776077
136.886047
127.382309
143.169312
150.082260
127.186310
111.913750
122.564789
137.086075
138.775650
165.183273
148.793869
157.768616
139.233521
145.438538
149.031448
154.864777
-14.039048
5.580685
-19.008005
23.850859
-30.644905
135.751480
170.552444
136.199142
136.639420
132.705261
144.621078
145.788376
146.246307
139.111282
163.909698
147.909393
147.080399
138.774826
103.275658
155.235977
143.381378
135.830215
116.921730
129.449341
133.946213
146.242569
133.131912
-11.850853
-28.719810
2.181219
18.603342
-35.474960
7.453614
137.710510
124.376579
159.133316
146.762177
150.372086
142.293900
112.338814
132.566269
126.835022
148.039581
164.271255
146.237122
162.122147
172.459030
150.720703
133.865738
147.995056
124.490822
121.498215
111.511726
-25.922695
-19.741167
21.973772
-50.636322
4.635401
69.430878
36.179886
39.330647
-43.965363
-22.257807
-36.377743
-29.439455
-3.328255
-15.139943
-30.785202
121.255539
128.262497
155.135574
153.921570
124.832413
123.074074
147.862228
145.352966
144.659744
133.992462
149.436478
157.787628
149.008926
143.480515
140.980377
139.436340
136.548172
-166.915710
-163.634613
-179.545853
153.310623
148.130722
163.759796
164.126480
161.024918
148.191895
150.334610
-175.983261
160.838211
147.986145
140.667313
166.511780
152.023590
141.020538
138.380630
157.396790
139.574966
161.999573
36.027378
-4.242194
153.663315
156.214447
143.870209
141.832306
143.621994
123.139427
162.865997
155.684402
153.240250
136.899689
164.508865
140.095001
147.399628
155.191467
166.560089
168.224945
142.857376
140.683823
148.418777
131.240082
147.561661
20.569481
8.580231
-4.279243
-43.529049
28.310225
-4.476059
-7.920899
18.349653
-17.789890
1.049411
25.380043
19.481615
-40.803726
12.968217
-12.881080
-10.672690
-37.296501
4.147701
-11.594861
160.296280
132.211807
113.390709
140.288849
136.783127
143.270859
110.478035
149.590607
123.936798
144.165237
112.229378
141.621689
144.003204
155.647598
148.490250
128.037888
164.800049
152.550003
126.851662
164.822693
142.727798
135.762482
159.243195
126.658081
146.713226
-179.755295
130.649277
143.356461
157.386368
159.771698
144.410080
146.688324
141.566025
141.807327
172.811264
139.218933
144.536942
144.736847
128.079010
151.426071
110.479439
127.305496
-138.155655
-164.015045
-144.063507
149.199875
150.246948
161.202118
136.653305
10.254457
163.347458
134.291931
163.032883
150.539597
132.770828
141.174484
148.576141
139.261002
124.108231
70.014709
164.087585
139.711624
157.219162
128.108658
147.602509
150.661484
-32.862827
-33.943195
146.555252
121.619377
164.028992
148.663818
18.611776
1.542435
-42.255993
-3.359928
-48.307598
-39.481007
45.917145
16.261269
2.654464
15.820069
-38.518372
151.026566
139.591660
127.998177
138.917618
-8.275333
38.673103
168.328339
145.118011
143.412933
141.727722
140.891769
174.212357
126.794693
133.991531
162.658737
148.309357
154.269150
147.162872
119.264305
165.416260
115.505142
139.816376
161.075684
136.335846
114.465454
130.475067
142.430588
-177.304550
154.253052
142.789169
119.626495
-42.926208
176.575317
158.436478
146.059021
144.123611
101.287537
137.494080
149.402985
132.024292
126.101883
156.677841
148.251450
142.801682
155.748428
119.408134
145.118896
151.007034
117.260521
139.024399
144.239838
150.283203
173.812637
165.550644
164.300659
-179.491394
175.307220
152.597931
-19.210468
35.253883
-19.486786
123.533119
156.388885
173.117935
159.533325
172.645721
173.309753
169.382675
139.998032
156.322556
151.445938
118.723137
168.062134
163.936996
157.093689
126.996895
146.845428
-150.094467
134.017593
142.743835
166.100342
154.091446
132.944687
104.406708
149.194901
143.226425
127.274925
123.981110
154.460815
140.052292
138.756729
150.576477
138.819870
143.791138
138.522049
145.101959
168.918335
153.356949
179.612335
154.367722
113.277382
139.216507
105.199532
154.421768
162.132156
176.257950
129.277267
136.802246
143.501495
152.233139
140.616913
139.631165
175.619965
144.505234
129.222382
170.822388
134.934280
166.067520
-51.295811
11.532269
3.101225
149.720306
156.414871
147.125000
137.263016
146.141846
136.658646
128.916550
148.834930
121.304123
147.340088
126.981285
140.530060
103.604660
176.388641
163.432388
-176.918076
-162.162598
-156.321106
-177.303680
-137.329880
-164.253372
-159.925583
-6.009945
84.601723
168.352158
131.706482
149.643753
174.237686
134.671326
151.102264
129.106705
156.739685
141.258118
116.677467
-22.943890
11.326981
47.845192
-45.558220
-36.064686
-41.140808
-42.373646
12.166479
2.568722
40.809856
-41.723110
-21.593149
27.646711
-16.110136
17.653881
-26.811964
-36.492737
-16.368784
-32.464153
20.014772
136.080521
136.397705
160.052826
103.806076
147.245270
122.192841
163.473541
152.683212
148.955978
-4.179920
160.304321
-179.170776
125.250694
124.667473
-24.583433
-16.056190
20.553415
52.436882
-35.764267
12.868773
8.197068
-51.396252
4.166874
-19.671375
-22.893105
-39.016933
20.438150
29.723560
8.194338
19.099518
11.979691
-10.301657
-51.439770
-38.385834
-34.911560
-33.694504
-27.560661
-39.145332
-33.792294
11.936357
118.355370
131.080826
136.172745
-47.517899
-5.860097
6.127239
-20.017067
-29.711670
-29.698977
-27.032124
-36.730312
-51.035938
-13.283381
151.078995
153.162003
149.686890
142.117630
148.356888
109.947929
135.377594
133.220230
138.105896
140.260849
-174.479782
133.760727
149.309036
154.602478
143.951736
130.279327
128.437958
166.987183
160.532272
164.434601
159.134354
157.269012
152.459290
157.070786
118.980247
146.172226
150.187271
149.642548
176.458725
167.863937
143.948120
141.755035
145.973068
135.897842
141.013611
99.396439
31.215954
15.071379
-11.073946
0.601659
152.165375
2.822026
7.400856
-16.813238
-13.312005
-0.195835
-9.153260
-13.443564
144.903656
151.766479
141.386536
-22.548199
32.737946
-36.259796
-36.781837
165.077774
121.019989
160.637100
154.082565
82.018303
-45.660179
-2.828816
-44.904877
153.317596
146.871689
153.029572
162.831833
137.421310
156.394501
135.260880
156.063339
139.035477
177.713104
131.384064
166.137787
140.258530
143.381317
129.575745
145.847458
160.562149
176.435013
162.283203
149.892059
152.976730
164.941376
139.101089
136.661392
142.007248
159.351364
115.597527
146.194977
139.339355
140.584641
144.197205
156.473038
145.221008
160.085480
139.768951
132.453934
139.069168
153.235123
151.989197
151.924347
134.630035
152.759720
69.100311
-12.987104
13.217420
6.674001
151.940414
111.649834
148.495865
141.364807
145.085617
163.428894
138.064026
125.869789
139.787186
147.483093
135.904678
139.040237
174.576462
153.645844
172.384506
119.991264
131.146500
-41.395069
3.451279
20.240728
-6.688413
161.135651
150.873779
144.744507
160.411331
135.458405
143.399948
136.350403
118.971672
128.908691
170.456665
145.666809
152.791428
143.846695
148.511688
146.164551
154.238373
148.669388
148.955048
166.721283
131.380493
147.504028
140.751221
154.986328
179.471756
155.533600
137.531540
154.203812
134.876770
148.296082
156.279816
151.959030
145.347763
166.894043
150.805298
142.600510
130.514893
154.519272
152.164490
148.568298
123.033600
148.140182
111.365189
126.960236
128.361572
160.635284
138.366241
133.345795
137.019714
148.543213
146.990356
148.961945
138.060822
139.835709
145.410126
163.524170
137.504089
139.093002
151.823578
124.617096
157.442093
148.120422
130.094772
156.036667
138.863159
150.972809
132.533249
1.140553
165.338608
145.748352
162.321228
-107.941048
23.654222
111.544594
143.909698
144.204514
133.820923
130.308746
140.787567
154.602051
146.063583
121.389954
170.105179
163.491776
146.790207
143.297119
135.245575
145.024933
159.341049
145.811691
146.510300
140.430710
152.693680
139.189117
137.728195
159.850555
150.617889
147.996811
149.277206
173.497986
165.271011
136.838593
-179.510208
156.801788
168.254730
149.326614
150.081726
140.859207
129.116333
138.466888
157.474152
136.059570
-179.972015
118.304077
20.724783
-43.380180
7.385808
143.311615
110.673279
125.813194
132.966049
150.031387
153.756973
126.859718
143.089752
121.919090
161.639145
151.688217
147.760880
125.327789
139.576279
137.067184
-0.142653
11.499441
-35.149220
3.512124
10.975385
21.458677
16.614120
-10.257910
3.800348
-13.585027
140.625977
151.060242
39.975388
-46.996593
-14.494598
10.744680
132.596451
165.315781
134.386475
155.054062
129.804016
150.787827
130.656754
165.897247
-16.251081
-12.253240
138.377991
148.183075
143.762802
137.992493
138.952499
166.587601
144.391281
19.251225
3.214062
-3.340527
108.728409
137.128601
148.366669
140.678650
116.804558
157.589142
152.956207
148.071457
145.487961
144.663895
132.986938
125.434685
145.675751
151.495743
170.860397
165.922485
130.108688
142.794449
165.873169
151.155151
141.226242
163.149078
-42.757725
134.219299
136.775391
-3.251608
-1.399836
-26.360798
0.942531
3.915667
-45.879593
27.984686
-5.622425
-8.996782
140.215454
157.989700
159.364075
-10.876359
165.733231
126.718605
161.491318
143.296204
133.568283
134.916229
145.013626
142.707657
141.079758
122.269478
146.954163
141.592590
139.993195
143.210815
143.936279
161.469818
141.434555
138.953217
142.326981
155.228577
162.235703
-179.698669
158.356720
145.828720
127.413727
117.373787
156.098495
138.329987
160.584549
151.805283
175.838715
149.863007
153.343674
149.539169
161.412460
164.523941
148.296249
143.104813
138.906998
26.818407
6.864842
6.393379
0.791547
-14.549729
156.407761
151.882645
141.296967
147.403000
139.000595
141.919662
136.858841
128.707367
165.974762
144.153412
127.852066
142.904984
-171.180115
152.893753
156.476242
161.652649
133.680786
147.429459
152.673660
156.130096
151.588669
132.432373
135.827866
152.700836
146.348511
165.904892
129.485168
175.630539
146.076431
139.673157
122.844414
122.318802
146.908813
139.876617
157.167328
149.272110
118.585152
139.956924
-176.210434
135.307632
140.171387
132.110519
153.340942
166.968155
138.052246
141.169479
142.662445
132.029251
-1.421477
-45.430031
-22.333466
-46.666676
-22.786592
-18.518038
-5.090582
10.586153
-40.327183
-24.820133
137.291016
138.125015
159.556519
145.023132
-24.566092
-43.496033
4.545967
-9.549831
-0.543567
149.882706
141.448105
119.906311
126.285683
129.506805
-12.597734
130.044128
147.149017
132.628693
152.707336
152.596527
132.396927
151.257462
169.196472
152.332581
150.430099
129.457001
17.444494
-24.709028
147.860718
110.053383
134.180008
157.767639
142.148346
159.143127
138.087265
143.965027
150.007492
140.831253
129.181427
140.174545
136.925613
159.208527
139.040176
151.054916
163.823349
-44.160034
-29.140823
-8.191174
6.043091
-3.659767
39.398682
152.302338
141.981552
147.135223
139.984665
139.758423
136.753525
153.886719
156.252365
155.759949
151.641190
139.457596
157.262482
173.100601
134.804291
151.758636
144.888931
139.553894
136.280273
139.932861
156.371826
174.561874
143.250305
114.791008
136.289139
139.785645
159.829086
159.488785
148.007187
136.650269
107.878090
155.937393
-35.764660
-1.583874
-9.159247
6.199951
-20.200247
158.842575
162.899445
173.896667
153.971573
116.201385
140.117981
141.918716
134.667175
146.453857
130.266281
142.854706
143.662735
165.790817
160.259995
153.066040
57.866821
20.786198
32.034576
30.072498
23.639271
78.700729
-6.273699
22.617252
59.767288
47.924206
24.575773
137.571381
151.782730
127.076103
148.069397
170.801361
132.290344
158.087326
144.743973
149.390732
146.026047
151.284393
131.768906
131.886780
129.589188
12.412474
-0.605549
130.496063
157.319870
134.695282
146.075760
128.306625
140.577454
164.409836
117.714264
156.736389
146.415894
156.989792
151.379700
151.277740
136.552475
134.591324
173.017227
148.917236
151.852631
175.126556
139.844299
141.728546
136.346497
145.921982
156.009079
155.708054
62.026993
149.983231
136.955811
152.638489
133.984222
164.708099
112.997169
159.656387
158.909576
163.303589
167.037903
129.478989
142.073532
116.275551
146.149216
138.406219
163.315491
129.728455
147.528397
150.229706
138.227753
157.796082
136.324203
154.508850
152.943588
137.519089
168.672699
141.774780
121.316910
129.233063
151.186188
138.835709
135.717896
143.217880
143.086029
108.811401
119.500053
150.811905
135.604691
122.736099
132.699829
133.536636
164.614151
147.117294
135.697144
141.415009
142.212250
163.854248
147.303665
132.788101
120.615547
148.650009
140.988922
160.026505
136.245743
149.317322
132.610977
142.868896
145.776779
150.121292
158.882111
142.693939
148.536346
135.990829
155.265381
172.679657
139.087158
130.925659
147.847534
149.789124
140.473022
139.738388
137.252335
155.008499
-28.598265
-32.571529
-28.750999
1.982187
47.883003
17.796686
18.850525
136.632187
117.731476
160.460175
-178.132904
153.355026
137.838516
-176.797577
149.236038
136.062469
144.405060
134.175751
146.779510
28.058859
69.968239
149.329422
166.210861
110.801704
-17.556154
-21.175251
4.744664
2.981306
-43.703602
26.755625
-0.837434
24.165619
-36.704716
-6.534380
7.063747
-43.803913
-7.943764
33.705723
147.767868
148.905624
-40.069992
16.371559
-15.711699
-40.561150
129.377213
165.341599
159.171494
128.698013
155.084854
148.551437
147.111435
144.463654
120.590263
144.703568
4.425450
-44.321651
7.294228
-36.832935
-37.407345
-41.220024
-13.922685
-23.540260
15.886189
-28.648964
-30.904955
15.590312
-24.009045
142.752045
18.591993
24.618759
8.228148
-41.215820
4.746439
12.256265
16.795732
-48.379276
139.701645
151.640015
139.902237
105.259087
145.449661
133.169098
147.520325
171.074326
130.925659
-2.073393
5.951768
-3.500062
-32.558552
5.205410
14.914445
151.842850
163.586182
146.198395
120.248085
119.852654
161.321457
155.453232
154.814285
167.524429
138.304718
158.629333
134.899612
143.199081
150.678558
140.579315
150.140930
139.237534
155.059814
156.362320
143.945847
124.482773
146.766464
147.156128
161.315811
134.714432
157.170746
136.628799
172.958603
137.697891
-135.550476
138.177948
153.521561
145.730606
166.526169
150.270035
164.987930
134.761047
152.462433
147.846222
144.786240
147.197647
151.704254
161.251297
144.834229
128.155411
168.264435
1.704447
20.570589
-38.688599
-1.155721
-32.907154
175.584412
-44.067017
22.369432
-8.739724
12.600865
-6.384111
21.795633
-8.475051
18.061979
-21.791410
4.355186
36.991005
-8.947028
131.238510
156.466019
145.498398
161.644577
145.285217
157.741333
169.459106
142.324554
164.064392
0.716551
142.018005
145.393845
149.429337
109.444389
159.408676
138.525925
139.312454
108.408546
137.171555
158.360031
141.122589
135.981979
166.294815
152.238892
108.410583
152.084885
138.514053
162.232620
166.892517
156.156509
156.847488
-25.050985
-26.885742
-41.328419
147.408035
147.643188
-20.884478
-41.054470
-23.585993
-15.419339
-20.870113
37.654079
3.230467
32.997417
13.996752
133.937027
-40.124771
17.025240
-3.575551
148.468384
146.606369
143.166748
131.819153
133.628540
143.654449
153.844223
109.029533
142.072418
137.327072
126.807526
162.116913
137.154053
148.834030
137.914795
146.065796
150.812057
167.538269
163.127090
137.593231
174.675415
151.019211
148.628510
150.818375
8.293750
2.602636
-2.422932
-0.744147
7.884037
138.236938
131.270081
143.021103
133.297363
132.373886
3.719365
1.124135
143.393814
133.971634
157.526718
131.457153
122.419029
136.600250
156.514160
157.841751
-173.485840
129.574585
141.626816
107.567245
146.922989
158.832672
158.342758
145.350357
136.184921
25.282782
-11.440380
-47.798492
-39.371506
-45.370319
-0.656110
46.084904
0.982579
145.703384
152.347900
137.237640
7.163576
164.104691
138.562851
143.706955
138.831131
138.096725
2.620548
-16.563032
14.298219
-15.899833
-1.082275
-33.244839
0.488589
27.767923
9.801227
52.139149
-26.204163
-38.360764
35.765007
23.170568
4.416501
4.028468
148.780380
140.957840
141.869339
154.264328
140.952850
14.490380
3.321012
-24.253149
13.769824
-11.687372
-151.611694
-39.356121
16.510538
-12.826568
141.055298
144.113342
147.325577
128.254288
144.937607
167.664230
166.090118
150.355804
154.846054
162.126312
152.503342
127.913506
125.063873
145.281799
61.390175
143.154037
172.555786
167.481918
148.591644
117.573448
142.277878
156.825500
163.903351
143.462051
157.164627
138.628326
123.845451
156.391495
-5.943298
-0.656408
-35.763924
3.340995
7.270329
19.366570
162.610916
152.715775
106.100960
122.139458
123.125412
146.762024
144.807404
139.891754
142.152786
134.672775
103.860970
158.747391
145.667480
142.596878
163.260727
168.034943
145.136810
137.288696
146.138382
47.675720
-46.615883
132.333786
120.909149
150.239426
149.915100
127.060349
161.983627
149.844589
121.651894
142.358231
159.918106
127.338280
179.713318
151.516174
154.655151
-168.447861
-140.216400
117.057594
-142.168716
-159.126785
149.643021
-148.977554
155.097900
-178.095749
-143.976089
-148.771210
31.039309
115.096413
-161.894516
103.694939
154.382217
154.292953
143.681870
135.460449
134.078888
151.899475
144.987610
145.683823
155.449936
165.370285
147.435867
152.032379
146.071808
128.439041
167.191864
159.975769
139.878799
131.761673
121.949112
171.482513
141.368835
128.694412
145.892471
122.381531
139.253189
137.270630
157.766495
55.370064
71.264267
62.049377
144.012802
163.337128
15.831114
-28.745129
14.996242
2.860607
-8.406814
133.304138
143.251633
127.837013
138.074432
147.506775
0.086229
-11.274158
-16.470186
-14.015632
173.021652
133.067352
161.798965
147.785629
151.520355
141.127914
170.022980
112.864960
155.301315
-33.352016
-15.733678
158.472748
133.255081
122.275871
132.716064
41.150345
116.007195
144.387466
143.467682
134.688034
141.538879
113.603043
122.026543
145.723145
162.635986
158.127762
129.689957
142.152847
134.428070
-163.579422
162.897995
153.727829
154.086258
146.495316
120.003387
150.178726
127.247742
138.253052
162.263000
150.916672
6.555831
152.361908
143.410675
-8.941647
4.855226
-34.654133
147.686172
149.153641
159.764069
158.638916
134.228775
135.354568
140.901382
154.104324
136.588943
161.395554
150.457367
167.370422
150.899918
150.981018
141.394119
155.509399
152.694794
149.178665
133.819702
144.627853
116.893448
142.815964
140.964813
134.711807
151.565445
149.666977
152.470810
152.966812
135.023438
159.579803
153.668320
148.022232
159.004044
145.432510
167.501938
14.711125
25.976250
145.654099
160.389877
144.764023
119.403992
155.032257
146.247467
132.212830
140.348282
165.974945
137.249146
140.192474
132.590134
-38.860645
16.966133
-21.695425
132.366333
139.546402
150.607162
156.181946
-38.332672
-61.827034
8.065868
-50.687496
-45.718929
14.953552
-5.740985
-3.039635
2.707977
-35.785397
-17.753807
112.783432
137.493729
150.741837
137.278931
143.538651
141.611526
125.275154
127.866982
137.312622
120.817764
141.382538
145.415726
143.048203
143.290115
139.766388
161.667679
136.449936
173.817261
-178.259979
151.758148
148.385178
102.232643
156.813980
114.291458
163.226532
-170.554047
153.272064
143.663818
150.028763
158.436691
144.667526
143.858505
153.804962
144.866806
161.547638
118.934982
144.870789
154.308289
146.490952
155.097443
157.654755
152.033737
172.525162
149.496613
128.248566
-33.822098
-27.892267
24.748867
-41.736549
142.542999
137.555908
128.134048
135.432587
157.857407
-12.236284
113.456207
-25.440281
11.216524
-49.842979
-5.474465
-11.619914
-60.855488
-23.433655
-23.529657
-19.201706
-25.142097
-51.458179
-13.450994
142.414261
151.505692
145.880325
155.598877
152.473114
161.866348
123.367416
145.926117
150.223663
147.569229
126.131195
155.069839
159.846680
160.942719
136.541779
168.594482
137.755142
151.310532
162.673767
173.640381
160.733307
161.093567
154.865250
136.287369
169.099304
-31.007967
-28.482519
-0.512055
-3.712303
17.087936
22.760691
-13.980378
-32.529194
146.355087
172.913589
174.561264
136.217545
146.751892
173.877167
125.453468
145.784805
145.303406
152.835236
145.324356
151.566162
142.754013
145.089615
152.970413
130.300110
125.275513
137.640381
148.178482
151.237900
149.262772
148.139832
145.433395
150.256729
139.611877
164.382965
163.756683
143.117798
143.585968
162.932617
-3.868726
16.378744
-43.011658
-26.787992
-4.746026
10.320718
-8.948895
-17.329376
-24.131119
20.237225
11.564578
-20.148022
2.889408
123.857224
122.845428
139.391174
154.375870
118.020554
169.615616
150.679626
149.097321
147.890640
149.799484
141.392609
142.653839
121.509850
150.832245
149.608765
160.014908
11.058698
10.942260
174.244583
107.276459
160.507156
135.288589
164.785217
144.866714
151.808517
124.731239
152.824677
10.359987
116.123238
135.408005
167.577896
148.891907
146.985687
123.071205
154.415237
25.660152
-31.194927
139.760757
146.705872
141.032364
148.409760
128.537903
166.181854
129.459152
145.755783
150.851822
134.418365
132.903748
145.628845
18.707235
-26.535666
129.593338
137.782623
126.830116
155.737442
130.373566
-16.810843
10.054847
139.984009
144.975739
-41.041546
-6.232090
-27.624041
147.915909
151.755219
129.447784
138.862000
144.788223
134.246628
159.239975
-109.330559
-49.165501
16.821018
19.203325
-47.409328
-47.618309
21.850634
18.771536
139.299026
144.096405
21.437130
1.667770
143.763779
132.454544
154.599152
162.764984
157.460251
24.714901
8.104622
5.699698
10.804234
-39.728973
-37.284939
158.217346
149.386566
166.208054
145.082123
144.963028
148.339813
140.307846
147.794647
141.233688
137.208832
-10.605543
-39.417076
-39.648254
-17.641794
-5.512066
-33.673931
8.525049
-54.487637
0.878710
-39.942680
135.505966
136.025940
132.110428
153.630005
147.103973
134.938995
146.266129
137.727859
141.045197
2.280446
26.018656
-36.342098
0.654019
3.083690
8.431353
0.250229
132.981567
-16.688251
-24.528090
-40.212513
29.106613
-40.260990
-34.898113
144.906738
125.890953
166.069717
143.443329
146.948151
142.394882
50.639412
-44.295200
-36.416180
116.739891
122.233101
130.330292
139.241974
159.585266
146.292542
141.622757
146.472137
176.198044
133.290527
146.086182
-11.978176
15.122686
-8.132238
17.037809
-33.037102
-0.710243
8.120787
-15.619130
-42.041515
156.476349
146.438980
149.786163
134.520691
143.606232
161.106247
171.969559
121.053650
164.561218
126.217133
1.987019
-7.367855
16.876654
12.227128
10.618060
15.749500
-53.495232
-8.921652
150.649857
43.193665
-7.467580
9.860611
-5.985825
21.584629
-36.261532
9.784843
144.701569
161.481186
148.926407
134.579422
136.905731
128.255371
160.917206
136.946960
121.785439
119.431709
161.069031
137.242371
143.529968
42.471390
13.480253
7.017134
-24.977568
132.779724
112.844421
149.397598
138.873184
107.669960
150.080948
144.769501
152.858292
175.989548
157.279602
125.979446
136.815948
134.961334
-15.750834
22.300983
36.042797
10.774534
112.260925
125.125900
174.013123
134.497803
147.428802
164.013809
153.538193
136.235733
161.218140
155.160492
137.809036
134.110718
126.369186
178.478638
135.671295
130.539368
152.682831
128.940002
159.230423
152.265915
125.608635
137.743210
1.186797
152.462585
-27.178530
23.370104
12.620152
-1.631349
-26.088745
-8.413259
1.300256
-7.354153
-97.906586
-51.703903
-15.127058
7.823631
-40.642567
-43.687420
8.301440
-3.888467
122.150864
154.911926
-15.983686
-4.444176
11.660688
-32.146915
2.156584
-14.556334
154.649445
135.686996
140.755951
121.531479
-11.848492
138.433212
137.778519
136.456406
130.765030
149.703751
133.524841
151.215851
141.901413
145.669846
137.638245
142.704727
159.436752
134.160721
-176.742004
-175.063538
134.874405
169.552734
-45.823044
-25.124674
4.017027
3.214854
-47.123478
139.166061
167.841644
156.397476
130.254013
153.027924
8.131056
-17.069542
151.647125
154.441696
140.440811
140.379318
152.799133
145.060806
165.464111
16.671904
-13.306561
-38.965736
23.787361
152.602249
129.041397
150.367477
-85.663765
126.667213
151.664368
135.315521
132.508575
159.697952
129.622375
121.963486
144.283737
155.483536
175.684738
142.317291
151.111984
126.201996
156.384933
145.371338
143.223236
141.426910
139.812897
122.629486
119.195129
174.978500
135.763275
134.838745
131.827118
164.744675
122.873734
155.159424
139.525436
141.160690
131.534195
164.831909
165.417496
147.564453
123.784248
160.772842
132.024414
146.002502
131.866592
148.579697
149.289566
124.887581
160.091248
125.565727
126.453362
146.419495
158.810333
114.117226
144.326004
152.471588
-10.582360
17.349682
165.902100
127.951073
148.176834
160.542526
135.602875
144.593887
154.500702
154.707169
150.470871
110.052010
129.210373
142.062607
134.288254
135.374817
106.159767
129.626022
160.872070
157.555496
142.932190
6.649685
-33.124699
147.274338
139.661850
156.828278
138.149231
157.986328
172.042130
137.787933
163.819901
145.155930
123.603233
154.344025
115.384727
177.621658
161.064926
146.963837
166.360123
146.933990
143.141190
155.448883
169.883606
121.579475
165.101440
153.250626
123.576874
39.545940
154.008499
143.923752
166.568344
121.470894
165.665024
145.423492
142.815826
126.578766
166.087509
131.368607
137.288803
126.012680
147.892029
157.128555
126.120064
155.325363
178.497009
138.364182
139.314026
131.964081
130.092392
136.319565
154.878250
148.191696
7.542646
-11.513599
-44.835857
-42.229134
-27.481949
141.334335
147.889359
137.296265
135.805695
170.282990
156.040741
146.014099
170.043930
146.158524
149.034592
146.835419
136.609711
153.605835
148.023941
137.518097
153.057556
134.094040
156.550629
160.503387
134.712784
-7.034584
-5.546693
-18.978466
11.803766
-0.299361
128.787598
145.996246
-5.319645
20.773115
106.594498
123.551025
148.855347
134.375793
141.080658
118.742767
152.826096
155.675217
144.978851
150.823044
149.541031
1.079015
150.879547
127.681038
148.046799
136.602432
142.978394
3.800554
159.763168
-36.021591
-14.028176
167.916336
159.256897
150.358994
130.086227
167.472183
152.874069
143.058334
141.024323
124.576225
174.544601
156.576309
132.582947
120.481445
155.690445
168.264069
131.051041
147.783264
-160.262405
-147.624802
-151.266617
-153.388336
39.763676
-171.301651
59.529205
145.022476
150.012665
154.445862
139.147858
8.886924
-42.298538
-41.108185
38.311886
-22.945528
19.031898
-3.669491
3.871661
-20.927889
-22.863255
20.346157
161.725479
160.613861
138.821899
165.645737
110.742226
153.207901
142.604050
179.403229
-2.923823
-40.059822
-15.385715
-42.112286
136.687820
-174.634430
129.231552
118.509460
120.585739
104.989998
123.616020
137.363953
164.056519
170.515244
152.116852
137.916946
143.356384
153.197220
160.952805
-36.471828
-47.771481
142.962585
5.438767
-45.421368
-10.575031
-29.848885
27.985296
13.336530
-36.970467
27.597174
-20.181883
-0.610698
-18.515802
4.141700
-47.732841
149.839020
156.895645
144.034805
138.698532
147.561417
149.509537
146.114899
-4.153646
-33.131069
-4.080583
9.463712
14.551306
-2.284562
7.649475
167.312683
133.053055
163.614655
-20.919924
-10.521584
-0.202709
-43.444649
123.078514
140.605164
165.764984
148.756607
148.685318
141.202011
125.540085
134.911453
126.689186
-48.621365
12.372389
-0.094873
-46.098293
148.043396
134.228714
140.834061
140.962418
154.377518
144.521439
-177.518311
148.144608
117.200928
155.308014
-177.295929
146.400986
-58.157970
-2.312661
14.120427
164.206314
170.051529
162.415009
124.044838
119.874840
161.924698
158.239853
161.378128
129.172333
134.217148
126.749863
-12.398183
145.678040
-0.897003
0.640108
-14.426463
-27.741949
4.404911
-45.767757
10.195511
-74.142662
-54.724773
151.422623
141.892776
144.468719
156.529907
144.147079
145.947296
131.821686
127.794365
167.166504
-40.572758
13.813946
1.996942
-20.916641
141.515945
135.661987
148.828888
166.712631
165.100906
160.473648
153.820877
145.314468
138.462677
145.786194
145.180969
151.308472
130.710587
106.137840
161.079346
159.387192
147.713425
164.113495
147.311111
150.220734
143.870499
130.381195
125.745743
168.173950
168.093216
164.587448
151.318222
161.683365
142.484268
156.146805
160.087173
149.211807
166.199478
155.149170
144.533905
138.366409
136.425293
147.954269
145.261475
-2.923287
25.572710
-32.818974
137.036743
151.780319
159.780975
146.733932
160.025665
138.073776
177.197739
123.545517
5.053576
-28.166363
12.650642
-29.583818
-71.758080
130.623230
140.278992
149.190140
169.522308
131.909790
149.252380
169.844009
139.333206
127.088203
162.937820
159.386993
119.193771
130.568100
21.983564
-143.678360
14.103732
55.026978
16.319307
26.692791
-37.801613
-37.221466
-10.174130
-51.434223
-3.498327
15.121444
-43.671310
12.619965
-6.975386
-44.057800
-43.923058
-22.725515
-16.746225
22.668463
-27.387280
17.792372
10.885278
26.312794
-56.328724
-34.767849
-44.764301
4.097967
-42.321346
7.271544
11.454129
-49.417542
5.173127
-7.141359
-17.310173
16.197962
-0.561277
21.282740
-4.487772
13.393322
149.253738
136.301300
161.362122
149.870743
135.720428
132.546112
138.773315
113.218605
148.904495
150.199783
146.348618
152.693008
171.099335
136.708572
166.378693
109.391289
124.313400
153.468735
147.655945
144.746719
126.342125
140.458435
165.423538
115.166832
164.919739
167.339813
128.672668
169.401443
117.773697
122.290405
152.869186
112.679253
160.488586
166.380280
140.986145
147.872742
164.829758
112.447395
111.389809
-17.360489
7.036284
136.240936
158.900970
125.481087
125.335411
176.703766
-176.546844
157.189255
145.744370
152.537109
127.400681
146.721588
139.793961
139.967590
132.179321
-28.612782
-14.618735
-38.904922
12.472594
-23.269350
-8.554762
-1.821234
7.860949
1.559218
-7.227269
-9.284719
-2.330618
-2.262697
144.018707
151.883621
146.327011
137.184799
138.981262
142.463211
148.779510
174.550613
-1.965529
-9.169840
11.113579
4.157605
-31.357943
-1.798200
-34.830734
-16.218002
134.171951
133.953674
147.040421
98.361641
149.064758
150.335815
146.818466
151.052338
18.492041
-37.435135
-14.865271
-47.350857
-21.910866
2.801279
-6.521703
27.123337
5.507158
-42.555393
156.533783
146.637726
136.275742
69.993858
149.512741
97.823708
148.281067
139.773941
17.137495
-46.917358
2.205490
142.987747
119.661026
165.323105
149.126251
146.337112
151.683197
165.635559
160.408096
152.237091
142.996262
155.359024
150.936188
137.896255
138.164093
148.251572
150.374557
143.494843
157.772446
145.666336
151.730270
171.423080
143.867462
141.156723
140.097580
29.074816
-8.524589
-6.937658
3.903144
-39.863636
1.726804
140.202957
142.325195
159.875854
146.367371
2.093869
127.557777
20.404814
121.559341
130.466873
158.113647
138.435349
139.111389
151.700302
136.144821
178.645203
131.415039
124.786140
145.523941
142.174927
134.311050
163.813477
145.534073
135.861237
140.807358
136.064850
149.431915
172.434189
127.874428
135.216324
151.108566
-14.630908
163.563477
138.938980
147.506622
146.007370
110.446251
167.713577
156.214233
142.118286
152.077698
161.209763
115.637756
4.534707
-22.948830
-37.936283
-49.510166
-28.134476
-45.433521
-28.490231
13.107864
2.485616
136.249893
129.738922
173.786636
148.896637
3.522867
-46.615711
14.687141
-38.556190
-31.473787
1.365014
138.209518
157.846313
149.395538
-22.831257
7.245325
-47.034000
-37.191837
0.052339
-30.362942
-0.209357
-7.213900
-34.715576
-33.405380
-12.864432
151.937332
150.436691
161.475861
131.138824
148.701019
142.269638
-155.825684
171.636169
176.072144
144.555679
160.378159
-40.113869
135.259842
133.800552
142.447769
133.885162
147.460846
175.195953
128.346298
153.138077
157.291061
130.025528
150.598450
176.452042
139.481903
131.561966
144.228714
148.024323
144.402832
148.227631
141.424469
143.435791
159.075409
126.960449
121.985176
133.128952
150.337448
144.308197
-160.376999
-35.512619
138.065918
148.872574
137.023636
138.573242
-31.295912
139.256348
132.180664
147.333237
162.286255
141.543823
143.888382
129.711075
158.422699
-7.804163
-29.165535
-41.475849
-33.659340
143.125488
121.027367
-178.602249
152.132736
-17.722691
-133.024582
46.169994
13.433983
-166.234436
-23.456932
147.535645
162.009888
154.173965
130.354889
118.786148
155.904984
148.577057
115.778923
132.227371
150.478546
156.793701
152.199570
172.791595
-0.200769
-50.497932
-50.532063
6.667592
-22.604374
10.698126
-2.532268
-41.873505
-22.576715
-45.106003
-23.609674
-166.605881
136.257751
160.186386
13.591611
8.864790
13.391819
17.843222
150.052032
134.261902
149.670059
142.221710
150.262726
150.390762
-18.859222
14.637653
-37.423264
-41.171276
-81.331200
12.283824
142.363312
-20.898737
-42.802658
38.190968
-20.969307
149.084503
138.981659
121.889252
131.553299
174.472015
-3.624716
-2.993167
21.979931
-48.526909
19.740318
73.484688
-37.108772
21.299461
20.231525
-40.428158
18.230461
-28.938915
-27.895882
0.219397
-45.711960
-7.536295
136.538742
147.964569
129.193344
140.962997
142.143707
132.033340
146.414352
159.372574
143.506500
154.223526
137.197861
160.223373
137.786606
137.029297
140.951660
143.561081
158.547867
170.045822
132.158875
132.892532
130.652527
158.188721
154.722397
151.168915
151.100281
11.245824
158.686951
126.660362
148.588745
139.019394
159.839905
158.040421
132.531204
14.124067
21.506554
-65.140533
6.853032
-29.023733
-26.328930
-166.404602
134.382050
166.816132
178.379715
149.862076
144.341949
-42.800114
-45.042877
144.482101
142.698074
22.590588
167.850983
157.828842
-38.584339
160.813400
109.198563
40.311634
-163.238022
137.350708
125.958572
148.699478
-62.456215
28.067528
62.049965
-14.374667
4.533368
-5.553861
-43.035461
123.590050
162.881927
156.556519
165.277557
-179.873322
159.948593
137.856384
136.010666
145.263580
168.334274
140.115997
139.672531
156.061371
140.769211
142.717255
151.257294
130.633148
149.904510
143.057388
127.374466
138.764877
160.976517
162.142792
127.490486
158.219879
133.507034
151.239853
144.625092
139.741211
132.442993
150.332626
143.865448
162.219315
162.153259
151.237747
127.289314
133.677399
113.357811
142.731674
148.052185
157.765152
148.454315
-176.713348
-161.709808
-33.926289
29.150597
4.511930
-45.526985
8.631194
-25.116596
-15.755589
-38.014175
18.489361
-42.846916
-3.232466
1.079015
157.223099
153.766953
145.126266
144.255630
153.837128
-1.060171
10.574826
-42.824799
-12.320657
-33.858360
5.446545
18.174419
-16.052845
-15.283272
16.391865
3.672904
24.365879
162.333527
140.263367
148.512070
156.620056
143.522949
151.333481
149.990707
150.089554
167.309784
167.042130
151.393677
135.787384
143.969406
152.764847
139.946014
157.926682
127.685600
134.079620
140.830582
158.204910
124.907066
157.255234
151.407181
141.833832
153.352783
130.480988
152.648956
159.263611
157.320297
137.563232
123.975945
136.828430
148.633514
157.692307
111.205818
21.814075
-21.473030
-22.347313
-7.926373
-19.657148
1.170527
0.624010
149.684280
139.692368
1.699848
138.808014
150.448486
145.311142
169.175446
-176.481232
142.714279
142.658463
148.152283
-178.997696
131.488251
137.778503
159.997070
42.962460
37.328381
171.995209
-125.064171
34.219105
19.307505
24.201492
40.060299
25.276569
12.179582
108.807831
-162.273697
176.165527
173.014648
60.730366
32.311573
66.263695
76.955360
144.667557
137.132324
144.151352
123.786461
135.167694
161.987549
160.729202
148.638641
167.502457
132.582611
155.099274
146.504547
137.026947
130.128235
141.568665
134.174622
132.062057
152.369690
142.345932
145.208435
139.503571
139.788864
141.583588
-4.665434
-31.563187
119.007286
132.750854
112.610214
147.313461
142.396484
130.875702
151.712692
8.197835
20.149132
7.471390
151.889481
158.636200
132.811981
144.974289
141.259247
153.625732
13.149572
4.586035
-5.027339
148.952606
120.630478
140.829712
164.815628
146.673065
120.171654
141.005951
141.300735
138.150970
138.968887
160.029327
126.467232
147.920441
152.949432
143.967560
131.702301
138.799347
152.989883
157.418640
149.889069
152.080124
161.890579
146.369278
10.532258
9.044092
-33.979427
3.150886
-32.521561
-53.133308
-22.383991
-21.495428
35.664310
-3.066820
10.093834
-43.493591
140.024139
151.519623
139.771530
147.245483
146.318634
132.308044
141.788101
147.614868
137.970840
137.016998
132.691345
141.644928
149.636993
147.993164
146.375488
138.179779
148.631058
143.307602
155.909912
148.745926
148.297516
128.835754
146.238602
141.987091
146.235687
105.864418
162.064758
135.093521
150.971054
155.798782
137.319901
163.067291
1.240331
5.654126
-59.602993
46.395786
160.693344
25.651901
122.597000
-157.901718
-153.623199
-161.677994
-150.941452
-162.047592
-179.222153
-178.155579
77.180687
71.699455
64.219521
31.436090
-36.659271
123.631210
136.942886
138.483200
138.744385
154.149292
-43.263596
4.366863
-19.663006
-48.504539
-17.563829
9.825071
-8.196230
-30.267237
-14.743447
154.173233
174.371719
-3.839002
-1.772219
18.678549
-5.648994
10.102968
-22.731667
-52.493385
-6.932058
61.512707
17.510006
7.572222
135.585922
121.109604
127.403023
150.782990
165.592651
159.083969
128.934982
111.740784
134.531067
141.210190
153.444351
149.442184
136.861664
139.118942
144.621887
150.959869
166.230621
166.159454
148.398590
144.695358
143.109421
138.640701
165.751724
167.932617
137.124039
133.317230
131.968506
143.437592
-30.186825
-37.715881
-2.288243
22.274969
-1.396898
-43.073174
-45.813118
15.133692
128.289093
171.388443
-23.884544
0.943568
-27.266647
166.644302
149.007080
136.551346
164.545486
-7.561874
128.812988
145.151825
178.165909
164.416809
141.952805
138.938873
134.481186
115.345238
7.234078
143.298264
112.846230
147.176392
-166.196625
159.578598
151.369858
156.090485
142.999435
124.810577
124.536636
157.716461
141.204147
136.304916
126.760597
133.159363
151.333221
146.265381
137.899719
7.069743
-27.116026
160.497375
106.280251
158.964447
144.732880
145.955811
154.492355
141.284332
125.996696
131.235992
146.182571
160.012360
130.711136
142.450592
136.486649
134.769653
157.937164
151.594498
147.996338
160.300919
140.521851
147.357910
157.727768
142.715256
159.679596
144.460144
-174.454712
138.443787
149.660507
162.893341
142.341568
138.541992
149.740417
151.519165
151.314453
158.280502
146.747208
135.586136
129.159500
138.259140
140.836548
137.597137
152.759583
136.901825
146.341324
155.600311
118.604279
177.254745
136.090332
159.470810
135.240402
156.974838
156.742142
147.323914
144.905563
158.858475
144.023224
163.984665
131.299530
145.382828
145.178391
154.097702
153.129807
142.541107
159.932678
135.673233
145.317490
152.938675
150.092712
166.897156
157.198700
146.011017
117.394333
138.113281
133.191147
161.063492
143.311676
149.535995
142.190643
156.203064
157.890121
148.774994
164.298248
151.919266
167.663010
141.699966
141.678970
147.695145
152.949890
169.969147
169.978668
163.329651
148.619110
150.196594
146.750839
130.240356
143.948746
161.489120
2.573746
4.769002
-36.298592
2.466565
10.199080
-9.246583
-1.354219
23.797688
8.962956
-7.486608
-7.201597
101.975136
160.037277
138.802567
177.577377
125.287468
143.704773
153.227325
160.955200
158.855240
135.228973
126.325951
138.175262
150.642197
143.171326
162.330215
141.600784
109.296234
171.663742
113.008080
146.330551
146.998383
142.535141
5.766091
-38.946667
-31.533312
-9.420370
29.440935
-42.334217
-0.683283
14.241510
13.232914
-5.122849
-8.964513
-9.957397
0.945226
117.841644
118.844833
-36.853184
110.262016
-179.243073
141.200882
147.161926
98.410683
142.832245
141.794968
142.696442
146.450928
122.959015
151.465942
149.708923
123.459473
140.289032
150.062119
20.018993
136.373627
140.089371
131.843948
153.279770
140.035797
133.151825
165.227280
128.711090
158.611206
148.349792
149.599701
150.447647
133.774979
143.176224
142.796707
154.071411
120.676376
-2.047366
115.642662
154.676758
155.690628
136.130280
125.285019
175.612106
149.688263
15.562690
128.766968
156.168198
165.032913
148.919418
161.763000
151.390076
149.690735
139.171066
154.328049
130.482101
140.219162
154.700394
143.573624
134.001022
147.207733
149.106171
118.472328
156.399414
152.739655
136.557068
159.150864
-151.429169
-159.734619
-178.984695
134.232315
149.440536
134.708282
151.330307
136.128311
108.100418
127.748276
143.173630
166.657440
135.551498
158.557465
129.079605
159.594849
120.923355
154.910049
126.351646
114.100945
142.921188
154.027954
-17.433443
-38.967049
-1.010269
23.198568
-2.866828
146.353882
133.583832
106.913010
157.187653
153.322403
150.846283
153.912064
124.662201
137.252228
124.215927
152.866455
127.441757
155.958115
143.520157
127.042702
145.095154
143.583984
149.795609
169.289993
1.481077
9.716323
-48.859985
-45.914734
-23.178951
49.590847
-17.762239
-18.851847
13.502972
-31.912886
-38.220749
-47.560291
12.189241
-29.905487
-0.473126
14.991252
-32.834072
15.199858
7.894711
32.865181
20.328018
-20.541254
-37.312229
-2.080648
143.781998
155.926193
128.231781
131.360489
175.364410
135.111252
156.534454
154.760406
114.112152
143.806625
152.561447
151.505173
142.758652
130.212708
155.151398
146.956772
139.457581
157.167801
-4.022046
-53.923203
28.840431
3.472318
2.176728
5.593839
-5.744739
-7.258311
-53.652252
-56.727489
-55.811672
168.720322
133.865219
120.550346
141.234497
156.849350
157.735748
163.907516
166.577408
137.768814
119.366035
165.750626
148.536987
140.708771
134.311310
166.372650
146.103455
145.798477
143.351395
143.099060
157.797440
148.474380
161.115005
107.762047
157.223770
-1.232894
-13.321465
16.487017
-48.980820
12.375544
-5.023051
38.264050
10.939884
-37.913055
1.995373
-7.051434
10.552193
4.414195
-14.512994
-19.332090
11.286361
-0.697174
13.652311
2.091251
-32.702194
7.067385
119.930969
149.407623
149.265396
141.166885
149.619553
145.837692
165.663940
127.430397
170.549545
127.659042
-12.741483
-11.670721
10.576184
5.600737
162.204788
167.394135
154.496475
148.796097
159.836441
142.349396
138.803879
151.758316
120.058517
139.532120
143.202316
169.160324
121.299553
161.765076
151.038040
149.981079
123.726974
141.201279
128.068451
128.960815
172.456406
159.879333
58.502823
27.508312
14.475948
112.781212
165.199768
21.016197
-39.449776
32.747993
17.141666
11.097072
-8.279366
-11.902493
-9.609097
-6.615031
93.296745
162.186172
-51.311413
1.202359
-8.035460
-6.050742
146.764618
154.165298
166.474991
131.788818
130.239304
145.866959
137.688812
159.493790
149.506775
152.985092
143.979599
144.645096
139.048981
148.106216
169.114380
134.120590
140.169907
153.851852
139.394180
162.376312
168.451477
112.134666
153.869507
132.886246
129.737091
155.254776
134.845169
151.475677
148.046539
155.449936
128.552490
165.926849
157.476227
-2.750223
-33.426361
-22.837936
-24.790363
-27.625175
-52.543861
-40.147133
-14.451486
170.335464
126.621773
141.747238
167.088058
157.230438
155.760544
142.370773
148.314407
142.205688
10.525529
172.135803
-32.422535
-2.039320
-6.876604
152.637131
139.905304
150.306534
155.664261
156.196106
138.604584
123.867401
124.217857
142.687119
152.112747
155.207077
139.700867
168.085022
139.286484
148.443542
155.136734
147.901749
142.528732
147.814056
154.780197
166.534012
-15.106839
3.398284
2.202471
-9.722472
-29.021086
-14.680027
0.315899
18.635807
-8.509069
-10.802922
-18.595463
-5.181075
-1.697544
-4.098111
-39.398289
-41.584297
25.670498
133.131302
125.595741
147.937592
3.429825
-6.077283
-45.877045
-38.821209
-1.070823
-20.408201
140.699127
124.362862
149.181534
172.689285
136.474518
151.096786
165.336929
131.534653
138.532883
-175.963364
155.494247
146.745850
129.258392
173.994843
131.705063
103.360085
11.229772
-41.297062
-28.607382
15.064994
-20.011330
53.990906
-25.998983
132.122162
151.998993
141.225540
153.925583
137.165924
137.051331
170.321014
157.911102
149.681839
148.256439
137.186752
135.671265
160.952377
168.266434
170.631607
139.399780
148.741821
142.908310
134.316513
154.551468
130.231598
-23.618950
-8.606583
-54.328938
129.566010
154.852249
152.116333
157.110977
141.070343
-175.210114
160.087372
137.390915
161.038513
111.658997
162.214233
157.682999
112.427986
145.335114
150.899261
147.431305
135.615311
157.438461
0.676664
3.025756
28.311880
-34.711258
15.156291
146.232437
150.087952
139.073151
146.480484
169.839035
148.149536
150.670578
165.317902
148.928436
119.665138
153.620361
69.561127
144.159790
153.002121
147.617844
4.975593
121.892776
142.110596
141.331604
149.399139
121.018402
149.133865
127.837036
146.733795
129.292801
159.958603
147.044678
137.230515
151.696442
107.544601
160.388626
121.914703
178.975296
149.441391
137.754990
155.287323
123.901329
155.671143
146.860535
166.969894
138.276291
147.985672
106.493591
161.150085
101.363571
-29.540720
130.935349
148.764893
150.383774
144.121460
162.182434
172.248978
114.801720
150.974625
116.967392
-178.737915
168.177155
148.844162
137.622437
153.130402
154.498688
167.953308
147.053467
130.729965
-30.245977
1.436813
152.154251
148.664871
124.981720
130.891129
132.723984
147.668900
158.645935
152.048157
145.626831
108.895561
148.332718
125.645477
158.532486
147.380753
166.491379
161.358002
133.267487
171.812698
127.319298
153.001358
149.178864
148.057312
149.677353
142.541977
142.759598
33.027782
31.025881
129.806122
139.618530
166.401169
147.509750
125.587105
172.271454
124.341385
128.669342
130.638321
169.823471
167.824783
172.461014
145.649460
149.572296
146.819656
137.283920
139.355057
6.802878
-32.029682
-6.981991
-33.504669
-31.045984
9.115031
-12.921370
167.728745
161.402557
112.717880
147.415039
109.237930
143.327301
144.831100
121.603836
162.313705
139.019012
149.546967
113.592896
163.395935
120.268997
163.951935
145.932968
129.725784
129.571762
156.276871
142.601562
170.910324
-26.655384
-5.211693
20.691877
129.221527
138.643738
139.028946
136.081055
150.497177
151.815018
45.407932
118.759850
166.937119
10.398108
16.594677
-16.362627
15.893612
-20.889038
8.661363
-12.163546
16.485201
-0.199792
154.344757
131.316742
147.979507
164.863647
163.603424
148.595306
140.150223
128.493988
118.757011
137.264465
171.905273
141.799271
135.256363
137.671234
154.042084
130.418076
145.986954
140.979858
138.063492
136.177689
139.191483
148.691269
148.798264
142.393585
140.691208
126.392860
142.006500
157.715866
140.313293
159.768814
118.512489
156.129303
158.086319
113.020760
161.186539
0.594132
3.592486
138.595673
142.175354
109.899681
148.384506
138.408005
122.086975
141.264603
163.962845
167.124039
153.019989
137.736237
150.817978
140.087830
160.120300
-37.617550
-42.556976
155.524048
161.066940
168.390839
166.587189
131.639877
133.803238
160.025452
147.389221
117.974228
143.432404
159.032990
7.284376
9.351664
-10.948842
-46.221092
-5.931677
145.169556
126.075371
128.885147
143.225006
144.037811
144.270615
113.326630
144.002151
153.682175
101.801750
132.240891
124.505821
122.619835
148.203949
164.481567
139.445908
150.079330
144.172913
149.983261
171.047775
169.123032
156.445663
134.802155
141.644989
154.499969
155.580994
139.385300
141.666290
154.206009
126.791267
-6.854835
-50.501488
-25.202221
-37.720268
12.385961
-25.008204
-2.123016
11.013259
-31.548674
4.106704
139.374649
131.321060
172.817932
148.263657
117.720474
144.890350
144.897125
156.185394
158.501740
146.140381
139.992355
162.406265
153.899170
151.794327
-27.640564
3.888315
158.042877
148.749069
139.330902
127.004913
128.200409
125.519104
141.795959
-39.192432
2.251598
21.622957
-36.849995
133.524200
153.193436
147.032013
-6.457039
130.099380
153.837997
157.851074
171.595062
149.759964
119.028664
132.294662
144.208542
132.586075
150.069794
134.913055
163.580017
150.316971
135.630844
123.676949
157.636337
149.867111
110.860825
142.626541
145.033676
149.852707
164.652374
166.333954
145.359177
122.213539
152.161209
146.402817
114.723824
-0.167859
17.143429
13.173615
-24.373007
12.761518
-23.405283
144.391174
154.009583
139.111786
133.779861
146.758179
153.933975
127.422676
0.754851
17.900976
130.978943
147.406372
149.012482
151.495255
162.586929
147.413528
158.340103
137.365158
135.794067
136.442032
150.803711
137.368454
126.236534
135.097198
162.090134
153.872787
-37.784370
145.766769
148.696793
139.113541
160.952118
121.033379
153.130615
146.614563
155.389801
133.732452
127.343597
162.565399
133.294952
158.280167
148.801804
117.979965
169.150330
150.603439
166.114258
136.829254
145.424255
159.046051
163.553345
-18.579145
-34.849022
150.066528
159.062286
-32.163357
-45.254154
13.681840
7.989178
32.660793
-3.700417
-13.080822
18.013739
18.075665
-7.028697
11.046247
-16.264086
-17.004898
-20.377897
-0.850648
130.703827
148.977127
164.699203
10.610366
159.010437
0.933141
12.410296
24.130125
-22.697828
-9.874620
-8.460626
-20.836803
138.224548
157.978271
128.179276
164.252899
165.482330
151.813263
157.887909
124.968712
159.949799
148.312714
162.136383
152.581177
136.552612
154.948868
115.499092
156.337921
144.265945
131.066391
-179.864380
132.175552
140.797455
133.336243
151.143173
156.287842
130.177292
137.487411
145.292542
154.381836
138.130875
153.942017
147.725998
151.633743
163.647247
-2.586188
-10.128382
126.295288
133.121201
162.116547
149.786194
133.663712
168.390335
151.106918
151.895325
168.899887
144.262909
131.262375
160.105820
140.496933
143.303482
129.294037
164.454498
159.825226
145.087479
166.540314
154.695587
124.053810
140.254807
47.749138
-48.476421
-44.231136
-12.815210
11.116112
19.896738
-44.077305
-60.316196
6.050548
-116.707001
-1.580658
-46.354244
-39.040443
-24.448072
31.858326
-42.170158
-41.015156
2.384580
0.740457
142.003189
-125.175064
-143.863739
145.070663
130.399155
124.958412
149.529236
118.507355
141.115646
128.110260
176.378082
30.835154
-46.505615
-10.285681
-45.280285
-52.183586
4.617788
-8.327442
2.035286
-9.298954
-28.816423
6.847477
5.026793
-11.953534
153.730972
140.763458
-19.678751
43.670200
19.137182
-33.093456
-43.432144
-27.935200
-30.920284
10.216403
-6.490177
4.227024
5.222171
-8.999118
-41.690578
9.483339
-31.590309
6.137022
-25.483280
148.539810
162.867035
130.213303
143.461609
144.263046
119.739685
160.789581
139.334656
140.115295
145.529922
150.189316
156.612808
154.495255
143.392380
146.796722
151.219833
143.038483
133.427734
147.336456
164.662155
171.835953
155.851868
172.881744
-7.015791
-39.222416
115.079239
121.266563
-35.167572
-38.286411
-1.124484
-13.313385
-45.761692
-0.466881
7.989866
-36.236675
48.312813
-43.355591
16.985292
8.942371
-3.899982
-3.906203
-45.276489
11.025462
146.514587
142.610458
149.559540
136.412537
146.671127
143.652527
139.853043
154.014282
161.955353
119.400528
144.201248
144.005859
145.949997
-176.479904
159.432968
121.496193
139.168777
148.932465
148.049133
132.468994
133.904678
156.323013
146.147430
157.026535
139.140488
142.932602
141.160324
169.816193
162.337036
149.897293
157.738602
162.694992
166.669724
154.499115
120.535728
144.572327
130.169922
-39.111008
-3.822388
-42.395256
-28.882912
-15.040839
-55.052376
10.998877
-6.673442
-11.779936
-2.384498
-50.973198
152.053421
144.015594
151.792404
123.101929
157.907883
162.580414
144.518188
145.190231
120.160889
177.592529
136.415115
132.018646
173.866104
139.576736
148.237183
150.633698
152.648865
-171.077499
-147.152527
-151.508865
-166.936569
-139.074905
-168.899902
-162.896164
-133.213242
168.354095
-173.697021
42.189953
34.876041
41.086483
-161.891312
27.027006
132.147247
128.755829
130.143860
164.149765
151.205475
150.102676
-38.946171
-32.451981
3.696234
-34.616245
-39.745693
-38.397182
79.586105
150.324280
150.606552
147.993423
155.680008
144.896332
144.739075
16.191582
7.723495
94.582176
20.220810
117.956787
151.166214
154.910736
141.513290
167.944351
155.365051
163.559250
130.190613
140.819702
135.148727
0.764639
-51.131439
51.205887
-32.325645
13.609823
-5.721835
154.673401
179.101456
166.438248
149.054459
145.345978
131.668091
-1.074654
-45.993004
-21.948458
124.306938
124.676315
132.068787
-174.464508
158.825912
143.389053
140.028992
153.221497
135.725342
140.493286
24.775625
-45.871693
147.981674
9.085169
-18.542130
23.443193
129.452957
160.699554
133.013794
149.369598
139.811646
119.795761
145.416275
137.875565
133.265640
141.673553
132.297211
131.852493
167.918732
137.909653
134.598083
149.167984
133.501694
152.606247
145.218063
125.304649
115.398224
163.485397
150.107422
139.357712
143.040436
150.278275
139.255402
142.906082
142.105698
145.341797
157.905365
116.990395
143.298187
52.859364
26.575947
7.701483
-73.075188
134.609283
138.427780
163.133545
129.003311
144.021606
147.117096
150.373627
149.414825
148.995758
144.737137
145.105469
150.457397
157.244736
123.016602
149.296753
164.599533
156.020905
148.547806
112.508629
174.026031
136.460358
159.588043
124.028824
154.034775
157.610367
152.077820
148.875977
150.193222
135.669083
137.888123
140.072449
155.663528
126.133659
146.488449
-27.112997
18.191166
-38.353065
-20.445023
-3.228466
-21.034225
-30.102001
3.375160
32.106800
137.623627
141.523239
12.245820
-146.658066
-138.494446
30.141275
-23.315245
9.730902
178.870132
-146.192215
-144.488098
-168.699127
170.565613
-140.552170
149.244095
149.407791
131.198746
162.096222
130.788361
-33.141766
175.556778
149.399078
133.090134
136.784409
141.227493
168.260620
96.039581
146.816635
162.954254
135.233231
128.946213
170.686325
-6.935962
-36.281521
14.323351
3.993265
-34.124233
-12.586376
-4.642158
-27.073002
-44.775898
152.309189
139.173431
138.952789
98.392281
144.569382
147.928391
153.859070
145.964142
159.772018
159.830429
150.466095
-176.519455
143.359192
131.957367
3.670718
-36.513836
22.318211
-12.477543
130.771927
63.832924
-45.619274
-22.167437
1.610219
-175.847137
168.684235
171.316986
150.786560
141.537857
112.053726
131.207825
157.652161
151.726654
6.308634
147.659714
157.888428
148.829483
167.659210
145.055283
116.707451
118.872566
132.626038
-1.077927
27.816507
-12.733552
-23.672636
24.798759
7.429012
-48.430729
152.364075
145.826996
152.415421
147.800293
160.117676
166.157578
153.319016
104.766609
130.446060
126.135963
130.704620
134.925720
168.921417
164.496109
143.403961
19.910141
68.817284
-149.230530
174.486389
146.828918
145.055725
142.942337
138.931824
158.171692
131.833939
130.886887
164.823135
106.303421
137.582855
149.142609
143.149521
170.000214
138.726471
156.495361
178.639420
149.054749
148.793274
133.271194
15.741572
1.981199
110.235817
126.553894
152.193512
153.287537
136.097061
157.067459
149.995697
153.283691
118.077011
147.347824
146.833649
143.463974
138.501724
138.332474
135.961685
153.199249
137.832779
-14.020763
17.934443
168.307205
125.774704
151.087875
157.552673
132.302979
152.478088
146.651932
144.899826
108.992889
144.325134
145.716553
136.850052
152.052887
152.116333
134.747147
166.460495
-23.051344
139.405716
113.808647
145.985916
136.362823
139.215836
-103.337753
-17.818964
-41.399235
146.773178
154.469360
175.112274
-34.730019
-4.196987
3.252391
-47.335873
-44.952560
137.161011
160.472946
136.320648
156.955750
138.523010
152.441803
146.253418
151.300369
131.321396
-34.932289
-43.900555
10.442687
59.874561
39.310852
-134.853333
-148.923874
14.969783
149.258224
144.660919
146.416550
173.366135
142.181076
18.643360
-30.747065
-18.609358
34.610275
-6.980502
-36.920193
0.856380
-28.825497
-4.383158
-33.298820
6.465294
-42.975700
4.120130
-40.333569
-17.261431
-46.982075
-9.074023
-25.008842
-25.681366
-43.679634
-22.412340
148.127533
159.749710
137.689148
163.869736
158.035492
-145.146713
10.028033
-151.547028
-153.715012
178.563049
35.262840
152.029907
143.642120
137.622894
140.297760
135.646240
145.209946
161.235931
155.787109
121.651070
110.908470
149.852539
118.791954
135.975021
127.272484
136.324799
122.425835
121.322350
144.181625
158.521469
122.842751
159.978394
148.671021
151.744339
164.100006
143.962463
172.682632
162.609909
146.321243
135.741699
143.660095
156.465714
165.289581
-146.124847
-142.969833
-175.015808
-173.155350
175.004318
15.177542
171.820480
119.493553
149.388794
151.656158
149.950455
157.594772
135.731827
170.521439
141.007935
146.305984
137.726944
170.657669
138.045090
147.384354
12.501924
167.922775
150.410294
119.006424
145.226334
145.905151
149.068756
158.974503
112.000183
145.471115
147.610428
139.325653
144.224350
130.425568
134.447250
105.118378
-1.506492
8.838845
-22.860090
-3.602447
-3.616333
-22.098175
-35.500263
129.003876
134.540756
143.251083
144.863464
154.410370
141.907455
148.587677
150.669312
169.098175
153.720993
-7.158453
-48.304001
-0.302612
143.794876
-21.271982
-15.156592
-26.275265
173.424118
152.455261
161.905487
163.888092
136.281662
154.350403
135.374893
151.281143
139.306107
170.981049
140.303772
174.586502
159.464493
134.783813
150.588989
164.140198
150.598129
156.295166
150.377609
160.718857
165.326721
168.653351
138.970047
140.473923
160.183502
142.320175
147.226562
129.069931
131.844391
144.384308
134.960754
173.657104
148.603485
134.374756
168.639969
103.702507
147.216309
119.577248
113.417343
155.251999
8.142276
-51.667782
-13.805990
32.246750
-39.643742
-4.132138
-64.957893
12.387410
-51.477661
-6.754705
51.696018
-24.343472
-6.877345
177.354538
142.416611
155.873016
157.434647
136.347427
151.679703
164.574615
156.310287
167.179993
143.571274
128.031601
138.063873
128.309860
149.562347
163.320679
144.996582
-3.940096
150.333145
157.188110
142.308594
144.550842
125.280022
145.675781
131.594254
125.774429
129.237137
143.594574
154.595779
135.482224
123.768990
148.318176
133.384293
163.932175
32.625648
63.331833
-4.706652
2.945236
-26.475534
-30.920643
3.316115
9.359437
-15.865965
2.332716
-9.065314
-50.800484
-16.852795
31.531843
25.537457
-44.062000
-37.189713
165.928024
170.303055
-177.671631
159.049728
100.787582
147.681793
120.748665
152.811356
139.932236
153.113144
161.467819
152.554138
173.245087
163.101883
124.689659
161.980469
18.533300
-41.617237
-8.092064
-3.808532
-21.569725
14.605915
-26.381334
137.953125
152.935776
144.765289
124.275665
133.732666
158.540237
136.372528
129.720352
156.914383
131.629440
159.184723
131.848770
158.145294
160.154099
137.688995
155.164017
-17.500456
-4.097394
23.166983
61.317814
123.232674
149.824890
143.061447
163.120270
120.834785
134.828125
142.000824
151.325912
142.329132
-37.962372
141.825516
163.461929
173.034698
110.366249
154.325806
156.393799
150.824707
161.708374
148.192108
143.933472
150.968018
148.476868
161.104492
169.484818
128.834076
159.373474
137.437088
160.179550
134.864471
151.674286
140.938644
163.015289
137.018433
140.984055
141.507523
16.365017
3.573031
-2.287216
-6.107466
-37.345329
7.731851
18.255749
166.330322
146.915573
152.121063
140.651230
150.599899
165.097076
122.534897
108.693153
138.091904
147.587479
147.315826
168.875549
134.866074
150.341431
138.507919
128.268707
143.977722
108.826637
146.695221
138.940781
143.124969
151.743164
169.041595
162.965225
124.563698
130.371872
149.955368
-178.798447
147.864365
135.326065
147.018280
144.330688
150.814087
-22.054594
40.044521
-25.525841
-23.230980
1.158090
-44.405132
-4.918924
44.374866
-22.352341
150.115265
148.479935
135.430206
143.165680
140.601959
146.056335
126.422684
150.598755
164.307770
140.914108
162.239960
153.578491
125.573059
9.221129
-0.344917
153.791229
148.646713
152.445084
139.294434
135.529266
157.798233
142.009354
136.819824
159.656326
127.334229
147.448761
126.504219
148.143295
131.475204
170.332092
5.940032
-4.718291
-7.367827
160.952866
155.886841
160.045837
152.549667
159.458359
171.917114
144.586777
-2.253422
-31.614964
-6.570025
17.898464
-40.812187
18.697809
1.540277
126.685715
146.606689
143.119415
137.284424
142.667557
155.067398
143.041153
151.842468
111.096199
166.570267
138.947754
141.237091
148.780029
111.800385
114.265633
148.620987
142.248566
154.181137
153.029968
146.574493
172.674545
150.169434
151.072220
144.320145
153.312332
131.847458
79.883705
-155.179688
-90.026855
-175.110077
-179.039169
-170.708405
165.658752
44.149220
-153.925049
-147.549728
-170.835205
123.060608
-156.821701
32.948082
-138.699036
149.178207
-176.110672
146.298752
155.829926
165.937531
146.229980
141.621536
158.335358
130.849854
139.453049
152.893082
140.660919
135.153809
147.786728
133.089966
158.816071
148.097656
112.753372
150.491577
-15.477034
6.121958
17.427080
153.692719
150.239258
139.066254
-23.858105
-12.235301
13.960658
-32.004330
-17.955635
-20.675993
111.219055
142.572754
175.380768
-35.167080
12.282684
141.647705
134.375702
140.185928
161.525146
158.342911
4.698946
142.900253
160.103027
140.288803
143.359116
106.437645
142.254990
132.927902
157.183929
153.897903
130.553406
31.797316
-22.362612
-9.669346
14.877434
-1.838134
25.716555
165.806076
160.436020
142.338440
131.178329
117.580925
158.839722
126.013565
144.335693
162.834381
149.506500
166.281296
-19.282749
-44.819984
-6.652309
-14.971606
-13.517940
-44.372749
-13.929270
1.592499
140.852264
140.658783
3.630545
-18.270929
33.992397
-13.369550
-23.973625
-27.956814
24.669710
129.743759
136.296310
145.692139
151.859207
132.337006
135.460892
169.544403
164.619400
171.585373
155.176529
134.047211
132.413422
148.368073
7.236519
86.811226
164.942734
155.948059
140.826309
154.006943
148.791214
143.425522
156.514435
173.961365
153.828476
157.029465
14.089808
-32.065216
-38.008419
12.739098
145.526062
-70.982002
138.231522
-166.413437
156.060013
123.111832
117.835060
148.311081
140.931351
-176.284317
139.156799
138.201385
141.477493
129.680801
127.100563
159.998505
149.341156
146.145477
130.728943
131.846878
146.261795
144.662231
133.860657
143.489120
155.649323
144.228302
138.192795
139.873566
142.304581
126.442711
4.020146
-21.580061
-30.210867
-61.796078
-0.349426
26.482557
23.414061
9.290200
14.068258
-54.149731
-37.841618
-0.994456
22.594393
18.995544
142.621811
126.928680
168.728500
146.083115
-17.597635
-7.769531
-1.643539
-1.326037
130.922699
152.887039
149.776703
118.845779
152.973450
109.303986
-15.644556
-34.472931
-3.867258
-5.104918
-0.039565
7.042972
-56.512260
-7.683726
5.826923
-13.446958
-40.902252
155.715134
-42.303680
-31.587418
-28.248903
-40.832661
21.709444
-12.346956
-13.032887
-41.202919
131.016785
165.556458
133.786972
144.188019
140.387741
143.887100
5.945672
150.852219
140.147446
136.456161
152.970490
-20.786514
-8.697955
7.598326
15.364385
-35.237366
152.369034
161.023880
140.939301
169.223404
127.859901
149.998871
160.895645
-33.244747
6.010434
14.813828
1.275182
127.094322
130.382767
99.979088
160.452576
124.351547
144.038773
157.418961
136.550522
121.499443
147.448227
172.165955
127.232895
149.286179
138.626526
138.256348
127.228348
152.207169
112.908058
143.166656
160.232346
119.993576
156.268906
148.277664
149.053711
131.884323
128.966232
155.433960
152.918610
140.418777
135.181854
148.803055
128.017899
139.743576
133.628326
143.877594
171.326263
156.161255
124.920341
174.624466
143.132339
-2.035478
-21.190325
-3.897119
29.261738
-15.070539
-40.690536
-44.801491
66.889206
154.520401
130.968582
133.161591
142.858276
121.780098
141.187347
150.404922
145.461472
141.294907
141.747284
178.014450
143.649704
158.756561
150.623413
134.747543
149.476578
145.702774
154.304581
138.695343
158.770081
146.318649
132.491074
173.420746
98.738251
148.130936
145.735458
115.995049
175.244522
-177.829834
127.436554
154.855026
162.369919
125.433792
131.552902
116.018677
166.600143
166.004257
8.881395
-15.068962
-47.291763
69.297211
-42.409817
-14.899802
151.853348
134.533020
146.672562
133.222244
130.493759
127.466324
-84.804482
-17.790272
-35.986195
7.868860
-20.995428
33.249210
111.674500
118.605408
149.858932
150.363007
120.997139
-15.018332
30.974354
143.826416
170.418365
154.311646
119.993248
152.615173
143.332520
149.926147
31.857851
91.456367
34.457626
22.348442
59.322998
116.330109
156.836746
155.329269
129.259705
131.220856
151.139160
132.393158
145.765671
117.908760
143.031998
145.899673
-175.494400
149.707565
118.332474
140.379333
103.507210
129.475571
138.692017
131.038193
153.438583
144.024612
135.767563
160.316803
125.190079
159.705093
150.801117
141.173935
167.198898
151.943451
164.176300
-160.097977
131.397888
166.213486
-156.374924
-147.126480
-175.392395
114.921967
139.110825
162.804901
159.456314
155.228470
151.192215
153.699127
112.969452
128.334732
149.361633
143.904099
13.907164
14.760854
-2.447126
134.232437
163.365585
177.796539
151.634842
160.282532
139.682343
149.142960
108.722000
145.076645
140.405197
143.376328
142.777542
149.122498
163.334488
149.394745
159.217621
156.473297
125.266235
161.355209
172.012436
138.362610
144.301453
126.946655
157.478470
122.203255
150.353409
124.121445
160.484909
140.654144
151.302078
142.062943
138.961288
149.039368
153.328094
141.814911
133.198654
92.642761
142.998779
134.292526
150.509033
172.888657
140.873566
136.111191
29.300573
4.344650
124.339737
153.878906
120.399956
131.081024
127.819214
141.374023
154.148010
147.557053
177.084808
140.172546
-161.737778
21.092588
152.795868
145.329407
141.163605
154.032501
127.207481
107.772171
151.640198
119.229866
162.969376
154.154266
146.522064
133.854492
166.260315
-5.959963
2.705301
135.948608
155.435699
134.078384
167.560913
137.466644
154.489334
169.928513
145.461029
157.349548
166.258469
162.525177
119.574257
146.500549
131.904037
139.018707
151.522491
148.670868
139.275940
165.913071
152.513168
143.668335
150.417465
141.187332
158.949661
157.759979
155.011108
150.474014
121.720345
153.191116
142.967545
150.235291
137.696548
148.532349
0.601334
145.829788
150.162842
160.688370
133.271744
147.754654
153.675537
159.145569
-23.931202
-34.399323
-20.430637
14.440384
-15.084612
-7.308765
3.987769
-26.124445
-42.232132
174.085754
162.070801
147.021973
161.315048
148.882980
150.414261
123.584724
135.117889
155.692505
158.726273
154.054367
162.151901
143.977402
158.917679
151.826675
154.104385
134.864944
162.813004
152.912735
145.095673
156.228256
135.069901
142.145081
166.378815
140.098068
139.446823
153.791412
139.626846
138.496780
126.796524
153.341202
154.002640
148.196899
153.711868
138.239487
138.975021
120.937286
147.566116
153.103882
152.206161
-40.414803
-59.355202
142.675354
-179.471024
-35.625607
22.042686
6.606013
158.653641
169.836548
155.568466
156.825974
122.324791
143.269653
161.453629
148.265305
127.267456
150.659851
94.251167
114.819862
142.397171
139.155350
140.702576
152.225052
141.720291
148.772476
147.344406
149.644226
131.588242
149.653992
134.960220
145.368896
141.904251
148.922867
139.832108
155.725311
126.374329
143.619736
137.413925
163.042160
145.528198
145.990570
138.552811
149.341797
171.193130
1.534931
6.811032
131.938965
146.257004
173.015015
112.398720
115.570580
116.474487
156.074905
20.604734
3.207111
-35.933044
7.429725
-44.442978
-15.053664
19.000736
-46.275421
-21.308863
-9.709117
20.152950
34.749058
-12.221047
-2.068668
-23.576311
17.983442
-50.001888
-48.029900
160.090790
165.127594
-42.019367
151.936737
145.276367
123.711357
144.486786
123.690704
145.914001
140.560349
110.195358
146.580994
130.215836
137.014771
126.373932
146.845886
7.991364
46.284374
-5.619357
32.224850
152.622513
131.867264
168.423904
140.885864
135.018173
133.375931
134.010330
150.424240
142.757996
153.135010
130.489426
102.376411
165.830505
146.790588
170.756393
-29.444250
10.552249
-25.814852
-13.512124
-39.922523
-46.360310
14.786194
50.137760
59.374073
129.413574
119.187233
138.697174
164.591675
161.546890
60.197323
147.244919
169.371887
156.445511
148.110916
134.727264
146.633118
147.845367
144.306458
136.288544
119.227486
157.389023
147.945374
142.935211
107.988335
154.779831
146.886276
145.306061
169.645737
131.690491
148.201675
139.907135
114.682884
-32.563477
-0.212142
7.864144
-1.091277
17.022697
-28.161160
-36.841454
146.036255
124.626236
123.788933
135.036606
158.937286
152.171860
146.538971
153.319626
-3.761090
6.472993
-0.674637
3.930442
7.728677
142.443054
154.081635
165.111725
137.931183
126.038528
136.703415
147.206985
113.481483
166.314606
129.880157
138.394165
137.887405
156.140991
111.505714
138.277023
145.527847
-142.110764
129.614441
149.036819
127.873428
147.813614
136.363800
158.393799
172.615402
147.602310
135.690369
122.193443
128.538574
136.002853
130.701370
122.519775
138.444519
168.107437
122.569702
5.044302
-46.267105
-2.033747
147.723984
160.855103
131.268143
143.465622
152.801712
133.893692
111.232941
128.078888
128.707565
118.393402
164.973068
154.304947
164.381287
155.785538
119.182640
145.029556
165.564484
149.958359
146.662506
129.973862
151.813431
149.122879
115.511482
145.524933
123.385643
138.107773
137.560211
149.964981
86.978416
127.268188
142.120850
111.074890
146.602036
163.072311
128.787033
148.622910
152.010468
128.967957
134.579773
146.383377
150.159698
151.471542
-43.164902
-19.287146
-10.166279
12.202465
-0.285990
-14.976814
157.030548
138.041733
151.283203
145.921494
120.752113
7.351004
149.870377
3.615142
-41.016506
-42.478470
-2.598797
17.294672
14.665993
1.018948
0.254109
-31.000206
3.025109
3.612596
-39.584381
-41.615177
16.145752
7.395658
-46.404453
-8.544517
154.558350
134.420105
102.117172
138.656906
152.696274
144.497757
162.929657
163.566116
157.258499
110.414017
149.101730
142.785049
142.043732
131.153641
149.942856
155.704330
135.111572
154.471939
-15.134725
-59.243240
-1.281153
17.794497
-71.300522
-29.053602
-8.994313
10.275577
18.307178
23.654358
-1.170861
111.781517
145.147690
144.810349
141.664841
173.300308
151.418579
160.345413
118.256989
130.044006
128.822769
130.397125
142.455429
149.614334
156.759247
127.885078
168.598068
134.835693
131.046356
121.737625
127.355690
-17.875158
-6.070376
-21.425503
136.540192
141.157227
148.886307
-22.165527
-48.556664
-44.195705
-2.353682
141.425613
142.191833
108.729881
133.789551
148.941864
150.356903
132.385452
142.216339
143.736053
137.660950
134.819366
123.693596
133.532394
150.992081
154.033951
151.016602
153.672638
146.232925
149.395111
151.839523
139.290466
146.001572
139.175171
155.340836
140.484436
156.012695
128.616333
144.698212
119.571304
148.267548
144.733551
137.138763
-20.363054
-45.814003
0.163129
-32.920952
10.147241
21.536594
20.860504
-29.715672
144.399323
138.114120
163.772858
115.465393
121.848740
144.702820
168.027985
147.071274
122.314232
151.360840
147.529068
169.447739
151.939636
153.498047
128.874741
144.521515
135.533356
166.034058
136.002563
-134.911850
121.759552
166.946869
150.516174
152.999832
154.450760
129.307007
169.285446
-171.387634
153.309052
143.691879
162.462723
149.766266
146.211334
110.418694
166.054871
138.510391
155.655746
165.945206
135.644592
169.580154
164.480072
140.057953
131.124084
137.184921
147.385849
90.755905
146.952057
157.774078
145.989716
164.101639
142.601578
148.241455
141.490509
148.375687
153.361649
121.434715
145.063812
163.492462
166.234863
136.982803
170.844681
155.142685
170.942917
154.735199
154.022018
130.279510
159.111511
132.080215
116.797333
165.959885
155.502151
136.886551
160.536102
132.006897
139.322922
150.339752
146.722153
154.733185
155.397552
135.734085
140.854126
142.440948
145.850479
145.359436
166.101044
127.985962
146.165100
154.986389
147.488571
139.106323
162.188904
154.093338
132.480804
158.860733
139.938629
162.672211
139.564087
154.574738
156.321732
166.107971
130.945068
148.171738
170.075989
165.465164
152.641876
137.463882
147.591507
167.213913
155.163513
146.748871
133.160126
126.695984
125.675880
157.902603
151.226990
150.770035
164.661835
131.391968
-5.951636
-5.581598
139.138382
150.522766
162.707825
135.310516
158.071472
143.034256
152.117035
167.222427
148.337875
121.815979
159.048630
163.574310
128.727509
122.397598
157.078384
148.747498
127.865601
108.215820
139.547440
179.819763
31.637688
-17.369585
-52.921978
-39.255554
-36.468548
-13.213266
0.227282
6.428583
10.739074
-7.307288
154.814117
143.546188
176.214508
124.078873
159.981644
139.556198
155.647247
102.609573
151.702057
126.010689
173.790649
158.928345
148.651596
135.577057
146.752853
153.911301
131.676147
154.729233
142.779495
149.586960
30.414633
165.658234
123.054756
136.318985
145.457916
137.145432
153.163849
32.180134
81.572395
-132.375626
176.029938
68.518761
101.460114
26.884171
58.889027
65.682678
140.099518
129.653214
162.579987
163.026459
139.603119
163.963089
174.727661
142.232346
153.762909
113.610474
146.291534
141.141418
154.610809
125.272865
147.914505
144.169205
142.229141
72.636978
163.758865
128.959396
150.742462
137.610641
136.448776
141.268280
146.944672
127.001511
145.248215
147.014084
136.213135
160.274078
116.176865
57.579262
128.251999
144.079453
140.634903
154.291473
156.166519
149.774185
131.208344
121.345055
136.990143
131.885895
147.348175
120.496689
139.498627
135.866562
166.029617
137.478607
145.497147
151.779129
139.292084
152.104736
134.102188
138.505081
128.629669
146.048157
144.431107
156.908234
158.874680
152.502441
179.496414
144.976105
144.526398
136.973740
146.916931
139.703049
135.260193
148.336334
138.070572
131.096451
173.272858
143.462296
152.609329
106.034203
149.602402
178.316803
143.771790
-172.649979
145.346024
129.129700
130.521393
142.727509
137.155014
177.331482
161.124237
154.191040
157.053894
158.727280
110.041992
145.604568
134.133804
149.151398
153.066666
29.763500
70.083298
143.663834
-163.452728
-144.052124
-146.887192
175.572769
-166.204208
28.296085
168.165115
-49.795975
13.722064
-20.516079
174.412003
151.724304
120.134727
162.524445
147.315216
121.098892
25.697809
66.673462
20.023939
133.136322
134.754349
125.867058
153.747910
120.516113
162.122055
123.844215
172.418655
140.857101
135.272461
153.962723
145.814072
141.225998
155.793823
118.850105
144.165390
163.242996
134.256363
170.903885
143.255280
169.786087
143.873459
99.351746
159.204620
151.666962
125.404945
145.385239
138.131683
151.799316
147.890640
149.145859
168.582520
155.937836
156.280060
154.759018
178.031967
155.676636
149.101578
152.798050
177.890854
143.501663
141.467590
157.935822
150.979431
106.009323
11.440673
-48.177017
-3.722522
7.095834
-46.441467
-54.337471
141.192047
138.623108
141.064957
144.139435
-37.815567
-15.401605
1.010463
-17.773106
137.865387
120.241486
123.205429
143.785797
136.214478
139.239197
147.803360
156.047165
144.098648
-30.916809
18.387897
139.121338
169.174713
174.287720
161.520905
8.091506
-0.748866
150.736557
155.779419
134.189026
146.319260
170.862335
147.587860
144.778290
144.779327
147.849121
114.261330
136.368057
168.438843
135.941467
128.079071
163.466171
144.022339
34.487835
-7.955814
-44.192280
10.382827
-31.182629
-2.847163
145.466034
150.502029
154.311127
177.235214
133.511688
142.106781
113.708633
151.890396
163.756989
149.268570
173.274551
150.058655
147.177505
160.937469
151.916077
148.402664
157.547241
114.300682
137.180252
144.594482
145.480423
121.308525
136.474380
164.430374
-43.166256
-38.300415
-23.686733
-27.485649
-16.253365
15.138517
-3.839614
137.911789
140.361343
146.748367
166.509781
156.652374
126.867577
8.785724
-0.757956
142.880463
153.227051
149.159241
136.196594
127.924057
146.047989
148.797546
-17.599600
-41.182716
-39.404915
-14.127495
-38.604691
11.631947
149.809998
142.161942
131.446152
138.731659
149.236893
-12.877909
1.971991
9.507024
-24.253853
151.119354
168.921875
142.439529
144.619843
134.641357
172.881409
161.160873
141.809280
102.740097
148.849411
156.485962
144.924728
129.406204
146.476929
113.280975
155.371368
119.842163
124.620621
126.066284
163.412369
141.138092
166.446503
155.909592
152.809982
167.622147
155.196930
154.372467
138.191025
149.292923
113.846832
137.860428
150.138809
142.860153
137.606445
144.440109
122.340210
170.006638
131.526718
2.756124
-35.750744
157.725723
151.561554
152.366745
137.895248
126.027763
123.030418
31.671507
9.337488
-8.928740
58.936954
-36.379486
14.956211
16.385838
150.869034
149.631287
144.276093
133.252533
54.019539
126.452011
134.580917
138.740707
133.449905
153.271835
139.057907
126.455589
-20.174112
18.934681
121.415703
146.357361
155.759445
121.509933
152.612701
154.580963
146.579376
159.664459
140.463409
158.531219
147.952896
145.768585
139.755539
7.994140
6.971251
-29.227945
7.386897
-14.907664
-46.610374
-72.203705
142.907303
138.704346
134.843994
151.975967
171.258942
164.161011
173.304489
123.749741
142.874695
37.159985
37.593494
7.802076
-165.044052
164.017136
-165.021622
113.834091
144.842300
152.815338
116.618698
125.473480
160.111603
116.139107
4.016150
160.112488
127.866463
132.489700
150.943359
155.624329
140.822586
58.060532
129.916412
152.559616
127.868782
149.591980
158.060440
166.417984
167.516434
162.336685
136.120804
153.503708
150.953812
162.284210
-15.332013
151.574173
144.809296
170.353012
135.455322
129.387680
-39.838852
17.450441
-9.542562
-50.951385
-10.783536
122.178635
168.664597
138.442368
131.695663
137.132843
150.488449
148.827805
142.128937
143.277313
155.452515
152.301605
134.343155
147.216095
129.663589
146.021866
152.864761
154.695206
145.203537
129.360611
152.266403
163.367401
144.692505
145.146561
140.534424
130.228256
152.671127
147.945953
147.559601
143.388123
144.390656
124.893852
134.231293
173.791916
165.115952
168.694824
139.516418
133.763489
144.654831
155.846176
135.958374
-39.929100
26.082151
-11.160556
-50.898087
-33.368015
-44.180115
-6.969421
-0.540679
5.221947
7.318745
-29.664583
2.383431
-4.406867
128.194901
125.281044
132.302551
138.558746
146.682983
156.638855
-13.086268
-14.851315
69.178886
6.581417
-41.946690
127.090416
138.819138
116.836899
160.028214
136.767380
173.305069
137.879486
142.853134
139.052841
125.191353
161.755157
134.643021
155.374100
146.223114
151.967590
168.599136
5.275183
143.951385
118.015251
151.804947
139.373260
115.645531
149.791077
136.252090
140.523941
143.876236
123.589439
-35.092125
-41.530151
94.822845
-9.931967
-15.982695
-9.434006
-9.490509
-23.225803
137.142426
142.479263
154.459427
142.798676
144.221680
-179.864380
149.950012
138.463287
163.172363
130.385147
149.535660
156.784653
131.692337
170.008774
135.724106
152.673508
164.999847
146.454468
134.487808
152.098068
147.920364
-7.885158
-3.415582
15.755627
4.713264
-26.869524
11.741937
132.195404
154.736877
141.031784
-43.092827
14.054498
-10.138010
-39.510773
-42.006771
-29.905828
-34.675617
99.185684
149.966003
162.801239
121.174622
137.280258
160.670563
169.431717
146.550491
126.647110
104.233772
135.664276
157.570312
156.582657
145.740295
140.060745
117.049408
137.482880
147.595184
131.553848
141.408279
140.149170
156.273987
129.981552
145.772446
151.448456
157.189148
161.359985
119.294533
143.989471
134.527405
155.578598
80.137115
131.570709
159.902618
149.353027
134.729370
155.169891
128.703079
124.067467
21.308336
-21.042065
-25.606432
17.115669
-42.258644
47.096020
2.480334
8.990381
-5.082339
-2.026323
-23.749832
-6.902823
15.976927
2.557955
10.731575
-14.541489
142.785400
161.097336
140.475540
147.221893
142.894043
162.461670
145.878128
129.617172
154.648407
131.883118
153.566772
11.935135
-15.124545
-41.330822
-3.971925
6.821276
-33.492081
155.470505
152.851364
38.360378
8.911736
-3.597116
-49.883091
-13.775261
17.943470
-4.704320
-0.757698
-26.575991
-76.270958
14.083915
24.252956
1.687368
-2.777208
144.363983
160.193085
132.198395
176.403915
151.268539
156.042297
157.823044
150.952423
142.140961
-41.312263
154.970871
-176.244217
135.486893
105.937653
136.130112
143.599686
127.928299
18.727190
-11.206196
140.746689
125.241959
115.137817
138.536606
160.813507
160.672302
147.468018
171.124542
156.745483
150.060333
124.147972
119.055504
145.949066
143.268555
143.270020
176.776932
133.449814
145.210312
163.714066
146.071671
163.598907
139.337097
140.239899
135.755875
118.923637
126.989586
150.426819
170.407639
146.902145
-39.726864
135.474304
123.840065
125.736755
135.284210
127.614891
145.413940
132.758331
173.353256
141.850037
152.869400
152.943680
137.291885
142.286499
132.880646
144.931122
144.551910
157.646545
135.012177
156.873459
141.753143
134.798035
165.368057
148.950241
144.643311
124.356117
154.028259
128.744217
135.856339
133.517944
121.074768
150.799561
105.175125
141.883606
120.558784
154.266693
144.514526
153.639603
144.403793
158.284424
96.583817
146.263626
124.298561
132.017990
129.300262
119.435143
150.107254
149.374283
162.341263
157.875244
154.500366
125.883629
141.272873
138.946564
145.433411
142.573624
146.744034
151.114685
142.881775
144.048798
124.072159
149.489532
144.493164
112.292709
153.590240
150.338257
-20.462439
-39.562080
-9.266264
-29.710768
11.213838
116.712952
145.697937
138.307022
137.931030
152.655441
144.131638
137.308823
159.438522
159.866608
138.431702
170.124603
146.512939
176.779236
135.759918
134.358353
123.282791
142.668747
149.324051
145.748718
150.625412
146.394073
116.932091
150.299301
148.885818
-173.486496
142.099686
117.762169
133.579422
155.625702
161.451859
128.946442
144.440201
152.924561
147.409500
-2.236509
34.559742
19.232718
26.895235
12.828953
39.969902
38.828403
165.384064
136.632172
131.206223
118.288559
120.526466
156.493225
162.172043
135.183853
142.863586
145.277908
166.632050
151.186890
155.717102
129.164917
153.631958
9.648095
4.984287
159.527740
156.582565
127.786346
144.326691
151.057159
148.717224
166.665237
161.362549
152.287018
147.426895
139.343582
155.065353
154.279785
108.829903
121.491898
149.485123
123.029701
141.095261
-55.043991
-29.908375
-36.542950
-33.744682
-39.328022
-58.499790
166.632141
139.726410
143.696762
111.052872
10.817507
-1.373161
-64.374489
146.268219
161.927246
115.527863
169.948410
166.094910
123.726891
141.963043
137.552597
136.203934
16.496401
-6.534050
-12.205163
34.023598
-40.414024
140.759079
144.798706
152.882874
130.004395
-35.113064
-71.832634
175.778030
136.564209
109.139252
156.102661
143.670044
171.776474
124.532181
137.982101
149.974533
157.496338
158.224640
122.069611
151.525879
151.566986
153.232178
163.158127
151.399933
168.360443
154.464630
106.512085
120.839317
159.442780
143.534943
140.372375
116.372414
137.896896
146.182068
164.689789
130.864807
123.850342
154.408173
149.297760
109.482925
151.422791
119.187477
153.925537
170.705353
151.818771
134.763138
-18.903282
-7.786513
48.428383
-35.841206
-3.746954
-12.966375
21.005014
-39.766441
-8.369873
3.071604
-24.546879
12.164599
-35.073154
-43.069958
18.651798
5.075164
3.507494
54.760525
148.613159
120.280579
37.658245
-43.037392
-19.650852
7.950212
-7.796036
9.619853
120.651543
143.610291
138.497543
154.676147
135.896393
14.390890
-43.937634
13.305760
150.968430
158.854019
160.627319
125.190910
153.530563
134.709549
145.595200
132.614655
138.059235
147.373199
168.737701
148.650177
157.410233
133.648819
155.605652
133.873718
122.326767
150.757050
140.244278
164.802536
140.819321
144.996216
137.055573
-175.213242
122.319832
144.018646
125.593208
154.642303
142.268311
159.979385
35.970680
87.205681
87.471283
-163.245148
-23.812292
17.690184
138.614243
150.307861
175.469223
127.806206
145.237671
147.430710
137.495819
134.395966
150.274734
132.438583
136.634048
153.042984
151.609436
139.030380
-15.912182
131.245407
125.761948
148.000275
127.886253
137.937744
146.842300
144.018524
136.971848
161.173996
137.445923
142.578613
137.226410
175.343048
158.223389
175.096298
159.515533
155.530426
131.910324
167.202896
134.531403
133.647354
-7.616076
127.477440
162.545975
148.690964
142.362488
150.818848
156.811005
157.462769
145.601532
162.922958
125.207047
137.536697
119.089981
-33.022610
18.301046
-17.610723
10.973987
26.772650
-3.376958
67.442398
145.219406
142.764328
145.036407
136.640381
126.402481
-37.138237
170.322723
137.969620
141.109924
162.384155
124.972458
143.782196
142.744553
168.147476
142.232407
129.076736
121.061409
-3.083055
-34.419514
-28.214928
17.820995
43.200932
140.374298
156.697952
155.805557
133.322464
136.472778
132.132416
15.755376
-16.766174
-13.853509
13.848558
159.083267
155.727203
137.705536
172.222534
134.877335
125.958244
154.154724
141.102722
153.127762
138.469757
137.547043
80.312500
-46.711662
-7.891925
-19.461452
159.414108
139.143097
143.955139
158.293823
156.300079
158.614502
150.937943
133.428482
143.404037
-12.452718
131.543839
132.114258
133.799408
-47.279800
-24.249174
-8.381221
-7.697124
-36.578949
-88.653801
-7.543167
-24.640926
138.521286
147.894012
-9.727487
70.036537
153.478424
133.946365
125.618935
150.028564
145.294922
124.318039
169.516861
143.308151
145.013672
162.608536
144.601028
9.017264
-20.358843
-47.097672
9.325588
13.086224
130.949875
136.739868
149.733475
166.127075
141.971375
106.537285
144.265015
132.241287
140.200012
130.107574
146.326141
116.637894
132.455231
147.583618
134.062180
158.891739
151.703354
-36.550285
-10.546448
1.155213
153.118988
162.582123
155.383972
152.604355
134.487183
155.573914
140.193863
161.452316
142.672775
127.908073
131.452332
177.151932
174.622528
164.412506
148.243729
132.341995
146.858536
133.435562
112.761253
141.390137
153.248245
137.978210
148.307220
124.180527
32.435841
149.907272
155.430573
158.548798
145.853958
171.262100
171.229111
144.942383
158.918015
146.580780
130.529007
153.697983
152.556610
147.649857
140.159729
148.487183
163.942062
156.569290
140.938492
139.114929
145.393158
141.948730
158.338928
134.216324
153.418762
161.437134
-179.841721
153.984955
145.691696
148.504654
148.084183
153.552292
162.408707
134.155701
145.339386
145.516632
125.848793
113.909431
151.044846
128.475967
144.392334
141.065170
133.261505
158.429703
118.672455
147.037140
142.674957
144.785919
159.435028
159.350555
151.414139
157.041000
5.791428
-23.070768
17.869337
-4.701029
-14.375629
149.399460
167.735458
149.826767
132.280914
150.516785
145.154007
106.005997
145.925125
-47.170769
6.774941
-38.897049
-14.625566
-13.476340
146.591003
145.236298
165.904388
136.275742
153.485825
-178.632980
106.794098
157.189072
119.958633
132.001846
169.764557
148.414734
78.199577
133.139038
127.849731
2.001249
165.320206
117.534630
146.608017
141.582291
174.418884
142.214615
159.149857
151.039032
140.247040
125.880432
-17.148699
-29.439108
-86.194275
-17.515190
27.655769
-31.601313
-43.016937
17.176741
32.121525
11.025623
3.700840
33.903812
-8.462366
129.059036
137.912292
163.766510
152.712280
138.435577
145.732895
124.720039
108.836098
160.402222
175.552734
144.371674
157.864670
161.397583
150.274323
156.108536
142.003067
126.388313
142.550964
137.980087
162.201309
12.407706
-64.106995
-36.613697
14.431178
21.886253
19.806047
9.758039
161.820755
149.867188
155.752747
138.815948
143.478409
132.640457
143.214081
132.791901
164.058746
145.207809
152.527939
125.761482
131.056473
139.758240
107.495438
162.441895
147.698853
-6.265161
-24.404987
11.355913
151.485397
158.409729
142.175140
137.763794
128.598389
120.557274
140.069107
141.448074
135.512955
-95.186432
-40.584820
-9.206071
-20.169437
15.503299
5.260490
-21.221443
155.418411
147.966339
116.098167
128.102295
176.451096
151.702774
109.540916
153.217545
170.561981
143.699692
113.384285
164.271515
133.114914
168.745560
158.543945
128.527756
143.211716
134.497116
141.722183
135.912659
-40.274406
-2.677226
20.823792
4.634091
-46.986656
-12.385897
-10.478294
144.949890
136.174545
133.410233
152.192078
151.662582
139.401779
153.276993
152.688126
122.215721
156.858185
144.509445
112.792946
160.054993
150.893814
142.154892
134.503571
132.936966
149.098282
140.380646
151.394028
166.458069
109.733940
136.893936
127.566559
151.724731
115.079948
147.047073
160.131485
139.482727
116.336121
139.734772
150.134262
129.141418
151.772400
172.391174
140.335190
174.263412
134.999069
165.278214
131.952438
151.783966
137.094162
162.809128
144.602142
122.902496
142.720749
155.890274
133.047256
147.830261
137.785843
170.921463
151.698883
152.148773
156.461899
176.353897
154.516495
160.122345
135.509064
134.694351
118.047966
156.516037
138.694000
139.632034
40.217175
8.303592
-42.899673
153.567703
127.800850
146.137680
160.423691
179.876450
-5.698081
143.110321
140.370621
144.733902
141.752777
-31.800259
-9.376766
-4.413884
-7.639077
0.865924
10.554038
16.359646
-1.479887
14.518552
17.282661
135.671646
155.425827
122.896706
145.506775
140.378967
118.447525
168.547119
145.570755
163.666321
150.912827
110.729630
147.975845
160.581009
148.426483
140.022308
139.219986
147.766708
21.165756
-37.013901
127.396149
148.273788
29.375740
8.515990
8.139285
-29.864868
-31.560875
-3.462210
-33.404453
-0.150658
22.219793
-7.335587
-3.831036
-46.355377
25.468592
-15.522057
21.714705
16.114836
-19.684135
15.969072
10.618339
-31.515991
-42.605312
-138.487717
160.500259
137.636124
132.270096
166.269104
126.397453
165.477570
142.237320
165.503662
143.287323
134.023026
157.152115
146.270920
139.192749
156.684448
19.942375
16.985666
-38.291321
12.364959
-3.707131
-34.325161
10.470085
-7.315741
-8.071027
158.294861
-0.000000
18.863077
3.099583
-39.165314
-26.230562
11.758807
-16.812542
-2.124859
-17.668987
-8.169598
13.600880
-49.410507
-10.510076
-3.181616
146.249664
174.477493
140.740829
140.968185
-139.983170
153.216736
166.882263
142.831833
144.963089
132.627518
149.997528
150.884094
123.448174
142.684189
128.147461
144.362839
146.826874
130.775009
135.967987
128.370605
141.265045
152.529984
-42.574593
-33.848812
-32.770847
-47.796837
-8.256235
-26.905764
16.673916
-48.910526
-3.341640
-15.992651
4.602407
-17.717091
150.945679
148.495865
160.401459
154.092896
140.506805
137.359543
148.821503
159.611328
145.129974
132.722153
138.320831
154.039749
130.403015
168.993240
158.134232
128.452988
170.797607
153.306976
149.457504
164.036469
168.574036
151.201508
171.689636
128.824997
152.322281
148.315582
-164.900391
50.912346
-160.209076
-124.555840
176.131927
-158.957474
-148.632843
156.614151
-151.318283
32.284618
54.822544
7.421957
2.457661
-33.421280
-36.183270
-11.897608
-0.667932
110.003174
145.800720
178.071152
16.918154
156.023010
141.383316
144.740005
-144.785965
123.982719
156.163498
158.374542
124.355225
133.499130
166.267044
153.590363
144.943604
147.376419
163.417068
117.734070
154.193192
147.520004
135.738113
142.041397
135.395920
144.133774
140.961594
155.641663
142.019958
118.020119
149.159897
149.783249
137.337570
131.087875
157.420425
77.358360
176.670975
143.971649
147.879013
140.947693
161.091034
132.587997
129.376099
132.659485
144.701385
135.674240
130.826645
137.176361
144.982803
151.058456
150.174088
175.692917
152.405624
141.746445
-45.088356
-34.914871
-19.985485
37.075230
8.008394
3.372433
35.406151
-18.841963
7.935161
17.963135
-23.402678
15.341580
-25.440401
-36.976620
-31.197355
27.870871
-33.956482
-49.429840
19.325033
-1.595936
-17.222002
-19.713982
-20.269424
61.864571
2.617708
-7.448005
10.520032
146.784103
126.547173
161.908997
153.845734
151.655334
123.485664
127.562820
127.962410
140.791870
129.799408
162.385269
156.861130
154.251511
-157.380493
126.699371
-178.826782
58.987286
19.523872
50.753143
155.856186
156.891129
170.028702
-12.228919
-0.148038
-36.015617
139.947311
70.576813
38.471821
21.807880
5.907205
14.335563
-16.702362
-41.549194
128.906998
158.493912
140.935974
156.282928
164.382370
157.018982
155.188416
134.765030
131.989380
141.259781
141.590958
129.100159
127.215324
148.517105
25.581718
90.214310
22.534266
7.375600
109.277946
-143.302612
-133.213196
176.399506
32.062355
64.575249
129.680984
18.814375
165.523270
150.828033
156.360153
151.860321
149.260513
127.679810
168.835403
141.370499
164.344803
162.226974
160.032791
-179.928665
132.918671
128.703156
144.647308
134.008026
153.974075
150.929657
131.729523
133.272964
140.248169
139.977325
117.922256
150.473343
157.830170
147.062836
165.507538
107.249672
148.017029
115.804047
139.192886
141.096069
173.864883
148.188538
151.480850
122.762383
149.895706
162.697754
142.089050
170.530853
147.804825
-135.677811
143.883636
177.100449
158.644196
169.400589
150.946213
128.770050
160.374008
57.196255
3.820185
14.174026
-1.267022
-1.029646
-26.765205
-4.502760
-37.714031
4.967593
-1.098605
19.661209
-8.285530
4.682576
161.709229
162.414490
143.891556
158.349792
17.498661
10.892130
7.248547
-13.112020
1.311644
-22.288361
-27.408527
14.393830
14.130908
167.156937
142.665390
147.679031
139.601593
164.336563
131.176102
143.888138
143.524582
39.956223
161.367004
165.248901
134.612854
165.402130
-6.650452
-33.252811
-23.013426
139.032623
170.520081
137.896759
147.531235
119.019485
154.246521
152.269653
154.370026
128.924606
136.576950
29.711372
168.698288
127.820206
136.357101
153.070694
135.631897
174.594406
145.396301
147.508835
101.980927
130.626373
138.470612
126.839447
157.342224
144.411392
-34.947372
-16.405342
-38.792465
-19.737446
150.973618
149.943146
142.697922
143.909836
-179.405197
-1.196158
13.949825
19.286049
-13.241610
-12.318480
13.172746
-16.725708
-3.929744
140.080734
150.947617
137.170197
131.222610
12.172020
133.818405
162.431732
-49.996689
-11.383872
-38.405403
23.948372
145.262756
143.833496
145.715820
69.456879
-37.381622
142.734055
166.991211
136.330704
151.011124
136.833405
98.168610
129.789825
139.611664
118.044884
150.516495
148.236404
134.183746
140.638840
166.256409
151.805542
160.770523
135.580612
151.456955
140.025223
-173.117340
38.177189
158.814163
-38.304119
-2.078202
4.231099
-4.775939
4.628973
18.395679
-24.910892
-2.981897
9.874222
108.590904
150.832336
0.517377
-20.534225
1.691538
140.530609
126.509552
172.760208
-17.578592
24.918327
7.137705
-42.975620
150.344620
145.893707
147.176544
167.903976
147.879898
160.516647
145.752350
157.782257
155.495804
161.368073
-5.337994
-19.971573
-1.889066
18.732645
-0.516620
-4.996183
-16.031416
122.288559
160.746201
149.697571
154.393021
133.776672
147.554962
127.069580
136.152267
147.879059
133.599182
163.256226
127.746689
160.618683
154.183487
172.481644
144.000015
136.968582
148.807526
147.629379
113.056259
127.186874
132.275116
144.677643
125.452629
139.408234
146.345856
155.205475
135.126953
89.269836
151.078796
158.413681
135.838348
132.367722
145.739594
18.834791
126.833954
129.744461
140.396210
141.493027
156.609589
12.719337
139.413162
125.989937
141.414398
134.329071
162.332565
108.334435
145.585632
150.509720
159.172607
140.351440
151.784500
122.924400
140.788223
-53.235291
-4.361388
23.887968
5.566233
-24.893738
-1.678764
-5.143118
26.431322
-4.723809
23.902056
6.463565
150.566315
141.508911
115.353569
149.965271
170.125122
161.854218
120.250832
131.353256
165.821945
127.228386
133.840378
147.703918
132.673492
165.945129
121.655426
133.981033
134.382477
-27.993927
4.953572
-18.875696
-38.349487
6.277916
-48.600277
-44.745766
-9.435986
3.940692
-20.909504
4.360848
-0.777077
-45.726955
22.838701
-48.155174
-29.167393
-27.680965
143.060410
137.148346
160.896225
153.688538
138.212936
145.783585
151.526352
147.803375
123.680511
153.444290
143.474106
134.474518
156.235870
147.637589
132.104416
161.612656
116.604027
133.949783
144.271942
152.467819
130.402924
149.525024
157.128265
144.170044
151.476532
142.386566
170.263474
114.899948
142.996674
154.667572
131.788544
-6.677849
-5.635621
-8.253238
-38.845104
9.599559
14.609383
-17.140764
-15.901878
7.636456
-36.820465
34.932411
16.132408
-16.440359
6.926680
-35.193668
162.075912
123.095299
130.286240
143.915970
173.135376
169.376144
145.054749
122.518013
144.848465
123.497490
142.256088
171.980957
120.233887
141.545029
145.458069
-28.059862
10.704434
-31.701757
0.458849
-42.063232
6.923110
156.982910
137.600922
142.932098
142.870529
149.505508
-144.628189
176.604813
13.256302
9.231290
-149.291885
-146.398453
110.760872
-172.608841
177.339920
30.116665
143.957809
172.523132
35.581909
55.516850
-139.776535
-164.002518
98.633018
116.195335
40.438126
20.951807
31.870184
178.926071
174.454315
169.570755
131.587845
141.566254
145.930435
157.122528
-177.703979
111.689690
-171.415527
65.348457
-140.540390
-176.885162
156.848175
142.548615
165.940506
141.079651
161.080429
155.402451
131.393158
166.724213
151.825165
163.817307
155.975723
145.595978
137.472839
148.816467
132.545502
147.856216
117.143326
134.625458
125.224518
156.305450
150.529816
156.004501
137.396301
155.304718
138.905304
-176.700333
150.114059
148.536346
113.288559
134.849213
131.707367
122.586617
17.905308
-63.301991
-4.531553
139.312988
175.946945
164.933289
137.860596
133.378860
141.377533
153.430786
147.821472
140.514313
153.817047
136.516479
-171.843918
149.106491
176.141815
146.244537
157.617783
159.411789
160.989853
143.088516
149.228180
135.958496
134.142578
134.093155
-4.954719
10.329159
-29.015608
-9.670545
-31.963518
16.426804
27.569162
-11.900589
-15.340677
2.799952
-21.050489
-48.576092
-42.579842
23.876614
152.591705
132.329178
173.158936
144.215485
137.625824
154.620987
142.305450
135.599777
165.959427
20.878019
8.868999
-24.552748
2.935250
-0.154505
103.592690
151.236160
152.533859
123.301147
143.099487
159.296799
150.768036
140.385788
124.897240
151.874405
120.905540
161.242340
123.006157
131.583176
130.154694
154.220749
151.464966
164.688217
140.731964
132.680756
144.762039
142.302017
146.504486
157.206635
139.028168
139.696884
73.755051
53.021767
-23.846434
-2.765200
-50.181564
14.528344
51.828186
20.686802
-4.775775
-46.640053
-43.302624
1.578180
21.538351
0.976186
-17.281710
0.845341
-40.059994
1.610340
-20.269670
-27.313929
62.244106
-27.689064
-23.722582
-31.965904
140.008621
155.381683
148.961853
159.921188
121.896957
120.168808
124.627930
136.760818
81.238197
163.746857
148.287659
144.398605
159.097855
139.084778
144.361877
153.089188
142.269836
135.106064
156.787262
140.197296
146.605957
154.011871
152.048386
129.908844
141.590714
158.151062
169.178040
142.998901
158.958206
136.172791
134.964859
146.033585
149.871552
108.536171
169.697968
136.228912
133.423782
144.916153
156.505341
163.421509
136.448792
142.085480
136.863846
137.591141
-9.537906
170.820251
-9.161457
6.217980
-38.375584
-44.471424
17.972479
147.155930
147.750031
151.232071
150.729919
153.918442
129.090652
149.569626
142.932220
151.399261
162.826599
147.435059
3.391594
-1.772440
82.578987
-136.632675
141.974777
-146.471558
-170.784149
96.337303
-157.778885
-177.296494
-160.565155
139.695496
-133.457794
-139.139191
-147.683594
172.997208
22.969738
152.526947
137.882797
24.525013
10.812374
-1.630989
-25.179159
15.615656
-26.825241
0.424746
-14.422173
-48.657276
-31.976919
-50.469418
147.953094
136.810364
150.426361
150.723999
172.498993
147.940735
153.258362
134.485687
-22.466434
18.934996
153.260086
135.178223
150.631699
158.446899
163.735260
130.878799
129.756683
172.173508
161.572708
142.157928
151.919083
137.824432
142.886688
42.108669
70.537422
30.439383
19.808062
8.743814
-6.500109
160.765427
150.155319
123.983528
140.731171
131.585968
176.856201
107.954903
150.699310
141.677841
144.130829
160.618912
133.001984
-101.408882
162.507599
141.751556
154.205658
121.494896
143.220154
154.243454
138.685181
157.123199
140.686722
154.233688
150.454071
142.864838
134.250015
151.410034
139.524185
142.539459
-178.144684
163.976074
149.769791
139.317703
155.622589
157.953308
147.797424
137.986053
147.009247
130.315643
153.929733
154.520325
128.872696
153.194107
153.118591
-11.513582
-39.133072
12.816919
-67.056564
-14.874201
5.276074
-16.751024
145.435974
125.002373
141.578140
158.447189
119.538864
157.731537
133.840759
123.940933
140.020523
165.973480
138.548981
151.395416
143.551437
141.531952
158.465897
171.493805
140.949036
143.923889
2.736380
152.210587
150.161377
59.791050
141.955612
147.505615
140.074982
137.480774
170.958801
138.186752
28.785694
2.105521
153.042786
134.292496
146.720673
161.805908
111.341263
139.756958
154.617691
137.626617
131.791260
162.485474
164.677734
148.276840
141.071854
160.506531
145.128784
-0.286674
22.400415
3.270639
14.702246
-21.048246
11.801111
37.863064
3.957205
-43.270126
29.684820
10.592360
-9.079803
-7.684442
151.534821
146.254669
138.292816
146.505142
152.185623
162.031494
-43.445518
11.440725
-41.534996
-18.985689
152.604340
156.783417
151.160172
-163.997650
130.608704
120.226555
154.748032
143.981232
-175.734680
5.982910
-9.982568
-36.656113
-42.318420
10.283308
25.777967
-22.016893
129.103210
157.318237
136.037216
-154.795334
179.574783
48.569736
21.195927
148.772736
158.058044
138.989746
127.947426
129.389328
135.951721
154.572006
70.187538
40.251823
-33.455662
-0.729810
6.830212
165.202042
140.889877
150.622681
139.742355
148.740540
148.013153
144.945587
141.596909
139.397385
160.910431
134.141006
147.624069
130.756760
159.727783
127.341866
130.840942
161.649368
137.873230
144.799927
145.149399
142.119156
161.685684
147.958817
132.093964
114.316879
126.092194
159.196152
132.694061
157.297073
158.963791
164.213516
126.889542
138.680542
128.778778
166.100983
152.988525
139.035400
150.410187
115.108078
155.159454
142.248276
125.607254
121.394066
126.758690
154.767960
157.992676
134.396545
115.907509
144.759415
143.043274
142.294067
127.658714
137.507492
153.379745
148.380890
129.307709
133.058609
138.531967
151.610275
110.177444
148.655991
147.669830
159.029984
146.294891
154.156097
155.501022
145.478043
116.929924
112.844254
147.484619
151.253769
-41.109993
-17.150911
4.892687
-3.865029
173.635452
138.373184
140.818115
-49.228127
-6.248083
135.373581
139.875778
157.072006
152.933853
164.975082
147.939178
155.617264
145.408081
124.724640
136.592163
144.093933
136.953888
141.779419
131.967987
142.180466
139.426147
124.399498
-5.133814
119.903976
157.246078
158.414185
150.830032
130.610382
135.506302
158.476105
168.815826
167.411713
158.484726
153.426880
156.269455
163.234909
6.637257
-10.116704
-34.319870
-19.051659
2.432928
5.312273
-35.266483
-40.842728
24.026302
-46.040314
-16.296820
-2.660651
15.454046
4.926088
-48.737026
-25.730009
-29.705751
12.712107
-47.872509
170.386322
123.927605
109.050484
176.292221
156.319489
132.503189
114.899529
113.577980
-37.926220
11.239378
22.244164
9.420140
-6.282942
9.749936
9.740374
-3.031186
-47.076443
-37.506752
-47.738152
-38.630047
1.115398
-41.211018
50.736462
-1.504802
0.134170
-38.329403
-10.809406
-44.336349
-40.543278
-9.708549
-39.093647
-42.152840
139.850708
135.454742
151.265884
151.600769
144.249435
153.762039
135.820374
139.252411
4.973151
-41.149189
-42.050701
-61.472027
14.652120
-1.481341
13.600285
-39.895092
-41.533688
-15.082145
160.544556
157.160324
138.887085
11.596934
-27.328979
140.358994
112.702621
149.236298
146.169098
145.929443
141.158661
142.941010
-35.292297
-11.613300
166.975113
140.539078
134.187180
169.955719
155.436707
122.836327
148.611221
148.199280
163.547150
-30.486919
-18.396816
9.134004
0.213979
11.576088
5.622251
-50.365322
14.334805
14.089570
-1.376435
17.220734
-21.489414
-1.129692
-33.338673
5.528680
-43.287983
8.034459
-7.458983
48.999992
-14.753133
-10.339171
-11.465508
14.827285
-38.083900
-31.199162
17.343288
117.331512
137.673737
138.404221
136.683716
137.494492
-2.469103
124.835220
128.290359
146.561752
115.852669
161.913528
142.444702
160.831223
138.787842
146.348984
120.912827
148.995132
157.338638
122.631439
168.023880
-44.318951
-28.967308
-16.944139
-30.224392
140.069626
152.060303
158.301071
129.839264
142.892807
136.775436
22.103266
127.196381
153.226501
129.743271
140.731903
156.360886
127.097031
138.198166
147.946365
158.597183
160.685867
113.516876
160.261398
145.285355
142.553009
156.561066
156.194977
149.678391
130.908676
149.220047
139.802643
140.421829
140.881790
160.880051
155.598969
115.655602
179.218887
162.738541
157.333801
153.167221
156.566238
-19.603922
-4.822514
-15.740679
2.266672
-31.871161
3.584738
-1.401373
-9.337026
-12.039760
150.255447
9.782913
-38.450871
-4.744995
-51.216129
13.287288
-12.675117
-38.511940
-1.805044
-38.588818
-34.092525
-0.894600
138.808090
116.467682
122.191063
128.849106
158.915161
153.311188
118.415298
146.411041
137.521896
14.410732
-18.295597
146.883118
119.588188
164.368744
148.754318
131.677475
148.567566
143.893143
123.953499
146.908157
148.683792
14.301440
150.535141
159.917313
164.822708
146.939346
148.210632
142.357452
146.038437
136.091675
149.659271
6.225638
5.197123
-21.837528
-16.405922
17.730488
4.708940
-33.411789
4.839059
10.295411
-20.430138
7.396029
-34.655979
-45.573292
-0.039565
0.245493
-7.741744
-30.722483
4.671267
153.148880
168.933014
137.776932
135.968201
155.621994
156.034317
142.668335
143.197144
138.201035
134.769241
145.137283
139.300903
161.403427
-15.184181
24.618055
-39.112915
-44.029049
17.588110
11.521895
14.681470
-34.371807
9.104894
-8.909422
1.933506
8.963439
132.358826
137.417969
156.406189
151.300659
149.215485
149.689545
148.639572
146.284805
175.121017
131.170441
147.517487
134.162582
150.177353
138.964279
136.610474
144.969482
143.063522
133.117538
131.067291
147.211716
148.192642
143.958923
140.265106
176.194656
144.198013
107.060287
152.818741
168.253494
164.957443
130.356430
146.403717
154.534515
179.928665
121.585213
3.701898
1.566231
177.470963
112.915207
160.649841
134.555008
149.089386
132.292007
125.678177
147.820007
130.076935
104.838707
164.719299
147.803177
148.455841
142.439636
132.842316
131.194763
156.364899
164.038055
141.860870
148.155518
153.340088
160.857361
2.333639
-22.249701
-1.826278
119.245781
153.062042
141.259583
143.942917
173.930450
138.351242
161.492905
134.451935
142.048782
137.705429
144.701981
169.620071
155.394028
26.396095
120.801712
148.569580
141.448013
155.557770
128.326828
118.057053
145.698944
164.522141
149.953156
150.064697
144.926300
141.188431
148.668594
150.790512
122.496758
133.359070
129.226730
127.489944
145.684631
151.348480
136.437714
148.958420
142.866394
149.445847
155.744308
166.149597
32.055397
125.638840
135.642502
159.496750
150.510757
2.805399
162.594925
135.529831
137.724884
3.125559
164.452911
135.946991
145.617050
143.657135
152.758469
143.588486
4.997633
-11.220456
-10.882800
-0.094873
139.292801
128.836899
157.709595
114.051743
169.615906
123.178902
148.211060
144.985153
138.941360
149.385849
-21.853222
79.525032
-11.267605
18.535223
3.312984
12.595667
-32.611725
13.993814
-7.354634
-22.779802
0.346050
-39.830051
-62.524540
-31.577042
57.954384
153.796494
158.090179
-171.816071
137.349945
70.397064
81.412643
22.143747
27.658689
-158.165802
-126.928894
137.201019
151.641129
-1.966127
-47.875984
-22.746386
-42.642910
-15.626791
-14.336168
-2.635074
-31.505045
7.678182
6.694744
11.413938
156.492905
158.684296
145.914719
9.638391
8.268283
-28.454758
-9.495003
124.886665
144.397125
153.074387
123.625572
155.872849
161.671112
141.473831
165.766098
175.865570
146.463776
144.111786
12.847733
-29.695824
-4.677595
145.067337
145.635010
148.406723
153.345795
143.645248
-177.226730
134.448029
159.507690
136.241318
136.722839
122.273521
146.337448
141.213058
180.000000
105.324600
6.774160
-47.448544
13.353087
-41.468071
3.702903
18.822876
-0.171320
-13.103392
10.019301
153.677933
142.296814
164.138321
134.768417
139.666580
177.631470
138.431198
144.995651
-6.446858
-32.267262
25.060936
-2.457104
-15.987494
7.022946
3.820595
-16.721565
-48.486382
-35.053322
134.826538
2.058615
-37.665455
144.731430
121.672806
167.432846
155.618515
138.811646
135.722839
145.238388
164.958130
161.286514
161.323975
158.831024
123.853409
147.628189
159.227997
144.206024
149.196854
155.512695
150.370972
127.987175
131.842773
142.585938
142.535690
124.325279
158.984421
142.981689
133.472458
137.157135
122.621994
145.069199
143.429596
141.368271
129.666901
137.655869
141.207169
152.855453
142.518448
141.282394
145.519363
146.248016
143.219162
140.629272
148.201813
130.059860
127.991074
156.433975
126.775024
128.001373
164.203400
151.821686
124.965355
134.291382
138.016769
134.668076
152.278107
123.883163
2.998525
-27.967272
126.480400
139.033234
154.421631
144.116333
165.415787
156.957672
151.986206
-173.367783
161.743164
162.863281
150.797134
152.066803
154.633896
142.828232
133.593521
-23.175299
-42.839531
-16.923187
-13.214611
175.530151
163.204346
149.809784
140.649780
135.008240
168.029510
132.255112
-37.746883
161.291290
142.213364
132.585236
118.939476
179.812317
140.112396
161.917633
121.251259
128.140839
134.486252
159.762894
150.028259
10.210453
101.352425
146.092255
132.893951
139.293549
161.347702
123.654747
161.297867
155.187653
149.639786
147.347153
121.776421
131.641464
104.198181
170.695694
153.798096
163.942383
0.386137
24.684801
6.766367
-4.937529
135.041626
17.612190
-13.154901
-22.883181
-33.624485
147.474442
151.237488
153.716507
149.453842
137.322144
109.010818
161.492386
136.420059
-14.850342
-17.993639
129.127823
158.796799
154.892014
113.395805
-20.257927
-33.227917
-4.422085
19.028723
-6.365133
-41.839222
-60.348446
-25.890091
-43.685966
133.807022
134.283325
153.193253
129.120316
145.123352
129.641663
125.612160
150.404602
154.618347
148.567490
162.018341
133.453888
25.227240
148.013199
153.302780
115.600464
158.220413
143.618576
156.019470
-40.894035
120.727592
-174.314926
-146.896851
109.857704
-167.299530
165.608093
-173.058853
-164.660355
145.166885
144.554245
143.044296
155.631149
147.675980
122.929222
149.416946
146.446320
170.079453
148.704178
146.019104
162.323502
155.411743
123.209419
127.923920
137.216293
131.243484
118.863739
137.015747
155.925797
144.948746
147.961105
153.013336
156.921982
125.135345
149.443909
121.482841
166.154602
172.197617
142.016022
143.145844
138.319305
156.492523
151.065628
139.138428
144.524673
177.987427
122.650383
132.283325
133.936401
133.271027
132.375259
122.260406
64.251274
-165.644135
61.860939
150.108643
166.565872
153.335800
156.510300
153.355667
149.016037
148.041855
46.384109
5.064072
29.404196
-157.787170
153.785889
19.217171
-20.261131
56.239902
25.440504
134.186691
141.208740
157.575302
152.065887
-13.223526
4.602705
1.982779
-0.620235
-46.840092
15.486795
18.143925
33.977650
-7.820821
-27.445072
-7.174057
-15.481002
13.751634
-36.045448
-10.255723
5.373558
-30.174088
-28.144180
158.953461
139.238480
163.960205
133.220490
123.340561
138.179642
175.886246
116.127197
172.690552
157.084213
166.634857
131.789536
159.849121
126.763718
156.160858
142.026276
139.980240
159.331497
164.701538
134.151184
154.744156
-3.018372
145.044815
135.697464
162.224243
146.801773
157.332397
130.763535
138.096527
169.134872
153.336395
144.563049
157.955231
147.124146
137.402756
143.253128
156.449692
133.202072
158.576630
152.347229
150.873764
139.545212
4.786387
-30.633888
3.739317
9.552568
-27.400618
-24.554276
129.385880
143.801071
156.895142
150.026413
151.701828
146.505859
154.628159
136.654480
140.895020
111.088089
147.435211
147.093689
153.116455
133.193161
-164.394272
148.839386
115.550659
148.642487
139.610214
110.540398
-166.043823
-145.290970
71.770126
47.100845
152.058960
131.018417
160.173630
172.024292
160.259964
141.209641
120.368309
135.479553
145.172577
138.595917
157.772736
142.921127
-179.562531
129.779572
-12.719631
-6.325209
7.499806
-41.272762
-2.461640
-32.063862
7.025878
18.852449
10.079444
-2.492615
-19.926130
124.658463
166.691833
153.307831
153.583862
146.051819
150.928757
120.901581
151.148849
152.475174
5.668286
-21.348438
12.144990
147.811111
140.582306
142.843353
138.809738
151.091522
150.844345
134.298248
139.170227
126.011871
109.072426
142.595917
144.301804
156.692123
140.248154
152.502594
161.708267
140.353851
176.070938
142.855042
155.756882
128.791168
146.743103
97.755608
106.184830
138.038635
173.011002
155.125763
132.266281
108.436554
135.080124
170.434189
149.779205
128.294601
148.741394
164.693451
142.666580
135.362320
140.399063
143.987152
155.982422
156.459579
149.573563
148.819489
142.329117
163.770203
125.424110
156.103745
139.393829
159.633148
128.260086
152.463776
139.296646
147.021683
159.524139
157.935516
-56.032261
-2.844274
-16.749769
13.860467
133.963058
114.164207
172.490173
149.534546
143.302368
91.243217
152.738647
140.066742
124.942238
138.061325
147.896469
133.838058
153.764923
144.871338
158.020645
136.316635
147.798309
4.050139
-121.235085
-33.379078
12.133216
137.645920
127.068817
152.047791
135.098816
143.454681
142.611343
152.236679
147.076096
121.710716
111.000267
141.390717
156.841125
141.412445
133.388611
151.500977
138.490417
162.562836
137.553070
149.254852
140.998566
146.148758
138.792175
132.007538
153.253235
157.798050
153.384476
132.596176
124.771759
145.471069
157.683960
149.799942
145.644043
148.364288
150.979416
125.726669
138.401352
-4.422085
62.157452
8.167194
165.075180
-173.956253
135.725830
157.908646
147.922760
161.868271
131.175674
142.011261
156.166489
148.588272
153.218307
10.517095
-44.903336
9.781808
-10.112718
11.594318
-5.170399
14.603682
17.174948
163.072388
153.106415
-45.336979
-55.003624
6.381131
22.483809
-7.259095
4.993829
21.489136
-26.577442
-2.372483
-52.006718
-28.547712
4.456148
-52.058064
13.831141
-3.910212
-8.224998
5.101732
9.070038
27.862337
153.340347
130.996521
133.934647
128.348999
147.779938
152.317993
116.643944
8.899935
-42.635838
134.545410
166.570908
105.594254
133.992050
162.933228
148.899200
136.805008
153.052063
-177.836243
149.985352
135.644928
139.802582
139.916489
157.534042
135.263229
139.274887
153.632141
138.916840
145.279663
142.912247
134.047745
140.448364
135.731079
148.200256
137.352509
80.293556
167.620346
149.642639
158.382843
126.252724
126.681915
153.435349
5.269051
20.047176
3.162607
161.152191
134.278595
166.821396
172.580994
144.325470
125.298225
84.448586
151.851273
132.642166
139.571121
139.121765
135.286224
-13.552975
128.266907
152.427750
-30.367725
154.858292
142.614883
169.310089
156.774185
137.657379
130.880371
157.954773
152.477661
142.853500
144.096588
155.754807
147.935532
141.693634
138.489304
-47.529274
-43.231144
-35.201157
-35.986568
-72.936676
-54.344204
145.183731
169.566895
149.819427
139.407761
164.165390
157.002289
153.961319
147.916367
149.767456
6.372583
24.714354
6.990077
-46.590683
8.658210
-33.068493
-38.000877
27.839031
-5.822111
7.397143
163.552948
171.801208
130.667587
140.437668
167.835220
162.302704
131.668060
141.626251
132.380066
130.334930
121.351326
120.448700
141.388535
142.492981
152.697037
118.518280
152.558807
150.627701
137.217209
146.358856
147.577347
143.517838
143.110809
133.285522
86.487770
119.467964
157.260986
143.145050
146.755325
131.712128
157.431915
138.670258
-25.710634
43.494274
-54.174122
55.325340
-39.395607
0.350545
6.491476
-13.434498
149.128174
135.094910
127.842117
151.104462
117.065117
176.364700
179.947647
147.779907
123.304016
164.323486
-31.110851
7.194347
6.599032
-32.446110
-1.998999
-30.298182
-31.244818
3.595264
12.299144
30.177519
-32.289558
18.258255
173.802643
131.997681
150.459763
124.634727
139.035461
111.686447
108.211761
152.359665
150.218491
155.379562
132.294342
151.717270
147.307480
157.840530
158.063278
135.493256
150.955948
133.681091
162.338531
133.791489
142.179901
149.017731
143.478851
102.288147
127.273315
148.960526
155.220474
151.017929
122.434402
143.411438
148.329056
2.001249
164.181061
137.807388
116.312668
139.736267
162.889679
120.545731
151.135681
160.399673
166.741425
134.544189
120.018791
146.357559
152.894379
156.073944
141.176804
149.089096
135.897873
137.789490
146.131897
130.315857
-23.104559
-1.654576
62.148941
-30.896383
147.460495
136.554031
171.749802
156.323578
-33.063065
166.266617
147.766647
145.316574
123.917778
-78.000305
152.588150
158.783051
156.818390
140.073685
135.627411
127.106941
148.932465
111.838318
109.745300
149.466446
143.841843
126.895416
146.153061
139.994415
148.838837
170.109390
-79.820305
-8.012511
135.101196
145.356201
127.378105
142.527481
150.288284
154.606430
134.087830
146.021103
153.888855
160.717819
149.142914
157.344147
145.272964
144.174011
155.952942
170.544128
150.485214
161.235138
158.816956
155.470016
141.381516
131.691208
134.917892
140.287338
122.244858
137.719513
132.749527
10.477242
19.253099
-20.935919
-30.606726
-2.219379
-2.471005
133.947983
169.352478
153.276917
145.971741
144.659775
44.172741
26.674089
25.287165
48.802540
38.801235
22.566225
-153.448914
-157.132568
158.955460
130.457947
158.832489
155.215256
144.342972
160.753189
165.176346
133.804993
134.161972
165.254486
139.517975
122.198822
136.384659
127.122711
162.486679
148.162018
154.749146
165.650024
165.354538
143.188629
143.224380
10.269372
-54.835033
1.788597
7.460167
-25.325106
-28.090919
147.213623
142.106766
154.567566
126.155579
144.509872
147.518173
-43.087433
-44.157349
9.190517
142.768677
150.914337
155.627457
163.891617
153.134399
148.096924
126.020210
34.787846
13.621052
5.926817
6.840026
-3.805548
23.094984
1.422578
7.450034
19.105635
-31.801168
26.801067
113.227989
134.097702
176.275406
171.867462
158.753265
138.574341
159.227829
144.531464
139.527390
169.302856
166.992874
147.530472
-4.327214
26.044996
-3.792611
-15.884543
6.558523
149.760193
122.910805
170.513702
159.298767
155.880814
142.254913
150.935898
135.056366
136.550598
171.959930
138.156509
0.860256
-29.797625
-28.804638
-7.320648
3.218019
128.112015
128.459641
172.251556
119.783806
162.978195
125.381912
161.238831
127.563789
148.193039
121.520012
158.846237
145.470367
104.531265
137.140762
131.881729
159.895737
133.695633
149.133316
157.083527
128.386703
150.316315
146.044891
158.272522
145.104660
132.361038
20.804598
26.725554
42.329029
-13.852139
-2.429144
-26.842634
-5.580123
109.419861
154.259720
141.418396
109.500381
137.910049
146.471222
172.071487
159.163666
176.161148
152.924606
146.814560
146.320480
172.788284
164.264267
150.310516
133.991241
173.771332
160.143204
138.338699
126.016914
159.680084
146.893600
150.395996
144.647461
151.513123
93.562073
151.097839
134.197357
152.375519
142.091370
119.438133
150.557938
131.127518
-11.361496
-3.389689
12.468387
-17.566296
-13.729678
14.080955
-35.234360
119.845665
146.033951
155.061630
144.887787
-36.654411
-50.023769
13.594111
-8.871081
149.982880
150.626678
166.714294
142.672455
128.957413
120.940353
142.114594
116.231743
144.156784
145.364090
105.735649
11.506565
-38.766819
15.232972
20.862347
6.474386
129.072540
146.065155
138.150253
140.252487
125.756546
135.255188
161.207230
107.289902
175.472076
150.871872
135.320541
140.268539
165.082428
130.079422
155.676102
143.647278
121.938133
148.222015
149.742844
-3.675782
-48.366451
0.858206
15.441725
131.333344
125.173370
47.307236
140.412003
150.873245
150.589340
134.683121
122.236885
174.048157
152.773026
138.904373
127.461006
106.349274
145.894791
133.629303
151.299011
163.243179
147.295593
137.505234
152.534775
-171.685928
126.813660
172.308044
27.441708
11.317274
-11.122912
-5.619357
121.828865
142.447327
140.957321
168.843506
144.123322
125.709145
130.169998
129.447403
154.772324
151.458893
120.018738
128.475433
152.735901
141.278961
112.035980
146.181885
143.800385
120.323448
114.904526
142.402847
153.482986
145.426743
152.927597
172.038086
140.855789
157.302872
146.818192
148.973038
139.716721
83.854294
151.171173
149.903778
139.894424
124.006874
137.346497
171.951172
135.747696
169.613266
142.680161
29.829798
22.300182
114.013359
-158.833603
142.678436
141.860458
133.325058
129.817307
-1.575077
-7.314132
-38.366337
149.187302
127.033165
156.112030
167.811447
5.175248
56.502960
21.996166
5.678373
148.475693
177.211182
153.945282
123.315468
35.691780
53.736912
169.705063
123.363739
151.374634
162.087875
133.578079
121.011292
108.821411
166.990662
152.929932
-24.890623
-25.451544
15.611429
139.510971
163.095886
140.524445
139.328506
22.219240
10.507474
5.431520
36.684765
16.963219
-2.484986
137.094955
141.016525
136.744141
97.308434
154.991837
153.704620
149.401062
149.905365
155.173340
23.248697
-42.032066
-16.401920
6.381868
151.249420
131.729813
28.957914
74.883270
41.811317
135.747330
155.613144
147.600510
128.576904
161.654190
174.598862
136.748749
149.967041
138.406723
154.634689
147.609192
143.774811
139.634232
121.029060
136.940582
179.530182
151.539078
138.561661
15.835257
17.075962
149.320801
118.599136
131.567307
144.894608
146.104858
-30.786188
-38.836517
5.042826
128.568359
154.706650
150.512070
154.265366
137.167603
161.285583
155.974380
131.880783
155.474060
132.063354
150.364182
149.239380
-170.269745
128.258026
-156.183075
-146.640366
-129.237198
36.909077
62.976170
149.898315
137.643402
143.601822
127.554817
165.933029
161.036972
154.113724
126.191238
147.687927
125.454453
145.731644
140.818024
145.465591
168.306946
162.416351
149.970749
149.636246
160.979218
149.741760
130.472733
124.333687
133.764023
154.936066
107.873627
130.096771
148.169342
176.564804
150.040649
-46.947788
147.975113
148.618393
143.143906
142.673019
149.335022
-2.987668
-25.621403
-52.828480
0.614849
155.403244
133.066254
135.118698
158.048843
138.870529
158.550797
149.146500
151.567886
-179.738297
146.494080
164.694626
32.139549
58.439476
138.980606
138.866272
139.163956
158.054062
139.526749
-21.471556
1.878365
5.000730
-4.139667
21.060425
7.004991
154.752106
117.144539
137.553818
157.056946
134.246048
141.116211
147.514526
143.720642
161.015274
137.243759
145.113419
157.856735
140.081192
116.428139
140.951935
106.436417
152.998764
156.853653
148.651596
166.051819
137.539597
139.843369
131.450592
130.117828
157.808762
112.254860
31.685207
24.464504
-160.701035
-134.121338
-144.542282
-142.533951
-166.718979
115.112808
43.655464
132.181534
152.067429
149.936066
153.035461
-5.443593
-3.210649
143.171051
155.591599
139.801392
147.021545
132.451553
152.931061
101.509750
136.895065
149.283508
128.698654
168.343506
129.821121
118.219696
147.600647
151.576736
148.520905
156.934937
161.367966
149.995621
136.382095
154.540314
139.004089
-31.630785
-10.130615
-32.620438
-36.783669
-23.220936
157.817093
129.187073
146.618912
168.234314
137.107758
124.433815
151.673965
147.966675
154.589050
108.798294
112.321152
136.465149
132.695221
139.602264
133.473129
95.605423
148.983124
171.330765
146.488693
153.819626
146.434769
154.576080
145.245300
-1.526237
116.344421
144.784073
146.812454
135.190720
155.172485
108.900581
164.679001
116.804382
133.962708
125.083244
129.182678
165.744202
139.697281
113.345184
141.704865
140.547821
118.414604
163.971619
172.657303
169.909714
158.560272
152.447433
154.031998
108.645813
135.151917
143.600998
144.269211
176.193512
136.126404
152.664200
16.690786
18.498501
-35.002243
28.141827
14.999303
3.118159
144.138443
-22.584070
28.941992
177.960571
126.401947
171.794785
164.070724
148.947815
169.915176
158.938538
147.682220
144.636627
128.904480
122.399879
146.053970
140.719330
143.199554
163.359482
164.911682
143.523926
132.366867
143.227341
126.805145
126.142822
131.065842
139.434158
-16.585371
157.964905
-29.510361
136.315292
115.315033
-39.557613
-44.223244
138.499496
152.392410
148.894028
134.077164
140.145782
143.965149
119.578056
140.851913
140.367142
163.286575
137.105316
140.585770
157.180222
156.848480
152.879974
146.383560
161.770538
124.862488
153.736847
150.111191
142.246490
14.331051
141.746475
179.218384
102.680840
123.007576
163.456116
95.769783
169.587265
157.866516
132.742035
133.217361
126.400131
12.202869
-5.098851
19.190935
-15.742542
-5.263544
8.051568
175.173996
169.322525
-0.953471
10.461080
153.091675
152.220886
145.851990
152.967773
118.539772
127.166847
153.709351
140.469772
150.044327
124.412560
141.032013
111.958450
-51.459286
153.127487
140.482346
150.234222
127.613609
-40.517437
52.751827
-47.919060
3.885192
138.370697
148.564575
135.718979
166.937836
138.276627
134.643585
111.302429
94.202248
139.105667
174.916809
121.308823
160.147003
115.853035
150.400726
136.250061
146.800720
171.606857
119.116264
175.680069
147.784332
154.320984
144.588486
130.536087
157.577530
-151.088562
-140.138412
-158.180130
42.855652
68.726776
-8.173466
-45.423237
155.611176
109.981628
163.896347
148.722992
165.194016
159.439636
111.227180
-6.656671
143.860703
135.493454
131.687317
138.677933
119.394585
113.885864
140.406448
140.570831
147.153793
132.477814
144.445541
147.964966
160.927521
129.568771
142.701767
153.773758
143.407852
142.645737
140.721863
147.480377
139.936630
153.373566
137.667572
142.353210
161.747620
141.261948
123.564766
135.121399
152.761414
120.891922
24.745726
11.154485
-8.292305
-13.625981
12.162994
152.143173
165.163834
122.057823
134.110092
144.077515
142.767410
138.239120
116.538132
152.578934
150.939209
138.951172
145.212143
122.769066
159.621964
139.615707
170.219803
136.992172
148.186661
138.658066
153.716309
142.905151
160.745010
141.399918
150.686920
140.309204
130.800827
158.249512
173.493759
151.122681
124.998428
177.458008
-14.525497
-28.215239
-40.916958
-1.533145
-8.027345
8.417179
-33.101173
-39.504414
-22.631821
177.027435
158.155701
164.606293
131.695755
111.887962
-3.619635
19.765377
-0.338041
133.767746
140.892288
155.661865
161.625961
152.807846
144.736847
144.051880
165.992050
144.100922
146.650635
141.076889
156.887451
158.143082
153.424591
144.731842
-62.900764
6.614171
-44.030560
15.635333
120.234955
174.784958
160.403046
138.421097
143.645950
132.825775
167.372040
119.899948
151.371033
138.846466
155.811691
144.905563
145.354385
127.893715
134.593933
132.998932
143.723938
153.254196
145.246307
152.425964
151.001007
178.146378
147.474152
156.608459
148.713943
145.761276
-25.519873
-3.756401
26.720959
-10.930361
-0.768468
-37.241932
23.021715
-39.829700
17.940344
10.787497
-17.397909
11.670603
174.540695
171.820129
140.698334
134.255493
141.443008
111.304588
164.005783
131.363083
150.653091
150.513077
129.366638
126.802864
150.912476
168.212448
133.189423
133.074142
176.460495
153.175552
168.467636
168.811646
7.620454
25.553778
-30.679216
-12.081406
-10.879327
119.692574
141.546036
147.587296
147.964188
159.131973
171.575623
143.876526
143.147186
164.614807
148.713898
144.774048
153.689728
175.981796
147.308472
158.419357
144.466476
159.024109
-9.561249
117.725273
107.467537
145.304993
149.818069
140.775208
142.526932
132.235413
144.556717
2.717141
17.425097
6.199445
-7.966835
-12.108250
151.988251
-169.604126
120.646873
-28.239153
3.936665
151.606262
161.256668
129.328888
147.578598
147.561508
154.416718
153.261734
139.286011
175.434677
139.704102
127.129890
152.305878
145.031128
157.300858
148.913071
145.824890
147.632843
135.219818
154.062424
152.335907
157.500412
132.555984
143.475403
125.834412
72.686722
-177.749359
-162.839844
71.759277
130.911407
137.648392
-176.562927
-168.001190
-150.832611
7.914180
169.156998
104.484909
33.866982
121.648232
126.692337
130.180176
-177.849319
9.639554
125.584702
127.262688
126.894348
167.290848
-24.409937
14.407618
-58.614449
12.515216
152.571014
147.030029
146.235809
137.698929
5.968509
-22.113194
1.645443
-0.074019
10.946432
143.427185
132.161652
141.870239
141.485687
149.993057
123.677109
159.816391
12.044507
-9.971332
-7.350550
126.178574
137.004578
138.195938
151.155151
71.227997
146.253571
125.783882
146.898285
169.125031
144.900757
139.080185
161.581299
-39.082024
-43.643661
-8.188058
-44.502903
51.634193
-4.830226
138.867371
164.467697
153.127823
158.186676
145.818390
168.349228
163.480209
163.113983
144.068176
160.213715
151.662933
7.777333
-32.505447
-0.340349
135.794296
147.974258
134.486755
148.134796
159.372559
152.357956
123.567444
146.806168
163.203873
119.758087
147.450256
137.349548
128.847260
129.821365
145.504944
162.153809
146.987717
143.359787
128.792633
135.968353
149.710114
-28.494804
-0.546439
2.998656
-7.196038
-9.882941
-2.297121
8.516567
9.196375
-45.424400
28.136070
144.666412
143.923172
140.429367
133.818924
177.725296
152.923004
147.149246
139.451828
128.993866
165.760056
134.868500
140.726578
151.452118
152.141602
172.736282
140.126343
165.904907
127.900368
146.898315
158.693634
145.463364
146.927399
138.555130
152.797729
134.975433
144.980698
127.040146
143.946106
148.822388
-46.103401
-16.842625
16.067793
-48.688419
150.739563
158.838104
118.710045
139.711060
143.315704
143.374069
109.190865
172.255478
134.521011
153.156906
136.746384
152.273392
137.304214
154.506943
114.446709
156.811218
139.944290
149.217484
144.222107
162.629257
150.783081
147.198593
134.340500
6.146694
9.949080
-53.173763
6.361651
-33.155338
-51.549595
-22.022348
2.015186
-11.122274
12.141304
-14.766832
-38.038464
-3.079942
29.457829
-35.378174
-46.888233
170.651276
119.079987
154.810486
143.220505
135.458893
148.545868
135.182434
172.181656
152.677872
153.170074
150.083115
115.407814
157.076065
149.641602
156.741287
128.640610
153.492966
-1.237488
-5.880099
-10.886254
-52.845066
3.734758
-38.254871
10.264734
50.783928
141.836212
150.362946
150.868439
138.180725
122.508781
21.037632
-7.615818
10.753159
-43.369896
-41.366840
-39.545238
-28.489929
-9.032266
23.681692
7.155082
7.714316
2.384170
-33.869968
20.740265
-9.361684
-0.525632
-35.435760
-33.317993
-0.285305
101.478218
126.838966
128.573395
130.645554
155.501038
136.738007
137.539810
134.025452
150.705322
146.195618
138.105133
161.768997
13.197195
-14.067346
134.426987
125.831200
16.549944
-161.712280
-132.837234
-158.566971
17.388542
36.461807
168.620544
-169.316833
62.230370
-149.024704
161.811005
-149.657028
169.300095
112.775330
74.206665
-158.498489
-155.817703
149.598419
145.239227
153.940781
-66.218994
135.496231
150.115234
157.048050
152.173325
153.917236
125.531715
151.913193
110.548378
148.489746
123.585434
137.241913
151.206833
162.380798
154.796310
142.188065
135.059860
-3.305353
0.867053
5.099196
-4.055985
132.412903
124.816139
158.568069
122.100441
80.911667
131.963181
112.968086
131.564072
162.933853
140.256317
139.997009
152.548355
142.135788
154.148880
-152.073975
139.811417
167.524918
150.867188
166.867615
173.982346
150.025726
147.968369
124.016571
171.815002
116.210823
153.622101
121.973701
128.417740
-4.607001
15.699222
-22.023441
0.879155
-44.823299
-12.432318
-1.076837
-37.005375
12.804583
-18.777161
0.303258
-46.495975
51.873199
-50.630760
-11.994324
-36.636192
-55.935394
-30.268606
26.334166
164.323761
160.390732
135.381195
142.034698
-58.491196
135.999039
146.144699
150.632263
146.635818
133.381180
162.517700
122.106430
-173.810043
150.049774
146.347473
-8.907260
-5.316144
-0.738870
135.761978
151.006119
139.551300
140.610001
136.999664
120.715141
145.632690
148.786453
147.081360
154.140060
152.118652
25.246231
-44.158504
140.886108
131.668900
153.912781
139.235245
146.304352
148.832581
135.324432
153.466995
156.004715
146.667831
136.594894
163.287613
160.427017
123.748322
144.055573
151.510605
146.525055
-179.819763
145.441742
130.589569
154.797150
152.548615
129.396927
124.531769
154.244186
103.061699
151.649582
5.771494
150.542435
137.019196
134.015961
168.968887
119.664207
3.289917
3.088257
-51.130375
-15.767344
1.632668
-14.062568
-49.462070
-43.790730
-10.107348
155.943939
123.867508
132.344559
149.334152
140.899139
168.223221
130.824432
120.453537
137.405975
150.071594
141.184708
149.319183
140.390533
165.038101
152.359085
163.374954
146.689529
-163.638779
139.799866
134.446320
109.683815
156.829086
140.161209
154.588699
178.569458
132.859009
147.816330
126.376144
157.460236
154.537842
139.055725
-34.302345
-5.684548
-38.664371
12.563397
8.469858
-28.107626
-32.968021
-31.360548
-0.150658
40.892719
133.871567
146.984726
147.335556
171.038101
153.598251
139.253784
152.147339
158.506409
154.285538
-44.665565
-43.342392
-45.736137
23.622658
-32.914814
16.973316
135.836029
168.286255
147.766251
150.803513
125.876244
142.988358
144.220367
150.041458
159.165100
139.105240
-159.510818
137.165558
157.989594
121.787659
136.378311
156.010696
152.118286
155.483368
147.428757
131.468750
139.805145
148.604279
144.936508
153.406693
153.892136
152.228958
163.698746
-30.989485
45.964085
38.207458
-14.329147
-25.239895
13.713568
-0.360452
7.995220
8.659956
20.043180
13.756000
12.977436
145.320679
139.081635
146.737228
168.805008
142.893234
159.125870
151.865784
-12.584434
-8.389230
-7.497974
-14.625257
-12.737363
18.538811
-24.902832
-24.169641
41.131767
17.608883
-4.656146
-2.147125
36.354870
130.560440
137.650467
165.080795
137.252548
145.912140
151.801987
98.764763
144.637695
-30.104105
2.499437
16.107342
0.971564
157.650040
156.891968
-38.916443
-39.244469
-4.732345
-54.819012
15.161581
-13.803802
12.728112
135.065918
147.416885
153.556366
105.788353
147.224731
142.728165
161.271957
141.262848
149.430527
150.159454
150.439224
-16.428326
5.201344
176.089432
119.217079
153.045227
143.904312
132.579941
149.532974
148.548981
121.777618
135.487488
143.812225
128.822250
120.199463
149.598114
156.225235
151.571472
150.679703
153.653946
146.458023
149.972366
152.251007
120.804893
157.785507
-17.397476
-34.106644
-38.716816
-19.841604
-44.405998
160.175339
136.943527
-34.928699
137.068451
138.928360
138.680695
135.006363
138.581665
148.843109
173.167450
141.530258
151.833313
146.844177
138.471863
135.806671
137.528717
141.009384
138.935455
128.197052
-177.975998
155.043762
149.998520
115.696960
135.444672
152.856323
142.999298
155.336914
150.077393
138.504578
158.418945
166.964050
117.176559
149.739410
137.640411
-32.748199
6.601291
-6.161571
-3.705810
0.892848
-4.085811
9.974704
154.195618
149.349960
152.742004
133.453125
152.235764
173.587082
-163.670609
5.931909
-136.945679
168.269455
142.671982
163.174927
111.947350
152.314346
-170.132523
171.134491
132.511566
-156.756073
113.867661
130.001862
134.888962
109.663643
138.135651
153.881073
133.345734
161.749420
149.341995
138.929703
124.570320
148.258667
174.569260
123.065109
1.156737
-41.507286
-24.014046
-6.419151
20.121761
4.576158
-5.291243
10.037992
132.649094
141.524567
167.508209
151.997391
111.548073
102.178757
137.889343
158.148666
155.140472
148.343094
151.289398
136.191284
144.134399
152.156860
141.600662
155.374603
129.333755
131.541199
138.024887
139.730469
147.503860
154.597229
133.396423
118.302612
-40.249741
6.039165
157.108337
126.504005
143.450745
167.823151
166.810074
138.339935
122.511948
150.280533
151.917023
151.936569
162.829803
179.015030
160.464890
135.029175
166.098145
131.750320
153.080963
139.803467
144.085815
175.601135
149.050369
157.470825
149.620300
165.044312
144.252335
151.271973
116.342102
135.799271
141.999374
148.722641
152.039078
135.589615
144.270493
150.580780
147.345566
162.412918
164.117477
150.120941
104.822311
139.675903
142.834396
140.531631
17.481562
63.798840
40.018272
39.723713
30.522669
25.490765
22.005493
92.495750
-165.009781
-175.000641
-166.769379
120.204163
126.995056
138.997650
172.311066
163.133362
139.190506
129.666428
130.928345
155.916443
168.900833
147.854294
140.501389
144.976532
137.108261
148.066925
158.275742
139.141373
141.691360
133.552734
110.994339
145.611862
137.161163
144.144318
162.180710
163.154114
152.959198
147.693008
138.811768
133.531708
142.565491
140.907059
24.574814
-8.339530
66.905060
3.346265
-167.214386
143.613800
143.492920
149.013962
149.724808
148.813019
145.358734
125.406136
144.220291
145.513382
137.184921
124.687531
171.388458
109.366776
148.713760
153.986237
-36.131210
4.976695
149.157257
13.650126
-39.132332
-19.402613
-38.921047
-17.815258
-26.687401
7.985737
-5.103115
10.453252
-7.234866
-18.021179
-47.063885
-3.945658
-22.029808
-25.344307
139.926270
150.903931
176.555878
-31.047323
-21.973297
14.999370
8.195536
126.918732
160.394806
139.892532
127.841133
174.317551
143.881210
174.333298
142.359406
149.223404
131.295212
109.311058
157.148193
170.739929
160.538940
145.810974
162.788651
120.532120
-173.974045
132.849274
158.913574
140.559708
169.803406
6.687680
1.341588
-5.142318
10.373956
-36.725895
-13.930646
-21.877401
-28.267441
17.164410
56.883202
161.498535
160.094223
137.643143
117.088463
144.634140
0.138476
146.768890
146.689651
152.344818
134.161240
146.441055
156.241821
149.186707
137.043304
125.623657
143.847321
150.542389
177.407913
148.114182
139.787613
144.088593
140.313629
138.834000
159.002701
154.225906
152.153259
150.781784
141.779068
149.218384
138.042938
134.778809
123.146690
146.671219
130.776474
151.139435
124.253334
125.930611
142.622787
158.866257
169.902420
144.352448
144.336044
138.553146
127.093697
5.235363
-46.849380
3.202590
-38.066113
155.504807
98.274345
-23.698181
-31.368923
27.434059
5.560527
105.824196
142.246109
163.669144
143.388367
130.874191
141.901382
106.006653
127.740845
139.456909
156.790726
138.562012
154.686951
158.388184
154.107559
155.524399
110.000931
175.161301
148.454102
148.246918
169.870438
136.513885
164.246185
152.413757
104.261429
178.282272
145.965363
137.754349
137.985901
148.203583
172.307632
155.720306
167.324753
141.606384
140.731506
157.032013
155.798935
119.866440
0.134170
-29.921476
-16.966309
-29.174603
-10.059324
156.721878
-39.306534
-26.204681
-65.724693
117.848335
154.083038
-5.967786
17.181089
7.389367
-16.419834
-18.256773
145.061264
131.444092
-39.884510
20.913437
-36.333317
163.043182
146.695572
130.477066
144.091187
5.532649
-47.732452
-36.858929
156.019821
111.664253
116.210495
157.127472
138.442566
135.784378
124.117561
128.562454
22.765898
22.060606
119.804749
115.597694
140.602081
165.135132
127.021263
128.706360
139.053726
155.779144
141.395233
143.870667
166.310516
142.157242
124.590843
99.294258
150.332047
152.213516
165.169540
-170.205795
161.941757
-130.536362
163.218033
33.038113
44.960224
-160.170395
-149.280441
-132.144913
-168.555557
31.145626
177.383850
-135.619247
-142.209900
179.172195
5.758609
15.103811
-19.297234
8.248144
-46.811531
161.017944
149.132217
105.138016
141.621094
153.246918
144.339539
153.093918
103.803909
154.940292
161.280258
155.684235
144.445618
135.969818
140.425369
142.781693
147.254440
138.611481
141.345718
148.805496
156.795944
138.053299
142.509659
172.658707
-0.578107
131.872879
155.584167
-36.672882
-15.095473
-49.161171
2.543836
1.240331
-6.592105
5.173354
28.761221
20.095629
21.756214
16.961344
-17.443880
21.638327
3.303220
-22.523613
1.795695
125.813393
157.302780
150.969528
154.982498
150.526321
126.885536
126.537048
173.339325
129.176987
125.865158
167.326096
145.908981
129.740402
163.737549
146.484085
-30.510658
-25.458736
-2.562389
148.283737
126.254494
148.128845
150.352783
159.715698
121.917213
104.679146
146.330673
140.274094
172.749496
147.159729
166.228104
138.331406
148.876083
132.590546
141.488647
143.222443
-6.072959
-4.207519
-35.628216
10.305858
140.462296
6.568443
-5.221909
138.020020
150.807327
137.003784
141.128860
133.029877
144.172882
132.884903
124.928513
119.930504
135.806046
36.552368
7.928602
51.571602
32.219357
148.191483
151.179733
120.636902
122.847870
144.465271
154.401031
131.803345
172.814590
141.673874
156.279724
155.082474
152.425629
145.019150
121.312622
169.640747
156.999268
126.799370
139.477325
120.815506
142.399384
162.200211
134.953430
134.436539
162.135513
135.657639
143.606125
143.439529
148.038773
135.655914
155.116592
169.500259
142.306458
-177.095383
150.690308
150.103806
146.543793
158.148376
149.584610
132.163361
136.831543
149.756638
143.857803
116.860962
150.302338
135.591293
5.611818
-38.127666
-10.409492
-9.111452
13.818836
-27.442493
-43.335110
45.841736
-33.767628
-24.726015
-20.379272
-22.735432
133.685608
-177.790588
147.390915
147.906357
142.029373
148.137909
169.050308
152.955276
146.729477
160.887482
-177.413498
145.868073
139.280151
151.480530
136.785828
132.598022
127.228317
119.662773
125.134567
137.695068
139.614395
130.095200
134.700089
142.808182
-9.485806
13.122886
3.303101
116.011711
126.519615
156.468811
-44.206253
-38.246231
-8.130525
-48.841263
110.133965
158.879730
147.691025
143.414764
150.919601
172.426193
152.736938
148.887283
110.726868
154.238632
130.991760
139.011902
-35.746548
3.627092
43.516350
0.230700
9.933057
-4.647261
-8.553659
-25.838909
-24.787399
-17.653835
153.043289
145.631210
154.594971
150.077576
130.838425
161.598129
121.338196
160.945938
142.361343
144.730118
158.946716
156.450912
137.203690
-178.675873
164.903107
141.934052
132.192886
149.208176
123.495415
159.171280
162.123932
136.057159
135.701920
145.568024
111.311432
144.198807
141.288376
141.876404
-179.370361
127.398895
25.393145
158.765930
14.263649
143.077072
148.094894
141.372543
161.732422
133.803787
153.014008
102.291969
120.699097
154.212143
122.742699
145.742416
123.412277
121.260628
152.227554
147.379105
134.860962
162.387817
122.529732
158.222015
158.181244
157.398483
103.154167
147.377930
139.278976
149.798767
158.872391
156.920898
145.961212
151.902756
-179.842972
150.676620
131.208984
121.777458
143.186707
146.793304
139.142181
132.942596
150.745605
155.762604
160.230972
154.438385
152.642441
126.542305
146.599289
144.521530
140.968628
132.106445
159.111465
134.290268
129.321518
134.264771
9.211214
-7.257122
-39.781219
170.423782
103.093925
144.527298
128.046829
-9.436672
12.071889
-27.113682
-38.843616
-20.065737
8.748776
52.273113
-34.517021
141.797241
156.247375
178.046646
34.524311
129.354279
158.118286
126.123039
126.777344
163.160736
147.886490
123.177620
139.261169
140.364792
152.544708
102.784233
145.455978
150.040344
140.306976
149.067886
160.077209
141.535233
138.407196
142.130630
137.960464
144.011520
143.850067
116.589523
144.966660
154.528244
134.627686
160.676926
148.237778
156.710052
107.742111
166.028305
155.896805
28.112844
-150.496414
-148.991150
113.092346
30.026436
148.250000
161.256760
146.992935
131.176834
-41.318016
12.710213
-8.913169
11.251987
1.253982
116.791451
166.187454
151.450516
163.544556
146.085327
139.886826
130.775269
139.935471
162.362610
102.836502
159.942566
112.050041
169.787476
165.518341
150.291931
121.743553
162.105286
146.745407
114.825607
135.151245
148.766006
149.250793
139.970398
157.149643
150.846634
146.067902
139.315247
149.361679
165.800156
113.524094
139.313263
166.380035
117.605057
108.080429
137.014297
-9.295424
164.184830
143.943207
177.860718
170.725662
31.317352
37.430107
-158.660385
-153.201599
71.255791
138.881699
139.495026
150.896164
129.061478
154.058807
141.406799
126.507530
143.525970
-26.954979
15.114726
16.784809
-48.177437
109.914261
149.184937
146.705582
152.619614
162.293594
139.843231
112.888023
-170.567673
136.028732
164.176666
143.936905
154.012985
-178.898895
148.187393
168.574585
133.546692
166.923523
6.915230
8.567380
-21.871801
31.952019
-10.471081
-52.798817
-4.891246
24.824907
3.289679
-45.348801
20.002525
108.908478
140.525757
-37.347698
14.666519
-4.213101
-14.648338
45.870609
145.219116
136.781815
139.952820
152.181915
127.292313
143.398605
129.818039
136.296951
130.404831
145.549133
143.877289
147.007523
154.148010
139.856033
136.355667
146.434982
156.246552
129.404480
108.163086
120.664520
143.974274
140.672028
128.984634
-12.556031
4.597084
-24.823053
28.467543
10.465367
140.996292
137.954895
155.160126
136.922028
133.767380
157.590439
164.928528
144.737854
144.977646
166.664169
148.442169
145.100647
153.304581
172.059586
170.443741
137.172394
5.495616
-16.636013
-21.354029
-22.278095
-22.844658
-41.031487
21.006054
9.445354
-31.218569
-44.237492
19.123156
2.065070
0.081565
16.500381
-6.040431
-29.983419
-35.308971
-39.242287
-6.132772
10.780415
17.925268
6.470902
137.648132
145.013229
137.266678
150.892853
138.559006
155.092743
146.377167
149.897095
150.763550
147.066025
128.956161
155.646729
124.710106
152.329041
147.454056
149.087646
131.420151
130.550034
139.564026
144.562164
168.812241
139.408478
151.723114
130.619873
144.052612
131.031509
146.276291
155.316864
140.410141
135.624817
166.361923
136.417679
142.796265
141.612518
148.368149
151.609909
144.377945
160.118408
131.244202
144.205460
146.254578
149.497009
153.642715
134.134171
134.817261
124.156822
157.432983
126.809448
-30.871122
-14.027430
-17.976860
0.561626
18.554155
4.473871
-3.384371
-44.280621
-38.094543
-5.953152
-41.093216
87.319252
134.279221
148.442688
152.535812
53.285667
156.987762
169.976715
149.385025
170.996201
153.884674
149.192352
155.872253
12.430383
11.277912
-37.672386
144.337601
145.548752
175.353027
138.900665
16.870371
-134.425125
27.030787
-149.876801
85.521545
135.636871
163.540039
130.468872
148.558243
132.274460
166.117081
141.969070
173.705917
139.304459
131.375595
9.066289
25.168304
124.449112
167.002029
156.537537
147.425018
135.844238
143.256531
160.201004
154.019241
154.938049
143.517593
126.374954
142.673965
147.109970
11.373954
139.144379
143.271347
152.015381
155.274689
130.343658
137.798569
-35.475151
-37.591824
-5.836536
143.803055
154.490891
151.428574
147.301819
110.816360
138.360291
148.472855
145.759109
156.072205
175.868698
152.135223
153.173813
148.728104
148.119324
134.160812
142.945572
164.237686
141.565277
148.191055
140.950912
168.736877
139.990570
175.488968
134.940796
143.894821
117.110229
126.688721
0.111906
-48.172672
-7.555696
162.571518
135.724945
138.757355
155.781693
157.456909
109.357170
164.809113
116.937218
140.741547
130.282867
118.223450
163.079178
-156.718735
43.140724
52.403831
-135.011993
-126.930740
-176.266861
116.476028
164.585083
-149.548737
-154.116379
-157.804062
-159.900177
50.148609
47.269283
57.254597
14.765050
-166.578491
-142.413147
171.457413
172.467834
-121.198944
104.212067
-144.180145
166.696335
161.098297
170.953232
172.785980
151.142059
123.145981
154.896179
133.116470
162.349411
98.208466
154.249100
149.149460
143.601059
129.135559
143.990631
128.803818
155.849228
18.736155
-126.444374
-145.540115
-172.335388
42.761971
-49.176563
-42.222572
12.504985
146.721802
148.174927
145.644516
153.898865
149.791168
120.899315
143.653946
156.440994
137.157944
129.010361
145.206314
166.876923
140.506775
140.100174
132.670929
144.699249
24.443253
174.019791
154.850952
145.737320
151.589203
137.205139
131.169510
146.546478
170.702301
154.548019
134.017273
141.448929
120.936501
132.006836
121.499962
130.682526
155.265656
137.044647
157.299316
141.074158
136.543747
149.286041
149.292480
145.097366
157.208084
121.580383
142.592285
147.757553
142.673355
135.133270
152.149246
169.628448
159.905533
129.670731
155.848892
127.167641
141.639893
133.471725
155.692261
53.375225
19.166838
-31.467113
7.125932
-53.009026
18.192905
154.474854
169.879517
5.358878
-53.748882
-15.810256
-70.131668
166.855469
121.095818
-38.655056
16.672451
-23.134993
10.914139
142.993622
147.496613
127.655464
142.306732
166.252411
-21.096098
-20.602037
-19.260162
-21.541189
122.602570
146.898407
105.942429
142.938904
155.807648
152.338806
139.593262
135.259033
160.395126
145.514038
146.317963
157.873123
27.789724
-151.513611
-154.011246
-137.274338
-144.881363
165.789368
146.044022
153.733734
167.309143
135.294067
133.193207
153.601227
156.963455
138.171829
136.428192
138.724106
136.029388
138.650177
164.478485
163.110077
1.798636
11.318840
1.878573
-3.614384
-70.182663
18.295521
19.887001
163.613159
140.101883
142.569153
161.557129
154.907471
147.221481
132.276337
166.671844
145.757339
42.649899
-20.173220
16.577414
-9.659256
-35.533634
10.094205
20.203115
57.396038
150.085175
151.545502
147.690414
154.174530
146.914124
132.561172
149.421371
111.429588
146.510666
137.609589
3.577466
-0.641024
13.005024
147.026001
173.659027
130.955933
161.237183
127.143242
131.521866
148.102646
148.132675
141.341415
144.103958
156.853287
145.941528
165.059250
172.006454
153.638840
70.320732
16.473728
-170.140488
-177.751862
-167.124649
148.778061
145.049393
135.495300
139.344757
135.623093
144.073837
147.382309
144.282593
163.420639
138.670975
161.994278
172.963394
140.474609
142.224762
142.251114
156.490143
148.401428
145.547882
156.218140
121.868301
153.890671
164.410202
140.143616
161.075089
125.604370
136.828186
137.588501
163.140701
166.123718
115.425354
160.648956
176.765579
136.185959
142.216888
115.641022
165.636002
117.757492
144.234695
119.221161
167.078156
155.067444
139.902008
123.313675
150.420502
163.826721
142.681595
162.972702
15.613766
144.298309
114.159317
107.475876
-166.198471
120.928223
121.608002
146.256241
140.235291
120.190392
145.315659
151.617630
148.830627
140.627930
154.255051
134.668091
-36.707100
14.779755
8.986773
-15.854482
-36.316757
22.000114
140.561401
137.688049
-6.944101
-16.211863
-0.155766
-5.823020
151.612427
135.563416
144.072571
116.992462
123.166496
146.227966
165.643021
152.875275
128.888214
176.420670
120.898491
127.954079
166.199310
126.033073
142.216827
143.256012
156.485641
141.661606
174.403839
146.412872
150.903976
179.111969
143.178314
142.118027
146.844940
155.362289
123.384315
139.178421
156.436218
151.784424
142.325851
132.627380
142.403351
167.398911
128.738113
154.920288
157.337296
149.151291
154.482941
142.402390
130.310501
144.031982
136.907745
176.938156
171.489334
13.340512
-1.529183
-4.574702
154.617737
154.705154
157.376007
143.661636
142.620712
147.759598
146.850052
106.946533
134.488800
147.816925
162.426620
157.741730
109.931953
147.411591
149.533203
157.881348
176.194855
152.463715
143.083511
-45.919186
17.533339
144.143997
143.717667
157.767654
139.803772
153.033844
146.797989
143.400879
-14.274028
-47.085388
131.894730
113.947403
165.963516
138.177780
119.955658
163.181732
134.134003
-21.520950
-2.132215
-19.079332
126.640594
153.116196
149.741531
151.540421
159.887161
159.769501
140.334778
-26.704504
-34.247845
-18.187292
-42.454647
-27.719770
-16.428457
-38.715549
-16.044062
-9.165681
55.808853
1.858885
23.237127
-37.287388
-35.078461
-8.578078
-6.961621
141.150360
147.431396
6.015487
-20.620897
144.767563
150.324417
147.579208
140.738815
152.690094
173.325729
128.340347
134.348389
-20.751978
-40.785480
-22.966331
141.492737
159.363266
162.441635
157.468155
141.348953
-1.259432
-51.026550
-1.785312
166.482178
138.329025
137.193878
144.020828
174.935150
166.247498
147.784607
153.261063
139.452118
151.211578
-41.468239
140.791428
155.285553
142.720230
156.094574
136.656860
153.576294
124.033005
116.497063
144.952682
149.154678
159.495117
124.721268
-18.795401
-32.780636
-1.232100
-48.688248
129.367676
140.080856
155.350082
151.767471
106.378174
12.089105
10.456545
153.467361
150.558533
141.087616
136.044724
142.909042
141.410858
153.896851
126.747734
179.201294
156.391937
158.286285
142.081375
170.391693
138.871857
142.310425
134.613937
155.435867
138.480362
139.865067
143.670868
139.243515
155.502853
171.023941
132.025177
160.436462
136.243103
145.659256
146.176743
165.178574
141.008270
115.134567
139.420792
128.192520
156.891998
160.264755
129.649918
61.027657
-28.317101
131.240433
135.848160
-39.735718
-26.359560
168.919327
178.208115
122.370865
121.236984
140.328064
141.357758
143.413391
-21.920309
-13.173585
0.307105
3.718627
133.148697
145.572098
139.980972
137.227966
161.937485
144.074051
157.852676
122.167831
140.575119
151.734680
138.755081
159.893738
141.168564
151.404190
132.934265
130.884811
159.000778
140.753464
145.733795
163.060410
142.861206
130.912262
137.344360
112.677177
149.324203
136.825165
126.889351
164.833237
141.197235
163.823868
155.573380
116.007523
143.047791
148.682098
157.166550
-42.259666
-12.811776
158.686462
150.481155
-45.323650
-14.013361
6.412274
148.854935
143.128937
176.710251
145.965363
151.639297
143.660614
112.178650
158.911057
152.553696
149.970749
149.374283
10.264754
127.399246
132.818649
156.150635
148.329742
132.398270
142.163986
24.034103
89.491631
152.160065
142.968796
159.258118
157.694366
138.040512
158.516037
153.419800
127.000145
152.916901
107.074280
23.311932
129.210953
143.295456
171.404892
123.404572
145.851547
136.855270
160.926224
149.203751
145.683121
155.281204
140.481583
153.514099
133.317932
168.610168
125.935692
136.834961
131.915573
149.408997
149.179626
167.514832
132.137482
179.584091
132.297653
-177.325317
145.592743
128.402664
143.794785
133.977402
176.072235
141.102676
173.875946
162.660873
150.874084
60.693768
-0.537048
54.320950
148.535202
157.720825
157.052536
137.348465
139.587189
145.721634
117.667503
138.306595
143.407318
147.741608
137.347031
146.108170
163.266068
158.938065
142.011566
164.601303
139.529495
153.002808
153.744949
129.557083
-7.781092
130.435287
129.646683
142.266418
138.233109
142.375763
155.144699
137.200989
135.027344
141.931381
138.261169
156.988068
161.614273
160.425156
162.783035
130.516052
-35.081978
134.006104
141.050400
171.285812
172.617020
120.145561
146.447037
151.618546
155.354263
138.946472
125.625900
155.680542
159.573303
128.289185
149.210175
127.593803
140.661636
166.073883
134.790436
151.504486
168.170349
45.764988
-43.627663
31.264069
2.304862
-11.666026
9.331361
-6.497544
7.259635
-24.283558
4.176826
-38.416122
148.660965
159.942703
135.105988
131.331299
175.774033
136.805786
156.690033
140.612427
151.749420
138.390213
132.729523
149.113342
151.009262
160.710342
155.123566
150.420700
139.094391
148.685577
159.506210
144.871231
136.851547
140.186371
173.022064
138.492432
137.817947
135.747849
135.660263
160.344635
135.216309
144.076920
135.571335
159.218246
123.126282
144.995636
124.233841
163.948532
155.488678
149.515152
173.294037
146.694534
148.497467
128.260406
139.764252
146.439346
138.938248
159.305756
153.706512
-146.694809
147.517792
138.827377
134.502853
115.198936
154.575638
27.843946
17.741697
143.727737
150.514191
159.089310
149.221237
136.954071
124.694649
139.095078
109.656517
118.875336
114.555138
157.261185
144.125610
148.948044
147.536591
157.965057
142.214813
116.103111
129.275955
151.251740
150.594955
-34.330406
-40.410671
147.012115
161.825195
152.425705
165.447342
129.991547
110.459045
159.097534
138.057816
150.944763
145.069336
120.494560
153.397583
149.803589
176.101669
148.846512
155.670990
147.695923
147.957230
21.422848
-168.553268
44.020393
86.936333
15.075726
-142.317535
40.895588
164.080933
106.583824
25.507980
33.480419
30.290003
110.429451
170.536423
164.812149
86.212654
132.791595
154.310883
157.084824
150.898056
149.376099
150.490417
137.424713
136.766068
151.622696
106.641922
159.416977
120.922417
149.815842
118.351669
160.007172
114.622490
128.762329
151.690979
142.607819
126.018127
135.904663
159.401688
126.747681
170.848404
-179.038147
147.395828
149.202469
104.106461
175.659851
155.412186
135.427856
132.818192
148.539337
122.510757
159.088364
-61.296097
-52.512623
-40.491318
144.556900
157.320435
108.510361
139.925644
134.724014
138.418213
157.201065
170.356705
131.504929
5.845396
104.232407
154.754868
140.669357
145.779800
168.404678
120.477539
145.095871
134.114868
10.025777
142.877090
138.557190
118.692558
141.114105
162.813599
141.522079
55.344215
-22.100361
106.691879
152.952576
148.718964
165.897827
145.599686
123.739334
133.165070
164.719742
142.511063
131.556900
-37.446598
-177.444565
142.428391
152.906677
140.328903
166.789917
131.365952
5.203905
-35.527077
-4.347084
-3.650499
-28.309986
-24.837423
-12.057920
28.067287
14.930426
-54.654266
30.567926
-46.578972
26.618372
-0.944190
8.843579
16.776659
-41.274731
11.060870
-46.064018
20.236494
144.352798
142.732758
133.304443
164.786636
152.369110
137.284607
160.183258
175.736115
158.916946
158.181732
137.263718
156.800751
110.758858
142.107254
155.667374
163.864700
142.081345
127.748520
146.251328
156.411743
136.284622
157.976761
174.149658
140.265488
151.475494
-6.035398
-19.706478
81.807983
140.100418
160.645233
175.426834
112.682259
153.353317
132.544098
170.240982
142.594803
139.259735
138.446732
129.596939
139.642792
142.621353
126.599670
140.215942
143.754303
168.988770
141.318817
141.225525
-27.962372
10.429225
165.533722
165.039688
148.465576
151.555145
145.958801
153.621826
149.965927
135.799423
120.645218
139.608749
135.318604
154.667374
138.672485
151.952576
120.575752
147.412613
142.709229
142.664413
129.449463
150.760193
152.085114
170.577057
128.678436
145.946671
34.027050
173.995102
-163.908096
-149.697205
-154.279099
-150.038925
153.029556
28.943775
24.282488
148.927444
119.167809
-149.010315
-179.257950
148.962463
3.380898
159.973953
135.651825
144.103806
145.648346
143.081116
131.291412
128.610413
132.806412
138.525131
160.892822
155.537079
118.634438
141.637421
134.105759
149.599655
157.625717
134.382248
177.081192
150.104416
145.440353
151.957809
132.808929
106.284157
-22.901724
-12.062448
169.114014
150.272018
154.979340
119.595787
2.941711
-18.692619
81.290665
19.622255
-147.495697
135.865341
140.208481
154.189224
-9.169926
-15.879239
0.150658
1.397878
-62.105637
-5.520806
-44.054729
16.804476
-30.016594
-39.609348
-27.158001
-25.659670
17.826218
17.551014
-18.251169
6.910861
5.443089
-16.159023
-43.424831
161.841995
153.680115
143.842148
170.982574
138.200577
132.834747
158.579712
143.056381
133.237869
139.101303
125.735062
155.047791
144.672989
130.995071
141.641800
109.925873
175.629410
125.338333
142.267456
111.208771
157.270187
137.099777
150.167191
12.937441
15.874270
143.452454
138.431305
174.296921
162.891876
132.920029
156.797729
-173.999573
175.789352
162.339279
-141.318878
-131.920135
-134.315231
-166.606232
125.769089
-44.434132
25.035671
25.392149
49.500778
36.628326
156.186783
147.784576
154.930832
142.087158
146.500092
148.767746
144.360336
134.681030
145.558762
144.751556
112.033279
130.088120
147.607788
-24.473820
-30.442982
6.985671
7.370783
18.461061
43.280880
1.125875
168.797577
9.021470
-16.298414
-37.272564
-0.618972
9.988889
-6.987018
13.578803
17.893806
-43.701313
-10.095549
5.562042
-5.911484
-18.693207
16.935537
56.955990
152.433990
114.835434
150.371445
163.246643
137.374496
143.049530
129.497620
130.666565
93.659218
153.022873
159.762863
135.086060
144.768768
137.186005
160.124222
125.534676
139.083511
123.571587
157.488846
137.962860
126.071243
155.110275
-3.451505
134.210007
157.289673
123.695877
108.246132
122.399467
145.251266
128.871887
139.165863
121.286446
139.699570
161.703827
127.948357
132.051926
149.049362
174.656082
153.647659
153.686768
117.987755
142.723999
138.921951
153.764725
150.990143
175.993713
151.195389
147.305954
157.447205
133.823029
147.741379
160.679565
148.821609
154.140381
123.702003
122.704506
162.108536
129.858322
133.647308
127.651390
122.985947
107.537949
135.740463
121.523567
167.915512
119.311607
161.072922
163.225327
127.336205
138.292694
140.407639
161.765656
126.254158
144.596878
133.325577
143.265991
143.292358
138.323380
138.133011
140.394577
137.938095
131.358658
162.368240
148.394501
132.554123
157.775772
144.072296
143.279297
-137.355881
147.567902
118.805740
132.887466
129.166443
125.362053
164.978973
154.343002
165.199997
140.246704
161.570770
132.831665
143.980545
169.250473
115.790276
133.080887
164.545258
161.965607
141.458481
156.547943
154.005676
-12.475171
152.135681
-41.383575
8.629601
2.409810
-26.865406
143.501892
139.360580
136.759811
145.706039
171.334641
154.844681
147.309998
149.809158
116.943665
35.850094
-150.085114
159.217789
144.959442
150.875351
142.383499
144.215088
141.610596
131.304245
160.593094
149.688507
167.890671
140.102066
148.015961
2.712022
-35.472584
-32.857731
2.068100
-3.656234
139.159515
145.743744
139.934143
164.049088
149.731323
121.418488
109.151382
149.969742
139.233932
156.604843
147.142914
159.040802
162.264709
124.825951
164.052582
160.290268
135.777298
4.665476
-2.414191
148.116486
-32.746601
-5.211768
-3.269741
24.598478
-38.881855
144.675018
135.334076
-111.766533
155.751846
152.667007
131.232574
146.503723
161.558243
53.595074
151.446808
150.505249
118.178810
109.919678
135.914062
-42.675858
-2.800930
-1.171696
-27.571419
-15.716314
-14.062076
-30.275532
-45.000168
-14.553739
136.171585
148.911209
155.572693
138.658356
155.771072
151.957565
135.056412
143.830582
118.478310
140.670380
138.202316
108.704239
157.986557
175.497574
133.692719
142.181137
130.282379
18.472155
18.174683
133.782089
156.769073
155.541489
142.895554
131.976639
148.162949
162.259827
153.080597
139.328659
136.536179
128.616226
148.126175
155.642868
121.049988
163.432449
125.161026
155.239502
-48.818832
-59.867664
152.698730
127.020447
139.822189
160.459045
166.342484
143.904633
145.880142
146.287354
137.348343
137.206970
159.974579
111.511818
124.798096
136.445541
177.188110
148.431442
157.012833
142.128601
179.636307
144.333023
133.116608
128.906662
117.420135
175.866104
112.549431
152.415482
129.256653
167.976013
128.148941
174.978653
147.374237
151.748886
120.488708
159.715790
120.564331
129.879395
145.603409
137.916931
-73.536697
30.778032
-5.390960
38.189507
23.962536
151.137817
39.500252
64.401833
-161.981384
161.063416
174.484024
-148.778915
-2.241055
121.864746
147.514038
143.572861
177.738937
170.646332
137.472733
158.563919
171.632812
146.624161
153.225418
152.355804
137.345612
139.790192
156.606781
156.058121
148.658691
133.638687
149.613205
159.963287
140.702438
144.028259
148.228287
63.649014
135.842026
137.631210
137.057846
154.941620
150.628860
143.158737
133.409317
138.838684
139.901260
126.581512
147.130753
158.519806
121.797264
140.087860
149.653015
139.693771
137.130524
128.868942
91.950020
127.577545
128.998428
172.676392
124.718758
136.585358
145.305679
148.840714
126.261833
102.758163
-144.947876
-1.530334
-11.231911
-14.811063
157.700424
144.619720
-44.855331
12.368627
-46.443802
140.514893
155.517029
153.138138
140.859772
177.517059
146.594940
154.205399
145.988754
137.508835
138.274551
-166.714035
-173.762344
-157.727600
-150.066406
147.817368
-159.213730
142.364105
-164.691452
168.187149
-153.150757
-140.818237
32.907253
155.262909
128.838730
173.293289
-24.272072
15.801643
7.664904
10.004078
7.644753
-47.967743
115.405182
149.542862
167.854065
136.138824
115.506264
144.953003
146.259964
139.372818
-15.862930
-26.737444
-17.263477
2.498262
160.139359
154.221161
156.181229
166.873520
144.241196
137.012573
148.144363
151.566803
-177.738251
156.487045
151.726547
132.803406
-15.451419
-40.968754
-8.205567
-44.593872
16.413780
19.071873
-39.347889
-17.364620
-33.648609
-14.304592
-11.529877
11.993503
23.824511
30.983112
-27.401152
12.182899
4.510410
13.571164
134.344925
114.030922
163.555588
140.216583
146.896271
26.758455
12.178610
133.571289
150.493668
148.637344
93.254662
139.707443
145.023209
-38.554153
11.545705
141.630554
-35.491638
176.200104
154.838226
138.719818
22.129753
145.263702
131.653641
141.976532
125.856552
144.742752
123.926506
161.374130
136.989655
141.656235
136.036331
164.362244
150.699417
-175.215408
143.208206
5.211730
-39.935413
38.985855
-4.631174
64.648666
141.822342
149.920029
140.884720
149.297348
141.108658
147.091415
155.787277
147.676697
144.407562
117.351250
145.865128
149.265244
149.536743
155.987198
145.503632
159.215408
144.135605
140.095505
122.098137
148.127289
168.626160
135.267166
125.069733
110.603516
136.241608
150.276642
143.468277
148.364685
154.917114
138.338745
139.931641
2.165279
-37.780033
17.314856
-14.634274
130.726654
144.210312
136.518997
174.325180
144.570404
157.034866
143.854492
144.308228
0.477244
-1.113642
-38.828785
-19.422577
8.088885
8.115974
143.051804
164.890121
162.445160
147.329453
118.307610
16.182713
-43.782677
-18.727571
18.694410
8.189089
12.056170
23.809669
-20.142004
-33.722992
-40.060879
-14.541665
172.686234
140.577606
136.207840
120.128319
159.395462
128.493134
173.185791
160.094345
112.588249
-28.192862
135.346359
139.667603
-100.878113
-33.153927
-17.009287
-39.894394
7.428378
137.294678
128.463318
136.712067
129.538223
138.913712
167.365707
174.576767
147.787506
156.666519
117.746460
146.667755
146.581238
152.389008
136.700760
142.677094
141.649460
142.175949
163.187607
149.698273
145.052444
146.797089
131.946152
150.648514
151.113571
150.788788
129.901978
168.068634
141.260010
158.011353
170.614471
147.952057
141.963760
144.541733
156.046600
159.978607
111.475372
150.511292
160.816299
157.799301
125.720062
0.806486
-17.963202
18.504786
-33.840481
-15.333847
125.565971
126.572281
174.366348
151.172836
138.969360
169.202148
162.022079
142.555786
158.300858
160.658875
127.459122
161.471420
158.669632
142.893448
149.145966
148.064529
156.181946
152.916595
148.429367
120.277931
154.654602
139.226044
116.009804
-39.533276
124.752373
146.526535
130.915283
159.649261
109.997253
143.301422
119.232956
144.204727
173.151413
156.654968
145.147995
104.191322
145.633911
146.244812
132.275009
153.582230
122.141045
177.238831
149.175064
154.667099
169.828949
171.089111
143.401169
145.780640
142.291245
148.019730
169.602493
147.443985
133.023087
165.416336
115.719780
158.058777
150.821854
143.837677
148.668762
144.593033
146.767181
178.057297
124.301758
-16.899920
-42.632938
6.160552
-14.775190
21.629156
160.508377
108.165237
148.172455
149.745987
-38.880955
-7.389606
-46.027687
6.815120
-29.719891
-22.675436
23.887218
13.747596
131.255600
146.855209
118.594505
146.899582
127.792763
143.055649
-35.382729
-55.031582
146.273132
147.222351
150.598053
125.765671
121.277924
118.205788
124.178993
147.932922
132.819214
146.665863
87.722122
141.554504
8.009326
-42.813175
-9.703546
-26.427580
-6.213439
-12.230515
-7.892274
170.478378
175.869888
157.827194
147.139847
162.006653
138.003250
150.537064
135.951096
146.009796
156.125107
114.654694
138.337708
165.189514
156.730576
147.355347
139.937912
164.578247
134.448868
151.549774
153.707062
144.986389
173.013672
-68.301140
125.814690
-13.596697
4.921751
-4.777252
-1.414439
15.128091
123.147827
153.371063
166.908798
119.206955
145.137085
143.546738
21.174646
-127.649384
-133.580780
155.149902
145.627090
109.186607
165.362717
-7.324077
-39.751640
10.518703
-11.147015
-42.357906
-40.437477
-13.815662
-17.075382
-26.459848
-10.109547
-2.325405
18.586123
11.375910
-4.947438
12.138917
8.743544
0.034264
2.745307
5.787704
-43.182133
-27.322790
-29.874084
19.533812
-56.019703
-20.911543
-13.526660
30.555389
-36.785030
19.786383
-54.821903
-29.717478
-35.280273
131.845428
125.388977
146.979523
132.152115
153.862076
149.888977
118.321396
136.390533
150.632217
157.292847
-26.181246
-29.341324
-53.828037
-50.668091
34.921864
17.612133
-21.079386
6.913557
13.998883
176.772797
43.061226
150.272736
143.532639
150.416992
133.916672
-6.179299
-50.672508
-12.703258
12.940400
138.377365
139.773727
168.183228
141.087418
147.553009
148.636505
135.193237
159.246201
171.438004
132.931335
160.266403
150.620819
149.183746
176.455399
-176.693741
-176.625641
-126.068329
-172.409286
154.429932
-152.385315
-167.986984
-122.699181
40.989735
-153.537094
154.780334
-133.154114
-153.565399
130.092026
121.019196
163.446732
151.165619
140.435928
136.423264
155.131561
122.957878
-8.801897
122.751167
134.152603
135.849228
138.507416
160.033325
145.512985
134.110718
161.206146
151.015839
160.162857
145.725769
122.650810
146.733505
134.140457
163.861740
10.644051
117.875053
148.419952
150.790405
143.126526
118.960701
149.673096
131.094971
156.088547
145.687653
137.274582
147.071945
161.612228
135.926651
145.983536
158.782928
145.511368
141.309814
152.757111
162.981537
143.388077
146.654755
134.290970
149.330948
126.598053
141.314209
128.585327
-18.426777
17.754559
121.758781
144.712891
137.764648
154.485504
136.664642
136.037491
148.999619
16.464827
22.870022
2.923555
-1.315517
-35.916122
4.568447
19.799868
-11.918726
13.346298
-6.793328
-40.940868
118.471909
2.389336
-44.102360
-38.263977
25.149340
11.707266
24.568680
2.631654
16.137300
-16.386566
139.992432
144.925720
149.116165
158.949127
161.075851
146.646851
153.629929
158.504257
144.869186
167.576981
141.635483
126.464798
132.445358
169.399765
124.960762
112.557220
139.356598
53.364048
-151.726105
-177.048447
173.463989
141.441345
149.754532
153.254974
149.397324
165.159241
63.349346
68.172890
46.268929
19.066082
71.584602
95.261261
26.376553
16.127443
44.395119
59.366280
156.618866
158.795883
154.465851
122.951447
129.224747
136.952560
150.143188
142.203857
138.979126
142.591080
128.951675
149.028046
133.463745
148.512695
144.794266
125.806641
142.969452
148.810272
126.786377
145.082199
175.438492
143.062180
152.944687
141.518417
153.087646
126.808876
148.898300
143.715744
133.372543
149.525955
153.682892
16.782669
165.022339
152.646133
151.041260
149.281067
175.922134
134.895874
155.286270
145.743942
-61.093742
-23.802317
-55.011707
0.222936
10.847326
-26.881943
28.118908
69.865395
24.540844
40.993797
-160.618103
36.772129
118.696236
157.426086
144.916138
156.312561
157.525452
136.835159
155.230545
166.394257
120.964706
160.339127
135.025848
168.575897
138.097137
174.015869
137.372253
149.016449
130.760132
122.027252
144.710159
143.203903
157.190567
161.103683
153.283157
146.518082
148.805710
105.716103
166.198059
153.629929
156.685211
170.686218
119.592972
132.902298
112.474075
175.315033
119.581047
175.314606
148.122086
114.485794
132.281982
144.438980
140.788437
154.816620
146.137756
146.454849
155.635483
109.671989
160.790375
166.828140
135.586029
5.039484
-33.266518
16.835457
-35.134350
147.494675
160.618698
158.653046
148.312912
145.497986
145.711060
145.681671
136.324905
137.919235
13.064923
-28.357615
32.771248
-38.037704
-3.506880
-24.027100
10.107173
4.702863
142.347122
138.598633
140.782516
142.882217
71.303589
70.961807
152.732666
35.306816
-124.772415
38.624546
3.944764
137.121933
157.470825
147.063339
134.825607
113.350441
140.011673
-175.157364
130.792984
152.589417
139.749954
132.887177
145.345688
148.721054
146.951660
150.879181
100.288208
148.914322
167.559128
160.765945
120.942833
157.134781
162.062164
148.811325
168.277679
145.503601
130.177170
146.432205
150.268143
112.364754
134.803772
150.376465
155.007385
162.326553
157.321564
145.422577
139.798950
135.672852
148.363876
150.877335
143.166214
-39.488762
-4.534016
158.792831
8.178245
105.791161
148.879425
95.297974
158.200882
163.986511
-10.381481
143.867767
122.553886
148.219391
117.277306
149.999863
152.116653
138.960922
152.076416
176.901352
164.939163
112.266541
153.797409
140.882172
157.289902
134.060577
60.966560
15.268534
-46.266434
-26.136883
-16.415133
0.123541
-6.191185
-4.654168
-33.757694
129.999161
155.341003
156.159119
142.153732
155.934952
147.816788
147.832855
144.595062
114.666138
144.923035
149.462021
159.581131
136.455750
150.794464
135.899124
176.250519
158.882874
167.243423
137.307785
132.149475
133.860687
160.240509
136.588547
125.698891
147.839615
133.301132
25.324100
136.697296
145.762054
134.042618
140.039963
-0.956748
-53.517601
-8.016822
-25.222857
5.814363
-44.399288
2.044018
-21.627729
-15.342574
-29.110146
-43.215248
48.710361
156.964081
176.606140
43.784573
4.660771
135.048431
152.289459
144.838745
172.551559
147.706879
159.171494
145.000504
137.863556
143.689407
143.624481
141.918564
144.308426
139.544815
152.348145
159.134552
126.983223
142.098038
166.212921
141.838806
167.853302
168.726120
128.888565
137.270859
147.014175
-12.840206
12.746127
4.657997
-37.685856
-42.157505
-7.469183
5.144870
-38.086895
-0.863434
-46.452934
-36.658577
-42.605473
-41.957748
-16.114628
-8.864967
8.811913
-23.273342
151.978775
152.075867
146.320770
144.656219
121.241905
170.709625
159.151398
8.700257
151.463882
135.322418
145.039749
145.751099
126.756874
157.585602
146.503937
168.384323
150.649704
130.535278
136.130219
163.205292
147.534088
143.452957
143.304245
127.890274
137.948334
123.954430
-37.773186
156.125946
152.820297
153.845734
171.789429
-176.776627
135.140564
157.698563
137.880890
129.542862
160.537567
148.647415
141.635071
149.469147
153.958923
149.391449
91.669899
147.053116
147.309647
147.826248
141.383667
131.651367
162.821121
135.138321
118.023643
141.230057
157.505905
149.061493
145.375671
151.662659
172.662552
148.488556
113.078644
149.325211
142.297318
155.936569
149.479935
148.304153
141.190720
120.145699
115.408157
172.443024
134.712234
159.054825
146.323456
142.081635
107.765343
145.673645
162.340393
146.877213
12.763143
-4.735324
-45.069103
29.648203
-23.184278
8.960195
8.243001
-40.192436
-29.262093
11.956552
3.547513
142.126923
177.878067
-20.615030
23.681929
1.195667
-39.980022
-41.018196
-11.351957
3.120544
150.142029
135.045807
129.948303
145.967957
151.811737
157.478455
138.619431
125.911797
145.809952
127.109047
158.331894
149.955750
153.175995
168.766464
165.654648
131.096451
171.355087
125.843605
-15.100863
-12.475772
10.474520
-8.988064
-6.797542
-47.150387
-46.951172
120.038750
158.685654
127.598389
111.496895
148.433548
150.224777
152.352203
164.002182
135.080109
149.992233
-15.527863
-4.642706
-21.630943
-11.769510
101.950485
135.336655
147.005859
147.797012
150.740479
118.001404
135.693726
147.873184
138.054794
166.340729
167.206833
164.132462
147.091614
158.413330
144.823273
160.764603
141.621170
113.008537
163.258011
132.594315
125.393822
127.918510
157.475082
-12.662504
-34.112690
154.767471
162.340210
129.191635
149.196793
169.647049
159.696060
171.796783
128.950897
160.469879
154.547302
152.405411
143.181763
146.271835
171.196716
143.719650
143.902817
147.371490
141.352890
69.948227
152.515656
139.805374
137.026489
142.767883
154.915970
134.242386
165.804230
150.848969
141.129456
136.476822
130.849457
147.141907
160.470627
166.977020
157.287354
150.080734
139.069778
134.822403
114.950752
162.369019
130.636429
144.356918
130.407181
-167.129166
-95.101807
-169.306259
-151.941956
-135.823059
-162.582214
-160.304642
-159.714096
123.594345
-158.065063
-151.146484
-122.693359
161.388397
-157.843948
140.664764
-170.797882
-124.736748
-150.303909
117.661201
159.486740
156.804092
159.254593
134.978439
156.592728
145.892563
116.758278
155.384720
135.683792
146.888107
158.416687
130.377411
150.585815
152.633514
122.531815
150.700577
125.237785
150.771713
142.020966
165.939560
141.326828
124.876221
144.764053
150.913239
131.988342
143.273407
161.885620
142.747101
-49.018990
-46.980534
16.815825
-5.745933
8.482995
168.920334
150.729263
140.015717
161.758438
152.115891
152.336319
158.625809
6.088949
58.737923
7.043919
-21.698872
-0.679838
24.221010
-14.221702
25.713066
58.159336
-21.903791
34.629158
161.244064
164.863846
140.671478
133.709641
153.531601
153.233841
144.219986
144.353577
137.495285
-23.296997
27.091049
-15.862005
11.476121
30.251036
3.362258
-25.152737
148.745178
161.271744
128.270950
158.494354
-53.876675
-49.605236
158.388687
159.385437
140.400284
127.020447
176.894928
135.462555
149.611557
121.472679
117.980171
141.273621
140.132263
151.644836
-176.129700
158.483063
151.484390
136.317688
157.131805
123.114250
118.227905
117.514023
152.990494
149.182556
151.838165
149.987961
135.748184
137.325623
147.085938
148.437668
150.706451
126.462326
150.004990
139.466522
140.877747
147.372604
138.311325
156.369354
162.295425
136.079361
162.343674
170.247452
146.060959
-8.889112
-3.109420
18.556290
-25.583801
-31.211218
50.752365
37.445297
-28.184864
26.185148
137.949600
83.344795
164.805145
135.226730
158.826477
134.146194
153.046783
120.048080
130.405396
138.907196
145.569504
125.529114
153.623322
107.105927
101.149864
88.587654
150.027725
103.392059
-9.682919
-10.023481
13.034675
-32.292564
-42.676060
-38.693172
-17.870964
-35.779968
-36.491192
-3.118913
17.924105
-43.541615
0.048457
7.558267
-2.941579
9.408552
137.933075
146.359375
157.862900
149.866684
133.427902
131.012115
166.622101
129.543289
109.693710
102.783173
123.808701
137.775665
174.487610
122.311852
160.966766
127.196938
152.913391
136.445557
157.544922
103.071037
166.541916
120.824799
146.736343
-11.822433
-30.865477
159.722641
137.153885
149.857956
135.419846
143.463547
147.959320
148.568161
157.558655
137.737335
146.159485
156.872406
135.752670
137.359589
-37.629608
22.757547
-9.352547
124.372383
136.648575
135.454208
138.613373
154.212692
108.184486
150.847595
132.010986
137.220917
0.186626
151.356369
143.479050
138.828018
177.066467
147.912216
135.353607
158.069427
148.024582
145.895462
-167.184250
158.151825
157.038040
128.647964
142.735580
147.954315
165.258392
128.294830
145.944733
122.976974
144.585526
177.569641
153.767746
157.846069
131.720932
135.943939
125.189072
144.307999
147.444519
119.589859
138.108932
169.412674
142.582947
116.999512
137.029755
134.371307
165.631516
159.297943
125.275597
173.938568
149.714386
156.495117
141.064346
170.274872
165.832962
153.894760
130.658646
142.890121
142.693054
126.583885
134.365189
152.056442
169.262054
143.935974
153.848007
155.947372
-1.062384
157.855225
122.408020
119.548988
154.391647
134.153595
163.976761
150.983215
162.910263
164.573257
159.786026
147.752441
21.505976
75.113945
142.805481
165.508179
121.582031
148.674271
169.226639
125.599724
168.492935
141.636719
127.882538
150.551102
144.166824
123.214417
136.832443
124.645470
27.940491
-40.269394
113.816917
164.266510
156.853622
150.729706
147.470856
139.034775
132.631500
176.436615
121.079056
-153.274597
-170.707001
159.667999
-46.907890
-26.639380
-5.910722
150.547836
145.805176
154.880920
157.202148
129.128799
140.828629
116.703995
144.341476
168.243942
158.392212
152.489395
156.012054
127.018562
142.618439
111.548653
139.463562
137.272095
136.828323
155.682022
149.582077
138.506836
139.947556
147.447327
118.046288
135.043625
145.576859
147.004532
127.788048
146.733322
14.468226
-17.753237
133.572189
126.804794
163.445969
157.331039
157.468781
-148.679520
179.519470
30.582417
42.328300
45.387478
35.320847
-154.710831
-135.350113
69.372261
161.300980
168.013474
147.994659
12.411013
17.261234
-28.327106
9.476871
-7.660729
161.475357
160.903397
154.427979
165.200699
146.051788
151.036667
142.938507
145.778290
96.182304
122.045639
179.960419
147.225922
159.150742
148.146408
143.816483
137.518265
139.530029
-14.718883
-3.016750
-4.878091
15.257597
-36.856705
-15.969915
16.686659
-50.199570
21.387991
-17.867189
-4.045882
-4.999201
-5.402036
47.013134
137.061172
168.989716
12.562062
114.444221
119.471260
157.551910
110.264656
160.314346
126.818314
141.489029
160.101700
172.504395
32.833035
-147.107529
-156.986221
-154.035675
-152.352615
176.193161
26.658567
115.049911
157.404541
-156.678360
-137.294601
-149.281570
-128.757645
89.132156
63.369152
138.047012
175.866898
123.755371
166.165878
107.660858
149.379028
149.239441
162.975937
112.800133
147.031769
147.566177
123.875404
148.857986
144.905853
153.395401
-22.960344
3.712567
-31.491104
15.760280
139.857742
133.026291
148.023331
128.433090
140.788544
144.520630
131.009979
155.780914
150.414093
152.912415
164.426910
175.586960
150.414795
148.138168
150.224380
165.488968
134.375458
155.283295
126.188637
112.920158
162.522690
155.981644
147.142944
119.411972
146.191528
131.818375
127.997452
146.050476
160.914566
152.114792
-11.009880
-48.308006
176.866913
171.042374
121.000130
144.867020
167.417969
138.328979
136.454254
148.818710
148.731293
148.374573
157.582718
135.927750
157.808807
138.914276
125.855835
146.012207
136.544952
17.026533
20.622467
154.429153
150.964874
149.347061
157.845261
155.659836
129.929688
148.114090
36.275635
-41.050739
6.934689
-9.835293
0.705821
-26.870966
11.431907
-21.955694
13.645987
5.779842
1.288919
-35.075298
-38.758762
-35.245605
139.073761
127.154999
144.128372
170.634552
141.529510
122.483902
135.325989
152.274353
169.629150
156.415466
136.434998
173.197998
137.787781
133.811096
-17.288927
-34.866417
9.222600
163.044891
129.584396
153.883499
157.950058
148.309326
141.115814
149.489288
153.010864
143.687149
148.864349
150.598419
128.730804
133.789841
135.566055
143.773071
114.947899
134.522980
147.638535
131.098648
167.891785
156.511108
131.035324
153.679199
135.804398
130.005356
137.108856
123.900307
132.088730
146.786301
144.470947
144.868927
151.678345
134.848526
144.714478
41.818142
-5.551038
140.163437
145.180298
126.038483
101.269844
135.798035
148.840012
149.060379
117.769012
157.539917
131.480011
133.274811
143.410019
177.352402
109.332977
12.542295
5.779571
-20.519567
4.877930
-49.193501
-10.750283
-26.909340
4.631089
-9.426252
-4.898290
12.359407
-38.088493
138.075104
126.364296
147.813065
126.229156
126.835182
146.220108
159.644470
156.026520
176.329590
138.440475
130.616760
118.097939
156.891663
170.660538
156.609467
138.596039
157.459122
161.351868
134.476410
166.823654
117.250832
148.258530
135.675720
140.606644
154.375000
150.637466
155.907639
-173.770981
111.567596
152.024292
148.410278
141.077255
143.179413
151.697449
134.446960
166.441864
144.394485
154.948090
145.817978
147.985901
149.549561
116.042587
144.076248
141.049286
151.037033
-8.811288
16.810654
148.956558
110.926033
144.093201
134.661087
158.628189
142.188843
146.321487
149.562180
147.177643
169.289978
135.336334
140.843826
133.174850
149.384903
134.461853
151.143188
139.804977
162.709488
-103.291969
-28.496853
144.129807
136.309341
-37.715485
-61.056984
-28.786303
137.902161
111.338593
163.897797
168.653915
148.452988
148.404816
167.372940
151.885620
139.338516
115.067467
156.336121
140.264786
130.657089
152.189941
143.089447
138.187042
129.355377
162.757889
126.427803
148.199799
151.263672
124.503990
0.185575
141.980774
135.723190
150.900482
151.222473
137.481110
149.735535
152.886215
-43.192593
4.034879
-32.090252
46.149372
-31.987680
18.493797
-45.420002
-16.999176
-1.603887
-7.000481
-20.508886
153.626923
158.965439
149.719971
137.841827
152.774612
135.661697
-171.185165
157.060165
130.547333
132.910507
147.662720
140.402237
144.160034
136.369522
42.652466
-33.953381
144.929443
160.575607
135.998856
150.571289
154.165863
169.105362
147.569046
149.639252
-179.901077
149.633926
147.265274
107.614922
160.241913
146.608017
126.543198
157.455215
151.128357
152.558899
166.309708
131.677475
146.846069
167.886765
142.998474
165.408295
155.365219
176.907104
162.788452
141.088959
26.096767
-41.950802
-48.861668
35.369289
-17.832663
152.541153
159.545059
113.149986
113.295403
172.253250
145.569031
130.820435
1.253670
12.112303
171.324844
120.356781
145.248138
153.827393
151.366913
142.431595
152.546631
140.276962
146.689224
161.854691
123.226799
63.008766
14.839825
-8.818353
26.611763
9.510268
-46.632717
-2.921211
-16.734510
-49.519386
6.750261
-43.061981
19.858902
-43.551418
-43.461994
139.010147
145.985672
144.421844
168.228394
141.919434
152.387421
-16.116732
149.238968
149.928879
162.418945
140.804199
138.173279
137.447540
143.329758
131.397614
10.924055
126.082542
166.715942
149.200699
161.774628
136.402939
143.860474
161.576553
146.919540
116.800110
153.948227
163.457916
117.264671
122.854332
161.996536
162.548080
143.715881
125.357475
141.535919
141.077271
154.082550
144.294800
2.684965
-11.560130
-9.001345
-8.387802
-3.341581
0.086229
-28.009611
-1.598387
-15.899734
-22.429665
10.435223
28.736828
18.753647
-18.292322
11.648314
-44.921825
23.548700
-35.960533
-13.704403
147.730042
126.602470
128.156860
151.821991
164.109543
144.265137
141.458069
146.063797
121.762993
165.726089
176.654205
121.170227
145.580002
143.570145
133.517563
157.589035
127.869682
168.704422
142.492844
161.087845
164.723648
43.367542
30.570688
-1.099673
1.182337
167.207413
154.033920
151.146545
12.308824
-38.564190
8.926495
-20.147705
154.108978
147.177277
141.165039
158.076492
146.123367
139.963730
146.591583
150.050110
-155.472412
141.649246
135.965439
132.012405
138.595215
120.315384
27.434912
4.244686
-34.113701
12.137212
11.096717
-44.207897
-47.438839
12.745493
-4.722317
153.752335
165.603119
-6.825933
-8.046984
-42.850330
159.055161
146.295029
144.258713
153.835266
152.167114
147.152985
115.135506
130.334335
-35.138794
-6.183676
-14.663092
20.156191
142.351837
125.626488
141.903564
132.821716
140.300812
150.121597
138.945786
-142.137238
23.305216
46.858700
53.653595
76.723236
164.713684
141.362656
156.215622
150.762848
152.459564
152.111832
111.697380
141.310516
148.534698
129.094482
145.011276
147.788452
151.386108
133.259262
160.030746
165.653641
141.043427
-37.204960
-24.349773
131.695053
167.509277
125.946732
154.234268
149.478775
132.002670
147.155853
151.642151
-13.653338
17.778788
23.734224
131.758179
143.836411
132.645370
151.209457
153.510056
124.549843
145.128555
145.703552
135.459030
145.899658
149.528702
107.178520
172.286072
147.690872
-15.833280
26.397484
28.555958
153.923431
132.334778
162.516113
144.531281
157.171967
139.713226
178.382736
145.622955
119.495712
144.290390
142.750748
151.203003
145.811829
141.324036
121.812263
132.946884
150.624069
7.143996
136.808273
134.066422
125.614510
149.610550
-38.271610
129.180252
139.557526
157.980347
152.241226
123.618279
138.720581
139.543259
168.137268
152.105347
145.746063
156.057404
119.105652
152.595596
129.828323
133.919540
-178.848846
132.334564
143.154831
168.301727
140.296860
139.307373
138.563187
151.986954
149.371094
-27.596672
36.336109
-25.964350
11.429735
-9.007913
0.562322
147.052216
134.356400
136.983948
126.214706
178.694016
151.862411
-176.761230
178.554352
110.244263
-161.840927
155.658173
109.980782
143.445084
-148.902863
-148.155121
-154.733139
67.915665
-128.715897
175.157440
-176.919281
152.860855
151.752029
-154.560226
-146.688065
29.373428
31.401335
-137.228653
-136.677979
32.647861
143.262665
139.338165
161.879639
165.550644
149.329315
145.677353
130.406616
155.544342
136.062500
145.094482
125.295837
151.119080
148.188232
153.484650
150.794220
159.148514
149.912277
144.187012
132.458801
157.054245
143.453293
156.732178
148.562637
153.831482
118.944374
149.531082
148.022186
148.218735
121.880486
148.472916
-176.188477
156.919479
151.885620
144.645950
158.684143
176.315811
123.459244
137.466156
148.451721
150.934937
152.700974
153.700043
114.269943
153.971893
137.157944
147.460083
148.501404
-60.214603
-37.548428
138.982559
153.953766
160.633163
136.728104
141.766479
139.767227
139.345871
-176.968872
156.751816
-36.909615
-17.916756
-48.074238
-3.366622
-48.422649
-10.502753
13.177541
101.806641
113.382019
176.039169
147.876541
118.862236
120.335838
158.185532
143.534836
174.822403
140.103394
135.208694
167.489319
-160.055359
-159.479080
-150.205063
26.340223
70.309830
16.343998
-145.243088
-177.409500
172.246460
145.779114
4.906522
-41.807034
144.838089
163.692352
141.229568
161.205795
140.494904
153.699554
45.768600
-11.724269
-43.076275
66.977867
145.420044
101.508842
161.147369
160.276672
144.292099
133.309143
147.735458
139.996170
166.459427
137.750809
134.655441
130.836945
145.088974
140.264862
156.416748
161.049988
150.310318
138.112839
171.780670
155.844772
136.265579
144.101898
152.342682
129.971451
69.491737
-171.108429
147.948349
147.181473
149.651291
140.441330
167.375839
148.268860
147.247116
169.503235
-5.271839
9.210489
133.776031
156.607788
153.448914
157.065094
171.202148
127.121941
132.757233
134.621140
149.284210
150.890594
139.716492
147.873932
157.803284
109.347321
100.609337
129.415543
145.020676
155.830276
125.742233
120.671570
158.168701
149.594193
163.319839
-46.608414
5.178351
-5.224160
-16.760809
63.802250
122.480492
149.517914
122.927010
159.637589
153.867538
138.105194
140.221268
162.948685
144.686401
132.696854
143.524475
149.070206
155.150146
131.294693
146.957031
123.481537
166.466141
135.707672
122.452583
136.776871
122.355949
112.842049
153.433395
141.094345
163.977936
122.389648
160.225067
159.199722
157.707672
142.675766
126.182877
146.870377
148.020477
166.460114
148.171707
144.004944
149.122437
145.407104
151.026489
159.163773
150.644547
133.478607
119.350708
149.783356
164.942749
143.914627
115.863800
120.763939
137.268875
170.303925
102.685066
126.602806
140.248062
131.602448
115.639702
146.858658
122.670929
157.135406
126.871033
125.553040
174.937164
149.618805
140.193237
115.511688
151.891144
147.097244
156.271500
144.502258
143.898132
144.947968
0.737809
-71.819229
134.601105
156.530121
147.865372
157.873718
137.195816
137.525848
167.258118
166.455765
143.609741
10.820181
-10.416558
-27.133343
7.724791
4.903527
147.779327
162.594894
135.852325
128.159500
137.367096
145.948532
176.527283
160.697601
138.443710
147.338318
137.607147
146.081497
143.059036
129.053894
131.610931
141.204514
-39.599770
9.543200
152.456726
154.197800
137.250732
139.799835
150.601105
141.159714
146.504868
160.087433
154.849640
162.483307
129.246353
133.578247
156.257538
121.578094
-176.563782
161.495331
129.888519
165.725845
160.577606
129.940948
-34.134369
-1.199589
34.721016
23.536568
-174.991425
-147.332397
170.487320
-159.457169
-150.023636
80.115005
-159.886871
23.009575
155.846664
38.707985
135.686234
143.948853
140.288971
140.735580
139.989578
142.551224
142.637695
129.572891
159.284882
152.596588
158.763657
148.564972
149.525650
156.621368
-38.216564
42.588577
145.205994
137.401474
144.999283
146.395950
165.124451
138.319656
147.757294
135.247894
122.972443
168.739304
144.115692
126.228790
143.547913
129.018066
135.037460
164.787018
150.107788
131.629639
164.056885
129.865005
149.698196
152.974197
161.025742
142.110733
148.593414
149.153046
133.994553
161.641357
142.552216
154.734177
142.145279
158.867889
138.325333
141.178696
146.600143
147.023117
94.614273
-40.813087
19.633175
133.763657
145.351196
145.640396
129.981430
146.944244
143.029694
151.319534
144.344910
146.116470
165.079102
147.479721
163.961746
129.397507
151.569458
161.892548
137.060501
48.727146
-2.509675
33.153091
20.534420
23.641689
28.884954
133.363220
146.276657
173.218994
168.516846
139.031769
-8.814676
-17.465046
-30.781923
140.831039
174.994873
143.374969
124.307945
131.611176
123.037148
140.236801
120.478806
123.546562
142.851395
151.127609
138.725616
162.478073
138.881363
161.356583
159.676926
161.770493
161.313492
144.877014
144.545074
137.045349
161.356461
158.166122
146.910858
137.462769
145.421555
-11.413973
156.831818
148.802322
151.197861
120.496086
146.051605
150.540756
176.650391
136.030380
153.071167
135.975510
142.485977
143.147186
149.986359
158.118713
127.877960
129.107330
125.534714
151.092209
148.976227
145.833954
151.007370
138.004669
135.746185
161.396973
144.246445
146.927979
170.498245
151.237808
151.480743
144.899109
35.513962
24.070854
25.877388
-19.880144
36.390408
34.875954
162.405457
150.021774
150.450104
127.942497
149.377350
142.129395
147.353317
163.853363
161.321716
159.309311
129.668243
159.490341
135.925735
173.703537
127.173294
126.236549
-136.617218
11.182166
166.600983
145.113876
146.872299
155.624664
155.251083
175.981262
159.212845
127.238411
-10.105597
-10.226430
6.540229
-12.144486
-13.426367
-43.518997
21.739937
144.248718
128.677673
160.193817
154.393799
140.590775
147.376129
150.427689
-19.346344
-37.480797
-1.276562
141.406219
159.305954
123.919968
177.702362
152.066208
139.870880
130.882462
132.108002
139.585632
135.906891
163.642746
124.252251
152.687866
143.985031
162.082870
111.979103
139.630432
148.747437
170.557114
158.094193
153.306900
175.310776
172.513245
141.941727
141.093048
150.655670
111.147110
142.948349
142.605560
137.941452
133.770538
149.845261
138.893448
158.712051
20.082941
71.891975
-18.906149
-12.081406
-40.543976
-17.551817
23.232418
-21.390942
13.866924
113.899025
149.706451
130.101257
147.194977
152.434509
156.186325
156.148941
148.618286
159.936172
174.305969
147.045547
120.025169
150.121994
137.406662
160.728516
114.590096
136.272476
131.652573
146.747528
139.976517
162.107574
146.623611
141.717590
166.663727
142.756287
150.676453
125.706604
142.732101
149.061234
141.385147
149.664169
154.953140
139.321350
152.125137
135.488235
-8.165535
-47.528233
-23.622597
168.196869
149.354187
147.055374
156.767807
-14.058364
133.874924
136.212784
172.621353
127.373428
140.924515
170.139267
150.042374
124.997223
147.849976
123.582649
161.183640
154.083649
134.999603
9.157896
-38.769482
-25.293287
20.463932
-3.622717
-39.616856
157.175842
144.146790
145.182983
178.374527
159.166153
-27.207504
-28.863934
118.353798
129.001007
158.986267
143.453827
151.579422
150.573456
151.458405
158.776123
140.806702
139.627563
142.679550
8.721951
-17.075871
140.919022
159.606674
132.945038
150.420181
142.674866
132.945038
133.019257
146.241623
153.126770
161.187149
123.470291
142.678650
158.571487
109.450378
133.022202
156.355637
147.129562
135.069382
159.927521
146.217575
160.055359
153.695312
151.288895
155.223190
150.567032
168.917923
165.159912
142.727097
152.923553
165.774246
162.290421
152.615967
140.905640
156.264709
134.882172
137.158875
150.827377
114.929787
150.208984
145.520218
157.726700
105.763161
117.006500
129.330338
157.498688
148.068893
154.473236
123.284431
117.264450
162.243195
145.014160
153.485931
129.492615
150.364120
134.098892
151.029984
128.820801
169.591217
138.397598
145.759659
140.921295
146.908051
141.175140
164.426117
173.391968
152.041702
141.696396
137.479980
164.506790
159.984451
149.624329
124.728210
150.522110
158.297363
170.025726
162.864456
140.801193
144.617661
138.853226
163.310760
160.724106
159.264648
145.993561
133.472565
139.481812
154.001297
160.941483
139.455688
146.733429
148.605942
148.802277
125.862610
144.210617
144.704620
135.033081
139.608429
133.059753
145.235825
123.500526
142.104431
169.065948
112.409760
121.702957
145.485123
129.066803
145.859940
144.487534
139.962845
170.525482
149.613861
147.048264
-143.985580
155.611801
50.983494
11.559057
-5.515869
-41.817959
-40.174507
-7.144271
-6.985614
17.970419
-29.268192
-8.152878
-7.907555
2.103940
-8.726542
14.556252
27.537121
10.118045
-4.693648
55.948967
150.104218
160.047180
174.488983
140.928726
152.200546
164.789612
115.457733
162.098892
-116.638588
134.806793
140.710724
150.127548
123.630135
33.735165
6.755663
24.064749
152.249054
-1.476578
5.940296
11.905540
21.819700
-22.319731
-3.718786
1.438719
-31.610958
-11.340136
-23.341608
124.103149
157.008011
147.047729
143.313324
162.972382
132.816879
171.210892
144.419510
144.149979
14.869038
138.798782
140.151367
157.104706
146.480331
141.738464
149.584793
161.683609
118.625519
146.207550
135.990494
11.165177
154.321411
151.521255
145.107590
142.758453
133.972153
136.367416
132.332336
140.147354
156.360519
147.571854
123.568359
154.631790
118.275459
141.196655
169.245148
139.446548
156.959991
140.158218
162.466934
5.685375
-25.592363
-17.561623
140.858307
147.607834
172.597626
146.860199
129.540070
-23.669573
-43.126408
-21.233297
2.921747
-34.370892
-38.694653
13.266812
-13.869161
-18.612461
29.679718
147.247955
169.569122
134.844238
169.448944
-32.597855
153.751709
161.921814
136.986008
145.889069
149.185776
147.224030
143.562286
154.210388
164.476868
175.489624
170.854172
118.992340
140.848404
130.202988
145.883224
158.934555
138.740356
158.518951
138.853760
137.646118
151.597687
149.509506
140.066345
13.266902
-16.706200
-45.937542
168.018890
157.232971
149.363144
146.452347
149.182281
153.595215
163.321091
164.538208
175.245438
166.872894
158.507599
134.620834
147.277237
140.741241
126.346718
133.533920
-165.786530
-161.664841
151.783020
153.790771
0.476423
-33.997768
5.983434
11.905274
-50.536797
137.039139
153.407761
165.206360
147.346344
154.385727
142.368973
158.367142
142.484726
146.647461
141.691910
150.733261
147.165375
142.911194
129.630386
147.919357
113.470184
129.781342
137.216660
175.052322
135.056198
143.502350
139.970078
141.099655
138.967789
152.298264
172.485550
134.593536
135.941330
139.513687
131.620789
121.476028
137.407440
149.011551
164.417923
148.276291
119.614311
132.109055
109.459755
169.431442
113.650360
163.239441
131.183960
168.651489
163.983856
146.447372
127.584770
109.743462
145.453125
125.774399
-44.224602
-71.746231
-52.326454
-11.513036
4.542734
5.235400
10.390840
16.468174
15.985944
-23.553938
135.096817
144.193420
147.500717
157.863266
143.854706
169.816803
122.157104
155.605286
179.090424
134.600311
167.075699
125.337448
150.066345
177.260468
143.665237
129.132416
-39.498856
-14.431906
-2.587399
-4.278465
-48.359383
-27.497841
-25.258333
-45.112129
109.937027
163.697403
144.899033
128.374435
41.825558
-5.420252
154.347580
138.686813
168.327255
130.126892
152.106277
166.947784
175.747925
137.487762
145.613922
172.423874
178.777298
138.112488
157.901413
143.501572
142.047546
163.445587
122.313599
163.429977
128.714752
125.859535
169.198105
129.502121
174.313705
131.855774
133.894302
152.811539
162.130692
150.706360
148.465607
127.012428
134.241547
155.592926
140.377350
161.669739
154.725449
3.173051
-5.381502
3.131316
-11.663882
10.875183
-25.840595
11.177657
9.192122
-21.149426
17.800674
-44.138100
4.725178
149.078568
140.359589
130.933456
141.981888
145.442490
150.738724
145.865479
142.720322
142.079865
-145.288666
148.528854
146.177094
144.918869
161.065170
149.792877
161.251434
133.609726
138.957611
136.721207
151.017105
137.359879
159.857986
177.651810
150.490265
129.840958
148.448669
141.100861
159.283142
146.659378
149.584900
136.310562
155.165314
172.901062
143.198624
142.150772
152.613266
130.651901
134.307663
158.025314
162.605789
136.700684
147.602127
151.651108
-0.108352
140.020386
136.815430
151.621796
145.198166
123.859108
137.541412
152.403976
160.133987
158.499054
150.758926
144.217758
145.055191
154.245636
153.330704
155.827530
156.943588
127.977180
144.014008
153.675552
148.869537
151.340240
140.093018
106.959602
120.505989
136.438202
116.407181
168.733551
170.390747
137.529755
117.386696
149.344543
141.313187
140.435944
142.604538
146.256287
143.045731
140.450638
136.354568
157.752502
138.699890
114.328003
137.076614
157.401810
155.170731
153.479309
