# Supplementary material for: Comment on 'Valid molecular dynamics simulations of human hemoglobin require a surprisingly large box size'
Source: eLife. 2019 Jun 20;8:e44718. doi: 10.7554/eLife.44718 (PMC6586461; doi:10.7554/eLife.44718)
Supplement: Figure 3—source data 1. — The zip archive contains a README file describing which source files correspond to the different panels. [file elife-44718-fig3-data1.zip › figure3/panel_B/box3/phi2.dat]

-136.550842
-134.647400
-127.074272
-153.206299
-145.898254
-120.413895
-70.018578
-148.864380
-69.548904
-101.724747
-126.173370
-145.780121
-95.581291
-120.669670
-60.064934
-61.735439
-162.638596
-59.007557
-89.447769
-52.003643
-74.608856
-70.148247
-57.579304
-99.813126
-47.547417
-64.537933
-69.891258
-62.537224
-62.677097
-113.023560
-57.781429
-122.223930
-97.687683
-67.409103
-56.349506
-151.011047
-61.379429
-89.270424
-117.920692
-45.263573
-77.862938
-71.248940
-116.824150
-147.131088
-70.171898
-48.413910
-62.249619
-138.586990
-61.217323
-161.405136
-74.276253
-52.479645
-90.045784
-99.818245
-65.315033
-76.873924
-66.250298
-142.732742
-75.642036
-72.258575
-67.674789
-103.142532
-113.493507
-60.285152
-56.945969
-62.592220
-105.001709
-57.603558
-58.594147
-136.738693
-51.834061
-60.760445
-102.897354
-44.433289
-36.648922
-64.330093
-66.961967
-73.864738
-66.858078
-155.740952
-98.750694
-105.365524
-59.601456
-89.439438
-109.588425
-95.759590
-70.690750
-76.292618
-135.998428
-59.587269
-59.926350
-92.548523
-47.334400
-52.251869
-73.391998
-51.354290
-52.084095
-64.982864
-60.587475
-55.619408
-153.314072
-118.767586
-64.885025
-48.080029
-106.311913
-110.303818
-28.231726
-142.787613
-69.424706
-61.562439
-59.526249
-75.609673
-99.389915
-69.327766
-94.428535
-44.947498
-49.143879
-52.991409
-92.744698
-84.927711
-68.698868
-163.222244
53.102402
58.130508
66.079758
43.164352
-40.254288
-32.362713
-77.274979
-29.087948
-57.134220
-59.771980
-73.456009
-147.472321
-64.822525
-129.827393
-91.888374
-116.772446
-75.724174
-86.711922
-70.976479
-72.777763
-104.135910
-101.213860
-65.037926
-147.341904
-53.535072
-98.379776
-91.360786
-55.066341
-69.526825
-74.511024
-106.097923
-81.624275
-154.262802
-95.668320
-63.390553
-51.986382
-60.649693
-82.009445
-116.965836
-85.875076
-89.949608
-152.269333
-141.759613
-54.852196
-63.197136
-133.257614
-86.470535
-73.845940
-49.053837
-81.373070
-78.727348
-51.921204
-150.280502
-64.318275
-124.520164
-89.126251
-89.589867
-109.657104
-152.518829
-66.241997
-143.602951
-123.129646
-67.543228
-67.132858
-90.466141
-60.346870
-75.094780
-68.015320
-93.439064
-118.794563
-116.388779
-68.785095
-44.685879
-151.147400
-68.313599
-82.413055
-85.147774
-61.518211
-66.394836
-102.561623
-39.051811
-62.192665
-128.167450
-81.659439
-57.674366
-137.168930
-77.411476
-52.550064
161.410782
-63.860306
-92.221733
-143.671783
-64.002357
-87.783340
-50.138954
38.464722
38.392826
77.160042
-118.712463
-64.125229
-76.253830
-92.724113
-62.831318
-70.724716
-87.510040
57.345020
-68.169464
-115.045502
-60.772930
-61.914734
-162.215576
-72.869972
-56.157772
-64.346283
54.849304
57.380211
76.590408
-66.814224
-64.553825
-59.441868
-64.664360
-65.377472
170.865875
-68.239845
-60.333313
-76.357033
-63.840572
-80.413719
-128.485077
-153.960037
-56.318729
-64.457924
-65.980431
-61.329357
-77.211105
-64.556099
-69.057976
-55.786968
-56.548836
-57.496292
-150.729736
-112.859306
-102.750153
-60.130169
-139.943680
-42.747589
-110.847687
-75.247910
-136.272125
-79.700500
-128.080872
-81.820999
-74.149254
-64.586990
-61.959129
-85.043663
-52.525513
-95.112488
-53.712177
-100.210472
-104.283707
-70.755112
-95.937714
-77.359924
-125.036850
-136.156448
-57.410946
-114.683159
-153.000229
-63.345718
-101.567169
-104.408737
-138.633591
-67.939804
-66.045479
-70.870163
-65.481102
-67.110153
-155.189621
-30.638926
-58.005726
-88.344337
-127.180359
-75.294960
-90.296844
-64.551743
-83.632317
-69.978683
-64.774506
-60.246826
-62.367302
-66.329597
-116.869286
-59.475262
-57.853073
-86.087975
-72.121788
-74.890091
-63.105141
-101.969490
-55.506382
-142.383087
-131.371475
-140.967621
-124.627365
-65.423920
-139.169693
-158.134140
-75.623436
-65.709740
-74.854118
-53.303673
-63.778683
-131.271347
-64.063690
-89.892792
-119.897408
-157.569275
-142.879791
-60.906311
-56.579315
-82.710434
-72.060295
-128.157913
-142.262894
-84.943520
-148.737366
-100.675209
-93.345085
-74.302185
-84.165894
-162.835129
-86.949615
-118.955101
-92.606041
-62.006218
-61.537270
-63.579536
-77.297844
-60.485378
-71.745552
-125.482834
-61.224056
-153.831497
-55.846340
-122.552483
-82.878662
-55.898014
-107.623199
-56.688694
-63.053940
-65.563988
-63.310181
-77.995773
-66.063728
-39.922256
-63.862984
-62.432774
-73.885674
-119.801224
-82.346802
-59.215511
-71.298309
-120.770554
-88.366982
-79.002502
-57.785603
-68.162567
-65.355545
-54.081356
-102.927437
-104.978241
-106.811455
-52.575932
-116.772285
-72.422264
-61.899200
-55.897404
-101.347076
-82.099701
-37.184521
-101.071465
-69.456299
-149.800003
-66.948334
-74.114532
-64.594780
-45.976486
-40.562607
-143.466980
-103.028252
-96.377655
-79.206718
-66.860710
-84.940720
-126.450867
-60.240276
-100.831696
-83.163704
-62.869629
-126.396225
-107.184639
-88.584541
-65.017632
-57.383968
-58.223759
-65.753326
-61.151379
-55.039593
-68.201546
-58.466240
-146.531525
-65.661026
-66.820854
-70.546974
-64.779297
-67.586876
-111.007210
-118.395912
-51.344173
-135.611313
-139.711075
-94.637230
-82.726028
-59.793911
-53.404663
-63.099701
-56.714371
-56.517426
-61.882084
-64.771500
-52.349987
-77.398430
-174.084000
-36.769184
-78.179077
-51.429680
-60.533710
-54.467480
-54.135220
-62.847202
-70.401901
-99.622299
-69.382462
-147.528656
-68.870827
-72.555084
-148.082672
-66.991898
-85.734253
-96.653976
-53.245476
-88.185944
-34.959476
-105.129433
-76.171196
-66.303589
-58.848564
-52.740170
-55.022930
-137.244965
-90.639290
-61.734730
-157.945892
-44.229416
-61.535042
-56.895943
-76.403427
-69.894348
60.556473
73.963799
60.302338
57.128395
-132.372482
-93.770050
-165.303589
-70.354706
-87.772804
-70.130791
-52.455128
-150.044891
-66.074181
-59.681282
-73.272247
-126.482353
-92.326042
-64.122566
-64.800156
-166.363998
-61.983894
-62.400757
-51.039944
-59.306065
-76.174797
-87.012558
-78.428513
-68.392960
-76.129616
-74.562622
-75.394066
-73.976433
80.339226
86.806419
74.932991
55.386452
75.589546
-75.077682
-77.257500
-72.995789
-76.090721
-96.271423
-100.251465
-84.844711
-107.538780
-66.848083
-81.374092
-150.423386
-79.925575
-105.281136
-74.491173
-119.739319
-102.755714
-58.341473
-69.307648
-65.732643
-60.378895
-76.375687
-58.515240
-129.572800
-69.329773
-123.955467
-161.828079
-79.810928
-37.807308
-62.830109
-125.801720
-119.682335
-138.700638
-106.480957
-87.597687
-130.340622
-77.443962
-72.917114
-153.058105
-65.904526
-62.948490
-22.963751
-139.450516
-69.389259
-61.575062
-92.223709
-93.648361
-90.487465
-77.049232
-59.934776
-61.822647
-100.112038
-49.523750
-91.869095
-87.326462
-58.590679
-87.884583
-57.007923
-63.417210
-116.428696
-61.803509
-98.512802
-58.231483
-48.354870
-157.132355
-97.836372
-73.402985
-118.588318
-138.886948
-61.653095
-113.705338
-48.425747
-73.490013
-58.773575
-111.051743
-103.600929
-76.679733
-63.354740
-62.647392
-146.343796
-41.924793
-40.831657
-103.419708
-59.754768
-159.339203
-157.574921
-64.617882
-70.476715
-56.825527
-139.903030
-62.215656
-124.843048
-63.411098
-59.753395
-132.753799
-144.629227
-68.559532
-69.590485
-54.814892
-136.257431
-70.281784
-45.852833
-58.075455
-51.159988
-63.003136
-173.512207
-98.282913
-161.149445
-103.741280
-99.319946
-113.814789
-88.736969
-72.398842
-89.290237
-102.612633
-52.623230
-126.668663
-157.678589
-138.856842
-114.214203
-77.147621
-55.133095
-59.547855
-76.394043
-76.271423
-68.118660
-59.316486
-111.091492
-104.078041
-160.136810
-111.143715
-93.036972
-122.546608
-97.852890
-50.378651
36.862240
23.701799
54.150078
38.614262
48.191593
45.687889
50.895893
96.977394
-82.147339
-91.547806
-141.457657
-53.382195
-75.581528
-77.063118
-62.226231
-64.114319
57.978912
46.182156
51.264023
62.893791
59.254646
84.381134
-70.515556
-52.173832
-86.909523
-45.794216
-59.361732
-54.878853
-28.652229
-59.456738
-138.531754
-86.876991
-78.709282
-54.604279
-102.643639
-39.669369
-52.595108
-152.199509
-61.016506
-82.767105
-146.214142
-67.179176
68.761604
77.578796
57.063480
65.265762
48.083679
54.229046
-116.320778
-82.072723
-70.800972
152.778091
-60.200367
-58.424320
-74.167084
-147.256760
-153.020706
-74.596283
-61.970779
-60.476772
-27.041666
-64.342903
-90.596092
-67.305412
-115.930786
-66.062019
-116.360817
-77.447937
-104.255600
-56.989002
-157.631912
-63.963398
-46.356087
-96.848961
-59.557137
-135.081924
-120.102913
-109.805298
-93.961113
-159.760925
-59.309643
-138.968445
-123.990593
-104.130890
-157.302689
-70.215591
-68.224709
-113.640656
-61.890541
-116.360123
-70.089294
-69.872040
-49.273914
-98.180382
-47.870712
-117.593559
-102.588646
-51.362671
-78.687286
-92.277771
-88.588409
-69.369026
-151.973404
-63.737942
-66.665367
-104.813652
-73.217216
-98.965172
-63.027317
-48.833347
-32.591389
-66.032097
-70.266228
-62.214981
-79.254875
-74.175835
-94.925079
-63.546684
-56.967960
-68.312157
-55.719986
-66.181259
-73.966568
-56.229282
-104.761925
-166.939575
-94.310616
-130.331970
-65.368225
-70.922745
-82.014290
-133.482742
-84.230957
-77.552643
-62.121170
-69.985306
-171.846451
-82.957085
-89.994583
-70.642708
-130.979614
-71.205780
-114.714989
-145.109253
-115.248291
-77.124458
-70.193619
-146.136887
-65.685143
-90.146591
-89.284409
-85.905724
-68.867836
-86.446999
-69.787903
-67.143501
-158.397781
-86.075775
-138.744385
-88.265305
-151.981918
-152.962296
-53.295025
-63.651863
-52.396576
-143.150269
-72.438805
-59.211540
-121.812569
-95.846992
-89.913322
-67.876457
-22.438669
-54.875378
-31.774113
-67.669624
-61.587006
-59.681568
-71.144371
-85.449860
-66.321815
-62.457760
-149.703033
-90.374001
-62.228271
-60.788448
-81.374237
-85.881905
-94.637047
-47.504528
-152.700912
-116.115570
-110.881569
-96.104149
-52.867092
-60.340591
-38.918922
-55.742107
-57.357193
-71.945206
-91.611214
-72.797829
-63.651745
-101.981262
-80.140388
-69.120880
-85.656876
-37.466766
-64.191551
-63.711536
-158.972275
-72.281586
-116.826538
-61.136932
-100.822021
-108.276237
-54.611576
-64.895157
-152.954926
-64.414497
-148.584549
-132.267746
-149.475494
-65.876160
-58.223488
-84.535873
-76.148598
-134.905991
-75.112289
-139.403549
-109.977905
-56.245567
-42.311890
-81.201973
-113.152824
-110.172569
-71.516022
-134.011932
-136.005753
-163.617722
-93.199699
-135.711182
-108.903206
-58.173679
-117.661995
-86.787895
-67.488312
-151.976227
-138.343628
-64.370865
-41.828526
-144.144470
-87.169792
-80.581169
-64.871277
-72.738327
-107.879715
-118.624481
-133.616364
-60.575169
-82.764977
-76.054062
-61.544147
-64.372208
72.680023
72.725800
40.784386
91.040276
89.756691
-152.195282
-134.121246
-70.190269
-57.011906
-78.937271
-77.145218
-45.444878
-70.706741
-89.348312
-29.823084
-142.279358
-73.270386
-109.026413
-150.560837
-112.474968
-96.046867
-118.259636
-123.487549
-66.584694
-64.607918
-66.032166
-31.884890
-101.182564
-65.784981
-81.104347
-65.613449
-40.515118
-121.388794
-59.172123
-52.164330
-63.308926
-57.269016
-119.710312
-162.867386
-69.519630
-135.837616
-104.450356
-77.623886
-83.165398
-107.645927
-80.926598
-137.622650
-76.656578
-146.868637
-164.529022
-82.317345
-68.812859
-99.125748
-82.550873
-55.059441
-158.204910
-81.804680
-82.188232
-114.505127
-154.176483
-57.184963
-70.557449
-20.174547
-140.109070
-90.286819
-60.082836
-121.425209
-130.015701
-86.979942
-101.758041
-74.907852
-80.798645
-161.631561
-62.787796
-44.226109
-58.899101
-68.628128
-138.454956
-58.697582
-166.589676
-110.679131
-100.276421
-111.463326
-105.225616
-76.904236
-137.835266
-110.973175
-63.826981
-42.694248
-72.642212
-65.227646
-71.141907
-85.729050
-99.836258
-99.095787
-65.789825
-157.950851
-111.748528
-109.011948
-121.158409
-146.841599
-65.873512
-61.524620
-92.321266
-102.548080
-57.204479
-96.883453
-141.616714
-51.342514
-81.849991
-65.664467
-70.738174
-88.113617
-83.472847
-59.700603
-62.686497
-151.554413
-105.020363
-87.459976
-77.601738
-69.525116
-50.678326
-62.787018
-65.553192
-72.695740
-33.714333
-115.852081
-55.753983
-44.074303
-66.839844
43.562344
-32.168526
59.061962
95.606934
79.161476
-71.638313
-122.142448
-55.364788
-81.130341
-112.379913
157.559830
-103.208870
-148.027756
-167.422226
-80.531403
-117.026230
-61.928925
-61.953461
-110.388222
-157.160385
-57.676594
-66.516243
-102.794090
-62.455334
-62.122444
-59.966797
-131.897858
-60.440151
-59.617371
-61.462616
-65.323723
-39.266670
-48.778378
-79.939537
-152.313080
-64.759483
-68.717659
-77.234802
-119.800484
-105.958687
-63.335205
-65.300507
-55.567959
-141.385117
-47.725868
-86.057930
-76.157219
-68.815994
-60.035912
-73.609993
-51.854328
-78.725342
-76.911331
-141.222397
-105.552299
-110.344078
-80.721535
-62.838917
-140.493118
-151.695786
-65.050667
-138.878830
-59.194794
-84.709976
-35.211941
-78.647507
-91.836571
-59.614216
-59.017353
-93.282127
-64.947899
-131.057205
-84.758270
-56.191990
-92.216515
-59.284756
-104.334969
-105.910004
-101.565826
-99.845261
-59.750301
-72.577217
-56.703835
-137.512283
-99.193085
-59.374504
-72.693504
-147.273438
-70.643265
-121.246696
-89.768120
-65.998245
-88.661530
-61.661304
-50.885391
-145.667664
-62.663273
-75.174332
-70.482643
-78.140625
-92.968941
-147.989197
-83.985878
-105.295952
-96.223419
-66.674156
-73.125961
-102.565094
-99.848427
-85.721092
-98.191795
-116.945206
-78.859367
-149.251556
-138.585999
-55.420029
-61.055031
-76.082794
-56.538944
-61.780396
-128.564392
-152.403122
-57.088276
-65.234688
-54.194012
-147.766022
-41.371227
-57.802208
-55.792141
-85.335098
-59.706558
62.921009
-55.343872
-74.632118
-59.252365
-81.902771
-77.125877
-155.525146
-136.121506
-120.064171
-65.707977
-70.954819
-139.484360
-73.507584
-43.782181
-169.753479
-145.487625
-58.642834
-58.226261
-150.991425
-69.567497
-69.252182
-60.327873
-86.144135
-89.885796
-18.820040
-70.788841
-65.794968
-68.066956
-164.206406
-57.573074
-78.162926
-66.132751
-56.298473
-156.326492
-128.124252
-66.991104
-100.941528
-124.852501
-8.314747
-60.340996
-75.107887
-54.563522
-84.863396
-55.714066
-63.088554
-55.491253
-85.647362
-148.689590
-97.769264
-64.945999
-83.502159
-62.615482
-49.534286
-143.130402
-68.201614
-51.821583
-69.498505
-116.460007
-92.694435
-67.073532
-49.885368
-83.248924
-56.494576
-140.482346
-92.416283
-88.970123
-37.126518
-70.650269
-79.394562
-73.517746
-77.814362
-85.124321
-77.943344
-85.159470
-70.952538
-58.636585
-70.380058
-31.529856
-80.884689
-62.316525
-64.717575
-158.299622
-78.970970
-58.336132
-52.733280
-77.758682
-72.852631
-163.694931
-101.877769
-84.620987
-148.824615
-84.461098
-149.167389
-63.148922
-131.328598
-48.196915
-161.073425
-57.167194
-57.849144
54.948166
-124.878387
-61.301376
-96.836433
-67.132866
-134.586609
-109.615158
-94.168755
-155.969086
-102.299088
-154.169327
-101.904221
-105.382576
-100.862877
-154.315369
-54.862518
-111.077477
-145.878540
-81.222969
-49.975964
-76.776093
-67.616585
-132.349640
-37.584415
-63.554161
-66.509987
-57.910507
-70.263969
-59.189194
-65.572495
-22.480219
-104.297188
-113.061378
-77.361153
-49.392567
-93.242004
-87.564522
-101.665848
-52.206333
-77.900467
-122.326248
-115.051773
-96.020111
-74.899727
-126.110390
-146.749878
-104.998260
-79.700516
-59.198551
-141.626892
-87.508690
-60.546844
-84.709915
-129.353851
-71.048035
-159.920578
-79.036331
-65.126175
-110.120636
-112.098885
-75.813576
-140.212799
-82.547211
-89.224190
-100.095634
-95.391693
-119.690781
-88.185120
-63.126511
-158.755798
-85.862663
-94.196609
-60.158718
-99.406754
-40.025127
-91.404991
-122.145058
-60.266983
-74.277473
-76.954613
-63.091068
-78.984634
-48.387306
-80.404915
-33.478748
-91.046127
-36.893913
-62.586060
-123.757690
-133.627914
-69.268158
-54.394749
-139.107910
-147.908829
-85.337250
78.993187
61.745392
44.180443
-73.115990
-47.445469
-53.453255
-89.262375
-53.863277
-68.983665
-49.581165
-134.482208
-74.513153
-102.194000
-79.579414
-157.293655
-111.206322
-99.574875
-85.430771
-68.990868
-87.091316
-124.686874
-122.947990
-63.896389
-77.200180
-105.565834
-57.275940
130.397766
59.330585
-147.229660
-83.785988
-50.871643
-102.213989
-68.512398
-85.123611
-68.123886
-102.620712
-58.116791
-102.765160
-131.567978
-97.577515
-126.351387
-77.159630
-62.999706
-139.588516
-82.886490
-82.563431
-116.618973
-76.492531
-79.874832
-153.416443
-137.199677
-147.270355
-144.548203
-61.675854
-108.449654
-46.791759
-83.555832
-127.982140
-46.664543
-59.166019
-66.972633
-105.713661
-85.259285
-94.861313
-82.966225
-59.613384
-149.328262
-80.715500
-56.182198
-121.666534
-111.367882
-114.179543
-160.961319
-120.192635
-101.299583
-108.784424
-90.352432
-76.665031
-64.376938
-63.630470
-68.954689
-70.488731
-60.455231
-42.357117
-76.919037
-118.742439
-54.587990
-63.661449
-64.929901
-149.137497
-62.050449
-168.771988
-70.276009
-155.813950
-138.288483
-79.039589
-55.615696
-66.811813
-147.729156
-59.581074
-66.820038
-83.760475
-118.410339
-88.566116
-65.266869
-58.793144
-115.141983
-149.002701
-61.051197
-96.378319
-62.687492
-79.689873
-63.223579
-132.280609
-70.070541
-74.330750
177.076843
-80.826065
-91.866264
-35.145657
-143.167587
-55.908352
-70.805305
-165.357513
-73.866371
-55.833294
-82.315880
-90.599785
-124.416100
-130.092361
-67.430099
-160.438614
-68.071564
-46.150696
-58.635143
-89.549583
-145.587708
-35.194870
-87.912498
-114.075790
-79.178391
-80.495651
-99.821068
-66.576851
-141.238922
-77.004570
-87.544952
-49.654888
-99.942398
-149.947922
-130.954437
-86.158783
-60.338699
-96.973015
-130.147964
-65.170464
-71.218224
-54.256248
-68.318977
-123.260452
-59.815147
-87.300674
-88.823128
-64.220848
-125.498627
-61.580410
-81.356987
-98.909927
-82.145737
-72.556503
-112.826233
-112.223495
-150.676620
-67.412285
-142.334793
-166.804855
-93.732475
-65.660049
-93.957863
-84.687920
-102.573502
-70.838318
-49.488312
-66.566719
-38.958279
-106.940727
-149.294617
-102.395866
-34.878876
-71.286583
-138.970688
-65.865074
-151.496750
-47.124390
-86.356064
-74.802353
-63.268600
-148.861374
-66.814201
-146.737839
-55.338879
-81.105522
-150.268036
-105.290749
-96.776917
-104.244980
-138.844208
-37.888016
-169.558990
-97.250473
-56.987419
-55.407352
-52.500412
-47.630997
-103.923882
-93.062248
-72.354095
-72.802200
-71.160484
-122.054352
-112.180588
-47.592934
-84.270676
-91.651520
-139.123047
-137.269547
-60.785477
-92.904526
-54.381855
-36.846973
-72.287254
-64.617653
-99.913185
-77.828865
-149.907639
-35.608273
-128.323730
-64.751236
-75.717331
-148.842896
-78.793724
-158.256622
-73.628006
-64.663338
-65.743271
-52.685696
-57.021770
-57.788132
-58.141533
-149.895218
-98.384468
-66.747299
-70.358604
-45.822308
-68.231064
-67.794388
-81.690025
-77.727692
-57.390354
-135.587082
-53.583469
-70.958214
-69.154922
-73.680855
-90.087402
-129.254929
79.133034
78.637573
54.593170
68.566246
-91.662529
-81.304726
-81.845612
-45.688900
-121.451347
-87.634102
-149.846344
-47.185749
-73.426186
-48.063446
-57.179699
-59.571548
-116.916466
-111.931206
-165.610519
-71.666634
-125.382828
-69.700768
-59.989952
-56.682911
-74.135223
91.722450
-103.743134
-52.114697
-137.538727
-57.194126
-115.408279
-52.559128
-61.622627
-98.831535
-147.423660
-69.743614
-153.270966
-65.178497
-63.658943
-61.855991
-105.824036
-50.274025
-66.721375
-68.188339
-150.629807
-83.486710
-44.600803
-79.608513
-71.503769
-80.242012
-129.205856
-97.576668
-100.375664
-139.620239
-126.150253
-34.731865
-72.500366
-79.174179
-70.509720
-161.137695
-127.267014
-101.388435
-79.518829
-118.980835
-177.109085
-96.729553
-88.103966
-146.657639
-118.180817
-102.538322
-60.420643
-59.913399
-59.349205
-65.055984
-155.023788
-133.005417
-68.217445
-66.177879
-82.923500
-59.171341
-69.054955
-40.597572
-40.988457
-62.216068
-74.672127
-143.260086
-86.031326
-53.152122
-36.548828
-72.709221
-113.049057
-81.008347
-43.008656
-73.904213
-64.731216
-50.126125
-58.264912
-83.412148
-71.966927
-80.418297
-113.670547
-44.294960
-73.230072
-45.441540
-109.837822
-94.292183
-95.743828
-64.618393
-56.757008
-37.740963
-51.496925
-107.745842
-161.786514
-67.632874
-69.011612
-70.139793
-100.903267
-79.806702
-87.613510
-107.765060
-78.187279
-82.300987
-129.333893
-53.877544
-89.079781
-69.124939
-53.379784
-74.589577
-102.010757
-65.612778
-62.008873
-60.862938
-154.169861
-85.501221
-132.890961
-72.718086
-76.489151
-50.006023
-107.783134
-59.590351
81.988983
-133.703354
-39.682846
-159.828598
-71.679558
-69.011749
-68.258110
-45.594231
-40.715908
-27.750092
-66.682289
-99.619720
-65.508301
-109.359665
-73.308434
-60.852726
-81.664017
-121.846169
-92.391052
-67.382324
-123.036865
-88.902031
-62.999229
-127.448372
-51.768459
-93.616669
-71.113022
-59.574444
-114.492783
-65.999550
-78.336830
-82.545021
65.036140
-4.047866
53.327492
37.263714
46.043655
39.813091
-30.391232
-152.889999
-90.515648
-59.743729
-100.048836
-37.159855
-88.687500
-55.192223
-150.587219
-68.561592
-77.467804
-57.146351
-68.224068
-80.271858
-89.304420
-66.686600
-26.555473
-59.196823
-57.610428
-62.286663
-78.490860
-30.564228
-50.636021
-123.002930
-60.778919
-74.151550
-154.091629
-76.780998
-121.455124
-107.925774
-116.367050
-86.156288
-73.242760
-42.676826
-43.802330
-65.689461
-63.572441
-146.103210
-57.217209
-66.594864
-77.616882
-160.691162
-157.041489
-59.112061
-59.592686
-58.280907
-60.521305
-88.432549
-63.329510
-61.030579
-77.640678
-63.332214
-135.597900
-55.126366
-72.996948
-88.514374
-157.771408
-69.460648
-120.763451
-69.740814
-81.937904
-147.860565
-82.253838
-60.261444
-54.892494
-116.958870
-125.867783
-64.943314
-83.090263
-57.917706
-129.012558
-65.544525
-59.351410
-76.492035
-81.522385
-121.157539
-62.503319
-106.082626
-83.429512
-95.850319
-43.204582
-57.325016
-69.471527
-57.156036
-66.281387
-123.032120
-123.481483
-129.122955
-82.829842
-102.617744
-9.064144
-33.175175
-108.026932
-69.852371
-73.092072
-138.564926
-33.843056
-69.138466
-89.958626
-50.193203
-149.515289
-100.130234
-95.833344
-109.653862
-99.921631
-64.729477
-95.990639
-75.026863
-122.215645
-64.436760
-112.425316
-50.426365
-65.631996
-46.488701
-91.100037
-132.669662
-113.407814
-87.074181
-119.364929
-71.796913
-93.684082
-113.185760
-99.560486
-54.020184
-114.431404
-106.850510
-71.273201
-69.091034
-123.154587
-111.616089
-85.828384
-63.305687
-75.737938
66.749092
50.983566
69.161850
69.384308
64.897919
58.520935
65.384415
62.114719
57.935669
49.914551
43.857056
55.264160
55.724331
65.298729
71.925919
39.428268
49.047104
63.540257
64.760307
46.839340
64.402367
81.404327
-62.530643
-55.192329
-108.375565
-111.197845
-153.010162
-145.260010
-137.835068
56.283611
67.146561
63.148087
49.882011
37.576317
61.590450
64.733116
50.471760
85.379654
54.802849
29.293077
52.206352
58.873795
69.056351
54.546364
50.291187
49.951550
37.148685
54.203495
-89.599083
-75.977760
-81.678932
-69.698044
-67.816010
-150.755402
-89.151466
-166.542633
-157.678238
-62.073700
-72.254051
-73.078728
-109.421104
-95.015129
-154.887405
-23.338953
-67.428993
-151.301147
-46.068241
-73.340965
-76.284149
-71.715851
-55.078323
-66.762299
-146.687454
-66.146019
-75.858955
65.880692
59.084957
79.619354
-46.944157
-88.204178
-53.073586
-116.825035
-61.976513
-132.489563
-68.006073
-68.735458
-65.694885
-50.821529
-46.133957
-64.066780
-62.581207
-67.580566
-160.109192
64.380180
74.071625
65.480888
-67.653648
-67.438591
61.724812
77.141785
46.430344
55.304604
26.862957
-73.176270
-78.455475
-63.508865
-60.042538
73.926888
71.580307
54.521740
66.703522
95.890160
-166.441605
-76.086647
-89.832825
-121.207397
-93.368523
-60.278034
-65.753487
-116.407684
-113.002525
-126.785133
-58.277016
-107.036392
-86.926361
-108.554420
-105.670074
-111.992943
-69.661819
-53.265873
-56.861431
-114.563889
-134.276459
-52.593334
-67.474380
-61.942505
-84.648331
-58.308201
-66.180634
-61.482040
-51.040421
-67.270874
-126.393326
-142.688873
-151.348434
-60.766441
-74.203606
-149.918716
-36.074097
-119.377777
-137.828659
-53.475578
-67.667892
-58.230343
-60.555702
-57.572193
-66.472885
-83.250633
-81.926094
-50.568462
-156.241119
-99.436569
-89.138680
-54.315353
-61.350639
-58.077042
-71.439926
-91.682747
-85.205299
-120.532890
-108.143295
-92.175888
-99.809807
-102.591316
-132.238129
-71.936707
-72.551758
-54.679379
-102.696877
-65.135361
-69.021729
-75.375015
-65.471718
-45.574211
-43.354752
-56.331795
-84.134346
-63.557461
-77.915894
-56.314419
-66.104362
-103.496880
-73.228981
-37.652622
-66.113464
-58.472496
-74.235100
-72.079956
-138.768356
-66.618805
-65.729294
-58.690960
-59.022236
-86.694832
-105.750854
-164.455887
-70.504951
-73.090096
-56.264874
-149.212921
-80.707054
-54.143127
-67.722069
170.156921
-66.528610
-64.421829
-83.697899
-62.452404
-82.776413
-57.793137
-67.008835
-111.571953
-140.546356
-26.074188
-53.931126
-67.443596
-116.773186
-116.053879
-40.343426
-16.547653
-88.089661
-136.309509
-57.163914
-62.021706
-149.120636
-105.236794
-60.903282
-77.920364
-162.979584
-115.644768
-54.403149
-143.308060
-68.503906
-65.106361
-70.608643
-67.539963
-63.774464
-62.180557
-126.151482
-73.102119
-108.570992
-142.391434
-62.664188
-79.092934
-128.544708
-73.838615
-58.608025
-139.310928
-79.147118
-83.440598
-87.080757
-124.310677
-78.596420
-86.482651
-126.843857
-99.085510
-59.828964
-74.333733
-61.464985
-48.790840
-157.229767
-61.944633
-31.989944
-60.390774
-107.229561
-157.708755
-106.682716
-64.188805
-58.189541
-65.327110
-55.510155
-52.737713
-63.672756
-110.334633
-120.297668
-136.245468
-62.400898
-64.305626
-154.893845
-51.995510
-130.076355
-37.421391
-48.449047
-86.887779
-157.367966
-55.096310
-57.234329
-57.966335
-65.659912
-143.430557
-61.285496
-95.080254
-58.102184
-57.263916
-101.291214
-75.851738
-52.125858
-78.049309
-80.434196
-64.612549
-66.021156
-69.596817
-138.157150
-64.031097
-81.511948
-146.790649
-64.274170
-50.026352
-118.841461
-42.847824
-73.210266
80.929779
58.765305
62.830212
54.940094
46.588055
81.960846
42.998928
80.807671
54.057449
44.315380
47.011353
57.711372
57.618099
56.628647
35.852062
50.563190
50.491875
79.047142
-80.185143
-63.469803
-75.951019
-61.540276
-59.393032
-132.647308
-149.274979
-63.289635
-57.908875
-75.498299
-126.228012
-94.108849
-118.537575
-115.462959
-109.719025
-98.781288
-66.800613
-55.170113
-78.027435
-120.683151
-54.983185
-86.362823
-97.407188
-67.907349
-135.670410
-137.152451
-143.138733
-43.745216
-141.371170
-63.128704
-90.241661
-60.555607
-90.342209
-57.911926
-72.609062
-66.539978
-104.614265
-59.349724
-105.969078
-69.756332
-54.630638
-56.672531
-60.597599
-81.719116
-145.499283
-53.722046
-81.127708
-52.213856
-42.390114
-137.826263
-63.947426
-45.737301
-44.186409
-60.502415
-63.626297
-160.106232
-139.908829
-49.171318
-125.103775
-60.941860
-56.995441
-176.405533
-59.252193
-63.413261
-104.836006
-64.781570
-126.663078
-73.379753
-125.692947
-107.248032
-65.237343
-89.485481
-146.788025
-110.592690
-104.286644
-62.237965
-54.395111
-60.814007
-99.813057
-98.373436
-112.490707
-61.716915
-54.668095
-146.106674
-71.701180
-68.086540
-80.086426
-79.033745
-49.836155
-64.461288
-77.344666
-47.108879
-66.679581
-51.453053
-77.522758
-57.291428
-64.762177
-45.722275
-66.452820
-167.522171
-98.968727
-53.154224
-54.199867
-152.052887
-161.751587
-61.711002
-67.452034
-70.359001
-59.999302
-138.913879
-65.024063
-140.336884
-69.424210
-60.651436
-68.829674
-69.222946
-99.960304
-70.866257
-108.827690
-39.163765
-61.877899
-47.228981
-131.827148
-69.087471
-63.875038
-55.319923
-103.623207
-62.357410
-154.245987
-143.154800
-56.642666
-77.440750
-58.936272
-62.499805
-75.553513
-54.604767
-106.285202
-69.834923
-59.174221
-95.365044
-105.225227
-109.669022
-67.624077
-67.548355
-95.999382
-62.733288
-73.102493
-166.488815
-88.558662
-89.533607
-100.934746
-125.912888
-49.129864
-66.825844
-109.436218
-66.657692
-77.806076
-67.070763
-71.774414
-82.317642
-89.576309
-69.017853
-62.518181
-96.110016
-129.512299
-84.132431
-48.906063
-38.201675
-119.779846
-93.179794
-77.939896
-73.155457
-119.784050
-112.660072
-140.368729
-49.833824
-65.533356
-61.496567
-64.741661
-89.820282
-78.533371
-51.614700
-160.238129
-86.112999
-59.491806
-109.150307
-138.692123
-35.196354
-102.184235
-63.302620
-144.335175
-64.713600
-149.672913
-44.957283
-62.789818
-75.370323
-55.140705
-81.524788
-55.094456
-29.236414
-60.690311
-94.305679
-67.894287
-71.561401
-149.278671
-69.116959
-51.921803
-64.334343
-54.164562
-55.427872
-65.439919
-49.793602
-40.122570
-109.361633
-65.450569
-61.050358
-58.981323
-62.727257
-127.867500
-80.388252
-155.270050
-95.375992
-75.970703
-89.876129
-73.615707
-56.995659
-79.042747
-58.348541
-55.054291
-43.781879
-59.598888
-79.783028
-61.997105
-60.545223
-164.300690
-85.643135
-160.869736
-31.806694
-74.946251
-56.391132
-86.975006
-50.150661
-62.823914
-53.956169
-142.307007
-76.150215
-100.703537
-153.125641
-57.409458
-92.626381
-123.519432
-64.753098
-89.158829
-74.617966
-61.956493
-58.587166
-54.226547
-136.526260
-67.580475
-64.981506
-66.731041
-96.893494
-99.472038
-105.568947
-87.379456
-128.687866
-96.945503
-106.939354
-118.668739
-162.265945
-53.501579
-59.363609
-74.165222
-75.378143
-80.578651
-49.407661
-111.701485
-78.114571
-67.001732
-116.120338
-94.310448
-83.097359
-87.608170
-111.316048
-87.395775
-136.128387
-112.908447
-22.073233
-119.283089
-60.937168
-90.061623
-66.377373
-71.241920
-23.013636
-67.599533
-65.413979
-31.009003
-72.981575
-81.067192
-93.986748
-101.840126
-48.523361
-58.931900
-68.787102
-78.790230
-73.451523
-61.619423
-77.571526
-144.603271
-94.647736
-60.367970
-73.005478
-61.144737
-118.672165
-165.761322
-95.381248
-113.612106
-137.325119
-66.368340
-138.607880
-114.777481
-125.162994
-86.347885
-44.860470
-59.702831
-62.440964
-45.128819
-97.581146
-57.542252
-58.230602
-106.058891
-76.408096
-131.892578
-137.728149
-83.752670
-76.919151
-164.440964
-75.686440
-79.333885
-110.712769
-57.804317
-43.134987
-69.796021
-92.440468
-60.837776
49.972122
45.349426
59.158562
70.442154
76.539200
-49.574024
-90.567688
-65.925621
-83.753136
-86.389038
-109.091858
-99.940155
-103.207245
-160.838165
-120.362831
-79.436401
-126.151596
-105.596901
-118.467850
-59.008801
-144.397842
-53.854996
-121.824654
-81.358391
-158.151550
-144.150772
-56.522987
-47.823948
-38.284077
-48.609550
-96.447426
-101.535828
-61.090343
-59.598343
-75.072655
-127.907646
-57.707752
-104.547066
-92.386200
-122.905449
-152.033615
-93.040405
-71.411278
-53.966526
-64.490807
-59.536167
-79.710060
-57.825260
-72.988449
165.923065
-68.311958
-108.133606
-66.934044
-60.467346
-58.646923
-85.060158
-63.769012
-87.393593
-48.979858
-68.810875
-70.663918
-32.465790
-57.606899
-141.225800
-60.680519
-93.911758
-75.799477
-21.491514
-64.590530
-89.816521
-88.648201
-102.592979
-81.732140
-132.419250
-77.003029
-86.238747
-101.360809
-104.746780
-124.134010
-144.449295
-97.293617
-74.523697
-150.003326
-51.932003
-50.105167
-84.499474
-44.280624
-56.314777
-56.729626
-101.195404
-129.951157
-83.794434
-106.970932
-49.976555
-163.977646
-40.573181
-110.151886
-69.512604
-105.934135
-53.511864
-30.566450
-112.758018
-154.368820
-47.733662
-39.687996
-56.684513
-140.526001
-55.536987
-139.135086
-57.314007
-43.689816
-85.594574
-70.347649
-84.501717
-73.992027
-47.862144
-54.231373
-55.901737
-136.139511
-138.891479
-63.977558
-63.870258
-33.756062
-37.291798
-49.730686
-96.217339
-83.373901
-98.840729
-96.369370
-60.872917
-141.987183
-104.591866
-54.926922
-116.243423
-72.988419
-140.314148
-49.638561
-154.396835
-53.287273
-83.933670
-64.111893
-68.089920
-54.808041
-127.557724
-133.517914
-61.800533
-125.904465
-65.273933
-64.328018
-64.104515
-59.701874
-60.195770
-133.555237
-74.349579
-67.004356
-64.219872
-104.456619
-126.481407
-61.619923
-52.336483
-143.615570
-161.825851
-53.569664
-126.389709
-49.557209
-71.923012
-64.204597
-66.811745
-48.290318
-104.749664
-75.251862
-59.838554
-173.140839
-102.380234
-62.667637
-54.108253
-68.596626
49.250626
82.204308
72.302940
78.354836
65.721115
39.056698
74.340218
68.869438
-54.852432
-159.426651
-63.670624
-57.488537
-59.650940
-68.196373
-66.700684
-121.860512
-57.525688
-71.251228
-68.293556
-136.334549
-85.465874
-161.555115
-71.391884
-126.125252
-107.673775
-62.243435
-77.973969
-97.021782
-138.982285
-70.313896
-63.675728
-58.207851
-60.293709
-82.736168
-56.182907
-63.057163
-76.985870
-62.181847
-60.332943
-35.586926
-146.597351
-116.504646
-62.298077
-93.598305
-77.849586
-90.131767
-91.086617
-56.635254
-88.395195
-109.735962
-73.478996
-54.520412
-143.939896
-68.581779
-119.315392
-158.592834
-68.638947
-64.189278
-55.595737
-72.324959
-44.818825
-59.522820
-62.889523
-28.294947
-42.075779
-92.333496
-75.230362
-69.022812
-84.782433
-126.329079
-53.747425
-28.883850
-100.891434
-74.450844
-47.359612
-160.224899
-62.435703
-82.149956
-132.709778
-152.209747
-94.261215
-57.240707
-75.795708
-63.098827
-122.514137
-97.485359
-42.404606
-81.036880
-64.787781
-58.877129
-54.983768
-92.598656
-65.935776
-55.651985
-82.130722
-75.421974
-107.569931
-76.658836
-107.596237
-34.056259
-159.048340
-96.419685
-83.697395
-76.249359
-146.105240
62.347534
55.234951
72.665024
-97.643234
-66.579086
-60.410301
-58.759392
-57.094585
-109.544518
-103.338493
-98.158165
-140.459656
-48.931042
-67.100723
-139.651550
-151.761459
-70.200844
-86.048111
-49.717983
-62.376617
-115.404533
-58.960674
-76.162163
-117.039192
-69.511703
-135.634521
-50.018841
-152.225037
-80.029633
-175.628723
-154.934097
-81.346664
-114.872421
-53.717022
-54.853432
-116.722641
-78.061867
-152.000839
-128.953613
-46.930092
-93.838417
-65.221642
-59.098331
-112.158684
-69.069763
-80.210526
-62.368156
-60.866558
-55.333000
-64.431198
-148.078705
-63.311642
-130.914276
-52.668800
-75.077156
-63.318649
-52.519058
-132.920837
-81.030739
-158.167068
-81.990669
-62.967251
-98.404999
-155.553131
-107.222107
-137.398483
-84.866585
-86.885651
-103.011665
-130.528671
-112.511307
-66.246033
-110.244713
-100.980804
-63.646526
-62.314846
-93.006409
-86.452301
-112.756783
-103.156410
-57.631783
-50.224167
-74.186424
-58.758511
-74.666183
-121.848106
-88.712585
-97.872238
-65.554504
-54.704464
-42.938438
-55.201183
-53.808178
-60.353008
-136.234344
-57.279362
-77.514664
-141.681885
-50.899963
-80.043663
-53.288155
-139.416519
54.830891
-116.098236
-57.739330
-61.881142
-55.516552
-61.921200
-98.050354
-145.555481
-59.702805
-70.198509
-67.882423
-46.831303
-141.851013
-75.399918
-76.073662
-98.992630
-65.814186
-80.605209
-147.549393
-147.323349
-97.997475
-104.907310
-60.547985
-113.915375
-88.498917
-61.539482
-157.392548
-76.001228
-51.853733
-58.124237
-150.596817
-148.749847
-149.931686
-54.334457
-50.244156
-122.651695
-62.681099
-149.793762
-87.688583
-70.950981
-66.883545
-87.498993
-71.297638
-80.387802
-127.360123
-63.834335
-111.585434
-60.838184
-48.787094
-69.899094
-79.151436
-144.765610
-109.965614
-73.610390
-126.846222
-72.728172
-63.332119
-72.877121
-137.670929
-83.392273
-82.043716
-88.952423
-61.953548
-101.884979
-45.999012
-115.601654
-56.380619
-149.606293
-141.670959
-59.288074
-66.288811
-71.835419
-71.115601
-137.915176
-49.716084
-100.852402
-76.743149
-144.878311
-98.272156
-64.133698
-67.708191
-72.905693
-38.791939
-126.067993
-67.189133
-66.262024
-51.629501
-71.117989
-151.392548
-73.747643
-63.261242
-80.413086
-59.400917
-122.184563
-86.653168
-136.404205
-154.841415
-107.284492
-150.495804
-84.171814
-63.350903
-61.070023
-60.898865
36.126686
-72.577652
-123.073090
-57.999306
-63.230385
-59.309753
-69.479355
-131.903122
-83.407753
-64.148697
-72.572754
-71.219131
-146.573074
-64.212097
-60.830242
-81.938133
-79.916199
-93.848877
-57.551567
-123.720047
-91.540924
-73.914986
-58.882469
-88.291138
-100.972145
-152.230789
-84.684792
-71.388710
-141.352936
-91.882690
-49.824657
-58.446095
-115.838387
-59.817612
-66.067818
-58.199211
-62.998867
-52.566662
-104.808830
-149.809006
-68.903481
-85.804924
-105.641304
-42.499912
-66.161964
-59.870613
-53.787773
-82.675247
-88.629425
-112.231766
-113.740578
-121.741547
-129.656570
-101.140350
-93.144569
-57.986458
-96.883904
-89.663170
-156.831314
-114.186142
-100.992455
-74.307564
-94.107201
-167.821411
-100.732193
-64.575058
-57.994923
-57.783897
-178.494019
-104.936699
-68.806068
-53.008194
-82.085342
-43.324749
-55.234283
-121.313087
-159.103210
-60.444698
-60.047756
-99.949821
-67.477005
-59.626251
-64.363426
-90.528465
-127.921265
-103.571625
-124.858353
-121.800133
-102.581810
-90.497421
-129.452560
-66.170174
-65.739212
-76.754623
-57.363274
-98.338081
-68.708801
-66.990341
-48.961510
-80.445107
-72.799438
-50.607681
-91.109245
-90.884613
-78.851234
-64.654007
-71.323090
-29.576548
-142.346893
-111.485443
-138.447647
-85.752571
-70.349670
-55.370560
-159.557205
-68.793694
-71.105759
-78.566841
-56.326851
-58.382946
-53.742432
-57.308140
-77.650589
-98.382767
-89.605614
-57.890114
-94.950676
-124.689674
-125.143951
-138.561798
-101.096764
-53.925621
-98.850441
-91.876869
-68.526161
-65.112656
-67.209030
-72.448257
-54.736683
-116.445923
-74.960312
-61.886993
-74.951820
-64.667282
-66.263741
-148.987427
-91.097450
-75.646324
52.114872
-64.455879
-78.317467
-52.572689
-86.633423
-95.865044
-41.371304
-59.761181
-56.416168
-63.863884
-142.624069
-57.006813
-111.460594
-56.988602
-60.501766
-86.097603
-57.860573
-67.418129
-152.367340
-64.626556
-64.378532
-121.035126
-80.057495
-63.756363
-126.551926
-59.733852
-64.400406
-124.435631
-72.290474
-53.476475
-66.185692
-49.545040
-56.939827
-58.775761
-94.057777
-57.883549
-101.909134
-100.511887
-62.696720
-66.296288
-140.337158
-115.663849
-50.110054
-53.368080
-151.825058
-111.145958
-105.120430
-75.834564
-105.708557
-78.870934
-67.367638
-30.337664
-64.156570
-84.400421
-58.165348
-85.127274
-166.060806
-98.873032
-107.945107
-97.799240
-58.309185
-45.264923
-96.376907
-99.831543
-79.626236
-117.831192
-68.505775
-122.028656
-87.858597
-64.178085
-58.978474
-100.327202
-70.287323
-46.433605
-147.502441
-127.170769
-61.950756
-56.186642
-106.736732
-136.142502
-83.233261
-58.249687
-55.694191
-110.479576
-54.241451
-131.706451
-59.709019
-58.183243
-60.723820
-126.931725
-99.607269
-148.478104
-91.663719
-59.109348
-109.560333
-56.885475
-116.709923
-65.806175
-58.154972
-80.533127
-43.385254
-73.209534
-54.199684
-65.588692
-45.534431
-73.906471
-74.252777
-76.616325
-69.861565
-144.497040
-81.072380
-80.076080
-69.137665
-84.011047
-64.406410
-78.651649
-97.878387
-142.462387
-64.718964
-67.606613
-60.958733
-69.224915
-90.303001
-50.600262
-80.882103
-102.013641
-45.820438
-69.767731
-52.548473
-88.639999
-63.247501
-133.260498
-57.761703
-74.211456
-125.998322
-135.955826
-106.498070
-68.955421
-84.235786
-159.254776
-58.153484
-56.184132
-99.086823
-39.120880
-120.490349
-64.535683
-55.568871
-43.570107
-72.371353
-63.039227
-132.746613
-93.551567
-102.181038
-71.973114
-57.801716
-60.605740
-56.206490
-69.697388
-64.501793
-81.108765
-62.490715
-29.346655
-86.374268
-58.296768
-70.393356
-79.733391
-72.915161
-74.883499
-64.452148
-77.045876
-60.344753
-60.714943
-51.601788
-64.085716
-56.634548
-48.541523
-109.657616
-159.185562
-69.797997
-59.677189
-85.147690
-54.986343
-56.921265
-58.692493
-139.972061
-76.383148
-101.148392
-127.498749
-52.355785
-85.073311
-109.721611
-71.121857
-50.472149
-144.337631
-65.090881
-68.400970
-104.099342
-118.782913
-55.001141
-75.201172
-62.773220
-138.579330
-103.352959
-57.908951
-96.658226
-129.046356
-57.327660
-54.852219
-64.644905
-56.877716
-80.331902
-76.859184
-56.784790
-98.775383
-56.130310
-69.055801
-159.777008
-64.986496
-123.274361
-65.934067
-128.175949
-71.111908
-56.962967
-65.129959
-113.589645
-80.577530
-132.543747
-59.557182
-44.185677
-75.202217
-118.257385
-65.968376
-87.128250
-60.826614
-52.199665
-77.465202
-60.149654
-38.005413
-135.810059
-75.099106
-39.897865
-93.819725
-88.495964
-53.139519
-134.439163
-71.922226
-54.154350
-78.187454
-168.232437
-64.858765
-155.185257
-63.784714
-69.313438
-82.769524
-57.026684
-74.291138
-170.504120
-27.796141
-92.282936
-51.428303
-60.634598
-80.809456
-112.516846
-92.312790
-140.914261
-64.185791
-88.854767
-92.630432
-95.290764
-87.257149
-131.455994
-62.711945
-61.063110
-55.118809
-148.976669
-61.599751
-94.700455
-52.759403
-89.236656
-145.061707
-47.034489
-66.431343
-41.459934
-65.287743
-75.740364
-51.610580
-141.187973
-55.238182
-68.360123
-124.777634
-60.386158
-101.180260
-81.590919
-139.814774
-118.173546
-39.951637
-56.336548
-65.469139
-63.581844
-62.441422
-53.885822
-104.008896
-66.147957
-67.697945
-57.683384
-66.716980
-173.195557
-138.286118
-73.131157
-70.957222
-56.837074
-127.487961
-95.164886
-118.391296
-80.062393
-79.688454
-77.114235
-74.507118
-83.287201
-65.058311
-152.246567
-57.358921
-111.317299
-90.865463
-114.517113
-100.123222
-141.633194
-84.850189
-68.758064
-150.059021
-76.212997
-81.927299
-152.064346
-126.149788
64.937485
-70.586655
-71.964645
-151.615234
-70.790535
-73.863655
-56.482933
-75.359604
-73.845940
-117.835045
-161.194778
-57.549595
-131.197632
-80.148941
-98.362518
-57.526348
-60.850304
-107.046585
-75.042480
-60.988285
-61.252541
-102.025780
-110.304626
-38.293243
-54.058464
-94.190979
-29.460321
-109.277908
-81.805771
-137.713470
-150.869965
-54.198616
-60.741550
-122.735443
-45.032761
-67.169510
-69.945221
-73.235588
-66.845322
-61.587681
-71.544350
-99.672318
-131.129578
-36.706718
-64.910202
-136.324448
-112.593185
-58.091297
-72.130447
-150.163284
-173.795929
-74.896729
-69.861832
-64.325592
-85.969948
169.556412
-89.114365
-55.079422
-129.264511
-84.886902
-95.065559
-117.754288
-87.489983
-123.589371
-75.971878
-52.384232
-78.765343
-78.924583
-121.849281
-127.281235
-51.891159
-99.947044
-94.163612
-95.800293
-91.947731
-106.205299
-98.523865
-70.256340
-55.801739
-152.829193
-99.228378
-53.519066
-87.631882
-38.830612
-82.535362
-73.139099
-63.907684
-49.246979
-79.730736
-59.199249
-75.671677
-146.112717
-62.328350
-59.634476
-100.247383
-148.448196
-60.322800
-55.710583
-134.438919
-47.997787
-64.463417
-82.274734
-88.151764
-41.502605
-60.655190
-72.794930
-55.439678
-88.900078
-163.080780
-80.977837
-87.265579
-63.893116
-75.511795
-84.132271
-72.163551
-37.605457
-64.223503
-25.503294
-61.006836
-64.782944
-146.741821
-69.270973
-137.834137
-55.319584
-88.718422
-56.140694
-104.681702
-66.141014
-57.354057
66.015335
-70.994293
-87.397049
-61.451443
-56.034882
-66.260628
-66.555885
-94.836075
-105.713120
-116.883713
-75.466339
-46.491150
-65.007202
-69.774925
-84.002975
-52.141125
-64.085968
-81.387222
-94.374985
-68.079971
-108.352837
-117.774803
-75.256065
-88.309761
-99.106361
-161.552780
-173.746109
-60.738396
-64.395004
-172.981430
-75.551704
-67.770050
-63.333992
-62.313873
-55.998264
-121.096474
-57.463238
-55.164478
-60.691547
-62.990322
-57.328915
-59.529957
-55.708378
-116.866798
-101.467850
-55.776604
-83.203796
-124.839539
-78.927795
-53.923702
-92.041626
-73.987038
-59.320717
-79.374016
-87.553986
-70.149620
-68.490791
-46.820732
-58.818623
-56.347343
-53.897697
-71.373009
-62.643555
-46.087044
-39.976803
-95.741875
99.944824
84.441109
-68.025436
-120.582146
-147.834854
-130.003876
-109.828194
-61.821144
-61.694561
-65.751236
-98.877350
-95.846786
-63.326012
-63.621773
-117.158966
-63.178715
-99.942543
-70.523254
-88.062599
-98.428200
-66.723846
-106.380852
-58.729282
-88.253166
-77.514969
-59.195728
-98.684006
-140.235992
-99.110886
-107.961121
-124.836388
-107.805435
-69.893608
-148.834290
-65.915520
-111.643829
-74.760025
-71.922234
-144.279022
-124.340240
-66.775665
-76.526627
-57.425186
-159.631485
-56.442928
-63.943573
-55.072781
-45.631413
-98.895271
-124.213158
-100.844429
-66.166870
-148.630478
-56.862492
-94.037361
-59.715031
-118.214287
-68.350624
-74.256279
-69.456284
-62.817616
-42.666100
-57.363811
-66.520859
-161.749313
-57.458931
-94.615295
-108.715065
-79.490959
-70.767708
-166.452835
-85.649345
-88.712326
-144.607681
-92.059303
-102.696022
-142.342499
-87.756996
-119.251953
-77.062637
-105.187721
-143.739594
-130.573441
-69.310966
-118.282928
-56.037434
-145.580032
-58.613319
-70.773819
-67.473206
-69.518387
-116.169106
-103.752846
-85.172028
-98.846336
-79.473106
-84.792381
-58.732956
-109.084038
-75.769409
-83.465683
-153.781296
-64.951035
-71.442162
-105.989723
-112.285652
-84.614998
-76.025940
-80.873604
-101.851448
-125.125832
-170.828049
-44.665909
-127.967140
-126.248116
-51.180222
-83.991295
-64.092583
-62.787910
-90.106636
-73.255333
-14.065491
-47.775002
-67.793503
-56.196712
-66.513329
-50.144901
-68.974831
-54.329391
-71.109673
-60.355244
-61.453926
-55.266315
-91.234253
-60.297363
-77.554993
-53.016315
-73.584961
-115.047302
-122.415276
-76.806221
-83.937035
-122.632736
-62.489532
-63.897659
-65.341423
-65.698616
-63.978542
-70.124084
-116.025894
-61.260986
-56.882370
-58.230843
-68.721680
-159.240601
-55.626240
-78.872513
-38.483837
-69.147545
-94.653442
-72.829575
-56.459766
-64.111359
-112.771782
-153.145981
-33.831276
-63.774490
-83.389816
-62.429893
-140.840546
-59.344582
-140.169830
65.836998
50.419292
63.838852
32.847042
48.332291
51.739277
49.871132
74.033470
81.752762
78.706078
56.389526
-61.266869
-51.542156
-121.403900
-57.746540
-59.694866
-72.422607
-117.440086
-91.310463
-148.962997
-58.414452
-61.816936
-124.805733
-139.722580
-73.436623
-65.762024
-66.373398
-103.289146
-104.548843
-99.054848
-66.626610
-118.625191
-87.366196
-84.113327
-131.867126
-103.033585
-106.245331
-112.315750
-116.190567
-83.327972
-150.717590
-103.941765
-100.545975
-116.895256
-80.646317
-134.717056
-87.768257
-60.135044
-116.293320
-74.107239
-113.477180
-59.710262
-59.561863
-62.117844
-178.661758
-71.985832
-139.319626
-67.191383
-133.268051
-60.536304
76.274124
89.386688
61.178417
108.852470
62.628113
-73.167580
-76.233192
-43.080799
-64.484177
-152.949020
-68.780220
-144.167786
-75.747162
-65.309517
-73.329391
-59.778973
-64.919640
-131.224060
-64.084503
-136.384064
-127.140717
-107.499123
-119.752060
-67.589523
-77.855568
-142.081940
-81.370583
-105.635445
-76.765686
-52.680271
-63.909870
-71.911926
-64.736465
-87.047821
-26.081049
-137.231796
-59.401833
-40.914974
-97.486282
-62.604881
-94.327042
-149.084930
-69.676643
-122.535912
-56.214390
-160.038483
-104.485947
-76.607185
-72.334473
-52.682537
-140.131134
-63.496883
-31.567883
-141.268372
-63.815723
-81.837540
-164.576706
-41.584324
-88.985207
-72.201736
-85.662125
-80.214439
-67.695717
-60.263287
-138.627136
-82.564674
-150.190674
-106.118942
-124.839363
-90.688156
-52.723801
-70.843498
-77.953148
-60.450592
-109.555260
-123.685883
-56.157829
-81.391495
-72.580055
-143.382599
-47.781975
-121.823357
-102.506844
-135.999451
-57.692387
-68.085312
-106.390831
-59.502953
-52.709415
-134.564987
-102.830406
-51.153328
-62.852940
-113.049080
-118.012970
-57.250687
-56.509319
-79.482750
-61.817936
-34.081020
-96.439079
-124.711624
-136.131256
-98.647804
-48.865936
-58.861931
-70.697304
-67.270805
-126.724319
-76.653404
-126.894501
-83.086060
-52.013161
-76.010666
-71.758270
-59.918732
-62.192101
-67.059662
-82.176735
-56.142281
-104.820984
-84.473190
-70.481949
-61.218510
-46.138767
-156.328369
-63.703762
-73.683434
-68.916985
-77.512306
62.073711
48.442974
61.146976
75.642006
89.876930
62.323185
56.723167
89.883034
57.288273
-76.712807
-66.760406
-75.836555
-149.083603
-72.528137
-56.365646
-71.192940
-53.751743
-150.262329
-64.754013
-121.047417
-103.938530
-143.590897
-115.299896
-69.317894
-51.216614
-52.782295
-82.804108
-154.298630
-52.556877
-126.288841
-118.969879
-64.558189
-75.966476
-63.800247
52.159264
-29.356541
-86.035881
-63.349304
-78.583824
-65.623047
-93.141632
-88.517723
-116.847702
-54.825657
-161.786636
-52.537544
-58.994991
-45.690174
-39.568249
-53.646465
-109.244469
-63.710732
-110.191391
-103.101891
-90.418625
-71.586159
-92.933472
-101.574928
-98.613922
-104.905678
-115.976677
-87.883774
-88.743416
-58.979916
-50.036255
-75.625725
-83.955177
-62.474304
-28.748407
-53.726772
-150.223663
-63.622620
-61.378056
-58.122974
-79.513672
-75.018608
-54.168686
-127.645287
-57.654457
-70.615479
-63.401226
-102.918922
-71.992882
-101.785439
-65.058853
-68.904984
-64.330666
-37.315094
-31.148373
-77.499649
-87.672615
-99.898979
-154.010651
-122.875328
-101.423363
-105.697327
-70.529434
-52.097656
-66.128204
-139.309296
-107.228195
-63.472099
-151.556290
-33.074982
-169.198746
-72.394028
-59.534447
-55.655285
-111.070969
-64.369041
-56.226707
-60.968750
-65.485252
-65.020546
-81.620506
-162.493011
-56.510406
-48.748192
-147.829514
-137.592468
-91.343246
-74.989876
-163.103790
-96.923302
-65.680122
-65.965187
-67.486435
-43.305351
-51.762318
-78.214218
-54.974838
-74.354187
-75.979538
-67.610466
-47.421265
-135.745071
-149.303818
-117.618843
-55.986279
-64.587608
-134.912476
-91.923767
-108.097298
-80.050644
-95.717552
-59.898460
-130.412994
-93.252304
-53.318825
-117.870628
-105.579681
-131.808990
-75.736938
-72.487617
-57.751064
-60.559555
-62.151093
-93.256805
-65.990799
-58.225613
-67.364975
-134.381699
-56.793003
-59.891083
-59.894924
-102.404854
-121.544823
-75.193573
-58.879169
-102.277328
-69.486740
-77.244675
-67.411522
-130.681381
-69.164879
-61.424686
-94.211906
-53.881241
-153.848953
-39.991631
-112.605698
-85.870041
-111.045898
-132.543015
-85.016518
-156.604691
-66.535362
-79.233192
-52.715679
-68.047394
-117.887459
-143.295715
-148.538788
-132.635742
-91.415916
-83.343376
-64.684509
-59.583458
-55.166145
-58.637882
-150.079437
-91.297379
-53.913837
-74.549461
-56.899467
-67.571411
-138.597336
-78.581848
-76.357239
-31.641827
-55.203026
-52.938763
-137.371384
-56.653648
-30.295776
-68.592018
-70.507828
-103.205406
-76.575874
-145.663528
-137.914566
-92.659737
-163.771057
-62.879250
-53.403435
-47.243382
-63.468533
-56.206421
-58.323017
-119.423897
-104.627357
-54.235508
-64.721695
-67.866272
-45.803913
-134.707642
-75.641922
-84.564308
-73.976959
-62.854805
-71.638100
-159.591965
-105.264221
-72.484612
-73.721458
-71.851112
-57.318562
-55.988041
-61.980602
-123.308441
-140.820419
-55.738785
-75.630264
-117.566292
-49.779598
-95.338844
-54.388245
-155.574463
-103.150192
-66.322281
-76.256691
-114.089043
-107.324181
-67.838120
-149.622635
-146.118683
-99.972191
-75.440750
-50.235432
-138.489838
-61.741238
-53.689960
-71.256004
-79.107269
-58.222782
-75.066971
-72.260300
-122.651123
-53.257462
-87.755226
-40.354637
-143.834137
-71.870239
-99.299736
-142.403564
-69.213333
-52.288734
-70.388206
-68.414177
-68.705254
-126.256187
-120.912514
-63.184982
-46.729240
-66.027626
-91.521492
-63.692226
-62.267349
-68.292862
-141.266708
-60.651379
-65.541565
-65.789215
-66.609413
-66.126106
-57.128315
-62.422619
-51.371983
-74.577194
-101.936607
-71.962265
-60.587067
-147.276840
-153.372559
-53.617332
-67.632034
-90.383759
-47.541363
-67.619324
-137.526337
64.778870
44.633957
63.728947
50.512218
49.126873
75.522736
-131.562027
-91.370270
-44.087044
-68.437294
-35.105690
-78.830856
-62.646217
-73.579285
-89.038986
-78.190094
-143.021149
-96.234131
-72.686333
-98.027245
-113.596733
-94.433266
-87.175301
-100.954155
-58.267971
-115.068153
-91.985985
-110.851303
-125.866920
-64.956764
-137.236984
-64.794724
-76.364960
-73.843605
-77.831810
-69.033043
-145.507111
-59.158138
-124.832878
-147.379257
-61.549126
-59.328316
-36.941692
-57.618816
-24.837072
-63.015491
-155.691925
-47.567860
-49.247135
-62.640469
-140.840775
-79.340561
-123.342964
-48.537262
-111.514755
-71.933128
-61.249691
-83.644058
-65.319824
-64.444237
45.987770
48.113110
98.223938
59.303886
62.232071
65.955414
46.395142
47.358467
56.909897
54.715618
52.296741
67.603691
64.715736
51.801899
67.981415
59.255379
-67.935768
-56.013691
-81.584061
-60.221432
-84.389679
-65.641174
-57.954262
-49.864243
-78.711563
-59.611675
-95.415604
-100.229027
-143.842941
-110.283463
-67.824020
-72.511520
-75.647491
-152.966232
-61.366283
-95.138878
-115.861282
-162.851196
-139.962692
-59.081795
-63.475559
-54.605598
-65.968376
-99.519379
-69.816757
-73.569618
-58.032215
-140.306290
-52.858307
-145.130722
-70.664474
-52.968330
-47.299488
-62.633560
-148.162155
-87.495010
-63.913944
-54.434738
-62.485149
-64.262024
-81.759201
-62.312836
-77.430077
-159.117218
-140.525070
-154.972702
-161.301575
-60.034531
-48.544899
-45.480656
-74.409119
-57.131718
-133.495163
-64.487846
-56.346371
-47.541180
-78.895058
-62.068092
-70.334808
-104.796234
-53.803627
-118.917397
-64.983185
-121.563423
-74.072823
-118.456444
-52.857094
-159.310013
-98.847954
-158.798325
-171.066727
-106.236862
-93.562538
-74.850441
-82.858925
-70.128723
-75.510010
48.658337
54.655659
64.178574
58.632095
42.323208
50.278492
74.111168
55.031315
-72.726288
-60.402515
-72.922836
-69.348427
-60.664513
-57.924435
-103.013550
-63.148891
-71.130798
-125.710693
-146.608292
-39.815483
-88.508896
-54.679504
-87.028572
-56.060566
-120.470459
-92.151634
-120.072777
-144.951630
-108.153343
-56.814453
-54.459198
-68.431503
-33.482952
-72.823418
-168.946991
-26.259268
-155.766602
-50.089645
-45.277279
-63.529663
-21.429485
-154.776154
-60.296593
-115.317291
-77.945480
-76.350693
-66.061562
-57.221306
-30.775223
-38.197308
-72.225273
-158.490601
-89.847046
-84.247658
-67.722733
-77.026115
-136.054840
-90.494545
-103.554443
-63.688866
-80.092781
-87.379723
-108.597519
-119.005661
-64.677269
-58.222252
-75.504662
-104.742371
-133.794662
-132.469528
-72.537872
-78.714294
-56.778393
-63.359138
-69.477722
-48.666016
-123.565765
-92.492676
-108.047348
-60.697075
-145.477127
-63.493065
-55.148640
-122.245216
-60.992970
-49.020031
-80.602692
-123.451958
-57.248943
-98.619682
-58.195911
-78.134422
-60.640205
-60.289700
-131.214279
-156.657822
-163.950302
-79.147179
-78.503479
-139.880142
-38.444225
-128.913101
-50.396900
-36.858059
-63.125355
-76.795074
-72.349823
-94.029312
-52.204899
-95.806519
-53.643105
-64.486900
-75.335091
-62.154881
-35.740295
-70.724129
-106.622299
-84.285469
-122.268150
-57.860611
-145.154953
-50.213139
-58.858593
-77.597801
-141.368423
-52.334305
-98.635353
-58.933186
-63.929829
-71.563248
-88.356453
-98.894363
-125.694145
-68.553955
-81.977364
-60.753731
-106.119408
-155.624573
-100.446381
-134.314026
-54.699158
-83.571304
-54.548977
-66.500992
-64.165840
-72.994980
-59.773251
-78.808006
-77.321190
-104.206131
-51.067413
-141.077576
-46.899158
-112.253754
-52.424305
-112.487335
-42.497696
-108.062500
-56.012348
-68.366570
-64.141060
-81.900581
-146.434845
-143.249252
-87.050720
-112.711052
-72.484108
-50.545868
-135.052032
-160.186157
-63.431007
-56.328140
-81.716454
-55.255478
-95.866493
-77.610580
-92.818413
-120.847488
-91.267372
-95.687424
-77.461113
-86.640503
-88.271523
86.846344
-69.463318
-60.667812
-98.500832
-107.916161
-83.208755
76.769356
63.701946
73.971138
-63.102406
-86.417480
-49.121620
-63.749443
-141.470108
-30.765676
-149.602173
-57.699009
-71.329735
-52.712463
-64.956848
-116.352829
-55.103260
-48.688641
-57.474754
-57.126339
-88.120422
-56.261517
-4.393424
-113.541527
-64.787773
-92.755455
-82.435539
-160.099945
-67.601570
-129.762543
-107.500549
-64.605766
-52.876045
-63.657230
-64.532043
-64.579056
-112.048164
-108.537827
-115.900993
-58.831593
-152.004379
-80.438133
-52.928837
-115.361084
-160.742294
-38.641163
-62.528889
-62.542713
-31.954014
-66.969292
-64.095154
-60.066410
-75.124496
-121.162224
-101.829536
-159.049210
-81.047523
-64.484123
-72.024025
-54.975010
-100.611908
-132.394882
-163.585541
-64.401756
76.029388
55.218830
44.912060
56.672352
-112.584007
-100.078766
-85.858635
-58.449184
-50.518345
-154.455032
-44.155373
-72.955170
-48.393074
-108.851921
-159.929428
-80.261101
-53.522190
-102.207672
-53.941692
-110.329559
-52.673557
-57.396767
-59.767391
-66.135704
-51.812531
-74.231514
-166.317947
-72.149605
-89.745697
-68.298302
-124.768913
-50.382652
-74.659004
-69.773125
-65.379196
-117.510117
-94.952103
-57.116108
-105.015686
-57.579578
-43.396576
-91.994179
-64.069878
-142.294144
-54.838860
-117.474274
-88.303871
-97.308350
-134.743637
-73.102776
-93.554153
-70.022583
-64.915947
-55.621735
-74.195557
-45.349838
-84.108200
-147.110596
-60.073418
-79.030289
-136.275269
-139.314209
65.750252
85.979858
65.200165
44.580410
50.070000
45.299915
68.383659
42.149864
48.215431
51.673382
52.733967
32.991051
48.435852
80.807411
37.041428
50.891975
41.451328
77.087563
36.196754
49.149136
59.096085
69.121452
64.863411
65.479874
-61.166962
-90.232262
-96.583427
-114.495178
-153.479309
-63.587574
-64.391144
-61.148357
-52.964947
-144.719467
-73.035439
-74.881821
-71.887863
-121.969658
-99.683670
-54.747055
-88.859451
-138.220749
-158.237411
-80.183678
-78.002647
-60.366009
-52.677338
-110.181458
-113.233871
-59.152733
-111.618996
-92.344040
-122.823692
-98.228004
-119.426163
-145.347824
-134.608688
-68.498772
-77.917595
-114.596977
-62.775997
-45.350491
-63.235447
-136.858826
-63.375011
-152.272018
-57.140675
-51.817768
-59.251705
-59.656658
-61.039307
-69.874153
-56.587933
-84.386436
-131.178513
-63.847614
-154.383728
-123.489021
-72.936363
-149.356720
-110.049164
-60.926498
-99.011307
-113.997597
-103.446503
-54.931610
-47.672817
-38.659531
-109.662735
-70.108841
-104.152672
-78.711891
-62.752060
-133.360596
-143.005264
-100.858780
-105.421310
-67.630402
-109.956978
-160.405029
-127.183594
-62.712101
-57.278492
-109.282158
-77.909531
-105.382904
73.663528
-147.359772
-126.848671
-64.183861
-53.437485
-67.225174
-85.816071
-60.321056
-107.482140
-153.864655
-133.506378
-142.405334
-55.580528
-72.239990
-101.192787
-64.603020
-100.949272
-92.190018
-103.577988
-57.482826
-72.773117
-67.041313
-44.614677
-57.180931
-122.193352
57.315216
63.798798
61.088074
61.943459
87.306175
79.772224
77.348503
83.164253
88.953300
74.775314
31.135252
102.702835
-72.700958
-72.513138
-76.839737
-88.093094
-84.249916
-125.384644
-81.708115
-75.431168
-79.003845
-54.706215
-56.766823
-59.168777
-59.537361
-62.598614
-150.826599
-59.467163
-71.273750
-105.517357
-109.559761
-61.785534
-84.734352
-72.167450
-68.137596
-62.753944
-97.812996
-118.843277
-75.594711
-125.375626
-61.348713
-41.300762
-78.698631
-72.144295
-63.526787
-69.765846
-80.540497
-138.992340
-156.029572
-74.809334
-72.919479
-136.632935
-108.239471
-55.547054
-65.919983
-82.749115
-151.902573
-91.627983
-60.093204
-98.067322
-65.541512
-65.664810
-146.287872
-51.322666
-132.250473
-137.428116
-52.552357
89.163895
-63.073578
-66.895447
-57.721630
-76.604004
-113.133904
-151.790817
-157.478378
-53.963715
-68.470116
-71.691017
-66.992638
-69.691940
-139.345123
-77.936684
-63.442947
-66.012657
-131.671585
-115.279984
-100.522804
-147.994293
-111.914268
-81.187569
-76.583618
-151.190735
-57.147083
-125.466759
-47.771973
-52.677696
-58.813026
-87.178185
-137.635880
-130.122070
-75.718582
-127.312149
-91.250977
-64.200104
-153.079636
-82.793610
-50.055271
-62.988506
-122.212852
-54.388611
-92.508789
-96.385155
-115.170319
-154.376724
-66.159477
-69.480286
-116.613258
-58.226330
-137.300766
-77.575935
-66.053116
-61.856602
-33.827805
-84.844391
-60.803009
-57.565926
-62.201435
-77.966103
-158.692108
-130.792526
-80.532036
-127.993858
-55.371124
-84.441055
-107.022751
-137.638123
-149.779816
-88.424591
-65.031967
-123.971535
-135.180374
-145.866089
-78.716324
-73.425621
-111.377296
-102.209511
-101.558105
-55.830193
-77.201775
175.763901
-63.195599
-94.448051
-142.935883
-30.235638
-148.276108
-100.226929
-131.114838
-106.029762
-99.073738
-61.094372
-60.242798
-58.209042
-59.693916
-99.075844
-51.836517
-62.538368
-61.650799
-62.681183
-84.895821
-89.969421
-91.540565
-57.134327
-71.849281
-57.578609
-118.253624
-61.962379
-91.688377
-148.822449
-101.226196
-57.024933
-79.456985
-80.322525
-67.537041
-46.066727
-167.824417
-52.944675
-60.501102
-76.381821
-160.846344
-64.065392
-71.798210
-152.211929
-54.774426
-67.004318
-92.624870
-66.867516
-160.843109
-49.076645
-58.507908
-54.054504
-69.576691
-50.529621
-77.530983
-150.199127
-41.934387
-100.835701
-62.305393
-157.407547
-79.220245
-52.873493
-57.409630
-69.746094
-60.198360
-52.008476
-68.763603
-64.625114
-58.219410
-69.347847
70.116096
55.597935
77.635582
-58.889313
-135.145477
-70.170929
-96.872948
-126.477364
-135.885376
-67.842049
-155.795166
-59.871017
-54.382694
-66.499298
-63.292805
-74.589493
-64.746399
-61.228409
-149.790710
-52.735584
-84.456535
-61.104958
-124.751320
-44.956394
-21.772783
-60.116207
-57.817356
-47.635426
-92.053551
-125.056839
-86.692169
-48.205242
-62.088097
-62.930202
-67.263290
-67.996735
-97.050018
-83.967911
-59.425335
-108.717857
-58.591072
-99.368484
-51.374691
-85.104240
-131.846100
-57.651630
-88.713341
-73.615562
-61.170864
-60.023418
-125.766449
-175.916199
-63.559593
-58.134182
-43.924213
-60.075375
-77.834503
-81.725670
77.538574
-63.567913
-51.611145
-81.897583
-49.773098
-145.455429
-63.906380
-151.679443
-159.309235
-79.595764
-64.098946
-88.145737
-89.206253
-91.364044
-69.745636
-135.822815
-61.061272
-115.328217
-64.842216
-106.918083
-67.286171
-64.833321
-62.484207
-53.520626
-145.395798
-95.758965
-57.936081
-63.833927
-55.893543
-108.696335
-74.310837
-54.030621
-68.329239
-56.132275
-88.439980
-62.906517
-56.893799
-52.648861
-77.029991
-47.797356
-70.863907
-56.291870
-78.987350
-57.008316
-112.506271
-81.274353
-85.992538
-67.395714
-81.473938
-70.546051
-55.239990
-45.839184
-82.822968
-61.190281
-93.029121
-81.689713
-83.786018
-94.102791
-83.161903
-53.565342
-112.533928
-147.639008
-62.737785
-101.892349
-158.728882
-113.288223
-80.779640
-63.404411
-61.476372
-68.868309
-58.031956
-97.076492
-96.247528
-164.320450
-79.789970
-113.852974
-57.199165
-56.337337
-63.897350
-58.868160
-80.979836
-117.751579
-98.598228
-44.727688
-72.975784
-97.695923
-64.839653
-71.010178
-149.305344
-66.098526
-130.975510
-125.631035
-124.026093
-57.545647
-140.786606
-51.586670
-52.071297
-141.160995
-57.730286
-105.625923
-60.929218
-162.259048
-97.522392
-103.738441
-106.775398
-150.267426
-71.436974
-64.928375
-46.239231
-102.573265
-61.479397
-69.045677
-59.136757
-120.117447
-99.704582
-105.232033
-90.041840
-89.939789
-43.362312
-70.966835
-109.455215
-56.231560
-125.520622
-75.496719
-154.032471
-124.600975
-79.122368
-88.132294
-122.010422
-106.004517
-59.838615
-60.375240
-83.869957
-79.262550
-67.630943
-67.555687
-86.303345
-112.883835
-68.759987
-151.164795
-84.936256
-90.445091
-149.371536
-32.206635
-54.110264
-117.142220
-96.594070
-129.961792
-76.551147
-56.388149
-152.946091
-133.171249
-68.123894
-52.000206
-99.104317
-141.081253
-62.282490
-63.494938
-75.661873
-140.504868
-98.160172
-47.633507
-96.891747
-117.472557
-161.576004
-102.936958
-94.014641
-152.189697
-95.514259
-73.780304
-110.888481
-60.835659
-88.180351
-154.148148
-39.523876
-120.174797
-50.976963
-118.360916
-98.681358
-57.543495
-65.239861
-114.184540
-161.842880
-94.225830
-53.305939
-98.605453
-76.367836
-72.783707
-151.883240
-58.371162
-60.158787
-120.453056
-158.630066
-36.833797
-63.842361
-43.665886
-61.510639
-63.231537
-61.869942
-81.510765
-121.472191
-119.036842
-46.041210
-61.238979
-60.923004
-57.249142
-59.883003
-88.421715
-84.172615
-46.403225
-73.808838
-66.974419
-96.984001
-120.367500
-114.202309
-138.210358
-71.512146
-152.853424
-76.701416
-97.500992
-68.345078
-69.622353
-136.113281
-60.416901
-93.699913
-98.304649
-124.542961
-69.023727
-154.828308
-94.287300
-158.502136
-74.127174
-175.912109
-87.061996
-60.966400
-70.718040
-62.934364
-50.807316
-136.720779
-88.997643
-61.723694
-134.339096
-42.379875
-76.614372
-59.771713
-101.858360
-83.249695
-78.797195
-63.644531
-58.388779
-70.213379
-109.574539
-30.456026
-108.656967
-55.654629
-120.002800
-55.768635
-154.961868
-59.148327
-61.004822
-53.628613
-118.125053
66.906326
85.089142
47.688251
92.318535
63.225471
47.719707
52.190399
64.181129
41.565891
82.451065
57.372520
46.912365
54.893528
61.412487
41.998932
54.291248
56.639614
58.700943
34.404049
65.360008
63.790596
74.894867
53.694698
-67.445145
-67.018166
-142.033310
-59.637280
-71.019562
-68.015030
-95.767303
-103.728409
-83.475914
-154.603653
-134.438431
-64.775314
-149.316833
-59.851040
-64.284798
-92.736740
-34.131283
-48.403423
-82.555016
-90.055168
-105.738060
-71.479042
-80.573906
-152.340073
-73.933960
-98.022278
-59.843594
-59.747581
-119.449020
-61.771229
-56.333572
-80.724548
-61.246315
-62.193985
-115.998268
-155.881027
-35.019104
-59.185055
-62.645233
-62.908272
-73.134758
-66.624840
-66.344147
-110.019928
-85.941322
-71.957291
-61.998840
-65.990044
-58.792168
-33.809605
-98.889168
-125.490540
-60.115540
-97.316368
-159.300217
-99.147827
-97.837029
-63.971882
-84.771767
-71.355438
-47.560062
-48.680443
-80.431252
-61.668182
-59.932590
-73.159035
-59.878857
-65.454399
-168.409897
-117.066292
-59.130657
-81.639992
-109.076447
-63.334511
176.086533
-113.305130
-79.039017
-69.518822
-108.741943
-116.348404
-123.704529
-64.734337
-106.847237
-76.820694
-54.442253
-99.174591
-99.047417
-65.838745
-142.561157
-71.474266
-43.896378
-80.226028
-110.878304
-60.224178
-59.587646
-80.823021
-66.621078
-66.688179
-72.506508
-69.615143
-56.576954
-92.685249
-59.444702
-123.883720
-65.914993
-121.585007
-57.002663
-54.196362
-150.552765
-159.290558
-155.487778
-60.093967
84.828819
61.657589
50.553474
51.606079
63.209839
67.953613
-59.109547
-71.705475
-56.737766
-116.026985
-71.118660
-70.788490
-107.115288
-77.412537
-117.940392
-102.268181
-103.675102
-88.643486
-96.181923
-85.597343
-62.468735
-112.033531
-63.062954
-62.619610
-108.515083
-40.339092
-72.875908
-68.192726
-68.053528
-117.363274
-60.940449
-145.494370
-50.975399
-76.117844
-90.353607
-65.089417
-66.920441
-52.660870
-57.621185
-56.589722
-60.861134
-85.015724
-47.937202
-63.748604
-129.971512
-125.357254
-93.485260
-138.722702
-111.730675
-96.473396
-76.125961
-131.627045
-92.162086
-81.263771
-85.801170
-61.070534
-71.646683
-53.205673
-57.311596
-49.119293
-72.289383
-135.981598
-40.378815
-103.512321
-71.475662
-80.961845
-154.097076
-59.368862
-61.839287
-40.505207
-59.584236
-60.026814
-134.409866
-81.448235
-75.008736
-158.672470
-72.405777
-77.007256
-30.505222
-116.401855
-86.397812
-109.231522
-54.952122
-76.442375
-63.221039
-115.267647
-97.187538
-65.120438
-127.339485
-90.765396
-82.399086
-75.995430
-128.090073
-101.001717
-55.857307
-66.615593
-135.061478
-75.725792
-51.739445
-105.864647
-54.635056
-58.193501
-65.032135
-148.931763
-61.523323
-55.740551
-37.038498
-67.835625
-151.073456
-114.487793
-33.748524
-74.188065
-100.747894
-60.460735
-50.661465
-139.081467
-63.518951
-138.510376
-69.492996
-67.682816
-129.079910
-75.220627
-78.470383
-137.080795
-154.762558
-154.837860
-64.091179
-102.371658
-97.043510
-75.733299
-94.218666
-140.350159
-101.571449
-64.067543
-86.078857
-64.022667
-120.957710
-53.287121
-58.627663
-124.378929
-111.550026
-59.766018
-50.646961
-56.479961
-57.959541
-68.178825
-138.194748
-75.227264
-47.226105
-141.640656
-136.014435
-66.051277
-65.662926
-66.076820
-41.092728
-66.151962
-43.519939
-55.643299
-55.696232
-59.046558
-57.792408
-37.029476
-128.090073
65.499176
89.794357
79.826019
57.541801
63.672565
46.883251
102.965927
66.243828
49.157341
44.565308
68.431648
-82.039764
-62.307674
-59.186626
-48.787445
-57.258018
-60.395061
-95.653091
-142.038788
-159.974838
-168.112030
-56.462158
-125.012726
-157.410873
-154.581253
-94.753746
-95.647530
-89.336151
-79.224312
-100.561020
-107.200554
-90.139992
-122.570923
-124.960793
-109.987740
-87.181732
-72.514992
-146.083115
-105.475075
-118.686455
-99.831116
-98.428299
-49.875252
-98.404808
-96.040306
-123.920181
-100.652603
-59.848492
-95.787056
-71.828178
-153.970566
-50.125309
-56.455257
-63.797707
-116.397850
-62.289627
-109.877815
-105.697243
-117.823479
-132.169250
-52.068829
-107.653419
-67.781815
-55.226906
-62.422012
-37.134094
-64.164749
-61.369717
-120.436012
-67.712456
-76.154060
-59.965302
-94.973045
-58.574512
-74.042152
-147.135437
-60.595951
-58.774921
-119.471611
-127.498299
-122.330536
-64.033493
-70.115639
-94.129608
-71.010628
-102.628883
-81.656769
-60.039383
-44.200981
-45.798969
-36.035606
-73.967957
-144.094604
-46.237793
-63.350895
-119.259438
-88.103874
-63.156746
-97.998985
-93.140877
-67.595978
-162.627335
-112.754150
-87.572830
-39.325222
-124.443497
-54.495602
-69.664032
-73.522980
-103.570114
-76.618561
-78.393059
-64.156593
-66.540344
-111.537186
-58.344551
-64.615883
-101.373016
-45.367275
-60.218933
-63.191132
-75.551773
-75.889404
-65.535889
-58.909496
-112.312843
-55.103527
-56.403435
-62.589016
-74.729370
-147.175461
-64.050110
-84.746323
-120.140068
-59.467133
-84.900970
-45.111660
-110.765671
-44.697018
-68.474968
-148.700302
-150.954330
-54.753971
-115.835983
-63.340752
-58.905228
-73.228554
-137.164597
-167.929337
-54.951698
-58.213028
-129.135529
-99.434219
-64.116920
-57.509560
-99.299278
-99.621353
-100.763252
-66.100822
-94.764816
-104.667122
-44.147125
-54.513145
-168.114731
-86.191063
-71.585197
-63.818062
-41.660648
-59.614517
-70.395508
-63.928841
-49.262127
-64.693504
-49.927227
-63.017208
-130.489105
-71.610344
-128.860336
-71.571091
-159.056549
-76.353447
-93.687523
-32.321480
-74.840431
-45.755390
-75.049820
-152.736374
-55.525639
-103.161087
-63.610504
-148.833878
-149.543350
-54.034527
-70.138237
-70.807297
-64.655388
-73.832672
-67.358505
-56.371166
-66.859840
-100.817505
-86.023582
-120.611038
-84.507019
-95.609657
-57.666183
-108.933754
-58.299541
-64.240379
-101.958145
-71.851837
-91.151573
-59.352024
-161.858337
-105.655876
-103.160645
-57.180191
-67.568901
-112.883270
-87.972191
-80.226715
-73.865860
-81.312897
-63.382347
-55.473186
-84.270599
-70.953247
-52.260021
-123.071762
-96.622826
-155.186523
-144.397629
-82.251335
-58.238419
-79.703461
-93.363716
-42.751289
-58.706730
-78.127007
-149.943680
-97.594597
-83.629784
-107.442070
-103.642715
-106.981064
-99.238464
-164.483688
-111.861107
-119.814888
-107.386902
-62.101059
-73.773537
-35.078697
-62.380611
-56.032787
-63.899372
-64.683105
-140.796616
-50.673428
-62.136372
-80.910667
-73.268532
-59.242237
-148.090424
-97.312119
-60.090664
-68.951973
-59.791283
-67.066139
-68.792610
-81.888283
-45.463692
-116.204803
-63.336437
-59.880524
-142.856888
-65.975113
-86.446678
-108.283257
-89.373634
-58.126656
-145.416031
-150.179001
-64.117516
-60.682838
-107.779099
-83.528145
-145.453156
-112.632996
-65.867989
-113.300133
-110.843857
-63.486012
-144.446991
-108.193405
-79.785439
-85.653206
-84.880211
-83.712288
-63.879826
-121.165115
-111.548065
-59.486988
-40.234726
-124.972946
-93.378021
-92.344162
-90.194557
-65.725380
-95.812347
-124.071526
-70.373863
-54.820660
-69.661766
-62.764122
-118.495323
-57.767414
-81.605553
-69.783066
-56.954437
-111.219704
-69.292137
-55.825073
-61.258541
-158.916260
-60.772930
-137.435776
-112.103561
-81.137306
-66.952332
-77.002266
-151.290817
-65.528450
-66.134125
-45.909634
-85.848007
-53.887684
-77.163208
-64.526909
-65.480362
-61.498119
-63.666157
-87.162720
-81.603394
-64.557259
-66.527145
-112.634346
-160.887466
-50.349121
-114.298820
-56.139454
-152.173523
-114.177719
-64.928871
-102.850266
-49.885139
-81.223389
-105.904907
-57.753742
-131.999588
-51.088741
-102.136673
-174.562408
-87.260826
-55.392086
-66.128220
-72.334785
-67.671478
-83.297218
-108.892578
-53.347721
-69.411537
-105.452888
-106.403381
-86.254517
-82.422058
-116.563416
-52.872818
-83.871605
-49.843220
-107.257812
-153.106598
-86.861542
-63.617664
-88.603401
-128.759247
-67.082504
-66.726372
-69.548492
-129.254532
-51.008221
-58.748592
-153.196686
-63.407452
-158.955139
-59.792934
-81.281853
-79.195061
-78.561897
-59.579128
-77.350342
-45.575886
-89.935646
-105.134270
-91.013771
-93.498413
-54.715820
-70.163849
-52.948963
-159.823822
-48.809742
-126.061394
-137.337143
-60.577312
71.487961
81.633430
89.102516
64.117355
-59.296032
-61.925163
-160.091278
-124.624527
-58.740192
-85.563652
-81.058624
-70.818474
-86.619606
-56.305328
-109.518623
-60.625896
-68.095718
-60.698685
-124.498169
-138.259872
-72.025772
-83.116989
-76.739372
-45.167484
-73.212448
-71.842613
-117.772812
-50.752632
-157.074875
-54.193245
-52.891441
-70.066238
-123.828400
-77.918861
-53.434727
-58.855129
-66.324532
-116.892792
-57.342884
-62.273479
-66.588531
-59.691463
-61.711597
-66.860229
-58.781364
-153.408615
-161.738968
-60.023254
-62.117950
-48.358921
-95.088943
-140.171494
-59.749146
-111.575516
-144.339294
-37.104862
-46.524590
-61.643253
-72.423958
-113.821320
-61.548847
-64.002846
-116.441895
-157.473206
-66.936234
-55.997074
-60.449165
-24.568762
-148.622437
-122.624077
-55.248100
-125.833008
-65.780159
-64.912407
-56.942265
-81.482513
-104.773369
-90.975334
-53.825584
-114.108940
-88.284477
-65.806671
-82.502182
-90.897812
-53.258804
-67.866089
-69.694321
-48.212769
-69.126640
-76.888374
-48.403336
-144.748581
-49.209251
-152.956497
-63.590149
-67.581467
-86.701477
-47.067986
-85.030182
-52.458973
-45.448090
-142.334595
-100.398842
-143.372223
-87.222641
-74.995445
-96.465500
-32.144928
-65.667374
-109.010056
-136.178116
-159.091202
-65.311096
-61.267109
-58.791122
-99.338905
-112.001579
-117.088463
-77.025688
-70.526894
-98.217285
-34.071964
-51.523052
-71.575417
-59.464142
-29.857468
-51.590076
-135.567978
-70.783661
-87.410965
-73.037399
-58.047707
-137.311661
-70.291710
-78.116760
-65.068527
-70.592880
-67.166206
-132.108704
-122.639320
-44.515518
-68.873184
-51.142960
-87.160896
-115.443184
-77.017303
-62.144009
-153.751556
-63.906197
-123.362816
-84.803093
-112.081612
-73.962708
-52.721973
-167.938629
-82.922455
-83.897247
-70.700356
-100.281837
-54.795967
-60.482033
-69.026421
-72.239487
-60.193165
-163.316833
-83.760704
-68.917442
-152.848740
-116.338058
-63.496193
-50.451523
-103.504036
-139.936981
-62.014835
-110.440941
-62.850098
-124.128876
-62.995773
-59.604694
-57.725143
-86.627869
-75.714348
-73.375328
-35.742142
-133.637299
-64.689125
-106.732697
-83.064293
-91.731293
-51.270855
-65.216087
-61.159138
-68.924759
-77.528076
-129.070145
-119.779419
-145.934402
-98.853790
-89.209152
-86.246193
-98.075836
-129.274734
-95.576195
-101.712265
-67.475487
-155.661560
-68.447624
-61.749920
-62.922226
-68.097298
-60.517891
-48.215725
-78.221367
-63.887688
-67.433624
-26.672743
-58.492119
-91.801010
-110.084671
163.912262
-95.580841
-62.303295
-66.639465
-140.387085
-122.335213
-56.916302
-80.220024
-104.026085
-65.207939
-73.802567
-52.248409
-120.586304
175.380341
-62.995079
-49.299358
-116.175621
-63.271343
-112.996063
-95.529572
-74.412338
-64.964081
-63.493454
-129.750809
-56.865761
-62.725334
-122.832352
-64.424324
-72.363724
-63.434696
-55.344769
-43.980106
-116.414093
-59.076309
-97.527260
-31.822359
-81.713318
-72.119347
-105.763954
-77.116783
-61.892536
-142.125595
-62.546532
-68.294922
-139.960693
-74.359581
-123.861237
-116.434914
-144.925674
-62.182545
-63.286556
-99.565727
-58.862446
-61.842457
-36.221039
-48.667812
-106.281296
-67.981033
-53.280296
-92.864693
-70.429085
-31.509823
-37.563053
-84.870476
-97.271523
-149.122391
-75.725693
-138.698105
-135.533020
-59.516293
-115.375153
-58.255287
-54.148670
-94.539474
-79.582870
-67.439796
-111.022644
-91.915199
-49.908955
-78.650993
-99.073135
-128.428894
-40.067707
-62.816017
-54.040768
-57.171352
-77.236176
-57.666943
-65.032974
-59.353092
-103.706192
-150.945541
-69.454010
-132.698441
-128.684921
-105.053246
-60.112602
-62.468758
-117.822121
-100.716339
-96.332603
-110.800323
-91.361877
-126.651566
-52.800079
-67.680748
-59.074097
-59.527096
-61.443859
-143.590073
-58.797375
-36.099648
-59.961369
-60.277332
-145.499115
-133.639694
-114.528580
-67.285507
-161.414993
-41.963528
-69.165817
-88.361465
-58.687931
-79.521217
-132.936996
-157.272125
-31.964478
-59.326275
-58.465397
-65.971825
-156.787643
-146.659531
-59.084160
-51.642612
-148.286224
-119.933937
-58.077908
-44.893166
-46.234520
-37.609158
-67.849388
-61.568989
-62.872570
-145.579407
-55.393078
-128.870300
-65.672867
-94.269226
-56.922802
-54.945473
-51.348381
-79.047798
-66.311501
-62.935341
-52.635170
-89.406380
-151.101700
-134.949310
-54.001759
-6.658055
-82.518433
-86.806473
-59.630375
-63.978889
-44.155296
-141.609619
-150.854279
-105.011116
-47.388309
-61.365604
-135.925766
-64.600433
-52.273159
-65.181335
-53.560356
-65.880302
-62.859695
-62.804394
-82.853554
-81.512703
-57.543861
-64.781921
-87.010719
-56.521156
-43.536270
-78.589722
-70.218681
-112.664635
-76.595093
-63.756615
-56.511417
-58.847698
-111.536575
-72.107796
-125.400574
-129.602249
-55.764336
-85.299011
-85.605598
-151.053009
-58.568321
-120.152321
-58.351109
-62.687309
-86.450417
-104.504166
-64.339294
-79.246651
-79.946396
-117.444916
-144.606384
-57.342972
-116.353127
-93.267799
-65.084389
-76.351860
-80.924622
-54.465485
-95.929977
-99.361679
-103.832848
-36.328758
-61.137688
-118.138809
-59.773129
-88.996086
-61.119999
-98.311203
-84.194618
-128.455185
-63.846527
-66.003075
-59.182487
-90.917465
-102.837318
-70.337547
-60.000626
-57.597225
-75.579430
-55.095806
-105.189789
-64.793198
-61.888035
-55.609882
-78.038208
-90.846924
-118.313553
-92.737221
-96.728432
-47.676159
-109.297745
-74.658058
-72.419624
-73.439980
-155.033859
-46.562344
-122.490692
-40.268379
-67.988884
-167.194397
-125.755943
-58.847595
-114.443733
-89.448029
-52.427624
-88.410896
-63.982441
-118.586639
-88.347565
-59.469265
-74.127510
-71.074181
-74.030167
-120.699532
-92.192413
-54.383526
-85.388000
-103.912468
-93.407776
-58.291378
-69.081161
-100.263222
-65.181732
-50.524143
-58.765018
-106.605103
-59.061573
-97.915138
-73.348419
-144.119797
-108.645844
-67.422256
-71.653595
-97.201195
-61.422234
-66.278809
-107.970146
-107.210991
-110.218208
-68.032288
-59.379688
-61.161568
-74.970650
-59.034668
-61.877605
-130.313583
-92.032303
-115.900009
-110.485405
-75.398003
-75.472519
-90.491867
-89.947456
-57.224754
-93.975037
-64.284340
-164.980728
-97.089661
-123.662262
-54.583401
-126.757538
-84.706970
-66.473854
-80.435226
-107.494987
-78.118355
-73.152840
-58.072163
-49.507992
79.491669
64.996613
74.011368
68.403809
-81.713478
-150.039795
-92.835442
-52.786064
-54.515755
-80.755066
-143.741165
-78.339439
-65.360794
-56.387733
-66.228760
-70.916550
-56.378922
-133.378006
-148.655899
-117.175415
-44.895451
-59.792294
-129.527603
-52.850101
-129.282547
-82.999321
-61.674461
-51.622524
-50.214603
-56.952404
-73.985497
-38.192928
-55.643276
-73.637871
-55.572067
-59.072567
-54.403912
-85.364174
-123.259117
-61.806644
-64.257820
-139.564896
-71.402176
-126.846085
-87.845505
-69.055489
-55.640751
-62.933155
-86.200768
-142.133926
-62.308983
-72.536354
-64.152809
-62.174545
-39.158932
-63.152252
-76.382248
-140.784103
-70.813606
-167.865829
-146.042419
-94.333824
-59.412525
-51.161568
-36.867702
-83.087158
-76.756920
-96.922661
-105.504997
-64.942627
-124.880524
-92.798241
-91.442703
-56.058018
-69.092468
-69.588173
-161.583191
-64.359314
-109.339127
-81.687775
-49.255642
-64.426552
-123.055977
-75.399567
-41.551952
-98.141457
-123.391975
-44.310963
-73.488388
-64.250725
-141.174713
-123.913261
-81.627502
-67.664085
-60.050365
-46.000526
-76.407906
-124.717133
-82.241516
-107.478577
-85.798317
-113.109962
-105.917999
-96.636383
-60.408443
-69.643318
-118.563721
-58.647827
-101.013672
-65.006935
-124.423447
-83.259987
-97.109070
-105.697731
-105.615837
-74.846428
-67.782669
-68.497009
-109.439873
-114.027649
-117.618553
-91.401512
-154.233444
-59.653271
-114.864189
-82.732277
-105.121758
-50.879448
-66.391403
-95.747803
-96.026512
-91.964172
-44.560329
-75.182785
-157.184830
-57.435242
-53.103470
-64.788086
-63.891731
-116.859337
-111.122353
-62.692528
-115.215721
-64.696548
-122.039734
-90.783142
-100.827080
-127.976112
-111.673317
-113.888374
-75.804619
-153.804306
-128.630127
-108.152786
-92.379997
-127.731033
-85.010841
-62.773998
-143.325745
-65.253151
-57.301659
-76.737122
-84.068733
-103.994820
-88.102364
-79.204918
-99.632538
-110.378006
-47.710720
-80.250023
-122.529884
-169.913162
-81.388664
-99.748390
-56.572929
-74.721420
-63.444237
-45.755665
-98.919640
-167.340561
-86.240807
-48.921597
-77.699821
-48.720802
-146.407410
-68.973610
-150.078995
-129.751785
-124.810524
-122.965965
-56.542931
-81.313080
-44.984512
-60.565170
43.591896
43.859451
41.003353
-85.980331
-69.237213
-60.947456
-91.684753
-134.627075
-94.523605
-72.552574
-59.564777
-57.091866
-48.940708
-75.871040
-163.218094
-90.744087
-99.843033
-117.845947
-150.275818
-54.891972
-68.990273
-61.739899
-33.628841
-113.742981
-59.558010
-64.347351
-111.079559
-95.620865
-112.754440
-68.984978
-87.934906
-59.945412
-47.561558
-80.371780
26.747961
-62.975735
-152.594559
-55.825699
-92.535225
-87.769775
-139.234467
-102.936089
-166.341980
-72.133553
-54.220875
-104.366066
-115.460159
-92.781906
-90.197052
-72.671249
-53.332165
-147.256332
-61.933830
-65.078766
-144.579422
-93.654472
-144.874649
-79.694519
-146.298080
-56.798943
-116.367485
-76.165512
-69.367523
176.360825
-32.666752
-83.746506
-92.450386
-32.719048
-54.418842
-49.182529
-68.334839
-38.120636
-49.190144
-118.010674
-48.736984
-53.799862
-86.623627
-43.650089
-126.588699
-60.975460
-80.182411
-129.925186
-108.192665
-57.530094
-112.836700
-61.713009
-58.762718
-58.809734
-148.894180
-57.955360
-88.082207
-66.516190
-62.260628
-99.688148
-74.322754
-132.428543
-89.239594
-50.277714
-95.399979
-73.019714
-83.950493
-60.761387
-63.095612
-110.348625
-91.358681
-144.293579
-61.482792
-143.796188
-165.718048
-129.436142
-141.681717
-94.998146
-91.252876
-66.138878
-145.802704
-64.320984
-107.112785
-102.660614
-120.056252
-122.600700
-91.375740
-102.459518
-64.726845
-64.016006
-64.284645
-147.544540
-157.496078
-74.851570
-54.064430
-71.056053
-62.349773
-83.304726
-139.142258
-84.288414
-143.390793
-131.938217
-41.246887
-65.261475
-74.761032
-68.275551
-71.956055
-67.614204
-63.276379
-76.052422
-84.196358
-100.051231
-131.442459
-86.966248
-60.654003
-50.775944
-74.776604
-55.090435
-101.269775
-83.435982
-62.809814
-19.703632
-123.705589
-66.007095
-56.258076
-57.478355
-52.516567
-50.049236
-20.761875
-71.710587
-140.936142
-65.182739
-121.177170
-139.292007
-78.309525
-113.918121
-55.875862
-52.738319
-113.318451
-65.968437
-150.596085
-53.693516
-32.264294
-148.072052
-123.972664
-57.943218
-42.728516
-55.705219
-52.387493
-55.812447
-78.907043
-137.646255
-82.428856
-48.065987
-47.510105
-60.345661
-57.415176
-99.853889
-69.815880
-137.188766
-90.232910
-165.444321
-64.039322
-81.280220
-69.347977
-91.354340
-166.390991
-69.666161
-106.248535
174.199493
-66.894363
-103.109749
-88.439888
-68.278374
-97.153015
-111.251289
-65.479507
-59.455414
-57.657368
-74.162598
-64.998558
-117.101158
-57.593178
-118.963478
-73.721420
-50.600590
-155.152359
-60.146580
-152.392273
-63.322845
-39.451416
-174.513977
-62.519287
-66.718544
-50.814564
-108.355385
-61.751339
178.721588
-150.349991
-60.695736
-62.175510
-45.212337
-168.432892
-73.786392
-81.750221
-55.681915
-72.063454
-72.717796
-68.551064
-59.134449
-99.890625
-140.420807
-54.464115
-33.166782
-61.175037
-132.018097
-60.383808
-58.874474
-95.060493
-103.352173
-105.261208
-123.378006
-111.307281
-152.017517
-123.804108
-95.905266
-58.472153
-79.495979
-124.846344
-73.011627
-96.412354
-92.894714
-95.889038
-41.135471
-89.967209
-55.888424
-96.414337
-63.918941
-61.980820
-36.873024
-55.546093
-65.030754
-80.693314
-105.182289
-86.610870
-62.082333
-64.509483
-101.155907
-59.229580
-61.019512
-74.006065
-27.953011
-125.324829
-84.228874
-47.888409
-47.206524
-68.239464
-58.765934
-169.421906
-70.665970
-97.027397
-63.068466
-110.751572
-60.798721
-43.680489
-93.126839
-148.403641
-81.789536
-64.013947
-139.499695
-131.361176
-147.676346
-54.905525
-96.667419
-101.664673
-59.010208
-112.070526
-137.486954
-103.228844
-65.342590
-64.791847
-136.700562
-83.914391
-109.908813
-146.310471
-65.715576
-90.411613
-65.665199
-139.392014
-62.735531
-58.943874
-64.163353
-48.784428
-75.609314
-78.096092
-86.013954
-43.469131
-55.097328
-78.277641
-95.963631
-73.108551
-73.457924
-56.894764
-94.414223
-100.613266
-142.157654
-88.725555
-117.689659
-120.137909
-108.023643
-61.427147
-91.462372
-80.993996
-87.281609
-76.313026
-154.157410
-151.320572
-76.685669
-62.530495
-121.022926
-155.056717
-82.360985
-83.939964
-35.928707
-98.405685
-72.531715
-156.683105
-103.484970
-150.612442
-72.877190
-116.481537
-58.704395
-69.972679
-62.989292
-131.300140
-49.288784
-104.435638
-157.987274
-57.496918
-63.711803
-76.333229
-65.164116
-60.829250
-115.195549
-113.428383
-164.865311
-75.331650
-79.545761
-97.692810
-110.686150
-94.429779
-79.040581
-97.730003
-63.018677
-95.087044
-107.954109
-79.860092
-52.470875
-76.335266
-56.434895
-66.848320
-71.211716
-68.205269
-116.085190
-144.289001
-53.434052
-66.928566
-66.714172
-96.324821
-60.689777
-67.456268
-69.452942
-74.824142
-76.084129
-77.270126
-70.687714
-90.563255
-114.194603
-149.776947
-144.590561
-132.635773
-109.794518
-92.683990
-85.607681
-66.447388
-103.243057
-116.336731
-40.289539
-56.910645
-73.476784
-72.845139
-53.864243
-56.254719
-75.816116
-142.521103
-51.904903
-82.661026
-128.297302
-170.976242
-163.648941
-107.742432
-80.248878
-58.446411
-84.135048
-161.583099
-151.689362
-90.406754
-65.877045
-81.826851
-101.083649
-68.166092
-65.641762
-138.106812
-63.630688
-42.222301
-51.130817
-69.776169
-58.453049
-85.031311
-67.915451
-66.415977
-165.021820
-68.025620
-134.782715
-90.647003
-65.810799
-60.172153
-75.807327
-76.704987
-83.965744
-57.398590
-67.345573
-152.592148
-72.633568
-158.406525
-70.352676
-68.624771
-70.305313
-74.042557
-61.744038
-70.104149
-88.209938
-52.618507
-174.097244
-64.276123
-58.855648
-77.521660
-58.130001
-72.528915
-132.940689
-61.091038
-66.319199
-124.719246
-133.285675
-43.728867
-105.805229
-124.809654
-106.333977
-127.832367
-76.818817
-67.395035
-61.349506
-89.982376
-123.906151
-139.443085
-73.252754
-105.106430
-35.764820
-62.418896
-61.373501
-66.436424
-83.145027
-66.952034
-109.715454
-63.970222
-106.745758
-125.229652
-60.476624
-65.288170
-56.046883
-163.020264
-63.792809
-54.803764
-85.361694
-159.412674
-130.360291
-132.832413
-64.257584
-35.365177
-59.760162
-165.789001
-62.309669
36.395264
51.451218
65.148109
39.657803
-109.779121
-100.460770
-57.812069
-159.403214
-105.074570
-37.781155
-80.630447
-83.861267
-91.907310
-57.336319
-69.897324
-75.317497
-56.254021
-86.940918
-96.467308
-148.161743
-57.370377
-147.102921
-176.231567
-91.805756
-116.018654
-103.854675
-74.613708
-76.960342
-112.872887
-107.054138
-60.173309
-96.122932
-135.735855
-152.673065
-92.842300
-55.497982
-66.671600
-50.445431
-70.390930
-61.377552
-43.972275
-57.035210
-58.732002
-53.433060
-26.339191
-64.988373
-66.172150
-88.871544
-102.954636
-109.608276
-86.963402
-67.316643
-151.312866
-68.847076
-71.563927
-176.373657
-140.746338
-62.829540
-124.075294
-92.195480
-101.738647
-110.943787
-156.147339
-139.130539
-157.850327
-60.340099
-144.017426
-105.093719
-21.499323
-69.712555
-53.989510
-97.480209
-160.792374
-55.416412
-62.292210
-55.802094
-72.097229
-58.033642
-147.380798
-46.607571
-56.992310
-64.280952
-61.167156
-98.576385
-95.330910
-56.097816
-85.300148
-62.932117
-61.511005
-69.935928
-90.089882
-76.128372
-89.945480
-141.414368
-112.964355
-72.963455
-145.434250
-75.285713
-143.254303
-75.218864
-113.075401
-67.412285
-77.602982
-84.671700
-150.862488
-159.737579
-100.878014
-63.331886
-88.890396
-66.850807
-92.546410
-128.110626
-65.612350
-160.445618
-86.940475
-105.503242
-70.317886
-93.321381
-58.189392
77.722816
-102.825043
-95.651825
-86.875465
-80.101295
-48.805950
-63.428642
-62.309731
-57.255741
-90.501556
-61.534695
-95.608528
-149.147720
-100.908661
-60.064968
-96.878738
-87.317253
-56.887768
-48.968769
-108.664406
-45.755798
-45.129211
-85.201141
-62.320126
-103.272469
-84.713585
-82.443382
-65.022758
-54.001976
-57.641418
-62.201839
-97.425011
-59.236187
-78.023415
-75.789383
-80.858612
-96.328438
-72.236603
-68.691605
-67.128365
-56.490017
-93.010368
-154.209427
-150.832672
-59.280842
-66.498878
-109.037300
-113.086891
-96.532738
-114.107346
-100.584244
-117.688332
-107.167694
-89.926376
-108.518166
-76.670891
-96.632141
-92.517502
-94.713821
-122.279190
-157.493546
-54.253662
-72.945282
-57.264534
-115.969559
-50.806908
-64.343353
-67.124565
-72.959206
-71.099892
-174.119720
-113.381615
-121.066368
-87.889389
-114.923203
-108.582817
-119.275574
-119.704330
-72.641663
-57.504478
-70.674034
-62.699684
-77.952194
-53.487087
-59.184132
-48.035263
-111.368156
-129.349106
-58.958607
-66.283920
-139.076172
-72.546021
-60.713520
-62.655930
-102.522728
-62.058079
-35.606064
-120.405273
-47.830196
-85.849136
-127.414192
-121.358879
-83.900902
-107.188744
-72.129829
-105.100632
-49.034409
-149.300980
-102.158684
-59.538361
-69.536835
-140.040176
-134.228378
-127.281555
-72.550499
-66.107857
-54.878639
-126.582184
-152.269012
-168.822403
-68.116165
-59.097267
-92.045547
-60.069801
-57.122913
-54.430931
-77.038750
-142.411438
-61.989067
-96.198784
-71.422066
-57.185036
-68.130051
-39.883060
-65.612846
-53.942890
23.589739
-41.442333
-76.130959
-84.890396
-67.310318
-116.948868
-27.268852
-133.919922
-152.497650
-63.382294
-58.429382
-99.569695
-109.414391
-67.138084
-99.841896
-105.716324
-117.337837
-125.209396
-43.907261
-62.859566
-128.323792
-62.268318
-169.235580
-68.742004
-50.167606
-76.896873
-88.785439
-112.099220
-62.535229
-94.072807
-116.845215
-136.388153
-107.668297
-57.352440
-113.361588
-136.255249
-96.920486
-65.391914
-116.278160
-126.684349
-79.482979
-95.218277
-55.323414
-66.087700
-100.381165
-93.802406
-134.992538
-145.286621
-66.665276
-39.688442
-61.698559
-66.684799
-54.072083
-84.629341
-98.596512
-86.054474
-64.119568
-61.181103
-122.066345
-162.458740
-53.947872
-82.067085
-63.438423
-89.608009
-112.524582
-83.926643
-106.962891
-164.732239
-132.567780
-101.947044
-64.049797
-122.914589
-87.836922
-123.807144
-65.459915
-41.847511
-112.726814
-78.286194
-55.839249
-66.205208
-88.383614
-87.642609
-62.483913
-60.150978
-108.283699
-150.133148
-64.043961
-70.697136
-74.972397
-89.364250
-145.360962
-54.072746
-45.704960
-71.133316
-50.627754
-64.640739
-63.676136
-144.233795
-55.275314
-117.446434
-85.876152
-147.082321
-56.233742
-65.694603
-60.676468
-67.147644
-64.807243
-58.761215
-80.936630
-49.769249
-71.495285
-87.072052
-63.136742
-66.620361
-71.646019
-71.293121
-111.539192
-69.847191
-45.954777
-38.023613
-71.814636
-56.853329
-156.194061
-126.157219
-79.735924
-115.995605
-70.582932
-66.524765
75.271729
89.185867
62.248508
64.154373
47.668610
-69.281525
-79.534615
-119.031815
-138.422089
-62.363914
-61.686264
-39.253716
-97.556595
-85.995636
-86.479225
-127.900368
-63.118088
-91.655708
-85.514839
-110.067917
-105.072807
-95.612129
-154.324005
-118.037422
-153.707382
-61.648293
-58.768673
-66.269264
-29.918354
-67.096085
-59.808002
-140.715439
-67.485626
-54.048473
-58.668972
-69.130844
-99.663071
-65.598190
-137.971649
-61.602982
-61.868145
-64.521790
-56.829193
-47.941490
-94.177216
-125.878647
-81.025604
-63.347965
-57.579235
-43.337440
-63.572002
-153.515610
-69.686584
-60.815716
-73.422195
-70.506325
-75.586411
-78.954620
-104.111053
-139.990295
-61.417931
-80.295219
-137.881180
-52.902191
-72.559288
-56.411266
-89.221367
-84.529434
-57.997913
-58.802708
-105.435646
-37.251881
-54.143433
-64.204605
-114.909904
-42.464314
-146.525314
-95.688698
-40.232548
-68.043671
-149.647537
-143.729309
-145.993301
-93.437683
-51.856281
-102.048470
-51.207733
-148.626770
-62.599228
-72.995171
-132.173111
-83.710968
-65.798111
-77.088898
-85.359596
-121.653366
-59.252682
-88.139755
-90.590744
-77.401970
-63.472103
-93.611076
-119.686966
-64.068817
-81.609436
-115.987671
-35.377998
-144.095093
-74.145927
-49.708908
-101.523300
-101.836746
-80.415672
-55.213924
-87.379745
-55.518284
-124.511406
-57.659702
-130.295883
-152.130051
-80.258118
-70.667213
-154.586273
-50.233677
-100.907471
-65.667824
-36.373878
-85.395676
-131.454147
-127.243713
-59.018051
-67.497154
-82.509460
-86.913155
-64.772545
-149.805527
-51.834553
-79.790497
-74.268524
-80.016884
-59.124657
-79.904480
-130.494873
-119.595222
-59.766357
-70.623871
-115.707428
-50.089630
-67.877769
-104.462448
-62.947361
-58.515060
-51.142223
-60.240326
-54.233109
-83.721817
-68.378220
-55.358322
-50.242516
-59.461296
-84.622238
-160.528854
-127.642883
-54.896175
-67.524399
-146.652466
-149.352768
-60.037331
-53.871452
-129.304382
-66.309570
-149.476135
-69.939316
-54.497787
-72.317726
-41.958717
-52.889496
-65.146713
-61.193054
-64.940453
-78.822433
-72.077400
-56.770344
-52.918362
-60.061977
-147.108109
-114.875282
-75.951805
-56.547184
-51.743656
-151.208191
-58.375351
-86.270744
-81.148788
-101.877930
-107.639397
-157.755615
-110.468536
-61.557747
-149.953659
-63.672161
-90.189346
-124.893227
-77.969048
-104.413918
-83.146019
-57.189533
-132.263321
-95.461960
-107.787971
-75.302597
-87.785446
-64.255142
-38.701756
-39.321930
-128.304626
-65.345985
-55.956890
-105.891891
-63.437523
-69.560997
-73.399788
-46.973919
-146.938461
-168.874130
-67.056664
-66.363945
-81.013603
-66.492218
-138.851807
-53.576912
-60.887226
-50.600262
-113.208969
-77.043327
-63.471447
-72.502823
-161.798981
-51.888092
-152.277618
-58.716606
-80.474319
-75.462807
-52.352211
-93.759720
-110.657806
-55.783737
-90.014610
-86.504807
-58.044945
-50.912186
-49.069958
-70.527351
-71.680977
-74.394539
-31.500694
-52.346561
-76.650414
-63.993023
-93.912460
-59.631706
-60.258137
-122.059380
-143.768433
-89.719574
-83.722694
-96.799141
-63.904720
-60.552567
-72.720055
-58.657055
-100.576897
-46.588306
-84.646042
-92.328644
-78.947884
-99.881966
-84.341034
-106.053696
-116.737000
-74.903275
-57.548656
-45.962494
-50.691933
-122.763351
-76.169022
-90.531670
-62.719410
-104.993294
-84.618134
-105.477333
-44.723156
-65.220314
-49.950378
-48.972832
80.330414
-88.830818
-61.879333
-68.873985
-133.973068
-86.186935
-63.653370
-84.770744
-90.775658
-66.193512
-69.137817
-98.634239
-153.968201
-52.849300
-151.567886
-55.331726
-61.896843
-148.731781
-63.336224
-112.606621
-114.178551
-55.562450
-107.682472
-135.721542
-139.353241
-117.180580
-151.298477
-57.144550
-127.973053
-166.440125
-57.310371
-59.336761
-66.147606
-78.850227
-94.814705
-98.810883
-92.064140
-109.681503
-112.691513
-96.161316
-75.784111
-87.555077
-55.976757
-141.047546
-120.586494
-38.244896
-68.910721
-98.507820
-45.317188
-64.427994
-101.777893
-64.216324
-140.361740
-140.525589
-44.054962
-59.697243
-92.415771
-68.896980
-59.885059
-88.866089
-61.282627
-79.201904
-66.863846
-94.834114
-79.590324
-52.613396
-90.380692
-63.149513
-88.203186
-67.491539
-67.383804
-78.059021
40.004410
-79.253334
-136.017975
-84.716179
-55.462509
-147.496582
-125.437386
-153.155655
-96.210793
-76.138344
-75.562431
-117.276802
-80.316025
-63.275810
-158.055145
-63.631187
-92.927025
-53.668320
-75.886948
-63.671982
-107.265808
-150.696243
-52.682770
-35.771286
-59.093456
-109.819962
-63.143257
-95.143532
-60.135975
-71.240799
-141.550140
-103.362419
-144.390961
-117.998482
-104.408195
-100.578476
-110.471321
-72.556442
-43.858032
-46.167812
-142.026688
-28.277485
-141.432358
-103.632523
-109.516487
-141.768784
-89.956551
-55.488705
-52.313507
-64.008896
-56.510319
-93.518089
-44.986267
-82.136154
-68.738716
-152.337448
-71.967773
-133.304108
-31.401028
-136.636185
172.601044
-64.299759
44.815258
72.355896
49.100487
51.979652
-75.893303
-66.225945
-66.222176
-121.476517
-134.807388
-83.819710
-56.493382
-90.660446
-142.320618
-60.184631
-124.744614
-134.248367
-84.251778
-108.492889
-132.633636
-81.420212
-64.513565
-130.777863
-69.239342
-60.243359
-70.516617
-62.073650
-142.873291
-53.453262
-61.962231
-67.445442
-59.541126
-99.639412
-61.560532
-129.283417
-49.891216
-62.414810
-102.818619
-63.578281
-58.423248
-140.282761
-153.831329
-84.122398
-47.811928
-65.402359
-40.790234
-77.107628
-96.949356
-48.536259
-87.850906
-124.239769
-119.321434
-88.615425
-101.012512
-95.922691
-98.616302
-85.220795
-66.799507
-52.220139
-120.064804
-67.613144
-65.198875
-146.246063
-76.403671
-99.708328
-81.834328
-116.862030
-166.363663
-95.065010
-56.784775
-58.543961
-68.095558
-55.823212
-76.878761
-48.259960
-37.981258
-93.732895
-54.502483
-50.163448
-63.721672
-74.988113
-92.390778
-69.483253
-40.987343
-56.858055
-67.867088
-153.585312
-79.948067
-63.124073
-94.735222
-59.875042
-130.210098
-63.117626
-65.827271
-63.406460
-59.980717
-63.066864
-89.619553
-60.919800
-66.218712
-147.582382
-28.601862
-63.945759
-76.605042
-119.100777
-116.818497
-67.137985
-59.253754
-59.264660
-107.969810
-28.503616
-61.004677
-57.169277
-86.187241
-85.995331
-39.236717
-60.991497
-135.393005
-40.671848
-69.565193
-68.063408
-69.245911
-61.777031
-44.717243
-70.587082
-66.520531
-66.941086
-83.110611
-65.420601
-83.391525
-99.836395
-93.605965
-94.210503
-67.300362
-78.705383
-64.471169
-81.298729
-51.840855
-104.539307
-120.525948
-60.416004
-90.163124
-75.314568
-52.503712
-58.749481
-49.400738
-102.874763
-60.695900
-61.867462
-68.318008
-88.156593
-102.517700
-118.697044
-68.444641
-98.474556
-48.023647
-108.173965
-143.399017
-115.484207
-54.705624
-83.321823
-79.547852
-104.146187
-162.983658
-160.372177
-99.866318
-101.503021
-94.721497
-81.206871
-103.384514
-52.476089
-140.905914
-136.665405
-118.883125
-109.055695
-126.742867
-64.181816
-106.862732
-81.956558
-76.128098
-57.132755
-140.975906
-66.140175
-110.942123
-84.754822
-72.931068
-60.007595
-50.351330
-47.388557
-71.445068
-149.771317
-59.677879
-131.229050
-88.507042
-61.640514
-65.927345
-161.512451
-111.261444
-68.292625
-136.548325
-142.439911
-61.160904
-75.907661
-118.996330
-65.073364
-45.695812
-120.451332
-154.895355
-141.835510
-64.623619
-90.190208
-156.029846
-65.284752
-34.087090
-65.419777
-83.075943
-88.486755
-97.398506
-70.907410
-127.458466
-118.085358
-51.648506
-82.865402
-79.122177
-153.539017
-163.086945
-151.817780
-48.319790
-61.884842
-118.899094
-48.694027
80.035187
-113.536362
-67.407547
-60.692402
-46.306072
-65.060959
-63.346203
-138.766357
-69.409622
-150.078903
-47.253250
-55.219303
-66.861336
-74.606155
-67.868523
-49.019478
-66.171577
-165.506790
-147.346817
-87.564896
-57.230526
-121.140953
-63.715553
-113.206444
-171.005981
-152.344376
-65.021538
-78.482704
-74.292404
-71.461769
-65.358322
-113.395340
-116.885017
-99.320534
-60.188129
-43.185368
-156.911926
-74.359070
-68.902046
-63.449825
-140.265488
-47.300369
-85.686790
-64.052887
-150.753662
-131.252304
-58.286366
-53.637737
-109.523659
-101.800224
-123.764923
-156.106110
-84.591377
-63.819603
-56.019844
-84.073441
-44.317875
-52.144146
-159.493393
-67.852203
-131.584290
-78.863968
-76.035309
-115.287621
-103.334076
-93.512444
-97.267296
-109.403206
-112.361931
-58.327003
-113.923203
-34.422749
-29.653940
-64.652695
-68.369606
-151.828171
-74.174362
-55.727489
-119.867081
-46.959503
-82.391754
-76.365089
-121.213158
-56.905216
-146.092270
-68.599236
-73.294212
-54.634701
-65.360001
-66.798889
-90.014679
-62.502113
-72.263603
-82.366600
-59.810654
-48.401035
-100.034698
-98.764145
-109.273552
-99.866234
-69.182831
-151.817551
-152.743942
-94.662430
-69.330490
-56.355297
-60.121563
-135.707245
-58.671280
-56.447926
-75.723068
-68.055885
-90.112679
-162.076981
-137.925308
-64.447395
-98.410301
-161.628616
-52.379597
-77.224487
-82.769035
-77.591530
-47.333862
-77.286240
-115.465927
-61.429611
-152.831039
-76.939552
-57.232483
-72.038933
-45.632614
-59.497543
-59.811081
-63.959221
-63.260361
-68.198044
-48.562115
-67.964302
-135.500183
-72.652992
-70.246773
-75.977615
-54.934944
-98.757797
-95.156395
-46.238934
-103.831322
-27.049213
-163.565735
-58.836857
-68.080238
-156.723953
-116.454529
-119.147232
-103.987732
-129.795441
-60.750423
-114.001099
-118.331657
-80.957138
-97.111092
-66.085083
-122.909958
-73.273071
-60.209133
-56.298149
-153.531982
-103.553642
-30.870127
-59.204693
-74.469040
-122.879425
-47.490871
-90.749229
-78.159912
-149.494263
-132.571274
-102.071159
-104.777527
-29.781731
-125.081314
-141.818024
-66.556992
-56.801170
-96.779572
-126.323524
-91.593056
-114.761856
-142.185944
-65.531013
-95.196251
-59.546844
-88.076050
-81.524109
-67.668037
-95.498444
-120.935463
-62.214931
-157.732986
-68.075279
-78.187286
-85.782478
-59.708179
-62.677868
-109.333458
-128.469070
-111.311234
-43.534054
-135.054352
-142.833923
-72.545090
-60.935310
-61.518246
-145.434891
-93.491463
-66.163193
-111.397179
-87.399796
-65.731400
-142.099182
-99.321228
-45.934654
-157.784302
-69.704536
-142.176407
-72.021309
-142.441559
-67.786415
-42.050732
-67.877472
-63.420631
-130.609818
-137.050446
-79.833931
-84.745796
-104.746628
-91.334366
-74.130669
-94.863571
-47.857372
-85.929153
-103.335167
-78.824432
-112.482704
-105.405136
-162.115555
-65.197510
-55.497456
-61.138954
-81.463547
-56.144939
-74.324944
-60.202404
-76.374680
-83.836418
-138.563110
-58.654060
-108.522171
-59.293171
-144.036606
-58.405251
-149.706787
-154.681274
-76.928627
-35.359413
-98.771461
-87.564957
-73.679825
-113.421722
-129.223740
-139.494095
-36.637951
-119.184906
-97.582130
-78.986687
-78.153198
-58.540081
-133.207321
-59.811172
-71.526787
-53.802425
-149.019882
-69.513527
-70.404900
-48.237896
-69.444672
-61.587368
-98.154396
-74.658669
-87.490654
-120.511658
-65.072273
-57.980919
-156.942978
-110.077286
-68.549446
-86.085770
-134.644440
-67.138260
-118.219391
-126.963142
-64.564651
-80.965935
-63.772484
-72.279846
-115.238205
-117.590004
-88.064987
-60.080799
-53.652420
-121.962471
-54.013401
-84.672218
-42.780155
72.162888
83.527962
83.040421
52.340752
43.819939
-70.798378
-69.622810
-166.704468
-74.951157
-165.006790
-93.908859
-71.107719
-84.493935
-61.151051
-119.678406
-67.142159
-104.530731
-65.904800
-114.498909
-85.071060
-167.955109
-85.371086
-163.476349
-52.009781
-119.373489
-99.732529
-43.092747
-66.971725
-129.859589
-94.152657
-122.702919
-101.256187
-52.237694
-114.072510
-58.417732
-51.150574
-48.942108
-85.340179
-82.422577
-54.495228
-40.615536
-80.554688
-85.258652
-67.369858
-63.345814
-65.522270
-62.004105
-73.951515
-127.048714
-63.680431
-75.942680
-144.186142
-153.455978
-95.014206
-152.959259
-160.478317
-164.881302
-62.793209
-116.710083
-101.880959
-98.894699
-91.220207
-56.997265
-54.940365
-76.594139
-65.085144
-59.353569
-59.877457
-65.019012
-146.089111
-123.817734
-100.601326
-73.806511
-76.368965
-95.802139
-66.360817
-100.027939
-77.078194
-63.987122
-62.469086
-69.657486
-107.032745
-88.731552
-141.887619
-84.650063
-58.019844
-100.028053
-95.403084
-63.765057
-104.109978
-91.968620
-64.936943
-66.235512
-65.360413
-64.145851
-60.394901
-62.270020
-77.715202
-93.377525
-100.627525
-100.973770
-57.269775
-110.680290
-77.702690
-55.970291
-25.400948
-152.280746
-66.460648
-66.402184
-63.385609
-59.275158
-85.453079
-44.050838
-87.387299
-67.639992
-67.937256
-61.639484
-75.269104
-61.920280
-108.296761
-109.196213
-104.644379
-74.314766
-61.855289
-93.121948
-111.812149
-114.214813
-57.891541
-33.874691
72.913063
51.587852
59.541042
51.392582
54.534336
-67.768005
-66.317421
-25.590221
-96.694328
-53.355984
-135.188049
-57.714394
-69.958458
-79.930939
-167.743225
-144.119873
-139.883270
-64.110626
-120.544418
-112.069153
-161.486282
-69.939796
-98.312424
-76.302849
-50.221512
-118.199791
-67.111336
-142.307465
-93.294106
-76.389648
-31.670708
-61.829464
-57.793301
-56.623680
-74.316597
-61.482674
-71.986969
-94.454231
-119.949028
-91.893097
-53.065041
-61.823452
-60.895866
-41.988937
-85.783485
-143.588272
-101.781136
-123.124763
-98.980408
-35.815273
-56.702454
-56.545937
-141.592056
-72.665314
-52.218502
-71.065559
-53.298058
-60.375671
-61.511272
-62.902794
-103.410889
-66.299644
-65.496986
-154.477966
-142.254150
-54.670250
-78.968079
-62.561550
-158.424805
-51.958271
-61.439159
-51.748951
-64.190346
-59.388840
-57.864227
-95.714111
-98.226822
-122.892471
-56.426758
-64.272583
-161.971771
-97.539505
-97.151161
-144.519547
-59.322021
-75.951111
-68.197243
-116.659966
-102.442924
-62.366024
-77.900734
-65.487976
-146.418518
-65.261719
-63.259079
-45.964390
-53.707401
-120.729225
-49.220669
-134.540543
-157.766327
-134.978088
-66.460754
-78.740776
-134.306183
-92.448212
-69.003700
-70.576820
-156.970642
-60.638012
-115.639984
-95.470566
-94.917496
-86.940895
-109.007767
-89.933952
-55.745792
-108.430420
-60.660942
-102.485016
-96.152031
-84.223427
-70.212326
-65.303696
-77.711403
-109.614296
-65.009819
-71.052330
-78.785736
-120.572342
-46.532307
-89.378304
-82.476471
-66.055824
-92.575783
-132.084763
-105.099136
-63.445679
-96.645752
-87.219536
-116.286873
-105.142227
-96.740799
-66.341110
-166.695862
-114.077583
-66.616112
-58.140785
-155.338043
-57.586105
-61.415802
-57.505680
-57.302826
-66.353874
-58.470226
-31.810593
-73.008179
-56.003658
-63.290455
-124.917976
-78.494728
-157.327118
-53.483528
-110.483421
-145.683670
-62.249958
-87.864204
-163.470535
-83.070168
-61.713699
-75.706329
-63.492138
-133.464798
-59.851768
-57.718914
-66.647766
-52.912155
-55.041660
-47.355362
-103.570114
-79.477112
-151.416428
-99.085861
-95.075096
-74.605537
-78.382210
-60.375401
-59.321575
-37.304539
-61.873962
-160.877014
-39.553493
-43.438759
-142.972031
-65.663795
-153.676163
-68.375908
-57.447746
-80.249817
-96.381554
-55.740517
-46.350399
42.653667
43.102932
61.232521
53.490189
56.704975
50.415871
55.091557
73.281738
17.452524
-69.808289
-68.141853
-74.020409
-73.446808
-159.181732
-161.682693
-63.674210
-65.813744
-74.366974
-79.754448
-66.222221
-61.362614
-158.574600
-99.873260
-152.397720
-121.262215
-49.069374
-81.802116
-76.242149
-127.350632
-83.382179
-58.409370
-82.602066
-102.459404
-67.206116
-56.351467
-65.276703
-95.855110
78.578186
90.816803
-72.453110
-80.451019
-115.811722
-74.575912
-127.551315
-86.527260
-159.315414
-69.738609
-101.749931
-95.277039
-75.060204
-117.065887
-146.070877
-89.962013
-152.447769
-63.259541
-106.382706
-103.054893
-63.998253
-59.699196
-72.163673
-79.424126
-83.058609
-73.574905
-59.919403
-86.650421
-54.820332
-58.945023
-155.869812
-52.301109
-49.789062
-32.868176
-67.777313
-61.657986
-59.974270
-97.835182
-75.483383
-63.588505
-91.889229
-63.258724
-99.949821
-108.779633
-94.302788
-90.239876
-111.527992
180.000000
-43.942745
-51.349033
-63.141979
-43.008625
-73.980606
-59.877129
-59.357864
-144.818604
-83.852776
-144.188873
-84.844940
-54.672565
-150.564423
-121.652878
-81.091469
-113.042465
-104.043602
-107.318329
-48.716621
-67.806938
-101.442390
-95.878487
-82.538307
-141.934464
-46.759205
-76.328598
-60.204098
-66.761055
-54.313122
-58.908768
-110.553169
-161.757217
-64.147415
-58.865673
-67.992668
-77.855545
-86.650574
-145.183136
-155.590057
-69.621101
-60.572136
-76.879509
-89.602676
-54.513096
-57.387798
-54.094204
-66.688095
-58.243576
-75.905174
-57.363968
82.165382
76.853294
71.375679
75.375298
-104.021706
-78.923195
-55.645123
-69.499001
-65.629395
-61.853779
-85.695023
-63.451443
-70.131256
-22.313696
-72.235397
-72.273979
-66.524643
-63.426125
-59.951099
-49.630829
-47.166916
-79.729378
-128.385986
-60.027115
-100.936760
-41.194527
-74.042198
-150.172195
-151.763412
-120.741287
-61.820389
-69.520119
-107.730286
-56.999332
-58.960697
-70.613815
-65.858948
-102.923714
-74.807503
-84.433273
-103.229881
-103.083237
-52.424759
-171.576385
-69.956635
-93.483635
-170.455414
-132.320618
-75.615860
-165.349915
-71.351761
-93.703850
171.662964
-104.404739
-95.180473
-107.707375
-100.329018
-133.867615
-94.190056
-99.388741
-97.204140
-94.146255
-97.127068
-75.939354
-97.527466
-113.851105
-149.446716
-110.668633
-112.603516
-38.716518
-59.776024
-128.083145
-106.065697
-85.480080
-93.483589
-95.812813
-71.212433
-66.931129
-76.059647
-156.306107
-68.830055
-147.000626
-129.710693
-63.835110
-161.801224
-64.585953
-95.162956
-59.272209
-69.720276
-119.475601
-46.744034
-60.697155
-90.232468
-145.079498
-152.297638
-60.279285
-53.559105
-99.571129
-80.359238
-71.633141
-130.817230
-155.845566
-153.822174
-96.945999
-134.319427
-161.348816
-32.054764
-158.019287
-100.485023
-56.885979
-62.314720
-88.310509
61.251125
56.965275
51.482677
52.076431
-72.705612
-135.151917
49.037342
75.771667
59.688507
87.392426
-68.160065
-152.095139
-86.739357
-91.596016
-130.083832
-84.593208
-75.894897
-156.977249
-76.407547
-66.494873
-75.203972
-50.031525
-144.754776
-154.396652
-63.020943
-84.794044
-91.857025
-143.686066
-130.394501
-57.574532
-143.467987
-137.186417
-62.957245
-77.421043
-78.968224
-58.583321
-90.560371
-140.984543
-19.919756
-76.491615
-76.896927
-77.243141
-41.051666
-79.121521
-81.516449
-53.707649
-151.476959
-61.186661
-67.897125
-104.530289
-63.533733
-72.827660
-66.021469
-59.981640
-36.137047
-56.871578
-145.038025
-78.617775
-134.477325
-98.154076
-41.162544
-54.024639
-76.761177
-76.345459
-68.921234
-54.389736
-50.066792
-61.984440
-145.069519
-71.779205
-79.765266
-148.394791
-147.437866
-71.799789
-122.094681
-55.361526
-57.307396
-91.357330
-143.909546
-73.354439
-58.669697
-87.332886
-88.337952
-30.633062
-73.355400
-39.583942
-80.217850
-81.880989
-104.294647
-123.156586
-52.178169
-107.543686
-98.650986
-89.463028
-150.228165
-96.267487
-49.463326
160.816330
-51.808495
-57.568665
-89.306030
-71.842987
-162.160126
-134.097275
-64.998703
-57.597092
-63.205727
-78.543953
-60.566563
-109.737274
-47.956280
-48.915348
-110.967728
-73.168312
-68.008720
-155.214859
-83.777969
-66.051277
-73.524315
-58.379681
-94.061012
-97.272942
-62.670132
-51.894844
-76.419807
-50.022697
-85.705925
-58.806545
-53.421829
-101.562523
-70.134125
-69.236900
-67.703178
-91.621468
-67.566444
-112.829407
-55.913208
-143.841721
-92.227432
-72.552315
-130.094254
-114.367676
-110.856468
-60.330929
-124.192612
-92.214317
-83.649094
-112.812317
-82.339828
-108.053581
-115.605766
-110.082405
-94.007866
-51.722218
-56.979683
-99.566963
-106.662834
-58.282166
-70.275238
-84.187737
-134.066574
-65.052063
-54.653030
-66.714050
-55.569569
-75.591209
-80.329758
-57.878857
-71.355736
-69.021996
-145.058594
-81.106819
-120.119377
-41.120903
-109.803223
-109.096375
-56.440266
-57.467262
-36.328831
-65.654121
-58.321335
-49.723892
-93.512115
-62.557686
-82.577438
-65.617462
-92.413704
-29.613585
-72.677887
-74.623390
-29.653616
-110.361771
-164.417099
-124.540764
-143.428391
-127.888863
-67.263580
-56.034622
-66.625076
70.751259
88.048782
86.135017
53.030701
53.063213
49.384808
-122.278168
-65.500633
-41.974030
-74.326675
-130.361511
-39.873772
-111.938416
-128.368118
-93.208069
-59.710827
-54.904186
-111.862320
-139.145996
-75.654137
-152.125732
-60.974461
-71.588783
-123.091385
-64.471283
-68.269157
-117.568230
-57.534519
-65.176483
-60.223972
-156.851517
-107.773499
-67.316101
-37.411251
-60.566090
-129.878860
-56.807304
-74.475006
-89.289040
-124.295677
-158.138046
-27.244267
-74.570877
-64.511841
-52.460228
-109.844948
-50.492847
-107.401085
-103.875198
-51.057743
-59.876358
-104.590286
-81.003212
-102.504150
-102.134026
-119.381645
-101.399330
-135.083801
-99.500130
-96.492752
-109.108978
-120.363403
-86.645798
-109.792755
-119.094406
-136.024582
-70.913193
-86.000313
-70.302467
-59.453686
-47.982986
-78.593483
-112.094276
-111.937309
63.762150
81.752113
49.147106
33.037308
50.752949
-148.612183
-112.734856
-58.736446
-109.048325
-65.462402
-149.491486
-64.212814
-74.142616
-54.213085
-52.812923
-70.669090
-47.716076
-143.858795
-29.875839
-112.932114
-113.111031
-58.318195
-57.299240
-58.101711
-159.908615
-114.506561
-113.364784
-72.623711
-64.926460
-150.211929
-84.135948
-114.062210
-84.964607
-72.089622
-105.220573
-162.261261
-60.658936
-53.648918
-81.107521
-148.165863
-89.072151
-168.638489
-64.213043
-73.715881
-54.297588
-62.306648
-75.276085
-80.232979
-56.351322
-83.699860
-98.761658
-63.243469
-63.115505
-50.098179
-86.993759
42.420570
56.531559
45.036518
88.428520
61.388260
73.686485
71.362442
81.158211
-99.217751
-68.327171
-28.065233
-100.173500
-61.476875
-50.068371
-116.030403
-76.310150
-156.438751
-151.104736
-110.109055
-118.882431
-137.204620
-81.533730
-68.691620
-48.988476
-88.817932
91.671837
66.829727
53.506577
49.859123
49.689598
84.574501
62.769154
69.532112
-66.020363
-41.842373
-100.063629
-102.130707
-72.164116
-66.095863
-103.915604
-112.897652
-77.979897
-151.536697
-83.266708
-75.093651
-55.419949
-62.715263
-133.616348
-147.769302
-64.938736
-82.800842
-137.165955
-87.888947
-124.204567
-124.355003
-116.086548
-60.531155
-65.580124
-128.544800
-69.135628
-114.332352
-136.868866
-77.235588
-80.752228
-106.395996
-106.968163
-56.138306
-52.804203
-87.085938
-95.037819
-90.117592
-119.180664
-125.012123
-39.305416
-44.895035
-58.715286
-86.367317
-98.102196
-113.213364
-150.845474
-17.967564
-52.817570
-78.226135
-58.306118
-126.166862
-55.487171
-98.010406
-95.597816
-33.871292
-45.888699
-59.543285
-64.763596
-59.507465
-62.529854
-53.271664
-152.009048
-140.228470
-103.773567
-64.631439
-142.673065
-55.555939
-155.870361
-74.401871
-55.578201
-63.072018
-58.007599
-83.332253
-59.206863
-158.742874
-73.196526
-69.286537
-59.282806
-106.050713
-67.970009
-50.183472
-81.125130
-100.735855
-143.901581
-123.971695
-80.305565
-52.595211
-58.580357
-178.633118
-55.618919
-83.186546
-86.159546
-124.982689
-110.584610
-109.021408
-102.083275
-160.165451
-70.182373
-62.530487
-148.877930
-46.098728
-94.249847
-66.330475
-85.528961
-156.938507
-67.741646
-131.111893
-55.105293
-73.034111
-41.544052
-44.418648
-146.451828
-68.095528
-72.821487
-54.978558
-46.938553
-61.019474
-56.280003
-68.737633
-53.035843
-70.179741
-153.668961
-67.567963
-91.805710
-144.654053
-143.072556
-85.592613
-136.446381
-36.619614
-59.337601
-54.795177
-110.456078
-132.748901
-111.402618
-100.817711
-72.309258
176.431290
-74.718552
-53.636532
-63.023888
-71.460052
-50.613426
-135.091446
-106.075462
-64.460373
-50.344242
-77.679642
-74.544525
-140.068268
-115.639687
-142.697205
-66.524117
-107.488731
-120.189835
-113.420311
-117.102303
-95.190262
-140.153366
-70.976517
-80.730507
-59.887211
-52.831856
-68.599846
-37.844063
-60.292828
-81.505310
-113.737854
-77.917114
-74.022400
-156.247849
-58.405048
-57.790588
-52.938213
-104.256264
-65.637505
-172.184982
-86.749474
-117.613800
-78.948311
-50.728786
-59.697933
-80.188469
-67.924690
-78.070404
-59.082813
-152.099747
-153.250748
-93.059860
-78.240349
-55.052208
-66.685593
-127.720024
-64.534912
-47.870365
-60.217941
-59.661591
-154.834137
-87.767220
-89.124077
-142.453156
-61.134766
-51.173149
-58.412479
-53.175014
-67.653030
-56.844322
-72.312271
-90.820122
-157.946716
-87.900856
-160.177872
-97.408173
-82.066559
-63.247761
-79.867432
-131.619308
-86.491974
-66.014488
-60.474178
-155.597839
-62.223923
-56.827404
-101.754852
-62.190544
-84.335678
-68.814064
-149.164200
-63.247540
-48.219917
-62.399593
-80.903641
175.453842
-65.111382
-50.762966
-51.408764
-61.837864
-132.617203
-42.440121
-89.791977
-165.281479
-91.567612
-47.806278
-101.855003
-103.428932
-123.520042
-58.691963
-112.236633
-49.363098
-94.843010
-96.977112
-142.133743
-97.852386
-63.984982
-62.665623
-158.115753
-61.297241
-34.321732
-58.909573
-65.011162
-71.705414
-60.030296
-89.592773
-78.814713
-136.746841
-78.373955
-44.206047
-105.113693
-54.657299
-53.123169
-61.830898
-65.023926
-86.047363
-94.658470
-64.075241
-85.394966
-96.619751
-74.235481
-67.312210
-49.997932
-53.204529
-94.307892
-145.268570
-64.806046
-52.126247
-62.955147
-147.172104
-134.171570
-54.206249
-129.010849
-159.317444
-145.608109
-65.200684
-72.502373
-124.261513
-61.834957
-114.777596
-67.970108
-47.120480
-150.720856
-54.692055
-60.062153
-71.001930
-147.662476
-67.580620
-58.551426
-63.942112
-159.703552
-109.647942
-66.606850
-50.765640
-116.774712
-88.866676
-68.368919
-71.313110
-90.540970
-109.786102
-82.827599
-62.807556
-145.505341
-73.717857
-53.874557
-72.775009
-62.598804
-59.404930
-45.278339
-103.125298
-54.208054
-117.723930
-85.458679
-95.599922
-127.119759
-52.126144
-165.017975
-81.358955
-104.756966
-82.481209
-60.890369
-60.430077
-142.081375
-117.177681
-94.918831
-115.209518
-67.199371
-70.305573
-134.664734
-55.819332
-49.736568
-83.729721
-110.745155
-81.857620
-77.287849
-85.726715
-51.648529
-120.602470
-57.091095
-92.186043
-146.685486
-95.390678
-67.234978
-89.163376
-60.579567
-149.425186
-60.394703
-90.724045
-61.948822
-111.728951
-139.788879
-61.283207
-94.548660
-52.587112
-57.330276
-97.952431
-83.531204
-121.314438
-39.361732
-96.207222
-104.510490
-58.479713
-99.244606
-41.054363
-95.565636
-52.765091
-132.233398
-150.729446
-118.569374
-158.026993
-65.918961
-90.060013
-66.616623
-70.684807
-64.804222
-40.833523
-66.320808
73.731071
41.877754
52.450634
73.629753
55.690704
22.764229
-96.891487
-166.761444
-133.193130
-91.308907
-93.302513
-76.662514
-105.357040
-119.548851
-71.848694
-99.796356
-56.820065
-112.143990
-78.426247
-152.223236
-126.215416
-110.103638
-65.492592
-76.388298
-89.664902
-72.370781
-148.386948
-66.612625
-150.902863
-81.141037
-89.785126
-62.625011
-75.065018
-110.015678
-66.904541
169.029358
-55.889858
-66.245064
-31.533390
-72.469070
-77.137436
-114.475098
-66.082863
-78.973671
-144.273590
-126.724838
-100.883873
-90.759811
-57.596180
-63.920444
-101.466850
-86.726364
-90.753906
-48.860348
-67.179634
-116.562584
-134.282974
-54.184025
-73.130257
-64.247635
-119.394829
-77.409317
-45.023144
-69.623581
-63.526485
-45.157326
-57.656246
-126.548233
-53.696209
-31.243336
-70.104706
-78.512299
-71.689667
-63.968735
-56.383205
-85.352951
-72.833527
-88.293900
-66.484207
-66.134216
-70.801888
-158.102921
-50.158630
-71.638618
-65.499718
-41.216190
-102.489090
-136.198471
-153.760315
-66.335754
-62.231045
-59.225147
-49.620277
-148.259918
-92.718193
-58.260822
-40.491543
-139.336838
-56.674503
-124.739563
-122.981194
-111.187523
-68.507050
-118.426102
-98.616318
-134.757919
-111.885422
-117.372940
-117.043236
-126.539139
-109.037804
-95.436928
-72.657677
-151.745300
-107.352783
-149.036163
-70.098915
-53.800995
-44.746643
-66.244484
-66.388229
-77.397354
-62.567547
-51.164810
-54.224648
-61.780739
-72.745926
-46.426601
-61.965237
-112.330147
-58.269379
-154.146896
-91.718628
-34.329571
-105.614365
-69.596275
-103.064522
-87.043015
-63.812199
-59.758831
-57.236115
-54.594265
-75.179619
-151.986923
-112.045036
-37.425953
-59.986004
-70.044571
-67.333939
-69.817375
-65.184868
-58.585754
-144.401260
-66.557693
-99.265068
-108.444984
-46.525669
-58.893875
-34.632854
-71.173294
-64.121788
-66.283943
-54.067963
-99.585350
-42.014133
-48.495247
-115.287415
-133.919067
-147.505829
-51.453815
-111.789780
-102.040970
-100.718628
-135.991211
-69.951591
-56.634857
-63.096531
-64.869293
-72.033295
-140.077759
-75.057602
-82.662834
-148.085297
-116.017929
-43.117153
-154.049240
-106.383560
-42.928078
-78.905197
-60.115402
-47.580379
-74.258652
-65.126457
-119.567398
-63.655693
-62.952961
-59.728527
-104.480591
-158.237015
-51.003433
-59.157261
-73.313431
-58.871685
-169.311996
-123.200401
-95.802902
-98.224205
-85.308395
-173.008499
-77.755623
-147.123657
-65.356995
-117.653679
-81.814583
-69.515892
-36.403088
-67.722054
-153.053802
-52.876862
-59.687115
-143.984558
-64.091721
-145.929749
-65.256088
-62.024452
-141.642517
-54.269337
-61.668362
-59.446323
-71.843781
-74.984749
-73.060005
-126.804337
-153.424332
-69.540787
-76.125771
-58.329773
-71.761841
-50.053364
-73.109886
-127.555603
-130.178406
-158.752457
-94.509727
-82.669144
66.083740
50.954136
65.804047
39.169338
73.299110
-65.153633
-95.805786
-59.529331
-113.427757
170.834106
-75.634186
-128.597275
-58.058926
-128.205811
-66.715157
-67.299530
-152.488419
-66.129890
-62.691784
-66.214958
-75.297264
-41.999897
-73.027473
-160.784576
-133.170807
-58.835342
-111.540947
-69.032005
-124.924423
-85.281616
-170.769150
-159.405701
-91.354134
-53.156433
-72.205711
-112.815849
-149.085388
-134.159836
-68.333931
-152.426819
-53.914246
-104.158386
-102.037033
-127.643303
-107.927208
-58.245548
-54.461414
-54.705811
-73.587326
-65.529648
-69.993607
-155.508774
-59.899628
-81.140007
-61.214104
-50.306438
66.832581
53.004311
90.941101
60.927605
42.245373
-84.167526
-76.006447
-58.237823
-88.890297
-63.695759
-74.687881
-62.582321
-37.700912
-61.395760
-127.975746
-72.103783
-61.711082
-103.206970
-99.384666
-145.186020
-56.112888
-62.147991
-65.004654
-80.068123
-119.110992
-140.482315
54.404400
-64.219940
-54.622204
-67.525749
-56.681477
-71.726883
-57.242958
-96.419136
-109.455627
-63.132610
-52.504494
-59.417389
-122.227798
-119.939110
-118.086494
-128.941574
-73.126892
-104.878029
-59.156116
-92.338249
-58.834003
-147.522568
-112.202255
-67.597809
-63.684811
-87.124168
-68.611816
-60.042809
-134.653641
-60.078793
-55.139809
-152.454254
-49.449028
-89.992447
-84.734123
-60.008633
-81.561859
-159.669922
-134.629272
-126.118095
-92.332413
-121.353523
-56.646961
-40.331345
-43.600121
-162.450119
-63.490429
-62.780239
-73.698433
-64.665146
-73.286850
-60.600918
-76.275757
-110.267593
-54.924355
-98.111420
-134.115982
-71.940666
-33.242691
-77.029518
-92.714149
-80.221588
-74.180794
-56.893024
-59.618572
-85.847771
-26.696310
-65.752563
-77.941460
-85.639664
-57.559380
-35.232338
-57.711666
-91.190086
-133.014175
-73.167320
-58.474297
-76.744072
-98.506592
-85.334259
-107.994331
-115.714111
-120.289886
-67.981064
-141.599808
-59.450058
-73.713654
-26.824167
-59.725704
-41.361633
-84.236450
-64.446831
-87.759628
-67.152786
-68.801529
-83.609184
-67.393089
-78.363197
-71.445679
-55.831375
-58.133636
-114.035507
-67.476265
-145.575333
-134.258987
-61.632671
-64.734970
-154.022675
-88.497200
-87.018517
-53.130783
-40.711128
-63.088509
-56.266911
-131.709274
-86.673271
-48.659267
-34.845215
-66.459663
-153.031418
-90.547821
-99.391418
-135.802231
-112.738258
-66.660820
-147.556152
-123.508705
178.685364
-65.363022
-78.709358
-105.443260
-69.109787
-68.302383
-128.617157
-62.948940
-59.558434
-58.275055
-46.004417
-74.097839
-76.604622
-75.181450
-68.907791
-56.825813
-96.427536
-63.691635
-122.754723
-107.854118
-144.592789
-98.545403
-97.795166
-119.309166
-61.353031
-89.961449
-70.604172
-158.244415
-75.799629
-60.626408
-115.363434
-60.939472
-57.109035
-78.976761
-71.033401
-94.731163
-59.835979
-123.617889
-67.172379
-54.703178
-100.847870
-88.244720
-102.885452
-90.656311
-73.963280
-69.426491
-57.804619
-151.720917
-104.143806
-66.263390
-103.503044
-71.324982
-45.576141
-72.997124
-65.331093
-152.823425
-72.523743
-60.411953
-66.273575
-66.543373
-112.078651
-92.899948
-125.600807
-80.025276
-52.205967
-77.082130
-77.894707
-71.142769
-81.587242
-92.406090
-62.171555
-122.458015
-97.620354
-104.770615
-61.345928
-120.776398
-118.317764
-54.357204
-111.999435
-61.040276
-59.455448
-59.857002
-91.975388
-106.521797
-53.187450
-59.933014
-144.749420
-143.776978
-59.966942
-139.883652
-130.031586
-124.316536
-143.346176
-92.498718
-66.719933
-54.929806
-160.494720
-65.393974
-58.174427
-74.142303
-122.716667
-58.189255
-68.515343
-61.281555
-27.356647
-63.305870
-56.760742
-119.500847
-124.019867
-50.763905
-136.736618
-136.283752
-54.748425
-122.315361
-112.807449
-61.973034
-104.960579
-167.347549
-57.153297
-81.233910
-69.419678
-61.214775
-72.756584
-68.437614
-60.635929
-140.616394
-149.780975
-69.818504
-71.911217
-62.881493
-59.817326
-85.132011
-112.456650
-91.333405
-104.426918
-111.633286
-99.738083
-93.032303
-59.598255
-78.610435
-57.795746
-71.450401
-43.655804
-76.408592
-62.580818
-52.441780
-82.776421
-51.729523
-89.544182
-70.152496
-60.939922
-139.240509
-61.553730
-67.236374
-65.429321
-89.067001
-77.768066
-68.954926
-60.492920
-7.527672
-77.041862
-150.272766
-118.780983
-69.985474
-106.187538
-151.439880
-108.734215
-34.955105
-44.872604
-138.983246
-137.132172
-63.660610
3.288309
-88.582527
-88.598175
-50.668156
-53.523491
-71.532509
-127.723328
-73.024635
-65.683701
-66.744492
-93.773216
-72.490700
-54.847763
-63.544361
-53.393669
-120.972710
-47.148697
-48.508717
-112.640686
-102.307831
-110.674179
-75.633606
-78.637260
-62.335533
-84.559364
-119.881592
-52.752831
-58.468349
-120.295303
-83.014565
-40.215145
-131.487488
-51.678413
-87.743805
-150.146118
-48.701992
-76.297783
-82.578178
-113.248611
-109.463181
-68.502502
-69.979553
-63.978897
-56.840019
-64.346848
-108.376160
-114.464287
-119.406975
-123.619385
-71.816971
-72.658363
-79.378670
-54.902748
-48.485157
-89.118942
-76.844910
-162.255630
-62.000839
-60.896954
-59.625217
-65.087830
-86.610031
-64.418449
-65.759155
-63.578636
-49.122696
-65.860512
-67.429512
-52.861610
-81.408195
-61.559753
-66.199760
-147.056900
-71.369354
-66.546913
-56.787945
-89.141090
-48.510918
-142.322174
-89.683617
-103.655617
-75.152313
-65.343269
-91.946472
-81.507431
-95.249443
-101.089890
-64.214378
-100.470032
-100.154366
-51.511963
-106.510948
-59.220577
-136.607239
-77.118431
-49.129742
-57.240936
-56.691673
-65.438545
-59.874966
-62.969513
-134.401398
-75.814857
-165.941055
-27.554356
-137.696228
-69.465530
-70.127068
-157.772858
-96.086914
-58.860020
-97.078835
-103.432419
-64.700340
-60.897774
-63.391186
-58.227345
-76.854584
-156.979141
-58.888836
-53.515858
-71.144920
-87.915886
-74.300682
-66.493645
-65.199722
-95.646439
-89.999359
-70.043915
-69.962624
-66.725624
-62.067799
-53.777580
-37.682072
-69.598915
-142.033768
-83.049301
-92.214386
-146.466934
-147.628998
-149.721939
-78.793915
-54.148109
-128.019348
-53.999405
-64.294655
-71.360565
-63.476456
-95.145164
-38.023144
-102.767311
-72.030190
-58.367008
-58.004219
-147.653244
-73.705452
-77.428566
-61.318096
-147.914886
-87.585602
-141.335236
-84.869484
-69.192177
-35.430889
-70.091782
-108.757423
-62.832901
-46.327358
-56.844189
-73.169960
-59.657394
-116.417137
-58.607071
-83.147507
-59.589478
-56.883102
-59.148109
-118.571205
-117.923576
-106.184479
-105.860077
-121.176048
-49.373642
-49.252575
-147.071930
-52.626282
-91.564575
-135.445786
-60.678074
-39.988152
-152.454971
-58.353527
-84.011353
-150.321243
-66.637207
-145.391449
-69.028168
-64.548943
-60.306156
-48.013096
-59.663589
-85.109001
-154.418793
-85.027313
-64.448158
-73.158783
58.487370
62.756874
55.204243
40.738914
84.713333
48.531105
50.048172
56.251770
76.057411
60.302113
56.082355
79.053833
-72.300987
-96.601677
-56.303123
-77.906334
-136.584137
-79.795746
-62.452103
-55.215416
-59.180347
-76.981346
-93.970695
-53.071568
-106.099281
-85.478607
-67.828949
-61.595612
-82.835060
-73.955788
-48.386040
-86.515823
-71.800819
-96.956665
-108.180748
-127.595276
-67.582047
-121.466194
-113.015366
-64.929070
-64.062088
-110.357407
-120.484146
-112.019577
-129.800140
-78.179794
-155.867294
-66.609596
-64.047493
-58.388401
-128.666519
-89.563087
-53.030537
-134.255096
-75.333649
-56.321518
-40.994144
-53.004101
-90.793266
-67.403267
-74.470154
-86.906471
-58.411133
-109.317802
-84.926353
-76.335587
-101.087273
-107.657265
-120.272934
-87.242455
-48.110764
-123.486771
-129.261459
-63.645988
-97.882027
-55.276047
-63.742981
-158.199951
-64.946281
-112.222649
-50.957317
-48.326160
-107.356987
-38.495567
-43.638618
-119.153481
-44.307735
-88.273766
-50.466278
-121.188644
-51.678467
-60.463917
-119.242691
-91.102570
-63.438492
-40.372868
51.671268
39.082298
59.229916
46.481262
52.879040
62.574162
44.818382
76.850250
65.756798
57.279560
58.158745
49.311039
73.111526
49.911125
59.250759
74.876862
47.688812
33.077389
51.799618
68.953094
67.710518
86.751640
52.028652
-140.690842
-59.484558
-64.518967
-154.274582
-145.978516
-55.127998
-158.182861
-33.348713
-65.268738
-60.932961
-70.060898
-118.066551
-62.497540
-106.063774
-57.249294
-22.015564
-77.944221
-120.585983
-93.012199
-60.694405
-57.592003
-102.523323
-63.352158
-55.870819
-101.246613
-73.304253
-71.085999
-30.781591
-60.375050
-59.366253
-79.050240
-111.026459
-49.714111
-60.929695
-73.281891
-65.615021
-57.283203
-112.250366
-163.371201
-45.160595
-53.875866
-47.715153
-52.400986
-88.925964
-67.037666
-79.414436
-110.338058
-66.143761
-85.052643
-102.456665
-100.198540
-47.791813
-91.911980
-53.989708
-69.598450
-44.079544
-64.930794
-62.187653
-137.986343
-88.180428
-84.826836
-63.124817
-91.051544
-157.276733
-81.732773
-132.930862
-65.712288
-50.775043
-157.774323
-51.672504
-55.421886
-101.256927
-45.211544
-67.357597
-78.912300
-103.927734
-50.377747
-70.864151
-152.216721
-38.081059
-79.970779
-111.447960
-28.724827
-37.209618
-89.961044
-43.456478
-64.173538
-62.845135
-57.630116
-136.563232
-94.992165
-76.350838
-40.742805
-120.218231
-72.357971
-62.705799
-81.080093
-59.791351
-79.411705
-71.435631
-64.825859
-98.186691
-66.661774
-56.070759
-62.671894
-62.942131
-47.979259
-52.138924
-136.776947
-165.179657
-57.611195
-40.078392
-151.576294
-61.057926
-90.269043
-57.288479
-140.029465
-59.477230
-149.146729
-66.646347
-61.188759
-73.880554
-94.241417
-81.941116
-90.994316
-77.323929
-157.182083
-69.014435
-67.019676
-82.670296
-52.464020
-62.362450
-101.460472
-141.676987
-68.097153
-43.856354
-67.079895
-67.424759
-50.462345
-68.127335
-71.322266
-148.336258
-60.385220
-49.722450
-104.787109
-64.374733
-58.118069
-73.923752
-81.752892
-59.723698
-61.097679
-54.269909
-77.176262
-58.858761
-68.998505
-107.284264
-103.363617
-56.866074
-113.129593
-119.915550
-85.629715
-166.010696
-53.592926
-55.328354
-102.749046
-69.737099
47.765236
-147.473755
-73.750412
-67.444099
-116.286888
-66.842896
-95.795532
-63.528133
-78.468803
-53.281143
-69.938194
-138.725174
-49.882008
-58.629219
-159.373886
-60.639549
-66.376923
-76.391533
-141.412338
-66.440277
-123.391434
-111.773788
-43.418308
-83.502762
-65.802643
-73.352554
-61.626053
-57.290245
-82.594147
-72.800514
-140.169113
-130.322083
-53.364674
-67.913185
-61.874680
-88.171906
-68.831909
-151.102859
-76.973206
-64.636826
-85.277000
-37.380051
-104.217392
-54.273315
-150.198547
-88.726265
-96.323532
-77.944122
-130.487915
-63.662327
-103.219376
-110.524384
-63.840908
-78.192467
-104.290337
-95.416969
-55.461109
-169.666122
-99.120850
-99.471794
-88.747406
-77.814117
-100.260483
-125.655663
-84.328369
-98.567574
-165.059540
-68.318565
-68.591484
-80.016907
-98.556778
-93.479515
-67.621620
-99.854202
-60.730076
-86.709297
-105.188385
-62.265797
-126.639786
-139.412186
-117.772423
-56.791100
-81.620819
-81.750931
-163.020050
-70.313789
-71.238647
-44.877167
-60.076633
-122.316383
-97.212929
-85.477844
-75.594826
-136.528534
-98.728851
-137.059814
-59.797108
-126.270058
-80.203789
-122.509789
-59.026566
-108.929131
-64.522385
-119.876915
-177.482529
-50.861465
71.850060
-101.290085
-105.427589
-86.647377
-59.131866
-65.120476
-96.297005
-53.887348
-45.827541
-85.025177
-52.413883
-158.614639
-28.553413
-107.033203
-130.239716
-54.468925
-156.786926
-88.907059
-79.692535
-157.263107
-71.561546
-70.464348
-89.501541
-40.886135
-60.142761
-109.838463
-62.305428
-57.649971
-57.130814
-48.328552
-70.273979
-85.364769
-76.021042
-128.161774
-142.310211
-88.274506
-71.436836
-73.849709
-61.307598
-60.419331
-27.681084
-62.081039
-53.776165
-80.603050
-124.115089
-142.013855
-124.029564
-82.010124
-42.599110
-96.151848
-57.377800
-116.570396
-69.314713
-70.626350
-95.476082
-89.609657
-101.234856
-64.234200
-94.164963
-68.878113
-55.494381
-79.893631
-91.692451
62.028126
73.079597
-56.365681
-59.163799
-57.641167
-54.397835
-49.072693
-62.099911
-53.689899
-79.996399
-66.502258
-50.594345
-149.729355
-123.709129
-121.320816
-145.653152
-66.889961
-69.556168
-155.020218
-155.832855
-76.775131
-76.905716
-59.080868
-72.158836
-82.483452
-58.882919
-165.014969
-50.171906
-50.839043
-143.545715
-85.306686
-122.759979
-65.506973
-76.872231
-58.595642
-70.850922
-84.739861
-75.739700
-52.368359
-52.587093
-63.452446
-177.659149
-56.679241
-39.809296
-121.689842
-87.367195
-74.384018
-83.839790
-66.519455
-75.415817
-53.519753
-108.397888
-120.592857
-78.536179
-77.081436
-53.883289
-139.227814
-107.417641
-63.556068
-140.754105
-49.192318
-148.396439
-83.055275
-99.706490
-43.440876
-45.992447
-69.444862
-61.610664
-135.565811
-61.001057
-64.782158
-92.690674
-92.431999
-34.432007
-171.754700
-54.422970
8.714334
-107.294724
-75.428146
-82.286537
-52.783440
-98.266449
-71.052406
-132.297241
-74.598679
-50.587090
-46.903671
-139.844101
-132.253418
-85.063576
-69.122726
-43.943420
-105.762909
-110.321823
-76.347412
-48.250538
-69.929688
-85.579170
-55.358234
-50.866520
-101.360321
-128.043228
-80.705498
-166.884644
-131.520004
-75.215401
-75.531761
-61.259777
-55.875446
-90.957474
-59.827255
-158.881378
-95.649185
-54.491230
-40.740326
-83.538612
-76.100189
-115.915329
-55.927818
-158.725830
-105.454765
-77.200783
-105.854347
-121.979416
-50.465298
-138.469696
-58.688240
-114.189430
-99.820084
-83.388092
-51.175144
-68.470085
-124.869972
-71.417679
-160.097763
-73.670227
-56.849720
-42.257652
-121.974442
-76.142525
-59.831322
-57.284740
-72.578552
-122.956673
-58.630356
-91.315849
-54.373131
-66.009010
-47.111023
-113.784576
-77.023788
-60.876286
-60.374580
-135.913223
-53.994251
-85.703598
-92.682571
-60.482208
-64.118996
-88.491669
-60.297638
-96.229767
-109.479843
-53.558208
-72.047874
-79.810234
-70.066811
-57.601372
-58.603893
-134.379562
-97.466476
-93.891930
-63.635010
-135.984909
-128.918091
-90.648354
-45.019238
-93.297546
-92.675598
-55.543446
-60.311863
-60.940918
-66.962013
-34.625702
-152.414871
-70.446648
-101.823662
-128.012924
-66.947021
-157.251129
-140.747070
-94.350639
-85.373253
-79.460793
-59.087177
-63.204147
-123.400703
-154.906631
-43.905197
-46.693981
-59.711300
-77.315399
-66.994194
-78.135239
-59.724606
-67.168221
-101.428307
-49.396313
-67.194687
-146.661255
-69.898155
-47.673878
-47.918613
-144.844620
-54.165428
-53.540924
-160.929611
-45.691113
-69.270416
-95.106544
-65.002701
61.305317
-115.302948
-94.935310
-99.814888
-102.795914
-98.820801
-109.336571
-67.270836
-107.188583
-130.692383
-84.580505
-100.474808
-112.438438
-106.590843
-57.147228
-58.990326
-59.419151
-94.581955
-90.011848
-166.166794
-87.952705
-73.349625
-58.028862
-31.492836
-60.870972
-59.563591
-98.994240
-155.953140
-75.681061
-55.769970
-58.072758
-58.583542
-58.207409
-38.121387
-59.221863
-120.976906
-111.581688
-84.035301
-92.925621
-59.196632
-91.733841
-60.358364
-130.925415
-61.082378
-120.057655
-93.377228
-104.346794
-162.419266
-65.523834
-83.431145
-84.193779
-71.448677
-125.299103
-80.240761
-81.468300
-82.995697
-69.676628
-50.322468
-31.572920
-63.198017
-59.207348
-77.313866
-69.641136
-79.631363
-65.669731
-109.607262
-56.389069
-81.409386
-146.214355
-153.189331
-62.419865
-61.768383
-130.799622
-60.526741
-56.808044
-123.210312
-70.645561
-54.168209
-55.230080
-67.859528
78.358200
-90.487671
-84.143227
-65.187698
-149.872147
-68.432594
-60.358776
-65.896927
-145.494904
-114.427414
-56.145420
-50.391529
-154.709671
-61.774002
-57.425747
-75.216705
-86.371605
-119.421509
-86.675316
-156.982056
-76.580948
-57.666191
-123.656960
-65.306099
-100.393623
-101.526474
-92.337265
-113.375137
-106.995499
-65.462471
-113.514801
-77.408112
-61.078869
-70.565483
-101.246338
-116.645828
-64.190979
-74.243202
-60.315540
-109.964005
-110.621109
-59.389053
-59.364647
-61.387341
-60.774242
-80.337837
-89.002411
-76.074242
-51.769737
-65.282837
-54.551178
-78.322662
-86.888138
-35.407188
-63.045265
-64.883980
-66.475624
-58.904327
-106.041405
-86.219780
-75.839027
-106.080185
-115.043053
-58.018486
-62.347328
-67.088135
-81.280533
7.898539
-55.761932
-65.125053
-88.697861
-58.782440
-59.125591
-58.215965
-94.967430
-132.471313
-63.391045
-160.807571
-102.053795
-61.140598
-71.051872
-79.719604
-160.788239
-79.867271
-111.967110
-94.060654
-86.128769
-57.518009
-127.084572
-123.181129
-122.749802
-96.333275
-106.972069
-64.223969
-98.243690
-76.719093
-101.088089
-60.441036
-118.444435
-113.359550
-66.129700
-60.832474
179.677353
-73.731400
-65.287590
-57.608231
-74.464081
-39.421154
-46.466053
-153.024094
-62.461365
-91.104889
-95.347412
-93.580299
-89.134872
-63.136333
-61.684349
-80.346848
-64.809303
-46.574436
-54.315727
-52.017658
-156.529861
-63.311604
-115.135345
-148.330368
-87.027405
-79.292709
-117.631668
-55.683075
-57.060238
-62.697102
-88.276230
-63.164562
-71.156883
-139.909348
-60.240627
-152.654312
-60.972549
-66.176857
-104.871017
-73.714500
-67.277985
-90.245125
-85.550156
-62.816910
-68.864014
-157.825150
-118.774658
-72.714417
-66.660515
-152.976334
-104.006081
-108.949257
-69.434799
-72.796852
-75.684570
-97.525169
-63.078747
-86.053696
-68.542648
-161.450333
-43.185055
-124.727524
-62.145546
-63.491524
-100.124146
-64.249687
-121.287079
-74.361946
-95.593719
-48.291985
-52.831409
-67.652817
-47.717907
-57.871330
-164.888123
-51.520386
-70.574173
-57.627613
-79.516830
-135.469772
-54.811577
169.422104
-64.750214
-61.609131
-50.611877
-60.946251
-73.330391
-59.124519
-95.666817
-63.572701
-81.445793
-61.596992
-73.846619
-85.385513
-64.148705
-80.505974
-84.341637
-53.745323
-97.105698
-75.302200
-66.473732
-83.733986
-140.657181
-59.263115
-59.368526
-54.647766
-169.566895
-54.372364
-54.675350
-77.511261
-91.533783
-55.954433
52.974957
74.017868
59.668385
58.733116
44.123562
66.860359
46.868042
61.329372
71.332275
52.985641
52.804211
-68.187813
-61.641567
-60.005039
-106.463142
-72.829544
-104.442429
-104.813431
-155.176620
-71.566132
-145.960358
-74.077888
-107.250328
-126.751938
-69.877380
-60.048225
-78.958435
-94.599686
-173.114548
-29.371122
-109.165237
-77.669189
-62.677727
-108.617393
-63.590698
-96.571548
-112.864059
-109.667427
-59.906925
-150.675919
-57.543861
-161.508316
-69.767143
-55.226582
-83.418190
-61.001122
-129.179642
-66.535088
-165.042801
-82.221664
-77.314651
-62.402981
-64.266815
-67.152313
-107.750832
-59.091057
-54.717010
-95.283539
-58.894451
-53.897816
-59.263535
-60.454971
-144.801834
-153.833282
-113.493134
-88.571365
-57.776730
-70.221878
-78.655785
-62.086292
-123.697807
-76.061501
-76.619087
-154.469772
-121.135750
-116.169586
-82.842651
-59.635551
-140.507843
-68.761078
157.634491
-76.918495
-79.097641
-124.935913
-116.648453
-71.558060
-63.449177
-71.813507
-94.725937
-46.124031
-109.580261
-135.742279
-87.745697
-65.450890
-58.830917
-68.816177
-91.798271
-63.217918
-68.279282
-113.033401
-176.219788
-58.031319
-57.545761
-59.302368
81.461220
-109.697906
-80.967720
-56.253105
-45.220932
-52.863239
-52.215462
-120.749008
-92.606033
-158.311340
-102.847771
-75.264717
-66.388214
-57.693157
-147.413116
-72.069969
-58.882545
-66.319374
64.722496
52.322006
-76.482635
-71.151527
-34.654919
-49.493324
-142.022781
-102.863091
-64.559967
-107.935532
-80.585899
-96.884697
-91.836594
-114.951584
-104.021202
-135.855072
-98.915001
-47.805908
-72.541458
-163.635040
-94.902153
-107.946083
-45.735424
-81.193512
-119.643242
-141.426788
-114.718719
-146.887222
-100.338799
-159.483597
-80.557526
-85.582184
-103.042702
-108.519325
-96.291985
-61.108280
-107.739845
-109.934624
-91.008820
-159.475723
-78.613594
-121.936043
-50.927505
-60.789459
-27.158165
-61.992180
-31.236212
-75.344208
-32.894470
-59.433777
-74.666420
-60.327084
-66.472778
-83.112991
-70.017128
-102.702805
-124.689224
-159.301559
-66.961357
-83.976944
-59.430744
-160.942490
-94.900581
-84.133743
-64.722160
-50.038662
-71.330513
-83.581146
-99.995010
-68.296371
-106.638069
-50.241653
-64.885277
-156.544022
-47.923553
-115.493492
-134.222748
-46.040844
-87.514580
-80.101425
-156.376892
-135.078766
-163.038116
-69.762512
-143.190323
-91.568237
-130.807327
-84.490265
-78.533653
-98.139183
-116.767189
-42.682198
-66.954063
75.368546
71.362396
53.839424
50.574162
81.541939
-66.537865
-65.168640
-164.094452
-62.842613
-129.862823
-159.432327
-89.427788
-67.480301
-52.157452
-63.375069
-57.715183
-146.968964
-141.678818
-149.377533
-59.574764
-56.434341
-74.261971
-101.342316
-118.478516
-44.465645
-62.222595
-92.976189
-154.403336
-60.074856
-63.319069
-170.704041
-62.593033
-146.079788
-43.918785
-77.800812
-42.640839
-71.272949
-151.397751
-56.677654
-54.522110
-71.786087
-62.175064
-76.971832
-67.336456
-46.235630
-38.579155
-73.106918
-54.725662
-59.748840
-102.269341
-65.564125
-62.486282
-58.406017
-57.136799
-50.778542
-115.539406
-29.850203
-123.230049
-70.696945
-146.712341
-81.955193
-58.648380
-112.448532
-66.335388
-83.315369
-110.598793
-75.089218
-61.290596
-55.033680
-38.371944
-71.700310
-117.458458
-94.049263
-100.053413
-86.402786
-76.499786
-137.200409
-82.107849
-168.098709
-103.631927
-57.379711
-79.516808
-45.607002
-61.507011
-69.983292
-62.662216
-55.975475
-156.518234
-128.347656
-85.462242
-125.032265
-136.690063
-53.538914
-65.848549
-95.153481
-75.517410
-55.965317
-71.806183
-146.226624
-92.395355
-71.434143
-68.772278
-92.480385
-85.034233
-56.041683
-97.510162
-139.154602
-63.573170
-98.262665
-61.709156
-62.405746
-64.277786
-57.623463
-76.602097
-71.682686
-53.681805
-73.212517
-68.259216
-98.429886
-67.133919
-99.523857
-67.996056
-43.609421
-153.540131
-137.355743
-43.144630
-156.305481
-119.447281
-30.384266
-56.257965
-105.287567
-84.723488
-87.865547
-63.811764
-49.672447
-92.539436
-66.501587
-66.560013
-148.228897
-69.550873
-89.386795
-132.298218
-126.550232
-54.123688
-64.642883
-114.589203
-60.867043
-65.712296
-131.184036
-76.189941
-102.685135
-149.486252
-116.921196
-64.840363
-42.059219
-130.484421
-64.322311
-105.117287
-57.431137
-96.074249
-39.550392
-80.581360
-61.222466
-55.253727
-79.491333
-61.467999
-75.961029
-58.060169
-128.208740
-66.617264
-51.985634
-63.860264
-69.749557
-50.540154
-68.925354
-56.708118
-134.625366
-74.366081
-126.382729
-143.837418
-65.390343
-73.819588
-63.363251
-159.605453
-63.479939
-40.574863
-79.962105
-66.615738
-77.112640
-98.973274
-72.781822
-70.962318
-144.688828
-63.986370
-69.943268
-65.289146
-67.005707
-53.546242
-53.833618
-114.136780
-71.187553
-64.573822
-39.347237
-131.914001
-65.187027
-71.696259
-39.393047
-127.740402
-108.509232
-115.528000
-112.668762
-152.388062
-158.127289
-122.651505
-87.048553
-128.539612
-73.838860
-60.645710
-62.627960
-127.285019
-72.647812
-164.929733
-59.401005
-105.567986
-65.971588
-65.078064
-115.628769
-49.808640
-145.592484
-45.931961
-60.652309
-51.645023
-25.319468
-53.936363
-46.760830
-70.200081
-85.090851
-80.298637
-117.487701
-81.295998
-61.313034
-58.830330
-66.315735
-127.513725
-148.924072
-79.151329
-60.946819
-62.480614
-56.291531
-61.272587
-37.579197
-142.404999
-125.164574
-59.324409
-107.779503
-80.773003
-54.153801
-143.715485
-146.784897
-55.140163
-135.653625
-155.398590
-93.892601
-62.934036
-68.193184
-54.792004
-115.071869
-56.563934
-112.408928
-68.189537
-70.716019
-57.598675
-72.704926
-37.123943
-147.121552
-76.356949
-33.196766
-53.210205
-59.557041
-56.640102
-69.128204
-66.538689
-88.393570
54.363419
81.099937
76.460678
49.973457
101.198883
60.926037
48.895535
66.814064
58.010944
86.709793
71.219109
-60.946621
-60.889168
-147.207214
-60.090458
-101.422844
-62.045898
-85.456100
-90.650696
-124.218277
-147.138382
-64.400780
-60.997349
-65.026154
-62.053398
-77.230186
-98.375450
-98.854156
-58.444443
-100.947426
-82.304276
-69.683723
-63.798210
-65.362000
-99.166924
-49.672150
-75.934883
-71.208344
-63.194954
-60.701103
-53.180317
-124.957870
-65.944336
-97.371254
-169.907501
-118.152214
-74.432320
-63.067341
-76.950592
-64.695724
-91.436119
-92.699791
-109.025749
-65.324585
-100.623962
-89.267357
-35.394997
-60.165657
-46.116783
-25.898443
-55.090637
-64.363937
-62.504951
-35.124878
-63.009392
-31.642660
-97.135361
-57.859013
-95.332764
-56.821537
-58.825035
-47.088123
-114.270409
-53.968380
-90.239067
-58.480057
-67.321823
-96.251091
-136.705139
-57.821590
-65.532852
-54.826588
-114.569748
-102.169708
-73.225365
-89.567627
-78.356583
-57.431751
-162.792755
-85.571419
-62.701317
-56.631073
-73.470840
-121.839096
-84.402786
-79.408791
-59.100689
-69.367294
-99.615860
-75.019707
-29.257854
-59.727535
-145.374634
-26.693384
-90.000412
-35.652805
-61.924992
-81.954018
-66.878296
-77.520470
-107.528183
-158.161865
-145.270248
-116.231689
-61.047024
-133.667526
-98.280182
-54.385559
-102.316071
-56.283707
-32.181683
-59.213665
-48.199177
-79.497292
-58.519882
-120.238602
-55.412354
-85.399490
-69.480927
-58.332409
-38.652634
-62.650555
-70.018707
-37.405937
-89.292168
-39.453716
-59.884426
-59.337284
-73.212219
-50.411297
-56.778259
-121.661072
-159.166336
-43.111839
-28.588539
-63.319675
-71.357468
-53.804043
-63.671825
-72.540802
-84.617088
-48.353439
-108.361046
-149.816254
-147.281952
-44.697765
-148.994675
-71.198532
-56.073307
-90.768593
-123.833778
-163.597290
-143.972214
-79.277374
-89.644012
-70.723404
-58.721142
-92.437965
-76.508148
-87.823486
-91.027779
-128.607864
-79.626984
-151.114960
-71.591690
-96.088554
-39.421165
-112.609612
-94.235825
-141.053131
-94.885498
-66.210602
-122.280518
-64.023949
-66.705727
-144.692368
-98.535492
-51.095062
-45.055073
-72.884560
-70.307396
-115.077477
-149.540543
-130.302795
-94.740883
-99.601364
-95.414169
-68.809517
-76.795097
-61.479218
-140.519028
-65.380852
176.283783
-127.579895
-143.392899
-147.636353
-89.607536
-75.069099
-76.636620
81.202698
74.867729
47.033054
44.710442
84.885544
59.376648
34.196507
64.051506
55.014050
79.733116
-61.766190
-172.955383
-114.197922
-133.970581
-115.904427
-109.855797
-98.477982
-88.756096
-60.396042
-115.914886
-67.641327
-67.840988
-58.789417
-56.142750
-102.064346
-112.126083
-80.682236
-152.408478
-76.228493
-58.379250
-60.062767
-160.846268
-95.943871
-138.848236
-133.568008
-50.608635
-151.215927
-83.778564
-83.027901
-41.287083
-63.394863
-40.408463
-46.139111
-100.666611
-77.946877
-43.392834
-59.266136
-136.815674
-85.767914
-131.422028
-55.426609
-89.387497
-54.557663
-97.668800
-102.042618
-63.654732
-75.066544
-91.647614
-71.297295
-56.766571
-146.337585
-71.039268
-118.275536
-87.807182
-60.884735
-122.020615
-44.078499
-72.824005
-62.387218
-84.819733
-105.190430
-99.712074
-109.486298
-86.343887
-115.996307
-161.415024
-95.994141
-65.021057
-63.291084
-103.389305
-71.820663
-70.433937
-96.391037
-94.512939
-63.675896
-69.315300
-115.019981
-89.868233
59.947521
65.822609
66.708473
59.645882
-96.419067
-79.351273
-60.257946
-52.526604
-48.745827
-71.808228
-65.976410
-88.511421
-81.405670
-55.926476
-71.252228
76.566025
58.410995
60.326023
60.724346
-58.356403
-66.514595
-64.841820
-132.493225
-68.981270
-89.584305
-161.939011
-62.353428
-107.570366
-57.619663
-87.564835
-52.785446
-130.176270
-85.435661
-41.099854
-108.776428
-81.449623
-56.219807
-79.544281
-161.321823
-58.697941
-63.702015
-58.951218
-59.386509
-50.188267
-165.177368
-71.727379
-92.739738
-59.529739
-121.996094
-57.265858
-104.947182
-76.083633
-74.235741
-110.321045
-92.714844
-117.595360
-85.710861
-61.112335
-70.277687
-102.837875
-110.427094
-153.505463
-108.167717
-56.490509
-120.518105
-112.959496
-105.005753
-104.573288
-81.134102
-115.390312
43.585079
57.917843
58.717411
64.727837
94.191048
-86.834633
-89.506531
-62.204353
-75.271339
-56.467636
-57.422825
-46.826401
-80.009537
-165.684296
-62.738720
-71.181984
-71.529274
-147.945709
-164.904144
-94.055603
-70.930321
-109.887466
-41.849747
-48.589710
-82.120186
-96.009918
-102.853737
-89.542274
-111.327209
-54.723259
-65.954872
-76.623863
-59.852875
-60.402725
-86.952774
-98.478096
-93.545357
-67.466034
-41.487900
-28.920553
-109.248543
-158.361282
-68.890739
-117.013184
-151.696396
-87.916908
-70.193771
-80.391579
-73.893845
-60.268589
-164.291046
-58.298801
-62.862873
-129.872116
-57.875435
-58.128902
-54.959232
-84.821373
-86.379738
-59.976570
-53.773571
-80.201317
-70.722404
-83.840782
-31.195747
-65.306129
-154.724213
-75.579826
-66.413704
-150.786987
-69.854538
-84.811813
-58.267471
-49.345936
-150.605164
-102.530022
-73.798401
-37.110912
-104.771698
-165.373947
-62.843140
-83.398163
-53.505894
-58.031742
-141.010757
-50.043594
-69.628578
-101.351799
-64.394455
-89.280144
-157.760727
-106.469627
-69.045166
-68.136925
-105.755928
-108.833687
-116.811531
-101.541031
-153.537613
-77.919731
-81.620659
-119.852165
-72.359741
-76.284180
-113.813019
-91.365158
-124.575844
-47.434757
-129.727509
-105.700562
-140.430161
-97.334297
-88.457642
-135.373611
-74.823448
-62.240452
-148.943909
-57.884956
-62.042786
-63.695896
-161.108383
-123.137741
-79.513535
-63.926872
-65.620438
-62.208145
-77.489944
-68.175049
-72.623283
-62.056583
-82.762596
-158.161789
-141.008621
-61.327690
-66.992691
-68.160774
-147.094482
-63.735073
-113.918617
-63.218849
-143.002655
-82.178711
-102.283775
-96.515854
-48.627563
-152.869125
-103.411057
-73.361778
-113.564240
-59.953613
-59.531330
-59.493076
-78.531219
-30.888300
-86.311302
-54.799713
-62.622066
-82.803154
-74.891983
-63.788403
-56.589939
-25.628603
-78.974892
-154.209702
-40.718483
-57.760822
-132.060837
-158.805099
-142.968216
-116.124413
-103.368660
-41.065090
-150.763535
-46.740131
-66.821304
-65.668449
-129.208206
-77.558739
-90.574280
-145.158493
-145.617615
-113.056183
-85.372910
-97.527512
-67.219009
-103.866943
-87.455734
-101.827484
-77.804245
-44.171219
-68.510643
-62.148201
-59.986767
-62.380543
-141.418655
-59.986057
-58.594700
-57.726822
-41.420513
-153.209000
-114.689377
-51.100357
-56.271038
-117.916336
-71.530807
-60.517822
-150.390152
-173.714340
-104.189812
-59.585400
-100.173035
-59.944736
-104.516563
-110.366859
-62.259041
-66.116989
-61.257874
-53.781891
-54.254425
-107.433296
-126.021996
-90.703346
-57.935825
-59.776432
-159.566315
-83.946709
-51.811096
-116.494415
-51.409618
-110.239304
-75.410194
-84.972275
-57.955936
-152.462708
-65.733315
-59.825535
-153.609207
-78.679291
-72.975967
-157.385910
-142.073944
-42.340054
-80.428955
-44.916088
-90.345070
-75.516769
-51.078957
-47.471878
-51.904755
-56.283638
-57.806484
-114.609406
-62.164852
-118.839439
-58.102634
-147.218521
-52.435619
-83.188751
-73.803024
-68.752914
-66.455391
-78.361649
-127.863617
-54.037094
-93.371895
-78.571083
-132.543564
-100.770523
-45.586601
-58.880127
-124.940422
-61.952175
-89.976799
-59.759480
-115.138458
-59.081051
-57.015705
-105.907166
-57.644260
-152.718735
-54.944130
-108.037956
-72.767250
-70.687668
-64.754135
-56.586357
-55.612644
-93.600121
-98.242058
-70.410851
-63.856651
-110.337494
-164.545929
-135.632889
-29.962687
-66.328667
-153.069550
-53.912811
-52.494347
-64.190338
-149.875977
-122.516563
-56.238064
-92.821442
-93.285072
-73.919579
-133.018768
-59.639240
157.630722
-58.054813
-59.332962
-100.053360
-59.999027
-105.825356
-130.745605
-17.875992
-57.533752
-52.597317
-54.011612
-51.166561
-82.117958
-91.216240
-140.788681
-54.772087
-58.781445
-65.390923
-60.805946
-110.975662
-63.210522
-68.574226
-60.268124
-74.117004
-67.029892
-71.588509
-164.204788
-93.462891
77.865150
62.266994
76.068634
-74.609177
-69.485992
-55.991016
-58.554245
-121.458321
-135.101807
-64.185257
-56.844551
-77.873444
-61.011261
-123.358650
-51.957859
-61.081776
-64.223106
-74.631859
-69.831535
-92.918839
-70.396950
-74.712692
-87.770599
-113.824883
-60.094276
-125.359917
-63.597050
-57.836018
-68.138672
-64.635399
-79.130753
-66.243851
-58.174091
-124.075272
-95.296722
-89.369957
-79.978477
-85.997139
-77.368706
-73.957832
-67.784218
-57.227741
-73.079987
-74.458321
-94.065529
-92.761848
-58.277260
-38.127323
-143.348343
-64.425964
-47.445137
-72.061867
-79.437172
-111.547958
-56.982597
-93.489426
-101.984871
-89.879547
-42.822964
-124.733727
-110.490891
-135.635025
-123.848946
-103.088799
-121.746162
-121.616089
-70.584534
-69.004532
-52.654072
-56.127792
-154.152664
-40.456497
-53.553703
-60.965267
-46.200153
-63.472622
-71.096825
-71.229027
-67.420029
-81.108269
-56.136642
-60.291157
-105.081261
-70.067467
-59.277523
-122.701637
40.719421
65.774811
38.195827
38.545643
66.194717
-55.488194
-68.834946
-73.222328
-59.154354
-108.188644
-70.330330
-57.997593
-136.417099
-72.016312
-69.141335
-53.852062
-65.401222
-61.019978
-74.499702
-72.140877
-95.329659
-63.662846
-81.998535
-64.419395
-59.493214
-74.595840
-74.849197
-50.352947
-165.175140
-110.856163
-59.725452
-108.657280
-129.737823
-65.145866
-65.792168
-144.279037
-117.600227
-57.781101
-121.252930
-55.982182
-84.942314
-67.611069
-78.615089
-98.638824
-78.860146
-77.506226
-89.950676
-75.970459
-113.703026
-53.634674
-153.645035
-71.078690
-60.246334
-59.447975
-72.043915
-56.869087
-70.031349
-66.171814
-96.697060
-147.098083
-109.699783
-152.416016
-114.222260
-104.541740
-100.135033
-58.113335
-61.093349
-64.827194
-73.468437
-65.033272
-83.294472
-70.571594
-73.869087
-127.788376
-84.671021
157.339081
-65.496460
-85.919395
-90.709167
-95.990433
-108.549011
-136.767242
-20.252441
-40.098148
-139.260452
-146.570526
-63.512375
-80.883224
-66.494293
-67.704353
-131.085495
-55.823448
-37.033958
-80.285973
-52.028427
-91.950829
-150.937408
-88.016350
-123.678024
-60.480053
-172.054703
-87.373344
-121.512474
-119.944916
-100.150467
-40.032066
-91.269005
-157.757278
-55.974751
-77.152809
-87.265717
-88.523018
-101.889069
-66.327850
-98.366684
-69.200920
-75.642784
-102.514389
-63.490833
-114.172386
-58.984089
-160.200516
-61.375107
-100.182388
-116.693420
-86.864616
-61.537899
-64.914421
-64.671654
-153.933411
-67.041092
-84.054382
-61.167809
-57.451492
-63.057873
-86.198311
-109.882858
-132.092407
-86.848434
-73.920853
-115.092026
-58.972736
-103.428108
-90.303352
-30.578642
-28.892883
-129.090942
-114.267693
-52.146557
-58.007080
-99.240311
-67.591713
-60.938179
-58.785782
-86.632477
-67.691078
-125.289352
-55.695110
-82.450279
-76.245819
-50.003025
-68.976120
-61.552193
-65.158936
-59.097813
-143.151764
-64.965530
-101.445862
-85.575424
-89.917313
-131.267410
-91.996017
-88.617050
-36.243694
-93.173477
-88.920120
-69.401146
-61.206524
-90.244102
-74.256882
-34.491245
-52.984180
-58.476490
-117.749138
-64.411713
-49.835716
-70.350441
-70.423866
-69.108208
-65.816528
-68.234589
-76.859825
-60.278481
-51.616676
-66.094391
-127.407051
-45.303459
-135.659515
-111.052391
-77.881081
-65.252090
-90.175179
-44.511410
-102.326187
-79.701714
-110.120735
-86.828819
-66.412750
-145.097000
-63.876747
-137.466156
-88.948540
-111.534798
-94.906494
-118.504623
-59.782909
-30.093142
-53.263844
-49.942005
-64.869049
-160.007828
-138.432205
-74.226158
-91.516151
-53.931145
-61.235538
-59.444881
-149.365372
-153.356842
-61.789917
-76.471260
-140.902863
-71.630089
-57.185253
-63.207378
-128.512573
-60.073223
-68.876648
-63.776955
-140.319839
-60.325470
-67.579971
-20.794298
-73.017815
-54.685966
-43.493397
-87.170258
-59.898796
-118.862633
-75.096489
-59.466076
-67.516182
-55.938217
-88.805649
-87.362442
-55.549866
-54.456589
-85.641838
-28.460413
-95.329926
-66.202263
-112.937538
-73.832664
-50.279434
-66.755569
-71.900482
-78.146523
-58.219177
-131.625214
-62.714027
-70.516113
-78.470551
-151.432465
-112.915878
-141.932938
-75.303352
-80.477325
-96.548561
-84.659058
-173.999390
-81.417496
-111.914917
-64.122673
46.929184
36.460663
60.573654
54.446297
39.859051
91.517807
41.860287
60.388691
46.134357
63.411541
55.120457
81.695000
75.791435
51.860558
67.942307
81.840111
-102.330452
-118.935555
-66.285614
-147.206436
-31.427362
-57.615444
-111.345161
-62.038689
-47.508389
-89.183357
-81.236679
-92.737587
-77.622757
-59.842472
-90.265755
-121.653343
-91.459839
-110.663528
-73.820686
-151.971542
-103.418823
-68.999207
-139.443542
-67.298302
-68.394508
-79.120049
-76.082184
-160.541641
-50.250465
-64.662682
85.895660
-73.506454
-32.171608
-43.356346
-68.138847
-106.602509
-138.155792
-58.611584
-130.909195
-41.793755
-70.787285
-88.725800
-67.296570
-67.197884
-138.975372
-155.486847
-72.485115
-73.130310
-143.002106
-149.723938
-115.254562
-145.849869
-42.853252
-104.539925
-74.504639
-125.149086
-55.901196
-106.670883
-55.446461
-75.736206
-80.344101
-93.041992
-134.135452
-102.756157
-54.700871
-61.205235
-79.895531
-64.298424
-116.638123
-58.248478
-73.737045
-101.067268
-61.045631
-79.266197
-87.714767
-115.545853
-78.431892
-80.015945
-69.706711
-58.544159
-58.728031
-67.933357
-41.876858
-57.677692
-78.599548
-69.742935
-161.235718
-66.878815
-108.872025
-108.462807
-94.837502
-111.829910
-104.950027
-90.952072
-107.542595
-94.426270
-127.551521
-80.018684
-69.236626
-73.116936
-59.978737
-90.229294
-69.479416
-126.366112
-103.459091
-72.869553
-132.611618
-62.712814
-75.788773
-68.448334
-46.577026
-143.259933
-82.773483
-66.333237
-86.496536
-60.498043
-58.368896
-52.496033
-68.740074
-39.783726
-59.234459
-58.225193
-98.312614
-54.906097
-118.498940
-53.136093
-71.203201
-110.864075
-82.310219
-81.855888
-53.990353
-89.290085
-51.671490
-155.022781
-64.125473
-51.962727
-87.042908
-64.201653
-61.917381
-92.057434
-83.341377
-52.987732
-161.560654
-94.897217
-47.676693
-131.305374
-69.616570
-59.905754
-72.229660
-133.228088
-104.269997
-108.938431
-105.968399
-88.858078
-55.651836
-70.551933
-135.758484
-46.706642
-40.713081
-86.071770
-92.522865
-60.975758
-128.819077
-55.602562
-85.201088
-119.686722
-160.231201
-74.246513
-61.083633
-62.768589
-83.394119
-73.409668
-56.617912
-65.187576
-104.437729
-70.442612
-59.113365
-55.547001
-56.075912
-68.864815
-83.454872
-110.463852
-92.223038
-84.418327
-112.278732
-69.767853
-103.521057
-91.873726
-60.762249
-59.533489
-60.780670
-48.591209
-73.499802
-58.285614
-59.594307
-78.055908
-56.130428
-76.267738
-84.029900
-62.704010
-125.847893
-128.123672
-61.727940
-76.117462
-54.581932
-108.766479
-102.850319
-106.215050
-55.253815
-46.494053
-91.125565
-71.820213
-48.290642
-70.677490
-165.571640
-53.755478
-34.706467
-63.943203
-159.794678
-110.191132
-64.496384
-117.848473
-55.233238
-140.434692
-63.896442
-67.163124
-137.644913
-41.383198
-161.118683
-60.286198
-84.858566
-108.285919
-132.516403
-71.241096
-66.668190
-83.559998
-48.572731
-63.785206
-54.155979
-63.983543
-63.862587
-125.383987
-44.756405
-88.029549
-63.972969
-154.636780
-62.447945
-71.531471
-72.453239
-50.784416
-60.860527
-142.429932
-105.676270
-71.445656
-64.110214
-74.400452
-73.002350
-52.487938
-60.379707
-82.985687
-104.421440
-100.964943
-66.568253
-50.583328
-158.937286
-64.518982
-53.072296
-63.362556
-87.102303
-69.358299
-67.801231
-133.357605
-76.337799
-63.605968
-63.305115
166.266632
-73.705406
-121.239952
-81.608910
-96.891891
-66.764320
-69.194992
-115.912636
-109.201561
-59.041523
-39.738384
-64.697128
-151.864944
-59.446556
-69.429039
-44.603127
-69.090874
-67.580841
-69.829712
-163.903763
-97.561569
-59.777725
-69.315903
-67.758575
-66.519943
-138.598740
-61.067654
-54.264641
-64.650909
-68.520973
-64.831253
-57.836079
-66.992271
-134.632172
-56.489296
-86.035103
-60.444519
-122.593094
-75.743484
-62.510483
-72.395271
-62.950653
-133.586258
-56.274128
-143.985352
-145.186447
-72.741600
-44.198650
-51.844559
-67.016777
-56.922932
-62.165310
-47.007244
-64.724396
-68.558624
-107.402695
-89.523987
-56.629742
-118.194748
-78.828476
-132.209457
-147.324280
-89.626122
-157.866135
-108.164124
-105.283501
-100.575531
-134.895630
-117.757042
-96.260231
-120.919807
-69.617149
-105.405319
-91.068153
-96.078911
-95.558441
-59.617950
-94.702454
-148.397095
-28.428959
-97.434334
-76.035004
-158.511414
-65.444168
-114.811554
-59.090237
-68.272453
-45.993881
-48.577797
-55.100750
-79.845879
-61.651741
-55.879135
-76.391533
-64.101692
-70.246513
-147.584702
-99.439186
-134.554626
-67.685722
-95.938614
-97.454048
-58.860157
-122.260216
-99.619484
-68.602486
-69.015030
-79.408974
-70.644897
-34.079849
-60.925877
-131.031006
-84.680763
-113.644890
-26.526392
-87.321198
-66.892303
-61.417728
-60.303135
-82.659836
-60.966129
-110.799461
-146.332199
-71.686646
-77.425713
-100.730942
-89.732094
-113.554359
-159.400436
-109.820229
-119.788506
-98.270462
-57.688934
-106.683502
-94.335274
-136.197632
-67.162895
-163.208298
-64.826813
-168.331299
-41.695728
-42.704220
-139.174377
-64.091881
-96.461189
-111.813263
-67.750504
-80.535652
-156.748474
-51.190983
-70.720291
-117.913361
-50.394489
-62.095284
-72.194771
-57.116615
-51.852497
-66.451477
-154.031570
-60.366669
-49.056190
-56.370270
-63.145866
-144.618591
-91.783691
-94.868881
-47.872044
-148.670181
-57.956364
-149.466766
-143.259384
-112.671852
-155.446060
-67.939789
-114.227402
-80.291626
-62.027443
-59.474846
-26.559752
-87.379539
-153.602158
-60.122028
-54.611568
-76.034599
-106.241669
-89.158379
-67.050468
-60.780083
-117.616455
-71.474472
-164.674042
-24.058290
-57.194828
-167.567780
-150.992279
-69.214729
-103.047195
-59.915638
-143.781082
-113.690285
-58.793083
-112.588997
-68.792145
-68.059219
-49.999493
-46.004543
-146.849060
-159.248138
-80.562393
-61.771839
-94.760643
-60.949055
-69.586281
-118.269470
-141.177078
-120.937248
-139.411957
-88.654762
-55.472015
-147.596573
-85.735237
-66.062340
-67.599152
-101.532623
-61.285999
-68.795036
-154.900848
-91.398964
-151.228043
-112.816299
-75.680367
-114.260902
-91.884987
-99.269226
-107.088539
-61.208580
-68.949509
-117.635155
-71.659409
-48.529697
-55.396164
-84.794960
-60.082699
-93.415283
-114.476463
-110.068359
-141.437180
-93.594070
-156.431732
-72.044456
-47.042667
-73.277817
-72.408592
-48.966728
-67.345978
-56.034851
-67.295525
-58.167419
-63.448299
-78.625511
-59.650307
-74.431999
-59.281601
-79.695076
-59.988857
-66.734795
-132.388504
-41.966137
76.210609
56.337891
53.669243
55.289570
55.352421
58.887680
86.661942
-67.511963
-95.520195
-30.340429
-60.688904
-67.770615
-50.096111
-85.708221
-75.480774
-61.651852
-112.364723
-58.644016
-133.185944
-127.504532
-83.944557
-87.765022
-87.052864
-111.674942
-50.811409
-62.047047
-107.449776
-101.937561
-66.509056
-110.799202
-93.109123
-134.035568
-112.097267
-99.345810
-57.944363
-61.773388
-76.392120
-75.148277
-56.281605
-58.135494
-162.515915
-59.539856
-79.826782
-43.911121
-55.517471
-86.374268
-164.825882
-78.011780
-70.687431
-151.942627
-110.217300
-132.309784
-57.484646
-39.674572
-115.797707
-60.088737
-71.530800
-62.335835
-72.965942
-48.817009
-134.042343
-143.813202
-57.466648
-67.040344
-64.549568
-111.083893
-52.171295
-63.215229
-91.039192
-104.467514
-53.738346
-26.912947
-61.049076
-78.724045
-53.336826
-49.422470
-111.742500
-96.843712
-90.579720
-80.028854
-71.112183
-69.826660
-66.979347
-60.323483
-51.204571
-60.836483
-86.260338
42.567490
77.292198
56.570183
76.500717
60.450558
72.497131
-65.381409
-83.718346
-84.108589
-117.020546
-76.920441
-45.226360
-53.309582
-69.854118
-56.341164
-152.336426
-60.201866
-163.385757
-78.992195
-157.585724
-127.529106
-59.528564
-70.652924
-138.437988
-118.063240
-68.903084
-73.111076
-65.778885
-139.343002
-71.553513
-108.064041
-101.718323
-103.375999
-49.593098
-78.003212
-22.276148
-69.162163
-67.173103
-81.826576
-51.056931
-56.992844
-21.892071
-54.828815
-75.483665
-80.288200
-117.027992
-94.664513
-85.807922
-113.622223
-129.666183
-64.987892
-54.142349
-60.233059
-72.428917
-115.963097
-36.224510
-65.151993
-83.299896
-48.287678
-89.303322
-129.780350
-142.001678
-60.838814
-70.882973
-75.723549
-78.817787
-61.175694
-59.629623
-53.166615
-115.447800
-58.968662
-61.120975
-99.997192
-78.473251
-157.358459
-149.327362
-61.492996
-63.238628
-74.953819
-152.795868
-95.725891
-53.486988
-50.070206
-142.827637
-122.582161
-67.015785
-50.531162
-51.684479
-62.726261
-50.786366
171.423798
-57.127048
-61.503132
-145.306946
-78.121880
-86.415146
-137.664062
-70.340714
-65.460625
-65.700233
-57.347565
-65.606064
-78.255898
-84.488869
-82.523598
-147.179428
70.428696
51.197830
42.636478
58.565605
74.912468
58.823101
65.892632
71.654106
65.119499
58.098495
66.202026
56.343239
62.026257
63.765228
93.816803
50.267609
48.580826
78.523888
71.521515
74.139488
63.479992
73.389931
75.943764
66.390198
48.936050
78.408722
76.191551
-59.811012
-52.435837
-101.809319
-102.927223
-101.678482
-64.407310
-104.543617
-48.845005
-97.888321
-68.032616
-54.349884
-62.802910
-34.365711
-73.310577
-118.996696
-32.684902
-74.907112
-166.232437
-63.675144
-36.565601
-131.883026
-137.799698
-59.550442
-64.533539
-99.798485
-107.982704
-128.378906
-53.584164
-90.860069
-60.750221
-144.144699
-84.515396
-140.473984
-101.465958
-76.887138
-53.460510
-161.356766
-72.194710
-86.112968
-83.779465
-62.853069
-54.948009
-161.582596
-71.177292
-21.706314
-44.792408
-137.340591
-132.578201
-80.793991
-65.377159
-91.279823
-154.304626
-94.072243
-60.095470
-140.815308
-46.078583
-68.986275
-84.160011
-150.867538
-41.574627
-62.246407
-76.837914
-71.764885
-54.672447
-85.159668
-82.252907
-96.570900
-71.620155
-41.281071
-78.135414
-87.586853
-101.407494
-62.157314
-62.586296
-101.266380
-145.250702
-54.265743
-124.824104
-99.151039
-101.530327
-60.831444
-88.025642
-70.696854
-120.491035
-64.769112
-120.571793
-90.282837
-136.007248
-64.386482
-121.952820
-65.713654
-65.584282
-123.157402
-162.727234
-70.769104
-57.943687
-52.587090
-57.481358
-56.766037
-72.354576
-160.705322
-76.579689
-58.006130
-81.678383
-60.574173
-94.340210
-48.727600
-90.781754
-120.924110
-143.928543
-101.786781
-68.717484
178.836502
62.446476
64.266289
42.546703
48.221848
85.629440
54.122356
-65.604179
-103.998550
-83.075157
-77.537460
-90.574448
-61.111763
-96.282707
-44.306293
-91.049141
-50.520168
-87.982094
-51.494328
-67.530624
-74.187531
-59.733746
-62.535583
-54.503452
-128.554718
-74.150459
-109.361176
-101.506493
-71.191246
-105.430916
-80.271591
-61.586876
-72.061775
-128.676285
-100.326225
-67.111839
-64.476982
-165.147018
-163.896988
-56.491600
-70.433907
-110.246010
-130.660675
-107.998260
-93.223083
-147.218979
-74.613884
-61.597580
-73.601593
-107.260765
-61.714962
-170.279846
-93.592468
-60.493656
-92.988007
-124.270302
-112.950111
-144.409790
-40.346817
-64.422295
-147.056229
-82.869888
-63.367138
-52.440327
-62.191418
-68.103806
-53.902725
-148.861343
-66.799782
-61.694473
-62.801682
-88.740326
-55.469078
-74.815941
-61.749012
-103.545898
-78.708366
-65.330658
-79.440186
-79.337257
-78.920509
-68.657539
-124.792358
-90.245216
-63.046951
-41.243298
-86.576057
-116.031395
-59.432739
-63.955627
-42.028637
-76.530243
-64.040398
-87.612167
-34.572578
-155.777786
-55.039131
-94.619873
-63.587692
-120.300499
-104.866028
-75.612427
-135.303146
-72.528824
-61.725742
-56.570332
-67.901581
-75.319679
-107.689575
-124.434883
-54.534233
-35.793663
-126.524658
-154.754913
-76.994202
-68.993172
-134.948334
-47.908279
-130.978683
-52.154678
-32.319054
-20.835747
-66.276779
-140.917801
-164.985199
-78.537727
-103.400734
-155.516388
-106.554146
-99.606148
-68.060417
-134.154633
-142.588928
-59.967125
-68.714691
-140.509277
-116.972198
-117.294777
-107.918549
-52.946129
-61.214905
-83.896805
-65.362083
-125.100670
-93.830460
-137.426697
-65.741623
-149.576111
-70.288902
-74.431442
-50.608917
-70.846443
-58.598934
-64.682877
-114.025482
-57.540092
-83.724274
-108.803329
-50.193302
-70.760567
-57.042381
-151.624725
-60.820004
-64.484177
-50.484478
-155.010193
-76.097336
-70.909668
-31.870415
-52.591740
-107.742622
-57.632225
-115.826912
-88.172745
-109.988838
-74.581894
-45.427086
-43.330425
-79.715660
-128.230087
-61.707520
-146.961792
-61.521362
-76.380074
-78.943848
-52.639847
-55.404530
-119.846603
-66.198586
-47.064598
-63.134754
-77.820053
-61.821758
-72.507248
-51.672405
-146.870499
-100.083519
-70.467590
-103.657097
-60.129063
-69.618828
-85.557747
-135.139542
-74.008591
-157.853287
-77.858528
-80.597763
-74.532677
-46.147305
-64.025169
-64.741653
-156.944275
-142.512939
-92.057487
-59.986965
-70.777824
-95.133888
-95.110481
-104.609962
-114.974876
-105.853050
-164.473145
-118.358208
-103.899879
-71.650940
-96.635925
-116.718117
-91.224121
-156.927231
-47.392853
-61.440746
-82.145119
-100.758293
-163.303604
-70.565140
-43.643402
-72.700592
-86.948647
-60.468372
-93.817879
-63.545811
-57.269985
-64.249207
-29.113831
-76.203087
-106.122269
-101.249336
-89.499191
-84.295937
-62.301914
-88.942833
-79.002640
-90.250633
-57.744152
-148.791107
-69.886543
-51.221153
-87.764221
-72.826050
-152.845612
-61.801876
-57.313431
-107.499290
-96.829796
-112.449333
-96.451027
-84.358009
-56.900978
-60.994633
-62.656326
-58.984539
-61.330521
-59.309078
-133.913086
-63.650982
-69.736923
-73.989296
-75.627083
-77.023315
-67.979630
-151.048218
-122.992477
-58.104130
-77.801559
-58.563221
-106.616234
-155.210739
-102.736916
-69.106995
-138.249329
-78.762131
-64.236137
-78.730331
-102.437912
-51.799107
-65.435844
-60.543434
-70.373627
-77.333557
-41.869076
-61.476761
-63.284130
-79.111412
-133.838455
-71.909828
-64.908691
-56.535305
-56.660767
-69.863190
-97.326866
-62.852352
-86.765793
-79.708717
-123.980988
-72.068962
-118.406189
-64.056793
-97.833870
-121.006317
-108.877251
-61.862373
-70.798111
-62.423508
-109.780151
-151.300812
-96.579079
-92.696671
-39.241180
-74.809616
-57.843666
-123.965889
-77.779846
-95.070892
-110.185745
-121.258339
-63.666088
-88.008224
-67.401093
-85.311493
-82.921005
-88.080299
-63.713184
-68.849693
-70.422371
-67.820145
-63.419579
-82.341499
-111.236435
-65.398148
-122.879181
-72.719269
-61.488194
-74.991768
-67.724358
-73.233940
-82.403381
-48.561325
-63.279427
-60.501991
-78.595932
-62.518337
-71.062035
-89.327118
-93.234848
-50.827602
-57.448589
-31.476837
-105.025223
-99.259689
-56.277168
-128.067459
-158.336823
-88.665321
-32.376148
-79.424492
-83.695190
-103.786491
71.083511
55.975296
-62.590267
-90.672569
-66.162041
-127.096794
-55.652641
-66.316818
-88.621330
-132.339554
-61.168903
-90.000015
-116.025810
-66.699463
-134.308929
-74.009575
-152.128235
-52.173317
-121.713776
-89.443069
-82.756927
-62.219387
-68.575577
-56.810326
-123.302559
-160.488159
-64.425148
-93.860092
-116.638779
-68.158371
-80.228302
-80.631447
-68.545670
-122.077110
-72.896492
-65.716751
-61.927910
-148.848892
-117.242966
-84.229790
-162.449829
-42.704742
-114.870003
-87.969353
-89.066399
-121.937500
-124.897881
-141.355438
-59.734112
-65.526581
-88.956184
-23.613758
-110.663406
-148.823441
-87.492256
177.347885
-145.313004
-53.392574
-137.036453
-71.965858
-144.331024
-151.924225
-89.749138
-67.351349
-73.241333
-91.978485
-135.354767
-63.535686
-86.371361
-80.418716
-62.972530
-65.706947
-123.615448
-141.711777
-70.096970
-65.564789
-59.853458
-146.001602
-77.226265
-55.136803
-72.574539
-65.352875
-85.135635
-151.761627
-98.791107
-102.655853
-100.613266
-132.391373
-122.687119
-117.446983
-95.958878
-91.585419
-104.508270
-90.426651
-86.003296
-103.116257
-75.364380
-116.372963
-100.010895
-106.556770
-82.057312
-51.217312
-148.970306
-60.498604
-59.862404
-56.795387
-142.622482
-90.452614
-72.283318
51.883244
62.777946
42.138714
78.779625
55.039726
-71.823685
-97.823288
-72.664185
-83.796707
-55.036106
-137.947266
-51.150120
-158.492859
-123.800072
-121.839119
-131.533310
-58.535133
-84.903008
-65.048546
-152.826401
-86.703484
-119.965515
-60.098873
170.985382
-70.294861
-61.557308
-157.822037
-69.324997
-118.098801
-67.942528
-108.271156
-115.179962
-115.072517
-95.033775
-123.750359
-129.498657
-57.304237
-58.642601
-49.582783
-152.369858
-63.988495
-102.323975
-65.933304
-45.246613
-115.209534
-56.278362
-88.030289
-68.800278
-42.308338
-73.917488
-79.013191
-149.492081
-115.007317
-71.539604
-161.707672
-109.580597
-77.264915
-57.515068
-98.327148
-121.789505
-131.878006
-61.158535
-61.343170
-86.310265
-84.645508
-126.217529
-142.812164
-113.253395
-95.668846
-43.830391
-51.029320
-50.001263
-73.026833
-62.815586
-81.261147
-63.147549
-48.387585
-93.425354
-114.152313
-71.337830
-105.274483
-105.645409
-55.182365
-170.336975
-80.771248
-141.417145
-53.982162
-47.175552
-57.435001
-137.732285
-35.336483
-77.957680
-101.939980
-28.014881
-121.054840
-58.127052
-153.669846
-61.263653
-71.993752
-69.014992
-134.369141
-99.424149
-61.115955
-107.294052
-92.095375
-63.102741
-66.884720
-62.515480
-107.058266
-136.865326
-171.920242
-74.746162
-54.076870
-80.495010
-64.006996
-77.909836
-82.595146
-72.041222
-130.604233
-157.111282
-101.164047
-127.872978
-94.640915
-126.348793
-148.763855
-26.693764
-77.413109
-147.590515
-58.379276
-77.241905
-148.684921
-68.678589
-55.899639
-89.695068
-66.072395
-71.281349
-56.165012
-95.727989
-59.180771
-92.045952
86.268318
59.413509
-55.616241
-119.008858
-164.905075
-108.873711
-53.432350
-108.451462
-152.875305
-61.842552
-93.307159
-59.857548
-70.857521
-73.973404
-82.233803
-99.506279
-139.870850
-100.931107
-147.501831
-63.665405
-144.765030
-116.283264
-64.532356
-47.165215
-159.375610
-52.593575
-80.749229
-64.050804
-119.306404
-58.443916
-146.214523
-95.638527
-19.115835
-93.076241
-135.061569
-123.103577
-76.600189
-79.052994
-55.848297
-94.479553
-77.818985
-92.936073
-60.504272
-64.418137
-41.095680
-74.053955
-60.310287
-116.207413
-99.527710
60.332664
-91.033737
-150.522079
-48.190655
-57.477806
-64.220818
-147.630066
-78.604431
-123.483246
-60.352436
-75.212769
-104.492279
-66.888107
-128.047623
-135.668427
-150.656723
-154.260452
-84.546730
-76.039291
-93.998558
-135.227997
-61.845379
-73.645103
-59.376640
-69.097130
-67.405388
-76.327370
-148.207932
-58.003937
-135.982330
-41.680111
-40.424423
-81.660591
-52.660751
-52.504974
-64.463570
-67.558258
-149.365417
-65.038193
-84.937218
-115.168869
-58.836456
-75.233864
-130.789810
-62.872433
-59.669136
-153.244324
-140.177032
-67.075127
-64.747826
-64.980881
-50.379906
-93.610474
-157.898865
-62.456497
-71.175102
-143.069595
-114.539970
-76.997490
-60.954723
-56.055908
-117.356766
-46.603203
-100.012352
-93.561714
-160.519485
-93.283279
-67.835052
-56.191784
-115.987617
-133.442444
-97.375229
-146.180359
-111.106995
-105.434593
-75.138504
-58.785728
-163.619293
-63.603676
-31.017851
-61.170677
-64.781334
-122.442879
-57.145054
-125.425957
-56.855450
-84.491898
-62.822109
-56.807266
-64.352936
-112.661392
-73.925484
-103.063942
-55.898075
-78.516510
-80.076164
-126.961929
-94.094597
-120.094170
-96.169273
-116.215034
-117.429657
-63.094612
-93.951370
-101.438980
-129.971085
-78.171272
-68.061462
-86.314766
-52.787758
-83.204224
-120.666527
-51.722446
-108.588264
-77.356400
-62.418392
-74.555679
-66.256294
-59.914211
-67.980896
-59.513451
-70.557449
-92.230652
-122.436241
-78.854904
-54.414333
-70.820396
87.716148
66.631187
82.901291
53.081467
48.263359
-39.409821
-118.984032
-56.878094
-65.946121
-64.258408
-71.351112
-88.837746
-61.396915
-135.496399
-164.925430
-83.828270
-129.848618
-142.661880
-61.618267
-48.366875
-76.983727
-82.510010
-52.027836
-75.221931
-50.631306
-67.177147
-64.287811
-141.021942
-53.821823
-60.008099
-85.733246
-79.867088
-73.374001
-57.072739
-42.992020
-61.624294
-155.062469
-88.084953
-149.858078
-60.678535
-59.149265
-120.614410
-82.633041
-66.677734
-42.347218
-38.807850
-68.915108
-72.325569
-142.003006
-142.868866
-80.964554
-66.092171
-171.712097
-139.866898
-88.971794
-63.062683
-131.847076
-91.841461
-173.171097
-53.901497
-79.161285
-69.395302
-72.011734
-57.277527
-40.846172
-64.767998
-91.961235
-81.297729
-66.920525
-138.960709
-127.598434
-67.015762
-127.036140
-97.606644
-69.790916
-136.505951
-146.079514
-63.412674
-164.011871
-152.726898
-134.524841
-73.195625
-102.547531
-115.960785
-111.003952
-166.011597
-83.709427
-91.631966
-141.040665
-97.089272
-111.036789
-96.403442
-81.036285
-61.795784
-61.275810
-65.815788
-74.889130
-71.273788
-136.680511
-60.179714
-157.320770
-96.990425
-81.363770
-69.316650
-72.816246
-79.660355
-118.297165
-86.700439
-54.070763
-86.816879
-77.311897
-86.846603
-69.362816
-92.558716
-62.252048
-72.970764
-66.034966
-159.444122
-67.885887
-87.421669
-52.944637
-104.234665
-61.200016
-66.521149
-59.466499
-142.864227
-63.746235
-64.169716
-62.391201
-64.570763
-52.736912
-155.917145
-54.271496
-91.113922
-60.873783
-44.235046
-36.273319
-104.979317
-73.528275
-71.462189
-73.149513
-146.072647
-65.769608
-82.056618
-75.876717
-70.712898
-95.344154
-95.205643
-119.466492
-72.881500
-119.413063
-69.868790
-123.147827
-61.422363
-57.795471
-89.066078
-101.108574
-48.673496
-102.666397
-72.776184
-138.244598
-57.194820
-83.875847
-80.918381
-52.278187
-67.855042
-79.502357
-72.840889
-75.720345
-53.474762
-57.766151
-60.366043
-55.552052
-67.629471
-58.768291
-58.578609
-46.577938
-66.186867
-146.714050
-140.207932
-138.420242
-141.187317
-135.175919
-132.166306
-68.507996
-102.764297
-91.445000
-66.700935
-146.270813
-69.665794
-156.907608
-146.680557
-103.053070
-104.627945
-62.317379
-43.762150
-67.138443
-72.989548
-53.890404
-64.445465
-86.775917
-74.199554
-90.641731
-96.312866
-65.467850
-91.092865
-96.555855
-99.793198
-50.292320
-162.874390
-91.880470
-64.903824
-85.791512
-61.831638
-85.765366
-75.477394
-97.591934
-98.485031
-108.476486
-112.004005
-102.678230
-75.886932
-92.143982
-74.114639
-64.003181
-60.994106
-65.468758
-69.800186
-64.615372
-72.200706
-61.966915
-63.794353
-65.629662
-44.491676
-150.033478
-144.804276
-59.111713
-155.167496
-63.315384
-54.130371
-154.161621
-75.095627
-156.729843
-35.326408
-73.388748
-71.737511
-76.790184
-52.093445
-147.619293
-60.378365
-85.224113
-143.132477
-81.959618
-62.977989
-59.633915
-99.418068
-147.417007
-42.796200
-73.995689
-77.181305
-178.194733
-43.093063
-18.129038
-112.521896
-65.215019
-82.614632
-67.835075
-81.979561
-138.605484
-92.960548
-145.407272
-57.403927
-106.250267
-103.135277
-104.975685
-62.343189
-62.766964
-81.226006
-68.965645
-68.987061
-82.862541
-115.553909
-112.147972
-74.309616
-115.758720
-51.889809
-117.805542
-60.217731
-138.697235
-126.232109
-95.708519
-71.771469
-64.833374
-67.845329
-69.694077
-62.462471
-109.564323
-159.892960
-131.265411
-77.716446
-57.992123
-127.839607
-50.900227
-72.115685
-67.435791
-171.349701
-62.333702
-85.881828
-134.463913
-45.505787
-54.234726
-94.059631
-174.780960
-62.693928
-67.654388
-93.362480
-62.864681
-89.591721
-25.057888
-57.526199
-55.211903
-66.566025
-156.295624
-72.931534
-57.922249
-80.138885
-49.465115
-61.930012
-110.771774
-127.125839
-92.418503
-120.150002
-121.643135
-77.547874
-142.857819
177.812500
-79.507965
-126.900673
-109.244286
-62.150230
-66.835075
-125.024910
-38.531193
-151.586563
-156.671432
-143.590332
-44.355072
-53.958267
-58.009407
-129.298676
-48.470871
-59.233875
-70.726265
-84.079842
-58.657143
-85.581108
-60.310928
-52.274845
-54.728249
-42.900444
-67.501801
-109.132118
-94.439766
-111.109100
-166.804153
-110.617455
-147.816818
-138.467819
-60.554718
-74.711395
-53.446449
-91.567169
63.712917
63.173496
-55.806820
-55.009045
-71.202927
-95.003990
-152.493362
-83.019493
-66.339622
-124.814514
-56.143536
-68.993446
-67.275574
-64.062393
-66.776276
-142.783081
-86.646484
-82.946922
-51.571915
-126.205070
-78.529869
-146.631592
-57.270962
-66.355370
-120.079308
-125.479858
-98.117027
-43.375546
-98.909744
-149.504684
-64.703506
-107.761047
-169.751831
-110.039574
-113.272850
-80.684784
-152.955307
-72.784012
-71.454636
-58.560215
-50.301620
-64.392105
-163.159256
-77.885391
-105.676613
-62.397175
-118.260757
-106.637321
-81.718323
-138.908646
-76.967331
-62.926426
-86.479980
-48.932938
-64.981682
-127.202049
-105.791031
-102.317604
-54.430893
-58.863686
-79.419724
-39.853897
-117.370033
-65.741440
-124.190811
-42.217880
-76.795151
-72.644798
-54.443951
-74.697960
-105.781586
-78.728653
-87.922791
-55.540379
-63.322803
-141.296341
-49.418522
-60.903839
-64.536652
-55.530445
-67.658020
-116.464569
-126.207710
-54.328999
-124.363747
-141.001633
-62.084721
-78.472473
-46.973286
-144.652542
-50.452923
-79.672981
-41.081093
-93.697083
-88.068748
-129.759537
-71.161354
-50.413902
-74.842598
-59.191284
-137.915253
-142.973480
-63.734089
-49.559139
-82.033546
-70.752724
-65.426216
-64.934021
-54.857159
-127.199921
-55.831509
-66.769173
-62.629845
-79.347206
-60.646271
-111.658577
-78.953117
-43.660614
-159.195541
-115.049858
-145.968918
-59.520443
-121.600990
-58.917480
-109.653656
-68.311989
-33.021019
-175.729034
-87.744263
-76.826294
-87.423180
-55.467033
-60.277569
-54.616890
-68.640739
-49.104111
-57.619267
-115.589920
-59.500549
-89.507591
-111.317574
-113.142372
-67.294090
-57.824753
-101.285645
-131.361313
-72.942352
-126.070984
-73.962349
-72.183235
-72.378571
-129.799622
-161.958191
-62.961227
-78.455696
-79.431297
-65.294266
-68.811508
-99.389000
-118.431801
-19.402704
-136.225281
-54.063015
-55.852612
-84.513687
-77.001373
-118.402390
-120.594757
-117.485146
-153.628738
-105.107933
-93.080978
-91.195656
-60.915443
-102.953903
-68.995331
-147.668549
-84.549408
-36.808388
-75.404823
-51.448196
-52.785561
-66.529457
-121.613426
-80.842552
-76.785965
-157.871521
-61.302357
-64.119118
-65.724632
-144.863907
-54.662712
-59.988880
-83.995560
-77.710030
-62.876163
-55.385555
-154.593872
-62.475155
-68.862061
-134.315933
-159.318420
-78.410255
-94.134018
-80.251350
-80.418755
-64.195068
-61.570969
-86.140953
-87.153061
-56.065620
-72.313812
-67.135208
-64.272736
-67.445930
-61.573750
-63.985973
-49.145229
-149.758820
-107.192490
-157.262115
-63.983814
-108.097557
-85.335030
-60.829258
-43.627163
-53.877327
-143.691055
-63.241333
-58.261776
-166.809860
-56.525631
-46.815536
-84.112091
62.650440
85.795753
56.138496
38.335102
90.863876
93.927742
82.646248
45.354843
-58.596348
-117.325432
-52.833099
-61.973309
-64.115479
-64.211807
-77.642609
-59.790134
-161.675125
-56.126644
-124.060760
-115.415489
-47.905567
-115.767395
-132.769669
-57.128540
-79.849632
-73.113503
-45.880173
-56.599152
-60.358780
-53.479149
-62.360313
-69.674507
-62.422878
-62.425598
-68.834007
-71.265770
-51.294621
-134.295242
-153.951981
-69.910667
-158.515762
-55.850578
-88.771202
-70.399452
-94.078392
-112.524818
-92.651337
-73.555939
-147.989166
-77.543213
-137.148376
-115.515297
-84.737411
-76.299767
-76.160187
-121.171021
-71.747475
-73.325821
-150.567902
-109.679665
-88.104218
-57.254543
-101.340790
-157.318726
-60.828732
-139.827728
-56.161644
-85.225922
-66.079002
-105.341766
-65.554352
-103.290512
-94.794617
-150.209030
-94.034149
-73.314278
-173.368088
-91.146271
-74.550125
-105.536484
-142.776932
-56.682381
-78.349586
-117.389633
-51.727890
-121.796661
-127.006416
-127.409142
-60.591553
-74.213211
-106.200188
-50.422009
-59.163750
-100.896530
-128.222717
-134.517227
-146.892746
-53.969227
-53.051498
-60.941841
-105.293839
-93.430077
-110.406013
-99.097504
-62.215767
-121.529030
-85.203407
-128.362305
-89.579971
-104.634079
-67.550529
-63.948536
-49.454853
-73.922020
-90.767937
-44.123001
-70.247856
-162.500031
-86.718872
-62.400162
-51.386654
-91.522644
-51.657845
-148.475510
-77.180412
-59.485310
-127.219223
-63.025658
-65.925591
-78.069794
-79.927040
-63.134884
-99.101952
-124.724258
-90.339157
-88.463646
-80.229469
-54.240517
49.110939
76.928864
58.998501
58.031250
-120.847786
-64.829239
-58.665955
-62.829731
-72.057335
-153.662643
-72.293434
-55.815819
-62.005272
-64.569138
-138.185562
-158.081909
-60.239559
-89.423538
-92.554649
-21.136662
-150.523468
-79.279205
-65.673622
-60.019943
-93.263451
-47.341473
-139.162766
-51.081963
-78.054718
-75.709686
-62.982906
-52.705929
-55.592598
-130.882355
-135.720749
-50.464561
-29.275309
-59.524624
-116.758156
-87.019028
-115.332603
-82.004021
-54.229763
-60.122211
-66.709717
-140.426559
-91.136383
-58.108910
-67.133652
-84.878326
-105.835083
-88.614876
-101.523582
-63.179279
-125.113991
-54.203686
-91.853928
-146.853378
-69.711990
-82.136238
-169.399063
-66.301949
-80.607643
-32.961517
-80.206894
-99.698967
-148.198029
-122.694244
-57.467434
-61.105412
-56.888565
-73.586586
-51.333931
-69.556580
-80.224121
-60.745815
-63.419437
-52.777767
-62.549038
-68.265823
-110.117340
-102.160965
-59.006008
-83.213242
-75.832870
-92.478401
-96.351082
-81.038925
-70.104172
-61.171703
-71.487099
-60.449253
-63.585991
-60.746956
-157.450043
-120.776031
-130.190918
-99.234230
-99.971092
-94.271629
-60.317028
-104.846870
-124.633102
-55.802624
-71.853462
-42.940224
-55.718472
-69.636383
-150.204910
-66.712730
-124.661179
-72.701202
-44.401470
-65.364662
-58.028145
-73.279160
-172.555908
-82.889153
-149.505600
-86.652672
-58.634529
-64.462105
-72.345520
-62.370914
-61.631786
-159.438568
-66.630424
-94.260857
-123.337585
-96.994751
-94.664413
-75.010674
-92.904167
-47.990631
-74.491051
-109.686928
-117.188187
-163.173889
-99.350319
-69.431679
-156.202286
-136.380341
-106.488663
-64.861839
-70.963028
-58.041973
-69.730736
-98.836540
-55.707153
-88.863228
-95.039497
-110.681763
-90.302315
-144.112122
-133.126541
-56.725986
-71.799500
-65.321556
-164.003372
-68.196503
-95.506943
-115.694176
-104.997581
-66.954567
-59.819572
-73.063171
-60.223244
-102.400688
-70.810005
-39.744995
-73.171837
-56.190392
-112.070160
-48.218464
-62.376762
-57.952274
-90.729996
-75.158936
-74.832832
-72.628105
-53.418285
-55.647526
-62.657394
87.220108
80.666534
60.537426
-65.640892
-97.884315
-54.621265
-28.138649
-67.066399
-57.934078
-56.165665
-63.460335
-47.277393
-124.541702
-84.364342
-110.807549
-61.927429
-65.942116
-83.746704
-87.724442
-72.564995
-76.595062
-73.849731
-90.940460
-78.449242
-59.297371
-70.682632
-84.064484
-74.592796
-61.934525
-138.737122
-52.108219
-67.351562
-57.461006
-69.550049
-56.766342
-68.166496
-115.778587
-76.796005
-61.373753
-98.864792
-75.977760
-87.289841
-79.649635
-76.775124
-63.247787
-61.990364
-80.143036
-131.113785
-65.469856
-84.987457
-31.090773
-116.479660
-64.603241
-68.216187
-136.882339
-68.008636
-45.445946
-104.687225
-72.933266
-50.553177
-55.718414
-92.963272
-158.819046
-93.166679
-120.283379
-130.198715
-99.742165
-120.755798
-125.837456
-121.790268
-50.358547
-84.006348
-92.562317
-59.458595
-118.079590
-109.800240
-62.617416
-65.991737
-128.058182
-154.149323
-141.186295
-60.737011
-20.237125
-47.295181
-63.372623
-65.313805
-68.599228
-63.542149
-148.959885
-56.043282
-66.945282
-45.982616
-125.521523
-67.597504
-70.858543
-58.226074
-129.734070
-54.213158
-96.069130
53.709538
86.475029
59.201283
50.753281
-47.837406
-132.423325
-103.371017
-62.013126
-125.214302
-93.430687
-103.975899
-52.043022
-151.952103
-65.489830
-57.658958
-44.408485
-101.876572
-89.730400
-113.310555
-83.343033
48.500679
66.551682
40.999874
-84.533173
-58.854851
-71.869133
-151.244400
-103.373886
-78.907372
-68.454720
-65.288925
-106.898026
-83.596428
-61.764946
-155.042068
-45.415939
-160.611313
-57.545235
-50.250244
-47.565266
-88.320244
-112.783058
-114.042336
-54.953003
-82.693222
-57.765182
-112.732674
-73.097725
-72.160660
-60.022415
-65.524330
169.290054
-120.044846
-89.035728
-84.826057
-92.720848
-55.658043
-131.030609
-89.971771
-27.936169
-154.071426
-64.620850
-58.229977
-67.832970
77.130188
161.599350
-53.251396
-63.290737
-50.017677
-65.144127
-149.928818
-68.253487
-93.353584
-75.888901
-105.654877
-82.703270
-84.057556
-66.391815
-71.160599
-94.807976
-119.858131
-62.662773
-63.451622
-49.758774
-66.541054
-58.261604
-65.885460
-69.495361
-66.702835
-108.165321
-87.546059
-74.326706
-58.614063
-73.448067
-127.155441
-97.565414
-77.083511
-90.632355
-74.264847
-138.836044
-70.734009
-62.688293
-55.632263
-163.074951
-73.355766
-94.928200
-34.534401
-61.225758
-63.541069
-57.495232
-91.264221
-93.001961
-104.955704
-86.767891
-120.539444
-130.906174
-76.990814
-11.635113
-58.402760
-58.770271
-126.444702
-69.360268
-24.834667
-89.573433
-147.943558
-134.774323
-44.828129
-61.027191
-91.819305
-55.945114
-70.631050
-110.601166
-55.644260
-65.150597
-47.918285
-132.020508
-157.624588
-73.110146
-75.581291
-76.110344
-119.846970
-142.525146
-79.025063
-81.180717
-53.976185
-140.239624
-164.096039
-42.962296
-89.964867
-68.924301
-78.531479
-54.123047
-74.810501
-123.346130
-55.946659
-69.163704
-55.471710
-153.544067
-71.252365
-81.769211
-74.519409
-60.536583
-41.888206
-106.053215
-60.711937
-45.213486
-92.622871
-60.610466
-94.481880
-127.066467
-103.953148
-151.278336
-75.742561
-63.829277
-116.187317
-70.566246
-108.636353
-103.948517
-102.043716
-97.140701
-41.706085
-71.870712
-62.513069
-147.182510
-57.611332
-156.682739
-133.539932
-115.209930
-55.386051
-51.266071
-171.393631
-71.070244
-70.270851
-113.364830
-104.199760
-54.805840
-160.850815
-85.930405
-138.772537
-67.882484
-55.667835
-74.434998
-57.019398
-115.144058
-57.539833
-127.055511
-75.783600
-79.522141
-58.181549
-128.496750
-59.349491
-57.212536
-54.357861
-54.361118
-56.465252
-56.397495
-64.334755
-88.336723
-53.866772
-64.418587
-64.862633
-100.519058
-120.206024
-110.172096
-90.115074
-57.344040
-112.380341
-60.744331
-108.212830
-70.731354
-59.233166
-59.276833
-62.168114
-151.247284
-79.532402
-124.796524
-131.107437
-66.394600
-89.597206
-58.281586
-57.169167
-58.963585
-72.920952
-101.879829
-97.663406
-91.425278
-58.042557
-57.399418
-70.445190
-57.318111
-74.875053
-53.705410
-74.785744
-82.329926
-55.953194
-44.703693
-71.250160
-74.800262
-125.051811
-98.316475
-127.143555
-109.417442
-122.953178
-130.882858
-68.305992
-82.993240
-68.525330
-129.025436
-76.749580
-70.875221
-112.120674
-59.404720
-160.504211
-85.894882
-90.335701
-147.261993
-49.741909
-68.211357
-57.793163
-151.368805
-80.166954
-164.726486
-67.098190
-92.063324
-143.832458
-104.070984
171.068649
-89.347595
-111.991570
-104.933777
-99.026497
-91.175873
-113.539047
-76.742134
-109.621758
-60.357647
-136.322174
-68.664711
-74.506493
-58.119949
-65.115036
-156.672577
-147.231964
-96.659996
-135.588287
-85.363335
-63.194977
-57.100796
-70.501480
-76.854561
-66.611885
-104.256104
-72.297661
-89.947578
-118.819252
-105.297119
-116.453575
-109.836235
-94.324303
-99.746056
-117.183121
-79.765915
-60.502941
-54.702423
-69.441185
-72.972511
-75.226944
-70.628372
-61.003067
-33.688740
-35.698868
-39.057461
-124.118561
-70.563103
-65.803627
-62.685719
-73.708267
-166.666473
-96.808197
-51.727940
-64.625877
-66.859695
-161.086594
-55.604504
-57.692562
-29.770412
-65.583961
-66.095840
-108.519409
-71.935120
-44.598583
-55.865246
-51.468990
-74.744987
-135.520966
-158.616272
-64.495728
-74.520409
-48.355236
-82.633904
-159.152573
-49.431087
-111.396347
-110.027771
-90.478279
-78.620186
-48.431599
-58.250301
-60.375168
-68.878189
-151.651688
-60.389359
-155.668900
-61.082722
-135.056335
-69.140343
-68.524261
-106.646065
-94.410278
-77.580177
-61.801754
-56.420048
-66.816719
-121.393822
-58.845169
-55.640259
-104.222458
-111.992477
-51.513897
-75.464355
-106.310799
-49.361187
-86.769836
-140.447617
-101.184296
-85.764908
-105.149834
-60.669289
-120.067749
-110.199783
-55.276184
-150.080780
-89.079323
-174.142227
-60.436993
-65.167725
-39.604160
-57.975948
-90.220047
-56.058521
-68.186340
-62.832012
-81.638405
-74.536400
-76.617645
-61.358536
-105.499557
-74.221725
-49.530602
-62.129822
-48.915539
-61.127499
-158.940689
-62.446667
-85.580696
-98.723808
-103.576736
-165.133926
-110.616783
-68.036209
-79.305885
-55.527592
-68.635330
-119.979202
-62.521717
-145.008591
-77.982651
-61.273506
-67.795624
-62.589485
-99.619423
-152.217239
-57.565331
-154.065155
-60.203476
-158.706741
-135.173050
-62.328869
-152.392166
-45.923206
-43.658848
-138.523895
-146.583862
-59.210510
-56.035786
-63.160011
-66.534958
-65.499229
-67.654503
-81.430809
-159.064560
-73.758064
-96.787125
-158.350311
-146.680389
-64.800591
-114.571335
-98.450493
-104.750671
-95.730728
-91.222321
-64.979271
-112.891304
-58.518730
-61.492813
-62.135777
-80.003616
-103.911224
-56.982491
-101.034134
-109.936058
-76.968414
-70.160950
-149.173035
-60.257484
57.672024
55.409386
57.477318
-71.023346
-55.317776
-44.452240
-104.278526
-147.099075
-62.249897
-151.804443
-142.778046
-74.756966
-111.491959
-55.231236
-113.255226
-60.899376
-70.758820
-56.153641
-83.710289
-160.608826
-93.610199
-85.181793
-62.393555
-50.489346
-63.123657
-72.488235
-75.440323
-66.446915
-77.781921
-53.210571
-136.817932
-179.371918
-138.125870
-67.541786
-65.892578
-64.981873
-67.452187
-53.516823
-73.712120
-60.751537
-117.036102
-92.113220
-159.330994
-79.073715
-83.124657
-63.875221
-65.988136
-71.700218
-60.211979
-44.347233
-63.082939
-154.211090
-101.605194
-60.996925
-69.769287
-159.259735
-172.600479
-172.281784
-66.848045
-86.921379
-70.506218
-104.482094
-124.513512
-150.826996
-55.188381
-37.004398
-104.789864
-73.718086
-59.445591
-110.280212
-99.717178
-99.945099
-86.246613
-47.061207
-64.470863
-70.407135
-60.524849
-86.310501
-68.270103
-138.782684
-64.370033
-76.558029
-59.723976
-94.717628
-65.844574
-66.158134
-110.384300
-70.614136
-139.360214
-39.103451
-152.005249
-133.010544
-61.940762
-58.592590
-64.563049
-60.388512
-57.869717
-96.585304
-58.547981
-38.126698
-65.708298
-59.852772
-54.554722
-93.347382
-82.654190
-93.394279
-70.753601
-146.746185
-72.397484
-77.333908
-84.160332
-138.259003
-129.709076
-79.854172
-164.186386
-156.622803
-158.016998
-35.498768
-102.196846
-55.798748
-78.966560
-64.337494
56.290943
58.251820
55.771919
52.121433
50.579304
52.449009
81.712341
84.179184
52.223351
47.880585
61.171013
71.551773
82.085617
-64.419701
-100.724701
-76.007416
-64.508636
-100.652618
-113.953842
-86.382965
-67.384872
-155.304398
-55.514103
-59.407295
-98.280640
-91.523003
-109.346214
-48.954987
-57.954079
-26.755253
-154.316437
-81.884987
-154.257324
-68.786926
-118.498909
-29.991585
55.802666
-57.472393
-147.721603
-71.569870
-57.685814
-108.559036
-123.305397
-56.702995
-58.671452
-144.160843
-137.607224
-74.848640
-139.420853
-113.993843
-141.542984
-53.135174
-81.879364
-80.169365
-67.512421
-64.133926
-63.428001
-87.928406
-124.646591
-104.882545
-114.201164
-59.391380
-116.256073
-49.387306
-140.516815
-148.238297
-63.079742
-71.409409
-50.666023
-158.301880
-161.261505
-68.438461
-54.914188
-73.119354
-107.681740
-56.949722
-129.267685
-92.375076
-102.416740
-107.316086
-89.126221
-69.793930
-110.571457
-69.490608
-61.671989
-86.063629
-86.153938
-62.631546
-65.243729
-116.930672
-72.684120
-164.682190
-156.877045
-64.473267
-49.691833
-54.174335
-149.182755
-58.726734
-58.462200
-156.741241
-86.369270
-90.747612
-57.007694
-73.800621
-62.141788
-153.052734
32.550865
73.990044
65.806831
85.404404
-81.935196
-51.069038
-50.534798
-45.424358
-36.440884
-77.818008
-54.682663
-57.288940
-141.569946
-77.500893
-48.076107
-86.089111
-77.218643
-57.328808
-83.006889
-93.490311
-74.550964
-30.771439
-65.417953
-109.452591
-83.940987
-51.404362
-86.584923
-168.548004
-42.006905
-100.280685
-67.121223
-155.306396
-59.498779
-67.508209
-118.156334
-124.184731
-64.722763
-76.813889
-145.377487
-125.423470
-119.889046
-70.669945
-68.963799
-108.364952
-120.252266
-50.230099
-67.097244
-64.178696
-96.359543
-69.189583
-65.575279
-99.118286
-63.664162
-55.572617
-60.486935
-61.042831
-149.634369
-89.781723
-42.763298
-84.574829
-142.116974
-98.598938
-151.743103
-129.600861
-90.109871
-162.941986
-67.171463
-132.861389
-83.429115
-53.123974
-68.874306
-131.653412
-52.845360
-134.164337
-58.338070
-71.281013
-147.996948
-154.834564
-60.656883
-90.774582
-52.252281
-130.688522
-93.819344
-86.778152
-67.511909
70.165337
-61.956745
-58.513012
-163.044525
-58.818184
-107.148445
-119.961334
-73.586296
-62.231312
-44.312389
-114.724182
-49.286411
-63.762245
-55.048878
-87.092110
-99.372337
-104.038521
-45.269905
-51.104080
-110.864143
-77.524826
-116.118919
-79.167030
-148.532806
-82.102943
-58.554901
-125.309990
-78.740356
-61.678032
-119.106529
-81.362427
-60.190739
-64.381805
-124.791809
-72.647728
-56.255959
-36.803020
-65.636337
-115.949028
-89.100983
-64.861435
-84.582382
-127.660233
-88.697784
-77.566086
-95.745789
-153.698318
-67.297729
-56.871716
-87.018028
-60.602310
-110.163033
-67.471092
-123.080673
-98.810921
-64.185226
-113.779610
-55.543430
-132.999374
175.547623
-115.154182
-134.128113
-36.470810
-62.264259
-93.361916
-93.435982
-81.804398
-61.675499
-61.821056
-91.467392
-88.444710
-60.215149
-126.429718
-97.595451
-145.669342
-94.470680
-157.212830
-84.703995
34.610176
-129.253052
-114.622559
-125.277367
-59.670662
-55.696747
-51.438980
-63.991894
-133.079269
-76.923714
-67.492470
-83.930054
-70.132484
-57.596626
-55.860405
-44.168896
-81.189018
-133.814621
-120.395790
-92.743690
-109.913582
-105.773308
-99.986977
-92.493324
-61.492935
-90.172928
-65.047234
-147.014297
-48.144245
-66.449677
-58.579960
-112.502190
-179.354706
-105.802269
-78.461464
-76.858223
-51.287933
-96.728256
178.574951
-92.026352
-87.975006
-103.421547
-73.383324
-98.481026
-124.714508
-111.373871
-60.975540
-56.550690
-98.558830
-93.081673
-72.148323
-58.594654
-50.940239
-65.670929
-95.753624
-54.143784
-71.786751
-179.253998
-115.577011
-62.861233
-61.997536
-116.239403
-143.410446
-66.225975
-89.587669
-177.170212
-73.615501
-75.842979
-111.793739
-75.710655
-66.757790
-64.967255
-143.794800
-149.946106
-63.664284
-143.828308
-74.888794
-58.707966
-81.724861
-126.246613
-114.319824
-65.669350
-120.848686
-94.760468
-102.600258
-60.194126
-87.388596
-53.583820
-73.529343
-160.865662
-162.405731
-99.950249
-132.363815
-107.765991
-86.803764
-79.433235
-71.275475
-57.454723
-21.612518
-64.153610
-47.703201
-64.226837
-126.470428
-117.492332
-128.022247
-58.300804
-123.663330
-91.173904
-65.365700
-73.324669
-124.446762
-56.052711
-64.835236
-103.251144
-95.326096
-95.552605
-53.346069
-68.957787
-62.514793
-60.356636
-29.819925
-62.560658
-61.720741
-135.813934
-57.880611
-165.096420
-68.693352
-73.448586
-65.075012
-141.957611
-74.435181
-49.987087
-56.935631
-79.343437
-60.788925
-60.311703
-59.392754
-52.437523
-159.567932
-160.547668
-106.114479
-59.027653
-64.133476
-157.689560
-68.693047
-77.093277
-134.962784
-69.757965
-87.534813
-79.907852
-93.110428
-68.605721
-118.440376
-79.460876
-64.559761
-94.102852
-169.146851
-100.257942
-57.229950
-70.516594
-67.651299
-90.237518
-64.979660
-93.012299
-66.005608
-81.887596
-151.378693
-64.921478
-67.797043
-149.192200
-48.489872
-158.281082
-83.433769
-119.356346
-41.843906
-80.960686
-94.519997
-51.951153
-144.616516
-44.229988
-80.405724
-89.813011
-141.289322
-65.283264
-64.765862
-78.832344
-137.644592
-121.910370
-144.501434
-72.771515
-161.634384
-68.606705
-61.465233
-143.575272
-73.424889
-98.097198
-113.642494
-119.324913
-144.456192
-43.740246
-68.256203
-158.720871
-92.922554
-86.713020
-62.773582
-133.717667
-76.667656
-57.286457
-131.645599
-57.301556
-62.526047
-140.209518
-75.876511
-128.038254
-54.280582
-85.598312
-146.994080
-80.683617
-89.429947
-145.718292
-74.027245
-128.845032
-132.210892
-90.254700
-60.433079
-126.281830
-72.028625
-100.141541
-90.797897
-69.935547
-85.244118
-56.062294
-60.179535
-167.585205
-73.328781
-89.083809
-100.160019
-101.832153
-98.919533
-107.780075
-102.711021
-118.441017
-61.498646
-91.430527
-68.028206
-59.842930
-66.304726
-134.856705
-59.358978
-147.801865
-109.376823
-48.883968
-71.173058
-61.942081
-63.263668
-94.831741
75.996880
91.126900
30.011215
54.877235
56.973156
37.073803
-51.940094
-72.899612
-59.135727
-64.837593
-98.076881
-111.334961
-100.624001
-59.191113
-37.422081
-37.943359
-67.601303
-68.283600
-52.699799
-66.765289
-98.239716
-110.449120
-67.142677
-72.831413
-63.643909
-165.366226
-81.090225
-54.103447
-57.208759
-90.046127
-117.176476
-109.269455
-111.696960
-71.484657
-57.962505
-57.092518
-127.474983
-132.033875
-151.852478
-163.620667
-56.316387
-152.380035
-77.384438
-154.853195
-63.296097
-117.435944
-59.516544
-84.786293
-149.016144
-44.885662
-58.827049
-52.944981
-144.801758
-52.866459
-159.148560
-58.607021
-155.386414
-83.115044
-64.855972
-83.546196
-58.714127
-84.361809
-96.928940
-39.586971
-100.717484
-54.128117
-88.982841
-70.147873
-69.889137
-89.177322
-65.409996
-77.648224
-87.287796
101.980423
58.456287
43.735222
82.674095
47.995937
42.820576
60.712345
73.243462
68.109207
83.728508
52.911495
35.468559
45.640244
75.129875
63.169357
58.949734
44.420841
38.570789
53.518627
-57.781677
-132.253540
-82.551079
-107.691673
-98.353233
-41.215900
-63.365807
-91.006287
-122.638527
-57.568958
-64.566681
-77.226204
-56.760971
-63.293835
-137.207077
-91.258308
-86.489067
-69.197151
-108.120132
-97.963058
-85.391640
-118.487877
-68.453766
-152.699310
-80.489502
-70.952698
-61.419483
-76.624298
-138.019150
-60.543907
-122.086456
-112.488335
-85.552887
-136.718674
-55.472698
-130.011353
-151.010986
-53.301559
-67.226372
-64.445381
-96.384834
-60.508320
-105.962288
-101.620888
-32.051975
-106.609306
-89.249359
-128.990509
-156.558426
-64.645172
-40.484631
-31.563494
-120.019341
-57.119640
-66.183029
-147.380569
-50.558384
-171.172592
-62.250702
-159.014130
-136.769882
-77.238037
-67.937546
-66.039703
-106.861633
-84.865150
-87.811394
-75.467697
-51.219975
-83.398766
-145.292160
-87.852921
-67.229721
-77.458481
-78.559189
-98.468307
-144.715378
-89.846817
-93.427185
-64.399925
-58.534035
-47.167171
-68.791885
-51.379677
-67.720528
-65.678795
-77.000603
-63.117889
-81.709526
-75.990616
-74.544792
-87.947601
-70.120880
-84.562424
-132.131516
-156.371201
-82.921394
-100.753792
-55.644356
-69.277809
-67.881783
-62.921059
-56.530201
-72.657906
-143.751678
-84.460526
-60.875423
-55.008343
-62.161037
-61.060318
-64.533546
-59.123077
-118.737900
-62.467945
-61.576965
-81.134544
-56.336697
-61.107269
-56.232643
-125.307877
-132.752853
-93.786217
-71.844681
-78.948090
-112.418198
-64.338242
-87.493889
-145.147293
-118.621620
-74.106026
-72.320084
-60.587482
-63.613750
-64.375450
-60.310005
-83.170456
-119.778778
-163.321182
-64.226562
-85.426918
-63.244377
-62.520500
-48.286312
78.146568
-112.533241
57.937050
85.101837
72.070900
73.346230
48.321255
-149.815659
-55.459843
-121.892342
-99.915428
-62.976479
-91.761673
-47.663883
-101.728676
-56.913837
-75.264839
-57.189526
-73.107018
-61.233093
-65.233856
-69.943092
-56.432205
-70.134705
-48.260319
-56.494652
-88.127586
-108.212402
-84.577843
-76.187233
-61.474403
-64.696526
-155.291534
-68.915222
-77.955933
-67.024605
-63.707905
-40.480511
-75.401627
-66.174362
-65.790779
-86.810776
-103.655426
-71.943665
-107.540894
-75.736626
-136.166245
-66.143410
-62.575432
-67.423615
-147.075348
-75.698967
-133.114899
-64.472519
-49.962814
-49.347359
-77.301697
-55.543434
-81.413811
-132.307556
-63.629494
-70.093468
-89.510109
-155.280304
-59.620686
-93.361603
-167.180695
-113.604645
-75.365738
-138.266571
-105.335007
-105.280243
-81.321861
-158.655029
-94.051987
-70.581795
-115.259392
-125.623619
-70.205338
-73.008133
-60.968582
-69.134224
-143.743652
-97.955948
-48.528175
179.413818
-66.047668
-120.835258
-38.689285
-67.191330
-60.262455
-53.411964
-65.529762
-88.133247
-72.448380
-83.111252
-57.360069
-84.198151
-140.207581
-67.702507
-163.289948
-100.792290
-49.012974
-26.332941
-63.313263
-58.722584
-84.134048
-125.366928
-137.045792
-69.927979
-159.176697
-138.662415
-68.976112
-161.652420
-156.307465
-102.969437
-136.427292
-57.102280
-112.826660
-97.150009
-95.120056
-86.232765
-66.099670
-59.028870
-66.712578
-62.065502
-90.435043
-88.413612
-59.205990
-67.805634
-70.391731
-159.841293
-53.386986
-108.356377
-105.013962
81.654541
65.710243
68.660187
73.117912
-51.776825
-148.370667
-107.487068
-102.670273
-53.806458
-23.424576
-148.540848
-74.193123
-59.104153
-92.111076
-64.566841
-82.148582
-39.997974
-60.446281
-73.081474
-66.514267
-61.963856
-71.380173
-123.210762
-63.130505
-69.191078
-100.699814
-63.138359
-59.483185
-150.508362
-87.915352
-66.189682
-48.486576
-52.543804
-88.662621
-146.913452
-79.738739
-65.913414
-95.205055
-30.815599
-71.676109
-55.918842
-89.324097
-63.779976
-60.310623
-86.956932
-62.547180
-73.727684
-66.337212
-57.127888
-70.855537
-121.657974
-56.611877
-83.488396
-61.453442
-109.343163
-33.965328
-63.689651
-140.038910
-57.319271
-111.503822
-71.618576
-103.945854
-158.184158
-55.999996
-65.232086
-110.811974
-57.424103
-122.714668
-105.265541
-115.127327
-147.853760
-96.142410
-62.179169
-94.281113
-103.811852
-89.865540
-162.101669
-123.394699
-90.248901
-148.362381
72.741951
87.067078
73.698708
-64.638184
-61.004639
-100.249756
-136.915146
-57.986542
-83.591301
-109.085655
-57.699230
-55.910835
-59.529671
-74.867722
-67.626900
-67.946457
-48.390175
-89.307587
-142.295441
-60.995415
-62.504753
-74.351562
-80.502289
-66.249603
-92.660515
-66.376976
-85.628265
-105.621712
-98.463638
-79.732887
-102.751968
-123.820396
62.676216
58.756126
42.988319
40.996128
83.919304
76.452560
88.528931
46.426537
65.975899
78.355499
-119.445290
-36.504196
-60.535770
-45.048786
-117.027611
-54.077534
-120.942795
58.783222
66.373070
78.657394
45.347279
56.626507
53.432056
71.896477
62.350471
42.824432
-58.766132
-52.782494
-100.653534
-153.090744
-128.194092
-69.280449
-96.423637
-62.976753
-59.326958
-102.195419
-118.975662
-53.165993
-163.507477
-74.730110
-59.980991
-92.306656
-42.734165
-66.345497
-123.174599
-77.635170
-68.828819
-54.324818
-50.632023
-83.628357
-61.626308
-63.285061
-68.000374
-141.558853
-73.757782
-66.745178
-60.239861
-144.584549
-161.183578
-71.265442
-159.039185
-56.393608
-61.269833
-86.584541
-134.891891
-44.335697
-68.276947
-75.923622
-148.695526
-129.281982
-95.263863
-62.464016
-114.391731
-153.985764
-45.670212
-91.794189
-66.574562
-51.935085
-164.534546
-155.893753
-125.356247
-82.660538
-124.078659
-64.224548
-103.151085
-66.043762
-64.013657
-78.751991
-61.530773
-54.168343
-71.394859
-72.138977
-62.237370
-75.074295
-66.878532
-108.514534
-113.403183
-78.234871
-162.487030
-114.881332
-94.162369
-52.009720
-166.557846
-65.564285
-67.836487
-125.733040
-54.872898
-45.602314
-61.870789
-100.116463
-137.369247
-69.518494
-91.567116
-99.388702
-61.731239
-157.523499
-117.666298
-78.794342
-81.159897
-111.793808
-58.408333
-91.923805
-68.960014
-95.358582
-155.464951
-57.221821
-51.583206
-53.253857
-51.065235
-73.189636
-42.047489
-67.649666
-68.011261
-88.125908
-73.001541
-112.853012
-98.417732
-119.986443
-113.737732
-108.338722
-56.028008
-113.887527
-84.768661
-52.859398
-82.718994
-66.119194
52.729980
100.837868
57.801533
88.493912
83.985023
-77.086716
-139.967926
-69.507988
-61.883472
-118.622154
-88.486053
-57.981884
-106.601768
-60.616280
-104.000015
-60.014500
-85.895447
-59.955929
-57.663990
-79.833443
-105.867805
-76.867050
-90.761826
-131.836914
-44.752522
-54.593632
-76.313393
-78.460625
-111.527794
-72.466675
-106.710060
-114.836578
-156.431931
-74.930786
-144.996613
-64.538826
-64.142426
-59.118984
-85.732277
-104.001320
-98.474907
-59.554718
-73.722443
-159.103714
-49.752804
-79.625046
-66.969765
-55.505726
-85.827286
-159.898605
-123.514404
-59.951839
-54.808414
-62.339092
-124.531799
-56.769817
-68.509087
-61.536301
-55.895275
-59.647083
-61.007439
-126.614655
-61.899338
-105.879425
-91.814560
-66.811943
-72.301079
-85.866035
-55.087418
-96.826866
-58.291626
-62.857899
179.825272
-68.678497
-47.920986
-73.989197
-133.162033
-63.881477
-67.855453
-102.364807
-74.491554
-99.346092
-52.741402
-55.277634
-69.637856
-47.749149
-96.629837
-68.204681
-118.265167
62.389240
75.522560
-94.910309
-161.188293
-80.552200
-73.680428
-104.608177
-60.985840
-58.427834
-56.046608
-30.632713
-136.196503
-43.306377
-81.518486
-145.048248
-62.459400
-161.064697
-85.153206
-53.071117
-66.389481
-61.757870
-55.266750
-107.170471
-78.432892
-72.091316
-61.704842
-53.053349
-87.115654
-117.243607
-67.955643
-94.956543
-72.487808
-109.166542
-67.716125
-122.430069
-130.814484
-64.286201
-110.139320
-130.379929
-86.518784
-63.955708
-73.769806
-161.371170
-81.399361
-79.331436
-68.007935
-109.978264
-29.850733
-75.900681
-67.722733
-149.719360
-73.587761
-64.805847
-105.713997
-68.307449
-99.537506
-121.401443
-65.963272
-68.653137
-139.599747
-80.437439
-70.817436
-84.702614
-161.759521
-51.297497
-76.452293
-124.853706
-115.139633
-120.230598
-63.942505
-93.274200
-79.143051
-88.368217
-99.990845
-61.929562
-73.683479
-132.363678
-86.573021
-74.846054
-147.752472
-55.347717
-109.147438
-89.532051
-58.907932
-96.561272
-131.470963
-78.356750
-60.037251
-55.804890
-67.061104
-134.705322
-66.461250
-62.838413
-150.849960
-57.187355
-93.175804
-83.083282
-76.123611
-109.314674
-123.440147
-71.306946
-61.294113
-60.080471
-65.008865
-89.628677
-76.455910
-80.308159
-60.006489
-116.265129
-60.885696
-80.707039
-109.837334
-62.416985
-139.983032
-61.128456
-62.481667
-101.251541
-162.262360
53.210411
-95.846611
-62.558846
-117.148994
-121.458321
-164.090149
-61.894234
-99.583015
-107.023430
-126.458305
-61.520100
-106.876183
-108.544968
-81.086594
-103.242073
-111.059090
-88.039986
-104.765503
-46.291260
-69.899628
-41.593708
-60.214905
-124.265617
-71.894066
-72.861481
-33.187820
-70.726616
-75.016907
-75.921753
-148.268524
-57.669708
-96.440651
-159.215729
-140.368469
-85.251488
-81.667152
-69.300438
-39.042244
-113.696022
-71.608559
-92.943062
-156.743805
-57.632008
-76.301918
-151.118149
-60.138035
-45.059296
-35.396473
-143.388885
-103.765320
-61.371185
-118.240089
-68.176239
-68.930374
-56.981266
-122.450508
-55.916157
-71.482483
-121.777649
-57.280956
-132.489960
-141.881592
-75.196594
-81.311989
-80.038963
-94.348557
-56.379910
-78.470184
-151.005615
-82.986076
-85.635117
-59.631298
-57.060116
-99.966682
-99.215355
-42.963184
-177.899216
-37.441570
-48.775185
-139.199814
-35.658737
-83.407181
-70.355858
-138.229904
-59.870239
-65.588516
-142.470490
-152.187454
-69.462639
-89.603905
-122.589241
-97.940910
-97.618462
-91.875267
-62.754940
-108.784653
69.412010
64.213951
37.933456
88.062439
62.960545
-153.755829
-166.938141
-62.376740
-134.762665
-60.258465
-138.760330
-84.220413
-63.260845
-91.860573
-154.006622
-141.497559
-74.789139
-69.913895
-56.122700
-60.352081
-115.782898
-123.894135
-55.309055
-65.452415
-120.350128
54.208195
78.493950
-119.419212
-132.920135
-161.513367
-96.239922
-98.645676
-49.430668
-59.706314
-119.668900
-52.653580
-161.953812
-59.391052
-101.939217
-115.205559
-100.683395
-160.163620
-99.881248
-53.444901
-67.737915
-70.422798
-58.558712
-77.804581
-153.614853
-66.387520
-54.007744
-60.595535
-69.425842
-72.487030
-148.981308
-98.644386
-56.711842
-60.502121
-67.425537
-66.410980
-80.369659
-143.459854
-59.010071
-94.475769
-65.335541
-82.009178
-109.655647
-71.137337
-64.303062
-70.655014
-60.413025
-135.590195
-65.944656
-164.871613
-135.916519
-63.621967
-78.680092
-67.630989
-120.082573
-155.527924
-72.757141
-110.936607
-119.869469
-58.904655
-41.460381
-48.937645
-69.976784
-58.197315
-86.641777
-105.018425
-31.849297
-83.560448
-68.064331
-97.978760
-88.510445
-106.241806
-108.906631
-82.576836
-50.881012
-83.052994
-129.521347
-143.131302
-31.878403
-133.581406
-122.792862
-85.971222
-97.743912
-117.554077
-105.429253
-95.640968
-94.004715
-90.511993
-100.670471
-84.368874
-90.338829
-114.975502
-120.074883
-110.300247
-75.670074
-122.723465
-56.191807
-95.803642
-100.098206
-72.543190
-69.333229
-39.691994
-61.318851
-62.196793
85.885185
101.568436
23.242025
89.241753
-79.516380
-135.509308
-37.754749
-138.746399
-64.356262
-81.352928
-96.818031
-64.836609
-155.448380
-42.354298
-70.035179
-90.599937
-139.988251
-109.491791
-118.823143
-163.076324
-56.963718
-43.821308
-53.161098
-58.110073
-125.668312
-58.563297
-57.264595
-59.839195
-138.765091
-70.019791
-33.615524
-32.299068
-54.429085
-71.687912
-35.193127
-82.375427
-72.484154
-144.672134
-83.368607
-82.482903
-113.932739
-47.485630
-57.047943
-154.595947
-86.241371
-36.987354
-94.956627
-47.957897
-52.918705
-106.296547
-47.777538
-68.727051
-54.495045
-19.382341
-70.853188
-69.047447
-142.891998
-116.246811
-58.788063
-64.274979
-105.873695
-79.646439
-141.945221
-64.245781
-65.969322
-84.432640
-63.446758
-57.743885
-100.098503
-94.291405
-79.280380
-93.673401
-63.406311
-71.712212
-138.491943
-72.461449
-61.685982
-74.396805
-161.140335
-70.215385
-69.407806
-42.314503
-63.734745
-120.315414
-112.017639
-60.119022
-62.358013
-63.933586
-101.150749
-57.614426
-94.896851
-62.847927
-46.382957
-97.758949
-115.254860
-58.501141
-42.219624
-72.296356
-166.602600
-64.102814
-71.787827
-50.289528
-44.469273
-66.008469
-23.012501
-119.373726
-82.020691
-111.278580
-94.383469
-51.474655
-68.794983
-65.043388
-69.139503
-64.714821
174.482269
-57.518154
-110.264038
-97.557419
-82.002968
-113.323517
-89.670624
-158.961349
-59.112251
-51.621548
-145.142685
-142.163010
-69.796173
-71.247971
-88.333405
-59.456253
-152.542343
-81.094826
-60.547668
-75.438080
-61.610619
-54.607956
-60.546726
-57.655254
37.513386
82.254539
73.254280
-83.830620
-114.337067
-65.694893
-79.823822
-59.754726
-60.545307
-152.930527
-54.907536
-79.858337
-64.155350
-85.241615
-56.400188
-29.948687
-59.921867
-33.427780
-91.356750
-80.833664
-58.703491
-159.284790
-75.006966
-78.649773
-39.665562
-77.325012
-144.985016
-60.326298
-53.612118
-66.785172
-58.127972
-76.548164
-58.569839
-37.331936
-67.724571
-81.896591
-87.660721
-115.686813
-91.225159
-57.520065
-64.019249
-41.775505
-68.120056
-146.446716
-79.793816
-155.722839
-153.596710
-52.170258
-63.972527
-139.864624
-105.200455
-71.654335
-167.146912
-118.460373
-76.709831
-62.908409
-49.258617
-120.322968
-68.843430
-146.862610
-87.333786
-105.452354
-97.776978
-63.308365
-62.343613
-105.095703
-139.132385
-41.325855
-66.928680
-148.274460
-68.639114
-64.016502
-76.129265
-29.466909
-65.873947
-64.369331
-73.809250
51.037949
-82.718796
-17.755409
-46.635826
-142.967667
-61.956306
-69.363411
-59.397205
-66.591743
-54.855427
-64.255577
-103.581116
-68.197113
-138.392349
-58.918007
-62.929260
-150.757584
-42.231712
-114.909622
-60.499477
-62.514145
-54.492954
-59.572914
-64.376297
-136.956223
-69.992493
-127.255089
-63.978493
-104.886452
-85.458572
-60.492428
-74.672554
-141.411621
-62.740360
-150.474380
-98.029358
-92.561562
-135.874512
-170.747894
-134.809219
-73.933792
-51.512630
-61.678169
-49.786926
-59.282009
-109.856758
-66.259140
-62.271187
-49.802555
-105.931038
-69.797821
-84.400993
-81.821487
-88.182907
-111.698563
-66.187943
-176.427719
-62.042648
-111.851860
-164.661118
-141.722580
-90.912651
-82.256920
-73.540161
-132.034805
-107.868065
-74.405724
-103.186623
-145.441177
-69.200943
-85.618858
-58.021530
-58.314713
-58.303879
-63.754280
-64.703026
-139.018570
-149.050476
-72.199966
-46.162365
-56.805241
-61.892822
-153.826508
-93.115128
-89.544983
-131.991684
-117.152740
-105.138451
-51.860920
-60.626400
-151.220810
-36.517578
-58.925213
-54.504570
-34.995354
-63.544048
-54.568413
-35.650772
-39.541656
-111.217987
-81.377960
-155.620300
-128.152435
-141.912796
-92.284065
-76.992691
-48.827065
50.392395
73.632545
83.728584
66.912552
50.844749
95.857933
52.019489
45.096470
-138.034149
-149.031403
-66.991028
-63.513016
-109.160011
-117.552849
-116.719322
-148.577927
-151.287872
-115.688126
-125.569466
-74.009644
-139.755539
-75.594604
-61.356281
-68.871437
-73.259483
-78.335709
-74.861069
-56.738029
-51.144314
-66.309883
-121.072731
-69.149879
-75.505020
-55.151546
-73.793076
-60.452888
-77.396790
-70.472176
-51.389969
-83.211067
-42.283485
-63.213104
-65.464447
-136.825256
-61.035168
-56.772900
-55.142574
-68.412315
-48.154663
-112.526703
-65.763123
-67.550308
-97.883316
-107.694771
-97.038261
-114.367874
-86.694328
-100.016426
-83.700447
-153.370560
-81.822701
-78.346329
-51.794739
-54.989517
-46.413136
-124.457512
-106.793678
-63.035061
-61.244629
-62.674740
-117.973808
-128.462006
-48.080391
-80.364952
-138.501678
-88.278534
-136.246048
-60.615700
-61.405357
-149.485779
-58.178959
-99.813866
-46.835232
-58.648159
-64.043419
-53.893173
-53.177147
-83.077408
-65.485542
-57.184113
-73.233459
-68.937187
-58.818043
-119.239594
-59.713718
-64.344757
-82.772369
-163.539459
-78.003860
-67.811928
-141.311813
-70.808594
-53.924259
-80.599983
-70.244324
-54.520290
-102.064491
-86.885689
-91.992058
-119.493179
-112.867287
-105.334854
-105.367455
-64.479164
-110.002693
-104.620453
-158.314682
-95.316338
-141.912094
-75.826942
-73.589714
-102.296745
-60.412193
-56.110466
-79.862228
-75.644943
-78.796593
-9.002786
-150.320892
-86.866745
-145.892944
-148.806747
-136.009613
-72.219032
-105.395164
-137.670822
-116.258011
-110.741859
-114.699211
-61.656040
-64.743118
-165.824402
-67.595795
-148.932434
-103.553490
-91.188652
-68.108566
-152.472412
-72.070854
-54.002369
-149.218445
-50.181332
-41.227440
-148.021591
-65.116959
-155.817825
-48.913609
-73.420036
-66.015968
-60.131016
-88.710587
-66.133049
-55.062077
-56.974289
-148.974976
-60.573078
-156.111176
-114.493050
-120.802765
-36.111252
-156.121002
-56.558411
-68.119385
-57.274342
-93.099907
-65.827187
-65.736359
-79.679756
-50.532932
-88.220665
-62.353394
-91.512016
-55.734459
173.422714
-123.800003
-58.040787
-50.819328
-71.599602
-60.328598
-56.633141
-74.931854
-144.504150
-60.983368
-22.983891
-69.128166
-99.069748
-57.744621
-111.679131
-79.984116
-89.043289
-65.131958
-70.079048
-96.426727
-130.078018
-88.014519
-61.571476
-87.258995
-99.462692
-121.509987
-145.890274
-175.554321
-79.787888
-77.745003
-49.211433
-127.437637
-58.754684
-61.552349
-149.467545
-58.895092
-59.039463
-46.394882
-132.056152
-151.404495
-83.119690
-94.973564
-98.813576
-68.454620
-70.359558
-64.883568
-44.943958
-145.656616
-48.776287
-68.778549
-55.211029
-129.995636
-129.997955
-76.100433
-71.462158
-124.151001
-64.802429
-47.349873
-76.032219
-65.033607
-71.307861
-93.927406
-95.688736
-105.268845
-117.021286
-116.168564
-102.530235
-115.796753
-84.333351
-62.324242
-65.259171
-78.529198
-78.252380
-67.166817
-69.017197
-100.070755
-63.369766
-154.688309
-99.627541
-74.225998
-147.378891
-66.530724
-68.102699
-63.993370
-145.647537
-62.298103
-116.118401
-55.055504
-62.480534
-91.010056
-52.786892
-79.329865
-63.871746
-78.528152
-68.923500
-152.740234
-60.862659
-65.167442
-80.698616
-67.529037
-92.037056
-73.488571
-150.336258
-56.326897
-62.707794
-59.650841
-69.212929
-96.880707
-57.012020
-61.338741
-55.920868
-65.026962
-67.980789
-88.062149
-69.707443
-75.205482
-136.227127
-63.620968
-61.198715
-52.039104
-97.061516
55.031906
52.490803
40.825668
65.459549
-154.460464
-82.660126
-74.154465
-150.412918
-65.073135
-107.882782
-72.088394
-56.314407
-54.941601
42.783478
64.466850
62.742783
47.715981
83.750702
51.093182
-71.633018
-56.038136
-70.510101
-74.795570
-68.672905
-62.694439
-59.354874
-57.335453
-73.078079
-79.065460
-51.430664
-41.807076
-52.185638
-91.698273
-116.646904
-62.601795
-57.374016
-88.193993
-123.346321
-134.866821
-124.452339
-112.609337
-79.045906
-75.115318
-68.844368
-69.507996
-97.856194
-88.289787
-65.644554
-46.237778
-140.496277
-64.311859
-65.888229
-137.981918
-34.921291
-72.468079
-122.752182
-153.082611
-50.990379
-53.131134
-156.620056
-66.080276
-38.432549
-149.206894
-86.383263
-156.515594
-47.242157
-104.302834
-102.463470
-85.224754
-98.135071
-96.672440
-58.956947
-151.477493
-72.779434
-131.645142
-97.276299
-90.189919
-54.141720
-88.460838
-46.787041
-41.780025
-90.966690
-104.420326
-60.809361
-89.538994
93.403778
-91.714989
-153.481827
-147.350388
-85.952217
-66.520416
-97.750847
-89.773468
-88.589790
-60.736340
-103.076408
-64.708435
-95.879547
-75.762398
-51.540901
-153.135498
-121.522026
-61.332767
-95.298752
-99.262657
-68.462975
-171.113968
-116.173836
-59.001343
-79.892563
-126.073730
-159.102173
-128.176285
-89.337517
-76.374832
-75.050407
-55.889660
-102.266769
-116.408134
-144.273880
-53.638218
-54.921837
-101.606140
-94.692612
-161.565521
-34.328419
-78.815170
-50.274662
-54.042614
-91.607803
-73.491226
-94.290512
-89.225731
-104.268669
-85.086563
-102.363037
-133.932770
-97.676003
-60.289230
-71.692276
-80.516304
-114.407219
-99.477654
-114.114929
-157.335831
-61.585598
-118.863602
-80.308578
-112.600098
-60.983540
-100.642227
-144.045670
-99.955826
-49.586163
-56.527885
-68.361588
-152.836288
-131.047577
-95.821129
-54.627380
-116.075996
-70.534805
-68.212944
-86.535255
-131.353745
-157.716095
-39.726723
-108.220909
-120.549606
-59.092361
-90.695999
-45.926876
-81.953423
-75.381958
-106.653969
-118.083855
-96.418968
-109.732437
-82.007843
-114.551895
-75.372040
-162.014252
-149.573792
-78.068863
-142.858124
-50.892036
-73.685089
-62.019596
-99.218872
-95.285637
-64.468727
-75.566704
-68.470909
-79.102844
-63.027424
-100.425056
-71.070435
-107.174911
-24.471973
-70.051163
-54.475380
-95.971443
-83.874695
-98.617989
-63.185795
-99.006432
-62.402832
-89.629532
-92.945732
-58.298790
-103.963608
-73.357933
-115.668007
-52.262218
-77.784973
-150.489273
-67.951523
-50.372276
-61.468067
-125.543282
-94.739342
-87.443375
-62.287258
-86.611885
-61.386875
-68.598915
-74.578957
-72.967010
-61.825706
-141.303925
-119.238373
-67.452698
-81.640091
-54.299946
76.589714
52.398148
-75.065712
-89.395256
-55.017639
-71.440697
-60.398869
-48.936821
-132.064468
-77.466759
-90.481812
-167.364670
-88.070053
-149.810898
-171.269531
-179.765930
-80.322777
-59.380466
-58.718620
-103.368210
-115.949585
-62.895138
-145.698212
-53.894817
-58.232517
-67.896950
-82.632423
-157.662949
-53.414841
-131.807068
-61.914322
-94.935059
-73.278206
-66.695541
-66.931236
-72.488396
-69.824493
-60.723022
-86.364296
-132.582840
-53.728043
-69.923088
-141.475143
-69.505234
-56.785393
-154.142120
-53.705585
-138.503647
-159.747498
-38.800770
-123.796928
-148.911514
-154.002258
-142.927185
-62.414223
-78.136528
-68.881599
-114.003326
-70.168312
-70.015053
-146.169617
-136.090591
-65.353600
-91.091270
-77.931503
-78.607574
-155.281357
-102.573288
-145.340195
-109.744225
-116.473587
-89.695869
-103.570374
-102.037766
-88.636429
-125.211647
-123.137787
-72.841408
-68.848778
-140.722778
-81.540977
-38.886421
-57.937809
-86.147820
-92.518600
-124.549065
-58.138535
-45.171127
-125.246445
-123.265907
-112.470024
51.442249
79.211586
90.138901
-67.325775
-65.770523
44.396523
-65.940811
-67.135910
-100.845322
-70.606056
-65.792206
-83.999832
-68.826248
-79.170120
-70.902275
173.863007
-45.280064
-75.824142
-60.645832
-97.912201
-100.712090
-76.753922
-34.834179
-139.432541
-76.855431
-93.752266
-65.477150
-145.517151
-113.181892
-127.316437
-116.950417
-97.432373
-138.310715
-72.819298
-43.776348
-112.548744
-59.155010
-79.749954
-105.588791
-107.292030
-110.360497
-112.720070
-69.418579
158.868423
-73.888184
-66.521927
-83.718124
-100.337669
-61.754265
-79.869766
-62.653286
-57.957012
-112.841820
-90.227013
-96.419273
-58.521637
-99.793579
-55.477703
-82.210098
-49.804825
-92.701241
-124.808029
-40.928894
-57.511837
-60.888454
-38.444885
-68.861885
-86.229675
-77.980797
-64.044395
-108.730125
-123.569252
-72.041794
-116.562523
-93.140915
-34.863190
-70.215652
-65.900902
-106.967773
-113.106003
-57.990768
-155.344711
-102.202797
-106.005882
-85.413406
-62.801216
-119.698181
-66.575569
-83.132179
-86.515053
-117.904251
-83.960732
-106.456573
-108.997536
-79.651863
-113.720505
-116.302788
-85.081375
-79.719894
-105.898590
-105.040672
-108.291718
-171.467880
-74.027496
-73.461792
-97.302490
-95.857216
-106.562073
-93.373314
-65.532196
-108.611801
-150.131027
-84.643875
-77.554352
-58.908466
-58.898167
-120.777748
-69.281349
-136.714340
-87.307281
-64.447441
-123.890114
-113.059753
-67.359406
-61.938419
-84.210953
-102.582657
-75.426933
-62.892677
-130.733093
-62.350609
-89.583565
-135.156723
-72.158234
-62.372307
172.557693
-49.829166
-78.691872
-70.557594
-26.824522
-64.769379
-157.690643
-97.939468
-58.166306
-75.671745
-84.516792
-116.878304
-99.449715
-143.809494
-59.241390
-58.753674
-57.049732
-57.976738
-55.806721
-73.773010
79.388878
-84.291626
-72.701988
-144.596176
-55.708626
-138.713867
-56.631153
-65.290726
-127.575661
-74.603813
40.285130
46.075783
57.485069
80.703819
52.279026
48.967159
53.636879
72.139511
-76.756004
-45.093636
-146.093155
-92.225555
-68.479248
-93.113144
-151.917160
-166.860718
-121.235359
-107.055969
-89.242783
-100.165794
-72.333130
-90.693291
-141.506622
-102.914040
-109.216476
-94.656792
-67.634880
-55.489151
-58.203598
-55.390244
-81.123283
-62.300537
-108.307159
-94.962517
-73.677040
-102.380119
-146.942551
-64.473793
-65.916428
-78.608536
-102.190063
-136.457657
-106.112137
-63.782173
-133.054474
-66.240677
-62.152977
-52.973228
-113.081635
-46.154781
-68.929482
-66.259819
-53.912403
-58.556690
-70.693130
-67.984169
-103.631470
-76.860619
-55.656639
-151.743347
-66.532585
-169.699203
-58.419331
-68.453651
-58.819775
-66.146034
-158.211929
66.051781
72.144058
62.040421
77.013954
-89.836693
-119.519203
-88.139648
-47.957104
-84.647804
-89.117386
-79.331406
-89.614548
-71.431808
-166.049881
-147.322830
-138.790833
-61.612976
-75.581932
-74.424942
-60.144028
-154.155197
-104.348457
-63.070736
-87.089432
-65.448441
-131.832855
-66.000786
-61.547222
-141.176010
-109.637894
-127.558601
-39.987118
83.631020
52.278950
58.888916
79.214851
36.100452
-65.411003
-56.949871
-147.481384
-66.875618
-90.057968
-91.066422
-111.900764
-108.869484
-108.832336
-48.925148
-59.122639
-80.104149
-109.470047
-62.422871
-108.071053
-66.862709
-98.820847
-123.763870
-49.148979
-45.245850
-149.871002
-78.895386
-97.443199
-165.825485
-59.274788
-48.255421
-70.553604
-62.155598
-44.155827
-63.637333
-64.580109
-73.232277
-50.520260
-50.343380
-141.042526
-122.800705
-127.417419
-64.045052
-129.065201
-97.141533
-59.351807
-84.090828
-87.155724
-115.205856
-100.098724
-120.779297
178.903885
171.695312
-102.277176
-116.174927
-138.964172
-88.404007
-86.577850
-63.551517
-44.851608
-82.600052
-47.529427
-52.781868
-164.016586
-68.468773
-122.544731
63.574196
44.113491
54.066544
-55.248165
-53.267960
-95.962364
-62.124912
-135.858063
-102.719894
-61.107124
-124.786797
-92.028664
-67.877518
-116.492943
-167.689835
-88.326004
-130.025574
-71.284561
-60.014492
-147.214081
33.450375
71.440491
68.331985
74.623230
71.905731
76.765518
77.231102
54.575771
65.695610
49.800747
-36.291573
-112.781555
-54.286007
-52.008308
-91.386902
-68.458168
-60.221466
-71.497925
-58.657360
-162.450790
-72.215424
-65.148735
-69.118355
-66.892380
-137.742691
-89.976517
-158.147934
-74.816093
-90.348335
-46.972904
-60.830467
-66.680923
-150.724762
-124.443100
-145.618027
-105.157501
-64.634636
-44.289722
-80.194611
-51.876537
-87.340836
-145.782013
-65.665176
-122.819611
-152.433746
-159.622467
-121.701508
-135.414505
-48.922607
-148.205063
-63.199162
-57.226280
-146.642944
-82.620155
-49.331520
-64.709297
-62.306786
-115.655602
-42.462837
72.099236
56.373940
80.031136
65.843918
42.108398
74.482338
-55.041153
-47.829460
-72.996346
-104.334114
-77.497154
-116.349373
-95.530609
-67.800987
-50.351677
-77.963562
-140.244614
-140.124924
-97.701019
-64.331100
-127.480362
-63.335609
-58.242825
-71.209038
-84.317513
-159.722992
-52.734161
-58.302731
-162.688599
-63.227718
-135.157913
-112.073181
-56.864479
-69.297554
-69.767937
-151.480118
-96.660233
-115.089607
-55.324711
-70.123283
-92.813805
-63.509460
-145.022598
-66.327400
-62.436943
-59.544331
-38.016445
-143.217056
-51.812790
-66.581680
-79.169487
-96.801201
-63.949440
39.039547
97.309563
49.711674
32.251736
67.914688
49.455898
62.358551
-67.092476
-78.593002
-155.118896
-72.543571
-63.084690
-162.109619
-127.029488
-62.484848
-60.340591
-68.389381
-143.677963
-55.531445
-171.303177
-109.009644
-93.992096
-37.128647
-78.559441
-67.131935
-73.904884
-65.749374
-73.010262
-71.582420
-165.700089
-118.828606
-110.729965
-56.103672
-148.963226
-65.697830
-68.905220
-58.582249
-136.177170
-63.977737
-82.813736
-72.411476
-65.207344
-80.670639
-93.683723
-74.465225
-120.001373
-158.392426
-127.747070
-137.728302
-76.627502
-98.505653
-63.699066
-50.694653
-81.367661
-68.418205
-72.714470
-139.103592
-84.598015
-154.413559
-57.187523
-127.743668
-65.772591
-50.804394
-57.358997
-148.119827
-152.478500
-67.314804
-59.172009
-48.601364
-78.178444
-70.733475
-115.856575
-74.162148
-69.035950
-59.843384
-79.344482
-77.835266
-56.535393
-57.385212
-71.296249
-67.309631
-129.496674
-156.268097
-67.735039
-101.362747
-132.603012
-98.166435
-69.779900
-55.582481
-76.107323
-79.112106
-62.370586
-74.598122
-69.514732
-133.652130
-125.170860
-115.889221
-92.126282
-128.967484
-69.054886
-153.099365
-164.397598
-61.737667
-82.617607
-104.697792
-118.619179
-99.562965
-49.698353
-139.013885
-154.943619
-66.277283
-80.485725
-56.133564
-98.207764
-62.719883
63.057743
97.368362
61.944408
80.509544
-26.413174
-62.446529
-58.276634
-17.646233
-80.967346
-69.311913
-62.556232
-85.446556
-44.984158
-65.982521
-63.324005
-57.157116
-37.563190
-70.919525
-132.786484
-50.011662
-50.921276
-71.704880
-112.130524
-62.144745
-85.794815
-150.984116
-85.997650
-108.350616
-64.333893
-93.688873
-57.276363
-72.082642
-103.387070
-113.247162
-55.469570
-102.194664
-90.844719
-33.546909
-147.075089
-64.454285
-96.016403
-148.146896
-62.860188
-65.180138
-55.741920
-57.150417
-40.263206
-79.596161
-68.866676
-62.973820
-63.639839
-26.116283
-59.669556
-79.851936
-100.832832
-64.158272
-68.625351
-111.182732
-101.871429
-123.206139
-46.596645
-141.101776
-68.897720
-129.804703
-132.884109
-80.594894
-55.138020
-38.871521
-176.392883
-117.550514
-158.269241
-97.768661
-169.802277
-61.935211
-62.205624
-98.539772
-150.844330
-96.139084
-92.014442
-63.198383
-56.481903
-61.878094
-72.758675
-85.146309
-125.280945
-109.287788
-83.271286
-114.135422
-51.922428
-122.859772
-100.034615
-57.959164
-70.932976
-58.663597
-78.296280
-89.405090
-110.754089
-84.607376
-56.359680
-159.657486
-78.174896
-84.878525
-69.017540
-94.561050
-62.214283
-98.323067
-114.862808
-150.774185
-68.758499
-83.378761
-119.184456
-56.628082
-75.961166
-87.135109
-62.767960
-91.043900
-56.524376
-87.932007
-85.531952
-65.076225
-48.743347
-93.442307
-143.125259
-76.022270
-57.532024
-86.088264
-59.043873
-60.865738
-60.237389
-59.151592
-124.881943
-149.964249
-139.656143
-170.429016
-136.937683
-68.315422
-156.377289
-29.280247
-56.209339
-68.005737
-55.144341
-59.559635
-83.303253
-75.925362
-150.939713
-132.773788
-156.347473
-37.142891
-63.070385
-60.955685
-61.790314
-109.429909
-115.820839
-61.522079
-153.771271
-163.166428
-150.669861
-120.201981
-156.999512
-115.775925
-71.623238
-109.723114
-67.326088
-144.679596
-35.794544
-64.013130
-155.735321
-63.944561
-163.830124
-55.415901
-107.757431
-69.136971
-164.042694
-46.770737
-76.433212
-62.770519
-52.905575
-60.834209
-97.960999
-60.376518
-62.640408
-124.199974
-67.224586
-121.042488
-67.085442
-62.520706
-36.433784
-99.975937
-157.126862
82.969193
45.225647
68.912262
95.592018
-62.628010
-70.966621
-80.471085
-126.078110
-78.373535
-135.500153
-63.501633
-75.185692
-61.091694
-41.924213
-129.498734
-55.084309
-26.248175
-151.795807
-64.541565
-119.990814
-64.077507
-100.092735
-91.101021
-53.113697
-80.342957
-55.316059
-78.670631
-90.401527
-145.987808
-53.936932
-66.499031
-93.211624
-143.540237
-81.969231
-43.736500
-119.981926
-49.190548
-100.069504
-42.850014
-133.059311
-142.427826
-99.268097
-151.837097
-88.034767
-64.536339
-119.133080
-33.965111
-85.525452
-131.098618
-94.751366
-110.005890
-93.455482
-112.406410
-90.652191
-102.097511
-107.363625
-92.614670
-102.895943
-65.097641
-66.027130
-92.063477
-107.243240
-110.449921
-94.928185
-90.992966
-71.075783
-70.482208
-53.697037
-81.628220
-136.888519
72.517143
56.412537
55.581196
44.234962
65.476372
44.867794
-96.519432
-76.594368
-77.327957
-148.722198
-62.332153
-56.238342
-156.592468
-62.264317
-65.043045
-61.350052
-68.477776
-108.081429
-138.466827
-64.919754
-87.427711
-101.867928
-65.512947
-47.432590
-48.907349
-66.300735
-147.480255
-132.690414
-63.945370
-87.589188
-107.381378
-114.939049
-63.773952
-68.569710
-56.007446
-48.736843
-44.227345
-121.145721
-87.267128
-164.877441
-153.393875
-49.437290
-67.792786
-78.965858
-41.889160
-34.081165
-70.465622
-56.088371
-94.702782
-68.922432
-146.274734
-62.366932
-97.073799
-100.507866
-104.165794
-77.699051
-73.787582
-117.662567
-105.480255
-81.201637
-72.762329
-92.814659
-128.220108
-79.140251
-96.524086
-104.974838
-163.815643
-83.053978
-143.745743
-68.118019
-83.011284
-120.365196
-83.753044
-51.262165
-68.223137
-88.781181
-61.076450
-46.207191
-70.124138
-147.597839
-92.390274
-88.943062
-82.441277
-60.913666
-36.345516
-65.997864
-43.724472
-59.170765
-109.300713
-91.590538
-144.235931
-126.941261
-57.666893
-149.274261
-61.457668
-75.447144
-146.741318
-70.809326
-99.537407
-63.622715
-43.627735
-114.892929
-75.279968
-70.000854
-101.299599
-146.166321
-92.286774
-65.174423
-70.887115
-110.506340
-64.111382
-74.592712
-50.467056
-65.825302
-152.677719
-153.143951
-57.945431
-131.836060
-95.359787
-137.687073
-111.396690
-144.405167
-149.306747
-81.204704
-73.050110
-69.804817
-56.842224
-64.335373
-152.568802
-53.820179
-82.267319
-59.869957
-56.533047
-58.477188
-113.201935
-65.587135
-85.816193
-119.317413
-118.005333
-76.952965
-104.538971
-123.865829
-88.988556
-68.686478
-75.085709
-164.019394
-119.872574
-71.401657
-55.811111
-92.401176
-75.226555
-99.126640
-69.260857
-58.605419
-127.637268
-64.558716
-45.350006
-67.765717
-57.510784
-66.196861
-164.339859
-108.271118
-59.044685
-86.254616
-132.239334
-58.414410
-50.522289
-69.988647
-63.890514
-128.576385
-72.164452
-126.069931
-95.142418
-143.366943
-70.010788
-56.029659
-72.245934
-105.575020
-99.488518
-101.729263
-85.650658
-67.649704
-139.582611
-63.497314
-72.592422
-107.265533
-100.124985
-102.892754
-57.902817
-107.755997
-109.449066
-80.665092
-93.558495
-67.048508
-62.259090
-78.991333
-47.884300
-67.019341
-68.737572
-35.101692
-85.686279
-81.529572
-167.046936
-97.879456
-104.409431
-96.000557
-76.717270
-64.949265
-155.841904
-80.792442
-129.675735
-82.674675
-155.782990
-114.352180
-73.642220
-128.994446
-122.367096
-52.740055
-40.421532
-162.128708
-166.659698
-153.731461
-73.076996
-50.677452
-76.012489
-151.349152
-78.658493
-73.095093
-84.273117
-77.715378
-66.832207
-78.784203
-147.852737
-64.715599
-19.557505
-133.024551
-112.787666
-79.790726
-51.804764
-100.297211
-67.514458
-78.490273
-105.791649
-57.794407
-56.082302
-76.598770
-78.853127
-96.664909
-62.329838
-78.262947
-32.607414
-62.572411
-94.517166
-69.069359
-137.164398
-52.118347
-60.174736
-40.197044
-63.818108
-55.524372
-53.834888
-66.097198
-61.241302
-59.680866
-117.122833
-109.808784
-121.851578
-168.577744
-84.567261
-39.639275
-61.856380
-59.320000
-146.146164
-105.623039
-84.304657
-23.704367
-25.691490
-69.568764
-68.731041
-65.863235
-79.618683
-76.988495
-69.575333
-91.170471
-115.218781
-102.231468
-70.286278
-104.302696
-62.389778
-67.243576
-157.689056
-133.477814
-125.371216
-140.505859
-77.059929
-65.446259
-62.456802
-102.405708
-62.490154
-138.081604
-54.400723
-88.381226
-101.190323
-82.732880
-160.168808
-158.231491
-61.860706
-74.449493
-96.705498
-72.484108
-82.082512
-142.210968
-71.742844
-147.014786
-35.089802
-150.891129
-66.702881
-151.364548
-62.554913
-68.432983
-76.611305
-154.406891
-106.357925
-69.053200
-104.224556
-64.634338
-68.198608
-106.433792
-62.567978
-98.557785
-90.776871
-82.251083
-81.718582
-118.602921
-97.428520
-162.207672
-95.615448
-98.949883
-134.612900
-60.170937
-143.008148
-116.951912
-167.888184
-131.281631
-99.656715
-60.907593
-78.331726
-66.195320
-116.175423
-158.884018
-91.952316
-105.638161
-70.917816
-73.713425
-81.733047
-66.419960
-100.330780
-72.672577
-59.616253
-83.425117
-61.883793
-100.703079
-86.041702
-51.625015
-114.056595
-63.198029
-31.490719
-153.121109
-54.524586
-59.738804
-110.218361
-60.929668
-52.991642
-155.637283
-66.214401
-64.504425
-141.693817
-67.908379
-169.811630
-72.220146
-70.230980
-58.868099
-78.836296
-88.300713
-166.120621
-58.473999
-58.034733
-64.838745
-48.534218
-51.754414
-70.041649
-108.564323
-63.911430
-55.084393
-98.307579
-105.331413
-174.270966
-98.994049
-55.750423
-52.403275
-68.863754
-60.166702
-66.314095
-123.829140
-177.875961
-73.321800
-142.855591
-56.510292
-69.726120
-73.398170
-50.849209
-71.618530
-60.783119
-75.825226
-67.813171
-57.606762
-81.697983
-73.804825
-53.099335
-97.681107
-118.971764
-63.732224
-54.953197
-68.328789
-72.249672
-150.988861
-57.392506
-50.422569
-123.736504
-85.014526
-63.346996
-60.412762
-90.774033
-56.181255
-45.453266
-68.967056
-118.662621
-111.776260
-85.958969
-98.072006
-103.613304
-55.089577
-76.239044
-38.383583
-66.515182
-130.423553
-141.188553
-65.175415
-73.202736
-57.066948
-60.576656
-119.409920
-138.746658
-94.340492
-115.090454
-95.871353
-147.509384
-99.495209
-57.122097
-102.535698
-40.417618
-87.673561
-130.175262
-72.290939
-119.238960
-74.454659
-138.645676
-69.527130
-49.525593
-56.066399
-47.174332
-149.935089
-150.955307
-81.225189
-41.560555
-61.376118
-81.120438
-57.500397
-85.610481
-101.503967
-91.644638
-150.267746
-71.525551
-56.673573
-50.412098
-111.880394
-144.766495
-95.520897
-54.747353
-72.892937
-85.973045
-82.147408
-158.469177
-120.107262
-92.775078
-70.776176
-90.595703
-50.753490
-62.425480
-143.726868
-98.844566
-106.663612
-65.777832
-91.554146
-73.349464
-141.054123
-51.157658
-54.514843
-57.386814
-132.642929
-55.563282
-51.890976
-57.217743
-54.643009
-60.595604
-100.591248
-95.966850
-81.406601
-98.821877
-59.819771
-84.756485
-154.629440
-57.374489
-159.059418
-67.907715
-54.207054
-92.663605
-81.372742
-56.117229
-162.124405
-163.741913
-59.826294
-71.157532
-55.179779
-53.668320
-53.516296
-41.126820
-161.215942
-156.335876
-159.736771
-53.733646
-53.127331
-63.158073
-100.653694
-104.390785
-68.759148
-135.834091
-137.500183
-129.252472
-110.376610
-51.694809
-69.195969
-49.658718
-38.433559
-64.978989
-58.684975
-154.527206
-147.583115
-93.781776
-66.605034
-55.209751
-99.572838
-91.746941
-100.866722
-58.402649
-163.021912
-22.419542
-96.362038
-56.253559
-82.632446
-64.076279
-149.969177
-154.185425
-84.283287
-68.076599
-71.713760
-29.957529
-111.932167
-55.937664
-59.740887
-70.800339
-52.045277
-46.374584
-57.386845
-75.642426
-56.815372
-51.707115
-79.759270
-74.678665
-120.763176
-44.317856
-87.996765
-78.903893
-50.973694
-136.076111
-57.550018
-101.517113
-159.780807
-72.516479
-54.898590
-71.567841
-93.665352
-105.360397
-151.911438
-125.769447
-67.975334
-79.753441
-53.160473
-132.224472
-56.457256
-64.907532
-87.834953
-99.657356
-49.990936
-113.098091
-106.983139
-66.323608
-80.784279
-63.243080
-63.238888
-151.460052
-56.461044
-171.040985
-74.457863
-76.958557
-77.484207
-51.247795
-61.705143
-51.119579
-80.660965
-99.636566
-72.542465
-45.945187
-61.569336
-70.852539
-156.142044
-71.540138
-82.045776
-81.185547
-60.115673
-50.153500
-146.720917
-99.615341
-56.184963
-43.273853
-127.469574
-112.578461
-109.176971
-107.105560
-62.207325
-52.888145
-100.707375
-74.100906
-79.994331
-54.675709
-90.949867
-128.849579
-73.450500
-64.166679
-60.743793
-65.618484
-158.671387
-88.635002
-59.056927
-62.366623
-52.583931
-82.260567
-51.050613
-102.018524
-86.802238
-92.793259
-65.580925
-63.719398
-67.799812
-147.562836
-142.214630
-55.597954
-116.339333
-58.744427
-43.789097
-58.660679
-150.757019
-88.567795
-57.163395
-67.895470
-51.632011
-60.512276
-152.396042
-47.430218
-139.271088
-133.823868
-72.355209
-83.736351
-66.024879
-62.296322
-52.362011
-65.056046
-102.157509
-62.391239
-77.790825
-67.577766
-75.735725
-116.201401
-122.844139
-90.254494
-80.234268
-129.266449
-60.392467
-62.236816
-92.419350
-167.010849
-140.298126
-75.557213
87.480782
91.828629
77.125839
60.283985
51.244793
83.499756
57.599091
53.456669
61.816097
45.141426
59.642704
57.575382
29.763807
49.005066
63.936188
54.779167
64.480278
-79.829308
-61.881088
-75.236099
-56.814037
-148.649643
-68.853210
-59.374702
-42.904610
-81.170197
-78.530098
-65.297249
-162.659805
-106.504387
-36.354702
-84.686081
-71.278793
-86.572739
-35.058151
-86.244415
-74.508934
-76.652397
-97.285469
-143.710281
-48.175770
-132.352203
-130.378708
-120.367874
-87.364380
-81.098480
-115.234795
-99.891975
-45.120392
-70.998489
-62.869545
-101.658928
-116.277916
-73.323044
-114.028519
-70.428955
-78.855942
-67.701576
-171.656876
-61.148865
-57.963135
-66.079895
-71.247513
-95.140160
-58.856358
-33.929348
-123.797913
-149.419342
-84.378250
49.204712
-119.472054
-123.536064
-56.753437
-73.986420
-66.201820
-94.173424
-102.886559
-51.854744
-105.928764
-72.405960
-67.652748
-162.533386
-109.868324
-53.555229
-41.967960
-51.973801
-66.531853
-62.756130
-59.267849
-75.454445
-133.727249
-91.612404
-56.520947
-122.732376
-161.796204
-80.079048
59.834167
-46.323887
-72.944016
-79.118454
-50.359608
-52.577473
-92.125626
-60.848457
-60.342274
-130.211075
-57.899448
-44.507904
-138.720215
-100.009331
-70.514534
-56.658409
-21.389145
-31.901726
-39.023220
-89.277023
-61.382580
75.358223
-55.582306
-60.977283
-158.475983
-53.694065
-73.070129
-52.551712
-53.410328
-137.293686
-110.765610
-157.485870
-146.870514
-75.805580
-64.798447
-58.360516
-56.360268
-104.009804
-52.983120
-89.064194
-66.426430
-57.951221
-52.774364
-55.897713
-78.486252
-44.365593
-67.549408
-139.648621
-73.571449
-62.167355
-59.017353
-66.542633
-71.035545
172.375702
-49.863125
-66.579147
-44.763542
-67.950409
-89.602058
-82.712280
-72.992142
-65.823898
-72.164299
-148.739761
-110.774498
-78.749954
-113.727821
-40.083054
-61.314426
59.460346
60.252735
35.158993
45.626469
45.791306
-60.617764
-44.944714
-64.338982
-52.657162
-66.914421
-134.848373
-76.709457
-74.116386
-107.407166
-72.734711
-161.305939
-111.949455
-105.832649
-151.051605
-70.358559
-63.729553
-134.787216
-77.783546
-68.218941
-49.256466
-64.071777
-86.683617
-157.306198
-70.052452
-171.035309
-125.955101
-168.217880
-81.580559
-60.529972
-72.725800
-51.431129
-80.899048
-54.549107
-75.416733
-59.765675
-64.681839
-79.484138
-46.375553
-100.501038
-58.283627
-125.403389
-79.487411
-58.082703
-72.937714
-71.713455
-107.765800
-67.369919
-42.022560
-63.068344
-65.966972
-59.998543
-76.295944
-66.673820
-74.919685
-97.741753
-76.794846
-55.513145
-144.849930
-61.107868
-63.633728
-50.978867
-93.848648
-64.678169
-60.761326
-64.241386
-73.413330
-53.033901
-86.397804
-134.860626
-76.483788
-50.737091
-58.641987
-40.979240
-61.986012
-91.258087
-72.713295
-52.806320
-59.229458
-79.985909
-147.103821
-69.915260
-100.721397
-66.830208
-58.208637
-134.285370
-57.321957
-39.657551
-84.880585
-118.868683
-62.482765
-128.274475
-139.003647
-92.616875
76.973976
58.673515
54.800449
77.045670
-62.740490
-69.105713
-165.723221
-67.728081
-65.108047
-68.531738
-68.499802
88.291634
78.470528
-56.343689
-50.658119
-134.596497
-64.232925
-48.386089
-52.222649
-61.357281
-60.247963
-60.667637
-116.823975
-47.233253
-138.783997
-83.976990
-51.406528
-73.128967
-76.741661
-63.274574
-92.038063
-66.455696
-38.946762
-65.434830
-72.090118
-152.142914
-32.311958
-62.414352
-71.554337
-102.732323
-145.768890
-67.032959
-149.357971
-97.240196
-66.272888
-86.499611
-65.845177
-67.352692
-115.224113
-150.948044
-93.560783
-155.840530
-71.406494
-69.242783
-53.319763
-68.407455
-119.761375
-63.335564
-57.304142
-43.223785
-52.746201
-58.277390
-66.039658
-75.749458
-108.496040
-60.414249
-108.441559
-145.165070
-93.942230
-144.445496
-64.030098
-118.286697
-73.518265
-79.687523
-55.504684
-132.167725
-56.140778
-76.748848
-150.751877
-93.810532
-39.786804
-164.594620
-85.021797
-164.475021
-88.166512
-57.981049
-44.056938
-148.318253
-50.308273
-87.788017
-85.722916
-157.125717
-53.808186
-135.554611
-59.548679
-62.641376
-147.230728
-74.088913
-135.538818
-74.928566
-98.885590
-105.428993
-82.780701
-77.053986
-117.140114
-112.562485
-146.818207
-74.390442
-143.296677
-73.555969
-41.332134
-91.613770
-65.996674
-64.337578
-76.076454
-88.558495
-55.005795
-73.532578
-110.767456
-67.953796
-169.018356
-151.556183
-85.146667
-47.946571
-152.740173
-52.667915
-82.273827
-69.470695
-160.362213
-83.685989
-49.403030
-78.952560
-72.584244
-158.158112
-58.162308
-60.981647
-60.137184
-128.008148
-150.464340
-51.230499
-113.108360
-66.483376
-46.806702
-55.074505
-80.715439
-100.056541
-92.790489
-63.105549
-70.224876
-51.049580
-67.971901
-61.945709
-58.604031
-143.478912
-67.091667
-65.734840
-51.992912
-149.383469
-55.599766
-82.904228
-59.401421
-66.500771
-60.780239
-86.759750
-120.513847
-131.159271
-54.742264
-51.613220
-69.539589
-80.690552
-155.606522
-93.871498
-59.500767
-86.137154
-91.026871
-162.937210
-56.315792
-110.176239
-58.022411
-122.262894
-118.017166
-148.158569
-115.070236
-65.867203
-145.441803
-110.267479
-136.649170
-76.546219
-70.200439
-69.994522
-145.102173
-65.313042
-52.889519
-93.597954
-117.644035
-146.585541
-47.235413
-57.965366
-144.902847
-59.432251
-62.766655
-87.186623
-59.765114
-91.488579
-60.027779
-73.561356
-132.463074
-87.621033
-131.213715
-109.315666
-108.046051
-130.601791
-158.573517
-104.220139
-60.992683
-50.820099
-66.025368
-77.510307
-82.182236
-141.673019
-68.008682
-55.956081
-171.568924
-38.201515
-47.257660
-100.334236
-150.248383
-93.098763
-101.826881
-71.483932
-83.615982
-101.970146
-51.936264
-73.953392
-57.164440
-140.706680
-65.860245
-148.729919
-159.125137
62.198402
56.733334
53.157391
53.717541
41.765831
45.755749
81.076790
-144.591599
-77.282692
-101.173759
-116.645470
-99.794144
-101.254158
-74.786751
-54.148926
-63.260662
-44.963902
-172.125641
-72.192085
-87.712692
-161.613953
-58.467331
-68.286591
-103.074333
-150.858627
-104.431725
-110.257462
-153.534348
-109.334579
-60.634510
-38.129124
-68.765839
-65.187744
-60.851471
-69.210663
-78.097702
-71.636406
-150.927750
-95.146057
-86.388252
-118.312943
-64.228683
-76.856209
-72.444168
-54.675049
-58.698689
-107.227577
-141.559219
-65.668968
-55.718365
-60.493412
-83.204880
-61.353050
-34.035259
-52.105415
-114.341705
-140.166214
-61.327290
-59.720840
-66.838722
-90.713760
-32.895447
-37.727257
-73.534142
-67.073967
-31.232267
-58.781464
-114.801476
-72.478096
-95.499336
-134.528534
-78.533455
-74.087044
-66.759453
-99.394234
-69.832840
-73.828781
-130.460007
-75.255074
-48.485771
-89.630249
-69.777817
-114.267723
-98.048187
-80.816452
-52.231258
-96.694962
-49.522068
-61.327774
-71.570709
-78.583252
-115.969231
-89.965294
-106.858475
-73.060471
-94.832520
-73.509598
-142.176468
-40.793274
-85.626816
-66.634300
-118.795906
-44.434277
-77.244820
-55.497627
-53.993069
-45.587788
-56.524910
-94.493683
-61.791832
-92.094513
-99.008873
-92.129135
-60.974354
-122.383446
-120.452431
-74.961327
-96.137161
-96.062279
-59.436127
-60.394539
-96.740410
-80.644104
-55.559677
-36.884789
-61.192783
-118.496590
-113.978012
-164.567215
-93.946762
-170.054077
-99.103470
-143.130615
-162.604126
-50.585606
-57.603703
-81.186111
-94.247932
-65.766182
-68.266029
-96.102165
-83.757133
-60.716293
-72.363258
-115.765419
-78.791405
-110.437798
-92.551895
-96.154610
-56.617123
-102.497421
-110.045204
-66.551369
-71.251106
-63.490791
-49.124603
-139.130402
-59.445770
-67.259331
-146.631409
-51.219879
-74.769928
-63.248676
-52.555332
-129.041885
-69.465683
-60.702908
-48.599361
-64.521980
-130.393250
-116.242805
-79.172722
-73.248856
-101.744156
-106.093285
-131.522385
-154.210342
-63.070831
-40.765671
-155.037643
-58.002785
-67.598282
-84.795456
-62.756390
-131.887833
-75.130318
-149.441299
-79.837677
-63.674099
-68.938171
76.601547
79.036140
41.847191
63.715729
61.498802
68.151596
61.707954
51.455906
78.327805
64.237701
42.335964
-149.563538
-83.808235
-145.298004
-69.624680
-157.790100
-61.955673
-88.229614
-72.271729
-47.559021
-141.887131
-51.261040
-102.260674
-46.818359
-52.069077
-55.028961
-85.589920
-97.921280
-135.906906
-58.892048
-60.881721
-61.681461
-143.766861
-152.957642
-60.309258
-57.517403
-66.069328
-74.014381
-60.577656
-57.178535
-70.466003
-69.985428
-109.699898
-65.781563
-96.216515
-93.314003
-45.884365
-125.978218
-59.998863
-36.725155
-63.617287
-69.554184
-100.085587
-87.150490
-60.746052
-65.089806
-146.419983
-52.684044
-80.953842
-62.302517
-57.941025
-62.242397
-59.891960
-56.678814
-140.632843
-28.489086
-67.471832
-147.576904
-54.989159
-59.421345
-41.766857
-76.226807
-64.740097
-71.699638
-141.331558
-58.964775
-87.954636
-75.934944
-57.080620
-47.530514
-69.510826
-69.988327
-142.091599
-64.966545
-42.316017
-54.080315
-69.594521
-70.394989
-140.182938
-100.137131
-88.714760
-57.122063
-166.950714
-126.139015
-69.368889
-146.606583
-113.857567
-144.559204
-52.244133
-106.289482
-51.791420
-143.226913
-63.561928
-132.545441
-70.324738
-132.191162
-86.699265
-74.861084
-151.733566
-55.381054
-61.248871
-33.340294
-71.200645
-138.727066
-64.506065
-76.147339
-148.961411
-73.038963
-85.011986
-116.027672
-112.728073
-129.340668
-42.311150
-151.966141
-83.289070
-63.719994
-92.453728
-96.547554
-81.543884
-106.380661
-82.167686
-171.605377
-152.234879
-75.621452
-17.567757
-79.659286
-69.838905
-73.936165
-39.108452
-104.713356
-82.022369
-86.947540
-51.213116
-50.075569
-118.592087
-150.168961
-109.203247
-53.965683
-76.414726
-90.496735
-53.493069
-49.760990
-71.635735
-99.421143
-82.949593
-60.584923
-117.056801
-89.157936
-97.256577
-46.016068
-46.561802
-86.230293
-57.149708
-59.150475
-69.435631
-56.934765
-77.521362
78.935471
84.562309
65.028122
52.846428
61.923115
54.651115
61.700703
38.052689
41.077324
37.494576
45.035973
61.620903
50.575405
66.830238
65.789131
13.291449
80.506805
-159.840317
-178.841385
-50.450623
-131.127319
-115.033928
-123.555817
-147.512360
-81.955582
-37.150444
-132.768341
-53.796040
-51.064587
-74.106613
-47.434330
-59.726315
-138.022018
-68.817406
-73.237289
-101.641518
-75.680504
-64.402100
-67.495514
-119.745804
-122.683006
-73.194435
-57.982758
-65.972916
-140.274307
-52.898178
-63.127705
-83.360168
-54.896164
-85.607185
-70.342613
-62.095276
-76.359863
-135.633377
-75.135948
-58.291016
-48.244343
-67.695572
-68.239433
-69.473228
-48.460434
-158.970215
-127.952820
67.241844
37.868458
67.913437
-78.222496
-83.513947
-53.708305
-66.410004
-61.137360
-60.771183
-159.559387
-70.538734
-94.507889
-57.502491
-103.440132
-87.893997
-59.008446
-90.886452
-101.834389
-74.299362
-73.276772
-74.749176
-78.000908
-63.623482
-139.745804
-65.125061
-143.159698
-67.336922
-54.598984
-80.865601
-77.580315
-88.707573
-128.638641
-60.807476
-110.806549
-64.536636
-91.552742
68.947845
68.281219
67.050240
66.957710
-55.189026
-65.832504
-60.980671
-52.882900
-76.147240
-143.596817
-137.238251
-65.440735
-73.875282
-118.974648
-76.867012
-51.409866
-60.339191
-110.768532
-97.732590
-61.763950
-85.341766
-97.678520
-62.681614
-93.461639
-145.492645
-42.085873
-111.531334
-165.335983
-61.533566
-116.257439
-126.697708
-55.393196
-112.507385
-52.914028
-61.751171
-70.045181
-178.240509
-42.151566
-97.739891
-69.281036
-125.586723
-70.918350
-142.592056
-116.346184
-75.928886
-55.787708
-114.425484
-63.910992
-56.740051
-90.131516
-70.595284
-65.106194
-72.094353
-65.393265
-94.516205
-96.081215
-88.357994
-107.320244
-146.025558
-93.233368
-60.522713
-89.797859
-83.656792
-90.701965
-153.043762
-95.623199
-52.892662
-112.467148
-64.396988
-113.204124
-70.941254
-55.360386
-112.875412
-51.182213
-89.490311
-115.272957
-57.158264
-63.273277
-62.853458
-83.362770
-124.616409
-67.547058
-116.358963
-43.280556
-110.846718
-72.231430
-85.533501
-68.801308
-72.659836
-59.727623
-98.517937
-95.357948
-44.783531
-112.709267
-89.072823
-117.982986
-121.297134
-178.913376
-73.976379
-67.682312
-108.434937
-86.615936
-166.236267
-64.218704
-109.109154
-63.891151
-84.126381
-57.784908
-132.766251
-136.720688
-52.307968
-39.993980
-65.035103
-80.879463
-161.548172
-40.952435
-96.596931
-66.225746
-31.816710
-147.435226
-88.171730
-63.932125
-132.019928
-74.401932
-90.510521
-98.040680
-81.547615
-97.219749
-96.701225
-71.277229
-73.358994
-59.943184
-96.182922
-94.327919
-104.275558
-111.516037
-62.391304
-100.969223
-42.901390
-105.115952
-97.783180
-130.577560
-81.021584
-71.425385
-48.128117
-126.635796
-152.354752
-127.739342
-111.971947
-126.269806
-59.829769
-114.873314
-69.184944
-61.394547
-120.168320
-69.023636
-148.945084
-64.392937
-64.499100
-61.970310
-50.145023
-60.985867
-100.973396
-64.887596
-69.797844
-51.171635
-62.664238
-56.050465
-113.945450
-86.329430
-150.280243
-146.543976
-60.815620
-124.193649
-89.246216
-73.225471
-47.487679
-55.791752
21.915277
-139.393829
-50.441940
-70.656952
-56.033981
-50.920898
-67.611816
-83.728844
-148.981323
-88.701515
-61.868580
-157.783630
-73.507629
-109.628899
-124.414841
-54.325272
-53.532745
-75.940460
-120.991684
-35.504780
-155.783707
-59.594440
-53.758659
-112.147423
-62.480560
-63.475075
-58.007141
-55.648140
-147.706696
-53.412189
-75.137756
-56.899666
-133.418060
-75.400810
-84.233559
-78.270309
-76.016342
-58.306240
-72.458191
-90.469643
-65.895058
-30.587360
-53.770443
-31.352568
-42.820889
-54.933464
-59.512882
-85.018997
-50.003944
-69.240440
-92.137306
-125.865097
-89.510857
-68.102669
-123.608330
-70.604393
-63.639847
-114.155846
-95.516151
-81.481697
-92.726341
-76.801651
-42.928272
-78.097763
-57.541737
-60.857677
-38.235081
-71.305977
-73.849289
-83.739151
-130.810638
-139.520142
-56.939339
-137.030014
-68.966423
-98.447365
-137.800812
-110.224648
-111.103149
-97.578690
-100.800224
-73.343895
-77.896080
-17.888559
-107.061928
-90.064888
-171.925323
-172.028152
-112.738281
-68.663246
-70.484940
-59.516716
-109.522568
-106.545517
-26.146013
-57.255341
-95.055725
-67.527908
-58.069527
-134.441788
-90.804886
-56.786263
-145.696365
-86.633293
-70.386055
-52.161259
-75.918777
-64.158012
-56.066536
-87.325592
-99.319305
-148.433029
-62.950798
-136.913681
-116.434608
-104.947853
-84.974571
-85.840012
-89.892525
-60.449711
-155.945435
-116.130623
-109.689774
-68.439674
-96.874474
-83.539650
-37.207710
-131.887360
-167.751740
-50.350685
-115.518112
-119.056450
-127.472321
-66.727348
-90.581833
-64.367180
-56.033993
-86.620354
-125.065781
-60.033199
-53.679443
-60.193237
-67.703018
-53.976143
-154.345947
-89.666862
-115.370430
-168.022385
-50.330997
-59.589745
-159.260742
-56.529743
-69.387001
-138.860168
-138.929886
-152.786224
-50.199230
-95.690254
-121.903656
-62.368523
-126.155525
-46.939289
-86.322906
-56.033154
-91.367088
62.236668
-140.082275
-74.830894
-77.324440
-135.349823
-47.872524
-65.980377
-163.244553
-94.999977
-174.445679
-93.525238
-104.825737
-100.901489
-122.218468
-80.573296
-108.346710
-60.334229
-147.823685
-59.422821
-50.162815
-53.191483
-61.532753
-154.668182
-74.174866
-139.769958
72.474388
74.650307
59.649902
54.707283
43.944019
80.711296
74.629730
58.291058
53.543957
43.672771
-63.209267
-68.052513
-70.691399
-100.742119
-150.863632
-62.295578
-124.715179
75.353882
51.178135
-69.906662
-60.770199
-112.230888
-127.609154
-104.016418
-72.132896
-60.062946
-63.080154
56.065098
69.790260
42.788166
59.495918
43.880730
40.554821
-83.331772
-160.094376
-68.826286
-161.108032
-64.124077
-61.723461
-67.281624
-145.241928
-106.469925
-62.371555
-78.846474
-119.859993
-103.170883
-79.327782
-64.207695
-150.477203
-85.181419
-70.619492
-79.453262
-102.917145
-101.687157
-84.946960
-119.052979
-104.332611
-86.614372
-159.124207
-47.712475
-34.217991
-86.271378
-107.314651
-60.649208
-57.281239
-149.878983
-121.493294
-118.673180
-121.761818
-65.905495
-109.933243
-61.998211
-110.730347
-86.988876
-60.669418
-58.880997
-64.904503
-141.300430
-67.711563
-58.471169
-144.178162
-78.672989
-63.177349
-61.810162
-92.438515
-89.624123
-55.594841
-23.657413
-59.339142
-52.153870
-59.712658
-143.858261
-131.866898
-94.899902
-133.544418
-158.786148
-54.760529
-101.217056
-104.513763
-104.793648
-93.566132
-76.465546
-107.001534
-99.796097
-64.767410
-103.606682
-94.631691
-97.006546
-88.130005
-58.008488
-112.352417
-64.593506
-114.209099
-115.451134
-148.339035
-98.113899
-89.289040
-109.822060
-63.455555
-64.240875
-142.935486
-63.986370
-102.077660
-69.400063
-117.805420
-101.950424
-66.656578
-102.887489
-59.704681
-155.900848
-130.816071
-114.502785
-84.704208
-129.789810
-50.905445
-116.165840
-65.414360
-114.787582
-98.316383
-59.177307
-94.174995
-132.589645
-54.280548
-66.010925
-71.927696
-143.415955
-70.480721
-56.243301
-50.883728
-124.635139
-161.207794
-90.761719
-74.948959
-159.363693
-61.077972
-101.102257
-59.411648
-112.686432
-52.293240
-51.633152
-53.827229
-110.542099
-36.435677
-119.732338
-163.574081
-76.114349
-137.843735
-71.879959
-86.691132
-90.023895
-86.395424
-70.610481
-57.166367
-156.086426
-83.517235
39.516441
81.231087
-96.224930
-94.215530
-146.960098
-120.268097
-95.491745
-92.321442
-58.381481
-57.507797
-62.171822
-103.932671
-97.973610
-110.494652
-106.854607
-58.657940
-113.392197
-59.799076
-104.020439
-120.773636
-138.347000
-91.559029
-106.639984
-86.773071
-60.486675
-117.333588
-96.590805
-69.365791
-67.085663
-147.054214
-94.221024
-45.243599
-74.459518
-63.180351
-70.305794
-51.802582
-118.716553
-61.585045
-165.874573
-104.850082
-131.173965
-92.866180
-125.621185
-105.160706
-55.576752
-67.175743
-60.347694
-70.939224
-142.984177
-66.707108
-61.489029
-84.354889
-121.717232
-95.685608
-63.465233
-126.550652
-43.494656
-68.804832
-59.718819
-66.241264
-72.699677
-89.880051
-77.319206
-65.168213
-158.068481
-64.715752
-66.012657
-68.869125
-86.721008
-64.462173
-153.754532
-66.952950
-81.763229
-124.255638
-98.987198
-64.058128
-65.643936
-69.634865
-110.427231
-71.289505
-45.694748
-168.869293
-73.462975
-147.333511
-95.122345
-94.754730
-75.807327
-120.235382
-152.193085
-71.403847
-144.610336
-46.190887
-132.016052
-55.692776
-58.782455
-73.333725
-122.300278
-60.520622
-81.045723
-134.558655
-61.865562
-76.959404
-68.198448
-60.446747
-97.284340
-66.651909
-100.469101
-48.296040
-55.946819
-75.023575
-114.959343
-71.508385
-80.014977
-102.597610
-53.001408
-98.299408
-71.638626
-60.690598
-83.002724
-81.645752
-58.069637
-68.488403
-69.702026
-51.598606
-127.192406
-27.820421
-138.501465
-86.336754
-77.058601
-99.412163
-59.560989
-103.813194
-106.301559
-169.795898
-99.861824
-56.980782
-138.387268
-60.387886
-55.335545
-57.183559
-67.089119
-150.045166
-59.507896
-59.960827
-70.503952
-56.103981
-66.999733
-67.095169
-68.955536
-72.605446
-79.492668
-65.734024
-57.848755
-66.546394
-36.172401
-121.236046
-56.511166
-85.040321
-113.260521
-126.577171
-52.741203
-77.085541
-53.209862
-96.044769
-139.401337
-138.981186
-56.404232
-84.310478
-26.310076
-127.265320
-65.987068
-104.607086
-150.043350
-142.183823
-37.765965
-81.487610
-66.327148
-95.209602
-65.395233
-75.277153
-159.907516
-69.758469
-68.936668
-38.891754
-138.870712
-88.056015
-52.758972
-63.239941
-70.320251
-110.453308
-77.518105
-64.662804
-132.966553
-125.505455
-83.501617
-158.068283
-90.325340
-67.025810
-70.459740
-56.206944
-84.393898
-89.411613
-85.893585
-61.693893
-41.042809
-62.446770
-64.404625
-64.264778
-53.571167
-86.976593
-69.138344
-55.934620
-78.798294
-75.471092
-67.494835
-67.399132
-61.083157
-113.293205
-74.824280
-80.199600
-124.418747
-166.285965
-51.480358
-65.007668
-74.355598
-93.200806
-68.582649
-34.802887
-140.794342
-94.850777
-84.099121
-69.601234
-115.800903
-152.554367
-151.082901
-101.652153
-97.037369
-96.799583
-104.621117
-87.271599
-89.033447
-147.158051
-166.106323
-51.426956
-47.587711
-157.739853
-90.913696
-78.685692
-62.804337
-64.824310
-74.121735
-61.672451
-71.032364
-56.603565
-119.033745
-77.713638
-118.301315
-62.755550
-60.940968
-148.597702
-59.270535
-64.615402
-58.608410
-114.112221
-57.908657
-156.749832
-79.653542
-131.740280
-38.485493
-91.911789
-84.548172
-179.878052
-69.461037
-90.880775
-100.171471
-75.370148
-60.433743
-145.884796
-51.684185
-72.137718
-107.423119
-74.367867
-64.971077
-79.474831
-131.406662
-61.520031
-124.818146
-65.960663
-89.396027
-93.166664
-137.197906
-58.156387
-51.229111
-122.733673
-84.953476
-104.885284
-97.502380
-67.182335
-67.689842
-126.092911
-67.361053
-64.691429
-62.284695
-72.369041
-79.934883
-60.105061
-100.050888
-59.362270
-141.525208
-96.316078
-76.022797
-78.979340
-62.816795
-167.703842
-95.758827
-81.486313
-48.545750
-30.296146
-63.768009
-159.163773
-79.612473
-164.953094
-128.325348
-68.654671
-55.547550
-69.635536
-63.398468
-78.837700
-65.073196
-123.774261
-136.041183
-109.075096
-53.713753
-121.244514
-150.709503
-75.930168
-131.710922
-90.638557
-114.893639
-122.711365
-105.086227
-101.625191
-70.537888
-58.320713
-71.099754
-60.074379
-135.487503
56.909767
-134.387466
-70.725204
-62.324455
-71.532867
-59.867630
-82.271545
-82.898529
-49.356731
-94.039368
-42.496441
-108.431282
-77.057121
-66.287025
-69.551491
-83.330658
-54.400726
-52.337856
-57.738029
-52.914661
-56.035622
-63.594975
-65.552460
-52.374027
-74.386879
-70.795593
-66.165161
-101.064201
-141.879425
-91.984970
-89.651917
-67.571800
-54.214108
-87.981735
-86.693077
-114.146118
-56.636475
-102.550293
-103.977852
-62.559578
-119.076912
-67.888321
-100.164299
-62.392586
-113.808929
-66.752419
-40.262131
-76.823265
-117.488510
-63.774456
-52.819332
-164.516434
-157.966949
-121.585365
-95.243851
-102.314507
-94.707245
-122.237701
-147.642059
-105.007851
-79.022713
-169.311584
-68.772217
-90.340775
-131.071198
-63.367588
-59.496120
-107.734848
-89.929123
-108.762909
-130.672867
-132.600769
-81.329117
-57.788670
-71.166252
-95.179863
-51.220051
-138.032394
-75.052094
-75.063599
-74.646286
-102.124191
-84.701324
-80.024025
-82.194664
-69.775833
-90.485184
-57.692120
-51.085911
-41.118919
-111.898598
-51.687084
-57.110706
-27.832836
-51.518570
-39.409435
-57.346340
-128.929840
-64.328720
-84.576286
-55.177689
-160.008743
-83.800133
-81.630508
-103.129898
-113.618767
-65.826462
-73.268181
-163.509521
-86.673080
-121.308197
-60.785606
-113.317001
-71.624557
-51.465027
-113.963516
-56.196609
-55.153221
-71.961327
-62.398407
-72.055367
-82.353363
-70.495270
-93.077805
-100.978889
-166.073090
-86.946793
-61.574020
-105.928062
-67.781860
-161.303146
-68.980415
-78.329178
-101.214600
-51.532036
-101.803200
-36.522362
-63.864265
-94.891205
-112.279961
-67.223923
-65.547424
-122.288673
-83.868210
-82.668633
-147.375961
-80.745171
-127.263756
-66.343735
-67.581512
-110.329681
-116.792046
-81.733353
-55.349628
-154.470963
-95.431618
-67.978241
-60.379696
-88.628517
-56.628410
-61.217937
-79.718231
-166.851547
-96.230225
-68.902763
-76.863274
-51.753906
-52.554710
-108.869469
-65.676620
-83.006256
-78.141411
-142.697861
-65.111984
-92.161461
-145.801117
-63.541519
-58.119034
-83.408928
-65.118599
-50.522549
-153.148651
-56.925430
-80.505898
-106.407333
-169.384918
-98.297234
-74.883270
-61.817635
-83.152367
-48.505535
-156.907257
-63.340561
-68.815475
-86.104500
-98.006325
-145.392532
-55.946602
-140.769913
-114.451233
-148.525604
-58.214893
-68.636391
-114.878326
-72.362213
-59.144981
-38.711620
-79.326035
-161.739380
-87.117676
-149.483444
-69.912903
-69.698326
-61.263721
-67.205025
-151.005402
-63.792816
-59.686733
-157.913818
-99.166237
-54.897884
-140.386948
-76.450531
-137.462173
-35.643581
-60.990376
-68.456772
-61.260448
-61.932968
-53.074196
-156.348282
-61.559822
-153.497711
-134.656509
-56.211662
-58.027195
-51.576881
-56.858788
-24.988234
-50.773094
-71.784843
-101.343224
-75.965759
-75.134293
-78.155373
-141.609100
-67.252556
-52.668922
-64.725830
-93.591949
-148.792145
-86.411682
-83.121368
-137.325104
-116.745575
-60.921581
-55.399628
-100.875816
-77.489082
-86.500694
-75.953728
-60.757912
-146.319031
-75.773422
-146.145172
67.770607
-74.876289
-149.778275
-59.574463
-84.006599
-139.155334
-64.546814
-141.075882
-132.303757
-141.913483
-81.868019
-100.036118
-60.348591
-69.367218
-64.737656
-143.948196
-129.291809
-42.511551
-87.316010
-61.539768
-48.408134
-147.644943
-70.829453
-54.365147
-52.909653
-49.500523
-36.088402
-70.340828
-162.358887
-60.032127
-55.811604
-65.888191
-51.773643
-62.551380
-74.403824
-52.704288
-63.700500
-60.640648
-71.670746
-108.378067
-117.732780
-121.374725
-116.345802
-95.112694
-59.464676
-113.816818
-39.554672
-48.267735
-66.656464
-58.716469
-88.542717
-61.686291
-154.862534
-89.545174
-111.110657
-71.209442
-85.507164
-60.359745
-73.973557
-94.581268
-65.245110
-83.969414
-122.802986
-115.251297
-73.721962
-118.314224
-46.564251
-80.719894
-148.185989
-85.322868
-59.443855
-52.639885
-87.180405
-128.889709
-70.134949
-81.550613
-84.133514
-59.483288
-56.657856
-145.040955
-67.201965
-107.569862
-157.397186
-121.330597
-64.044136
-50.614765
-76.698402
-62.943462
-65.148407
-62.484356
-63.417908
-174.936615
-67.343918
-95.142265
-68.221535
-128.447571
-57.570473
43.009617
56.197025
33.077610
54.110683
41.174870
89.258980
58.976181
53.229340
-65.624146
-104.652802
-95.935181
-88.788261
-119.112015
-74.387245
-61.986095
-74.691376
-130.803284
-58.073898
-94.704025
-123.118294
-116.354271
-160.950546
-123.322830
-55.130352
-75.318184
-61.900921
-134.209244
-133.112000
-152.118332
-142.371735
-59.704510
-54.787186
-143.984421
-54.854126
-82.902946
-143.672577
-115.831329
-99.300407
-85.867073
-166.374115
-75.660225
-75.894272
16.372795
73.800621
-74.788124
-96.536369
-61.424870
-57.597023
-51.797577
-103.206192
-57.293793
-98.598198
-118.809212
-135.620071
-82.686310
-56.179882
-100.385590
-91.075539
-94.089775
-95.092316
-54.498615
-94.673836
-83.054512
-53.617500
-68.163651
-63.088131
-62.280624
-68.309364
-44.289268
-74.484642
-75.957626
-74.212883
-87.279137
-62.598804
-126.497353
-71.154747
-91.491447
-56.147522
-62.639286
-50.922150
-59.655811
-50.322186
-53.473579
-90.005173
-104.458267
-72.851929
-51.946156
-33.776527
-122.904877
-91.704247
-85.461121
-65.697296
-83.868240
-161.662048
-67.223473
-68.153336
-39.349792
-166.549561
-59.410667
-73.988716
-58.844051
-87.042419
-71.508835
-150.057144
-114.471123
-131.944382
-110.524857
-77.403511
-97.243500
-158.342941
-111.441216
-73.254181
-55.220020
-136.409546
-89.252960
-89.577888
-58.830685
-101.418533
-134.704758
-84.434708
-43.217957
-43.880947
-67.307755
-122.449959
-66.933174
-56.277073
-70.980415
-77.846336
-53.492302
-54.930450
-68.414574
-44.680939
-63.835102
-68.816444
-117.046211
-68.494354
-64.969681
-80.498680
-81.672661
-115.251160
-84.938873
-64.700333
-61.789646
-55.095493
-32.339176
-145.823288
-68.114594
-132.016754
-96.822472
-42.408165
-84.517273
-74.199028
-162.652695
-46.412453
-122.188416
-67.288963
-65.200348
-54.316162
-70.575859
-118.842659
-90.979408
-99.535332
-50.125965
-139.789627
-71.607796
-151.009659
-65.842819
-67.592361
-68.509911
-43.898708
-72.951630
-65.273003
-57.383980
-68.251114
-119.200371
-75.758286
-86.746147
-70.182907
-95.961937
-85.992752
-83.406693
-61.518200
-116.123138
-63.154282
-65.042488
-46.155289
-163.704956
-58.285183
-84.139030
-102.408089
-148.187866
-161.891357
-56.860443
-62.479424
-65.414467
-60.299816
-79.926247
-159.759171
-69.740555
-56.722980
-139.251984
-74.901260
-58.670624
-108.857399
-163.181564
-77.749496
-103.689438
-83.121231
-69.855179
-54.763393
-121.775284
-122.812614
-124.809334
-113.807991
-134.755554
-53.436581
-82.288414
-94.271347
-133.487732
-61.572308
-51.462124
-134.920685
-143.597183
-69.228638
-77.568481
-86.680450
-72.801582
-142.670181
-87.764931
-56.261127
-128.768509
-38.638145
-48.582264
-43.730888
-56.689545
-65.746712
-100.851830
-65.093903
-161.564667
-61.977215
-102.001633
-83.978104
-91.917778
-128.202454
-74.865921
-147.638443
-131.390503
-52.145218
-63.396126
-63.489529
-117.582886
-65.186676
-63.432236
-36.396603
-119.657738
-147.819717
-59.276581
-31.965117
-55.141876
-67.032814
-50.259979
-76.979805
-143.661850
-60.004494
-146.991348
-107.931015
-57.570465
-64.524727
-91.241089
-58.290977
-161.306763
-104.861427
-95.197220
-52.079693
-112.154884
-50.670998
-93.172974
-72.536270
-103.949753
-117.143379
-66.556549
-58.567230
-71.979736
-98.156288
-121.421936
-146.841644
-70.833954
-58.571690
-81.526375
-117.608765
-71.960258
-65.056580
-44.887306
-56.491806
-96.742989
-72.106544
-116.554756
-126.175117
-75.735420
-105.366508
-120.352081
-93.808464
-98.902626
-56.192177
-60.659534
-78.983002
-160.239319
-53.445656
-63.682411
-80.188576
-66.488419
-160.699036
-93.792320
-102.860016
-150.213181
-58.053955
-65.516975
-63.249275
-99.462158
-111.578308
-138.274887
-126.747498
-83.943390
-75.337646
-61.096031
-93.850075
-153.441345
-84.936501
-61.179871
-84.991661
-129.804977
-70.685928
-98.349464
-58.968044
-88.844582
-56.114292
-44.612995
-109.499084
-66.915649
-126.731255
-80.882050
-51.837334
-63.651302
-89.761597
-112.082047
-63.448082
-87.590744
-54.152676
-108.399010
-85.097847
-57.680912
-77.432526
-57.142273
-44.794014
-84.790703
-70.462440
-48.182545
-101.466400
-73.902275
-91.740318
-69.899811
-76.761185
-67.270348
-143.730316
-92.922867
-55.003853
-54.339844
-150.689697
-53.208569
-129.959152
-71.678177
-149.186005
-66.564713
-142.660828
-74.715622
-78.706093
-52.796486
-82.519600
-55.554909
-57.755379
-112.882492
-67.087906
-64.838860
-63.307762
-60.005119
-64.063263
-99.065102
-96.564796
-107.470154
-52.192261
-64.812820
-146.107147
-52.844810
-113.009972
-97.105995
-60.763245
-98.266182
-113.048943
-64.007027
-128.052872
-67.901817
-95.673698
-92.752144
-128.964615
-109.430702
-90.727364
-113.112144
-85.627922
-97.489418
-123.464668
-129.908218
-98.353241
-121.033920
-128.327927
-113.387756
-74.237053
-74.937958
-64.027840
-97.659302
-68.116310
-114.811577
-42.237988
-74.248329
-126.650261
-54.813778
-61.551258
-79.553406
-96.352470
-143.665527
-77.056618
-115.474571
-81.807732
-71.433014
-105.324112
-76.052231
-47.648502
-120.828049
46.213078
-60.485889
-64.985161
-59.957325
-130.519592
-144.635376
-76.927177
-77.125359
-50.300697
-153.383560
-151.789124
-46.402565
-59.171532
-104.778687
-92.767532
-57.235870
-109.820442
-95.321304
-93.679428
-129.283310
-138.317764
-112.358070
-126.288979
-86.114265
-164.602966
-76.008591
-66.342262
-60.861324
-59.888817
-135.937546
-65.934799
-53.094742
-64.899513
-64.014923
-94.744736
-141.296585
-165.239639
-40.815781
-139.318649
-60.863171
-36.768631
-59.034107
-91.310501
-160.052750
-104.446335
-44.417831
-64.546974
-78.750298
-66.808395
-62.183540
-57.025600
-94.823212
-62.455791
-80.508163
-99.695343
-67.611328
-148.184998
-64.189079
-109.327164
-78.633766
-77.157555
-69.662567
-90.660034
-107.244225
-83.977173
-67.535194
-99.249298
-89.528282
-86.466789
-86.619492
-116.608177
-55.702827
-83.357483
-84.668449
-145.261215
-74.055107
-61.821541
-131.126694
-150.634506
-56.544102
-146.825790
-133.988007
-63.402306
-96.127647
-75.569771
-132.181122
-63.838699
-160.852371
-54.493416
-72.656036
-148.895706
-115.248047
-72.542686
-61.171852
-152.705811
-116.985901
-144.231384
-126.662529
-102.960846
-57.723572
-113.471542
-103.143921
-73.020348
-94.023903
-160.842468
-83.100365
-149.114105
-69.803368
-55.725994
-99.194756
-66.982872
-63.710186
-59.029762
-56.457474
-61.916153
-158.268478
-60.783257
-59.719162
-136.224731
-97.998871
-70.027847
-36.230972
-55.751976
-132.166687
-106.629433
-168.176376
-148.159561
-96.239761
-61.230415
-76.128174
-86.031746
-101.358315
-90.687309
52.388386
50.803337
54.563564
-146.067810
-61.943031
-101.259560
-78.904533
-152.291443
-73.201988
-62.323895
-60.237759
-136.941864
-60.196037
-68.762512
90.336884
54.321987
51.966793
57.110554
50.907597
60.991428
44.653908
78.555298
30.625374
55.876072
71.424240
83.111893
62.765800
-149.224503
-139.239487
-74.522217
-102.143425
-84.855392
-68.732536
-94.362900
-66.426956
-58.294495
-103.562630
-82.745514
-125.970070
-130.983658
-78.099770
-66.077820
-123.282692
-104.948418
174.886475
-165.636810
-57.667149
-138.207001
-49.775352
-109.992477
-67.446465
-141.097565
-79.400360
-93.398338
-106.047256
-104.300873
-59.460358
-68.812004
-87.369133
44.971844
69.453918
62.115170
70.898613
42.954105
62.942532
80.467308
95.224945
62.735203
53.657951
86.965118
59.454163
42.229122
43.135838
79.120659
84.448364
66.846809
62.048100
-106.963493
-78.972710
-170.860550
-111.548767
-119.067375
-90.548416
-59.277042
-87.450958
-119.856018
-69.335739
-146.464569
-97.317474
-140.562958
-59.725304
87.269249
58.475624
89.828476
35.980644
79.310432
71.894318
68.766327
98.969200
53.438911
52.909939
77.019211
67.375084
81.300644
47.271549
84.695396
86.785851
57.653362
44.195831
39.424316
76.148056
83.745117
-131.996353
-69.351654
-127.857254
-137.894363
-85.059532
-66.015114
-80.190193
-88.392609
-80.691689
-107.594048
-68.567596
-87.278130
-163.385498
-135.158127
-55.856121
-73.469963
-100.324150
-77.055801
-73.104645
-115.995537
-104.931259
-113.003548
-100.220154
-98.680420
-72.429756
-61.016754
70.251205
61.772255
72.752640
67.155846
80.370499
64.264481
41.135223
90.480202
-99.510307
-61.380207
-86.111298
-86.322853
-30.064272
-71.486404
-84.795425
-26.813267
-65.762367
-61.828495
-64.052589
-79.960854
-53.005436
-67.715309
169.162582
-60.942928
-66.583229
-128.433563
-52.881142
-69.496758
-63.623440
-134.483521
-68.382607
-78.757195
-54.813896
-103.232124
-83.084190
-63.178066
-50.649960
-58.278141
-46.430092
-101.662102
-42.356205
-48.761204
-69.508987
-141.657516
-156.469406
-46.208866
-103.582314
-65.156082
-70.509224
-58.265656
-110.083366
-120.833687
-67.783768
-59.942947
-69.894974
-69.933319
-65.465431
-94.988785
-53.591400
-85.159378
-80.693703
-64.790672
-102.396538
-124.732391
-64.941292
-50.077354
-59.925488
-73.863052
-58.403252
-96.013115
-71.870781
-121.017448
-165.950394
-75.340591
-64.307663
-76.835426
-51.355759
-91.565308
-93.537895
-95.520805
-93.999657
-156.296143
-60.289230
-89.805153
-96.324341
-79.413269
-58.385357
-149.137695
-54.568317
-95.752678
-62.936283
-118.315948
-128.565979
-93.769318
-83.453407
-59.922749
-158.387161
-159.847656
-49.472641
-60.605919
-52.665600
-139.161057
-149.266083
-120.929764
-132.397110
-42.574097
-112.777771
-134.697662
-68.742378
-62.864635
-115.196396
-78.684761
-60.762836
-94.199692
-142.346512
-134.262833
-89.226715
-64.129440
-62.150249
-86.385635
-44.970753
-75.312141
-68.886726
-53.962250
-140.856949
-68.155678
-80.724434
-60.943848
-57.468922
-149.779327
-150.212906
-53.969662
-152.335327
-42.555416
-67.835083
-127.035706
-91.039528
-107.356674
-106.698174
-54.101826
-92.409782
-74.694862
-76.798531
-49.758133
-82.007553
-147.748764
-136.204422
-88.645897
-101.220222
-38.275116
-158.144653
-83.466286
-62.515106
-79.367546
-68.957314
-76.704529
-70.896957
-69.115074
-123.331734
-76.572075
-152.919968
-100.496941
-153.394531
-59.672157
-58.952766
-62.704437
-64.400642
-75.526413
-34.674339
-98.117332
-59.621277
-54.249714
-117.184753
-99.695557
-103.697334
-83.713684
-164.994507
-51.235767
-102.031906
-55.719177
-108.028168
-61.593700
-63.855686
-48.298183
-68.456512
-161.367905
-68.960045
-135.534332
-62.490963
-53.664665
-55.651615
-145.695328
-75.326447
-55.168076
-60.882336
-96.343925
-104.124229
-112.518967
-101.440170
-171.238937
-106.359703
-80.368271
-117.837395
-69.109352
-99.691170
-91.719238
-60.932716
-86.400551
-79.664146
-113.389313
-62.816509
-61.085358
-124.749969
-139.796539
-66.530441
-57.891861
-57.960526
-124.261696
-165.076721
-55.933517
-145.974319
-61.395500
-86.286552
-84.028442
-63.523037
-64.073853
-149.116135
-68.205147
-52.158558
-57.109173
-111.583145
-68.284187
-122.245964
-82.089684
-61.347900
-125.596748
-133.880280
-57.467091
-77.535881
-48.627808
-69.631218
-58.198059
-67.783585
-156.148712
-120.509499
-56.348755
-102.040695
-70.201797
-66.797035
-105.726807
-74.805824
-72.842010
-150.044632
-129.952866
-117.666000
-90.838287
-107.290337
-68.292229
-68.924065
-118.673683
-72.513611
-72.920792
-73.275826
-73.695305
-65.378494
-125.447182
-100.759003
-91.039421
-77.132256
-99.480087
-85.374588
-116.463745
-56.773556
-64.856949
-56.773163
-65.804771
-158.596100
-152.733261
-58.078876
-58.309074
-107.712608
-57.110146
-58.661240
-100.847939
-66.444763
-138.227921
-62.416405
-87.327385
-93.832199
-73.606926
-160.361221
-159.261307
-104.590431
-34.597046
-50.217228
-100.267509
-107.368904
-157.054688
-176.556549
-63.990181
-118.419708
-89.527122
-131.895401
-81.227806
-54.623894
-62.419674
-131.929901
-162.504105
-72.811531
-57.017910
-123.016167
-55.318981
-87.897675
-144.597198
-147.937607
-85.392097
-51.492008
-102.595825
-121.715332
-59.982983
-42.733112
-67.432076
-64.721138
-67.749405
-117.040398
-23.503551
-58.599468
-45.689438
-129.660309
-51.144226
-55.732655
-156.996429
-51.457375
-54.344265
-69.949821
-60.258400
-70.280907
-62.916729
-53.707951
-100.820229
-121.597794
-66.519691
-61.072079
-70.983871
-74.867722
-67.907730
-65.360878
-58.369892
-159.850189
-67.064774
-152.991867
-93.821739
-126.024742
-90.877411
-90.526711
-90.779839
-67.261200
-84.044464
-71.116493
-73.061073
-70.850945
-116.593887
-145.589920
-103.477272
-62.746101
-113.784698
-109.202385
-68.903595
-104.946510
-150.614426
-76.226334
-66.426895
-67.707825
-53.097153
-71.194878
-88.817787
-90.992577
-73.963684
-158.427078
-157.092484
-63.118637
-69.700912
-71.503265
-91.390167
-149.220749
-52.882164
-47.916214
-64.771706
-69.111832
-152.380371
-84.178154
-155.361755
-145.610031
-133.723587
-71.047401
-43.385796
-57.880527
-133.560852
-106.005852
-66.226402
-56.976250
-59.015671
-112.779861
-47.858845
-62.916447
-113.586555
-87.964874
-62.799080
-41.668724
-100.211006
-52.203949
-165.553619
-125.963600
-123.280769
-81.757713
-39.837181
-56.277092
-127.814346
-148.925415
-64.659843
-87.635086
-135.456055
-158.059769
-76.421310
-56.298592
-66.977158
-87.576729
-60.080841
-40.072651
-92.951653
-59.286942
-61.890766
-62.711460
-58.503059
-98.742050
-77.602737
-103.803520
-102.019104
-59.153881
-130.122467
-152.310059
-64.028664
-76.543251
-67.808578
-87.156815
-164.819000
-78.677872
-74.560387
-95.147064
-121.278770
-112.926476
-95.880089
-142.775085
-64.179581
-65.592216
-34.546368
-42.696060
-98.995773
-60.260242
-104.241409
-51.190819
-130.212738
-80.993591
-105.116226
-58.059864
-55.252819
-67.095566
-68.780380
-86.438705
-94.930298
-67.506638
-76.711723
-61.350765
-65.501717
-59.546249
-48.985733
-73.657936
-138.315887
-146.032074
-111.330818
-86.336960
-62.196335
-67.235199
-38.747055
-96.370590
-144.768936
-153.853455
-92.421295
-95.722008
-97.082481
-77.636627
-71.513596
-101.939629
-140.552170
-76.657127
-68.347061
-57.371284
-69.049667
-108.681519
-136.173767
-54.542248
-103.085381
-99.338737
-58.720028
-58.898926
-99.712700
-122.528748
-157.748886
-90.522217
-64.544243
-110.038170
-114.167747
-104.091988
-58.418709
-32.050045
-147.195633
-35.045990
-62.419579
-111.823975
-63.698273
-63.909420
-67.516991
-66.789436
-48.855568
-81.121399
-151.203995
-54.941341
-48.600460
-58.406975
-66.776199
-55.788544
-78.849602
-111.866081
-57.867401
-57.614731
-77.292313
-70.594124
-97.506721
-64.654961
-72.055290
-60.878376
-68.143127
-65.012070
-54.964310
-68.308212
-132.326706
-126.899139
-72.825607
-90.127785
-88.571770
-118.924736
-81.138680
-99.051155
-88.581367
-94.962387
-68.855034
-64.742973
-108.642395
-64.537376
-57.651096
-98.767532
-95.654572
-96.016777
-108.299446
-162.052765
-93.304733
-90.169914
-119.501526
-111.032265
-55.417767
-75.742889
-83.522224
-53.575462
-161.266327
-58.466499
-107.774796
-84.595383
-98.290215
-34.482807
-88.188164
-77.213539
-67.862679
-125.890121
51.825199
-58.670891
-73.138702
-72.033112
-89.976639
-146.284561
-130.138535
-56.034126
-62.450253
-58.998337
-70.674805
-42.797951
-54.494392
-135.163788
-66.428200
-59.076939
-48.682304
-77.186394
-53.220695
-101.657379
-62.862461
-68.953972
-155.135696
-57.451477
-65.947868
-49.308949
-41.365360
-58.408508
-63.290974
-102.037216
-110.286484
-88.537270
-142.985733
-72.583382
-105.666794
-75.315399
-26.757757
93.644424
43.641094
60.903057
57.177097
-13.744175
54.170212
-58.234852
-106.559631
-143.905792
-54.184265
-49.859871
-39.311337
-70.899338
-57.980972
-97.580231
-76.831245
-65.889236
-60.182022
-133.320526
-104.426498
-49.593784
-150.269928
-64.733467
-67.738396
-46.603981
-62.209393
-75.522217
-84.527901
-128.451233
-78.128128
-54.780701
-56.013683
-61.302776
-149.100906
-145.881744
-161.164215
-89.469063
-63.227291
-86.436737
-55.875565
-49.209705
-127.205078
-115.327972
-85.376633
-92.128654
-59.624920
-107.796623
-64.948174
-106.504593
-158.404297
-101.098686
-75.569618
-67.539505
-153.930542
-62.730244
-85.424324
-146.586868
-55.829502
-117.016914
-63.543652
-134.671402
-64.418503
-75.735222
-56.564095
-42.045425
-155.762543
-66.543922
-70.921417
-68.792297
-69.693886
-79.048370
-67.264740
-127.005035
-56.349922
54.128784
-63.982006
-62.393234
-39.293842
-54.265671
-125.734039
-72.260452
-84.347061
-158.107269
-72.671532
-67.196777
-84.715996
-62.270798
-94.467400
-72.589279
-48.191605
-94.351685
-96.535027
-63.039345
-89.855659
-61.212540
-29.482929
-61.146862
-65.297836
-96.111534
-55.685955
-90.172630
-51.915497
-89.056015
-67.255592
-109.370895
-111.581329
-144.879913
-122.675766
-129.803986
-65.581650
-55.702316
-69.768387
-87.448792
-57.353485
-133.814575
-121.853752
-94.373550
-60.869686
-70.225052
-78.319794
-73.284592
-69.656654
-66.501007
-96.005196
-81.506912
-69.165619
-37.259815
-83.757019
-88.801201
-119.424950
-146.648392
-115.494164
-77.606918
-76.211166
-51.989338
-79.967873
-58.158211
-69.195534
-138.110321
-98.037224
-67.807533
-138.977753
-56.643890
-52.477421
-137.526215
-43.696026
-69.888168
-58.217926
-79.302650
-58.893871
-60.152843
-61.493774
-43.937008
-160.059402
-149.866577
-58.001328
-109.223343
-61.345028
-77.888092
-104.208595
-103.332092
-75.533867
-68.226486
-153.052200
-136.131088
-102.126572
-68.158684
-59.903099
-43.475422
-42.453629
-103.054977
-150.304611
-113.033203
-99.372429
-66.307442
-75.347649
-64.282730
-61.060780
-65.929359
-114.443611
-72.049728
-95.712196
-81.267166
-79.776962
-67.461136
-62.456963
-50.049156
-49.743221
-63.545841
-123.291016
-59.324295
-103.054878
-132.623886
-67.809990
-153.068329
-69.169380
-66.421783
-136.611938
-64.505356
-145.969086
-72.089417
-75.909630
-64.369370
-73.071060
-71.630516
-143.885956
-54.106194
-103.723923
-141.207565
-123.259117
-121.855461
-91.315636
-123.795082
-108.879349
-160.920425
-62.759724
-69.631874
-66.901947
-157.678009
-131.335159
-61.253296
-49.194172
-68.466438
-136.347809
-162.037766
-80.547791
-62.757366
-98.878136
-65.269348
-90.804764
-79.189095
-69.796562
-63.708805
69.475876
51.631371
49.879803
38.107834
46.410347
40.110985
45.375935
64.129112
80.015373
51.720516
66.006065
74.886971
46.344170
52.739849
46.714245
24.721605
48.539391
63.825527
49.573780
59.047871
46.542957
-59.705322
-57.861195
-140.844452
-96.539276
-157.708389
-68.644951
-102.737396
-118.460182
-70.200424
-93.340096
-133.611694
-168.442612
-11.938206
-63.668846
-68.414505
-34.730335
-62.325474
-104.340210
-157.752716
-63.044849
-112.546165
-149.280167
-143.948318
-64.296570
-138.828201
-85.637070
-124.718643
-74.530128
-62.077679
-161.916672
-62.855675
-88.421394
-60.109077
-63.663788
-61.805202
-58.367298
-114.923775
-139.305832
-72.878159
-83.531395
-55.854446
-62.478401
-72.159103
-111.460571
-58.908829
-61.824791
-121.945045
-67.556152
-77.290062
83.136894
56.078438
-82.376625
-107.768593
-63.540073
-64.796837
-60.515125
-67.651299
-58.774738
-74.603065
-57.531055
-80.930801
-99.730637
-93.970825
-115.816986
-54.869621
-157.249893
-66.166573
-58.921387
-128.299713
-62.349243
-60.620686
-63.330086
-58.121212
-98.040970
-114.024620
-55.055862
-69.074379
-58.597267
-165.407135
-79.615486
-84.279732
-37.691257
-50.558247
-106.708687
-155.413559
-86.305328
-71.141129
-47.748123
-54.850113
-37.789097
-131.348358
-153.194077
-61.739586
-66.789742
-97.285416
-56.878254
-25.729858
-54.495087
-55.372852
-58.363991
-84.002800
-150.915894
-65.284081
-97.610092
-78.778465
-135.130630
-122.696884
-86.978271
-49.143951
-107.706985
-67.910576
-107.449509
-114.172775
-101.554039
-98.718376
-74.774803
-76.166359
-63.792358
-70.369171
-68.879478
-86.515457
-75.158173
-67.698654
-83.934883
-95.631653
-99.689819
-86.202248
-96.158539
-95.217422
-58.470707
-78.155167
