# Supplementary material for: Comment on 'Valid molecular dynamics simulations of human hemoglobin require a surprisingly large box size'
Source: eLife. 2019 Jun 20;8:e44718. doi: 10.7554/eLife.44718 (PMC6586461; doi:10.7554/eLife.44718)
Supplement: Figure 3—source data 1. — The zip archive contains a README file describing which source files correspond to the different panels. [file elife-44718-fig3-data1.zip › figure3/panel_B/box3/phi7.dat]

-136.550842
-106.006187
-73.842209
-66.287025
-62.151386
-70.066238
-74.970970
-135.770416
-141.600235
-60.670921
-57.359524
-64.035866
-94.381989
-61.083923
-71.502182
-59.573166
-129.411285
-61.665833
-109.377945
-110.027176
-71.913040
-56.921074
-65.690704
-86.815056
-63.516796
-77.856506
-157.192505
-91.521431
-58.793861
-46.786293
-67.107674
-67.729698
-69.858063
-55.708584
-66.816093
-95.858627
-68.870094
-60.571507
-58.682167
-53.819622
-102.467758
-82.589005
-59.486977
-76.142220
-74.194916
-69.427780
-55.149605
-90.634621
-107.960297
-126.174789
-99.481606
-144.000443
-67.658417
-43.781418
-54.440510
-63.170292
-56.589901
-154.440125
-154.611435
177.395706
-96.809357
-55.533871
-72.065102
-86.668755
-78.654167
-110.532661
-40.488815
-102.663948
-105.898888
-61.326805
-121.485641
-140.281693
-84.807320
-66.804283
-63.651649
-93.856155
-62.754601
-91.084892
-61.011986
-65.319893
-62.693222
-54.940464
-100.212959
-145.551163
-108.571342
-100.831924
-103.860298
-82.718781
-63.299026
-164.189896
-98.784569
-71.120377
-56.831085
-84.530533
-78.707748
-67.114922
-138.265991
-67.498711
-53.535759
-80.849792
-138.506805
-84.721542
-73.215622
-73.771042
-58.458683
-115.656624
-95.948929
176.753983
-68.824562
-66.034210
-107.361740
-178.421326
-60.056389
-65.529205
-144.559601
-153.934433
-99.263847
-141.417496
-57.247417
-71.764679
-130.767395
-65.755951
-142.812302
-59.288334
-108.338173
-68.405975
-50.546658
-134.901382
-46.755508
-91.538155
-80.078827
-62.963051
-70.616989
-85.212906
-106.153015
-135.485229
-62.600510
-54.466022
-50.153934
-91.389214
-76.177582
-155.325043
-69.186752
-91.042747
-105.983810
-104.051537
-111.067780
-48.813507
-50.564766
-88.714706
-84.614410
-61.433414
-64.638901
-67.455696
-112.307800
-44.258305
-79.036919
-83.212967
-58.452496
-60.327293
-63.437996
-90.839363
-57.354618
-118.224693
-47.902023
-72.435097
-51.172760
-162.262878
-52.619110
-100.276886
-107.912674
-67.879646
-62.566933
-68.474022
-55.966240
-139.428299
-67.193069
-122.515800
-51.041454
-54.651402
-54.059597
-52.903938
-28.846981
-69.493256
-132.708237
-63.496086
-81.745773
-71.835190
-72.131119
-160.771545
-141.072815
-27.709261
-76.850555
-56.433903
-178.091537
-60.718494
-56.053879
-88.396561
-93.382515
-61.526402
-76.464027
-157.050964
-78.200363
-88.240685
-68.074554
-137.856125
-130.406464
-58.805439
-133.782013
-110.063675
-108.808746
-91.161613
-102.344437
-100.960876
-57.978275
-53.853878
-61.339195
-64.474586
-101.077103
-85.729721
-156.566544
-75.106987
-56.290791
-51.312759
-124.265678
-73.518265
-110.626923
-92.538345
-65.890701
168.115021
-51.653946
-40.764820
-43.356850
-75.722000
-71.773628
-67.800209
-91.562202
-61.809002
-56.844257
-64.958946
-87.680138
-85.025917
-56.570740
-68.843880
-151.019684
-58.370316
-135.041397
-60.625809
-146.125092
-57.903069
-66.111702
-142.054718
-71.617500
-66.045662
-100.653572
-83.404900
-44.881573
-119.670601
-60.152706
-106.210083
-58.151054
-146.164383
-58.440296
-71.591843
-57.837254
-37.450306
-164.256088
-75.985580
-85.283791
-121.098015
-39.518162
-152.745789
-61.149479
-123.304253
-108.553200
-69.778481
-56.069874
-125.997475
-59.231876
-37.141262
-119.931938
-30.513613
-58.409157
-58.051105
-72.873238
-65.221107
-72.648438
-65.956718
-68.914040
-62.887672
-157.579849
-53.817318
-104.112106
-76.880119
-156.991882
-93.942802
-130.148239
-118.670570
-72.848824
-61.305058
-61.332302
-135.912827
-64.122917
-61.535404
-76.277298
-65.821526
-40.212509
-67.617638
-42.614113
-102.424934
-65.515526
-52.617168
-81.345093
-61.843254
-59.798405
-66.387650
-68.202087
-65.662979
-164.196808
-54.955265
-57.315018
-75.361809
-61.042400
-66.824516
-59.059105
-58.345207
-149.041580
-62.699753
-58.811539
-73.752335
-59.450687
-101.798988
-87.172127
-52.313652
-61.702805
-70.149521
-108.986908
-94.659966
-133.068466
-160.253845
-67.171745
-134.276352
-65.716515
-116.291969
-97.739456
-72.555923
-45.594734
-83.339546
-67.048248
-85.718666
-72.944405
-65.845917
-42.996384
-88.872276
-66.509674
-59.321304
-105.592522
-71.915421
-68.654358
-91.865852
-132.641373
-70.397835
-70.244606
-68.655891
-64.131592
-88.893143
-88.830551
-64.426277
-120.537056
-108.929047
-147.256516
-81.057877
-142.347504
-82.637375
-151.707031
-112.615128
-118.673111
-43.430653
-61.045647
-145.049942
-25.534929
-161.481339
-97.656631
-64.263214
-60.442322
-142.459076
-59.163029
-158.234085
-90.392723
-62.102943
-51.710075
-74.762688
-59.289570
-76.088615
-75.718506
-69.376335
-60.944382
-92.251579
-55.035233
-83.812691
-68.723343
-52.562939
-74.086311
-93.897949
-96.658165
-57.772141
-71.930832
-49.529560
-82.191788
-73.615654
-119.949043
-61.203724
-59.375378
-92.158066
-69.871048
-37.525539
-66.983513
-37.241058
-68.501518
-94.751190
-84.510864
-163.116852
-83.671585
-81.672813
-123.526413
-59.752136
-124.444756
-38.701340
80.220589
49.402283
50.946541
-65.218529
-51.142994
-154.230652
-147.513123
-53.250439
-68.122559
-61.063091
-113.488487
-80.357811
-71.908073
-68.246010
-73.011101
-137.367767
-59.325489
-42.376148
-71.360504
-105.500992
-152.759308
-89.255402
-57.133572
-143.128036
-66.639786
-61.266724
-126.316925
-68.396858
-112.237244
-132.873077
-63.039356
-77.308647
-99.270477
-100.922485
-84.584579
-85.151680
-74.915596
-84.519745
-96.842491
-79.313629
-152.193497
-89.443748
-83.168037
-76.086418
-70.981445
-67.798531
-80.890160
-68.554657
-33.307590
-61.369415
-68.682541
-130.188538
-70.150055
-86.512344
-146.380249
-164.730316
-68.808868
-59.764069
-127.853500
-96.510948
-149.466385
-42.957939
-76.182159
-60.622658
-72.572952
-80.456047
-74.696007
-140.752029
-106.329231
-93.772408
-92.958717
-123.874901
-79.183113
-103.321999
-108.408630
-90.015121
-64.594254
-55.300533
-82.440781
-69.212692
-63.301823
-132.256317
-48.107651
-112.006805
-56.711575
-66.431778
-61.596024
-100.275146
-141.590546
-61.355755
-64.333565
-65.683014
-69.545815
-111.174553
-132.624969
89.265053
-99.340668
-90.913162
-69.168625
-88.742119
-94.554070
-71.925972
-106.056328
-96.577309
-155.960144
-42.070507
-112.243637
-144.957474
-80.167915
-52.440159
-68.826881
162.745712
-105.621780
-134.111847
-96.212852
-62.134609
-74.028442
-54.075054
-66.486885
-57.599598
-72.433235
-53.239807
-64.440033
-75.984924
-50.597328
-98.971107
-74.237762
-58.212524
-108.862419
-171.590775
-66.066238
-97.964561
-86.714394
-66.521545
-158.442093
-146.673721
-114.835457
-117.972008
-68.611115
-58.083195
-65.985825
-72.926895
-51.480419
-146.395355
-137.077103
-63.038170
-69.908539
-77.929092
-49.634846
-152.719086
-75.194702
-173.737518
-100.217049
-150.996048
-86.344856
-61.101238
-37.499512
-51.137325
-101.737457
-63.878822
-124.656967
-62.227139
-102.884125
-62.990349
-150.489471
-56.024864
-97.737442
-64.879128
-62.883446
-64.178764
173.374619
46.139595
49.621628
50.053913
72.918846
59.245987
51.436565
-56.375725
-154.832642
-83.533882
-96.346291
-77.840195
-109.234283
-103.896118
-79.596565
-75.615166
-164.824814
-66.049088
-146.277069
-53.516964
-91.702248
-40.081711
-81.781456
-102.284470
-72.452538
-67.735481
-74.883774
-90.764488
-90.536453
-86.597557
-90.618675
-112.452530
-82.104156
-103.201965
-125.870544
-64.761978
-56.817638
-83.149124
-126.550423
-78.157494
-73.195541
-63.895863
-85.712456
-43.558731
-102.700447
-85.491837
-91.239082
-119.823753
-55.027138
-46.201981
-54.350235
-68.290001
-56.905285
-68.544151
-65.645447
-161.951996
-64.246002
-88.271507
-60.968281
-62.028961
-59.175732
-86.576027
-56.511749
-118.928337
-70.545280
-150.087311
-100.915627
-58.980927
-121.234673
-65.219398
-65.476845
-44.018997
-74.187958
-160.693008
-54.690567
-111.776611
-55.255325
-117.377106
-88.897705
-152.394073
-113.963585
-125.495430
-66.708138
-107.317955
-86.823318
-61.514072
-123.886566
-136.652054
-79.257446
-141.167740
-95.381500
-158.240036
-162.476334
-88.875198
-107.852615
-104.484993
-60.323040
-147.326019
-68.943947
-158.421783
-151.823166
-80.926277
-59.699074
-105.747826
-60.600121
-61.658230
-136.601425
-74.854187
-66.110588
-107.305893
-89.836258
-96.107925
-71.094261
-85.821625
-89.041389
-63.158127
-120.215942
-108.424561
-67.319939
-65.171982
-58.094963
-159.105774
-57.958988
-175.177963
-154.129395
-85.458336
-58.156914
-53.069134
-57.723030
-69.634392
-51.702385
-64.793381
-97.809074
-46.451523
-89.937668
-79.607773
-76.802826
-90.867432
-73.400139
-82.858238
-69.337296
-137.358658
-126.411163
-74.869675
-98.015450
-59.719231
-65.678940
-159.742661
-127.047546
-101.040039
-106.307312
-82.253380
-135.785294
-79.272636
-135.504135
-76.917900
-105.115044
-69.290619
-122.453949
-110.715805
-84.888809
-106.274261
-88.327698
175.250290
-90.453072
-74.705963
-49.969681
-75.730728
-124.280746
-88.992859
-108.497040
-128.729584
-111.223480
-106.968376
-103.105446
-109.203842
-56.236298
-86.111572
-99.420364
-91.630417
-67.282661
-154.855850
-55.293583
-66.128685
-74.145309
-77.988594
51.998055
54.158497
43.183441
53.806274
77.913025
60.035576
112.558731
47.573788
-32.796925
-56.435112
-80.330971
58.171284
43.488605
38.346283
72.595505
58.705692
79.413277
75.978539
88.351685
87.347519
-64.912941
-73.644127
-103.466202
-164.453278
-113.607178
-63.408031
-84.470901
-51.034626
-85.492065
-57.715069
-53.178829
-44.558586
-75.450401
-106.679970
-146.568726
-57.086349
-110.162437
-61.975330
-79.359383
-110.786476
-112.199417
-95.193451
-57.878963
-91.231094
-79.583038
-66.427620
-93.924789
-49.707420
-160.399521
-85.511406
-79.857956
-99.726059
-115.842049
-97.694908
-92.623169
-79.676918
-66.095901
-56.594662
-88.528351
-121.554863
-62.144112
-99.535416
-115.571236
-57.802937
-149.869751
-44.541862
-63.979916
-29.273619
-68.255608
-62.469131
-55.121399
-57.991207
-60.039642
-65.084091
-132.288574
-77.864960
-61.318333
-109.981796
-140.213531
-77.898621
-142.354446
-85.604065
-63.291534
-60.600029
-64.555450
-52.192135
-64.243248
-108.540627
-63.974697
-68.363838
-77.682892
-58.416439
-40.318604
-86.790352
-40.746655
-79.441017
-144.790024
-134.609528
-91.578575
-132.437759
-61.797581
-80.232597
-48.017288
-37.315498
-149.320099
-117.673264
-57.927666
-57.992317
-56.176609
-28.563236
-115.257957
-71.605774
-66.485046
-157.768036
-58.314514
-69.028755
-55.159878
-138.336975
-76.889748
-100.094154
-93.235985
-137.051559
-71.415733
-64.852646
-137.124298
-85.703407
-58.275200
-109.523247
-106.096916
-74.656738
-114.447334
-114.674240
-157.001511
-51.819115
-64.140251
-115.053917
-64.361374
-149.136200
-119.346977
-108.489471
-61.716946
-75.482353
-51.495853
-74.063057
-62.351093
-73.790565
-83.198936
-140.798111
-65.667618
-60.832619
-45.412334
-115.801872
-62.667610
-66.551353
-151.161545
-56.994488
-73.130287
-64.408844
-79.626610
-90.505859
-83.058907
-38.001041
-54.803017
-94.650314
-52.529346
-115.704285
-42.479618
-46.150402
-72.735672
-101.536606
-58.672298
-53.587757
-144.370163
-48.459351
-70.221092
-140.303360
-46.968761
-45.074120
-54.512547
-76.049538
-89.804924
-98.965637
-58.687859
-138.431427
-165.033005
-79.556618
-58.103985
-69.910774
-83.490425
-145.823898
-66.750191
-149.938568
-41.710049
-58.734848
-64.943306
-58.390804
-66.610588
-119.066826
-60.160385
-63.835655
-51.681984
-68.650200
-87.704994
-66.434464
-51.432339
-74.373451
-69.515526
-81.735931
-75.084969
-103.569572
-90.353951
-99.652260
-92.710823
-123.163246
-91.780518
-167.480896
-67.316017
-59.229805
-49.764740
-78.134369
-109.218338
-66.104874
-129.329605
-111.848007
-64.036942
-131.476883
-83.617645
-116.116676
-54.425091
-113.353310
-100.553391
-61.306252
-114.121933
-70.193810
-50.201317
-64.088127
-87.605690
-85.555702
-153.612534
-59.097996
-86.707802
-46.421158
-135.943054
-84.083076
-107.980705
-119.029755
-65.317001
-63.464531
-67.701485
-61.611343
-31.530378
-138.400940
-114.609901
-71.159180
-80.169350
-100.317932
-140.504959
-107.937607
-64.270882
-109.966682
-66.538521
-58.333099
-133.286987
-103.531212
-97.296883
-148.592850
-101.622742
-80.042625
-62.095882
-145.472168
-80.213638
-87.489487
-71.905739
-79.020363
-56.469585
-152.560272
-91.676277
-42.488132
-143.169418
-68.234306
-55.216465
-109.525871
-72.349174
-64.744972
-84.534050
-100.726067
-98.257851
-66.576797
-73.191048
-151.971542
-67.508896
-148.571960
-58.710602
-91.828743
-131.403366
-71.598557
-159.081467
-113.791885
-69.944435
-123.615082
-51.235939
-94.324120
-94.481506
-100.670280
-93.526222
-78.577965
-114.445404
-101.187286
-95.325760
-84.307968
-87.336983
-66.723824
-79.484222
-77.368416
-85.837112
-111.536354
-66.079742
-73.561279
-55.499367
-11.515926
-54.246441
-69.313599
-82.629623
-165.133377
-124.986824
-86.676231
-158.315704
-54.160721
-60.400944
-74.047592
-101.961250
-133.156693
-53.641216
-142.665756
-73.858543
-54.754223
-64.972321
-55.044395
-86.501945
-95.212296
-76.770256
-83.459541
-85.154053
-63.580261
-92.346977
-52.688076
-94.340736
-75.849968
-93.444809
-79.748985
-68.524918
-68.522827
-44.310760
-126.462067
-108.121315
-96.045776
-102.957092
-35.074959
-59.794819
-108.221283
-74.886620
-50.148117
-146.393936
-100.154449
-132.659210
-36.246227
-89.041153
-94.080826
-51.742577
-107.605103
-113.315422
-132.210022
-94.395447
-64.336067
-25.365322
-136.670197
-47.983639
-157.253891
-77.203545
-54.993294
-58.417007
-142.821899
-153.971863
-69.455544
-59.004246
-84.406792
-111.339607
-68.859459
-74.546303
-44.910431
-79.393509
-157.356415
-74.282295
-53.911213
-61.064758
-38.924080
-65.698563
-95.625557
-90.941780
-55.758640
-53.728596
-67.002907
-33.746223
-69.250427
-47.914360
-149.736115
-49.548321
-34.462009
-77.849739
-57.862301
-94.133865
73.708115
83.413635
-60.976471
-78.574875
-55.247227
-53.609509
-70.623672
-61.596775
-135.452286
-44.881123
-50.066319
27.186522
-64.864456
-149.771072
-69.926559
-66.568420
-48.854549
-65.017387
-59.783886
-100.970718
-54.294914
-88.849701
-87.111938
-87.621758
-84.591995
-64.232582
-59.042118
-95.320930
-90.836258
-90.746109
-90.407936
-159.406235
-60.847652
-159.368515
-148.831573
-46.758141
-54.641079
-80.324699
-148.592896
-49.451248
-70.895119
-62.323589
-61.854156
-75.255737
-114.832863
-160.716583
-154.156174
-95.655670
-147.285645
-110.150673
-52.301243
-40.808464
-49.960426
-136.791138
-51.456944
-53.601894
-125.358131
-73.888283
-49.759495
-72.777466
-57.573814
-74.442726
-61.248463
-63.430412
-71.063278
-155.204971
-89.973640
-53.349998
-40.411247
-71.332634
-44.497978
-128.085770
-150.571182
-151.320114
-146.170715
-58.288319
-48.871002
-131.489243
-105.773972
-89.007454
-63.135124
-43.057468
-136.697464
-137.376831
-86.720863
-156.161285
-143.900314
-150.792755
-160.301956
-115.332680
-74.013741
-73.781105
-151.345398
-63.290871
-142.870972
-93.887527
-59.486431
-56.975300
-95.371590
-150.833572
-62.882248
-80.449272
-57.890507
-80.399193
-117.404961
-129.533234
-41.740791
-61.205730
-69.810265
117.485611
66.062988
54.169178
50.314800
50.024628
59.879105
30.327339
59.075001
56.093929
50.682442
67.266975
49.870892
44.885250
67.713303
-34.032867
-67.269623
-96.983307
-67.546997
-86.930725
-63.339020
-77.944466
-73.784554
-54.909889
-55.301292
-146.373993
-57.592358
-62.630966
85.573296
46.650883
-97.198898
-56.468372
-159.739838
-91.958443
-139.875809
-119.937668
-73.682594
-58.471752
-59.393532
-166.623550
-58.406616
-56.444496
-69.060242
-64.351509
-27.190348
-20.173330
-41.147701
-79.056847
-30.984079
-103.231209
-65.131271
-66.677994
-126.501656
-156.290710
-132.231506
-84.666389
-54.602325
-85.178513
-54.336838
-78.306168
-109.372444
-72.723969
-65.850868
-73.951424
-158.112259
-52.037479
-61.463032
-79.621758
-59.486225
-45.619747
-64.525032
-122.816605
-85.844559
-114.081818
-64.980011
-74.807426
-111.882484
-82.346184
-89.237892
-47.417339
-66.573013
-67.181801
-55.429810
-81.398636
-146.565414
-85.342018
-109.184174
-56.786621
-133.190720
-76.258385
-161.419922
-61.859375
-163.024933
-53.221123
-153.059906
-73.584877
-80.382782
-76.584709
-70.270721
-67.364365
-63.708591
-117.816811
-34.818146
-95.310081
-70.481339
-64.506569
-69.340683
-64.621346
-108.667915
-47.258923
-147.536606
-38.196289
-151.464325
-70.810448
-125.769073
-141.869171
-152.052597
-79.186569
-148.851074
-84.260910
-61.666714
-117.197334
-63.621838
-38.617176
-71.551338
-67.981758
-138.338699
-55.651894
-67.330048
-74.188019
-116.112717
-112.003937
-62.608692
-64.667984
-15.625828
-179.057449
-79.318886
-63.338779
-54.923004
-104.425133
-127.585785
-108.553864
-58.689007
-147.008026
-160.132965
-60.844505
-106.871056
-71.195343
-88.680374
-109.965279
-61.815819
-122.469604
-85.469704
-79.624939
-62.318218
-88.602417
-72.185249
-85.087914
-63.735062
-88.826805
-49.938568
-97.427139
-80.811447
-76.496628
-69.736015
-65.469917
-97.709740
-101.776741
-88.595741
-82.785126
-73.269073
-62.899483
-56.617790
-147.534286
-104.088821
-161.138275
-103.249878
-30.508083
-70.233482
-125.311317
-100.224503
-124.599213
-74.515297
-98.287033
-132.272873
-65.314270
-65.703423
-93.558670
-123.424309
-59.032318
-109.840149
-59.728691
-69.399994
-71.609283
-67.435165
-71.830109
-71.000984
-62.533546
-53.124535
-42.207020
-59.792355
-131.833420
-61.688873
-129.194168
-100.942192
-77.349121
-71.853897
-71.300964
-100.550110
-82.984077
-50.521084
-84.077400
-61.558113
-64.001221
-78.787331
-52.042248
-146.850052
-66.221733
-62.932026
-89.750824
-64.182411
-36.568665
-52.907642
-73.987350
-161.382339
-69.165741
-56.110355
-61.899986
-86.401680
-52.283089
-68.027420
-56.487610
-56.150032
-52.581326
-64.547455
-51.703049
-101.938011
-54.596928
-110.497910
-84.805832
-153.664886
-89.536507
-96.122231
-63.627663
-168.706528
-114.146347
-63.237896
-111.611038
-93.550240
-145.307434
-19.678152
-64.450974
-121.163261
-57.165695
-77.312325
-58.514507
-86.309242
-50.536541
-65.413292
-62.956512
-60.157726
-109.608299
63.400967
72.829918
52.001789
91.648827
41.716812
51.007133
79.700890
65.608749
62.049656
59.371620
73.720764
46.689857
61.361359
47.262276
44.993992
22.129200
79.531235
72.025955
94.371872
54.819668
113.726341
-78.208260
-73.203835
-127.856628
-86.700562
-52.573780
-57.644962
-146.013626
-58.701847
-35.403912
-60.614567
-55.232605
-140.264313
-59.419376
-103.917892
-92.758934
-161.727676
-80.291290
-95.141563
-136.444046
-127.482445
-63.450966
-63.826965
-59.494907
-59.826271
-60.073135
-52.533924
-66.382492
-165.402313
-68.174461
-136.163361
-68.783134
-94.748383
-152.013748
-58.544609
-134.994003
-66.652687
-71.623268
42.537537
67.920227
42.451321
46.351910
55.669937
54.621799
105.799515
39.774940
98.148209
60.856380
49.140903
65.180161
76.359810
76.889648
-86.120354
-62.854355
-68.990891
-71.730217
-133.134644
-56.021137
-44.624943
-109.538040
-49.308823
-129.662476
-120.500488
-154.450287
-67.965302
-39.256935
-129.967468
-80.096535
-82.818176
-70.358337
-170.657227
-151.926697
-50.390404
-165.477142
-98.111397
-60.570770
-94.285187
-96.129997
-86.807968
-58.791908
-152.865753
-115.752823
-73.138817
-56.084175
-63.723392
-63.313015
-70.984779
-100.042664
-48.099068
-56.623920
-177.641907
-65.778145
-37.455059
-63.032055
-50.943577
-59.873871
-158.800705
-77.632530
-173.999817
-171.408127
-155.948975
-89.696457
164.016098
-108.792480
-131.154526
-107.836281
-61.108990
-65.091408
-67.529152
-66.013107
-41.867905
-73.136116
-71.180389
-128.014633
86.901749
118.883766
67.078651
43.860378
63.290222
-53.075920
-75.022346
-88.428757
-40.007183
-68.646614
-72.882683
-63.815559
-133.665436
-106.770653
-100.093521
-63.685410
-43.435970
-63.581116
-68.643425
-83.889648
-49.800343
-141.259079
-94.568733
-159.165680
-64.647331
-82.263123
-88.735306
-97.736671
-61.988800
-65.521210
-135.727264
-71.802208
-92.860764
-72.948982
-101.364929
-116.125725
-84.020668
-67.680634
-73.953278
-50.802700
-135.391617
-57.100510
-65.469917
-67.202187
-117.373055
-15.469968
-82.226128
-63.876259
-57.021343
-88.805542
-67.477768
-33.400509
-103.391846
-63.027870
-62.868847
-74.453651
-56.938873
-64.387009
-50.952705
-74.667839
-150.161758
-45.863670
-89.067490
-149.357224
-93.578011
-82.479309
-56.075783
-130.894073
-106.184616
-52.725292
-111.742867
-160.700500
-112.139839
-80.498833
-84.494377
-127.348312
-96.644043
-86.627151
-68.561356
-67.104111
-105.912689
-72.933891
-125.325371
-62.188610
-86.526955
-144.390976
-109.888054
-63.525215
-55.678127
-59.164585
-66.358139
-89.224022
-57.693722
-64.390442
-144.832504
-156.210281
-80.066788
-73.552650
-68.588737
-56.971039
-67.083000
-62.487450
-66.561378
-77.446259
-147.610489
-114.694672
-64.253365
-62.024113
-86.752174
-87.468391
-67.560493
-66.532265
-88.771729
-38.899857
-46.403221
-58.147766
-75.102127
-119.287582
-172.029434
-59.456615
76.517288
-76.720154
-69.526619
-69.861626
-83.991348
-58.329327
-53.681221
-60.996468
-54.781715
-106.131615
-121.662506
-82.451729
-48.959751
-61.494835
-77.483025
-61.265503
-77.153542
-65.011017
-117.968681
-63.255978
-128.627365
-98.971344
-66.724182
-144.751160
-63.963024
-26.272734
-131.808456
-90.951065
-74.468803
-88.320068
-157.818283
-57.161667
-55.908382
-60.648178
-63.686489
-84.906715
-56.575394
-76.955902
-111.807289
-57.161148
-110.113861
-122.998764
-76.875618
-62.525036
-90.167061
-51.690323
-153.809845
-58.954201
-112.497955
-48.415638
-145.425858
-80.063721
-106.394386
-70.788071
-60.642502
-119.396347
-125.655075
-88.860138
-57.158413
-90.440353
-81.382828
-70.114700
-59.112778
-125.926361
168.047485
-149.344559
-120.694954
-115.432976
-96.585884
-122.087372
-88.948997
-103.485641
148.492386
-90.834267
-91.456573
-62.506310
-120.383606
-124.475563
-112.856400
-107.520142
-60.201324
-96.639374
-58.312458
-100.118729
-103.195549
-56.121468
-56.660213
-57.416344
-65.575478
-52.740387
-76.622337
-72.830727
-85.833595
-56.829475
-69.414062
-34.497066
-123.672821
-53.054043
-96.425102
-140.457916
-105.158287
-94.452972
-84.510902
-100.458145
-71.654053
-56.994038
-87.086594
-124.904045
-120.403130
-120.526329
-37.028610
-47.435890
-63.557426
-129.315796
-71.580719
-85.180107
-64.710449
-94.244316
-63.273346
-68.835365
-116.067215
-97.895973
-117.593353
-98.938232
-132.562164
-102.980232
-126.460289
-71.068863
-95.013397
-75.662628
-71.911591
-35.641689
-87.028282
-64.432693
-70.846954
-53.585339
-53.631218
-126.619171
-54.103371
-61.594124
-157.222717
-63.104065
-64.701675
-75.457169
-62.173691
-63.507088
-66.285698
-112.822639
-57.004017
-68.846420
-62.256817
-123.709213
-157.008331
-90.919052
-74.923386
-70.690865
-90.516708
-71.774368
54.678207
55.588108
53.648651
54.551262
57.443138
77.192390
79.791924
47.252205
47.958469
50.812195
49.431374
52.815651
50.023186
57.853966
53.226597
53.261520
73.195198
-63.466579
-71.356010
-65.486565
-63.613934
-50.386639
-117.243279
-62.138607
-57.278515
-64.205841
-95.188614
-56.693012
-109.920334
-109.065559
-53.008472
-77.638985
-167.973145
-85.708755
-106.262421
-119.250710
-93.606567
-110.210754
-129.773590
-91.191940
-112.800011
-71.777115
-101.298149
-87.069931
-64.111664
-97.316795
-60.999474
-126.635017
-68.681152
-118.670189
-168.871521
-79.380043
-53.273708
-147.294846
-123.437492
-57.077579
-63.975727
-93.363419
-80.647964
-73.252541
-147.924042
-62.313999
-100.238800
-57.355595
-86.969559
-159.992569
-124.919357
-126.706764
-85.595932
-63.528904
-92.519226
-89.209206
-61.544407
-56.537994
-68.888641
-101.451515
-57.234852
-57.619427
-64.166969
-42.972301
-65.297043
-146.872849
-81.127159
-48.450630
-145.007660
-64.885719
-70.912651
-105.757416
-76.584038
-88.897552
-150.981842
-64.546150
-69.476051
-48.098465
-63.179340
-114.086449
-56.947544
-83.972580
-113.992897
-59.326481
-108.680450
-20.197538
-124.248482
-22.262171
-152.229614
-70.666908
-165.060638
-101.056374
-139.242493
-59.341923
-48.271374
-57.177376
-52.004330
-136.081711
-94.014191
-127.719780
-74.472771
-172.658066
-66.332359
-86.803787
-156.213089
-80.824226
-63.326683
-66.554367
-90.933510
-111.636742
-55.536865
-117.628799
-92.347534
-102.625427
-58.007809
-61.594200
-79.281052
-100.676285
-31.409672
-66.770683
-92.778435
-55.507515
-133.462662
-102.936401
-51.823643
-61.236317
-128.582260
-160.629272
-58.853313
-67.721848
-83.374641
-57.727287
-58.053108
-58.276367
-158.311401
-62.967960
-57.385155
-122.983543
-72.048599
-152.328430
-69.759361
-156.521255
-40.295753
-78.895432
-62.102112
-74.166992
-66.780769
-102.783936
-90.150696
-158.963669
-151.040207
-84.766464
-110.507172
-57.381264
-162.128906
-79.777084
-74.492592
-80.113602
-92.438118
-36.146435
-83.282631
-56.092716
-19.370451
-57.685009
-65.430984
-64.197670
-65.349609
-109.256477
-110.236855
-68.023903
-106.137207
-105.526314
-103.735153
-58.536522
-118.237236
-58.630676
-95.388535
-44.969646
-59.720814
-68.236740
-68.410385
-64.112091
-46.790375
73.888832
79.306732
55.235161
17.531548
92.391937
91.135025
27.545126
-58.092113
-149.699844
-99.522423
-153.818390
-66.147240
-78.189491
-169.822418
-48.219593
-153.401321
-54.035244
-49.957191
-53.387054
-64.351524
-60.040146
-167.459625
-111.679260
-113.824249
-130.244293
-107.939026
-76.378960
-107.144493
-77.525978
-70.932831
-121.227791
-60.193989
-59.549068
-36.629341
-54.965424
-71.853607
-68.525673
-72.379402
-112.320152
-49.039433
-57.182697
-107.873955
-89.662704
-83.692253
-82.199226
-59.777485
-160.437866
-117.093994
-93.273987
-55.536888
-101.564949
-113.846657
-78.529518
-166.296158
-115.970787
-70.726349
-155.268982
-153.467285
-78.653793
-75.357780
-57.599918
-63.697945
-59.993805
-156.542801
-65.366753
-77.937149
-89.174652
-40.190453
-60.991257
-164.648605
-61.149548
-137.159729
-61.461235
-60.325756
-75.245270
-139.471725
-135.953232
-60.161533
-55.282894
-144.212540
-62.880836
-50.839207
-92.485611
-59.178082
-52.081135
-146.618271
-55.179337
-107.676041
-158.498917
-136.204727
-83.212662
-102.372856
-103.395607
-69.490852
-98.099655
-81.485344
-60.821747
-87.209793
-95.204849
-156.595291
-34.968552
-62.230450
-88.736290
-73.371552
-64.967316
-62.818626
-60.517544
-131.878296
-86.375694
-48.127132
-74.191452
-151.381607
-122.026596
-158.748245
-81.496040
-63.759682
-128.851959
-154.667755
-47.911423
-63.104584
-124.018364
-170.519821
-109.826355
-45.888264
-60.559376
-57.080338
-58.185478
-81.305504
-164.010590
-85.960983
-71.132607
-80.311203
-47.913174
-87.260986
-115.890053
-89.864197
-108.216095
-88.169167
-57.969402
-73.487297
-154.991058
-67.349991
-156.935059
-95.035431
-99.764626
-75.717377
-72.729759
-97.668106
-142.214294
-131.024170
-75.309334
-78.270973
-83.968742
-64.216637
-91.543808
-50.788197
51.270855
-74.750854
-20.790306
-64.712921
-71.329407
-143.080276
-61.560574
-159.943161
-65.110855
-65.480499
-35.581604
-52.683044
-62.412621
-54.022724
-60.217159
-54.327244
-98.889931
-137.293259
-89.534943
-81.146812
-61.486458
-92.195221
-96.949722
-103.630981
-151.464264
-74.017174
-128.940216
-104.622444
-67.460297
-115.527931
-152.031631
-127.430695
-50.650185
-110.994286
-70.307220
-148.319260
-146.916168
-79.363602
-58.363377
-94.086342
-76.387947
-65.955009
-48.667580
-59.702557
-59.108685
-53.871323
-60.164127
-120.643127
-62.940914
-106.438423
-101.552322
-92.605865
-94.191978
-98.503716
-57.510319
-76.635170
-114.365074
-146.610138
-92.007355
-103.423180
-63.150723
-76.818085
-108.393219
-61.087898
-168.433792
-79.014999
-43.154049
-81.320236
-114.626823
-88.794357
-74.260063
-167.482880
-83.686386
-157.833786
-73.518471
-60.239204
-81.619926
-58.535709
-99.481194
-65.356819
-71.789520
-158.151443
-80.332001
-81.825844
-98.316238
-120.831139
-60.859467
-95.757126
-86.193451
-92.063416
-63.468094
-53.093407
-78.759872
-55.544193
-66.067696
-61.486317
-151.306396
-175.314529
-69.111458
-64.923195
-64.259605
-65.079109
-76.558594
-116.954727
-55.327824
-55.310753
-50.495281
-65.478905
-93.235397
-113.467987
-175.919159
-126.435837
-124.172081
-119.468529
-93.271057
-75.077835
-98.950935
-79.448563
-141.915405
-58.731762
-72.851318
-48.010921
-81.831467
-70.962860
-125.961929
-79.935150
-71.773071
-79.353584
-76.600311
-66.759743
-62.283760
-142.919342
-59.672913
-54.789665
-60.339050
-116.235268
-73.550850
-62.721500
-112.487694
-106.547134
-71.833672
-104.227272
-116.357117
-108.000084
-72.177910
-52.619038
-65.585983
-91.912643
-58.462898
-68.293915
-63.851830
-70.037247
-134.565872
-149.205933
-58.747211
-126.560364
-68.639694
-66.041679
-66.462624
-53.485584
-98.196808
-72.670494
-125.422302
-63.390102
-65.869156
-47.374306
-58.424412
-69.655495
-94.146751
-53.493053
-127.570251
-60.960186
-73.923637
-120.755989
-73.808121
-80.657265
-74.888786
-120.405586
-77.573997
-80.537521
-78.342392
-150.358246
-78.210533
-68.637672
-63.032459
-124.829430
-88.620033
-34.179653
-60.744156
-55.714565
-89.166817
-78.658318
-126.720810
-123.104263
-143.857819
-64.045639
-163.693130
-120.501877
-110.778397
-67.178711
-96.504425
-113.079094
-54.522640
-53.574173
-47.141384
-62.317982
-149.961105
-48.899555
67.147583
49.555073
51.565502
57.245338
69.492989
49.841118
89.671791
50.042236
49.523617
58.071644
55.616623
78.639214
-103.326714
-114.459106
-62.502373
-98.533943
-45.838833
-59.645573
-120.205025
-103.114037
-115.885818
-44.673523
-86.600067
-121.910431
-152.034576
-83.186623
-49.937191
-72.641075
-25.928562
-85.544128
-87.816086
-85.784164
-53.775951
-75.732727
-129.704819
-93.226036
-68.042770
-62.631020
-123.019073
-116.139572
-47.301834
-111.972008
-84.936607
-79.227432
-101.401337
-59.278164
-30.391352
-77.585777
-104.562401
-72.931816
-63.324280
-64.683121
-38.709476
-47.785133
-77.917664
-69.897064
-95.033104
-72.966034
-96.708679
-52.673752
-145.654465
-110.446678
-31.749979
-56.070133
-54.948711
-53.981628
-64.728989
-56.448128
-66.672775
-50.543194
-87.533928
-74.328140
-63.839684
-69.670044
-118.479218
-90.350143
-63.099319
-59.710461
-88.379440
-64.564384
-73.935677
-72.029747
-62.000317
-69.240982
-48.330177
-112.446892
-104.105202
-172.558456
-83.192139
-106.116051
-71.110222
-47.624630
-65.805008
-105.221985
-164.668167
-125.233368
-59.608315
-108.631485
-44.023930
-63.472343
-63.324196
-108.591888
-143.953583
-73.380386
-66.485512
-134.992477
-50.958092
-60.898727
-73.821640
-125.806862
-100.719925
-48.548454
-64.648056
-106.673637
-129.381119
-95.353004
-147.664993
-55.177143
-34.615582
-95.393707
-68.378235
-147.971909
-55.253044
-66.173653
-58.220886
-85.622818
-53.061527
-132.532379
-66.257774
-68.879807
-95.393982
-107.852776
-94.005882
-93.371193
-102.293381
-165.630478
-42.107872
-75.167854
-118.240990
-65.195450
-49.735016
-97.752953
-60.808037
-125.125999
-68.820282
-124.742744
-125.867310
-100.564110
-93.896187
-93.756538
-120.136261
-100.686081
-116.931946
-153.135941
-60.815674
-112.466911
-161.836655
-65.287544
-59.760437
-58.722759
-70.292587
-78.971001
-80.115471
-68.648521
-69.727646
-63.885624
-53.774933
-119.819023
-62.250900
-57.201305
-53.865376
-53.084087
-42.722534
-64.753044
-117.388527
-59.662266
-70.236160
-111.541962
-51.656376
-47.495468
-96.049767
-54.417461
-93.054756
-63.569550
-151.796204
-90.756805
-45.468784
-77.005203
-114.899361
-68.220360
-92.888428
-123.893845
-41.760693
-149.101410
-94.521271
-87.697090
42.097935
78.559235
-63.271599
-92.351219
-107.522118
-111.904472
-111.311546
-125.243721
-143.360199
-84.801041
-149.794189
-58.201855
-21.311512
-94.757599
-66.402596
-102.038345
-127.146835
-69.919128
-111.997696
-100.374489
-100.300018
-92.967010
-126.283882
-58.302444
-148.868790
-63.694859
-62.156063
-65.072365
-51.603142
-105.564148
-121.035400
-111.987228
-63.255589
-82.443352
-131.425644
-74.523674
-59.918991
-135.443680
-74.923607
-47.773941
-75.155022
-59.483986
-86.418335
-105.078369
-64.341934
-73.954414
-64.727348
-147.152679
-61.535915
-65.881203
-57.718960
-56.756920
-75.503227
-56.839447
-66.090942
-60.693069
-159.262543
-33.511204
-72.956429
-63.090050
-58.538208
-107.014870
-57.052937
-48.848629
-112.013039
-62.300800
-110.713181
-147.535492
-61.187469
-86.437958
-140.163071
-59.751694
-60.738014
-91.380722
-119.470901
-56.612366
-126.626648
-64.840065
-57.564980
-149.453735
-78.063103
-73.715553
-66.729958
-58.495094
-150.342407
-72.474525
-67.703606
-63.188992
48.263012
69.787560
55.782719
53.705479
62.145142
45.656002
75.274284
73.316246
50.150784
85.463135
-104.284164
-97.900078
-92.020714
-100.888214
-111.446892
-83.961540
-67.668884
-76.151428
-100.649612
-96.267708
-168.695877
-87.984001
-58.716190
-142.702896
-70.233437
-68.728241
-64.245415
-76.149353
-28.953352
-70.061348
-79.334488
-65.223907
-86.268806
-124.788544
-77.327682
-63.075966
-79.683876
-54.956726
-71.113014
-61.886879
-63.412163
-140.258163
-115.512726
-82.227394
-106.567436
-89.700981
-55.057419
-102.966217
-82.542427
-45.672478
-51.714573
-134.508514
-54.884304
-68.996681
-62.096066
-160.322128
-104.254417
-126.088417
-102.804672
-60.282070
-57.631390
-107.743446
-104.315430
-85.357399
-69.811554
-72.395790
-116.894081
-142.629211
-119.294052
-54.900433
-101.338768
-164.398361
-153.570023
-132.228195
-69.463196
-75.237518
-121.722336
-41.263161
-90.842712
-77.681778
-82.447151
-112.561989
-59.088863
-57.722507
-65.490128
-86.105362
-80.136436
-159.350616
-64.989075
-75.886452
-76.540985
-127.641449
-77.212997
-71.561272
-67.310188
-81.482857
-72.764191
-68.045998
-96.444145
-113.355698
-91.834290
-70.723549
-64.804260
-63.964699
-51.659306
-40.464256
-115.925613
-53.571491
-69.585869
-143.503906
-56.233589
-60.516777
-137.311279
-100.635788
-107.007133
-103.572220
-129.588684
-100.910362
-83.197784
-119.120979
-57.656151
-102.528885
-57.579235
-79.088341
-132.644821
-44.473202
-75.787910
-117.265625
-132.109695
-64.082451
-63.515320
-40.329475
-47.703728
-64.756622
-63.718525
-165.002808
-163.792435
-114.078293
-155.955872
-45.974583
-59.436420
-92.368919
-81.779243
-174.674133
-67.681763
-60.384846
-155.571075
-56.607483
-66.219566
-77.623344
-59.426544
-134.244476
-163.160355
-94.000908
-59.889637
-134.731674
-59.619514
-68.545906
-82.734711
-100.953583
-109.593849
-52.261242
-98.914703
-106.897118
-103.608887
-65.446037
-75.436607
-68.713654
-81.392242
-76.799156
-63.937412
-103.565193
-67.113411
-120.761070
-148.983002
-60.895969
-58.920513
-78.202599
-155.656189
-90.173882
-60.063606
-69.702568
-59.484421
-46.050030
-59.724106
-71.415230
-80.877045
-154.221924
-58.751537
-69.449272
-46.458672
-93.532265
-52.698833
-49.784016
-54.274410
-149.895676
-150.354172
-60.690277
-149.491760
-67.505920
-110.829643
-61.168083
-55.339649
-59.758675
-58.642326
-59.462757
-130.061005
-76.450928
-38.182934
-56.234623
-101.312378
-85.217079
-74.935898
-63.292408
-115.921745
-59.424171
-151.594528
-70.894356
-61.070747
-106.750275
-61.945091
-171.646652
-129.553375
-64.323929
-139.859665
-88.241646
-75.002182
-49.276653
-61.815948
-86.005302
-141.785751
-72.753700
-92.204025
-62.755352
-59.703098
-132.394943
-59.077896
-81.362930
-91.395401
-132.621597
-64.763199
-121.350624
-96.731972
-52.693253
-111.153137
-98.627922
-59.508934
-86.305222
-75.343697
-105.621780
-58.270737
-64.298294
-140.022430
-67.999863
-139.652344
-67.929016
-90.803596
-75.793884
-64.558388
-135.931488
-84.866089
-65.361916
-100.776482
-59.273758
-98.924332
-91.741898
-77.503326
-122.705666
-111.835548
-60.936993
-83.096291
-67.738884
-58.778561
-48.754612
-73.399437
-84.704132
-70.625687
-50.826954
-92.725555
-37.054504
-109.992996
-69.535828
-63.048004
-78.941864
-104.426033
-102.626518
-108.167297
-151.441101
-126.466805
-71.374352
-58.934761
-114.094849
-76.049934
-139.742401
-124.665100
-62.554829
74.358322
78.558212
61.938801
45.931438
40.653137
42.321838
56.783768
56.557121
44.761631
-61.133678
-104.495567
-66.441864
-149.656342
-92.955574
-92.370316
-68.543823
-62.598209
-168.584366
-156.811295
-87.776344
-149.395538
-127.024269
-85.969284
-71.614998
-79.730690
-64.664825
-48.367325
-62.368114
-60.820152
-70.579834
-58.047649
-65.332024
-81.300591
-42.965458
-158.970230
-54.708492
-92.828873
-105.060860
-81.730255
-60.258324
-61.931110
-93.176071
-123.705139
-90.716324
-57.095516
-86.061417
-93.502167
-90.658356
-117.530067
-114.082230
-140.025787
-70.488869
-66.731651
-100.455704
-58.329540
-95.976036
-62.452232
-65.125549
-108.764519
-53.988823
-125.478752
-88.955154
-51.415302
-83.677620
-113.935699
-61.215675
-62.744019
-66.837151
-51.762432
-33.369953
-134.992142
-123.770218
-65.657768
-85.101608
-90.494179
-103.972389
-164.826691
-54.739338
-69.267227
-133.684692
-53.995663
-163.641510
-56.789082
-130.230286
-133.331863
-68.512566
-79.813454
-73.615860
-99.670448
-30.955635
-139.731369
-72.894287
-156.235352
-56.578918
-68.289955
-52.972836
-53.281612
-95.936562
-59.470966
-93.361183
-30.092121
-55.165443
-55.743141
-80.792839
-88.118172
-53.032253
-118.705620
-84.772346
-63.840443
-88.644577
-120.656296
-89.295341
-147.952042
-54.327114
-53.874069
-143.815720
-104.811539
-102.591690
-115.153908
-155.325073
-85.140915
-67.003517
-129.686523
-113.463432
-157.923752
-153.187363
-94.095291
-71.738548
-66.949036
-78.489594
-89.665237
-55.797081
-107.382629
-60.693924
-45.351212
-162.496948
-56.522903
-86.756218
-80.365524
-64.029099
-47.506798
-121.980530
-142.878494
-61.479771
-55.501785
-92.440224
-72.672775
-94.028130
-92.142769
-97.784462
-91.111969
-63.778870
-103.247719
-54.817707
-67.594200
-90.147102
-73.004852
-103.368713
-77.584221
-163.115616
-68.886780
-92.355804
-85.904922
-70.630424
-63.405579
-61.274990
-147.882523
-106.257164
-87.082787
-80.489174
-77.530869
-66.414993
-155.610611
-82.872879
-58.500553
-167.989975
-56.792267
-62.190609
-133.657455
-103.532333
-59.612919
-65.611267
-110.227806
-61.979946
-98.433090
-73.635391
-133.260864
-107.852852
-141.967667
-165.454666
-83.486580
-65.560753
-50.123539
-47.991447
-58.237160
-67.873550
-119.211960
-57.729916
-63.727936
-51.976746
-62.822220
-106.141861
-112.381210
-67.440666
-35.132259
-70.285637
-55.617207
-74.423103
-86.124771
-164.519379
-158.774521
-73.216888
-149.935501
-77.041130
-48.872410
-60.051933
-63.495155
-64.824120
-70.435776
-97.379433
-135.152298
-73.147537
-61.806377
-67.875175
-50.154625
-37.579506
-120.306648
-51.010197
-79.943321
-155.283203
-64.548210
-152.698883
-78.912308
-57.789249
-80.611145
-50.888191
-67.746986
-124.874512
-102.643410
-96.187531
-44.115166
-56.952934
-58.517437
-88.900696
-54.971844
-62.782085
-57.862690
-68.204285
-47.916630
-94.228287
-72.720505
-72.296951
-67.335075
-41.290596
-56.054573
-159.471100
-86.098618
-93.448959
-66.015823
-105.032524
-123.291740
-77.360382
-148.185898
-61.583023
-137.964539
-146.705658
-56.048378
-79.536118
-116.729332
-113.756615
-78.187744
-116.758224
-101.982231
-77.099380
-77.282997
-153.905014
-54.005100
-59.008862
-102.305092
-131.951553
-113.603226
-52.592796
-80.027740
-115.860504
-107.345879
-131.718201
-62.699543
-100.326744
-66.259277
-71.144432
-89.490959
-155.632507
-90.922676
-65.704643
-51.436543
-90.652328
-28.642105
-149.259171
-78.449135
-145.275146
-148.876160
-51.406006
-65.300392
-106.933655
-64.230309
-59.551426
-69.404526
-83.593864
-70.868073
-156.866440
-105.570679
-118.322205
-90.817978
-72.814659
-91.697655
-99.711922
-161.257446
-124.501091
-128.915298
-75.622253
-121.898842
-96.722328
-167.145874
-101.914749
-93.134956
-60.938393
-68.803101
-87.873161
-134.070236
-113.134575
-62.399940
-50.883286
-61.091816
-65.194099
-56.751514
-150.683548
-116.739456
-34.632484
-80.685745
-49.444630
-153.291229
-49.043003
-59.734371
-157.283676
-150.788910
-52.453823
-42.141033
-79.617104
-115.495705
-139.799896
-85.317123
-53.146950
-129.436035
-166.316147
-102.908463
-59.976688
-73.408508
-26.697092
-91.440857
-54.457031
-58.232693
-112.290947
-71.377182
-72.605682
-65.451263
-65.654770
-85.442810
-68.748047
-85.317245
-110.678131
-55.395988
-148.539948
-54.501080
-64.374855
-69.451012
-41.350262
-60.463482
-85.157616
-77.216484
-94.347412
-63.379269
-75.588554
-67.659233
-50.979355
-88.682549
-104.476929
-81.433197
75.664040
72.768188
19.391424
54.977348
81.502708
75.033195
46.344124
-132.559296
-153.474838
-117.943222
-75.726555
-87.189400
-145.530518
-139.355164
-62.240765
-72.073738
-112.590759
-55.830921
-143.157700
-76.633514
-165.764450
-100.610222
-135.670761
-102.761223
-149.392792
-75.853958
-164.466629
-69.849495
-136.570755
-128.702179
-100.369217
-123.034637
-64.151276
-107.066368
-85.864670
-73.340073
-56.162151
-74.354187
-66.361641
-59.215141
-164.647446
179.446442
-114.834091
-147.228943
-59.058334
-34.345184
-72.911705
-85.058670
-65.246674
-28.578295
-121.979576
-60.925026
-61.064743
-57.025330
-127.647980
-144.925186
-78.416031
-133.751205
-85.687660
-65.141022
-124.685997
-59.901112
-52.660419
-89.086685
-150.820908
-52.579239
-73.059082
-63.560242
-67.977882
-66.963020
-150.839661
-70.074867
-59.152889
-73.435158
-60.028099
-62.774750
-116.881172
-91.952545
-69.526230
-138.946457
-68.174454
-65.766464
-55.942642
-56.782497
-115.488899
-66.213043
-71.833939
-146.860123
-117.021255
-64.267715
-56.263710
-83.430138
-142.143448
-99.795151
-61.062126
-91.121132
-77.846268
-71.954765
-144.513000
-86.735672
-64.442238
-149.437912
-59.627922
-110.572723
-53.940144
-169.712860
-93.702522
-79.581795
-51.734722
-82.951172
-86.142059
-76.102905
-72.273872
-145.705200
-51.701832
-135.422516
-73.273582
-73.927338
-37.092297
-56.845165
-44.000278
-164.972488
-91.783218
-110.296112
-123.916779
-70.672813
-126.868637
-56.953175
-140.970245
-60.625336
-65.808380
-114.947899
-102.696671
-42.677937
-77.803032
-78.820259
-53.182968
-45.475315
-71.010422
-66.342041
-106.473396
-86.096664
-61.281288
-94.323593
-135.890381
-73.932442
-62.305447
-124.256844
-85.546371
57.548481
51.925392
26.244259
-90.204300
-48.750240
-63.539314
-35.682175
-154.175522
-63.810425
-103.078323
-153.758408
-82.289520
-73.644928
-59.651917
-77.369606
-143.903931
-65.701050
-103.347740
-76.577682
-150.433304
-153.585083
-112.332176
-102.574959
-162.005737
-53.706810
-68.590088
-69.572655
-58.599892
-90.887436
-58.323872
-67.098587
-73.258362
-80.720398
-64.116226
-102.338593
-156.180573
-118.896019
-51.524052
-81.590385
-148.021561
-114.639610
-67.489296
-64.054367
-98.524582
-70.643181
-44.419197
-75.978477
-139.203842
-67.332428
-129.424622
-77.334877
-58.977234
-98.837067
-71.995956
-78.204132
-68.713295
-37.211826
-99.776192
-58.044384
-78.440231
-68.271240
-145.759201
-37.340683
-44.899097
-62.889141
-61.202698
-73.132523
-81.607063
-76.212334
-123.024567
-57.325939
-88.968750
-152.479416
-56.785217
-142.308441
-55.234283
-48.406685
-68.200554
-127.140480
-110.291924
-40.900688
-54.214256
-60.408001
-125.199768
-118.783325
-88.012352
-70.391609
-151.630127
-43.884266
-70.982170
-66.109718
-167.841064
-132.040222
-148.598312
-68.868919
-61.057270
-70.579262
-85.199799
-141.109894
-92.808807
-56.379078
-85.722702
-109.707199
-61.025635
-90.168854
-99.882927
-82.238968
-75.416100
-114.925369
-92.069908
-149.706833
-153.787308
-45.489513
-62.132793
-49.332878
-64.835190
-70.904961
-96.348320
-106.876999
-75.018425
-129.214188
-169.839508
-100.780968
-142.091675
-91.939980
-115.232445
-153.377060
-132.250992
-105.978165
-168.796524
-73.603981
-58.939182
-94.246834
-64.113121
-51.606590
-125.342773
-127.011223
-155.794876
-33.849407
-131.376907
-78.881096
-112.911362
-114.570068
-55.694054
-75.979309
-76.598228
-74.194565
-140.402420
-98.491379
-81.971855
-140.441086
-158.113388
-65.657326
-48.136608
-61.718124
-56.475906
-53.231712
-63.956718
-157.938797
-88.790680
-65.249176
-72.655342
-73.582947
-116.257355
-89.171661
-51.785107
-119.417068
-62.542961
-107.538933
-108.365280
-57.192425
-72.021523
-164.664398
-67.717323
-71.961174
-42.069359
-60.930721
-52.421379
-69.553223
-71.304100
-69.005173
-55.543854
-70.717361
-61.138496
-68.320465
-39.349979
-67.057671
-31.033806
-107.294388
-81.023697
-62.448704
-71.656418
-133.238678
-59.903378
-155.300797
-80.171989
-53.768173
-142.294312
-70.272903
-92.734543
-132.785263
-134.616867
-59.236404
-50.933205
-56.339489
-53.916836
-151.043152
-162.459549
-39.194378
-153.024841
-75.130219
-69.183296
-55.895931
-67.266525
-123.068802
-78.794930
-65.543228
-53.218678
-61.749020
-67.982147
-60.714039
-78.066216
-91.670158
46.838860
58.878105
56.714066
43.645813
57.381214
94.763100
67.517555
55.519161
48.729103
60.343941
-70.814316
-58.104954
-93.650818
-44.715317
-150.570374
-58.401432
-106.682327
-84.128891
-63.542519
-51.516796
-43.773754
-86.681030
-108.901077
-125.451866
-84.378441
-143.220840
-59.087971
-53.414330
-58.585876
-157.862778
-57.353561
-157.074814
-65.440247
-58.687885
-138.360397
-62.532700
-64.687462
-88.811264
-52.354347
-125.403397
-90.135414
-41.028313
-58.777122
-67.553932
-80.350044
-169.516129
-57.195278
-74.524597
-44.882507
75.206680
49.758995
58.529144
-81.497986
-62.073643
-50.331745
-85.267044
-69.776688
-86.115517
-58.387589
-146.342728
-95.004059
-147.537811
-60.750389
-39.540909
-59.492031
-61.000595
-134.455185
-47.740898
-32.397106
-70.940804
-63.689579
-58.222134
-42.001907
-60.956947
-63.664543
-105.678017
-124.646004
-26.403545
-62.381153
-131.126892
-156.215134
-62.633160
-123.034966
-105.704315
-125.635994
-61.552795
-61.458874
-74.588387
-72.991463
-93.802147
-141.608170
-147.717636
-59.051395
-54.318748
-59.802742
-80.752213
-63.030384
-68.526535
-58.095482
-84.343170
-52.304420
-136.287598
-79.582191
-77.760788
-74.624794
-65.739067
-47.855217
-94.464478
-98.273247
-158.621414
-92.766617
-74.189346
-28.437744
-119.689316
-59.373554
-54.027046
-72.829445
-93.223335
-59.433105
-64.500748
-59.349957
-69.110939
-88.914192
-98.682434
-101.159752
-79.768639
-56.564781
-62.663654
-40.489727
-150.856979
-78.116493
-59.686356
-76.318970
-55.384583
-87.745850
-71.250542
-127.989456
-70.637611
-96.320740
-90.384514
-110.239365
-145.992493
-116.646759
-139.542725
-140.257080
-139.315567
-97.279213
-170.005020
-66.268082
-130.035187
-51.630169
-124.307999
-69.015564
-169.427429
-46.664722
-119.303032
-116.289978
-77.547897
-79.550453
-65.713257
-57.198078
-70.110641
-50.791504
-76.010284
-42.304306
-35.566475
-54.863937
86.650841
65.316216
89.290421
57.413254
83.972206
77.724632
69.449730
58.485630
79.744774
80.018135
78.762749
46.645180
46.651562
-71.290688
-67.702301
-162.284836
-54.065746
-62.994915
-64.611954
-66.517212
-58.380985
-167.635498
-153.131363
-57.875195
-81.701447
-64.146545
-40.504005
-103.538200
-66.546089
-22.522072
-64.270607
-114.628258
-72.797775
-154.523773
-60.279392
-93.024033
-156.282089
-69.315491
-72.884552
-93.383987
-134.317932
-121.438667
-119.868271
-48.750950
-59.530445
-172.890076
-77.352104
-52.934456
-71.422775
-45.781143
-55.056908
-64.040291
-66.690704
-107.130920
-101.633110
-108.660301
-69.103958
-82.782532
-73.577560
-68.043228
-57.840424
-155.282791
-128.691605
-51.194458
-58.244175
-119.093796
-61.795612
-58.827694
-79.434769
-57.551258
-94.849045
-90.537300
-86.324883
-115.497154
-54.971714
-75.152954
-65.927803
-73.924477
-56.569870
-125.828224
-57.960724
-161.529510
-88.561752
-70.613503
58.221867
47.208771
70.536697
49.882526
51.803265
45.297791
60.415310
60.302151
-65.513641
-71.556664
-67.326027
-72.801704
-60.828789
-55.626289
-55.692223
-59.393929
-49.966507
-65.112953
-65.518509
-111.052025
-114.870773
-112.349503
-96.179810
-42.180717
-111.404999
-50.429783
-92.308830
-76.780403
-136.766083
-67.635300
-165.898422
-85.994850
-140.992172
-58.171597
-66.132584
-66.791100
-86.517685
-64.826553
-56.379787
-58.149952
-60.373821
-142.410919
-116.368538
-44.560734
-162.312439
-87.281349
-154.494553
-126.960312
-122.020042
-66.980621
-65.332542
-152.656601
-91.099281
-71.875679
-72.950844
-64.552124
-65.579414
-88.770760
-146.590851
-134.103607
-93.791344
-55.742748
-128.041992
-45.135674
-70.251976
-77.370529
-133.073334
-113.220322
-61.427639
-90.583694
-60.534187
-106.341705
-105.757835
-104.611023
-128.744141
-66.707985
-111.729652
-92.271385
-61.411308
-63.544579
-133.541321
-75.691414
-78.863403
-63.594311
-143.335098
-119.606224
-96.024780
-64.181465
-89.876984
-75.628410
-83.020287
-150.642349
-102.940765
-68.498314
-83.245514
-96.720596
-149.980179
-101.243790
-96.950294
-99.373497
-161.152374
-69.614754
-60.550991
-62.490490
-124.884171
-101.417221
-53.020599
-63.985203
-74.997368
-143.335068
-63.649937
-41.627399
-112.036690
-68.969460
-66.234940
-55.575653
-62.879128
-24.167246
-87.665878
-55.416122
-126.202522
-66.583504
-50.247604
-117.370644
-103.027229
-66.159859
-120.430832
-53.636528
-72.882553
-60.644524
-80.097107
-60.034451
-103.055962
-152.498734
-79.552017
-66.162849
-107.824898
-127.825562
-60.754681
-160.278503
-122.384064
-90.307358
-93.624344
-148.287155
-78.040352
-58.805145
-60.871216
-75.807426
-158.498199
-72.642647
47.914490
-59.251415
-55.119125
-83.004189
-39.156883
-141.429031
-97.058411
-70.916176
-62.677090
-28.929787
-71.916000
-62.597958
-61.282837
-60.945534
-124.206779
-88.306664
-126.688927
-59.943443
-84.820107
-171.363541
-93.963005
-108.987038
-87.580528
-82.065674
-91.274071
-141.725098
-71.032204
-127.094322
-60.768150
-96.919350
-143.711319
-61.384991
-156.450333
-75.328644
-79.538872
-61.017357
-121.013107
-51.832794
-26.434353
-147.624069
-52.790478
-62.570602
-59.032249
-82.459908
-159.768112
-69.152161
-63.357540
30.040983
92.753487
-154.679184
-66.463768
-57.672829
-77.661942
-70.623726
-65.072960
-94.736366
-53.744930
-130.314758
-67.749290
-80.083389
-153.361633
-50.690609
-98.648148
-123.091042
-64.276985
-63.084000
-66.071312
-59.554245
-64.127113
-149.509216
-73.557571
-132.804291
-83.172806
-59.297390
-65.597633
-144.568985
-59.881672
-64.238182
-58.740818
-79.528488
-104.072067
-50.213806
-62.845108
-66.449959
-68.110153
-65.141640
-130.553894
-150.496323
-94.306923
-102.479256
-70.356178
-68.948669
-140.310791
-152.267197
-110.241241
-63.150887
-79.820488
-64.029282
-57.704685
-58.232059
-70.302216
-96.622719
-58.618073
-103.248329
-49.501366
-64.167953
-163.118561
-62.455555
-136.748245
-152.252792
-121.782265
-78.658485
-59.151203
-66.808083
-89.035286
-65.595001
-167.183456
-90.890030
-124.411942
-69.289314
-153.473755
-48.221981
-82.864433
-55.025166
-57.498489
-65.649635
-66.972847
-115.793243
-52.440701
-81.139023
-65.869720
-91.638176
-66.178246
-153.577591
-54.726036
-59.569771
-77.973991
-95.542618
-59.010292
-48.113609
-159.173157
-118.188889
-60.476410
-61.021194
-82.453621
-80.689217
-58.372952
-62.353073
-61.885643
-118.079933
-79.594887
-51.612579
-129.419327
-57.948700
-143.686264
-97.873466
-59.756741
-60.545887
-63.350315
-121.480423
-64.688202
-39.965649
-64.084816
-54.231445
-100.426582
-113.699684
-109.627708
-98.112373
-63.722439
-120.137367
-61.456493
-156.002258
-109.822937
-158.780945
-87.867104
-70.445793
-66.584648
-80.926735
-66.839455
-73.381355
-108.436226
-95.953331
-113.288986
-102.379013
-99.587860
-64.920135
-126.763138
-53.719410
-149.212860
-57.418701
73.277176
66.280426
28.439014
82.049782
57.042969
68.879494
-59.483212
-66.418747
-102.740936
-73.715652
-16.205183
-136.507828
-136.892670
-164.022186
-68.268860
-62.144978
-89.553230
-116.789658
-64.477783
-70.198402
-57.995735
-73.698158
-79.896111
-134.642792
-59.597538
-73.183540
-63.340862
-111.188766
-108.007614
-67.123306
-145.151443
-152.037811
-113.517036
-34.560570
-150.816803
-89.367676
-104.606499
-54.772945
-62.529079
-67.459641
-72.472183
-37.698109
-131.372345
-102.257797
-133.708298
-115.132599
-82.551689
-62.637966
-117.110802
-125.451637
-35.161057
-83.459793
-105.011543
-128.341873
-75.829178
-140.318146
-128.677689
-64.734505
-61.553074
-50.914696
-81.349663
-116.192955
-117.462715
-76.038300
-89.625175
-31.359375
-54.391693
-61.372532
-162.997238
-145.046402
-62.212009
-95.833565
-68.223991
-51.968723
-51.663754
-39.488636
-80.313591
-59.676792
-53.071507
-143.009644
-152.100082
-70.090164
-109.902618
-148.954315
-69.462532
-66.424858
-104.877373
-76.821335
-86.593613
-147.940338
-86.756744
-96.717590
-96.381271
-83.064430
-65.126717
-95.293999
-56.973095
-163.858475
-137.047058
-73.517242
-65.244041
-50.830917
-63.655735
-66.148514
-78.229942
-109.338287
-102.940498
-105.713814
-109.613831
-103.051826
-116.154434
-91.832764
-52.198666
-50.276463
-84.549858
-100.048019
-94.779449
-151.878372
-47.513100
-42.600101
-61.516083
-146.428528
-109.527031
-129.512680
-75.185799
-62.248341
-74.401176
-65.488258
-105.158798
-143.548737
-140.464539
-104.560707
-126.132195
-116.954964
-115.882744
-122.199059
-50.291546
63.840416
-61.756908
-49.817955
-78.433754
-54.176067
-33.596619
-56.835300
-55.217365
-150.014206
-66.195145
-140.599670
-162.371353
-148.064941
-87.121841
-167.873383
-78.717880
-152.380707
-63.841576
-35.709698
-81.912041
-162.935349
-51.633385
-79.521713
-67.696831
-63.321655
-103.149513
-116.525604
-46.856495
-107.011612
-45.697651
-77.400497
-56.111942
-85.569679
-72.058563
-143.020401
-68.794029
-53.980900
-56.272701
-93.308189
-106.953918
-83.030304
-114.581734
-83.357437
-84.603722
-72.210548
-101.000084
-80.175362
-77.748627
-147.193970
-75.742943
-154.486740
-62.585369
-55.487061
-65.720726
-61.127220
-162.043365
-69.824066
-60.804173
-103.227417
-76.020897
-67.137756
-125.751236
-96.839073
-63.406376
-168.527252
-118.903999
178.704559
-58.530434
-61.762379
-164.373032
-51.537876
-165.052536
-72.926071
-69.902870
-112.281471
-103.627655
-127.096344
-111.412918
-64.624626
-70.174652
-144.943741
-58.987442
-100.606453
-89.487129
-56.128021
-80.599678
-55.744656
-67.555031
-59.159359
-158.998428
-107.214645
-149.014099
-126.173561
-55.714989
-55.622047
-161.600037
-37.202610
-67.824516
-45.104687
-63.561478
-62.522850
-87.160698
-73.098808
-79.259705
-89.283615
-128.476517
-79.627525
-48.145863
-124.839325
-94.295937
-163.778915
-70.021439
-36.232487
-71.112801
-60.324612
-58.141689
-150.015182
-115.837761
-85.616768
-46.083420
-105.831207
-61.300514
-58.441826
-87.139732
-75.990540
-56.363106
-65.082558
-51.869202
-78.271179
-87.348885
-57.901676
-131.486923
-58.209164
-69.901749
-49.519875
-121.909988
-112.698303
-47.000774
-76.922997
-59.081100
-141.009659
-63.061001
-71.690422
-162.091507
-62.942623
-58.718517
-72.230110
-79.514481
-46.215538
-130.532578
-61.114357
-39.432220
-75.665298
-114.388550
-72.370415
-67.370834
-70.171181
-97.819809
-104.418770
-105.214066
-171.227158
-109.371132
-61.399914
-60.054039
-72.476196
-94.220123
-94.732887
-56.851936
-60.739632
-64.384407
-34.350922
-104.993324
-76.476860
-129.628708
-62.619179
-63.358776
-42.474743
-86.647568
-58.096699
-49.087482
-93.199593
-54.070736
-52.975899
-146.951477
-81.583458
-161.178268
-89.636818
-66.525154
-81.004929
-56.559540
-161.190002
-60.061142
-55.541889
-103.596176
-89.577759
-63.838699
-165.841049
-58.025642
-43.558010
-111.248657
-56.083958
-100.622437
-63.590397
-60.316593
-87.576416
-57.084599
-44.062634
-176.915726
-57.795986
-113.060509
-71.342918
-105.887421
-57.567749
-76.866257
-67.619568
-84.745705
-74.226929
-52.512543
-116.832153
-59.067493
-103.223091
-52.606098
-117.554977
-56.192806
-94.264427
-79.729294
-105.481354
-123.750122
-171.452835
-82.370438
-69.009575
-81.605942
-78.010910
-98.084885
-90.579529
-156.031799
-68.329208
-71.358185
-109.059975
-154.223206
-46.460407
-78.826553
-153.648773
-145.923691
-148.007050
-46.943333
-97.899033
-149.436646
-73.299484
-76.708481
-70.323570
-114.665237
-62.445377
-152.595154
-82.861061
-49.327045
-58.263901
-45.720497
-105.271317
-74.133781
-49.732185
-148.943359
-58.029968
-75.838806
-77.730247
-62.652126
-59.857246
-66.136177
-112.077904
-44.657001
-58.205467
-50.910980
-140.742706
-146.385391
-65.139854
-94.739655
-113.678917
-73.563469
-77.299400
-113.995766
-129.877274
-118.655380
-62.691666
-111.408684
-66.533936
-103.849670
-56.204845
-94.501068
-103.062447
-99.434151
-154.718079
-125.503654
-67.818672
-154.777435
-60.096275
-58.160484
-82.374077
-80.096985
-58.340195
-52.909843
-64.577667
-77.274742
-42.072384
-65.767799
-63.864014
-65.902580
-51.909107
-35.841579
-79.144501
-143.502655
-32.414131
-66.565865
-71.836784
-73.451500
48.652164
-109.129402
-57.350193
-130.766968
-126.769737
-64.225410
-98.921455
-49.779930
-103.256157
-48.491886
-41.468090
-102.634804
-52.830597
-84.967407
-75.860733
-48.597607
-65.915924
-92.991737
-73.035934
-33.434982
-148.264221
-109.920525
-72.226387
-87.385468
-77.149887
-54.086121
-55.023075
-66.725700
-60.475597
-63.425453
-126.026039
-85.757118
-60.487648
-106.698494
-121.931030
-66.893768
-71.212639
-73.846558
-59.516079
-56.510189
-111.973022
-29.643440
-57.683540
-45.860073
-63.306164
-84.313416
-52.994320
-49.209381
-153.184738
-126.646126
-99.187706
-61.281178
-97.338394
-140.403000
-38.585281
-57.636658
-83.118652
-65.040672
-156.251495
-89.744171
-72.253052
-63.818825
-80.933640
-77.559357
-65.253998
-110.344734
-64.022751
-71.206421
-79.853790
-160.409958
-94.586037
-77.015846
-166.249878
-83.431992
-59.718937
-81.946251
-64.520645
-149.818771
-82.476562
-63.826313
-77.724586
-154.028900
-68.452057
-83.894905
-32.940678
-62.846970
-131.201111
-141.633270
-72.029251
-128.177414
-114.769394
-56.793327
-145.787704
-51.242493
-73.816612
-65.442467
-44.790112
-121.847481
-89.486946
-104.981438
-73.507622
-91.263206
-99.465576
-68.462456
-81.765663
-131.169830
-102.466331
-158.064224
-136.169479
-84.078224
-35.544128
-55.898106
-124.741760
-49.632751
-61.075016
-129.860336
-109.793228
-102.881706
-59.926662
-144.096619
-63.249626
-48.351803
-67.919525
-60.118801
-131.183228
-35.096455
-69.171860
-42.915054
-136.933945
-57.129383
-123.548500
-143.609985
-52.248295
-85.731308
-104.651917
54.747871
76.494057
58.714611
55.588726
47.659603
49.802483
43.802975
72.579948
75.193932
84.601219
-55.394142
-70.631172
-53.496990
-79.743706
-66.388100
-90.807747
-74.461533
-145.681595
-73.235756
-124.931122
-103.098198
-60.270611
-136.339218
-79.692780
-148.588318
-49.436077
-149.237305
-58.779861
-148.594742
-57.810944
-98.580818
-103.467583
-57.550522
-127.423691
-140.401337
-100.068909
-160.614670
-67.000931
-156.472153
-64.436523
-60.598877
-85.196922
-171.013687
-93.071442
-80.300415
-72.506538
-115.262840
-112.447784
-62.347610
-68.983940
-99.214050
-68.443520
-11.584356
-44.799599
-63.822697
-54.251293
-149.404907
-130.523193
-67.365402
-117.906189
-30.956293
-106.583809
-105.666206
-161.399872
-70.727470
-97.530746
-77.496651
-63.074978
-65.905388
-63.146645
-134.022583
-48.124844
-81.832535
-80.984779
-137.540024
-104.120178
-131.945129
-66.186623
-84.170944
-107.228325
-75.109650
-152.837982
-94.937302
-91.134560
-121.734657
-63.703533
-61.067463
-59.653027
-77.684731
-83.783325
-37.946480
-71.618179
-86.756081
-91.286522
-100.273109
-59.901413
-87.836182
-77.934662
-54.884342
-108.615097
-71.163849
-57.034302
-83.743111
-67.839195
-116.374313
-168.699738
-69.812210
-94.529007
-144.143417
-65.483147
-67.501656
-138.142487
-67.146301
-45.329033
-35.364033
-101.825829
-49.129162
-59.815510
-64.072937
-80.497734
-59.288185
-75.191368
-92.942253
-82.618439
-52.544102
-94.492912
-44.620266
-159.954742
-116.788376
-67.370514
-76.239288
-92.116402
-60.420151
-38.192963
-90.366791
-36.190094
-58.862190
-72.763336
-107.541367
-59.428741
-93.096519
-67.763817
-129.411560
-103.482109
-80.517311
-92.637802
-107.205673
-117.304489
-105.754066
-126.174156
-96.268089
-83.827477
-105.549644
-92.059517
-105.902336
-167.986557
-78.460754
-151.953094
-125.780060
-147.971313
-91.415680
-95.828880
-80.240906
-56.964077
-105.885918
-68.641159
-81.689758
-87.760353
-36.415195
-87.808601
-56.283546
-68.899567
-98.006203
-74.318558
-65.889877
-93.865189
-93.774399
-90.647079
-162.383591
-84.403305
-130.103470
-94.763412
-58.012569
-85.897667
-93.146225
-45.012920
-96.558456
-54.593277
-77.023552
-144.576462
-57.017281
-55.548763
-96.777855
-60.866119
-58.458862
-82.239998
-41.039135
-165.549042
-67.626579
-59.745049
-53.065647
-148.310577
-58.332722
-47.657852
-64.428719
-60.842434
-72.471687
-68.785576
-48.602718
-141.603012
-59.410007
-42.783180
-143.213791
-59.442902
-59.133125
-78.834869
-113.686150
-81.962585
-123.626511
-150.687683
-73.785080
-113.629372
172.912354
-72.104324
-135.754547
-56.736332
-101.986618
-80.806595
-59.330872
-77.039391
-68.082634
-140.347580
-64.114578
-67.948883
-76.688866
-64.883774
-164.266129
-109.703011
-80.449890
-143.376770
-52.208153
-55.359890
-50.758076
-69.746269
-63.430584
-134.560593
-61.507675
-89.980110
-57.043415
-77.768806
31.570534
-91.205185
-69.681122
-155.100128
-63.552586
-164.018143
-98.734177
-99.900299
-152.930847
-44.610867
-140.423630
-51.296173
-53.976562
-124.404991
-103.937332
-46.435005
-75.719948
-96.061951
-121.855171
-56.854870
-88.830406
-105.077492
-156.594925
-42.467697
-61.837101
-106.245125
-112.047501
-170.545563
-113.648804
-119.857506
-160.583649
-65.490120
-62.159580
-73.675667
-39.219086
-69.578018
-84.389755
-58.150669
-65.737495
-85.343552
-68.493683
-66.881233
-155.998718
-115.906517
-141.736008
-58.534847
-56.596031
-74.938278
-122.686775
-45.848049
-56.951397
-146.779297
-83.255981
-150.014755
-55.054424
-55.503628
-36.668457
-144.287048
-74.756050
-66.546150
-55.675232
-64.154526
-63.747368
-90.390793
-129.927261
-118.264351
-59.195648
-162.245209
-152.917740
-53.985874
-131.530151
-65.174507
-70.138092
-58.865997
-46.676285
-63.659313
-56.657688
-77.765953
-98.334061
-59.828526
-85.963646
-109.694664
-108.468750
-177.887222
-68.392166
-92.188622
-57.777988
-63.122673
-68.883095
-55.610302
-88.351944
-110.560333
-101.421761
-54.397545
-100.995720
-95.437836
-113.609573
-126.600075
-86.197762
-59.615253
-56.081219
-155.362473
-116.618340
-60.174210
-76.985123
-144.449509
-93.058647
-64.588081
-59.973007
-61.562664
-78.726181
-64.110550
-131.066208
-91.343651
-139.614502
-138.760208
-84.817291
-63.159683
-56.576649
-63.152534
-121.888870
-90.468369
-85.910965
-96.362503
-108.858513
-78.250427
-159.653961
-93.420441
-57.983932
-83.631447
-147.643280
-40.086666
-67.298668
-149.479584
-156.901581
-67.064964
-50.935959
-58.528160
-148.483322
-137.646194
-68.579277
-104.465729
-130.782303
-77.000511
-27.854130
-69.258018
-75.058289
-125.414612
-92.464943
-105.091568
-90.670433
-75.501770
-72.555786
-86.381187
-147.903839
-64.936493
-76.664375
-37.112656
-57.948189
-55.658215
-67.416512
-119.097115
-152.853516
-28.980047
-61.329933
-47.643505
-101.084709
-57.810909
-63.146988
-122.146072
-66.463852
-63.822807
-109.538361
-130.898331
-56.031822
-65.016533
-51.697594
-128.258652
-93.215614
-135.230560
-106.466095
-69.043724
-76.630608
-148.383469
-135.249878
-117.428513
-95.988388
-72.825821
-64.398270
-162.693802
-108.644600
-44.091084
166.565216
-93.903694
-131.197632
-59.607494
-165.322281
-57.687267
-61.809822
-55.504093
-133.806274
-57.836086
-60.240238
-56.511349
-115.587296
-57.381870
-142.119263
-57.031185
-86.616928
-166.950790
-85.626160
-155.205078
-118.198357
-71.754601
-28.033119
-78.484467
-87.033043
-106.838837
-67.457703
-59.451870
-49.696121
-71.289894
-57.467590
-70.308273
-66.300156
-50.737259
-66.978149
-140.494339
-66.363663
-84.163773
-120.169273
-39.478928
-51.880219
-84.117882
-130.370483
-115.768478
-79.937744
-55.876293
-65.557274
-109.818970
-85.065193
-73.299530
-59.051994
-55.224014
-110.058640
-91.716469
-60.093491
-106.526100
-68.029854
-66.559258
-109.232986
-109.096146
-80.871132
-81.822968
-82.873428
-63.656662
-112.418884
-101.181702
-105.408104
-155.085815
-144.219315
-49.920944
-161.406418
-62.242146
-59.062309
-91.747543
-68.344330
-70.679703
-103.377731
-52.049839
-137.309280
-56.243553
-58.121124
-142.279465
-144.687134
-54.078854
-63.097229
-76.448753
-57.652954
-39.381207
-68.231903
-61.551914
-54.996365
-133.193146
-152.046402
-48.195663
-62.185101
-71.464989
-89.428001
-67.390305
-57.970867
-155.704422
-35.454678
-87.810104
-71.308739
-60.153324
-60.149162
-75.046715
-52.739895
-93.332375
-56.726772
-143.321152
-74.652275
-78.565712
-40.718761
-57.111271
-41.519516
-141.741928
-43.549526
-114.538429
-68.250603
-129.964920
-146.087799
-80.687904
-54.044407
-153.824173
-77.991730
-74.333611
-70.877426
-119.445564
-42.553215
-67.020119
-125.908562
-70.537231
-97.330040
-58.038982
-65.707092
-64.205902
-81.124329
-90.356590
-64.876236
-72.868050
-93.549866
-52.486732
-89.331223
-72.022034
-64.109581
-82.251907
-152.817841
-150.343307
-55.394684
-97.234764
-86.521782
-114.427559
-61.451073
-74.157845
-65.313362
-85.887489
-95.162315
-68.203644
-55.676514
-53.187218
-58.652328
-95.177406
-118.275589
-74.439201
-69.038399
-74.893761
-114.257858
-72.463448
-60.014492
-121.365913
-81.238708
-67.466187
-118.833305
-62.512184
-39.939518
-62.337639
-76.039436
-109.403633
-71.104095
-63.012615
-58.343895
-48.799690
-23.828814
-96.155144
-120.779961
-123.735016
-152.427353
-57.003021
-75.875298
-83.472267
-51.887993
-46.503609
-122.325645
-68.111443
-58.572720
-52.437347
-119.357040
-103.567215
-111.221962
-97.735336
-130.386658
-119.098053
-65.040283
-123.509499
-134.790741
-51.584286
-63.206726
-62.769741
-77.831924
-62.227577
-61.784714
-68.482758
-130.919815
-77.549828
-75.238380
-59.238800
-71.589302
-55.581627
-151.220001
-92.144325
-77.127754
-102.267807
-128.656174
-89.557991
-114.861633
-65.976707
-61.250488
-61.862373
-41.857735
-67.172523
-79.153191
-87.504524
-55.758297
-161.518356
-44.923523
-63.509205
-146.839798
-76.582458
-90.697525
-98.001617
-88.071449
-67.940422
-98.939926
-66.306793
-74.842850
-121.984192
-112.021790
-108.311935
-162.466858
-49.117569
-75.114395
-77.679085
-67.322762
-62.769184
-50.390488
-48.349915
-166.926895
-55.794876
-67.523666
-63.541935
-159.036301
-61.535938
-54.237804
-62.897373
-153.456390
-105.829330
-108.514297
57.024857
66.112961
-91.456291
-108.049408
-72.501656
-25.929468
-161.504242
-89.740791
-153.546021
-62.109299
-84.740005
-90.777191
-52.379402
-66.027519
-57.741848
-138.984528
-53.922134
-79.595253
-76.405090
-58.679661
-148.974060
-54.160465
-98.596230
-113.051231
-70.293861
-78.120659
-148.513138
-87.233429
-98.822380
-115.929642
-65.157135
-103.404289
-107.310432
-118.579369
-75.749626
-97.036308
-90.564934
-110.171036
-100.996552
-99.032867
-60.983383
-111.451530
-77.267250
-150.176788
-135.477905
-64.295975
-67.037392
-58.567307
-48.790813
-73.697502
-122.106171
-78.866753
-74.734383
-53.865932
-58.791313
-117.014961
-132.952194
-47.971870
-152.167679
-117.951088
-129.299545
-162.733322
-112.949242
-119.183968
-82.056419
-120.996880
-126.136185
-96.342911
-76.778252
-162.544205
-92.023315
-98.776718
-113.720963
-73.156746
-74.135529
-62.755981
-86.685280
-102.178474
-50.533195
-58.855949
-81.242554
-63.915760
-155.536789
-49.590977
-48.857136
-51.804703
-64.699600
-61.501793
-62.136803
-63.031612
-59.213837
-60.748341
-113.122528
-159.478699
-68.172920
-25.041676
-65.494148
-118.876389
-74.232719
-155.388596
-133.606781
-73.209976
-135.806946
-74.600967
-86.268524
-72.854248
-64.170654
-138.844833
-98.782883
-125.489037
-155.595825
-76.885262
-170.988770
-148.125931
-98.613762
-133.819458
-56.780159
-130.789185
-51.076603
-84.109741
-85.909904
-87.454903
-80.112381
-57.754280
-105.741028
-51.783516
-62.989044
-80.776962
51.868591
82.495377
81.208733
44.397892
50.153061
35.925812
75.115601
70.675522
47.954979
-14.367430
-52.394348
-80.656990
-63.371918
-59.008202
-117.341606
-78.927109
-154.423676
-150.348267
65.347771
58.946953
50.920094
78.029747
58.741386
50.451149
56.667259
32.584190
61.564732
52.307411
55.465710
71.901001
58.606689
66.356125
-120.453674
-115.161789
-85.956696
-70.664932
-68.117401
68.104233
49.012112
56.300774
-66.356743
-112.448639
-70.089378
-150.791656
-60.336098
-99.453209
-49.106087
-61.118217
-73.505081
-120.831299
-132.135498
86.348663
67.430229
-123.726059
-86.858772
-90.392853
-49.223530
-31.902443
-98.648781
-62.059067
-144.364960
-63.576080
-62.447575
-87.456619
-66.831757
-63.326275
-62.345001
-58.920807
-56.015743
-70.774467
-93.199760
-78.216957
-77.275223
-100.870804
-65.640388
-73.356941
-54.538120
-52.329681
-60.591888
-80.259323
-72.108162
-60.833706
-151.796326
-88.589035
-27.080938
-69.554657
-83.785606
-108.186310
-124.610291
-151.021988
-43.309017
-120.033875
-61.046997
-123.581505
-54.112606
-75.237839
-36.995358
-71.475914
-71.639389
-107.139572
-67.959465
-109.653412
-87.612610
-137.286575
-42.871250
-118.138412
-144.435440
-65.673378
-110.451660
-106.219452
-123.078720
-130.989548
-63.523071
-76.484314
-59.771446
-68.250839
-96.051971
-69.986694
-58.262760
-69.659058
-71.197281
-119.969780
-57.078266
-56.891407
-50.587410
73.479721
76.618851
71.537071
56.850269
82.356339
80.815208
-70.557045
-64.044098
-49.274830
-143.087357
-83.056343
-161.278397
-33.704746
-144.725815
-66.562584
-63.226135
-74.638199
-61.767899
-62.553459
-40.943516
-49.454445
-45.326347
-115.996437
-121.289444
-83.315376
-60.011337
-137.570969
-114.604477
-64.332069
-105.727173
-66.191246
-89.382675
-117.768906
-119.260796
-97.504707
-120.184456
-118.411339
-162.005127
-91.271912
-60.306564
-156.227875
-101.000511
-96.062141
-77.935066
-71.089386
-91.784599
-69.125992
-58.017570
-81.062737
-110.490936
-48.403263
-106.954216
-88.458054
-59.882042
-68.915039
-113.581856
-88.919838
-119.761429
-76.040901
-93.616608
-26.475153
-156.296005
-99.869057
-111.898216
-117.966103
-64.077827
-65.534401
-31.398211
-52.990406
-79.100166
-52.531368
-71.466721
-55.169876
-116.174461
-103.817444
-69.890678
-102.371864
-69.216476
-78.016563
-154.309555
-57.004314
-69.568489
-97.231354
-61.240772
-63.323002
-103.910194
-65.871193
-57.923943
-103.554138
-144.201462
-94.003326
-67.518005
-65.183563
-102.404724
-146.989960
-73.138290
-105.997597
-85.836044
-60.333961
-55.672840
-56.389793
-71.219498
-68.008972
-56.304066
-90.935112
-84.254623
71.000183
49.875355
61.186588
68.624054
43.415054
86.239159
71.874008
-69.204132
-101.863472
-55.789623
-61.941624
-161.235886
-79.859001
-60.161396
-57.411179
-77.188416
-56.971443
-36.369446
-77.237350
-74.766853
-81.250343
-122.086594
-75.100716
-83.534782
-61.346100
-90.911537
-89.987167
-26.396423
-59.218193
-62.789803
-159.642136
-55.353745
-67.759834
-157.721985
-169.187836
-52.650555
-71.321716
-131.587494
-57.440842
-62.229221
-61.721405
-93.594063
-86.170364
-108.412308
-56.037575
-61.070549
-66.301865
-76.842735
-73.437912
-76.965378
-63.186062
-96.224266
-55.539009
78.329674
44.703918
51.419147
47.840519
49.456299
64.016403
67.808655
43.601898
66.592033
-149.372971
-65.528778
-112.110977
-60.729038
-114.895264
-137.940918
-150.266342
-150.691452
-67.188461
-78.570923
-64.947449
-83.052155
-65.828499
-125.323051
-112.551498
-146.084000
-69.001526
-58.060123
-105.988693
-112.825058
-56.071354
-56.304588
-77.867935
-83.166100
-48.753506
-61.952175
-41.797962
-86.412125
-58.026722
-55.695385
-150.952835
-118.725700
-61.636417
-116.005196
-70.530403
-118.806076
-60.562984
-61.918953
-65.003967
-106.210358
-66.088783
-157.050049
-152.308212
-106.407303
-75.848953
-54.814209
-129.714951
-64.094597
-59.165081
-59.864899
-93.101082
-57.495293
-76.887329
-69.564964
-143.509171
-109.100182
-158.264709
-107.663300
-78.880913
-57.260551
-75.806923
-62.480858
-173.326874
-129.213867
-115.866653
-75.300087
-140.832367
-114.130585
-132.183838
-86.517273
-159.950500
-111.851593
-76.056679
-75.569153
-59.465530
-59.339573
-150.909409
-97.733971
-87.220757
-97.789101
-39.243828
-62.985291
-58.373356
-151.949570
-66.921715
-131.635803
-67.291656
-88.576073
-100.326721
-123.634720
-67.268417
-92.660217
-150.455338
-118.282570
-104.861862
-59.751057
-151.630325
-130.618896
-63.986507
-88.865196
-96.312820
75.608826
-141.631516
-60.996262
-158.446915
-29.499712
-43.660416
-87.973770
-121.697815
-87.505714
-126.098320
-71.465752
-106.625763
-64.614204
-87.742210
-111.991409
-107.464066
-66.779579
-82.318169
-52.313156
-59.638306
-106.726372
-95.716705
-119.068130
-71.773720
-89.654434
-85.717072
-63.852688
-73.230034
-70.548843
-69.673965
-149.158951
-114.840591
-112.250290
-98.144356
-42.835560
-50.309685
-50.300671
-65.498543
-45.699932
-59.479279
-65.061813
-58.940460
-51.802212
-39.725117
-73.603355
-65.351135
-99.051132
-88.534492
-111.198540
-70.208099
-148.862946
-56.818096
-70.402031
-61.561844
-70.782005
-79.218689
-140.137848
-128.568054
-71.270203
-128.156372
-146.976135
-53.930626
-74.512512
-51.042919
-56.582481
-96.594719
-71.041656
-67.346756
-77.317757
-57.601467
-66.964790
-147.266785
-70.163376
-80.636833
-145.419907
-39.226601
-86.953239
-116.805275
-60.191067
-136.719849
-69.345932
-58.680618
-82.075516
-86.988808
-63.886166
-63.602314
-82.558556
-64.834938
-55.483360
-81.466667
-57.021633
-80.381836
-119.279114
-57.554195
-61.251274
-103.922699
-47.396866
-59.870247
-39.322250
-53.159782
-82.531479
-48.625744
-61.313015
-58.830952
-75.461021
-156.860962
-88.892174
-83.729355
-81.608681
-110.039024
-121.309006
-117.007828
-68.515945
-115.936264
-97.241020
-69.975189
-65.247208
-69.270180
-97.475800
-73.869957
-66.686058
-66.907471
-79.279007
-62.293991
-75.050575
-56.361614
-73.385025
-152.355118
-44.512016
-62.642715
-78.228378
-115.333473
-99.070396
-103.439667
-99.361328
-56.940655
-58.723476
-109.787567
-66.509720
-94.822945
-60.115059
-106.928802
-101.302467
-50.879116
-81.622078
-64.023117
-157.355606
-62.400024
-88.743294
-67.136971
-64.080414
-96.133606
-135.574707
-92.442970
-51.010521
-62.721405
-103.031113
-60.146507
-53.723461
-62.546680
-57.212738
-140.639816
-99.541603
-150.933472
-61.401169
-43.122940
-104.484558
-103.805984
-154.901627
-78.025719
-65.147881
-150.097305
-74.236084
-83.992485
-109.394806
-61.785778
-68.124329
-140.079498
-114.084373
-76.295753
-79.123192
-47.252411
-71.917931
-89.190849
-133.687912
-151.402573
-160.381165
-60.393139
-61.169697
-70.203606
-136.283279
-55.624146
-80.845825
-147.598816
-134.576172
-57.764477
-56.831509
-77.161247
-142.159882
-57.814045
-49.089310
-82.239838
-63.169300
-47.082458
-124.642464
-77.592201
-41.156036
-58.150532
-66.046440
-151.345734
-103.398209
-53.591499
-27.600845
-91.912910
-68.864761
-67.867447
-77.138451
-64.043709
-59.155972
-48.554611
-61.225353
-150.755386
-123.389709
-64.061348
-46.733818
-62.670166
-68.614029
-63.575890
-64.595917
-129.822037
-75.168854
-72.234749
-69.347389
-67.586067
-79.818123
-80.965744
-44.908447
-69.103767
-60.136765
-70.122246
-49.665024
-133.375473
-122.054146
-73.371506
-36.784386
-62.790001
-66.533653
-55.468021
-117.354080
-55.360561
-94.268463
30.947392
-67.521973
-142.121796
-90.488907
-148.907455
-75.009308
-33.060341
-145.141663
-50.857117
-46.726131
-96.912407
-91.958984
-58.502289
-131.035614
-86.848930
-68.485397
-69.498878
-155.085068
-108.699272
-136.053268
-66.878242
-121.058159
-89.766441
-52.071255
-84.589905
-75.876488
-60.267311
-64.372757
-81.601410
-53.868656
-65.409874
-66.678596
-63.411160
-48.869473
-94.296921
-81.444168
-121.359436
-58.574005
-50.225655
81.147057
74.246880
81.590103
45.996571
82.970726
75.558662
34.269005
68.681351
58.463863
38.213531
85.109779
62.648678
57.380936
53.810001
47.314579
50.179562
-55.872749
-45.228477
-29.211170
-74.272385
-66.191643
-73.286263
-63.245228
-96.700119
-64.876862
-76.346703
-51.053238
-51.506340
-20.621149
-56.082005
-72.716850
-68.180099
-114.664894
-75.106010
-76.939171
-111.684990
-84.109528
-108.813446
-58.803165
-61.990868
-50.155842
-120.765877
-124.055801
-82.865532
-62.092228
-34.243980
-108.333153
-151.133606
-142.899994
-35.207684
-55.939190
-77.687752
-60.791290
-62.274014
-84.180992
-53.337036
-107.478806
-60.720390
-58.036701
-102.850998
-135.913895
-44.194710
-173.715988
-26.038345
-75.876923
-94.969368
-64.643265
-60.409386
-71.821823
-61.703598
-52.989895
-71.142143
-39.297005
-58.093018
-83.338722
54.450714
54.138264
49.847370
-93.115425
-137.641998
-68.949570
-70.401573
-71.040558
-105.901642
-122.669235
-149.931107
-111.646194
-91.204849
-64.635971
-70.774239
-106.523491
-116.994949
-66.497299
-78.240471
-56.554108
-128.745850
-125.878136
-100.456192
-90.733994
-68.640442
-54.915249
-82.261780
-71.154236
-86.760529
-77.236191
-62.868813
-65.714561
-62.216225
-37.218304
77.001694
59.632774
78.220131
53.551582
84.577072
-62.205807
-70.780891
-53.271446
-69.705803
-81.386604
-143.765152
-68.051811
-97.536949
-111.840103
-45.596809
-87.137001
-58.227367
-117.676384
-133.260696
-66.103363
-160.359558
-94.396027
-122.128555
-96.783775
-53.553780
-97.348976
-83.643364
-147.326920
-80.115868
-125.938820
-64.042427
-0.536319
-120.502510
-53.984287
-33.167091
-94.076614
-42.703529
-65.633194
-67.536484
-55.186340
-82.358734
-100.988312
-153.545074
-131.910919
-64.592316
-54.617371
-118.550575
-94.950752
-117.465874
-127.292641
-90.384613
-83.905998
-76.189339
-157.620468
-54.622402
-104.109642
-80.876495
-72.373108
-69.152473
-57.698765
-84.108330
-84.020485
-77.949669
-152.859726
-67.430580
-161.200592
-93.845329
-56.923889
-112.275589
-117.041435
-64.059044
-120.038193
-76.593620
-48.986488
-114.695343
-77.247932
-60.114349
-87.178932
-72.976036
-136.198288
-65.834877
-108.486404
-82.447716
-113.189804
-61.764511
-123.555206
-61.668018
-69.592667
-65.826897
-58.708145
-132.513397
-45.764954
-97.769066
-69.826065
-38.054115
-60.650860
-110.602554
-42.210571
-143.322021
-60.780148
-91.881241
-70.342667
-84.960175
-75.382179
-119.197220
-81.503815
-165.013611
-94.517578
-64.053001
-161.619659
-66.150009
-95.367226
-55.844345
-64.573051
-118.461220
-104.918404
-120.277962
-93.357224
-54.613899
-77.165291
-66.923416
-83.822151
-29.085615
-108.183182
-69.040215
-57.608463
-49.675900
-30.414001
-60.458099
-124.660866
-89.937035
-62.557426
-56.635616
-69.180717
-158.113632
-74.311966
-57.002174
162.417511
-55.508293
-49.501076
-120.010704
-61.593494
-29.139757
-75.863838
-71.484047
-88.985718
-76.287407
-106.171638
-75.610291
-65.942780
-88.907524
-106.789314
-38.392952
-48.897919
-56.279015
-49.195171
-27.088793
-49.198105
-82.500809
-146.979034
-66.937271
-167.177856
-23.097055
-88.929779
-31.110950
-69.838341
-166.220169
-166.350418
-61.874393
-55.083694
-58.905830
-43.800354
-146.353760
-104.773811
-88.424103
-55.596169
-144.011337
-74.180199
-71.841278
-121.263229
-82.453835
-139.222244
-146.345749
-69.793182
-151.471207
-62.869320
-82.919121
-110.833580
-120.318581
-110.419876
-129.103546
-106.655289
-76.107170
-82.865555
-49.522594
-103.921753
-81.878189
-55.159477
-88.511780
-94.687515
-63.276752
-62.713455
-41.392082
-68.182213
-45.972504
-61.900555
-146.993973
-77.007568
-54.461670
-145.544418
-85.625092
-128.159805
-71.258057
-63.761105
-69.827263
-61.882439
-60.012333
-98.361000
-70.280533
-136.570770
-67.275703
-114.016235
-33.105682
-155.893555
-123.427780
-73.124435
-58.178024
-168.577194
-63.800102
-114.994865
-97.195183
-35.793243
-49.715206
-90.240585
-91.226639
-133.248901
-144.321075
-89.771187
-98.893150
-76.029808
-66.509949
-111.686401
-49.394920
-140.773224
-71.291977
-46.811619
-111.013939
-56.833584
-140.328552
-79.249390
-65.954697
-68.964447
-63.132481
-60.932640
-63.553486
-138.116867
-144.870712
-57.939037
-62.468372
-94.115425
-76.217484
-96.688164
67.360832
44.802689
87.221786
54.142040
82.850433
58.689758
81.793556
-108.869400
-61.849312
-71.689018
-60.460163
-53.285316
-131.287231
-136.891129
-64.192116
-69.514549
-56.556335
-79.529030
-89.525902
-128.366425
-123.174454
-32.832890
-111.000687
-71.655342
-102.778366
-58.893898
-113.763710
-144.973160
-155.826324
-41.709480
-93.726654
-58.151085
-70.903862
-59.057194
-97.524254
-63.457985
-118.308624
-70.398117
-129.346970
-61.850380
-68.435074
-121.822372
-59.793816
-69.246941
-72.103691
-96.132164
-66.841797
-74.164833
-129.065262
-60.414619
-85.679573
-120.714928
-70.302994
-56.280594
-76.270638
-99.296432
-57.903240
-82.392532
-114.681496
-129.673431
-62.488747
-140.564575
-57.746220
-74.122711
-69.256424
-51.445251
-58.399540
-27.803608
-127.090813
-135.144943
-147.263397
-60.090744
-67.587448
-57.751850
-86.405006
-57.668819
-55.402763
-75.900925
-63.282608
-128.197113
-74.648849
-46.505592
-64.621361
-61.495712
-159.990326
-87.115471
-65.054176
-157.779449
-84.769920
-61.311584
-82.385124
-64.071129
-62.113552
-63.398159
-57.491371
-73.960808
-47.559681
-68.110779
-110.819374
-60.793346
-73.248871
-82.575600
-94.558121
-87.711456
-94.826393
-100.343811
-130.347321
-76.423576
-102.025551
-84.658951
-102.985832
-57.085640
-67.899765
-66.815796
-115.068153
-44.885387
-124.128410
-134.675552
-62.073780
-113.086288
-70.872276
-42.720081
-50.036018
-92.988174
-82.414650
-136.873016
-143.262939
-57.228233
-64.913338
-119.768509
-66.668480
-93.735245
-52.460995
-65.914536
-58.557484
-176.313477
-77.980759
-60.752419
-120.710312
-64.944893
-74.804688
-145.544815
-158.283707
-65.173729
-73.502083
-58.566463
-68.595146
-152.405869
-81.324753
-54.953262
-77.026398
-77.232513
-148.498871
-45.105030
-89.439064
-60.948330
-38.906532
-138.548752
-72.422935
-68.690704
-84.071297
-80.026169
-61.598537
-56.611202
-58.191578
-51.378807
-37.665928
-21.396015
-87.789581
-77.383057
-91.448540
-63.670563
-77.813431
-80.903282
-53.609142
-95.664307
-55.217136
-78.734367
-30.179031
-142.655609
-158.188568
-42.320274
-82.997307
-83.439102
-62.371674
-67.514221
-158.073578
-35.048237
-86.177582
-140.471878
-60.717945
-145.572311
-72.975060
-54.168526
-60.853828
-67.046387
-148.295700
-65.009377
-33.486561
-78.886261
-60.107067
-68.637283
-77.240417
-76.508766
-121.396118
-59.173538
-118.890640
-121.222054
-66.530716
-111.890785
-113.943726
-88.003807
-55.351841
-94.421623
-52.164494
-56.393749
-129.573212
-95.636124
-156.156937
-36.312275
-45.522747
-98.643639
-67.508331
-53.686726
-88.410507
-54.614819
-60.233261
-71.618469
-54.957535
-94.161987
-106.045601
-102.874695
-157.374985
-34.789459
-65.783318
-85.367020
-51.550407
-58.321609
-121.369392
-111.888687
-93.832741
-61.937469
-77.996681
-54.829208
-70.102997
-60.688400
-62.755215
-73.126732
-58.881809
-116.712082
-97.414368
-29.883688
-59.291290
-72.020256
-58.981815
-73.348976
-64.883095
-83.546776
-46.905010
-61.098839
-117.590965
-54.899475
-66.511276
-58.078255
-37.729710
-104.583984
-109.859383
-155.879242
-161.242645
-118.441338
-159.949066
-67.772072
-51.471992
-51.701790
-57.353718
-59.323948
-58.138046
-171.028641
-62.554611
-71.374474
-55.949783
-56.022106
-63.148743
-57.509697
-78.101692
-53.185589
-58.694065
-58.316261
-90.277603
-105.164703
-69.446487
-56.945606
-83.307426
-30.253204
-158.314407
-41.768730
-90.452728
-61.119411
-49.250263
-112.699478
-127.196281
-75.021194
-140.608337
-83.909286
-157.017868
-65.143166
-63.596790
-38.341892
-69.158791
-159.796585
-81.165535
-98.075859
-86.118164
-43.864040
-65.908279
-54.882996
-63.042717
-64.967857
-97.881134
-77.553467
-107.101830
-104.003624
-135.884109
-83.287674
-103.780090
-75.538513
-56.127136
-148.766205
-48.975285
-77.514427
-90.734299
-93.123444
-92.161201
-88.049362
-103.999092
-109.611595
-141.351135
-139.566376
-119.348587
-66.646919
-50.960728
-83.566307
-153.798691
-53.677902
-159.942261
-118.167564
-137.584290
-156.462677
-86.707291
-60.962086
-149.919617
-139.469635
-94.294373
-144.554810
-59.275589
-69.223587
-97.166008
-96.096062
-98.761070
-124.429466
-101.626717
-71.184303
-67.777527
-87.250351
-151.157944
-35.812614
-95.226570
84.803375
61.704296
74.344948
-62.629505
-55.251041
-150.634186
-59.861351
-149.034119
-74.305092
-62.799412
-43.115776
-86.190941
-54.744129
-68.599625
-47.395943
-78.218903
-96.196198
-89.528679
-60.221844
-67.294052
-59.793953
-70.367722
-95.441650
-88.212769
-84.852859
-90.134506
-56.992283
-88.667618
-48.314014
-157.914017
-88.197769
-75.066849
-60.528408
-87.221367
-70.594337
-125.772682
-89.137657
-150.025574
-147.813644
-74.602234
-146.991226
-81.691780
-64.219398
-104.700417
-36.876804
-49.691414
-115.115166
-54.471661
-111.207275
-82.899765
-135.746292
-107.807396
-65.560669
-82.795280
-80.213463
-68.438431
-98.203537
-76.465637
-52.861206
-106.197121
-176.861938
-50.809132
-88.310997
-103.934860
-126.930466
-80.638405
-150.914490
-60.217422
-66.061470
-67.051323
-47.787312
-56.867481
-163.668594
-74.142014
-169.726639
-124.924156
-66.666656
-137.116852
-81.274643
-47.071194
-70.285950
-59.907742
-60.512154
-68.177895
-62.232826
-124.034142
-93.937447
-117.303192
-61.356392
-63.467659
-50.248573
-63.873760
-69.022156
-73.726440
-46.553162
-89.452194
-66.238419
-144.099289
-72.954643
-55.784218
-97.674232
-157.472443
-58.573200
-91.628593
-91.564362
-142.343781
-132.408600
-77.238014
-107.750717
-89.423325
-155.269821
-119.181915
-98.291054
-79.053497
-108.097046
-91.172615
-64.141159
-77.207413
-75.923676
-63.228191
-88.376404
-135.879166
-86.399254
-54.142960
-67.231270
-79.784691
-156.101334
-86.035942
-72.404221
-82.535416
-57.445030
-76.983253
-127.549965
-157.735077
-18.473459
-60.810276
-64.897095
-142.659653
-76.284645
-35.514908
-61.060612
-104.245453
-97.224831
-53.867577
-151.501144
-81.942657
-162.148346
-108.561356
-88.275558
-72.384666
-53.354401
-65.325470
-49.813572
-60.152954
-73.847878
-156.016983
-53.875420
-77.197662
-36.536301
-96.471840
-57.208324
-143.632645
-99.224724
-93.856827
-61.291435
-60.381805
-72.351257
-67.928566
-154.834091
-57.646145
-83.002731
-75.185196
-58.426807
-63.223225
-83.782684
-142.569626
-86.549759
-84.440628
-123.569031
-173.386887
-78.639450
-108.340004
-73.565887
-72.462868
-71.189560
-87.447151
-89.378761
-73.688072
-51.424801
-99.664856
-125.376991
-124.926765
-165.321426
-119.789986
-122.276665
-116.456764
-133.865219
-90.376869
-92.294708
-100.079178
-61.472355
-118.454941
-67.470490
-111.309044
-63.201149
-58.607079
-114.301445
-55.530235
-64.948318
-71.348824
-130.196228
-108.281425
-104.942871
-50.663067
-173.639603
-129.728943
-99.570335
-79.793991
-92.530472
-98.534836
-55.236359
-147.840118
-62.915821
-154.790634
-92.554947
-144.164368
-48.063400
-79.167542
-84.885117
-100.583191
-98.480286
-142.646072
-121.690102
-110.047195
-87.779434
-67.217804
-70.967545
-61.983788
-90.570267
-107.055267
-60.895039
-119.864265
-71.193893
-141.858612
-82.580948
-34.598991
-72.136353
-53.420582
-110.343643
-130.934586
-60.038208
-52.214565
-64.400337
-168.245041
-74.697693
-60.087055
-77.869926
-77.203194
-63.448410
-78.225937
-66.169472
-59.650505
-61.751762
-50.793396
-55.467083
-61.249226
-59.844269
-38.217239
-85.124298
-64.176369
-56.135269
-150.654480
-60.167927
-111.655479
-110.444633
-142.948181
-60.224766
-52.607929
-125.812019
-60.450832
-66.207718
-57.478806
-120.220718
-47.573578
-118.611176
-93.149742
-158.237534
-62.237679
-149.755173
-54.040367
-55.137451
-150.344101
-69.095764
-112.404762
-159.782242
-78.744514
-127.723412
-103.499664
-112.531921
-105.725540
-82.997177
-108.171036
-68.413887
-54.772041
-107.808380
-107.158752
-63.959862
-102.757950
-73.257553
-65.130264
-69.930962
-56.524750
-78.638847
-59.874561
-58.489208
-85.756660
-128.420547
-142.840973
-123.978363
-155.470673
-65.060593
-65.375374
-130.778030
-77.305923
-49.878212
-60.546577
-37.423203
-43.908234
-72.665939
50.714100
52.776627
80.040268
-61.940361
-126.339325
-66.181152
-94.042755
-159.615372
-130.873322
-82.261070
-105.171501
-120.680473
-91.008553
-61.911331
-67.750900
-103.829506
-83.697243
-38.829185
-64.422585
-56.598923
-64.923172
-81.211258
-160.974548
-79.639366
-160.515427
-138.033554
-53.922676
-50.528755
-62.181553
-50.651875
-49.781025
-67.359161
-82.092110
-158.789917
-94.706551
-134.860001
-108.040924
-84.036751
-49.702122
-62.684303
-103.048492
-121.357346
-88.063240
-61.018299
-144.869568
-62.142815
-54.270927
-123.519318
-82.360794
-91.569191
-69.951294
-82.741409
-60.014942
-119.479889
-110.485870
-120.281349
-42.756355
-88.272369
-59.457115
-122.051620
-107.662285
-64.718948
-85.378586
-61.250648
-70.694374
-122.198105
-92.547852
-56.560844
-55.884003
-50.510235
-61.249268
-63.616199
-52.872143
-57.476143
-168.903702
-73.487976
-36.515438
-73.275024
-93.045158
-75.304535
81.562263
61.461346
-77.704605
-63.648705
-58.550781
-61.148529
-98.641998
-159.616150
-69.182350
-92.535637
-168.312759
-91.726509
-114.441681
-64.696198
-123.440483
-147.784897
-81.681152
-147.669968
-124.644852
-150.765488
-66.934128
-66.891464
-68.682709
-109.703354
-122.459999
-139.847717
-59.340160
-111.558151
-63.084984
-81.054001
-118.782692
-50.093250
-65.219002
-122.299339
-154.328613
-62.585533
-155.065430
-114.201736
-61.735474
-110.345009
-53.474697
-138.076370
-105.489944
-134.263336
-50.956081
-62.045795
-126.753525
-111.235184
-105.233574
-71.635376
-90.914818
-88.437859
-63.790863
-62.187298
-83.695847
-54.659271
-94.069023
-74.853523
-86.095169
-142.926468
-64.174110
-41.212002
-69.817879
-30.744835
-58.513348
-49.605782
-74.611496
-150.997040
-80.681564
-146.438507
-61.005196
-148.871872
-83.368233
-66.479774
-161.891739
-86.662399
-152.099319
-159.120163
-58.693813
-60.499229
-136.665359
-60.474121
-70.704201
-60.193359
-71.663193
-81.922409
-61.705276
-100.319412
-72.689796
-76.676796
-87.752731
-91.071838
-50.094860
-124.794449
-65.062164
-77.453812
-89.927452
-93.107605
-101.617004
-121.705429
-58.864609
-62.359093
-139.733704
-84.253090
-83.772560
-64.685715
-62.415535
-128.128311
-61.316769
-65.688957
-74.503792
-56.915310
-54.008442
-86.796494
-70.937355
-77.413544
-124.652657
-89.381508
-81.389565
-52.714085
-94.140503
-94.519058
-103.063507
-150.666977
-60.218864
-34.868378
-67.996597
-135.383194
-154.176437
-39.074017
-60.826672
-80.184311
-81.753288
-59.867180
-63.006290
-60.912991
-81.556664
-36.253597
-161.807693
-144.095352
-66.939522
-58.771698
-47.653309
-154.748810
-122.353432
-58.624870
-72.499443
-97.036598
-39.479832
-57.335541
-59.626099
-67.726906
-32.775261
-73.246040
-110.911682
-105.016998
-86.016136
-123.507530
-63.174541
-70.510773
-55.724491
-85.379562
-55.750343
-63.237003
-64.620445
-106.992012
-68.430397
-51.633011
-136.265015
-110.904228
-161.274200
-112.194588
-79.800743
-56.882996
-55.869625
-67.528641
83.638176
70.100471
66.450813
94.174080
90.978767
59.169647
57.937057
57.948925
-57.286842
-124.098175
-72.111305
-100.364922
-98.032242
-106.376846
-59.670784
-85.669243
-107.414108
-128.829651
-92.014244
-142.309372
-136.837067
-52.331692
-97.815163
-88.872330
-106.073433
-43.115410
-57.765045
-80.150307
-125.101891
-144.642609
-60.395260
-111.379883
-96.462219
-67.733124
-69.505760
-63.993309
-143.379013
-66.610573
-70.208168
-70.527466
-112.898582
-88.879517
-149.036118
-61.534348
-54.417122
-90.387543
-113.930565
-58.884518
-135.180786
-136.103775
-46.000282
-37.030445
88.917519
57.136646
50.008053
73.944527
62.841412
57.804565
67.922897
58.462456
31.170246
66.756950
66.513565
45.953564
58.149269
-93.567619
-60.873253
-147.659943
-127.534241
-81.571877
-162.496536
-60.290909
-100.964447
-65.121498
-72.639549
-79.142982
-118.984184
-97.168655
-63.206753
-94.879723
-115.368134
-89.237190
-130.434341
-100.381210
-104.562691
-126.388588
-74.106842
-79.020676
-44.708546
-162.775635
-59.912041
-63.960888
-116.947533
-113.158745
-97.675079
-80.500206
-118.126831
-116.293472
-49.944809
-75.860199
-80.505890
-125.619164
-64.880722
-77.560471
-120.677330
-60.336052
-109.346733
-112.575989
-37.844799
-128.854095
-66.520546
-134.164749
-64.381409
-68.663361
-74.059517
-159.540894
165.537689
-68.887802
-59.497932
-160.718597
-141.272385
-61.374535
-153.294891
-49.453419
-163.329208
-126.367020
-157.084946
-58.222469
-163.857407
-87.829247
-118.880707
-89.782494
-40.453594
-88.589157
-80.767189
-74.784103
-74.354485
-65.782425
-123.506004
-76.982635
-74.116058
-60.375973
-112.013412
-57.773506
-39.114208
-52.543537
-145.735825
-155.734177
-74.798027
-54.460552
-137.914017
-70.000648
-55.435978
-113.037567
-134.727600
-103.175316
-122.421150
-133.806107
-111.634323
-77.177589
-114.414940
-97.211197
-64.617462
-62.891079
-55.632839
-94.156212
-122.143349
-112.629921
-33.276775
-126.782036
-24.630751
-60.916336
-61.329147
-56.781040
-45.169052
-54.966187
-157.019318
-95.446892
-41.879673
-96.517647
-94.327293
-87.539009
-68.594948
-88.248589
-150.098343
-70.826408
-97.178017
-75.139626
-60.583706
-63.191322
-96.164474
-111.539536
-64.686096
-57.588894
-76.058502
-123.154366
-35.905693
-83.291389
-62.930176
-61.232944
-59.910652
-61.643021
-146.506027
-64.026794
-92.505493
-62.175495
-43.085354
-137.077087
-54.938751
-84.273911
-56.882786
-75.004768
-57.706982
-111.769318
-68.708778
-53.864426
-73.408768
-90.880585
-133.963577
-68.014648
-70.419205
-87.593521
-55.566490
-92.273804
-113.272736
-111.533653
-121.634499
-78.351715
-102.065277
-38.141483
-53.547741
-65.538055
-80.525955
-91.694580
-57.897339
-78.635841
-74.473900
-60.985340
-98.309158
-100.939255
-113.371628
-164.394684
-69.005974
-83.717346
-122.405632
-80.609055
-116.185036
-151.791702
-61.920311
-58.398197
-56.960873
-71.293526
-62.593571
-58.201077
-142.745499
-64.072853
-43.073174
-114.337440
-69.157532
-64.349586
-65.695847
-82.799393
-65.253105
-55.052036
-163.890244
-85.150093
-60.648499
-61.494907
-51.103302
-157.628220
-57.162792
-100.734039
-74.805870
-71.875801
-153.710373
-65.063011
-60.982384
-69.790092
-75.322533
-91.213669
-57.398029
-111.014801
-57.967117
-130.690781
-86.766571
-78.392319
-87.385521
-74.040291
-97.707146
-113.963715
-122.249603
-65.195335
-60.458153
-68.704933
-78.988548
-61.340900
-57.970448
-160.686676
-151.754684
-112.065834
-102.987076
-71.292816
-53.525715
-87.746078
-74.534439
-57.294712
-82.197212
-92.364876
-109.540718
-115.873199
-61.561516
-162.463318
-113.435974
-86.989868
-98.985649
-67.096138
-101.136932
-91.235306
-118.524132
-113.206146
-116.181839
-95.290596
-125.400108
-85.027695
-70.869514
166.840225
-94.764832
-93.724464
-160.418213
-105.039253
-127.194962
-148.970245
-110.554642
-64.402252
-79.865288
-148.295715
-67.169167
-127.834564
-70.247162
-116.562416
-79.365440
-69.767662
-41.808952
-141.649124
-59.466938
-86.091331
-90.076782
-110.497238
-144.519562
-112.871643
-61.966492
-74.441780
-54.072376
-64.989182
-18.843241
-86.053352
-35.460613
-57.571995
-68.405754
-63.523933
-60.551708
-166.634949
-85.079803
-77.929855
-69.264450
-145.734558
-68.553558
-76.141861
-63.278938
-57.510777
-143.554779
-155.753632
-159.710312
-68.292435
-86.644447
-63.487507
-60.829346
-58.128403
-62.872093
-154.057861
-46.709076
-70.038757
-95.178780
-107.979225
-75.836594
-66.537346
-165.427658
-111.597687
-66.105270
-75.676331
-117.857735
-63.160027
-122.627174
-73.220772
-64.520767
-60.337021
-96.315582
-153.269653
-107.578957
-104.037971
-99.665375
-80.443207
-81.286545
-98.130363
-96.604095
-62.968815
-73.616974
-121.631950
-52.797321
-97.949394
-70.729370
-141.519699
-155.965591
-113.723808
-42.119366
-62.324707
-54.364861
-88.966797
-140.146408
-84.971169
-68.705818
-101.409447
-53.050980
-154.224380
-149.879669
-105.387520
-120.029556
-52.092110
-163.788467
-140.987427
-53.510834
-52.507172
-22.564970
-92.791893
-89.531136
-90.700981
-71.060860
-76.646667
-136.192383
-59.871433
-157.759827
-68.931152
-135.976852
-70.708672
-71.922226
-63.213535
-102.097633
-108.093674
-64.843521
-144.898773
-62.963058
-88.572243
52.336639
72.577530
-56.592422
-104.267647
-142.396835
-64.002563
-82.729286
-147.270462
-57.980934
-67.965004
-50.152309
-65.335754
-81.331726
-95.459793
-81.121681
-52.177864
-82.651878
-152.181458
-68.646065
-142.200928
-63.941292
-58.533939
-120.468941
-137.669098
-135.103928
-51.280846
-94.716187
-65.159004
-108.208977
-79.622192
-114.639420
-101.443680
-131.020065
-42.108192
-73.267044
-73.116539
-75.319839
-79.729324
-131.342270
-78.834862
-63.467762
-109.785385
-37.681244
-57.709057
-58.480698
-58.780010
-94.956177
-76.479492
-68.980171
-66.293884
-74.496788
-155.068405
-145.612473
-68.042374
-68.749474
-87.867577
-59.999992
-103.877609
-133.487656
-113.050003
-164.134186
-59.736607
-125.758682
-68.537399
-74.722824
-107.184937
-49.512825
-64.749527
-64.958305
-40.990997
-140.317398
-62.815075
-67.079247
-146.746140
-138.349380
-62.460861
170.829514
-75.161263
-88.326721
-123.550339
-78.413597
-57.049866
-141.355942
-159.501862
-79.800621
-149.064102
-117.428566
-137.843048
-50.909698
-89.407654
-127.490204
-81.464890
-75.692238
-163.694397
-76.127403
-54.189236
-151.594986
-73.746635
-65.385612
-73.414017
-112.343079
-94.899155
-110.027214
-103.983177
-154.749176
-53.194523
-65.635406
-142.136932
-147.285370
-104.605103
-65.232826
-54.397724
-103.297539
-60.059010
-52.210163
-50.625706
-57.087666
-84.751320
-61.785519
-135.373962
-57.073158
-103.690666
-79.099419
-69.507446
-135.838684
-61.660664
-54.610226
-67.094131
-77.309990
-69.409157
-74.567131
-61.983036
-72.903137
-74.230003
-62.736740
-68.828850
-71.355927
-62.224838
-131.688782
-61.089634
-57.513134
-159.388168
-63.576946
-106.084167
-69.128761
-85.855476
-47.002495
-63.123108
-76.821533
-56.728088
-80.183098
-149.049850
-52.133190
-49.956116
-73.890297
-62.008335
-58.686409
-48.229477
-149.791153
-53.393742
-99.718872
-70.794495
-149.828796
-48.178185
-161.951477
-63.826351
-81.048584
-45.377346
-137.371536
-70.577271
-51.824116
-63.390709
-78.328239
-27.183039
-69.574829
-164.334946
-73.691956
-60.932907
-128.235535
-62.658485
-131.276306
-79.904579
-66.180595
-37.884716
-54.941765
-66.376976
-55.210140
-56.904854
-31.184832
-127.690613
-64.261185
-74.529663
-70.481415
-73.863602
-55.171562
-136.104004
-112.587883
-158.285873
-71.286194
-75.980858
-64.403931
-69.752487
-72.023834
-58.051941
-83.432114
-37.354836
-79.023170
-66.536240
-56.591488
-89.688766
-168.439606
-68.473656
-74.701126
-97.927719
-59.012032
-73.100754
-112.756325
-63.192673
-170.299576
-103.326889
-129.863785
-67.232582
-21.991226
-72.443291
-136.360764
-54.997635
-104.945427
-98.585579
-70.328796
-162.849335
-67.768112
-60.422028
-144.690125
-86.882950
-59.478931
-103.198067
-66.266701
-47.876915
-48.667789
-58.130821
-78.605354
-125.271690
-52.701157
-59.429295
-48.583084
-69.085747
-94.222435
-66.543640
-141.067764
-54.142765
-63.451389
-43.924759
-44.074196
-128.133820
-41.222042
-113.937317
-65.974449
-116.488297
-106.099022
-111.797340
-93.887199
-93.985367
-91.263702
-109.188934
-88.158783
-60.518166
-138.416290
-154.263428
-107.775970
-64.517921
-71.725296
-66.305023
-129.028900
-49.768593
-48.065575
-138.374725
-75.336685
-79.798683
-108.939705
-97.206688
-93.365509
-70.907417
-78.631004
-147.440109
-101.160980
-120.428329
-116.340065
-65.060829
-15.155875
-73.727356
-85.223694
-99.024651
-59.307949
-61.736923
-71.896194
-47.894093
-54.678585
-66.529480
-142.955307
-105.285843
-135.317963
-143.556366
-55.094143
-67.316978
-157.145981
-40.175976
-92.328278
-50.066753
-71.815819
-149.673294
-57.787098
-110.956306
-83.506470
-120.594780
-55.639912
-31.078779
32.444553
-63.015526
-55.579556
-90.276680
-138.474243
-128.631943
-57.310898
-128.492310
-68.466690
-56.238922
-55.124519
-72.311386
-106.220619
-63.299423
-68.303940
-76.647812
-153.194717
-157.614014
-57.532551
-57.696899
-75.358582
-67.215347
-56.763885
-62.602875
-60.948055
-53.886127
-67.672646
-76.795982
-80.324455
-81.380409
-40.346542
-76.493408
-129.940323
-56.071320
-46.406937
-121.156235
-62.863220
-70.674873
-146.910583
-59.009319
-68.054222
-59.103359
-78.885788
-70.957382
-51.976345
-62.802383
-126.508606
-141.698532
-112.636490
-92.343048
-67.871185
-152.617554
-67.889297
-91.814026
-80.801826
-88.835793
-81.607719
-100.828835
-129.415436
-76.430016
-86.105423
-55.433834
-70.445953
-175.649841
-138.334274
-111.238220
-88.944702
-98.244400
-129.237122
-36.645126
-79.164230
-73.368988
-140.819672
-73.656578
-132.598724
-152.155762
-55.030827
-106.782639
-112.359970
-63.444191
-72.290909
-138.086365
-42.213413
-95.594704
-49.536869
-111.600548
-78.021355
-88.573883
-124.139557
-54.749508
-60.044750
-57.482651
-49.465843
-127.772835
-143.589020
-59.593590
-106.738014
-145.786133
-58.023438
-143.475220
-64.082130
-103.917572
-66.549110
-48.402851
-68.290680
-145.434082
-133.608597
-154.972092
-67.538467
-57.407547
-49.916889
-104.943962
-124.389366
-118.519402
-60.492374
-83.380737
-71.207886
-93.871346
-96.102509
-118.202591
-70.959732
-103.497887
-105.151398
-153.273209
-61.545029
-111.806656
-92.840309
-70.711548
-139.505783
-41.996513
-66.272591
-62.270927
-71.898247
-107.904953
-89.553787
-75.303543
-62.528973
-128.322510
39.425377
48.975346
61.260399
-100.311928
-152.384979
-27.357487
74.145027
55.119274
70.853882
59.329082
54.716961
46.095066
57.838146
82.938065
62.606903
87.353378
-100.466835
-113.474556
-145.852478
-60.087070
-96.873337
-62.450008
-121.445129
-61.608501
-170.934265
-70.234703
-71.911674
-26.227240
-58.005489
-81.911240
-102.310242
-100.938538
-61.165543
-72.107765
-54.459846
-48.115063
-151.307816
-63.188694
-56.385925
-64.463715
-154.211319
-64.289612
-57.125927
-45.512535
-57.274387
-85.634766
-64.263153
-78.659927
-63.767109
-177.115860
-51.514091
-156.622208
-93.449417
-76.128586
-91.316231
-69.321442
-101.909988
-93.971100
-59.112114
-110.124161
-34.810452
-56.193348
-58.386639
-60.458851
-48.870724
-135.505005
-131.125046
-66.062401
-65.521347
-149.029144
-126.207817
-161.036011
-86.682899
-60.208252
-51.214203
-87.400185
-46.363667
-78.653297
-152.015945
-64.421768
-91.183319
-65.266426
-99.509926
-139.020248
-72.760033
-62.383701
-60.150986
-61.139206
-60.441162
-65.596466
-117.008827
-85.132530
-99.570641
-129.522141
-98.157990
-142.070892
-59.618252
-149.622452
-64.951958
-75.381767
-60.686810
-89.477745
-41.100620
-149.182465
-59.559071
-124.861046
-95.916901
-91.893036
-93.383850
-56.975986
-79.292213
-67.332413
-155.812668
-101.041969
-169.706955
-157.108002
-63.479462
-61.538712
-64.496269
-59.871243
-61.763771
-136.233765
-113.958488
-148.096008
-58.023491
-150.630203
-63.071789
-61.098595
-106.180023
-103.199875
-91.563881
-132.903976
-79.389786
-95.825005
-90.786385
-73.501831
-116.294151
-127.222267
72.298874
105.927582
52.285316
69.482307
40.559429
61.475468
86.722771
20.958452
96.477562
-34.766312
-121.545761
-166.158890
-111.199036
-95.576080
-61.493172
-83.173584
-86.710510
-56.884968
-65.809822
-89.254646
-92.733727
-64.775505
-63.023571
-132.940598
-65.735756
-64.390366
-52.946625
-74.870590
-34.768719
-56.092419
-77.688438
-96.248718
-60.771763
-68.637505
-77.059837
-57.828899
-96.625450
-97.863907
-61.168629
-75.025002
-95.299599
-127.249329
-154.858078
-115.765358
-112.345291
-93.274727
-149.698425
-120.692444
-121.930122
-131.293350
-62.236038
-66.718391
-81.933945
-60.551357
-62.396275
-75.588432
-71.502937
-72.851517
-70.762085
-74.137032
-43.819946
-60.105743
-67.413528
-70.481552
-84.437096
-103.906281
-118.114197
-107.240334
-130.316757
-58.449963
-143.577637
-77.067963
-169.550491
-148.086517
-142.654724
-75.016670
-59.223576
-54.740639
-93.364937
-35.815216
-59.305389
-57.758209
-70.522614
-77.218903
-75.827065
-74.412529
-163.019135
-133.332642
-157.505539
-117.031090
-84.779907
-62.552891
-51.205551
-46.981396
-78.158585
-99.990067
-51.419590
-155.563705
-65.353661
-72.546921
-88.142532
-60.941689
-66.799667
-99.191673
-150.185471
-67.031296
-97.613480
-129.541168
-66.954521
-149.011337
-170.564301
-100.730255
-54.496632
-47.292931
-45.812290
-84.358231
-94.241318
-69.744202
-99.788116
-168.718414
-82.413727
-57.634533
-70.518852
-82.753365
-63.750317
-63.954338
-60.772125
-54.469521
-73.897820
-153.476562
-56.743267
-72.984482
-108.004929
-79.386147
-141.979401
-45.507519
-79.865776
-137.029877
-81.825699
-83.981361
-78.766678
-68.880173
-162.944458
-60.420170
-57.402164
-61.552174
-67.926071
-77.690727
-58.344093
-38.594902
-76.359108
-75.054153
-34.919292
-99.205429
-68.686340
-160.703995
-69.435249
-81.305313
-63.163456
-78.327934
-70.865616
-158.034698
-71.377518
-127.840805
-161.476791
-119.117889
-103.099335
-155.647766
-57.127029
-34.985554
-97.445786
-122.035912
-64.551567
-99.659309
-128.419922
-128.095490
-60.980213
-113.546356
-74.845245
-100.466339
-61.813469
-68.950333
-54.832180
-51.005821
-52.952232
-89.317146
-55.799950
-62.997520
-72.207588
-151.021866
-143.950729
-88.084671
-75.102287
-37.099243
-65.633286
-70.940231
-149.090256
-53.995827
-70.804764
-50.401035
-123.027985
-55.360176
-60.945023
-53.173527
-70.215294
-84.646820
-144.023544
-74.996788
-134.927902
-69.224365
-73.017479
-74.310417
-63.745995
-68.586639
-75.123550
-56.311722
-64.269836
-147.197357
-145.326691
-133.937042
-104.230324
-122.194618
-58.364845
-82.491158
-63.193096
-146.641479
-135.667343
-123.578636
-99.363457
-110.943512
-60.628662
-47.242416
-52.362831
-64.290009
-56.879581
-62.194485
-60.201477
-130.954300
-63.397957
-151.994598
-64.168587
-67.287910
-124.980774
-59.741215
-69.541389
-68.161278
-62.403816
-150.471970
-64.903954
-70.938515
-51.189499
-144.732880
-54.739120
-64.723846
-85.103729
-74.660912
-123.318733
-83.756760
-100.785240
-119.419815
-78.022903
-101.048393
-57.675236
-89.195999
-71.516571
-102.214417
-72.702499
-132.337372
-83.114136
-60.751812
-64.044907
-128.581085
-62.139263
-127.263367
-70.955566
-88.585876
-60.588802
-154.824753
-52.475372
63.318199
44.782585
71.994202
35.859566
46.319889
-41.482697
-51.625046
-64.585403
-73.740227
-74.496933
-43.730511
-87.891937
-58.991493
-155.248367
-152.177048
-51.566151
-88.456749
-50.273968
-70.622047
-90.213264
-139.006363
-156.909927
-105.255066
-51.397079
-75.436684
-97.720116
-62.541485
-53.942314
-130.416779
-65.335373
-43.050091
-146.126282
-119.239998
-108.900414
-100.439575
-86.460220
-109.973495
-46.624783
-68.253777
-156.884247
-60.665478
-50.237907
-54.031143
-122.113998
-41.016666
-102.658432
-58.749615
-138.449432
-47.753288
-61.927807
-75.415123
-94.595459
-80.599121
-62.727989
-83.241730
-99.501793
-105.486526
-109.514473
-141.085281
-49.036236
56.444344
39.498741
74.854164
65.406166
81.513382
-106.526054
-92.492035
-85.198608
-63.526390
-121.537994
-98.226974
-112.272583
-98.008484
-95.947144
-85.721222
-120.987915
-51.668407
-79.658348
-88.350975
-98.715225
-114.463913
-144.029968
-62.716698
-67.855827
-91.196304
-71.259232
-165.707382
-63.146385
-61.016331
-37.550911
-102.688522
-73.824570
-77.630508
-63.348881
-60.437035
-131.761948
-153.346680
-82.951591
-53.771500
-161.759598
-107.947021
-51.258347
-158.637680
-123.546638
-57.959827
-73.661804
-33.942734
-80.271317
-48.678364
-163.026566
-74.026741
-77.095978
-133.716446
-111.345917
-148.949020
-53.956059
-48.467484
-65.016182
-66.063293
-75.226212
-61.027622
74.035301
75.758720
85.064606
-64.641861
-107.174530
-70.387558
-67.507141
-44.560547
-66.780563
-43.350315
-128.005630
-139.381622
-66.925484
-141.954681
-158.530670
-118.127571
-77.550644
-79.355011
-65.192795
-18.508186
-57.205715
-64.302864
-94.730392
-61.626472
-57.842560
-65.719963
-132.121567
-52.206249
-79.241806
-63.653126
-61.164082
-138.554977
-36.633385
-61.654373
-29.845274
-57.530228
-58.357201
-83.044685
-42.029766
-109.976410
-109.961357
-59.653805
-90.750885
-59.155334
-123.817665
-58.063324
-98.626823
-94.134003
-106.976929
-152.183258
-108.471382
-105.443626
-98.133629
-69.423615
-121.105255
-58.939133
-77.981110
-152.618362
-61.997028
-84.713585
-39.820053
-30.378538
-84.935989
-44.038559
-65.718422
-76.455688
-86.127129
-50.689926
-91.851471
-61.757111
-68.826828
-95.033333
-142.539566
-104.821228
-87.963318
-56.621666
-50.581818
-88.309769
-58.835354
-40.230125
-59.279045
-151.111145
-69.208954
-65.820076
-22.594162
-58.362022
-63.364357
-66.858635
72.535423
-139.183624
-81.732018
-141.404160
-57.709305
-23.671452
-138.393936
-78.855911
-46.805756
-65.903603
-80.946777
-61.811855
-60.816410
-67.062325
-60.179230
-161.134872
-61.464249
-128.479813
-62.061554
-127.528725
-84.207550
-113.919655
-66.397621
-72.301033
-88.516838
-113.564346
-73.695854
-66.641083
-110.178223
-54.866905
-89.700684
-62.494041
-62.305370
-52.863239
-76.042366
-24.474726
-104.696266
-103.250694
-141.903076
-151.068680
-61.346973
-53.689018
-127.214890
-62.369255
-75.694130
-151.280121
-72.642509
-95.991409
-63.068760
-75.729904
-83.075432
-66.293961
-71.939857
-71.183884
-156.922729
-69.492470
-68.542442
-116.058731
-62.896469
-55.515915
-154.323349
-121.489799
-114.811592
-62.327637
-163.928391
-92.018036
-166.428696
-73.158150
-111.582993
-60.241215
-56.389996
-71.978500
-38.974945
-143.423035
-129.007645
-63.205959
-64.641640
-61.302528
-79.531097
-69.216766
-115.617432
-96.527145
-98.286201
-80.816719
-114.192436
-57.728447
-83.601196
-83.563042
-70.683960
-80.664757
-56.535206
-92.579597
-93.968895
-54.832672
-37.227509
-154.374390
-102.931473
-114.669441
-96.469139
-87.309921
-96.854332
-105.246933
-98.094406
-106.930817
-143.226608
-158.663330
-71.399338
-86.022438
-110.527840
-66.962067
-119.731682
-95.216827
-158.414597
-112.274284
-116.870064
-105.957718
-113.590019
-106.327576
-109.808243
-65.265388
-92.040932
-136.354889
-105.329208
-139.473419
-104.770264
-116.861092
-85.355141
-55.205883
-87.043533
-69.223755
-72.500336
-156.089417
-78.873268
-55.530800
-85.046455
-55.615501
-119.753250
-69.896683
-94.026566
-147.096497
-70.129547
-92.216110
-127.161766
-66.226677
-81.592415
-108.981735
-76.487221
-59.797947
-56.284927
-158.308548
-155.071777
-61.136311
-27.817759
-81.448830
-100.255005
-61.002800
-113.486465
-117.274330
-70.611092
-117.190712
-58.988926
-58.417503
-73.592873
-56.434273
-142.060562
-67.406517
-78.846893
-60.209400
-60.253891
-38.294365
-124.863228
-53.104851
-121.100365
-63.750359
-40.068806
-122.937920
87.479645
73.241615
76.857582
85.229492
77.154076
50.427120
175.664581
-75.759796
-97.703773
-100.706268
-59.969681
-92.411819
-69.698494
-65.973076
-66.562691
-71.957771
-59.093025
-74.568474
-109.549545
-115.190369
-75.699173
-63.120335
-121.139847
-113.436226
-55.382206
-58.568840
-129.953583
-65.033257
-94.228409
-76.286079
-76.545929
-79.711380
-151.531693
-101.729477
-57.107143
-62.431320
-116.621376
-112.311668
-87.102005
-97.690239
-69.795662
-108.275352
-114.205498
-106.291878
-74.165451
-58.859924
-65.985756
-76.071587
-106.407318
-122.318405
-95.142662
-75.241096
-102.441170
-80.941887
-136.553940
-76.786133
-58.942352
-81.386574
-70.818336
-82.420197
-90.119865
-62.170135
-61.496323
-63.258198
-104.953102
-81.203636
-55.059071
-62.834282
-109.405525
-50.934284
-95.312569
-160.267960
-84.297844
-167.645676
-64.079552
-96.147743
-103.992813
-87.493896
-73.861351
-60.339226
-137.397141
-131.830231
-57.695629
-144.434097
-122.397423
-87.259483
-111.986938
-94.644119
-53.546329
-83.397484
-89.831490
-59.602024
80.620041
58.306953
64.839844
80.885269
43.837086
46.668694
67.275574
-88.412292
-128.800369
-80.812592
-63.613934
-66.750893
-142.561234
-85.565765
-97.356926
-94.453339
-73.891930
-83.714699
-89.706367
-114.377663
-86.289093
-74.273895
-80.369682
-72.837433
-64.773125
-91.260201
-71.549576
-64.387886
-66.471954
-50.557571
-137.290543
-52.443691
-67.849197
-165.379105
-57.014523
-71.047165
-84.172852
-57.787727
-88.917236
-50.406754
-134.802902
-72.500999
-96.838257
-100.810921
-71.275131
-143.780945
-60.282681
-60.457520
-133.027374
-157.968140
-53.489853
-78.852104
-138.403290
-61.930264
-83.727333
-148.724915
-55.626007
-78.463799
-104.207672
-103.720108
-103.034195
-64.463921
-58.309788
-103.006638
-53.043438
-174.017563
-49.421528
-141.251343
-144.552063
-139.191147
-164.293961
-62.401001
-126.260956
-64.077568
-76.794853
-81.126633
-120.140961
-68.556213
-74.203796
-46.563240
-83.216103
-34.901672
-94.304047
-90.586273
-66.216042
-116.280220
-71.903992
-31.457096
-82.076004
-70.390022
-53.551865
-94.465271
-60.030190
-92.445290
-52.268604
-118.619545
-72.471939
-141.220978
45.087681
-70.572403
-79.604118
-117.240997
-54.687595
-110.440163
-54.783180
-92.321808
-103.729347
-57.382122
-49.963398
-81.606300
-157.681488
-74.589027
-49.008381
-62.358387
-68.718269
-72.977234
-58.946095
-65.266075
-60.716301
-57.875671
-127.137871
-58.684456
-58.081650
-94.431656
-96.729027
-124.243347
-88.897903
-67.929779
-48.047554
-68.111221
-88.519066
-105.792824
-157.606247
-43.357822
-58.332195
-58.984795
-154.828949
-73.322639
-111.590683
-25.861523
-63.586926
-145.686188
-69.250969
-122.600006
-138.462112
-84.668236
-61.419716
-96.200546
-55.987900
-57.904400
-54.405422
-66.707024
-51.479103
-68.364891
-69.911079
-64.481918
-49.931511
-161.914856
-78.586731
-60.266949
-66.449081
-77.854752
-65.503380
-142.101334
-81.586311
-167.642349
-118.129044
-49.983517
-93.728508
-151.970261
-66.984352
-140.770218
-87.833275
-74.921921
-73.561218
-138.039291
-73.586281
-50.844795
-108.176300
-64.394051
-66.463478
-63.757572
-68.297623
-120.898689
-136.353088
-128.853149
-56.044212
-112.699310
-98.841545
-72.614609
-78.458160
-78.024742
-56.878582
-26.833914
-64.209427
-62.460068
-67.309845
-56.440830
-94.279907
-63.734512
-99.658485
-66.261902
-107.241661
-64.805138
-72.623878
-83.815552
52.016895
55.823505
68.838135
85.688896
93.385246
-56.438820
-70.825394
-71.123413
-106.899071
-58.558979
-107.259430
-147.721008
-160.119293
-90.829315
-67.890953
11.893416
-32.247929
-51.610500
-109.353874
-107.887344
-119.805801
-85.001915
-118.345863
-88.025703
-93.937035
-90.175194
-63.700035
-48.272972
-81.712708
-59.286011
-55.313255
-81.169037
-94.564140
-82.939590
-94.479134
-93.110039
-99.002296
-117.724152
-84.241020
-78.854752
-76.888710
-74.762993
-158.039047
-86.790550
-156.715012
-141.187057
-48.210461
-64.620529
-118.228981
-47.821976
-62.163910
-69.279793
-40.179977
-88.298073
-103.394295
-68.163849
-76.345436
-60.185123
-67.930115
-132.343643
-82.891373
-149.595032
-126.978622
-138.222061
-81.358665
-160.408005
-61.775307
-113.616798
-66.983253
-37.754574
-64.576317
-70.246429
-113.564941
-68.386909
-65.277603
-56.880569
-70.634026
-167.754868
-65.128258
-62.496700
-125.209831
-102.862915
-69.792519
-143.799484
-42.203014
-55.970016
-54.081955
-118.656502
-92.237450
-74.441818
-52.779827
-94.558784
-56.283390
-140.448502
-158.561829
-87.118828
-76.643341
-80.221016
-42.977108
-109.852737
-36.416103
-144.282440
-62.866772
-45.400646
-119.019180
-123.021835
-52.575008
-62.852058
-72.845078
-85.654526
-44.061893
-75.558113
-114.223221
-85.222168
-61.036713
-106.404076
-64.583900
-37.173649
-80.663193
-102.647354
-90.359085
-64.119705
-34.748562
-56.504559
-152.050842
-65.438675
-68.279709
-64.206497
-115.565781
-67.475014
-71.062202
-157.963379
-92.464645
-61.177742
-55.210453
-156.954407
-164.703659
-74.351128
-156.414154
-62.894238
-33.023834
-54.353970
-94.373558
-66.722145
-67.713860
-79.013268
-59.137371
-52.772667
-71.797157
-68.998444
-59.784492
-46.687542
-41.619518
-66.247330
-55.969597
-68.693504
-65.124512
-49.918301
-63.510250
-68.361305
-132.334442
-78.841904
-77.070877
-54.243965
-72.320633
-91.167068
-52.480606
-75.224594
-54.544167
-89.709824
-71.967171
-168.817123
-87.502220
-61.880692
-63.357227
-60.511948
-47.320984
-83.794617
-105.813583
-45.659916
-99.814819
-149.195114
108.715172
59.475903
-63.716660
-74.057617
-75.456528
-81.316925
-39.697716
-109.501732
-108.535835
-152.539108
-83.671867
-100.667595
-66.149727
-91.724556
-80.946236
-103.439087
-97.889557
-142.813446
-115.277962
-48.973782
-112.630905
-103.541481
-127.593430
-119.280807
-96.049797
-80.347298
-120.476578
-72.284241
-72.525940
-60.620663
-77.857956
-64.667587
-56.792034
-129.399536
-62.427406
-47.198048
-65.429428
-62.697289
-40.533550
-76.282974
-136.079575
-22.208202
-153.644119
-75.595207
-68.712822
-63.904694
-128.645081
-154.024109
-89.871590
-95.820015
-113.321594
-59.808262
-149.929199
-56.540924
-57.266815
-62.549149
-88.885551
-49.188499
-100.711517
-87.436798
-60.037537
-111.432388
-67.150764
-138.601044
-96.875679
-52.108196
-57.262642
-104.179268
-68.142570
-35.832500
-61.572098
-135.384750
-109.397163
-71.571571
-67.487122
-40.707611
-55.029156
-91.042824
-72.459373
-138.299957
-71.485779
79.137733
53.570885
40.498348
57.302914
57.029964
67.119850
73.678596
44.742569
-57.923916
-147.259842
-99.223129
-91.840096
-143.077835
-96.176620
-103.027359
-93.788078
-68.314453
-85.922646
-67.619041
-42.081085
-63.215862
-113.695885
-62.170044
-90.064644
-45.135696
-120.777435
-79.916290
-53.923573
-67.648201
-154.226929
-59.565872
-76.792824
-61.006889
-50.078056
-90.655457
-59.009907
-54.008667
-62.892967
-160.552628
-121.571503
-54.853275
-75.966125
-62.510777
-93.572342
-70.725281
-68.050392
77.770378
-30.152966
-58.771214
-90.837601
-64.963638
-143.504822
-81.164192
84.062050
70.934410
67.669586
40.133659
-86.529381
-71.246582
-151.672577
-59.646877
-72.472794
-75.569427
-72.009804
-94.033890
-55.286949
-52.420685
-59.625698
-149.172409
-73.425018
-66.372391
-93.950790
-108.028549
-107.470833
-91.070580
-79.911407
-76.785027
-125.038132
-62.290051
-65.169235
-41.881794
-67.270622
-113.784637
-92.575104
-91.604080
-64.891113
-98.450470
-90.853020
-94.804321
-163.642410
-98.510239
-93.113106
-160.941284
-160.242188
-104.419678
-121.596214
-56.848644
-68.206909
-78.607834
-79.380646
-60.101234
-69.877464
-67.187515
-69.431107
-117.754013
-109.649803
-131.868896
-88.284508
-160.441620
-80.179153
-143.442719
-88.915207
-44.602882
-65.279999
-74.322746
-152.227768
-70.432907
-64.822388
-148.008408
-135.712234
-60.122150
-70.346725
-144.602005
-55.564072
-81.763344
-86.840424
-45.822144
-88.677765
-56.957508
-107.197800
-33.293854
-148.628067
-93.799057
-118.008354
-66.021072
-154.116333
-128.036346
-100.261124
-79.863190
-109.657700
-101.146973
-97.001472
-61.905811
-128.581802
-125.836136
-61.058929
-64.660591
-106.750740
-140.400116
-38.137283
-38.744934
-86.140091
-158.415833
-68.801178
-66.879074
-66.294128
-57.571983
-58.396927
-170.773758
-51.484997
-117.162270
-71.084442
-73.708046
-109.583862
-65.968391
-161.919540
-29.066187
58.990353
54.689148
62.593311
40.970913
74.959763
-90.582382
-146.951675
-53.239014
-59.759609
-40.824825
-66.657974
-135.763611
-88.521355
-101.910225
-41.707031
-97.953903
-85.508987
-103.423767
-96.761528
-127.335480
-156.083481
-59.606606
-76.402695
-65.990288
-89.316864
-61.240551
-125.000183
-117.555336
-96.869408
-150.289062
-64.876923
-95.980453
-97.881676
-136.820129
-159.625900
-61.985226
-47.355698
-55.945690
-62.045467
-52.983421
-117.266037
-60.890026
-144.338959
-91.893356
-64.145393
-76.965141
-60.820885
-72.578133
-110.836205
-103.981056
-83.277855
-82.082359
-64.039841
-86.901726
-159.658936
-134.491028
-125.663101
-107.452187
-69.142464
-60.152851
-155.196106
-60.350086
-59.708801
-150.871109
-77.852173
-33.959259
-58.838585
-67.839027
-158.270813
-48.026047
-66.776245
-67.358940
-67.556358
-148.464798
-99.333290
-57.386223
-52.933556
-77.115921
-49.224247
-81.809242
-152.979553
-114.974236
-144.825363
-62.456005
-54.023888
-159.172791
-113.866013
-72.466965
-48.651737
-108.385414
-93.539787
-158.609406
-43.930161
-93.024498
-52.517868
-111.832047
-61.261261
-83.189156
-68.907288
-152.788467
-65.865326
-79.898582
-57.167500
-64.671829
-38.919590
-122.815590
-85.705620
-48.388618
-69.912514
-120.937401
-79.377167
-109.466988
-90.334816
-95.333275
-110.750992
-58.256054
-79.167625
-172.996063
-75.793190
-95.412125
-117.455452
-97.756332
-137.043655
-62.756889
-149.783203
-117.873146
-61.676224
-52.985725
-70.002983
-54.766663
-60.626770
-61.590073
-32.663166
-63.709393
-66.780083
-62.242466
-59.857437
-59.815434
-55.026527
-64.942451
-48.768417
-50.881138
-116.783195
-76.749886
-90.515396
-47.054535
-34.554958
-135.774643
-50.205578
-78.276978
-58.162315
-134.426498
-150.306366
-107.126495
-145.502808
-147.498398
-75.607208
-51.212528
40.188171
-69.953850
-79.388489
-54.797771
-65.937958
-48.559357
-99.519455
-79.169022
-48.167801
-116.006020
-98.854782
-76.120903
-70.224983
-54.652042
-69.900124
-60.239670
-62.450642
-50.708340
-51.687611
-159.141922
-67.972504
-72.050995
-62.185707
-66.831543
-68.922379
-125.051468
-91.634918
-63.219189
-57.510353
-37.466869
-62.681522
-61.040413
-74.234505
-60.003658
-61.570957
-107.967979
-86.451157
-151.011383
-73.873795
-100.350838
-67.260941
-57.099709
-54.099148
-71.769356
-154.100815
-43.740967
-150.061951
-98.499504
-62.714458
-71.953041
-85.475113
-165.795685
-92.996208
-117.429916
-61.627522
-81.974846
-52.931438
-51.263775
-85.638313
-56.114567
-101.354988
-135.077469
-63.613071
-76.814590
-165.553436
-132.683914
-98.588234
-78.070168
-101.577644
-95.121536
-53.327896
-65.983337
-54.127861
-82.194664
-81.822342
-79.299599
-64.439156
-55.776466
-81.427444
-106.690659
-115.803749
-95.649651
-61.901264
-58.104176
-49.150681
-75.011978
-65.797012
-54.012127
-68.741043
-63.966324
-49.384048
-61.115765
-127.882584
-80.169525
-67.231255
-65.178169
-82.911613
-70.604057
-65.190147
-112.272400
-139.752838
-66.057724
-139.944046
-103.140923
-118.516068
-131.681320
-146.834473
-58.080181
-122.007004
-138.257645
-147.421814
-71.049492
-147.444275
-91.425827
-40.052830
-104.747902
-98.604507
-67.356163
-44.167210
-123.402962
-67.169716
74.388283
44.065830
37.630394
59.687408
53.034008
77.662598
-62.797958
-56.766373
-79.276283
-151.636841
-139.953583
-62.302101
-76.963196
-65.668549
-137.801376
-55.322491
-125.385406
-87.120674
-69.530495
-144.479324
-149.168518
-138.126312
-55.216911
-18.669462
-57.373611
-59.423019
-82.546082
-129.109879
-160.718475
-155.404846
-71.593765
-107.752876
-83.226227
-152.781555
-78.677727
-61.005547
-79.184311
-161.042526
-122.351196
-62.904045
-83.370865
-62.850700
-109.314163
-93.342300
-114.353714
-61.182182
-45.203106
-128.606583
-63.776737
-132.108673
-70.885696
-154.159683
-111.670738
-61.635159
-85.371033
-71.886971
-62.139690
-151.014999
-69.201530
-68.562172
50.951168
81.954506
-100.650673
-113.185883
-46.319016
-57.309616
-60.158745
-73.153992
-103.286545
-47.152405
-68.198814
-72.086800
-63.716869
-92.584564
-66.409081
-110.676765
-94.864670
-101.146553
-61.968037
-80.092918
-57.381836
-68.117203
-99.413414
-112.903427
-98.589828
-61.614540
-67.603920
-60.854057
-65.018684
-69.508766
-82.156654
-43.591179
-47.258167
-59.648300
-63.813076
-60.350571
-134.207260
-73.085030
-57.212563
-57.615471
-80.860687
-72.225479
-33.345085
-56.876305
-68.882179
-65.880203
-54.607265
-92.244720
-73.862465
-58.515182
-61.956909
-96.701393
-98.136063
-89.198692
-60.847317
-56.394882
-124.863365
-111.365807
-170.510040
-81.701004
-78.263260
-82.827843
-149.730896
-60.514313
-58.715027
-115.423569
-85.630661
-46.767330
-56.946857
-78.730995
-71.108238
-63.059513
-56.575333
-79.489632
-69.655197
-64.547729
-65.193100
-66.516678
-102.359062
-154.958969
-158.916443
-110.342506
-52.311287
-41.040306
-157.363419
-28.020662
-92.080460
-64.270203
-55.829445
-167.280609
-84.270004
-95.413033
-96.914536
-69.963036
-64.516586
-82.969162
-116.331161
-120.432213
-120.709015
-109.400528
-158.733643
-50.029659
-117.953865
-148.504288
-95.702538
-45.270023
-54.061867
-154.237991
-68.620354
-92.311691
-51.623287
-90.839493
-65.339798
-150.176239
-69.488625
-56.474625
-59.881428
-114.631630
-55.556297
-148.207825
-63.701496
-104.013130
-83.619675
-54.727871
-83.261192
-62.636562
-160.284912
-60.833683
-114.587685
-66.612480
-60.404182
-100.107208
-55.721157
-57.205750
-53.764175
-158.045837
-136.752899
-105.930283
-162.261169
-75.119583
-160.357361
-56.259098
-80.859550
-56.459263
-124.958649
-92.089836
-55.811440
-63.609440
-70.694145
-115.865913
-102.228668
-58.584148
-168.997177
-60.395500
-75.305801
-143.852661
-125.752495
-79.537048
-58.643070
-48.090988
-64.165718
-127.995674
-78.674820
-46.118771
-61.219952
-97.258087
-36.764812
-70.266670
-63.401875
-72.519951
-156.668228
-64.932655
-54.958462
-74.597641
-104.128189
-78.834465
-134.402634
-152.825928
-53.541061
-57.589111
-56.248543
-120.336998
-155.617798
-105.230370
-53.568119
-64.937454
-102.961052
-100.504173
-128.721222
-102.674820
-74.794334
-101.319008
-49.609299
-103.230461
-150.688965
-148.157654
-137.715088
-45.393715
-65.886101
-104.326500
-110.835007
-159.121872
-55.068501
-95.182617
-106.335777
-92.427597
-145.313080
-77.236946
-53.743004
-95.225113
-129.903580
-110.345673
-46.169937
-59.303768
-60.527630
-108.629242
-87.018997
-67.803360
-85.396332
-84.917389
-67.430153
-62.560139
-76.189247
-81.677238
-83.890549
-64.125206
-166.017166
-140.485397
-78.785431
-125.499557
-66.042404
-51.740829
-67.178635
-55.760059
-54.096336
-51.803013
-60.472927
-79.993164
-90.357216
-107.348961
-88.604874
-48.729996
-104.024536
-55.974232
-74.280983
-41.622875
-82.011208
-60.810413
-102.401001
-84.765457
-116.690605
-56.510338
-55.659615
-87.788643
-62.841438
-67.431076
79.218712
67.649246
49.512070
70.989578
71.628548
69.194443
78.292236
55.903732
48.840229
71.851540
65.498375
42.423714
52.781437
78.588272
55.529190
55.604797
52.211945
80.904182
83.057053
85.263245
58.219723
-142.807693
-67.100990
-76.670403
-146.520889
-91.123817
-166.614807
-102.765495
-76.875954
-155.401428
-64.958458
-37.929932
-86.700790
-117.147369
-74.322067
-75.201759
-158.343475
-76.276253
-60.252907
-53.742012
-72.118523
-90.129562
-86.874596
-61.230598
-85.786453
-96.675133
-87.900635
-111.128204
-154.066757
-83.857910
-59.042175
-76.685997
-110.326973
-53.155609
-85.679024
-62.633972
-154.459259
-132.180038
-121.555725
-52.229900
-130.477066
-87.372391
-45.270531
-80.723495
-94.567024
-59.496048
-113.881821
-97.225090
-117.966606
-79.335754
-63.132721
-66.912071
-100.066475
-108.463120
-156.791870
116.647919
72.800499
53.699402
52.403622
84.839821
67.383926
51.630219
56.332325
49.062489
-59.264755
-142.573059
-97.827713
-76.423599
-73.538895
-145.207581
-57.895180
-64.253510
-69.982948
-47.234077
-151.128525
-59.605911
-128.064117
-65.311127
-140.010345
-108.037094
-130.379913
-79.961670
-85.143669
-57.549797
-74.667046
-133.337555
-121.514648
-56.519394
-100.157379
-94.756012
-101.411087
-97.379524
-114.488838
-91.238686
-130.079865
-74.283722
-81.178345
-133.635223
-120.419998
-91.981773
-64.684097
-161.286530
-63.976849
-102.939926
-88.868172
-132.946838
-69.852562
-96.976593
-62.134834
-107.468925
-84.800423
-56.775818
-67.911636
-160.632324
-62.220371
-55.583626
-140.394196
-66.432846
-62.644627
-62.283817
-94.074638
-60.704247
-87.357941
-60.426285
-114.159828
-79.763283
-73.229332
-71.794655
-101.008514
-83.736290
-90.129349
-59.289196
-67.998398
-96.768646
-130.895676
-82.811073
-58.309788
-66.254242
-102.558731
-56.912922
-144.988968
-122.832626
-60.005600
-110.175591
-70.553291
-59.928875
-37.454025
-92.595024
-71.608215
-49.362080
-75.133667
-145.953568
-97.075005
-152.226227
-45.322140
-145.395477
-67.728073
-83.077469
-60.507721
-51.506371
-61.327759
-58.575233
-95.909706
-62.017357
-50.699844
-62.502430
-113.682724
-74.066238
-67.335365
-64.935822
-61.784168
-75.838890
-119.449539
-66.757294
-55.963711
-62.041405
-159.041306
-86.594086
-65.751289
-66.685226
-51.345779
85.173798
49.779480
64.841751
52.578003
72.357201
65.173157
40.487606
56.579502
40.406685
54.447243
59.287056
40.998585
93.726822
55.014389
72.155823
56.672314
74.283081
46.264320
59.536961
63.355164
57.656445
-106.071686
-60.709438
-101.894081
-159.378906
-100.356636
-59.486553
-42.577217
-131.825394
-151.791870
-45.657654
-80.577003
-56.040352
-88.993797
-77.480675
-73.432785
-94.779747
-155.159164
-74.329460
-54.793945
-61.863888
-79.779190
-63.243996
-97.519119
-95.255615
-106.803726
-62.407421
-158.837204
-71.418709
-103.193237
-73.742668
-142.715775
-83.919365
-59.671684
-53.837215
-45.075966
-83.655037
-59.562523
-102.496208
-123.817390
-65.096306
-56.866077
-64.247253
-159.801224
-85.775925
-138.701385
-34.904434
-77.800369
-82.075829
-113.533676
-80.664764
-97.990013
-140.191696
-92.144615
-67.695633
-70.056778
-47.873703
-42.343647
-64.443672
-79.957352
-62.096004
-99.673065
-61.597866
-80.961884
-78.875488
-107.399757
-118.115791
-57.539772
-90.294441
-89.503754
-56.470463
-68.657387
-82.016190
-88.665359
-64.230385
-101.409714
-88.174133
-70.092163
-91.111603
-65.260513
-161.774384
-35.017216
-56.257313
-155.755905
-62.028374
-70.837524
-64.982979
-37.561066
-109.533913
-90.843094
-99.170212
-101.615425
-89.237534
-71.229332
-29.486246
-111.938614
-86.037437
-68.753021
-66.892151
-63.096252
-104.606880
-166.269302
-104.549889
-115.354843
-103.195412
-63.669846
-68.315933
-55.505203
-59.019909
-58.241280
-66.271255
-71.738861
-73.498070
-64.541504
-80.430412
-152.214172
-78.567146
-70.097939
-144.481522
-57.537067
-125.020851
-62.101414
-90.260574
-72.547585
-152.258514
-83.381172
-71.726425
-60.023453
-58.663494
-92.867310
-90.359367
-72.576454
-170.319031
-125.013603
-57.357807
-71.772583
-84.490967
-161.263306
-83.264236
-59.054790
-68.465691
-67.265327
-36.448730
-62.100704
-152.155334
-95.695084
-59.720772
55.950092
54.909855
77.059578
-91.997887
-61.198723
-63.840164
-110.897911
-111.762192
-59.535927
-106.980186
-75.901222
-100.323601
-169.742325
-61.318718
-99.904747
-54.673141
-66.615074
-76.514503
-104.366989
-114.454681
-63.190720
-50.651615
-73.986038
-62.150448
-112.659248
-164.945999
-62.234398
-56.978416
-157.019897
-48.017208
-32.048492
-45.461739
-153.473053
-143.509781
-73.790863
-122.156807
-58.083954
-162.252090
-68.245056
-129.022095
-111.948036
-85.527428
-62.788807
-47.264690
-100.157547
-141.235260
-42.441635
-59.835663
-53.976151
-135.707214
-58.490635
-153.982086
-142.922638
-55.847790
-62.711113
-65.664368
-59.114662
-65.360100
-73.544754
-97.834534
-80.641541
-125.686195
-83.990761
-142.783203
-137.271912
-95.320450
-58.733196
-61.228737
-146.585907
-77.792015
-59.394958
-57.238468
-48.891708
-66.052269
-96.021072
-94.144615
80.781364
-61.716724
-104.772530
-131.906662
-61.462330
-66.479767
-42.161652
-30.378857
-162.287659
-144.134888
-51.291271
-67.063690
-72.072693
-119.374969
-73.976242
-75.005066
-93.984863
-72.320610
-28.776047
-141.069443
-26.480276
-49.695641
-72.172638
-120.539078
-103.639519
-97.296379
-66.670753
-62.148354
-63.510170
-78.424995
-153.241562
-122.001228
-48.838085
-150.558594
-66.624779
-47.608307
-23.002224
-103.320648
-87.743675
-55.014690
-140.147217
-72.583595
45.214611
-57.462719
-88.176109
-70.825813
-102.321053
-51.532871
-61.017532
-84.264282
-72.653229
-66.351402
-78.046227
-69.885590
-52.390118
-60.430340
-67.165482
-101.275879
-58.576012
-65.200661
-66.756187
-117.463852
-85.393730
-62.072987
-60.343155
-86.289116
-128.466965
-74.695877
-61.295822
-138.705917
-73.715904
-49.403931
-120.464615
-61.754578
-67.437859
-48.621872
-70.181709
-132.530762
-79.760895
-82.666870
-150.506943
-68.786270
-82.233353
-79.454231
-64.688225
-61.463142
-43.066513
-62.045078
-56.536602
-87.374641
-67.824760
-58.300335
-68.916008
-147.982437
-58.623463
-135.930634
-74.013336
-46.258148
-116.673759
-150.958832
-153.667969
-55.136631
-80.479073
-50.181591
-53.446003
-64.362930
-60.803768
-94.253525
-52.836815
-76.073380
-59.425865
-35.154972
-100.338707
-86.195572
-149.966141
-57.931156
-64.916656
-73.601906
-70.544304
-94.953705
179.249298
-120.360550
-61.440853
-94.003662
-64.409515
84.446152
-53.964172
-104.331642
26.914095
-148.924347
-71.723679
-79.877083
-58.671848
-54.801125
-76.040009
-171.704468
-90.876350
-137.550140
-62.850128
-150.916428
-63.951679
-65.421616
-67.683174
-61.803871
-62.040840
-53.144226
-64.863380
-103.321999
-92.838081
-67.146019
-50.453327
-96.088165
-133.257233
-92.954796
-94.443665
-114.194504
-80.344475
-57.736031
-76.006233
-56.477768
-129.094589
-53.682007
-159.074112
92.570625
65.468254
58.251526
52.223930
76.885727
71.412643
84.132874
70.584732
93.400856
90.835007
87.840302
43.841347
65.646721
-77.060234
-53.474274
-122.059982
-57.174953
-81.247681
-75.728638
-92.107315
-68.664787
-71.960724
-104.605820
-71.137032
-60.503513
-79.316322
-91.200684
-66.581680
-101.090332
-51.565697
-60.249130
-60.914219
-150.283356
-65.913361
-32.859901
-57.589855
-59.978546
-68.012085
-97.402374
-142.783768
-45.576099
-114.284615
-49.166248
-58.935062
-60.659302
-35.303398
-44.608616
-65.698441
-68.148949
-35.403893
-60.990635
-65.881744
-28.159569
-72.718552
-134.293243
-84.596603
-69.082031
-149.819885
-43.848560
-37.005413
-80.269867
-73.351051
-151.259537
-51.981754
-114.292763
-113.964287
-154.729416
-68.370827
-141.616562
-69.291275
-69.226418
-140.520096
-65.867279
-93.129135
-59.723576
-125.687004
-81.479546
-88.813988
-74.562424
-81.601257
-70.639000
-86.978966
-151.460892
-154.032455
-60.941917
-61.915142
-62.078686
-60.247498
-54.642780
-48.848808
-43.514702
-77.314880
-36.287224
-122.411270
-48.906605
-51.930725
-99.455956
-144.871796
-101.251350
-94.703209
-97.702538
-53.342804
-73.314590
-46.121948
-70.366135
-54.343712
-52.094147
-63.249031
-54.102646
-124.875687
-78.099770
-87.105019
-144.709900
-44.559395
-49.856483
-50.551727
-101.694115
-60.517761
-87.138504
-163.777740
-106.681702
-81.706741
-71.569809
-63.412571
-94.839752
-94.027451
-96.624084
-83.744469
-39.907875
-80.232025
-78.447433
-100.225906
-77.641693
-72.263832
-105.372536
-27.450171
-82.036255
-91.226913
-84.006012
-56.429462
-146.939499
-151.452744
-63.181862
-140.960159
-113.263046
-60.723774
-142.781326
-118.982475
-67.963890
-78.065170
-70.351799
-66.435371
-77.154724
-111.215637
-56.087330
-114.565529
-110.942291
-68.932892
-65.154221
-71.782333
-66.959724
-138.118195
-64.932800
-47.237431
-59.949203
-92.637215
-109.062843
-155.179108
-90.659233
-103.018303
-96.367386
-57.438267
-141.518387
-26.738924
-63.692432
-49.672955
-57.528011
-101.289185
-59.792675
-62.252327
-63.029366
-141.113129
-47.420422
-56.494942
-67.911530
-64.367126
-75.743866
-83.535492
-93.946121
-72.611153
-63.529709
-82.522720
-36.262726
-54.681385
-144.004120
-56.920841
-50.656006
-146.332809
-65.178909
-72.783516
-140.580551
-68.825890
-79.468117
-156.105515
-56.293369
-61.829956
-60.565205
-75.133514
-120.086700
-73.120567
-68.874039
-63.398087
-99.304024
-69.089005
-56.798134
-65.048447
-58.465363
-37.574959
-105.010849
-58.406017
-76.315155
-55.777943
-54.780506
-154.318481
-89.235664
-61.048508
-36.393017
-74.579941
-50.095482
-24.934744
-80.646614
-61.218708
-115.078529
81.169052
73.168640
51.297588
65.425301
45.840694
72.462532
53.898323
53.247910
43.743401
-36.291153
-50.520111
-59.296188
-69.668648
-68.698311
-51.344120
-42.223125
-84.749298
-137.705338
-68.930244
-80.780182
-123.495071
-103.588806
-116.345680
-98.538094
-67.503006
-70.922905
-63.165642
-105.342377
-75.370811
-124.139336
-66.449982
-56.663303
-98.242264
-120.176994
-172.401993
-167.977463
-89.600906
-57.835449
-65.732872
-72.197212
-134.236801
-117.532478
32.016041
-62.565868
-148.507996
-160.248840
-64.769272
47.227112
62.172539
42.179977
49.698780
55.160759
75.702492
-28.526300
-63.000698
-48.596077
-77.691658
-25.207079
-143.055405
-26.520657
-61.615147
-81.800705
-62.456093
-36.299873
-128.487549
-17.076544
-52.571701
-64.760788
-108.154266
-71.816612
-59.719700
-109.965797
-43.816589
-71.400101
-78.291618
-60.322559
-93.808571
-85.290535
-154.931961
-91.901764
-71.405487
-94.886681
-102.127029
-160.120056
-168.506561
-111.614799
-70.502815
-99.723793
-103.474236
-56.917866
-59.542267
-118.084290
-70.671524
-127.268707
-68.500763
-59.955090
-90.733559
-45.466118
-150.201584
-52.737232
-64.963326
-120.341888
-66.878334
-57.023075
1.107828
-72.077774
-112.792915
-74.921928
-89.356537
-57.545105
-94.668465
-87.505951
-63.279774
-66.436790
-57.898472
-52.539364
-53.654053
-112.624702
-150.585938
-82.396942
-64.789795
-57.198261
-150.979813
-150.288422
-60.255104
-63.976891
-67.729294
-160.351425
-36.432026
-115.917099
-64.456543
-55.227966
-58.499229
-117.673248
-47.184113
-67.502563
-84.560921
-118.376007
-96.677040
-94.655464
-58.578171
-36.328743
-74.060257
-89.242142
-59.183182
-88.682922
-68.167366
-127.484055
-34.041691
-65.282181
-61.947628
-83.734634
-115.492195
-89.829346
-109.009544
-89.057716
-87.116608
-157.359055
-99.962288
-173.313568
-41.024075
-120.649384
-60.343025
-78.776375
-134.541107
-65.228714
-61.546394
-48.697769
-54.666817
-123.721237
-59.886097
-64.473633
-152.623566
-70.868752
-63.350677
-55.709259
-130.600159
-55.819710
-45.493980
-92.752495
150.209396
-87.427727
-108.858917
-90.291725
-74.586662
-64.166878
-163.177185
-61.939041
-76.573204
-89.175522
-154.514023
-97.110840
-89.377800
-94.571762
-82.362656
-77.463745
-69.444008
-49.420635
-148.431046
-64.015930
-149.167068
-70.893356
-68.151199
-53.646954
-63.200489
-55.438877
-58.568501
-73.456085
-59.502693
-98.484123
-98.395653
-106.591698
-76.193047
-107.936195
-109.638000
-79.526161
-79.413292
-30.328245
-95.378654
-96.665047
-130.331650
-94.935425
-113.961472
-137.343628
-76.821808
-58.090919
73.110229
47.102253
79.034653
-66.121979
-72.933189
-148.097107
-54.361488
-122.070267
-69.000031
-62.075691
-105.554848
-141.765991
-90.810936
-56.750847
-65.146904
-86.336708
-103.158630
-59.979679
-57.287579
71.406151
64.496384
39.179234
63.374084
-135.465149
-82.457756
-57.322128
-77.233101
-59.323086
-67.760567
-59.045437
-56.028851
-69.637680
-160.103607
-58.187572
-155.092926
-51.432205
-58.845013
-48.115005
-99.754936
-106.367828
-70.983185
-68.181297
-77.571007
-84.934303
-59.717606
-57.512142
-80.422020
-70.425774
-60.693359
-92.140152
-84.321617
-52.238068
-61.327610
-49.504383
-82.866409
-60.844612
-62.818489
-143.469543
-90.266365
-99.178406
-102.026199
-109.184830
-146.679474
-68.908203
-68.085342
-86.418159
-137.382004
-92.110847
-124.074944
-105.198570
-87.591721
-146.178696
-60.181770
-56.631660
-69.421738
-56.515835
-138.041473
-120.931877
-91.266678
-69.509850
-51.116680
-70.895615
-149.853516
-75.270050
-109.744423
-86.297600
-96.266586
-63.110344
-65.697769
-98.626297
-113.457047
-83.948051
-57.053406
-149.743530
-94.604332
-160.036606
-65.557053
-107.530022
-107.731522
-95.299599
-93.000099
-165.579208
-80.526886
-49.143394
-83.287254
-88.049133
-61.347805
-72.634262
-34.844212
-60.735706
-62.263878
-111.633881
-64.329590
-74.536346
-90.783775
-71.446617
-64.499603
-113.206223
-94.059837
-109.278297
-84.947075
-92.538918
-59.606472
-141.144547
-88.695305
-148.108582
-75.994347
-64.912338
-57.156292
-151.230942
-66.684853
-126.197952
-72.807747
-61.766933
-146.395828
-58.692257
-34.575932
-164.620010
-125.436401
-122.272606
-102.042023
-144.124695
-142.396042
-45.092133
-60.592613
-154.718399
-58.845955
-135.106888
-150.568954
-63.884880
-61.626648
-173.235306
-106.481094
-67.646706
-101.034317
-57.591061
-53.053467
-54.187096
-67.909973
-117.212532
-56.513897
-81.313637
-72.853371
-69.483345
-119.946396
-72.494514
-69.834801
-62.515556
-125.588760
-32.998344
-76.333488
-46.954475
-57.889297
-137.012146
-100.300163
-38.685505
-133.904175
-68.571877
-72.082138
-58.785507
-120.456322
-82.430763
-78.422356
-166.070038
-38.437752
-61.572895
-112.687935
-93.220306
-70.881500
-62.100857
-72.501419
-76.357002
-74.253983
-52.178146
-132.512634
46.748024
48.539097
59.782047
58.031525
84.893822
-45.950542
-71.500679
-61.229198
-102.379364
-66.433449
-159.363022
-75.200813
-31.668682
62.012280
63.749615
54.315857
-88.183861
-58.802883
-75.570831
-59.772087
-75.476158
-57.569721
-102.796677
-95.868332
-103.513321
-112.097908
-120.114304
-69.059242
-114.087212
-104.859322
-64.051315
-91.818924
-67.164467
-79.215256
-105.193947
-103.167870
-108.641800
-108.550583
-121.780190
-155.258011
-83.852081
-76.621361
-65.275307
-83.156883
-158.971802
-89.383095
-52.631630
-154.587082
-67.664879
-100.746521
-58.659813
-91.527481
-69.047325
-81.122139
-89.845642
171.489212
-55.184448
-110.155731
-55.259323
-150.710602
-160.486496
-67.805649
-68.633797
-153.609756
-76.797844
-71.648369
-104.900497
-103.925369
-175.499451
-71.171005
-100.382545
-43.778877
-54.711292
-73.294556
-62.862720
-55.099186
-76.475609
-53.076321
-113.702690
-116.405060
-65.334717
-114.219910
-155.276993
-78.963562
-54.966942
-90.224434
-98.233665
-77.497467
-80.163994
-71.333931
-107.218079
-85.828934
-101.117516
-73.885880
-118.869247
-80.693443
-71.182281
-115.979378
-96.069839
-100.946747
-104.418488
-103.013710
-55.593502
-72.143860
-48.729836
-123.208916
-84.841942
-62.012180
-75.411888
-95.323196
-151.233948
-71.588020
-58.349327
-86.549828
-35.778858
-58.024189
-125.974838
-123.018929
-73.949936
-62.666592
-61.640953
-62.728031
-64.622261
-80.898445
-33.821705
-86.817726
-58.882626
-54.256882
-92.192657
-63.498974
-65.311577
-48.126945
-138.999786
-60.415466
-72.161903
-129.611328
-69.855049
-87.197388
-72.172546
-61.702408
-74.520851
-65.798233
-115.640358
-134.958740
-160.321930
-47.467716
-169.692581
-126.828545
-85.837616
-141.505478
-81.210670
-71.058807
-155.501419
-59.548798
-48.980064
-69.719147
-45.672577
-71.009895
-33.119362
-77.780937
-80.107666
-111.417267
-66.208260
-62.009693
-44.247635
-53.879551
-58.271908
-91.255157
-100.404198
-62.238647
-100.078575
-143.061935
-71.119278
-72.604736
-73.170891
-120.743011
-141.515121
-99.075775
-61.489773
-52.170311
-145.531158
-64.051102
-57.757191
-58.211754
-49.287273
-57.096798
-86.737732
-78.865303
-102.166138
-59.987083
-67.469833
-92.252808
-92.769875
-94.282532
-68.827751
-115.773911
-107.560295
-65.810562
-152.687286
-127.131683
-151.889648
-77.594261
-77.585793
-74.359459
-73.508003
-80.471764
-46.337845
-143.298859
-116.731300
-75.227821
-69.888382
-83.242973
-96.832092
-44.641262
-110.787910
-61.540970
-70.217377
-124.150459
-67.163216
-158.173325
-54.215771
-53.136528
-58.308113
-48.833321
-56.237492
-66.599617
-64.199547
-143.044693
-154.888184
-61.530937
-60.733562
-118.606094
-41.153324
-54.716644
-156.538956
-59.245255
-67.702621
-154.172394
-128.815506
-104.078552
-54.850128
-99.544792
-142.498291
-54.781250
-95.161461
-150.800919
-93.843681
-152.613708
-147.964020
-60.347984
-69.758957
-139.174164
-144.607437
-53.511948
-59.744091
-158.117340
-74.404541
-81.690544
-68.621780
-58.379761
-115.445671
-101.061546
-93.128120
-118.531219
-120.305992
-87.029488
-147.498154
-143.020401
-108.275040
-61.052010
-71.831642
-49.352497
-159.712784
-39.768753
-65.161522
-105.796936
-87.099731
-71.607475
-61.286594
-58.586189
-105.718948
-96.026619
-102.232841
-64.048042
-119.250099
-116.004921
-74.033325
-117.912498
-80.026421
-107.758011
-52.571587
-144.716003
-66.358757
-88.657494
-82.933167
-89.796585
-60.004368
-155.893997
49.569714
95.448074
42.577503
-157.743546
-126.216072
-86.331520
-96.358086
-156.679214
-95.020782
-66.708183
-152.455231
-65.643158
-90.001183
-99.921944
172.954758
-84.944130
-64.347481
-106.754990
-69.707634
-64.104431
-58.819462
-93.051941
-122.373764
-152.601501
-60.442390
-87.810921
-77.596100
-91.625122
-107.492271
-74.932899
-63.175304
-101.826965
-88.532219
-122.142273
-99.279030
-61.493801
-168.071350
-100.222191
-102.739166
-123.281685
-63.777378
-89.093094
-80.744026
-64.516479
-159.144089
-79.954491
-155.496643
-73.323250
-59.707886
-59.702408
-63.748001
-50.678791
-107.937996
-80.832733
-114.385727
-63.235214
-94.160316
-100.159409
-54.754574
-64.860123
-91.307259
-59.732769
-61.101025
-76.763832
-60.063683
-66.904892
-53.595833
-151.915741
-53.518459
-63.249325
-63.980278
-61.499718
-151.286362
-60.963062
-85.075302
-71.039307
-126.819298
-110.103302
-104.506683
-136.753952
-140.185760
-51.038200
-85.279366
-79.997307
-58.278683
-72.445732
-86.189262
-61.953850
-87.304405
-45.804348
-60.266060
-83.984070
-59.762875
-128.091827
-91.047447
-54.840073
-63.245464
-97.523247
-52.530045
-58.404758
-53.596619
-52.518982
-43.405872
-98.521477
-92.599518
-58.737007
-150.267944
-76.512321
-60.218327
-136.545624
-87.102570
-49.297573
-65.067390
-135.540497
-160.444717
-135.845123
-136.289581
-63.316166
81.707565
83.438828
67.659225
44.177326
84.465477
82.980385
-146.874557
-77.254074
-159.310135
-58.650627
-68.515266
-60.554310
-74.086426
-66.425766
-54.595001
-134.612427
-65.382294
-143.108429
-59.161304
-135.209686
-51.896233
-168.630585
-138.992340
-111.511612
-134.282166
-76.250656
-142.929947
-96.533157
-62.665943
-69.905983
-80.018173
-36.574757
-68.369560
-75.942863
-60.224300
-160.214127
-127.658279
-83.868675
-76.177498
-59.256786
-96.628860
-69.213432
-135.468796
-72.596268
-58.487358
-60.896721
-61.426716
-63.978283
-61.718678
-129.171646
-96.192314
-60.079769
88.186478
91.532402
-65.171867
-154.573776
-154.657639
-59.613083
-56.097111
-44.271648
-142.028992
-89.404839
-109.736755
-66.881859
-77.198997
-58.306591
-68.378365
-58.803699
-72.012978
-62.370274
-115.606407
-120.498955
-120.097725
-78.501785
-65.177536
-54.075703
-69.866844
-63.187428
-63.263798
-161.618820
-69.429947
-91.585114
-74.977104
-72.201256
-81.060127
-68.917900
-77.528915
-60.348152
-81.888451
-103.612747
-53.043865
-93.004616
-71.383583
-70.296555
-99.330513
-69.271935
-53.379047
-66.513412
-76.904640
-64.880791
-106.294968
-50.886360
-66.640671
-79.010574
-68.776573
-149.826340
-52.868404
-60.188873
-52.383469
-150.483978
-142.274963
-78.844215
-64.817825
-97.725060
-107.015297
-89.021713
-58.720078
-60.531525
-146.222977
-73.256355
-69.371864
-124.717445
-93.829948
-99.072411
-84.339981
-111.108627
-66.631577
-73.294212
-97.796730
-81.631416
-159.486221
-72.590836
-155.753708
-69.414803
-145.594009
-118.925201
-53.859318
-147.498016
-25.078699
-135.143677
-117.029778
-60.465462
-80.697243
-62.756702
-66.039200
-73.956474
-70.706757
-80.472984
-164.597855
-61.990116
-91.801750
-113.679298
-57.347107
-65.942505
-156.761215
-60.612675
-37.482105
-58.865067
57.470322
-39.184074
-142.251328
-22.769516
-106.959442
-109.415833
-56.950550
-40.035358
-94.642700
-113.349640
-21.813221
-150.595581
-157.061066
-61.586884
-39.919231
-148.218231
-147.883240
-147.795776
-99.624397
-67.213661
-34.672226
-60.289108
-89.586464
-54.491173
-60.621178
-72.064285
-54.524269
-89.682884
-53.752060
-60.158089
-66.966644
-43.796387
-128.256256
-66.277420
-125.568459
-83.577667
-137.605621
-45.025597
-76.164070
-57.383652
-41.434303
-79.754417
-52.518326
-161.932571
-116.190910
-94.878326
-78.170403
-148.916336
-89.217224
-67.696053
-98.122437
-121.667191
-53.128254
-140.353333
-85.434547
-113.106293
-57.402752
-70.726936
-151.804749
-116.317871
-88.553528
-89.975082
-111.538475
-100.938431
-74.498192
-153.135651
-56.066952
-77.925240
-95.162697
-91.260643
-95.912148
-57.869118
-67.696350
-160.807892
-68.239395
-73.903236
-55.764584
-99.639908
-161.367035
-89.834229
-66.316406
-66.270805
-74.156784
-63.729214
-41.864353
-50.447865
-73.537033
-105.216133
-77.428383
-109.535240
-47.398197
-109.468994
-51.546089
-60.206501
-64.839790
-93.430702
-145.370361
-142.542221
-132.355377
-124.158356
-162.105530
-104.675240
-104.299660
-171.953857
-57.453972
-69.726807
-59.428215
-76.013100
-43.840847
-62.110794
-146.748917
-92.325256
-61.636642
-130.588974
-143.111313
176.191666
-80.566116
-82.804482
-80.534645
55.034542
58.606155
59.489933
56.279469
58.115105
53.346550
-84.686783
-57.405251
-61.066360
-67.548691
-63.392239
-72.746834
-88.938202
-113.415558
-90.718445
-103.656013
-62.281281
-108.597832
-129.370605
-79.987724
-53.107231
-57.321861
-76.610519
-109.731659
-105.171631
-46.507030
-131.883087
-60.452538
-66.741966
-63.642879
-86.727570
-154.028763
-52.978477
-63.629616
-109.455498
-96.623436
-61.347607
-107.547302
-92.039474
-110.421425
-75.778496
-102.891586
-78.502563
-82.805450
-64.873436
-73.022453
-44.288391
-86.752762
-60.342205
-66.006371
-61.091682
-147.059982
-166.147598
-47.054413
-88.039749
-62.810390
-65.375488
-111.301773
-59.347805
-56.864769
-76.110695
-70.353996
-89.920700
-154.167084
-62.963440
-77.179436
-65.133270
-135.727036
-27.514782
-116.615654
-37.647182
-63.915199
-122.075722
-70.752060
-59.107376
-116.365723
-58.304356
-72.320251
-122.878784
-135.743301
-71.238678
-61.580601
-100.198265
-122.819756
-77.885551
-73.285301
-81.470535
-67.386581
-68.375282
-53.315697
-126.404320
-108.983795
-43.466259
-53.424141
-85.107307
-102.093369
-65.631134
-138.844238
-84.589272
-91.561165
-59.241245
-73.409515
-69.225800
-135.410599
-101.579269
-56.049820
-84.353653
-65.953911
-45.077274
-94.851074
-144.385223
-55.981178
-70.202347
-79.168312
-139.906052
-47.036636
-55.848259
-76.365372
-65.439140
-64.170662
-148.468536
-70.229485
-147.040436
-105.947388
-62.094948
-85.636665
-100.094299
-73.316376
-70.305473
-80.994888
-143.309143
-59.372284
-70.659477
-70.829483
-62.418255
-71.885178
-62.311428
-79.942474
-88.182671
-65.108093
-65.232712
-62.667557
-55.216095
-92.978844
-107.882378
-60.493423
-61.753403
-69.839073
-67.332916
-60.210697
-81.828621
-60.132027
-47.539516
-66.281395
-71.999687
-57.968323
-51.060883
-59.843189
-59.791206
-76.426498
-40.089840
-79.358185
-117.196106
-99.381210
-123.292053
-71.489098
-54.837200
-99.978813
-159.361832
-50.353199
-82.753365
-112.152344
-131.163773
-64.300240
-69.983795
-149.917648
-119.378242
-97.268166
-101.421272
-79.243790
-73.711777
-68.832855
-106.182442
-144.871704
-55.846340
-62.442459
-131.914825
-93.450203
-76.683182
-80.478798
-33.426460
-51.561691
-40.573681
-60.897041
-60.316406
-133.317825
-137.022873
-70.599419
-66.725929
-74.254196
-126.928894
-91.835335
-81.287102
-58.783714
-68.240578
-133.387863
-55.283257
-148.256577
-74.949303
-74.480309
-58.839756
-121.153152
-67.474426
-69.469711
-58.773693
-50.163902
-108.678879
-59.076920
-80.764641
-64.114944
-82.449623
-66.060905
-87.610886
-68.905510
-49.510624
-76.375946
-56.209492
-94.545769
-153.794205
-53.354271
-49.688454
-78.588150
-56.369942
-157.722427
-111.890617
-76.332367
-79.127899
-80.699066
-141.261673
-112.841019
-60.125935
-62.002296
-60.253208
-78.318527
-88.857529
-116.530655
-129.637177
-21.930508
-84.397072
-63.246067
-90.852783
-60.666618
-136.186676
-66.614082
-88.589745
-147.325867
-122.379196
-49.038563
-110.026108
-99.215065
-61.222416
-138.850708
-51.172081
-93.559837
-62.507149
-162.219971
-68.457344
81.743362
93.718483
82.168571
68.580666
-154.776062
-104.500900
-113.710732
-59.168163
-125.898987
-59.352833
-100.687019
-56.139244
-69.830650
-144.404861
-59.648777
-77.241516
-108.168953
-70.002609
-38.965889
-62.656448
-74.630569
-97.228607
-102.142288
-61.358879
-93.676170
-70.171013
-58.303879
-129.196640
-49.216846
-56.086170
-93.498344
-48.593643
-28.857708
-51.514534
-68.483170
-134.865280
-100.596138
-97.547752
-87.526566
-67.570183
-59.321987
-86.707542
-65.054245
-67.062553
-100.622574
-64.426811
-104.688858
-55.936516
-112.538971
-117.484810
-59.764549
-74.554771
-62.111450
-86.128220
-83.685120
-66.105774
-51.059776
-128.909470
-153.933380
-81.377121
-64.782104
-86.420479
-70.168892
-72.514328
-167.987946
-114.408997
-48.642483
-95.432472
-99.281494
-95.087326
-71.574295
-59.255085
-74.929085
-56.642696
-59.843628
-114.515831
-44.747017
-97.550041
-57.761890
-72.866974
-153.535461
-56.619350
-62.036926
-157.218231
-33.471596
-74.075912
-54.530815
-99.356041
-69.007828
-56.611797
-39.092560
-48.386295
-85.137650
-132.912872
-54.089569
-92.312286
-97.726501
-69.128029
-102.655006
-77.347336
-54.993355
-60.591560
-61.645294
-60.139175
-144.696518
-175.557755
-62.869045
-61.472832
-59.619469
-99.082848
-148.570969
-119.651138
-176.934509
-117.203621
-93.199135
-78.557175
-91.673164
-110.260719
-108.134216
-80.303375
-128.857010
-56.972752
-69.820930
-54.479797
-146.827545
-129.830109
-158.801941
-70.888115
-61.177715
-87.983170
-145.854874
-55.636837
-152.308624
-110.500900
-121.688721
-47.645481
-61.443451
-62.513882
-122.626862
-134.011230
-101.521385
-144.316177
-40.853222
-88.167778
-83.385704
-137.218979
-76.505615
-83.829460
-67.245415
-34.885277
-34.495262
-62.455643
-128.712067
-94.945053
-101.935356
-63.114250
-69.734688
-93.602501
-54.213627
-163.604935
-138.606934
-81.126740
-92.728905
-79.019455
-59.138130
-59.387222
-69.866905
-159.802673
-48.451309
-46.818447
-41.517296
-59.256943
-71.042343
-54.970417
-98.059731
-98.026917
-63.758469
-62.185379
-110.990334
-60.893509
-149.461914
-81.013603
-167.426590
-146.186523
-96.189262
-58.111450
-51.817791
-130.732132
-72.964119
-114.036491
-131.222549
-128.129486
-119.561523
-63.046276
-66.761986
-59.367920
-80.095917
-72.058960
-61.405083
-119.281929
-120.860054
-119.177917
-62.405487
-86.853638
-68.294510
-160.465286
-39.555504
-65.410683
-71.750778
-84.638420
-57.038017
-66.496902
-55.776802
-68.704185
-55.107075
-152.813171
-126.323715
-44.409397
-49.209454
-76.943840
-103.113075
-81.293251
-174.238800
-87.682632
-68.362877
-59.198700
-42.730610
-104.011307
-49.899033
-56.856384
-72.859886
-76.716270
-35.486092
-71.320831
-75.227425
-100.977776
-85.947296
-61.513645
-64.255394
-116.166252
-53.218994
-124.878777
-166.671356
-73.888084
-66.251961
-59.060955
-35.969002
-62.047955
-69.149803
-80.474678
-146.530045
-165.416840
-70.754295
-90.476219
-103.920326
-100.794960
-59.546215
-157.911621
-69.875046
-122.093452
-106.474075
-66.140007
-64.533691
-56.105793
-129.201706
-102.488602
-31.766478
-142.977280
-78.751060
-140.795364
-60.290863
-75.795776
-60.409126
-96.027740
-101.836121
-125.252602
-63.308857
-78.519936
-97.455589
-109.059563
-112.099037
-97.682762
-147.461670
-104.641510
-57.532749
-65.549217
-73.439926
-65.062073
-152.540878
-62.379444
-61.639435
-90.625328
-48.259712
-69.837669
-59.376751
-126.407181
-96.142944
-90.815300
-61.377647
-125.327438
-65.735062
-99.778488
-152.812408
-64.787865
-55.591988
-93.650360
-123.244186
-94.859024
-57.783794
-112.267670
-92.880135
-111.885445
-49.558434
-48.623486
-90.992638
-45.063526
-65.771347
-55.005524
-112.566269
-120.805656
-93.360855
-69.962593
-74.979836
-57.401226
-35.650810
-152.547073
-70.721130
-60.730663
-60.477154
-146.036819
-73.558655
-85.430817
-160.631485
-86.871666
-159.554596
-71.402603
-77.629700
-90.381393
-70.792656
-111.437813
-57.434387
-63.209961
-79.740585
-58.397732
-42.664551
-78.692413
-74.027786
-86.803787
-100.100624
-107.232681
-130.249298
-61.353733
-144.962418
-126.852455
-60.060410
-61.137360
-58.857403
-75.563126
-100.250427
-65.407333
-55.503342
52.648460
70.425232
71.080055
83.125801
42.289787
75.386978
41.311600
-65.047340
-74.605469
-151.644623
-76.741211
-150.008545
-64.403435
-95.489151
-103.539734
-68.679428
-95.056053
-68.778587
-62.954964
-55.108673
-65.891319
-65.751595
-61.128345
-59.711922
-57.545158
-73.165115
-150.242691
-114.601677
-57.905788
-107.682983
-90.661453
-157.400192
-137.657700
-93.358131
-115.306496
-59.649220
-87.711540
-102.827690
-158.096527
-83.056358
-81.351936
-114.803589
-52.872131
-96.226723
-69.909630
-81.231667
-113.132149
-112.149261
-129.763412
-97.872971
-48.187038
-102.503578
-120.066948
-74.504639
-82.438110
-62.931637
-61.199844
-104.904175
-101.218742
-90.800926
-98.476341
-56.566345
-73.583382
-52.031128
-67.300819
-107.930916
-120.972313
-56.489208
-61.970345
-56.852997
-110.895592
-132.948074
-63.279724
-39.937550
-76.789055
-65.411659
-151.939087
-118.598663
-94.724747
-84.117134
-48.361584
-70.941048
-80.707573
-54.986546
-57.377766
-111.788239
-65.278671
-96.553665
-46.425037
-123.527664
-67.379715
-51.442944
-136.284698
-70.689018
-34.794292
142.306427
-59.529011
-66.725456
-138.573380
-62.421642
-64.021149
-118.800316
-98.384888
-69.753593
-53.582981
-92.148560
-54.252361
-59.070381
-134.151031
-57.798244
-122.925110
-77.869995
-114.675919
-113.936150
-157.103592
-157.105011
-165.709442
-39.085213
-60.291252
-115.990883
-62.949825
-161.505722
-127.951904
-127.052887
-122.731552
-110.733421
-101.847580
-84.824539
-136.824722
-68.419189
-75.148468
-61.438114
-64.126915
-58.600548
-82.717262
-122.022774
-120.562599
-133.041061
-53.002525
-107.166618
-67.836716
-43.905235
-55.357689
-88.452950
-52.190529
-78.401421
-60.201878
-114.558495
-78.364059
-97.657127
-62.579018
-140.033630
-56.178280
-103.893524
-63.035042
-58.643120
-122.171684
-71.953133
-147.247223
-71.398781
-147.242584
-104.930489
-60.638744
-62.587227
-155.594513
-75.797997
-82.830696
-60.203457
-54.486473
-83.247772
-63.175175
-87.229271
-64.873482
-81.412880
-34.831512
-145.872040
-100.529465
-86.023735
-55.624428
-89.434319
-58.317478
-80.865746
-85.914207
-80.612526
-127.677673
-75.229439
-97.049652
-97.176758
-45.729675
-66.530640
-56.309189
-84.701599
-165.823212
-145.625427
-55.135235
-74.940384
-97.686607
-115.394562
-141.917114
-125.942780
-131.935074
-82.037956
-83.666191
-94.674164
-111.772606
-145.404922
-63.191486
-57.774067
-80.213692
-77.914337
-122.312538
-66.640671
-61.367496
-130.595551
-77.162994
-82.729324
-39.114975
-160.016418
-66.009827
-119.944496
-69.657471
-54.744816
-58.134518
-77.164597
-124.419426
-60.224705
-94.384163
-95.312523
-167.725143
-58.391235
-64.563271
-111.835426
-63.376900
-91.769432
-70.801727
-39.695824
-63.479931
-143.238541
-63.581818
-54.969788
-69.461876
-41.968822
-40.561844
-99.003487
-88.068604
-76.087791
-65.546349
-64.632729
-98.981834
-91.229797
-83.497307
-60.660339
-143.845306
-53.770683
-69.019608
-54.659103
-165.672043
-60.877151
-127.108337
-62.262135
-99.605835
-145.729401
-141.812866
-64.914238
-112.743286
-142.332153
-126.942940
-61.481308
-35.110130
-51.381893
-61.713726
-91.516571
-80.519135
-64.955208
-48.303925
-92.957336
-62.489712
-58.269562
-67.435463
-99.115059
-91.279381
-81.538094
-60.027218
-67.202408
-74.698570
-78.786858
-62.722500
-63.505005
-92.156105
-41.094479
-87.898865
-91.797478
-69.867149
-69.968987
-63.488365
-107.457123
-89.902374
-57.382034
-80.455917
-86.565697
-55.152851
-115.889656
-85.006065
-48.690701
-73.600739
-63.420589
-150.766693
-121.291939
-149.531464
-136.000977
-58.464962
-67.800194
-63.315304
-101.411552
-76.133705
-75.598244
-60.135223
-82.525894
-73.745384
-68.555489
-122.768616
-152.438980
-55.120346
-104.473213
-56.790966
-59.689793
-42.129814
-124.887856
-64.003777
-71.276154
-80.300644
-87.947853
-51.192162
-81.032898
-159.759995
-145.600418
-49.757832
-46.721741
-81.232269
-151.910263
-73.473526
-161.634796
-130.044388
-84.584030
-58.711224
-68.521034
-136.583694
-44.801971
-73.554329
-158.155945
-57.807384
-119.160950
-70.563065
-120.705421
-90.829834
-64.566673
-72.913521
-76.643158
-58.539307
-67.122833
-66.559410
-42.739246
-69.427361
-62.818901
-76.197159
-72.066719
-57.070683
-57.034443
-57.448402
-56.960545
-139.837540
-58.398994
-140.061615
-141.720810
-125.304993
-135.646805
-66.018967
-105.960327
-68.588814
-155.569061
-121.439529
-165.025879
-139.149567
-58.806950
-64.874245
-61.241329
-73.987007
-137.812088
-67.605560
-55.795998
-64.144432
-103.652382
-170.051163
-52.007137
-50.955090
-67.307968
-55.524185
-64.994049
-88.498238
-59.443298
-27.934937
-128.402008
-73.870987
-148.285858
-36.519073
-79.633560
-64.761429
-71.328423
-89.807976
-42.007629
-54.304874
-52.809666
-70.607513
-81.278336
-55.279350
-57.512096
-28.837818
-86.331596
-58.955868
-51.477123
-73.018936
-42.396378
-82.672829
-59.768204
-144.298935
-93.692841
-26.250875
-89.996086
-70.908195
-52.689453
-161.020660
-116.032600
-147.278473
-130.888000
-89.388481
-54.499313
-47.484993
-67.205261
-151.635498
-60.818733
-107.215340
-110.187691
-100.044937
-59.445900
-112.611931
-80.986710
-67.693130
-145.322128
-83.167427
-56.804817
-122.531113
-164.289139
-96.331169
-89.096680
-75.734222
-144.002670
-126.437378
-133.318604
-43.492771
-58.501522
-17.189919
-122.572174
-91.360130
-111.723732
-134.023102
-83.516762
-69.758690
-51.911728
-71.524368
-81.082718
-106.578850
-67.407555
-118.491798
-111.717857
-58.508717
-92.057281
-70.419876
-33.191570
-95.187813
-49.927536
-128.000275
-63.368927
-42.799976
65.000313
61.215569
70.948029
50.735798
72.493355
86.872955
85.106239
80.017746
99.705658
59.836422
61.514709
53.774597
65.750916
52.590153
59.762341
20.830929
60.215237
-70.662415
-57.211502
-65.278297
-98.960442
-102.708939
-48.912579
-67.568794
-94.299812
-101.774864
-60.000027
-61.978539
-50.424011
-24.011570
-55.274414
-104.137733
-61.434750
-69.578011
-116.736671
-67.534615
-63.393230
-65.545303
-58.949291
-151.551483
-145.815079
-45.829399
-111.458626
-61.521500
-52.362514
-72.637383
-44.926548
-69.553200
-80.498543
-15.940261
-55.304790
-64.693947
-42.350639
-104.622704
-112.279976
-59.283772
-72.888206
-61.746483
-40.286327
-66.898476
-57.522373
-62.136303
-59.236595
-48.538803
-125.076599
-65.985855
-42.674217
-99.855003
-53.581684
-31.548857
-84.003822
-56.701817
-55.382870
-49.958965
-63.915787
-73.323196
-64.708755
-71.290855
-67.602943
-147.483215
-52.697105
-51.830738
-68.834564
-120.556168
-56.109367
-80.274902
-159.215027
-66.262062
-151.909668
-50.000839
-67.271729
-63.163372
-58.198528
-157.988846
-138.022781
-52.787289
-88.404716
-82.759338
-47.537224
-81.313599
-65.766563
-150.356583
-53.133183
-55.158089
-103.897507
-58.813473
-56.821987
-55.273659
-78.203377
-55.035210
-59.834816
-52.965778
-51.118908
-81.674438
-144.667114
-43.323475
-65.077812
-66.705421
-31.238108
-78.472054
-63.569675
-64.011818
-134.651245
-59.341808
-57.385612
-62.505974
-53.959164
-51.924267
-109.795227
-97.341911
-61.248569
-55.486183
-110.258179
-60.873634
-65.915611
-73.719925
-62.074860
-67.848953
-61.498779
-83.335518
-52.040630
-64.975784
-64.603790
-60.656528
-67.308220
-131.892502
-72.048653
-106.723473
-86.728615
-159.131851
-80.002724
-50.843296
-52.652454
-153.102036
-141.114426
-59.225456
-63.114101
-58.267487
-49.012783
-130.010696
-54.346546
-41.648689
-84.985039
-51.402531
-68.251854
-66.938171
-150.930756
-78.613106
-94.165939
-66.249733
-100.918625
-92.196930
-117.518135
-106.045578
-102.837326
-109.080917
-78.141403
-64.586884
-81.464134
-72.765465
-123.717232
-71.157410
-152.206497
-63.882816
-52.563560
-56.358650
-137.653046
-70.850960
-49.303791
-78.543892
-61.921364
-145.677826
-150.947357
-86.519302
-58.056599
-68.104424
-146.488937
-161.868103
-68.392540
-66.638504
-61.759563
-51.997925
-127.273697
-65.670845
-85.564468
-69.460243
-126.859146
-48.795898
-115.734543
-17.169165
-75.074364
-149.560257
-61.204502
-110.665436
-58.262581
-107.545090
-156.797226
-79.905495
-71.134827
-102.222015
-56.506844
-132.321640
-134.558838
-65.765594
-65.481400
-104.234627
-123.214722
-84.444946
-108.357285
-58.007019
-75.426086
-72.403076
-59.206829
-50.732304
-141.093658
-153.402069
-58.759205
-58.270992
-125.252739
-167.411652
-82.910416
59.274632
60.095001
68.688454
60.574253
-112.358887
-119.589027
-54.293388
-148.948761
-60.287754
-126.292297
-70.691216
-67.413200
-139.951950
-168.438599
-49.547081
-91.815315
-105.687531
-67.138718
-67.827629
-52.255722
-70.147301
-57.788876
-107.441101
-156.244568
-106.093124
-71.381355
-108.153038
-77.761986
-47.876251
-43.157043
36.010990
79.520660
80.058594
-53.278587
-154.736893
-134.888901
70.956619
50.943306
38.895844
74.569626
54.618622
52.152908
60.456657
-101.536934
-75.523804
-62.954845
-52.318672
-66.357521
-106.777550
-63.186146
-70.163033
-60.599113
-113.087082
-61.320724
-47.843266
-55.600929
-64.162254
-81.066559
-56.899967
-66.637772
-111.361526
-101.378761
-45.378174
-57.328228
-64.699974
-55.931290
-63.539230
-94.406265
-97.757294
-108.208649
-111.412140
-119.297485
-78.215965
-75.278404
-78.596268
-50.565025
-75.655334
-54.888084
-70.434761
-137.748367
-55.310253
-68.933670
-144.632553
-76.964218
-28.958269
-142.371796
-132.327011
-119.793640
-68.050720
-81.906731
-63.956848
-127.429810
-60.898045
-99.887497
-63.974499
-127.421585
-63.973167
-105.358803
-138.708893
-143.780502
-62.906933
-151.251465
-61.060181
-53.255543
-62.077366
57.951931
64.585922
-171.102127
-61.443256
-68.158936
-87.532097
-101.450409
-79.422783
-61.572376
-69.028748
-51.529446
-70.998245
-90.315460
-87.588860
-82.389206
-98.846565
-71.997368
-104.920357
-97.070801
-149.346069
-60.440506
-110.079330
-74.733887
-145.202530
-62.125675
-67.848061
-56.568371
-129.599121
-52.636024
-121.286514
-143.285919
-59.485958
-129.382278
-62.451263
-34.232487
-96.018478
-51.010948
-51.161674
-62.196964
-55.684555
-165.274139
-105.465401
-48.071815
-115.360237
-144.686096
-139.426712
-69.886276
-57.749130
-70.821938
-65.313232
-55.167217
-57.447578
-72.916779
-69.323868
-61.116077
-112.028778
-74.549614
-120.306114
-150.193207
-35.623627
-21.893600
-55.000492
-61.089783
-92.648613
-143.994934
-92.218613
-58.712425
-35.861923
-61.318279
-60.250221
-100.795876
-65.355743
-50.348587
-87.101006
-100.989151
-37.713398
-128.669800
-137.426132
-159.112564
-130.226913
-104.491135
-33.944996
-75.175171
-141.806458
-65.040482
-72.417572
-47.594826
-61.016937
-146.318573
-59.905621
-74.524460
-56.323116
-93.857468
-121.605339
-59.337032
-120.379021
-103.383797
-125.230339
-67.809105
-75.985710
-68.567444
-168.664627
-72.783218
-75.335480
-74.793434
-66.368996
-71.333450
-116.017891
-97.777946
-51.896530
-70.705742
-61.720802
-50.707180
-59.434662
-152.696747
-76.759460
-57.103031
-64.380951
-61.374992
-58.208267
-147.119186
-62.608517
-126.595634
-62.749928
-157.433258
-103.620361
-149.148209
-135.307495
-69.689156
-76.030586
-71.869736
-62.624035
-80.404587
-69.764877
-59.635090
-166.309814
-82.094444
-107.151154
-107.725700
-170.419449
-173.754517
-90.119316
-99.277328
-66.863823
-75.136139
-78.272697
-95.392532
-50.169834
-80.134369
-64.392258
-134.160095
-81.585693
-47.586285
-127.829208
-94.473404
-61.515118
-54.476418
-118.526108
-63.418999
-63.644356
-90.176620
-71.218170
-164.148987
-154.339554
-79.808281
-80.246208
-57.462242
-67.590279
-67.223999
-38.787621
-46.864235
-61.601021
-133.851913
-65.770859
-61.659283
-93.906418
-101.657486
-69.768372
-69.879578
-142.760651
-58.214001
56.931641
57.704937
53.436028
58.443939
-150.955368
-53.888874
-50.248795
-86.994720
-64.565361
-47.295948
-60.971539
-57.398563
-141.333069
-63.182232
-83.621147
-61.614403
-125.256783
-136.969711
-70.083054
-64.085289
-62.802574
-82.891663
-86.902855
-158.649796
-99.331558
-70.814110
-69.648293
-84.341164
-61.430569
-46.294632
-82.607094
-62.415302
172.049438
-87.682083
-66.539696
-50.912724
-60.185833
-67.620743
-60.731472
-65.734192
-62.816563
-91.646439
-98.020401
-58.483852
-80.036415
-58.713131
-53.604488
-66.800323
-44.900204
-39.747265
-73.234779
-63.117821
-80.910698
-56.013687
-110.885513
-73.095520
-80.924492
-30.223087
-46.615181
-67.029800
-70.102409
-65.331932
-83.627357
-84.236191
-134.034180
-85.746346
-150.420746
-98.020760
-122.104080
-110.747330
-53.370342
-70.206512
-65.206947
-59.288445
-88.691277
-59.189953
-60.981209
-94.424133
-117.128036
-59.412308
-93.771057
-62.295036
-161.920898
-87.335457
-69.931107
-53.988689
-68.302246
49.648693
-72.122215
-111.236511
-82.308334
-158.484879
-50.054482
-71.742584
-28.571428
-86.987022
-139.911606
-72.100113
-81.321411
-71.733032
-64.228676
-65.103401
-30.135328
-58.970875
-50.703320
-89.892029
-40.329494
-55.324329
-123.341843
-71.950394
-69.468269
-73.925507
-128.185974
-159.516769
-97.469528
-94.498459
-129.168640
-75.920647
-135.056076
-109.404465
-71.394058
-66.809952
-52.337776
-65.787979
-83.692123
-142.660782
-57.435520
-57.761528
-65.290512
-84.432655
-82.269859
-85.960213
-62.121689
-86.127586
-137.427719
-44.025822
-98.350555
-56.113159
-46.328106
-80.783630
-104.733337
-49.874802
-167.199860
-91.062767
-141.486023
-98.976982
-57.265999
-95.804787
-67.438263
-121.057716
-102.332909
-102.599670
-93.344986
-128.256027
-65.636497
57.339672
62.017097
-97.952713
-61.523724
-58.139481
-141.748978
-84.287575
-102.793915
-108.361603
-109.007614
-90.105042
-100.445618
-93.781830
-97.535973
-60.682457
-60.592312
-70.230415
-58.158157
-48.427883
-142.307236
-58.661591
-101.368874
-55.862011
-82.523857
-45.065434
-71.489655
-68.721222
-129.337555
-135.605804
-72.450302
-34.499088
-104.200478
-80.555229
-59.925632
179.918427
-126.125130
-77.397743
-73.174530
-118.626038
-63.240402
-65.480499
-113.553764
-119.638008
-105.654129
-81.493240
-42.436733
-114.491409
-128.946777
-111.941010
-161.445724
-94.801308
-120.164795
-94.307457
-128.017197
-130.847305
-68.831841
-89.580307
-92.504951
-95.256180
-168.410233
-74.495590
-130.670288
-64.452873
-124.115990
-125.308075
-74.073288
-65.341728
-67.974564
-66.420479
-66.441742
-80.620300
-60.161343
-91.703506
-100.343750
-166.192017
-78.223572
-107.547623
-73.409454
-50.455345
-73.568184
-78.223816
-54.417297
-72.087280
-60.609764
-59.209896
-76.987770
-50.087597
-103.381317
-139.664734
-43.506802
-77.231628
-137.627228
-148.054062
-59.201630
-83.236427
-56.560387
176.679108
-145.439346
-77.044609
-51.279919
-97.393715
-56.959969
-55.278664
-83.464958
-55.529438
-76.051567
-75.258270
-92.724236
-57.565521
-39.299461
-73.923294
-52.926975
-55.170006
-76.889557
-69.502777
-114.539696
-57.360218
-70.173431
-32.636993
-63.971752
-154.974670
-41.064430
-136.415573
-86.340584
-58.266434
-50.351074
-67.761955
-54.630455
-68.173698
-46.883507
-119.073578
-53.979137
-121.988480
-67.867081
-93.045990
-88.117943
-65.093361
-71.815086
-72.523788
-64.229568
-44.942886
-81.529564
-71.444122
-69.585732
-67.090263
-125.267982
-125.279709
-64.811462
-60.711315
-74.403427
-45.694286
-108.576813
-72.657852
-80.162300
-74.129524
-75.031036
-66.664467
-55.813217
-65.490776
-76.336502
-144.196869
-76.320770
-59.321194
-55.328819
-62.408665
-77.741158
-156.698792
-79.214722
-55.535782
-149.396713
-65.357056
-53.527931
-54.760654
-121.939743
-67.548859
-58.946209
-88.832520
-78.162148
-75.083221
-161.089294
-90.103355
-52.030952
-114.118805
-77.761360
-112.318832
-56.948277
-69.708344
-95.614273
-79.572319
-103.257126
-56.165520
-51.287540
-99.823090
-72.501289
-90.555885
-95.778419
-71.481163
-50.425804
-56.940243
-65.020706
-79.007431
-87.746292
-155.750580
-87.066666
-89.823936
-70.263794
-67.719383
-160.050400
-126.252419
-63.349426
-63.925465
-70.817345
-144.631836
-137.474121
-176.802170
-64.738289
-56.746891
-49.500793
-89.769135
-55.947041
-32.499027
-151.816635
-151.766037
-95.814117
-90.833939
-116.773933
-99.404587
-91.908813
-61.983273
-91.068825
-73.659744
-63.402840
-137.140869
-58.087429
-82.456093
-63.346127
-55.080124
-65.120392
-116.422279
-60.967152
-118.136040
-146.216141
-148.974838
-88.632256
-64.885941
-113.836433
-122.314445
-100.890892
-67.766182
-145.000595
-75.778664
-130.544403
-165.177399
-110.518654
-132.783051
-95.038658
-68.390472
-96.076096
-128.374374
-61.925613
-99.180832
-146.578262
-67.001678
-131.415344
-69.302414
-122.184853
-53.565250
-36.401016
-38.959213
-64.262794
-72.089394
-51.324730
-60.957958
-54.688053
-81.400574
-153.928726
-166.968201
-88.140121
-27.526762
-131.201813
-77.598602
161.857666
-103.557106
-72.644661
-53.904606
-60.914398
-49.721626
-65.789803
-129.301300
-94.296394
-117.570145
-60.173607
-68.495430
-65.471581
-139.288940
-102.274513
-76.156097
-164.014984
-75.063538
-104.283638
-119.003059
-80.209244
-137.983994
-108.014130
-122.333138
-68.481590
-64.436356
-52.691063
-64.564667
-97.438530
-120.372559
-101.029106
-150.060669
-89.729393
65.324814
57.788410
-57.290382
-104.947319
-145.517166
-62.745884
-143.073959
-140.080185
-61.876648
-83.675232
-121.692299
-161.390182
-107.293015
-69.085419
-78.892044
-170.254501
-69.227272
-90.065964
-55.886734
-92.079773
-122.313629
-58.413769
-63.533707
-64.116821
-58.112782
-92.117851
-158.036621
-79.018196
-126.474808
-131.321274
-71.451157
-110.833321
-57.824226
-149.879547
54.296425
-102.044456
-94.475388
-48.396988
-68.480370
-57.852055
-65.247688
-59.133335
-165.741089
-83.654755
-63.384350
-26.673109
-64.005409
-94.395218
-155.494720
-120.811317
-97.370277
-71.852333
-54.227951
-61.337624
-73.754402
-68.695747
-63.855667
-102.663162
-76.358475
-115.642075
-79.704239
-94.789909
-146.469681
-71.617805
-64.521706
-70.350021
-122.402557
-108.591782
-73.727577
-158.401474
-112.574821
-57.125378
-146.166382
-93.619164
-145.484024
-82.458603
-125.279381
-52.106453
-73.783691
-139.503082
-46.148808
-150.765167
-34.271847
-60.702950
-152.967896
-58.104691
-57.477734
-166.589584
-77.303734
-92.788254
-85.711639
-61.711140
-110.101173
-52.906265
-52.371040
-72.990936
-58.368984
-126.181725
-95.424591
-82.735855
-89.396317
-90.850609
-58.202396
-106.337830
-99.014381
-65.656609
-69.732956
-75.230682
-55.058311
-69.854019
-77.437294
-65.706215
-123.456322
-94.664383
-55.902210
-44.303631
-57.496029
-146.668640
-37.717922
-36.067665
-62.513725
-75.244881
-56.243626
-80.917702
-102.872246
-57.616776
-47.940281
-34.419605
-91.285881
-95.760872
-77.923531
-81.024887
-103.101982
-122.797707
-83.787193
-167.919052
-100.139473
-102.907692
-112.737869
-88.305588
-80.294411
-99.252090
-116.280579
-143.792221
-107.017677
-115.291046
-80.517456
-113.850830
-89.166199
-99.542351
-62.045437
-89.333015
-56.844460
-117.074394
-63.866699
-152.818115
-23.747009
-152.357285
-119.021439
-146.749725
-76.682465
-75.753128
-163.655640
-134.294785
-79.588806
-54.635098
-78.144592
-58.707336
-63.389740
-77.456764
-58.068714
-79.077179
-82.920998
-96.344887
-105.420494
-96.001999
-46.710167
-74.884575
-56.894405
-137.768372
84.381454
-100.282379
-148.504425
-154.376221
-98.785477
-49.160267
-64.930511
-155.553467
-138.297424
-109.669815
-137.277100
-106.825378
-61.052204
-104.521347
-67.332138
-51.936531
-175.483292
-140.672607
-97.484100
-92.111626
-68.220627
-69.575813
-59.804169
-61.139118
-93.792526
-127.809006
-83.908836
-46.139256
-78.088821
-89.507484
-78.978638
-133.198853
-73.478104
-85.630135
-42.486572
-64.025551
-61.355339
-120.400299
-40.379204
-60.202690
-64.752823
-45.161644
-93.320442
-57.565022
-62.071552
-77.110962
-61.031330
-75.485214
-54.719761
-58.588097
-57.112652
-107.685806
-115.686882
-55.718311
-59.424782
-95.367447
-105.732048
-81.438660
-132.353363
-76.121758
-57.646130
-57.790398
-108.033195
-65.262184
-65.330711
-104.250015
-101.219162
-54.198006
-63.630905
-93.821861
-85.752068
-133.987198
-63.455433
-69.938431
-61.315548
-75.431854
-146.688614
-92.759598
-120.986740
-172.375061
-146.393143
-56.923157
-107.307243
-65.212753
-45.473572
-114.978500
-65.237083
-144.515427
-133.228256
-58.498116
-136.886246
-59.762260
-67.156013
-133.640625
-153.207199
-106.926689
-108.207375
-70.050140
-86.251862
-146.567322
-64.293312
-93.080841
-65.324013
-151.003098
-61.681480
-142.670868
-50.720028
-124.086624
-63.487862
-116.428337
-58.742245
-50.172173
-40.740410
-139.235901
-88.236908
-56.618538
-71.588364
-150.691116
78.203568
-80.862404
-152.243851
-73.863464
-90.314835
-152.881256
-68.241821
-83.114166
-95.092033
-90.840446
-77.237495
-42.682556
-37.183384
-48.756588
-42.656837
-110.647675
-101.872566
-105.509026
-65.837463
-95.963531
-84.035973
-122.127136
-105.332489
-62.646553
-103.386932
-90.318031
-63.135895
-58.219936
-85.416763
-104.146553
-60.719463
-75.241890
-137.693451
-123.514351
-105.812477
-144.542679
-97.239624
-135.756851
-47.117260
-105.407585
-116.516739
-131.468323
-64.066605
-83.262260
-59.976852
-66.100044
-96.028854
-104.822662
-161.472260
-65.967026
-40.607700
-118.730690
-120.246948
-75.351341
-73.361061
-27.928585
-87.306908
-58.800453
-94.092300
-46.644653
-108.811676
-73.338783
-73.486191
-128.605133
-94.771614
-76.283783
-59.033882
-89.331390
-59.023964
-124.032387
-112.198090
-157.317459
-120.647469
-53.638744
-61.040550
-58.310379
-45.356010
-64.013390
-96.665474
166.362259
-62.502861
-78.559189
-65.179268
-77.746780
-45.948597
-124.503510
-69.696381
-107.025276
-81.510887
-104.868744
-70.000137
-109.526131
-54.019680
-84.969353
-83.441177
-64.478180
-64.628983
-78.468887
-81.949409
-81.383575
-115.921585
-87.971077
-67.201981
-54.525291
-79.856804
-62.920940
-55.183556
-133.443649
-66.296928
-113.149712
-85.277580
-60.968643
-60.965069
-150.687271
-64.666336
-63.625202
-68.523872
-70.522133
-99.884132
-59.995640
-93.875267
-60.903454
-55.541100
-59.038296
-60.623856
-63.791626
-64.399750
-83.252251
-33.747093
-95.564491
-58.161087
-132.716278
-85.096970
-97.859062
-120.221237
-103.031403
-69.740654
-62.175961
-51.425804
-54.488678
-87.129578
-47.969597
-90.878189
-157.521042
-82.705353
-44.550121
-81.835327
-62.940620
-143.702606
-155.446686
-61.856266
-63.702412
-62.359810
-64.193527
-88.332512
-54.783390
-69.662224
-73.154266
-60.263588
-66.839111
-70.714539
-80.719643
-62.231461
-88.261620
-139.964447
-142.740463
-68.623444
-93.942490
-50.836246
-83.292442
-69.619408
-62.134609
-153.540070
-139.313431
-100.053802
-60.876400
-159.009796
-167.523193
-163.634308
45.153069
79.635307
-71.708603
-62.438431
-51.300926
-96.421761
-61.771355
-117.009163
-96.338226
-97.717484
-100.971565
-133.337723
-95.406303
-76.518478
-62.741840
-58.593990
-67.730621
-61.229965
-66.741714
-141.988739
-55.049465
-62.159538
-160.452301
-83.671059
-59.184803
-161.448730
-38.966820
-61.279346
-74.058418
-86.082848
-108.499100
-64.446541
-59.968239
-118.075371
-61.365799
-145.212799
-36.099167
-60.712769
-59.922169
-91.971397
-143.631363
-98.855370
-84.081047
-110.727676
-57.047741
-82.541840
-51.363800
-62.676235
-96.894699
-108.351067
-61.225239
-49.582497
-96.022728
-48.164742
-121.218475
-74.575317
-55.290672
-146.446411
-57.972626
-67.617805
-146.962585
-128.604904
-72.007477
-64.619934
-62.002010
-69.196350
-79.538597
-144.530212
-111.247993
-85.974312
-56.484543
-106.411484
-58.105350
-76.775963
-69.993721
-100.911369
-99.567467
-64.276176
-149.599091
-88.666031
-43.263042
-56.016216
-71.876427
-143.883316
-105.529297
-81.665466
-26.210358
-130.062988
-160.182022
-54.267223
-143.910568
-73.291061
-33.294403
-91.479553
-93.681145
-54.411957
-65.445915
-61.191811
-163.875046
-66.940056
-70.993767
-70.592064
-65.732262
-61.024006
-56.542870
-52.931438
-104.950378
-58.041073
-65.539658
-65.400520
-105.387383
-70.364639
-60.000805
-37.148705
-56.908047
-47.026772
-94.278526
-93.100319
-125.482231
-83.298607
-94.357033
-129.231445
-53.737770
-107.551849
-106.740295
-71.900955
-94.403130
26.318388
49.432384
72.673431
44.869892
-86.952904
-98.605690
-108.001976
-159.694962
-116.039207
-97.231155
-57.055782
-89.392982
-90.571999
-65.481979
-30.172871
-142.460236
-98.895844
-24.048973
-64.419739
-50.361897
-54.314743
-96.523987
-97.985245
-146.848801
178.288666
-107.255325
-69.210533
-79.533417
-172.858398
-93.779091
-59.352695
-104.217911
-81.629868
-24.405598
-92.556770
-57.938614
-96.369377
-79.529419
-138.684723
-58.995872
-46.268764
-58.875408
-79.146561
-69.165161
-55.786228
-88.581810
-102.144661
-41.050240
-58.856556
-114.661781
-69.331314
-143.928467
-77.759544
-72.562180
-44.091881
-151.470276
-118.611816
-117.960815
-71.240562
-103.255608
-55.877720
-59.452141
-82.875832
-61.059032
-57.705395
-62.200821
-135.128830
-92.520325
-74.808754
-57.458252
-63.797844
-99.002922
-66.000015
-64.371674
-142.309830
-83.170021
-93.139381
-52.889935
-108.294914
-120.681297
-54.665459
-40.448097
-57.626877
-64.238228
-84.690155
-81.849060
-65.483505
-120.072342
-42.927425
-67.012871
-71.375114
-66.080193
-89.847305
-137.309769
-146.839142
-50.649124
-68.202682
-17.092550
-69.621902
-42.312477
-65.940079
-63.477650
-137.747620
-59.409454
-127.012009
-96.221664
-140.647110
-64.709984
-62.246529
-73.337585
-65.682999
-49.964550
-97.771095
-122.361519
-173.740707
-70.266197
-114.835022
-143.508591
-18.371067
-74.810509
-87.403351
-136.201675
-70.091171
-58.331009
-157.566757
-44.676472
-71.510780
-140.999710
-135.543549
-66.159889
-91.164513
-82.905922
-95.947350
-94.123611
-107.195084
-84.397011
-162.445847
-71.608459
-84.682877
-95.323204
-63.745121
-95.223282
-107.404442
-102.507339
-135.593277
-124.211273
-76.677139
-63.931564
-110.124474
-149.773285
-57.695614
-110.785858
-77.643661
-56.550705
-120.693176
-64.935516
-100.161430
-101.010323
-109.734818
-70.211342
-144.663162
-72.390472
-117.763725
-63.403870
-61.625072
-104.003998
-96.971390
-55.849766
-90.302483
-98.759819
-54.579227
-52.031292
-50.131535
-61.893688
-122.023621
-66.200874
-49.793198
-57.799347
-55.818127
-147.165161
-61.997105
-150.886658
-71.593597
-141.452179
-70.328964
-58.992744
-68.570900
-49.002567
-34.828793
-17.260727
-73.770561
-38.342724
-64.812119
-125.389778
-59.387482
-69.539719
-62.931797
-154.835922
-82.942360
-65.293625
-100.066010
-159.087204
-66.927330
-71.192505
-61.025791
-136.485519
-58.643818
58.916725
85.439575
61.599560
63.381084
84.659988
59.772472
-59.885628
-59.203918
-73.682274
-90.856247
-56.603420
-75.224831
-94.839958
-57.688995
-114.789452
-105.538239
-49.328735
-50.955669
-69.961533
-153.176926
-63.846474
-95.628723
-105.147484
-45.696957
-26.373100
-101.181381
-133.120453
-115.454697
-101.103134
-55.311562
-45.354801
-44.382317
-126.830597
-74.714325
-64.737457
-68.461342
-108.381851
-63.833714
-61.330521
-81.505692
-64.780281
-56.315620
-85.945442
-51.205463
-53.298985
-115.585129
-77.116310
-67.801460
-45.692261
-61.572910
-69.585350
-153.541016
-61.639694
75.091270
-57.382942
-64.783936
-123.761467
-116.161514
-56.171783
-63.599209
179.206467
-63.361790
-65.905502
-101.046242
-107.889748
-76.548378
-110.742889
-118.459503
-76.501228
-66.416878
-61.738922
-88.483269
-41.009773
-60.362148
-135.466904
-75.140640
-71.699036
-45.538742
-158.173431
-67.645393
-56.283085
-81.572075
-86.796616
-71.953049
-66.321213
-63.037724
-73.309761
-55.931889
-153.384415
-102.496315
-64.040070
-81.236969
-32.484406
-143.268753
-155.161392
-136.943619
-135.333832
-90.389893
-73.434402
-56.735310
-124.054344
-31.191902
-60.736752
-59.647308
-57.252422
-65.913979
-57.894489
-76.236099
-98.710114
-136.436020
-72.080185
-47.229877
-58.952221
-67.281281
-126.700874
-154.155869
-66.043671
-73.180023
-153.207413
-123.979225
-47.173424
-63.909409
-127.450531
-87.534012
-111.112610
-158.280121
-56.583488
-107.177628
-92.552032
-118.239090
-61.896023
-91.785690
-82.356766
-79.151878
-66.213715
-156.222565
-63.364891
-62.675827
-60.143021
-52.197247
-68.344284
-140.895844
-61.691105
-153.441788
-63.227161
-78.411942
-157.029572
-62.355637
-65.183815
-53.962761
-170.491776
-140.316528
-46.195099
-128.690750
-96.493027
-83.611427
-68.071709
-61.076027
-108.665474
-110.599998
-113.313202
-106.375099
-91.806686
-58.001610
-40.304413
-60.893837
-95.812782
-60.548615
-80.663567
-75.500595
-53.370239
-87.690460
-42.386467
-52.378117
-87.890007
-67.598763
-75.718971
-132.986389
-64.238464
-77.384575
-95.983948
-66.641365
-134.159912
-57.712891
-61.127041
-94.847076
-64.293289
-47.693680
-140.554352
-154.276398
-44.426971
-66.586609
-160.148163
-84.697708
-157.408798
-129.935165
-120.077507
-59.552551
-147.423248
-107.011169
-115.780678
-165.618958
-157.184799
-83.624062
-60.892265
-90.189598
-109.709824
-68.643372
-71.991417
142.955612
-60.320690
-63.537018
-60.589046
-72.246414
-77.290276
-139.620514
-95.804916
-162.991394
-63.124699
-83.247963
-141.223343
-54.988159
-76.659027
-70.713516
-79.284447
-77.837502
-103.102829
-123.943649
-144.814072
-47.133461
-64.916023
-61.572548
-141.078537
-71.929024
-94.837761
-54.571781
-86.515511
-66.131775
-39.469959
-59.947746
-86.776955
-55.237511
-122.224808
-66.140518
-96.560730
-64.931587
-124.332497
-139.710114
-61.397797
-61.637440
-44.718075
-128.813690
-55.483501
-173.899170
-101.861069
-105.524071
-106.075851
-62.851246
-56.974670
-68.382065
-62.699486
-50.555248
-59.457558
-84.915230
-60.007717
-154.155060
-76.386856
-53.240067
-166.707840
-82.147354
-82.446823
-118.909691
-74.698807
-147.969177
-70.159698
-96.655617
-57.228310
-59.956772
-61.002014
-165.979950
-98.233467
-112.024696
-114.303154
-102.809669
-66.856972
-60.073997
-60.265350
-64.850395
-53.379768
-97.610489
-133.448563
-63.815559
-58.417511
-106.638039
-78.554924
-63.202011
-97.305473
-87.290810
-120.251045
-89.630829
-75.864136
-87.419228
-66.327461
-91.977585
-76.703644
-30.642813
-35.944778
-39.275486
-109.733490
-65.972450
-157.325699
-58.210735
-95.134087
-177.163025
-115.380272
-68.279488
-83.007439
-83.321136
-58.277966
-122.183388
-57.086666
-74.173141
-147.797974
-62.783985
-48.029766
-57.340309
-56.840900
-75.621124
-77.248947
-55.801548
-109.869446
-102.790123
-47.749367
-69.901054
-108.001091
-55.784622
-56.886944
-61.876450
-56.496315
-134.626785
-109.146278
-150.254578
-80.600395
-53.539597
-90.693626
-84.011620
-45.198284
-67.061386
-136.648636
-53.225456
-63.826366
-60.890347
-68.801704
-155.729568
-69.089531
-80.708946
-58.215843
-59.469860
-51.628067
-71.673058
-52.362339
-76.438293
-137.518188
-87.942780
-154.681290
-57.484051
-147.145157
-146.843491
-31.012096
-67.019905
-56.356770
-59.186325
-68.500671
-65.199036
-78.348312
-64.208939
-54.372002
-55.228973
-47.957687
-79.724007
-151.959351
-82.156708
-53.458591
-119.524612
-28.632627
-147.815811
-70.478188
-55.557438
-61.473324
-123.456810
-61.864628
-50.503277
-55.141048
-66.097450
-90.556709
-98.618080
-47.451221
-57.847034
-65.688728
-159.694031
-71.302124
-69.533249
-99.453392
-118.845161
-111.226425
-125.411995
-125.420654
-126.714729
-165.414444
-118.454079
-89.272217
-102.435829
-116.470741
-148.862045
-131.031342
-116.519554
-106.223900
-106.714951
-73.328094
-37.818367
-28.811157
-58.698982
-56.756905
-57.589439
-145.538696
-158.463531
-59.749611
-68.711899
-77.910843
-69.416252
-76.012253
-49.984798
-62.528767
-77.991272
-25.842396
-125.730812
-132.527359
-148.122147
-64.048378
-62.944916
-72.240677
-95.863319
-74.712929
-59.927319
-85.525597
-65.959396
-133.490570
-69.745575
-87.246208
-44.698963
-61.272270
-87.769615
-65.798492
-66.905319
-58.166161
-141.217178
-51.132542
-58.156345
-152.227921
-55.792652
-70.780174
-63.596470
-64.580498
-85.207176
-70.540581
-38.336830
-158.593277
-46.384605
-60.874317
-144.992447
-80.817223
-101.995392
47.648098
61.510906
63.347267
77.753899
45.297283
46.093483
56.000629
84.635017
61.326477
64.447388
76.995377
58.858860
-124.799103
-140.261688
-59.859379
-118.602966
-62.880051
-47.450249
-64.771820
-115.628181
-77.197762
-153.653030
-89.177483
-137.140594
-59.814007
-174.484863
-90.238327
-158.429184
-136.112869
-70.179054
-119.438553
-67.085960
-67.463837
-161.544189
-162.562637
-150.332138
-68.723434
-29.741972
-141.773132
-145.068939
-60.766293
-145.830002
-151.973724
-62.189545
-120.203209
-95.065132
-110.503899
-54.982098
-71.344955
-65.529800
-138.226822
-100.170227
-60.429466
-124.797318
-106.269218
-84.038086
-54.880432
-57.288853
-57.133705
-50.793064
-105.770760
-81.357666
-87.708786
-71.712463
-64.547173
-56.618057
-152.194763
-84.359344
-49.198624
-62.882896
-154.083313
-47.344547
-66.129814
-62.338833
-64.433319
-67.667633
-50.389023
-71.373886
-137.660263
-75.538002
-68.938431
-84.889458
-123.180107
-120.261070
-71.512367
-59.866756
-78.454216
-62.790649
-65.558586
-58.681484
-117.180359
-91.536209
-65.840767
-62.389931
-87.464561
-126.081627
-65.054306
-132.071869
-53.342697
-162.350372
-107.656342
-139.369781
-50.233582
-51.145432
-69.032303
-96.225929
-58.869759
-67.186363
-54.965004
-47.743694
-49.476513
-63.273388
-53.796047
-60.867657
-57.666111
-62.135647
-90.294952
-151.599106
-61.167271
-61.091980
-85.886986
-136.524490
-127.546150
-74.458206
-37.265686
-67.083809
-68.182564
-66.374672
-77.477486
-49.285877
-73.390656
-135.522766
-111.343002
-74.590340
-52.762360
-85.113495
-77.165489
-105.241524
-69.528976
-100.605377
-63.955696
-51.385834
-92.277191
-73.914383
-65.766670
-67.393295
-81.660789
-62.977238
-59.389481
-63.281357
-65.511810
-68.486191
-65.369316
-58.697029
-56.419804
-108.776024
-65.204468
-158.871857
-55.864094
-144.406128
-115.816261
-83.420303
-112.958847
-72.257919
-98.378723
-73.995285
-81.475609
-114.858780
-85.461365
-86.523872
-108.517845
-71.296318
-73.155617
-65.343689
-146.630997
-65.694313
-120.322792
-95.594513
-95.429985
-142.779633
-63.379147
-92.631737
-68.770988
-88.953918
-89.808434
-120.564850
-43.181080
-51.632111
-64.882217
-67.938599
-106.242653
-95.276459
-38.259304
-86.111580
-60.406265
-41.923897
-99.290550
-150.082809
-112.159317
-58.890175
-64.964531
-125.326385
-114.469902
-101.503944
-129.520676
-73.893639
-57.487888
-43.780914
-69.109848
-159.439789
-124.870331
-63.177773
-63.673759
-79.532394
-56.738861
41.333870
61.515480
61.377647
44.782570
-110.120300
-62.344215
-53.462566
-60.533615
-91.013367
-45.749935
-155.709732
-61.739819
-81.135620
-143.650101
-67.462997
-97.238808
-173.000458
-60.430176
-101.681755
-159.072113
-121.575203
-71.097588
-94.548210
-113.497864
-71.754639
-64.027573
-82.201736
-88.449333
-75.683014
-94.102043
-39.866543
-70.992081
-78.252937
-36.281464
-86.815018
-106.080460
-79.430756
-65.144463
-127.763466
-86.046417
-60.362003
-43.386852
-138.163208
-86.265991
-60.233822
-43.991364
-141.345383
-66.476151
-136.374329
-125.586327
-87.399406
-95.317787
-75.457314
-102.819366
-61.273468
-64.634613
-95.771317
-63.435024
-61.771782
-152.813568
-70.465752
-58.407036
-44.113403
-67.589294
-47.759529
-62.075722
-56.002682
-31.396387
-61.063198
-132.655670
-86.620163
-84.188972
-115.357178
-102.897987
-75.618538
-54.792038
-129.704605
-43.376846
-83.499962
-149.105469
-76.613991
-80.433800
-72.745605
-72.414574
-62.774189
-78.961685
-71.451271
-82.426590
-99.277267
-98.834457
-70.233902
-58.796936
-111.643890
-132.943817
-69.814850
-83.587639
-65.107475
-62.061699
-55.870853
-131.437317
-100.751556
-64.061852
-168.792023
-67.193542
-61.076954
-82.970825
-84.425026
-152.508881
-68.239326
-58.877640
-53.559887
-58.033001
-148.348831
-116.719704
-36.411652
-58.691353
-95.381172
-149.045883
-155.630264
-82.893044
-124.085594
-57.185684
-145.782135
-70.354767
-51.139980
-60.994919
-58.111149
-62.895130
-99.717720
-150.833267
-151.271881
-33.391987
-142.388214
-138.108337
-153.103500
-124.400894
-65.205597
-88.596458
-108.183472
-152.094696
-139.720230
-75.746063
-70.303902
-92.488846
-45.183662
-41.625309
-70.117622
-62.818142
-60.763485
-61.242573
-112.271454
-47.741238
-31.783045
-65.782394
-163.162994
-52.788513
-79.365913
-48.445671
-45.019444
-67.270752
-152.205765
-56.974228
-62.799644
-51.063892
-117.147614
-65.176277
-53.624435
-69.604668
-60.811577
-67.809776
-54.170315
-61.557213
-100.557266
-150.784607
-148.865280
-57.012344
-73.113792
-94.213486
-115.677986
-73.438934
-99.705627
-70.893028
-93.607170
-159.334961
-73.923485
-75.170586
-58.714214
-70.382446
-78.530487
-63.762966
-56.725208
-112.410332
-78.852501
-87.197212
-62.278568
-63.197113
-117.654472
-69.150551
-51.154125
-162.971649
-89.608688
-57.070377
-71.951790
-100.262604
-80.806648
-57.627579
-148.348053
-145.339401
-49.139084
-60.139034
-93.176102
-65.312782
-55.378284
-61.014458
-85.950645
-103.287552
-51.589645
-87.628670
-50.129044
-67.816948
-62.393261
-88.233055
-155.803665
-80.410149
-136.738556
-102.135078
-61.273926
-66.450798
-79.627548
-72.626152
-135.309906
-64.322540
-69.384827
-53.753288
-61.576359
-64.157959
-145.483093
-73.211418
-70.254013
-96.723846
-75.468796
-66.152184
-66.456352
-121.220306
-83.365082
-67.522812
-44.506054
-59.017689
-56.674850
-65.409019
-101.812897
-77.777138
-152.775391
-103.428009
-40.067516
-76.057373
-72.362511
-60.530582
-144.481873
-61.758648
-97.161224
-51.233459
-84.746063
-58.236042
-71.462189
-59.622494
-137.931503
-119.787849
-58.219723
-63.257671
-158.680771
-64.796768
-118.463654
-73.561874
-67.948219
-56.485340
-94.489540
-72.525620
-82.622551
-66.315315
-70.463722
-79.059601
-50.095650
-120.320335
-61.675640
-54.503918
-53.296234
-82.656647
-47.488861
-65.848389
-60.921158
-157.880234
-95.864265
-77.563614
-56.214096
-162.276154
-58.896862
-76.808319
-54.951237
-112.931854
31.589411
84.271034
-58.684635
-48.154209
-33.478855
-58.195778
-101.035210
-58.345596
-76.831520
-65.369789
-142.158661
-88.911674
-81.566856
-80.812813
-144.110336
-88.297218
-74.524460
-103.473717
-119.650520
-56.124741
-78.008247
-133.915131
-62.100834
-161.626251
-60.607094
-58.492153
-98.189919
-54.978767
-66.969170
-55.819271
-124.260597
-133.959793
-66.499069
-53.938019
-158.465698
-146.507141
-69.442505
-57.260452
-92.325226
-57.195866
-47.863522
-103.939804
-55.731522
-51.288067
-140.746231
-26.417894
-139.432404
-70.582108
-156.931458
-42.577145
-90.206802
-121.680595
-96.115265
-35.529377
-61.127117
-129.109207
-72.619301
-83.439781
-70.275085
-144.668762
-74.294876
-107.999710
-97.618286
-144.444000
-155.480255
-92.013680
-55.675529
-79.931931
-170.043884
-128.518631
-137.684036
-117.538261
-67.024345
-26.701706
-119.132507
-85.476128
-63.191772
-38.535320
-61.135544
-64.359390
-143.250259
-68.016815
-114.374611
-30.975866
-63.076042
-38.083775
-148.966431
-101.760101
44.470360
36.544678
60.268970
-50.867012
-154.758331
-66.075867
-79.211662
-59.027660
-57.482773
-56.764393
20.488836
50.104832
-119.614006
-123.121300
-61.867939
-83.337036
-61.923393
-74.119568
-73.086266
-60.843201
-64.383102
-128.929977
-65.691742
-50.011166
-52.837944
-52.100361
-55.425045
-69.770111
-50.999840
-64.897362
-54.968678
-121.922066
-59.824738
-65.778160
-74.469582
-60.580128
-52.621880
-106.196152
-147.387436
-120.148499
-106.210953
-50.314083
-108.595901
-103.030487
-95.919472
-142.518646
-100.939331
-164.521301
-77.593674
-71.162468
-99.127029
-98.183556
-97.057556
-123.610519
-84.166473
-94.704826
-75.775185
-73.484009
-96.073830
-67.659126
-71.694695
-143.140976
-72.223686
-153.162445
-167.054672
-92.909622
-150.027466
-78.728500
-62.441143
-72.011322
-171.360550
-62.196095
-61.152210
-158.907425
-89.197533
-112.974503
-163.334518
-93.213615
-91.653175
-119.812607
-113.348351
-65.734436
-62.280312
-148.450439
-72.040833
-84.594589
-81.248802
-78.076164
-102.486458
-74.766396
-77.175148
-60.216011
-74.449883
-81.174332
-62.558491
-63.289104
38.500217
-153.062897
-128.980896
-140.686172
-51.036282
-83.739067
-150.359543
-124.537430
-63.709755
-91.336266
-106.375252
-103.840012
-92.873291
-103.001152
-128.126221
-59.266346
-29.020775
-12.367335
-51.292503
-71.422699
-71.771980
-98.521713
-110.445435
-166.462982
-163.377319
-64.398514
-95.948715
-159.907990
-45.399071
-79.316917
-56.095612
-74.949936
-43.345730
-85.318214
-35.140900
-45.250931
-64.114578
-154.889755
-146.005600
-107.176117
-69.234650
-60.282822
-154.218155
-54.366428
-108.823128
-38.151718
-70.201813
-75.482430
-65.693855
-55.961884
-62.624676
-104.770287
-99.116386
-96.007103
-49.685768
-59.640770
-72.872444
-71.469398
-115.994308
-88.342285
-106.210762
-112.339470
-151.327591
-104.143196
-87.793488
-123.255630
-64.791878
-58.628887
-67.875046
-71.244865
-174.595459
-100.791931
-155.582047
-78.433090
-81.802299
-103.969193
-161.662109
-97.636902
-70.566002
-111.737869
-59.250118
-85.576088
-72.988342
-43.627392
-43.669495
-148.503906
-83.407410
-59.264675
-41.881371
-95.659065
-59.380569
-115.717552
-151.215897
-109.098457
176.320480
-95.425667
-81.526085
-64.652214
-103.601418
-140.278946
-121.315926
-147.017685
-160.374557
-78.830612
-50.492428
-117.424850
-125.599838
-58.095871
-106.908089
-58.267311
-110.132584
-111.981873
-151.450790
-152.347961
-51.778488
-157.531708
-49.335678
-139.311325
-33.787533
-65.650078
-56.631298
-110.962860
-77.864563
-54.113033
-72.689140
-30.299461
-122.587929
-83.557533
-53.843548
-141.990005
-62.778408
-68.341789
-55.122990
-157.063629
-71.839272
-63.948654
-67.074707
-115.471527
-127.110115
-137.835449
-63.203957
-135.230865
-60.449459
-140.814804
-80.037399
-48.954487
-79.826729
-100.215019
-39.910557
-88.117416
-60.983547
-67.213104
-65.526802
-68.208389
-76.069237
-66.307831
-85.337669
-83.353508
-83.877579
-92.394028
-78.132065
-59.874096
-62.385925
-160.197235
-53.956810
-69.997765
-78.259941
-36.882893
-142.368317
-51.360249
-54.234924
-84.152351
-113.989693
-142.882446
-14.084294
-12.717692
-146.663269
-114.889473
-160.075394
-130.737045
-67.144775
-50.683151
-141.673935
-160.426849
-69.715775
-63.643570
-40.152649
-72.033203
-67.861816
-108.878006
-63.780342
-137.015488
-102.249275
-102.564835
-62.177422
-66.374573
-61.337952
-69.348495
-96.290176
-60.010109
-85.910347
-70.137283
-71.083862
-156.362534
-93.840752
-60.855793
-59.019825
-45.539967
-65.289955
-84.087029
-76.090546
-168.436432
-64.807198
-62.587234
-66.836174
-94.658264
-65.389946
-70.920395
-140.707962
-107.732979
-71.838226
-99.460503
-71.586349
-146.698242
-77.422707
-152.682388
-154.826309
-69.702065
-144.136627
-119.877258
-115.614212
-84.238525
-40.819763
-55.374500
-56.471966
-53.424992
-31.953499
-145.465088
-64.546066
-75.393440
-80.442741
-46.063992
-101.646271
-66.278465
-84.933937
-100.399872
-106.686653
-112.931252
-117.423241
-119.264259
-173.046631
-65.741913
-127.678703
-68.048500
-62.882954
-69.445915
-146.269638
-125.912331
-67.533958
-61.386631
-162.916489
-145.195602
-71.790939
-70.322159
-74.695175
-58.439068
-62.088539
-71.117912
-66.102081
-154.391891
-138.384155
-48.889465
-73.894653
-88.838142
-139.024399
-95.434265
-97.338211
-87.459496
-67.422737
-33.894066
-53.525497
-147.410629
-79.933723
-60.244915
-113.748077
-147.558014
-58.363186
-74.436462
-44.623722
-59.192226
-88.561386
-128.260529
-70.816795
-121.892586
-80.893799
-155.403046
-35.073383
-148.043610
-88.368279
-57.530106
-101.117882
-53.485107
-117.433510
37.879696
-61.076107
-95.766823
-76.508560
-79.554832
-112.047195
-134.982101
-61.766346
-73.840294
-137.651917
-61.204426
-67.345482
-141.761703
-68.857292
-74.557091
-108.015724
-113.053368
-65.707321
-78.648537
-83.621864
87.608681
84.460991
62.393665
43.956490
66.227585
61.478134
-55.724628
-59.023430
-34.438457
-53.429466
-124.913170
-62.475922
-53.543713
-117.491730
-81.830811
-114.342400
-77.796555
-62.032486
-57.149326
-81.078575
-87.083435
-114.199516
-66.095390
-55.003597
-54.371159
-79.652275
-27.512350
-51.045223
-69.905647
-109.905807
-108.571869
-77.705116
-65.879318
-64.712532
-160.828491
-111.649368
-123.709061
-96.273468
-104.774971
-101.370117
-94.103218
-88.167717
-72.077957
-130.968033
-64.061203
-62.616379
-165.230225
-55.503075
-63.219040
-64.957687
-62.295906
-56.484322
-79.365089
-72.995995
-69.931923
-57.709869
-137.180954
-96.313560
-92.183876
-119.460411
-82.011658
-61.837517
-149.851044
-56.800713
-128.666168
-63.828789
-54.229023
-74.482407
-61.896694
-61.598072
-54.842461
-38.296028
-63.136665
-129.763687
-98.267548
-55.950634
-84.523529
-159.358231
-69.852371
-63.726070
-69.131523
-80.339645
-60.353584
-65.433716
-81.849609
-68.028206
-167.039856
-120.654137
-65.741989
-53.662090
-41.214493
-118.950554
170.889435
-100.378860
-57.428787
-156.415878
-95.522461
-89.129700
-55.067577
-63.313221
-69.111473
-165.093231
-52.385628
-54.507088
-138.529480
-76.173599
-80.016319
-43.642979
-149.923798
-75.855171
-58.190865
-67.706596
-73.168243
-63.735428
-75.051903
-67.405060
-61.264027
-60.788010
-161.376221
-93.471169
-56.824524
-80.524712
-122.235916
-74.683029
-65.980400
-94.298782
-127.479836
-74.969391
-88.260681
-58.785324
-89.689026
-70.358238
-65.847740
-92.377419
-101.127449
-56.263115
-91.118668
-54.870224
-64.610542
-158.459320
-91.425896
-144.876770
-66.654884
-41.743793
-122.095062
-69.238747
-63.938156
-100.379341
-107.423691
-71.685616
-117.243851
-120.729553
-109.699265
-61.301628
-83.226189
-80.064522
-71.863121
-61.991825
-59.865868
-97.245270
-75.428032
-118.910721
-86.499046
-73.682190
-51.368889
-156.900009
-93.534462
-58.590801
-154.977264
-83.423691
-59.570927
-56.760735
-81.479355
-55.599499
-120.381424
-97.196579
-111.345146
-103.418098
-68.383064
-61.989433
-71.137321
-56.030571
-106.753769
-86.184052
-35.429256
-83.065666
-62.100868
-55.018242
-152.452606
-60.395412
-147.949753
-35.556816
-62.396301
-74.525764
-86.276016
-80.762238
-64.336624
-50.066643
-81.835449
-96.691460
-67.844307
-150.475174
-59.829136
-60.613159
-84.831696
-56.396587
-154.392044
-75.323975
-55.425957
-73.686661
-64.143028
-128.580536
-98.254593
-56.274006
-120.605408
-56.098171
-88.395180
-62.074833
-99.501717
-98.986465
-84.548920
-94.303467
-88.662537
-130.674103
-62.343216
-65.808975
-67.599792
-57.613789
-121.729156
-56.211082
-64.332771
-64.890396
-77.383675
-73.136475
-102.527016
-83.620544
-78.396751
-80.648361
-75.221832
-163.087860
-70.348930
-66.304901
-53.669147
-89.068810
-75.260384
-49.487396
63.747299
49.285950
88.010223
72.097275
50.977306
44.752197
51.084442
69.811264
83.036087
52.073582
56.075825
53.181862
29.600174
54.536652
-139.089020
-80.188194
-53.228802
-151.342087
-80.457283
-30.972755
-78.409637
-119.441017
-145.168015
-54.895233
-141.042572
-58.812370
-106.319672
-63.053585
-150.478455
-58.147160
-113.881134
-123.509674
-62.098412
-82.245117
-67.664505
-111.910866
-103.941879
-99.070961
-107.352318
-70.861679
-114.302536
-78.877701
-97.788513
-101.728409
-57.577549
-65.929352
-103.325996
-128.426849
-88.087440
-55.491802
-91.831154
-105.328072
-61.128742
-69.738335
-71.219658
-63.221226
-62.600544
-65.890678
-171.568039
-60.497639
-89.337357
-116.844780
-108.594376
-63.497574
-41.219994
-64.787010
-137.850128
-56.278351
-66.843277
-64.546806
-67.372284
-52.679558
-88.000053
-71.591995
-69.775925
-152.412659
-65.605080
-57.839561
-121.180420
-51.682156
-139.915955
-37.616852
-89.654045
-131.387390
-76.771431
-55.367264
-60.704552
-50.092972
-58.313213
-132.333405
-69.672066
-61.237949
-65.054855
-67.826180
-67.044060
-73.441307
-55.715534
-66.621498
-95.607132
-77.118477
-130.816055
-155.522491
-52.282894
-87.316994
-61.334480
-114.548546
-55.196400
-71.812721
-69.370148
-63.887367
-55.473679
-127.176064
-68.459763
-97.159210
-84.940231
-86.040215
-72.943497
-66.615402
-81.245773
-61.034996
-67.197319
-93.212059
-129.914993
-70.933678
-97.080643
-77.112213
-85.230293
-151.940216
-60.431419
-157.467026
-67.212440
-108.111481
-138.792953
-61.589268
-62.406616
-132.487183
-94.901154
-149.184433
-21.420801
-90.697105
-68.395294
-138.399139
-63.873905
-69.157814
-87.266685
-135.457504
-63.111832
-128.935806
-62.077168
-101.326286
-75.846420
-53.026600
-147.830505
-101.849342
-124.027039
-95.149033
-91.426521
-78.946480
-92.130943
-66.428284
-100.596184
-92.358749
-92.192558
-81.072769
-74.958122
-87.781143
-77.273087
-62.310509
-145.328674
-73.901840
-109.089500
75.307449
51.743603
-41.781734
-84.607628
-147.531876
-55.128616
-83.116600
-60.626369
-124.261665
-53.654469
-158.304001
-117.670410
-91.041077
-154.134460
-92.510117
-70.242645
-142.785553
-61.651894
-51.186497
-136.049301
-71.192184
-65.881447
-83.609673
-97.824486
-83.425545
-104.315598
-93.804413
-73.520660
-61.237068
-68.185112
-131.251144
-62.066105
-54.028305
-65.360954
-42.078205
-71.745064
-58.583183
-58.415054
-71.505035
-161.760559
-36.637817
-105.125084
-52.021954
-63.573212
-83.169037
-53.684013
-73.631119
-94.448318
-54.643276
-86.254608
-88.007484
-68.376968
-63.328785
-63.734406
-88.572098
-71.834175
-110.733253
-58.275314
74.399742
45.940971
53.313648
84.266685
49.718708
63.368988
58.054405
54.468254
75.178627
104.889214
59.280895
-154.431931
-58.816933
-77.217964
-50.203480
-137.722031
-57.377327
-76.797546
-78.236687
-81.770424
-66.040993
-152.166672
-60.345375
-69.279144
-87.960548
-72.605881
-146.517105
-97.693497
-53.675499
-62.235909
-84.735558
-118.272163
-72.491898
-67.997627
-47.279026
-141.706985
-60.398567
-56.901169
-57.835697
89.904686
74.179962
38.272446
80.460426
80.889694
53.785042
79.193222
88.637009
77.929710
54.950321
-123.984962
-61.379505
-59.674706
-67.503540
-47.520664
-100.037865
-63.083958
-157.009506
-62.249889
-84.886040
-51.323048
-43.087658
-113.005341
-112.350990
-115.965118
-61.902473
-60.051117
-46.847092
-118.518349
-63.413105
-82.595566
-102.585686
-56.518158
-73.424911
-156.649139
-83.954308
-62.349133
-89.790642
-107.478729
-71.797180
-72.416191
-117.917717
-84.651840
-56.582058
-92.392235
-89.527550
-135.261185
-66.987144
-110.886711
-67.008072
-137.018539
-129.345413
-74.148964
-135.879593
-67.258400
-100.086838
-66.407204
-116.544701
-52.368515
-62.975979
-69.769897
-62.237759
-112.851448
-50.799938
-50.926048
-110.845016
-47.935513
-62.740105
-64.579651
-75.299194
-64.083725
-73.962181
-85.950279
-112.948425
-53.422131
-124.335388
-66.946426
-121.176971
-112.630928
-156.581375
-71.559830
-60.107170
-71.990456
-111.788002
-20.528002
-119.329056
52.448738
72.820923
-122.014862
-37.945293
-102.076157
-84.084084
-55.509880
-114.664223
-139.130264
-60.447308
-171.695328
-73.394112
-71.952843
-66.396622
-65.003113
-52.773720
-117.552589
-54.058586
-60.347656
-75.414429
-47.763748
-96.752579
-51.134098
-67.298431
-80.123138
-63.623299
-88.076828
-79.087128
-78.552795
-117.307663
-71.716362
-118.541626
-95.440056
-100.626503
-59.019585
-58.660088
-83.047432
-108.795006
-70.256729
-161.218094
-112.826469
-146.232925
-140.199280
-108.516930
-93.487358
-136.848831
-110.991982
-56.099102
-83.365913
-152.541809
-76.560211
-98.586700
-133.074478
-121.232330
-51.897087
-63.891621
-59.441540
-88.645508
-83.426689
-120.551521
-136.032410
-153.142334
-67.027412
-62.138325
-125.955910
-62.896477
-58.547195
-70.994392
-145.418549
-89.741615
-150.711975
-82.195816
-71.058510
-82.163315
-28.718424
-43.595818
-46.031055
-148.841858
-51.740952
-82.995415
-54.721901
-91.049461
-56.375500
-102.501297
-119.481697
-132.516357
-70.007248
-75.718315
-61.186954
-131.439957
-62.239120
-59.220299
-134.565643
-48.383781
-65.243813
-58.040165
-88.484581
-61.612816
-62.490704
-55.442833
-149.186630
-66.268448
-56.185375
-159.922775
-162.432068
-59.226814
-77.218552
-64.500015
-100.498497
-85.941086
-85.664764
-56.986309
-82.317307
-110.234077
-58.416275
-68.993500
-105.911919
-115.629936
-62.247929
-69.718681
-158.561752
-62.688789
-119.543327
-60.046307
-53.543510
-123.094193
-105.472931
-64.872993
-101.676758
-82.283142
-93.705894
-97.955154
-87.956886
-61.266644
-79.016556
-57.909817
-71.197372
-81.701050
-151.419312
-58.002338
-102.683380
-155.417389
-59.408791
-60.881214
-56.514122
-64.395294
-60.411400
-67.504822
-66.465210
-55.940662
-123.103661
-50.750103
55.572536
85.207428
84.844475
56.475979
38.792141
70.239845
71.461998
33.498787
54.592487
35.045685
90.417923
64.409012
88.401016
-63.234550
-46.693836
-56.445087
-51.151684
-71.493423
-163.436295
-41.745487
-134.721161
-81.388451
-64.509216
-49.615826
-128.967255
-59.856121
-51.755093
-119.028419
-64.372169
-137.071503
-66.203407
-93.438721
-72.828209
-57.170177
-69.447777
-63.604343
-67.294289
-69.754639
-95.450806
-56.934277
-111.741302
-47.616173
-84.239532
-90.840630
-148.582642
-60.806984
-70.428490
-136.329742
-121.248421
-88.426910
-107.886017
-73.056801
-147.139267
-110.429703
-89.028412
-82.593529
-105.961601
-71.488716
-75.165840
-152.128296
-64.921112
-48.881176
-152.455551
-41.110550
-149.551819
-111.089355
-77.048492
-116.532921
-86.492058
-72.230759
-125.176094
-74.877266
-98.480476
-128.624908
-86.346779
-113.299324
-134.949402
-95.236542
-121.050262
-70.170624
-70.488121
-96.948509
-72.470665
-58.603790
-142.652908
-164.320175
-66.337982
-67.206146
-127.984489
-53.014759
-92.596565
-84.599159
-55.809158
-64.498428
-155.827637
-132.827072
-66.467789
-116.095726
-81.587105
-50.806503
-134.989487
-124.712570
-80.638634
-57.868790
-56.075130
176.737030
-117.854591
-85.205200
-91.908813
-110.974823
-110.419388
-57.548950
-64.346832
-64.292229
-91.885803
-106.047188
-91.884903
-102.580391
-63.737343
-62.208363
-61.976128
-107.043388
-77.768417
-148.672043
-59.147865
-147.018829
-76.011719
-73.742508
-66.368225
-98.354469
-94.324875
-89.298157
-139.586349
-64.655197
-148.320282
-57.731476
-105.937813
-159.796448
-55.608334
-80.704956
-64.672775
-142.418808
-60.952843
-60.750744
-74.072380
-86.289177
50.582485
55.582268
83.168030
59.972389
33.841759
-79.963783
-100.294189
-59.873013
-64.465607
-83.582855
-53.930573
-66.978424
-81.264343
-57.500561
-76.260826
-115.749901
-63.636459
-141.008087
-135.808334
-71.191490
-28.428076
-119.686028
-159.243179
-152.496811
-66.033638
-48.944195
-59.260029
-56.289955
-63.882263
-159.458450
-61.034409
-55.064083
-116.153793
-98.482582
-151.884903
-101.374298
-69.999969
-108.649292
-78.966637
-80.578003
-47.878464
-56.098011
-56.568134
-60.192001
-86.045776
-48.149723
-66.080917
-63.443344
-52.023319
-157.594833
-116.306694
-55.354977
-101.068275
-43.419559
-56.306545
-154.373627
-94.821602
-67.105476
-160.736923
-63.152637
-53.970238
-124.193420
-62.128681
-138.119720
-58.838783
-55.531502
-120.705963
-130.175964
-56.839024
-86.784317
-86.405472
-93.413658
-144.373428
-64.510429
-104.164421
-62.444584
-145.392639
-78.359543
-77.172806
-156.370941
-91.306541
-134.877274
-110.646820
-62.828133
-53.639973
-53.608074
-109.738304
-111.512596
-101.120949
-107.730499
-73.200584
-119.571495
-68.130173
-118.820915
-62.412140
-68.240181
-135.601883
-51.002106
-128.326202
-87.207268
-141.582199
-54.817413
-88.019272
-102.882843
-128.492859
-106.363976
-113.792854
-77.507034
-54.152763
-108.141449
-72.607033
-63.539539
-60.400021
-117.626564
-132.395752
-56.772282
-58.154556
-95.108749
-135.885178
-53.910652
-76.074020
-51.774456
-90.918106
-63.437618
-41.329124
-64.495964
-43.804958
-81.196342
-61.766632
-94.124611
-63.788116
-59.216206
-66.344749
-97.414352
-106.148842
-92.661873
-96.660477
-55.289513
-110.613487
-73.344910
-153.156372
-133.221558
-101.000305
-100.693413
-41.130440
-57.020214
-60.618404
-82.876389
-60.282101
-54.635761
-62.954369
-70.211182
-55.925186
-67.226669
-71.074341
-146.414993
-63.258434
-80.192497
-74.714325
-151.795609
-122.441978
-105.123764
-87.191803
-66.442406
-76.140915
-103.744629
-60.192173
-99.704117
-112.380989
-79.998848
-130.008316
-49.807392
-98.759171
-109.036781
-62.533287
-167.419098
-91.146584
-68.680557
-74.690002
-150.957169
-110.864151
-71.103851
-109.622345
-160.597305
-63.772942
-62.827572
-103.208122
-109.142212
-52.863411
-115.394623
-118.753090
-159.663422
-71.143753
-60.963287
-70.979904
-71.329506
-80.670090
-54.824749
-68.553276
-165.527756
-54.961502
-79.639320
-148.957718
-96.745094
-77.479225
-105.839714
-80.183220
-64.725533
-60.833977
-70.516373
-47.829967
-48.749405
-109.387001
-30.874014
-50.478577
-86.068535
-75.456055
-59.002735
-59.818451
-72.318054
-97.115501
-129.500626
-76.874657
-114.148636
-83.278984
-81.987343
-65.023674
-72.595589
-105.500473
-65.224648
-64.581589
-145.902145
-65.209290
-129.819656
-115.008904
-54.922245
-115.757957
-75.928719
-85.871925
-121.854691
-115.974174
-65.946808
-89.166603
-159.700134
-65.868904
-65.710884
-39.727497
-127.811790
-65.348030
-39.124718
-75.462433
-105.297493
-115.385765
-76.454300
-172.966110
-74.294815
-148.124313
-88.847748
-71.654091
-77.744415
-135.850433
-57.199448
-67.081535
-77.854103
-107.278603
-153.233383
-76.390099
-68.901375
-79.199623
-57.858589
-70.153458
-126.226967
-77.937248
-86.174149
-107.447098
-61.901043
-101.346436
-63.997204
-148.883377
-179.782379
-108.195938
-77.155838
-65.933830
-154.733063
-123.061615
-89.222282
-120.112747
-100.458794
-160.878113
-122.674675
-59.187950
-93.116272
-93.174835
-91.234497
-79.213943
-60.040161
-76.185234
-96.896683
-71.069969
-51.634750
-132.486740
-39.512970
-30.085329
-58.643372
-55.188629
-50.334255
-64.497849
-115.309471
-145.439499
-75.113800
-92.044479
-73.143456
-119.487663
-64.647217
-114.362083
-105.449593
-110.126236
-95.786461
-62.553528
-129.462936
-58.231682
-53.879696
-66.972748
-94.785324
-108.485252
-71.385574
-84.801201
-58.045979
-123.093529
-55.205559
-57.224560
-50.996780
-164.384521
-57.695507
-125.463928
-85.587082
-86.550491
-60.150269
-89.079094
-62.829426
-59.355736
-36.797714
-48.240700
-65.423203
-158.594574
-121.758194
-71.616791
-137.565552
-111.615929
-102.920776
-74.804115
-155.133240
-105.949440
-78.438889
-52.809845
-50.163815
-58.330112
-62.009476
-120.906143
-145.118469
-72.797668
-56.182480
-139.400711
-76.772606
-64.465622
-56.894989
-32.512722
-146.257889
-30.740326
-68.243759
-79.031982
-91.859802
-92.767982
-125.729912
-119.218719
-144.935150
-90.643341
-152.522842
-87.982574
-152.740433
-55.477409
-72.230873
-63.334435
-101.800987
-73.508774
-82.857681
-59.350849
-88.815536
-90.798828
-80.273514
-158.777222
-124.876190
-80.270744
-77.698769
-112.484192
-60.299030
-122.957001
-62.009331
-152.598618
-59.366493
-148.161636
-154.107681
-87.487686
-87.193069
-115.508987
-58.524799
-62.277607
-94.779396
-154.776733
-88.808342
-91.151657
-108.206436
-59.810318
-64.224609
-74.798027
-61.424530
-64.248512
-115.591301
-85.821678
-163.761581
-69.062393
-111.758324
-88.725723
-127.523781
-52.492825
-67.077766
-165.973190
-68.807304
-92.916939
-138.775543
-64.290916
-53.677605
-49.266087
-68.698112
-89.170242
-126.676918
-114.299179
-135.815140
-133.193893
-51.896416
93.496674
64.688347
76.014359
40.614811
-118.091339
-49.437569
-61.244328
-64.733124
-60.191353
-86.382324
70.208572
68.809357
64.180641
51.190575
53.088120
47.464157
51.559875
62.601254
54.951286
68.322128
80.016472
79.625771
-158.073151
-76.955276
-116.957886
-50.159950
-150.731827
-81.120735
-110.446373
-75.853065
-65.127098
-103.168694
-105.999199
-65.118050
-89.225891
-67.049057
-108.230919
-54.456902
-61.263332
-50.640282
-69.826393
-123.365501
-142.796432
-29.930593
-57.578388
-135.778214
-56.416473
-131.784775
-44.989964
-68.355453
-73.107384
-91.055901
-50.344479
-84.437042
-55.166538
-164.459976
-128.188782
-46.552929
-75.761513
-162.152557
-63.449673
-131.418213
-67.298523
-78.879417
-93.518707
-60.939682
-65.393333
73.906044
64.854340
62.761963
89.804893
51.948067
41.151253
96.295166
80.652252
60.255325
71.201851
68.718750
84.596619
-137.795441
-72.271584
-52.694401
-39.831585
-88.532181
-74.603676
-57.042789
-57.055004
-66.395088
-52.764507
-70.878555
-95.738495
-88.885124
-46.013912
-53.385666
-115.069473
-91.670258
-78.923416
-99.004478
-68.318764
-73.289185
-63.258881
-110.528351
-49.125484
-100.037407
-101.811409
-45.507053
-69.707481
-75.839790
-64.903961
-84.117798
-146.598221
-64.239113
-67.995132
-113.889175
-71.158112
-50.383083
-91.459335
-147.498886
-71.325623
-41.330894
-70.963013
-50.835178
-63.351505
-74.699905
-105.915016
-103.621445
-105.695312
-100.160530
-52.856079
-80.420120
-100.043312
-92.518257
-111.267365
-55.975559
-109.005745
-81.764084
-64.348244
-159.772720
-109.258255
-106.826118
-97.840477
-90.667679
-115.112556
-54.070076
-80.885963
-122.254669
-149.754395
-125.671387
-83.832893
-77.776550
65.610962
47.957527
65.298813
-86.089012
-91.436646
-89.588898
-163.027344
-58.673939
-58.267979
-112.978996
-50.014149
-61.618454
-60.528042
-68.173454
-160.358414
-81.928917
-60.609810
-92.476089
-73.493240
-102.809128
-98.906929
-123.475563
-97.269768
-56.690151
-125.230309
-62.980064
-59.244320
-140.821136
-72.319176
-106.453842
-64.524178
59.030445
34.834801
68.046005
56.748775
39.321152
78.554756
-127.754951
-61.479477
-61.785244
-62.060516
-42.334702
-66.862328
-132.696228
-59.588310
-49.054291
-77.757004
-66.451088
-75.493759
-52.191536
-102.923004
-61.181595
-55.017410
-57.623672
-62.847504
-60.099308
-62.973480
-61.984085
48.954594
55.404827
85.880554
40.926735
-129.491364
-60.523937
-104.862206
-66.382835
-55.967537
-120.828880
-93.545273
-134.936111
-102.789352
-66.722885
-68.984047
-63.230068
-75.043083
-69.476288
-93.954514
-149.919937
-55.644447
-53.332302
-43.227631
-47.461460
-60.584976
-55.349590
-102.059807
-68.000526
-91.766632
-54.386311
-141.257324
-60.695107
-62.222134
-72.544342
-51.253147
-73.737740
-89.763901
-69.249496
-47.618214
-42.886547
-80.331879
-58.156796
-99.979652
-76.283134
-69.898079
-63.583416
-52.922150
-88.501549
-73.832047
-63.669949
-142.595398
-120.845161
-143.883560
-89.183296
-94.034668
-37.802391
-67.161057
-123.162605
-130.650772
-72.535133
-40.547382
-61.106941
-56.877136
-75.988983
-86.183464
-114.969154
-58.135609
-129.580704
-58.411213
-56.323166
-53.278595
73.969711
45.487270
-61.576946
-71.837906
-60.929260
-84.669838
-81.326103
-158.858826
-66.755920
-70.747498
-92.866173
-132.178711
-57.967178
-43.124226
-119.371452
-79.661842
-52.766148
-111.450249
-66.247215
-147.785110
-40.319962
-57.099861
-86.479248
-59.328609
-88.121811
-97.398216
-88.446968
-59.454792
-83.675919
-113.465607
-83.330460
-130.863052
-44.310635
-159.351257
-55.475628
-54.377720
-101.914368
-109.810165
-116.332581
-87.594261
-75.308876
-84.575562
-85.395943
-116.457314
-130.350769
-104.276428
-77.337799
-118.327751
-83.147697
-100.413864
-125.081711
-74.167725
-97.388245
-123.353813
-85.739594
-77.009453
-68.057213
-71.684975
-66.348938
-85.337898
-79.399979
-73.855301
-137.738129
-67.897820
-18.040123
-72.076294
-61.680054
-105.614510
-124.736679
-157.352615
-88.856544
-105.610062
-70.411079
-91.403717
-80.424294
-44.653351
-73.478622
-66.085503
-141.221054
-50.483086
-52.881752
-162.372910
-70.802078
-66.522614
-62.486637
-66.241295
-165.716629
-107.096138
-86.020103
-103.983871
-69.458214
-128.427734
-71.096504
-49.765461
-54.523285
-151.270370
-43.115261
-61.521664
-62.429195
-77.317406
-54.305286
-111.169220
-63.142590
-83.745071
-60.781551
-70.668228
-54.752537
-90.880081
-53.807354
-148.833755
-77.916107
-62.399689
-132.820801
-64.747772
-54.753841
-56.577503
-153.222992
-68.538437
-139.066635
-62.377541
-152.851257
-152.540298
-97.212135
-127.374634
-75.225372
-89.743843
-68.733528
-89.079727
-81.319450
-60.888321
-110.338753
-94.413895
-99.021912
-96.789452
-125.625885
-129.748413
-60.684013
-120.189659
-55.544544
-86.303032
-63.788860
-64.117683
-100.943207
-128.473633
-94.916405
-155.106918
-94.627876
-137.054825
-62.521690
-80.486671
-58.800228
-110.566902
-87.194038
-97.792824
-57.930935
-63.352623
-111.134659
-119.020096
-117.852806
-115.628471
-67.338089
-70.244385
-82.631805
-110.151817
-47.912392
-154.935455
-81.438530
-77.939163
-143.562958
-68.613655
-57.466625
-131.985748
-58.935848
-127.472412
-64.128380
-92.592911
-129.309708
-105.688103
-107.967285
-106.183914
-59.314808
-153.208328
-68.070374
-42.100002
-60.311981
-58.695911
-40.055214
-63.087845
-54.453838
-66.845116
-62.493050
-87.311890
-64.184319
68.307236
58.147011
78.506912
58.340992
64.128502
56.907654
58.949856
49.778530
46.459103
42.818817
39.427025
77.106972
-81.281830
-152.259232
-45.843594
-85.574272
-52.401638
-89.680695
-52.309544
-54.121387
-63.764881
-97.664101
-152.030777
-73.851021
-145.827194
-39.653481
-46.486137
-65.614624
-65.004845
-84.738823
-134.067169
-84.954056
-89.314812
-119.035660
-69.606743
-71.324684
-60.844959
-143.537186
-61.338223
-77.354729
-112.751892
-100.124504
-64.401588
-53.740650
-62.949268
-105.411522
-47.748158
-57.009140
-59.760731
-117.703987
-64.493408
-61.793915
-69.926773
-68.610817
-71.931740
-41.694530
-86.215935
-56.517544
-54.119823
-92.814949
-69.925148
-142.481323
-60.916050
-51.022850
-154.959518
-152.087753
44.149403
-146.236694
-69.334259
-67.337708
-57.938053
-63.517170
-111.821129
-51.168961
-48.348103
-62.704548
-67.827744
-114.581879
-76.250763
-66.244698
-128.811920
-53.083763
-77.232750
-98.939644
-91.000961
-91.648399
-138.096558
-70.807579
-37.023003
-84.317535
-61.792057
-152.317261
-163.791077
-117.449921
-63.484978
-52.272053
-126.777153
-56.995499
-153.993378
-49.756996
-114.975685
-72.951797
-63.456100
-55.191010
-68.966705
-85.963188
-98.321579
-58.897224
-75.756554
-127.397408
-151.959671
-131.519974
-49.685852
-90.808525
-82.010284
-61.730480
-84.452576
-149.948288
-100.391357
-85.354675
-89.293259
-50.869511
-53.704571
-92.267639
-131.531082
-67.299736
-64.256668
-103.703819
-62.321060
-120.483902
-101.714493
-152.151672
-81.969589
-98.740402
-154.426102
-56.895844
-86.268661
-86.313148
-76.084137
-65.843788
-72.078056
-52.016556
-61.914425
-51.017120
-72.643921
-76.290634
-176.899384
-94.842453
-62.272560
-52.491100
-83.165985
-59.563160
-142.030823
-65.825424
-55.781967
-54.833454
-56.119293
-79.411354
-78.899223
-55.783482
-112.000366
-49.524979
-65.494598
-63.907207
-92.349274
-46.394947
-61.133530
-56.493671
-62.439846
-52.358109
-79.894211
-157.422150
-67.098892
-132.059555
-53.067478
-40.637581
-63.172356
-64.870575
-60.835537
-57.848148
-61.634224
-45.415833
-178.229767
-58.488472
-73.136642
-48.544254
-150.114655
-98.345604
-74.749588
-68.695305
-80.634666
-66.867928
-55.038254
-92.163490
-62.932308
-81.154503
-131.827377
-114.246239
-114.578720
-117.516632
-116.475510
-58.084118
-78.245644
-105.504913
-53.334808
-89.903389
-140.539246
-133.669174
-81.012230
-81.211823
-112.549751
-123.801567
-72.908875
-116.422371
-71.884689
-59.075054
-64.154037
-53.512802
-65.317360
-53.651981
-135.267212
-67.971825
-68.578621
-48.017246
-70.491150
-53.973579
-65.785042
-72.327461
-110.943771
-79.202446
-61.384422
61.479378
71.558273
55.388363
62.701271
43.565750
45.181515
91.604828
60.529980
-60.043262
-110.314598
-71.400642
-85.360664
-88.135567
-107.738937
-124.132210
-119.229607
-75.978027
50.221699
55.835632
72.181587
73.980179
55.962662
76.402260
56.620777
55.985386
106.226532
-64.220909
-63.596394
-47.469555
-61.782253
-68.133682
-49.879333
-93.384987
-100.168053
-90.108009
-112.576027
-77.494171
-108.588486
-75.372894
-102.844917
-86.999176
-82.296532
-61.388222
-74.600212
-127.010437
-68.992470
-72.525436
-121.067474
-134.536469
-54.688095
-153.047592
-140.783264
-65.793701
-46.405926
-86.328537
-102.605110
-46.979584
-38.237297
-55.944813
-55.187477
-49.343521
-58.507847
-68.219498
-85.611488
-115.476105
-108.451675
-65.403023
-96.381012
-176.992218
-151.172394
-145.751480
-84.639099
-64.065071
-68.170418
-51.939426
-144.733078
-62.668049
-96.042244
-159.398117
-78.120895
-135.519669
-78.392212
-93.759247
-105.894547
-63.538555
-157.719025
-80.765358
-59.228691
-126.912910
-100.540619
-57.930370
-101.208038
-133.215012
-82.208183
-88.758484
-62.591599
-51.485123
-61.806046
-85.027138
-91.901726
-54.473545
-95.472466
-139.830750
-79.107254
-122.437584
-91.993797
-58.968605
-71.949142
-115.036377
-44.403080
-57.413944
-122.132324
-88.395836
-119.862381
-93.758606
-112.978432
-38.589981
-147.094528
-82.352020
-33.005127
-45.091461
-59.402714
-130.983292
-59.553429
-81.787109
-75.532036
-75.102417
-123.683411
-103.461555
-66.153091
-108.511063
-93.338074
-93.725334
-55.540073
-96.162086
-100.904861
-85.535042
-100.221359
-78.561089
-103.054146
-125.132431
-93.683342
-144.606384
-105.778229
-82.791130
-72.889175
-53.615936
-152.437393
-102.780273
-70.884315
-111.348457
-169.142395
-109.568665
-97.409760
-134.521469
-79.999359
-88.387497
-60.318394
-131.044876
-105.014877
-115.064629
-78.387642
-77.145271
-57.640701
-72.274338
-98.458229
-62.326649
-77.274529
-56.156628
-68.109314
-155.571274
-74.236320
-82.104309
-85.807976
-61.034046
-50.358784
-94.792068
-166.199020
-28.842470
-128.375412
-83.228500
-113.776367
-59.862888
-112.682213
-111.580841
-52.018837
-112.325829
-82.655807
-65.739082
-45.120728
-130.397675
-146.814728
-87.985245
-83.020561
-75.410194
-72.665466
-105.495438
-61.247162
-69.026276
-83.861572
-35.415966
-80.862923
-141.987595
-62.114613
-77.630127
-129.829239
-119.152496
-148.847946
-129.050369
-45.503220
-168.550415
-75.287941
-137.126205
-56.389706
-128.406082
-152.933075
-126.565178
-82.964256
-68.571465
-155.590088
-127.551758
-73.773354
-61.959492
-50.639236
-55.931885
-71.420952
-85.925430
-162.254303
-72.943817
-61.215172
57.155148
43.879154
53.428452
77.014626
41.253624
43.582455
62.121010
47.941673
58.201881
53.419327
49.574829
57.663242
76.946991
36.173542
57.167084
58.269558
41.305450
53.710625
90.016983
66.078865
42.398689
73.013504
60.312458
59.744877
33.841675
-22.462296
-71.106255
-47.671024
-155.022751
-69.976799
-57.893799
-63.912735
-49.053852
-48.403191
-74.422890
-46.852211
-162.107666
-83.700523
-59.062664
-101.065384
-51.020828
-59.332710
-60.831600
-88.261024
-44.749561
-111.834305
176.540726
-62.961540
-70.984184
-63.276234
-99.848198
-67.758362
-78.110794
-82.918320
-89.553047
-60.530827
-146.376602
-67.385483
-155.633713
-51.014519
-67.178833
-154.832672
-81.073730
-61.399483
-98.309296
-154.934784
-68.025993
-50.930016
-130.424072
-62.541920
-27.090000
-58.857800
-82.557884
-153.454987
-83.937027
-126.435265
-61.182571
-90.196808
-76.053719
-58.241718
-109.490067
-70.138741
-168.128098
-68.913368
-60.903591
-104.313293
-58.692268
-83.313622
-80.858582
-78.401031
-84.680626
-64.384804
-43.358162
177.279388
-103.865128
-155.326096
-117.422089
-69.399879
-64.535156
-81.798286
-85.821182
-104.045227
-63.330528
-93.536186
-71.171593
-61.914078
-81.110855
-84.042686
-50.894955
-96.859108
-118.263588
-94.514397
-126.362183
-60.251801
-33.215561
-80.416939
-151.142792
-69.110008
-74.935822
-59.593853
-64.040359
-149.301773
-131.053619
-54.345089
-82.823158
-77.998756
-63.812439
-61.079304
-62.144855
-58.284973
-91.118500
-68.622772
-100.566299
-62.074894
-121.853043
-29.552134
-163.141144
-76.428925
-89.830338
-154.972992
-76.426277
-108.388458
-79.484482
-156.332581
-68.075180
-70.853432
-135.109863
-48.234608
-69.968620
-43.750961
-59.096458
-70.707664
-67.940422
-75.782227
-96.033737
-59.652122
-160.746414
-78.080429
-96.550026
-134.036942
-59.618633
-67.610863
-90.957558
-112.220833
-114.469788
-96.270515
-110.290939
-146.977753
-60.885204
-173.602478
-124.644699
-66.754677
-121.087242
-131.403900
-151.019791
-102.777733
-59.295723
-51.579590
-100.656593
-73.532990
-77.043861
-69.475288
-65.064270
-50.079155
-15.033467
-76.524277
-126.749641
-152.189178
-70.977249
-134.419510
-64.520195
-55.319893
-60.830261
-66.558945
-65.403282
-65.418602
-67.653008
-81.109467
-90.467964
-155.470825
-72.785362
-56.226807
-124.750610
-61.639072
-158.671127
-74.204323
-144.515411
-83.247360
-67.270523
-130.127411
-138.880692
-66.364250
-88.204369
-58.343590
-76.784775
-57.721859
-75.413872
-70.321449
-69.208458
-140.926880
-106.661270
-65.983009
-52.055462
-113.157776
-94.322311
-57.831234
-69.999664
-125.367813
-63.948013
-55.748257
-149.844910
-41.682442
-147.765594
-53.168987
-89.380463
-33.575218
-144.129562
-130.807053
-81.517349
-108.655502
-126.587769
-104.878708
-140.300110
-123.220810
-77.346817
-62.992085
-71.740135
-109.299797
-70.777199
-66.065331
-65.128403
-134.866425
-71.912674
-99.488747
-64.670425
-100.585457
-150.766632
-130.847061
-60.097206
-110.605507
-122.731979
-139.934265
-108.277031
-153.168747
-159.475723
-55.000996
-46.098835
34.722652
-107.210068
-64.553444
-60.250317
-109.986526
-66.222275
-100.143608
-49.959114
-89.412949
-57.744484
-55.712540
-161.633804
-89.143837
-83.024704
-31.471806
-54.546188
-160.255264
-61.387646
-66.016197
-64.412758
-61.030338
175.640076
-53.793858
-32.433609
-93.587341
-62.209122
-78.871399
-53.622894
-54.324932
-133.791382
-60.806549
-49.679630
-62.736240
-153.579071
-106.530457
-86.702393
-120.989189
-69.949524
-63.461731
-107.780449
-56.891865
-64.283257
-68.468582
-96.770699
-68.707550
-104.815269
-123.720757
-113.577682
-72.853256
-93.889732
-118.763962
-77.066910
-103.227501
-103.959465
-59.562389
-37.598804
-57.056248
-70.856232
-155.910416
-62.842766
-125.949776
-70.874092
-60.826218
-64.371185
-114.291985
-113.171776
-71.408600
-88.212708
-62.040142
-161.225677
-48.247787
-146.523361
-67.797646
-53.876221
-71.647781
-50.789391
-158.425949
-120.289162
-66.814011
-83.754395
-66.799721
-75.986580
-99.203926
-57.894741
-119.697189
-71.816032
-59.306702
-92.980644
-76.904152
-75.801346
-61.821072
-78.793869
-68.098022
-64.543114
-118.616035
-77.398895
-82.304367
-66.061272
-141.748367
-68.685867
-90.342667
-144.685410
-121.639786
-81.527420
-42.261909
-99.084183
-100.966728
-70.924164
-155.645645
-71.252815
-89.797379
-62.881096
-35.244850
-58.200127
-44.975967
-71.247772
-57.977573
-74.823219
-73.359703
-143.870529
-47.862610
-142.216278
-86.080658
-112.915825
-87.177780
-142.024918
-69.321739
-140.278229
46.434101
38.938366
80.492996
80.562683
66.152405
64.781494
84.670433
78.006409
47.465649
69.314827
52.383499
31.755365
45.350632
68.597397
54.295433
82.114311
53.429649
75.711403
64.944038
-67.931030
-71.574028
-112.439323
-58.702393
-102.050682
-88.033440
-61.347000
-107.992363
-65.456116
-87.168953
-119.498604
-87.074913
-153.815948
-69.717583
-105.688568
-151.502792
-100.687134
-90.955315
-175.696777
-96.615005
-98.980606
-150.192108
-118.430801
-81.534454
-117.089966
-119.116180
-66.732956
-124.306854
-63.278679
-65.070473
-107.856087
-69.649231
-136.943649
-78.004173
-58.101173
-57.020710
-73.708717
-166.536697
-69.154274
-66.118210
-119.672806
-63.170681
-63.908321
-82.137482
-67.580276
-61.470600
-74.790993
-99.309601
-81.799950
-118.167168
-114.844040
-57.958115
-110.635040
-99.834106
-129.741730
-168.861786
-65.339119
-69.408974
-58.183517
-152.142654
-64.425598
-74.386879
-101.637436
-117.014961
-64.205185
-114.887543
-149.452347
-87.162430
-56.750507
-112.574646
-64.080177
-60.348866
-96.032494
-59.739243
-58.790596
-62.567909
-65.828117
-51.916912
-69.864510
-71.837555
-93.194633
-70.053528
-32.518963
-150.228745
-61.940975
-170.958954
-151.962418
-89.344368
-124.170578
-53.086628
-107.891579
-59.422752
-72.985313
-108.584145
-110.674866
-59.524349
-75.024872
-91.836243
-112.719559
-53.553856
-58.563915
-48.340012
-131.321136
-55.332382
-60.211624
-150.203033
-129.284927
-63.587254
-50.499775
-70.444572
-115.133148
-79.799042
-67.319542
-29.420280
-133.098190
-49.676327
-50.530521
-72.755669
-156.276978
-69.406059
-57.486668
-64.308594
-58.017483
-156.197311
-89.981010
-64.290916
-79.835335
-58.815495
-100.241936
-35.457462
-70.996529
-151.981430
-105.484428
-62.903336
-35.348293
-159.976486
-63.816559
-51.686840
-62.876190
-96.404182
-57.002659
-55.415195
-46.718376
-57.698231
-71.362152
-52.793072
-54.617027
-66.172539
-69.690315
-138.992081
-32.196636
-63.079880
-55.874321
-92.801308
-92.489784
-29.513378
-69.815117
-54.920940
-106.374184
-71.961319
-110.619011
-56.335175
-82.244980
-60.399155
-60.469151
-66.492867
-69.158165
-67.181915
-68.275520
-163.228302
-63.193275
25.371452
61.881695
56.875046
-72.555511
-153.011276
-74.200859
-66.005035
-72.355263
-36.121994
-77.205536
-86.484489
-155.159958
-62.182190
-66.583450
-50.415867
-76.663040
-62.832108
-56.619831
-55.867329
-47.929760
-60.675892
-109.483856
-75.348122
-66.053757
-64.526962
-99.864006
-149.714737
-85.269592
-154.801788
-82.236107
-71.561462
-144.981293
-96.661674
-63.101040
-88.014954
-87.857735
-63.335110
-113.920471
-125.907700
-158.268036
-99.843758
-135.901855
-77.981201
-151.770157
-97.354019
-119.555092
-55.248089
-73.298531
-75.183174
-51.394691
-82.289787
-113.991524
-74.788872
-112.885376
-122.857368
-138.523407
-59.366623
-70.583817
-136.981644
-97.278801
-63.845947
-49.374355
-144.899994
-72.734039
-157.360443
-60.030994
-32.235561
-68.295776
-127.585426
-79.982254
-48.503571
-57.770393
-62.411800
-75.203041
-66.959976
-113.728424
-58.632603
-157.650909
-98.068298
-71.802452
-122.386871
-103.158447
82.683060
66.186127
42.008247
61.508465
-86.046379
-61.841568
43.382641
-157.146484
-67.869179
-137.524582
-75.856415
-62.005268
-63.752266
-75.526817
-119.647995
-68.384903
-64.753235
-94.669395
-50.103813
-141.689026
-60.696651
-68.620476
-8.052349
-76.165535
-84.679451
-51.918995
-66.470528
-41.583412
-59.411579
-85.093925
-54.308212
-94.277870
-67.782867
-67.994301
-79.674103
-64.230125
-58.385029
-106.778625
0.367973
-62.338253
-50.443768
-152.467545
-90.183151
-48.417725
-60.757164
-72.437172
-124.092468
-71.927399
-58.520916
-61.039513
-96.644333
-150.947311
-57.537094
-69.026093
-50.369705
-107.028717
-51.691959
-87.280228
-115.872704
-67.852356
-62.666496
-97.145706
-116.591759
-172.634430
-82.713760
-38.012177
-155.971115
-120.012291
-60.872944
-65.810196
-131.993912
-64.664734
-151.343689
-128.608246
-89.243019
-64.754478
-154.790588
-92.613373
-103.156372
175.979507
-58.136681
-90.609566
-55.580887
-78.081474
-77.519096
-54.245853
-82.551468
-46.986561
-78.234848
-91.472801
-78.164001
172.061050
-145.773178
-58.751221
-51.220516
-104.636223
-87.009460
-25.285276
-90.810722
-91.046379
-153.893173
-75.888443
-49.185127
-73.240372
-70.066261
-66.222244
-97.791145
-107.121887
-81.446770
-103.260605
-55.995541
-89.155052
-121.202438
-162.850204
-72.257812
-120.910553
-65.149284
-168.292099
-115.507164
-118.556122
-116.438843
-159.670013
-97.227936
-152.973831
-152.955521
-59.587822
-78.429489
-71.975807
-74.964073
-85.283623
-100.678612
-117.212242
-88.432022
-57.462646
-70.650131
-61.380386
-65.839966
-105.838898
-126.007172
-37.106178
-97.842186
-71.451477
-52.735157
-43.815472
-62.760242
-58.475937
-54.271839
-74.925354
-131.446671
-80.567879
-139.325119
-115.237610
-48.077427
-58.347961
-95.829956
-62.798389
-82.191772
-43.571606
-58.849350
-111.200142
-70.726013
-62.956028
-69.508247
-97.125534
-141.638687
-47.389114
-96.325729
-76.278091
-64.217491
-140.413635
-88.697838
-70.667786
-71.515472
-85.873016
-136.582474
-150.558716
-62.566334
-72.959763
-60.243557
-63.515881
-76.675812
-107.499985
-75.259033
-83.674454
-79.483109
-98.993927
-135.281921
-73.515381
-119.101830
-149.861313
-59.224819
-72.312172
-133.647614
-67.464066
-72.425621
-146.183853
-99.527206
-138.407913
-88.837227
-103.526550
-109.013374
-56.974529
-52.815491
-137.845398
-76.514511
-82.178200
-64.751541
-59.329063
-176.795746
-53.965061
-54.495716
-72.051704
-65.135773
-52.215984
-59.841286
-68.452278
-65.538643
-158.336090
-105.746941
-122.928467
-71.610565
-109.486069
-99.458565
-105.943222
-35.098640
-168.556168
-39.436852
-69.072441
-119.899651
-94.742928
-97.935188
-156.370636
-53.491829
-61.902916
-62.012486
-68.145714
-105.762604
-135.500504
-89.819191
-140.573761
-66.637375
-52.225422
-111.853302
-58.473404
-83.869461
-156.266586
-58.190960
-150.902481
-92.878242
-74.639839
-76.685204
-84.207954
-58.901138
-68.929337
-62.536800
-69.974861
-119.535896
-62.289791
-114.956680
-55.473839
-131.889450
-81.650368
-40.616032
-55.742386
-83.731880
-162.617538
-57.584808
-54.571678
-38.638157
-50.478943
-60.531517
-66.769417
-42.517796
-65.065239
-119.804245
-162.031387
-85.720566
-148.272446
-91.528641
-102.141922
-108.292969
-108.417130
-91.425179
-159.654846
-111.377769
-92.991112
-52.384800
-65.261658
-59.348118
-59.157944
-88.597832
-57.407940
-45.418633
-161.774323
-82.140923
-85.998497
-56.476028
-57.020363
-86.552681
-58.879204
-45.003174
-139.916656
-61.365005
-71.026062
-97.292664
-87.210518
-156.265091
-122.351601
-66.074181
-74.956924
-79.770058
-64.063194
-65.105217
-69.029892
-141.858963
-95.043884
-97.736938
-110.144150
-54.689678
-109.212700
-117.423279
-85.126831
-121.693336
-71.602989
-52.250324
-168.691254
-94.344597
-99.772842
-64.092194
-80.191528
-58.911579
-97.215660
-101.305389
-134.161423
-63.174191
-50.459351
-74.053406
-54.409367
-87.133041
-113.210304
-74.087021
-132.622162
-76.348778
-154.417953
-66.372841
-54.101822
-69.221367
-49.589237
-51.207684
-88.615303
-118.962891
-62.241005
-151.477356
-84.117310
-59.035515
-60.525471
-64.881302
-122.749763
-52.476295
-101.486694
-70.780487
-106.609238
-95.096970
-61.576427
-152.328766
-74.744370
-71.287560
-102.760422
-71.524460
-86.513847
-159.896561
-64.846535
-83.856018
-83.671822
-59.276798
-46.477131
-100.280731
-94.401077
-62.543095
-154.356033
-72.512245
-58.841141
-118.798515
-75.377632
-169.517380
-102.994858
-64.376472
-73.701965
-67.922745
-102.756950
-131.374969
-111.553604
-66.737801
-160.344269
-60.685818
-34.936554
-75.133423
-105.862167
-128.671860
-64.859406
-153.486649
-60.028984
-84.350296
-58.144920
-77.074265
-58.063511
-57.398331
-73.673828
-145.518677
-140.163971
-73.539589
-64.409462
-79.074509
-62.564106
-86.948059
-90.477806
-62.065079
-62.346703
-33.802032
-65.042412
-58.260693
-86.682938
-69.582573
-130.888290
-67.755920
-110.198868
84.858131
40.978554
64.918777
-61.666878
-102.347206
-95.359200
-106.280548
-40.525482
-167.714676
-48.291004
-111.064056
-71.312782
-66.221527
-59.647282
-141.049164
-69.527618
-73.119362
-62.140305
-61.028790
-160.052338
-101.171577
-106.698990
-61.331108
-100.297470
-66.469086
-122.587051
-124.552086
-97.270828
-121.122673
-97.507164
-91.416023
-61.251698
-101.372009
-68.978302
-101.599998
-58.891670
-108.322304
-55.839497
-82.505127
-59.322655
-101.510635
-67.097832
-146.602188
-90.691612
-102.130066
-66.436630
-87.287720
-61.454964
-61.977398
-72.362015
-63.472042
-65.637825
-95.671234
-43.811218
-91.703575
-147.647400
-62.053501
-67.112236
-73.106255
-129.364151
-76.962097
-100.903732
-153.438736
-154.840240
-76.612961
-57.152237
-46.372105
-56.167027
-150.517654
-57.706306
-148.578354
-86.520027
-80.728149
-83.503769
-125.823921
-58.216621
-158.308014
-93.697701
-115.551819
-81.834908
-52.105400
-161.577698
-151.487625
-52.518051
-67.687698
-61.788525
-56.547871
-101.258980
-72.364426
-118.172951
-90.583900
-60.773544
-148.325562
-82.185349
-54.288326
-58.967525
-57.652176
-52.690670
-98.406487
-133.017380
-122.975677
-99.490036
-130.143768
-48.805737
-52.809532
-52.384140
-84.054031
-57.835827
-90.894325
-104.497261
-65.991516
-101.137123
-65.032707
-43.664738
-50.850998
-65.989975
-47.001884
-69.762451
-71.838379
-55.953995
-113.008186
-49.350365
-70.402580
-66.879379
-66.491531
-98.517136
-102.412048
52.066326
43.575062
51.854900
52.497795
57.337250
49.967587
46.252918
72.406212
58.759876
43.327530
59.280590
45.536888
54.974373
41.364182
60.173634
71.744591
51.035629
-76.931320
-96.478088
-86.433228
-120.504776
-63.766323
-109.375351
-115.732399
-127.548340
-95.731506
-84.838623
-66.688545
-65.822395
-74.845451
-66.577965
-159.543900
-56.243553
-72.148773
-121.528267
-123.718544
-146.295349
-68.512466
-97.517509
-153.644104
-55.829319
-120.905380
-66.559235
-97.712608
-147.270355
-81.590050
-46.619911
-70.147949
-157.736099
-86.910362
-107.039467
-82.587227
-79.042717
-35.242516
-147.466690
-34.705433
-49.067238
-98.085022
-62.226681
-62.936005
-81.817238
-57.936325
-111.596199
-79.869331
-67.680435
-98.513115
-77.099197
-97.177368
-75.557915
-102.638779
-71.860649
-117.803589
-61.717190
-62.620235
-54.767811
-98.377914
-83.055000
-63.070633
-168.353165
-70.935226
-113.700531
-151.007858
-67.898125
-98.694572
-66.209671
-118.781898
-95.186935
-123.015892
-80.823418
-86.370743
-59.912777
-122.488152
-62.430042
-166.853149
-111.320137
-63.023422
-61.921295
-68.515755
-128.804550
-54.879917
-60.261978
-83.492966
-121.404846
-55.305588
-107.299728
-58.131264
-71.848747
-92.552147
-68.972191
-62.128048
-129.750488
-146.820557
-93.123459
-150.854630
-67.311005
-53.209442
-68.479439
-62.124146
-85.889420
173.402115
-109.852547
-54.999687
-61.764877
-65.017181
-162.282166
-64.076866
-102.697090
-52.725159
-71.687508
-81.377174
-56.366295
-49.292187
-97.755592
-61.731480
-34.517487
-56.636208
-61.273159
-93.019226
-160.317337
-63.461086
-148.422684
-116.949127
-33.035091
-80.768669
-87.942932
-147.579865
-66.214516
-65.062187
-77.938835
-142.015274
-78.707321
-84.226723
-65.806694
-162.653748
-76.523361
-63.665588
-75.116531
-98.386925
-114.015945
-107.808952
-131.212891
-115.420441
-43.527657
-62.269054
-97.518623
-135.348831
-124.117386
-117.298141
55.937408
35.315350
49.327412
55.780323
68.489159
71.829063
77.480286
82.422272
63.291420
44.388920
67.963348
54.087040
64.296227
65.984756
37.427486
77.814835
77.003914
68.831886
43.411148
49.123917
43.905319
61.287163
-81.549065
-45.511414
-105.142410
-69.363884
-81.622025
-144.089966
-61.228054
-60.471050
-136.616043
-72.987381
-120.142448
77.543900
58.229134
115.703606
-78.610558
-79.906052
-50.615490
-59.173409
-140.837311
-83.195839
-48.663620
-60.462940
-58.783638
-134.666168
-75.836800
-159.863098
-55.100620
-64.548172
-61.737839
-144.398697
-125.954826
-39.434429
-71.071411
-84.642929
-175.556168
-65.771355
-125.833855
-121.643753
-99.310509
-63.296890
-79.895203
-61.094864
-63.718304
-162.326813
-72.763779
-89.653870
-53.542835
-67.801170
-74.570763
-71.784081
-72.353279
-42.384624
-64.735710
-92.045380
-152.374512
-152.027649
-56.104809
-61.775963
-64.145180
-60.825275
-67.436424
-67.336960
-157.501602
-117.230942
-75.983719
-84.304901
-123.466293
-151.714111
-60.163860
-65.365997
-64.245010
-63.977573
-86.404884
-61.019665
-59.060211
-70.845093
-66.537338
-72.410217
-106.545815
-85.150574
-99.128365
-90.827675
-161.995148
-65.653564
-108.175560
-128.326004
-101.341484
-110.480095
-62.919029
-79.800514
-47.566631
-91.812637
-74.027290
-157.721466
-140.928619
-53.194229
-57.866638
-53.782928
-72.101006
-118.477409
-73.904251
-138.582947
-42.432392
-134.192337
-92.440109
-76.413963
-102.119286
-64.763474
-36.433929
-47.877590
-104.485802
-37.231339
-117.604050
-130.971268
-147.115158
-57.574558
-54.809105
-60.198265
-57.208244
-60.529858
-47.674614
-69.947174
-77.334442
-95.940582
-69.924133
-73.407013
-57.154800
-137.604584
-36.098923
-71.201439
-84.223854
-42.855347
-156.912979
-62.962967
-92.417091
-127.344215
-90.470291
-123.461372
-58.486778
-63.874340
-77.160210
-72.190140
-36.970062
-144.370605
-58.370296
-60.836327
-125.587540
-66.056259
-47.409695
-147.775497
-119.236549
-149.904358
-88.738342
-44.863472
-46.851170
-56.008957
-85.031784
-96.867126
-77.766083
-137.691071
-45.868401
-160.850266
-49.937813
-160.415039
-83.741432
-147.124756
-135.992355
-80.033043
-65.952644
-63.860443
-118.260483
-167.753601
-54.596878
-56.915825
-58.001034
-91.962082
-64.322762
-85.804131
-103.699005
-52.473446
-68.312576
-62.229729
-59.244820
-62.572124
-65.345016
-80.421150
-64.490341
-140.009979
-68.748871
-62.493973
-153.470230
-164.914658
-129.235550
-59.905975
-110.316406
-137.257980
-163.007523
-70.702057
-110.202705
-104.905396
-109.560760
-79.241692
-124.432137
-124.878868
-105.783043
-65.703484
-108.675964
-98.487236
-55.743336
-100.892769
-102.161041
-97.657188
-152.065811
-109.739944
-156.430679
-138.667847
-74.851387
-69.754761
-79.395592
-176.571198
-94.811279
-150.101624
-100.443954
-140.622833
-112.556702
-96.079628
-53.891560
-58.512295
-74.212921
-61.337234
-67.400894
-61.660095
-61.085793
-78.364502
-48.320736
-59.213085
-69.866737
-60.724976
-47.769314
-53.471443
-44.915165
-85.092415
-97.959961
-110.866707
-59.136532
-68.049797
-71.241432
-64.340790
-73.061317
-63.476059
-52.323654
-58.078415
-62.029575
-67.980995
-90.712982
-67.449203
-61.042423
-52.925388
-157.929169
-83.018265
-155.127563
-67.440994
-91.981041
-68.328896
-120.843185
-62.970230
-63.344398
-135.022781
-104.294273
-134.000275
-143.327896
-83.744026
-62.335396
-63.416481
54.172134
62.082489
57.332714
-94.184280
-60.846294
-49.853790
-72.974434
-77.508728
-57.963654
-73.057533
-42.270126
-62.073063
-116.927834
-67.035744
-63.317112
-64.550873
-64.700531
-123.234421
-120.939438
-167.672791
-95.720634
-59.996803
-124.614540
-93.282516
-57.715355
-98.875519
-85.382378
-65.260010
-70.075035
-89.764252
-72.698112
-61.323914
-55.140762
-145.412643
-150.058975
-139.744736
-136.066681
-50.394356
-80.795578
-46.936947
-160.056915
-62.813721
-106.794754
-100.158783
-99.189011
-71.068634
-80.421913
-61.244785
-81.420326
-49.410423
-105.353340
-39.197422
-51.063282
-61.958958
-58.781013
-144.507690
-60.443264
-158.821304
-42.513432
-127.733780
-140.709106
-64.388100
-64.793747
-52.957905
-57.033810
-140.997040
-69.363831
-58.477882
-91.763847
-75.690018
-44.994331
-69.931557
-63.246628
-154.323593
-85.842850
-46.542500
-132.323303
-135.303268
-54.429611
-154.222733
-78.488991
-95.636894
-70.537926
-103.881966
-122.136208
-101.750221
-89.454178
-51.882381
-114.021431
-63.528568
-113.206505
-88.884918
-61.468529
-88.424973
-116.578865
-60.366863
-84.866859
-108.023140
-61.337788
-88.824089
-126.778465
-86.094810
-61.861115
-64.047852
-42.108723
-64.924889
-67.335869
-86.032372
-79.796356
-98.550285
-54.089264
-149.740540
-62.794331
-109.053596
54.948555
-114.884064
-85.159569
-53.826931
-48.525288
-67.916443
-60.364117
-56.725822
-140.534317
-58.561607
-106.899460
-95.798561
-141.453430
-132.978012
-151.697403
-88.440475
-141.994339
-55.299168
-47.082233
-77.934807
-55.370083
-64.954330
-55.315262
-47.410240
-43.356514
-60.120708
-121.946243
-123.461014
-53.726234
-159.179138
-60.749557
-55.220825
-62.651005
-66.386086
-65.108871
-62.748993
-154.024780
-74.931145
-158.855896
-72.819382
-90.354507
-117.779655
-145.769394
-47.036053
-90.183617
-66.943283
-97.134560
-59.093330
-68.633736
-152.244843
-56.167957
-93.600677
-33.656086
-139.193390
-84.424530
-68.717415
-55.944359
-72.464615
-78.435539
-147.882843
-121.143028
-85.976334
-98.662605
-62.487240
-98.805496
-164.895142
-69.940071
-68.585594
-49.759789
-54.804344
-81.978867
-116.452972
-82.305931
-81.404854
-151.783829
-70.599335
-142.686661
-139.851639
-76.746185
-121.020317
-54.736359
-63.757519
-90.560547
-92.767754
-55.980202
-79.843483
-109.356911
-83.502060
-63.129562
-64.762405
-143.663681
-110.111496
-58.644909
-97.659142
-67.633888
-137.281830
-44.151726
-94.244965
-90.391937
-60.289993
-78.935127
-75.195259
-58.779465
-81.178635
-143.184219
-64.569366
-56.428371
-56.076153
-75.195763
-92.223457
-147.592926
-158.887909
-91.842949
-60.963272
-76.548927
-64.348549
-86.532906
-124.583206
-93.637856
-110.818939
-65.205048
-66.045670
-115.434792
-129.600693
-72.993378
-121.416687
-74.211365
-117.321358
-59.384846
43.223824
48.607632
-100.243568
-139.209137
-33.375660
-149.773666
-51.514042
-61.747673
-73.636009
-36.048531
-66.681778
-101.454185
-121.190742
-63.947525
-140.677216
-84.287918
-123.935867
-70.632965
-69.941147
-50.058517
-102.286697
-68.720963
-61.552147
-53.728909
-70.491142
-78.627037
-67.087646
-123.647041
-155.014496
-59.779793
-56.251984
-150.516556
-60.314789
-66.720879
-108.481003
-62.088650
-59.313805
-67.431351
-55.431129
-60.561905
-163.646423
-58.427860
-168.646805
-66.663338
-95.541840
-137.706818
-107.651367
-137.789368
-64.010727
-124.599594
-68.811203
-68.844894
-154.493851
-86.264099
-100.395088
-70.159836
-92.158081
-71.813866
-58.211956
-125.563812
-62.307755
-98.927902
-120.541916
-161.018555
-109.060341
-178.878647
-39.121212
-172.114532
-64.307251
-40.878075
-54.787949
-74.974403
-52.238998
-71.888107
-87.852089
-59.412521
-119.920982
-65.583794
-79.650787
-67.649025
-73.876945
-157.810272
-45.833141
-83.271606
-122.171097
-72.808815
-61.931625
-109.501686
-107.419106
-142.298859
-58.339523
-78.574715
-58.046043
-59.145782
-70.666992
-98.399818
-150.662552
-114.766487
-82.890587
-68.344276
-113.254913
-122.302933
-100.707130
-66.539551
-59.580914
-58.703869
-84.615265
-69.020699
-109.070229
-57.317291
-73.206749
-146.523422
-58.365112
-165.508743
-55.609516
-93.107666
-77.437286
-67.998665
-104.785210
-93.596603
-133.398270
-77.555252
-122.201706
-76.251785
-117.385071
-91.107986
-99.682068
-100.389854
-104.015198
-37.560574
-112.287094
-73.626816
-97.822937
-119.016502
-128.022202
-133.717194
-59.741058
-139.017242
-60.753231
-89.709358
-109.419693
-117.549789
-168.451965
-66.302689
-59.454384
-121.772186
-70.881470
-105.594025
-87.623016
-98.514214
-60.970051
-110.450630
-98.701073
-67.548233
-128.943069
-119.459877
-58.985996
-118.260307
-113.608292
-53.809338
-53.511192
-58.194450
-116.253639
-94.667885
-113.536613
-135.484879
-68.023254
-148.025024
-39.508381
-65.184662
-81.662369
-59.128441
-79.827133
-41.138973
-52.107498
-42.934067
-79.273613
-56.870312
-61.160107
-60.363541
-84.424988
-136.932053
-162.471252
-62.258358
-151.613205
-65.391312
-89.971252
-64.726288
-63.958134
-151.703949
-56.111156
-93.603569
-68.991287
-150.578186
-113.399666
-90.814583
-115.047470
-72.877579
-68.494095
-64.740097
-97.512856
-69.880333
-68.014626
-155.733536
-28.215555
-67.679054
-29.134714
-71.105980
-50.032410
-93.010727
-64.144989
-57.230476
-62.370926
-92.430031
-149.928833
-50.883469
-89.654335
-94.231873
-70.333572
-56.392052
-62.253155
-60.486526
-62.393372
-77.637924
-64.802437
-41.857712
-85.039070
-51.931522
-67.300392
-155.136841
-65.322914
-158.238220
-58.070889
-106.724770
-58.781563
-54.338425
-91.548080
-59.531147
-115.744354
-131.508301
-131.465469
73.849617
73.769341
58.620930
62.148735
56.091389
52.941841
42.864605
-62.923920
-104.854172
-75.491859
-70.116272
-68.179306
-76.012466
-50.580166
-105.778969
-123.967941
-126.423943
-61.262711
-138.843094
-70.371704
-62.696899
-76.574432
-144.079041
-104.199280
-101.617989
-77.869766
-57.593102
172.758621
-114.861977
-74.374664
-61.725250
-135.890701
-65.473137
-155.524704
-72.364716
-160.787338
-144.339264
-156.563324
-137.536819
-64.324150
-75.531082
-83.239395
-84.419121
-53.659939
-61.306519
-136.686279
-53.116398
-58.224049
-75.661018
-27.491732
-52.342716
-61.054729
-77.626274
-93.700668
-138.801926
-93.005867
-103.298889
-73.302803
-107.518875
-48.210163
-65.891479
-70.754387
-52.807014
-133.071442
-47.960941
-61.174572
-131.296448
-74.642410
-48.554382
-89.464828
-106.276367
-69.160133
-52.560658
-76.602127
-121.372620
-125.793961
-97.819901
-136.736664
-55.864925
-80.405319
-147.563156
-91.704948
-65.905266
-82.422760
-73.617851
-92.782791
-94.338020
-58.965279
-57.779415
-59.068230
-146.713196
-81.329445
-136.563217
-59.681034
-95.258713
-120.973518
-68.811714
-63.697113
-65.872040
-47.520275
-40.839531
-66.265335
-163.526917
-95.791145
-53.454296
-87.164764
-56.775791
73.536079
41.756397
-104.123840
-57.515427
-131.220108
-76.942558
-129.469833
-60.110470
-63.099270
-104.536324
-65.983986
-91.623398
-46.672676
-73.782669
-98.034775
-70.188576
-105.589012
-71.222252
-68.326942
-61.161636
-56.286335
-125.342598
-156.036011
-96.246170
-41.745564
-110.424469
-67.355278
-131.869843
-155.275696
-65.992073
-135.836060
-64.864540
-61.141739
-112.476166
-81.266006
-151.200195
-79.102493
-99.117531
-73.581322
-63.033352
-63.058521
-68.554100
-69.634361
-47.898369
-59.840691
-65.371193
171.561020
-56.266476
-102.168518
-111.978363
-74.668457
-60.746498
-73.792816
-119.630348
-78.748329
-59.932953
-46.745281
-52.906143
-94.452026
-111.792511
-63.647236
-64.145157
-66.276520
-157.826172
-85.918335
-90.380417
-70.420609
-105.476204
-54.188808
-112.797737
-104.521194
-55.789925
-73.436256
-113.127106
-64.276535
-50.414886
-62.589180
-53.371460
-148.170288
-56.619099
-58.668056
-152.370071
-96.969139
-58.500000
-63.094410
-85.086220
-148.105042
-62.957169
-62.151432
-56.931416
-169.914597
-63.632538
-102.536835
-135.419739
-117.596413
-123.475746
-80.096092
-56.239384
-73.626480
-58.940006
-81.342506
-68.551949
-147.020630
-94.748238
-99.693336
-133.201813
-117.660110
-155.749878
-50.131325
-143.386383
-64.722404
-61.921356
-117.698456
-65.674026
58.260979
19.674480
49.743637
57.569340
45.245026
59.481998
51.355423
43.282925
28.044083
39.114216
89.530876
80.379921
85.573784
59.437634
-82.842598
-72.268097
-133.603104
-97.302750
-126.951683
-77.758614
-105.695992
-148.056793
-98.041313
-136.303741
-138.416870
-71.536667
-72.041565
-95.367485
-104.166679
-139.564194
-148.804810
-84.164764
-108.307076
-123.205994
-62.448601
-57.654503
-149.005814
-68.084145
-70.648903
-101.491295
-86.697762
-54.739567
-85.239006
-133.647400
-122.203773
-76.471291
-107.729034
-102.205658
-100.008926
-115.077477
-166.766907
-100.486984
-113.700378
-93.602119
-97.294395
-62.879307
-53.702545
-72.272736
-94.548615
-56.688271
-57.096500
-74.204681
-146.844666
-84.806778
-118.311928
-60.276264
-84.723152
-57.919399
-158.282166
-160.326599
-57.311512
-156.842026
-62.337952
-65.426170
-102.945724
-105.119225
-92.399345
-64.160149
-114.930656
-64.787041
-81.773659
-61.243660
-40.174992
-77.551048
-66.473671
-54.420296
-79.048492
-136.681320
-53.232815
-47.909485
-131.352051
-57.679230
-76.377228
-103.258850
-66.126373
-55.971340
-152.625504
-56.934181
-82.759644
-80.323532
-62.885868
-43.346603
-76.275093
-65.703476
-37.869289
-60.584484
-47.348213
-58.845982
-82.341743
-46.965389
-58.562515
-55.031734
-132.996063
-71.324821
-51.243340
-90.500473
-99.769150
-143.768585
-80.092728
-56.475601
-157.659653
-165.296143
-70.683762
-143.284653
-76.637978
-44.338364
-69.148972
-74.530472
-56.591015
-70.617157
-72.857246
-105.840393
-104.540215
-99.241493
-62.634068
-127.339417
-60.037235
166.398987
-94.348991
-104.241768
-79.278679
-87.063499
-101.977699
-80.218025
-93.485222
-143.150177
-112.221367
-70.047234
-56.849499
-80.836029
-62.817329
-41.517563
-48.063007
-58.996929
-69.794418
-82.903076
-94.906654
-95.825691
-144.142166
-73.236763
-140.610291
-67.303993
-77.180550
-102.402031
-59.776932
-71.305656
-143.911560
-111.956230
-81.102875
-59.359894
-119.403725
-53.676594
-105.070526
-109.155472
-79.288223
-76.351166
-69.627884
-90.759544
-107.105843
-66.020035
-39.487396
-58.165867
-159.870102
-84.376976
-88.679855
-108.047279
77.663017
38.597206
37.950150
-78.927025
-89.493462
-64.331787
-90.359467
-152.672302
-59.811375
-64.688766
-60.014908
-54.330830
-76.806213
-68.259186
-65.873650
-94.833412
-115.126640
-50.065376
-77.032410
-95.587273
-58.238792
163.195282
-41.223621
-69.674988
-112.378601
-137.390060
-83.358109
-63.092621
-58.114456
-63.300781
-70.281723
-162.396606
-81.727043
-57.956242
-63.734241
-68.477921
-67.347519
-49.888927
-56.368504
-82.958740
-53.094376
-150.405258
-148.822327
-97.533539
-51.395630
-67.891762
-74.273575
-96.335831
-97.783440
-74.341309
-59.803055
-98.444916
-98.212570
-58.454887
-68.298927
-66.904106
-161.054932
-51.543724
-141.497986
-70.479027
-56.086525
-64.578857
-55.374374
-65.986450
-58.824699
-77.267143
-62.347855
-129.682480
-64.849213
-101.764915
-126.308304
-113.341949
-126.893135
-85.907509
-87.721474
-85.979660
-149.293091
-76.251457
-32.038605
-103.570099
-71.073944
-90.518547
-88.577240
-65.453346
-61.775280
-63.198166
-58.478504
-59.355911
-81.691177
-74.793549
-54.213535
-65.891586
-125.593590
-62.986649
-111.627617
-60.785942
-80.957489
-67.026871
-62.166256
-54.858601
-109.002335
-53.379444
-37.990620
-62.089153
-87.411911
-155.318909
-143.726181
-101.337616
-69.254204
-66.153412
-82.273254
-75.588142
-58.111156
-64.575211
-166.947906
-78.768364
-43.578362
-91.044746
-158.465851
-73.750099
-36.008682
-118.327614
-109.577492
-70.351341
-93.898659
-65.242676
-160.723007
-69.665169
-73.497650
-95.721230
-153.933975
-128.436325
-38.361244
-78.091675
-79.594635
-121.958565
-75.242050
-142.407410
-130.419083
-72.705307
-69.186058
-76.086845
-157.930542
-62.978813
-119.609833
-59.491531
-56.809582
-68.609489
-113.881721
-109.896034
-85.940094
-73.526634
-63.318310
-66.838631
-66.639923
-79.556450
-65.645905
-60.096447
-52.186485
-91.354378
-121.717896
-99.852722
-132.298523
-49.799973
-131.125107
-155.649368
-62.415134
-56.098232
-105.485863
-100.390984
-84.577866
-69.862221
-111.269783
-69.206917
-139.403641
-68.669624
-69.395653
-57.647812
-142.517288
66.826721
44.151669
66.829781
-33.333683
-57.276321
-75.517624
-62.257267
-92.557594
-131.562378
-56.955826
-153.744385
71.455803
66.471298
61.102119
71.682190
52.258068
47.859303
50.558651
-82.245583
-101.194984
-67.089134
-67.137276
-51.369469
-100.542320
-74.783051
-71.511780
-60.687744
-42.534992
-54.168808
-49.209423
-64.943275
-69.649315
-142.534561
-66.807365
-70.186531
-48.557289
-34.786850
-52.128307
-67.311432
-81.366196
-70.634911
-125.503380
-67.400360
-45.583122
-77.167770
-111.612648
-151.954285
-108.328560
-72.029587
-116.260948
-88.276573
-105.477127
-87.775063
-161.317307
-144.754288
-73.725685
-125.468765
-76.636871
-85.878105
-90.225052
-171.545349
-126.159409
-143.458588
-135.261581
-82.347572
-60.300648
-67.868721
-95.918755
-63.185600
-73.961555
-53.720364
-61.715271
-62.506691
-75.444618
-51.757389
-74.791443
-66.921959
-65.251633
-153.887222
-47.615162
-51.044781
-113.063042
-52.307823
-68.300484
-48.976723
-56.771435
-61.885098
-65.512596
-136.441605
-62.609478
-121.011162
-59.633648
-97.724152
-69.871918
-88.641792
-162.101532
-57.324257
-116.340683
-130.576660
-51.695793
-60.562752
-92.775047
-110.567337
-60.679890
-87.153091
-73.954262
-92.341629
-126.655167
-65.270523
-77.258598
-99.004234
-58.231613
-36.990368
-38.464737
-122.842079
-90.097878
-100.653549
-53.836136
-66.255272
-56.762299
-57.757069
-89.540337
-50.429169
-58.173149
-126.808807
-69.572670
-63.016628
-82.342445
-87.202644
-92.117073
-62.129841
-138.673477
-110.981163
-66.201286
-68.072670
-85.790344
-111.563972
-57.202522
-159.584854
-81.223846
-65.188728
-152.880478
-62.883259
-52.632053
-131.556564
-70.397835
-62.094639
-67.468620
-87.855736
-106.008377
-77.093704
-92.561485
-79.986153
-78.015526
-75.283348
-69.518074
-47.958481
-61.845959
-26.086020
-67.184227
-71.018921
-70.038559
-85.605942
-66.006447
62.314079
67.740990
84.414299
-34.866493
-139.611542
-146.619446
-159.901154
-65.221710
-86.279945
-103.864471
-34.687103
-133.495819
-112.361389
-78.128143
-150.211456
-159.053802
-156.597519
-59.692818
-51.593246
-72.697510
-127.196205
-74.800247
-86.251976
-28.307503
-65.380264
-134.447617
-67.137215
86.906311
69.384941
-159.538467
-120.936729
-66.749779
-139.894257
-137.762634
-63.867634
-135.327240
-41.631638
-113.669472
-151.404129
-63.145737
-59.976788
-112.290306
-137.026749
-56.653889
-137.261353
-58.353416
-68.926750
-84.290024
-63.559265
-60.982399
-140.174820
-55.339848
-56.412342
-38.536236
-75.715538
-99.069160
-73.370613
-103.814125
-88.348572
-71.290604
-148.778214
-66.812271
-59.026592
-172.632858
-104.193756
-55.944561
-57.906544
-75.748047
-48.131653
-87.901558
-137.115540
-61.638260
-43.973583
-73.964775
-101.837715
-45.228279
-66.912560
-94.661789
-64.985107
-57.762920
-141.800064
-60.860184
-64.484703
-124.652451
-150.154465
-58.981911
-109.569611
-62.142982
-146.469086
-82.004326
-93.143478
-67.360664
-94.918495
-65.519608
-77.744431
-63.807255
-77.340263
-162.956909
85.376099
33.447067
58.208530
77.358582
-144.303528
-127.211266
-74.446190
-77.430336
-54.616280
-89.621758
-85.698456
167.339523
-82.233337
-113.756683
-88.271965
-91.408707
-86.171646
-109.837349
-133.413834
-157.123550
-60.836102
-48.525707
-47.961033
-69.063408
-64.531540
-102.069023
-106.452110
-108.608688
-156.310013
-33.754108
-129.697861
-68.226486
-152.848404
-138.933670
-153.013306
-57.818684
-136.701126
-137.763107
-59.643982
-62.797958
-63.227646
-143.493484
-86.714737
-55.323807
-74.354347
-25.716208
-66.762360
-132.924271
-95.681770
-75.897652
-88.000175
-29.954021
-43.335056
-110.829636
-135.002701
-71.952477
-56.346355
-34.385513
-82.865692
-135.614334
-37.733696
-87.285484
-127.663445
-91.218735
-115.727547
-97.377785
-67.770279
-38.549511
-103.879517
-123.762077
-70.638847
-148.364548
-126.958443
-126.605896
-81.627914
-63.781956
-148.047440
-95.495384
-57.943798
-121.038788
-61.021671
-125.098488
-62.153667
-106.337112
-96.029839
-160.716705
-56.485104
-81.250549
-66.277390
-84.486603
-74.461296
-101.581406
-49.502769
-63.342316
-26.277386
-147.389359
-45.429932
-144.881485
-146.183456
-59.642178
-68.035263
-74.365471
-62.528870
-72.527687
-121.670593
-80.420486
-76.415482
-80.866264
-68.425941
-158.758392
-49.416485
-64.995461
-74.993111
-97.092995
-84.131737
-88.617378
-60.982105
-85.480171
-78.896065
-131.735428
-65.900238
-146.036911
-54.688850
-153.644516
-60.009220
-120.104134
-144.574463
-62.170708
-73.247818
-117.917648
-59.263485
-106.269272
-142.024185
-58.719707
-51.292664
-118.747971
-94.956245
-89.321953
-51.050968
-67.157280
-130.183090
-65.889755
-60.336235
-153.313416
-155.284073
-66.149849
-59.217934
-36.293213
-93.720398
-113.044388
-128.669846
-73.805054
-114.148262
-84.849220
-152.634766
-61.438847
-84.099579
-128.706467
-81.637955
-123.143799
-167.743149
-69.331841
-64.711617
-52.216431
-67.742004
-78.931351
-153.353455
-60.432198
-150.787949
-58.200031
-63.564392
-55.663425
-81.920937
-46.639103
-55.453045
-91.910637
-56.696972
-75.883934
-143.246414
-107.635590
-123.813866
-106.500717
-160.164505
-177.813217
-113.027054
-82.888847
-110.814926
-91.062622
-114.691765
-78.246193
-63.148266
-156.306412
-70.574806
-52.160980
-122.872528
-31.751062
-60.460297
-151.200851
-63.192879
-59.894104
-54.246391
-59.336567
-44.412533
-60.051689
-47.961216
-60.197727
-156.768936
-64.412514
-82.016953
-53.180023
-54.987690
-56.459255
-76.865067
-83.451996
-104.626457
-52.266937
-91.332771
-88.824905
-124.255516
-97.043785
-97.248116
-54.892300
57.673985
68.750168
53.813675
74.207809
86.204468
92.075073
-38.325760
-100.786568
-102.066086
-59.082329
-100.113434
-87.479866
-70.928162
-41.991844
-34.438126
-128.309509
-134.290848
-51.866497
-80.787224
-143.162598
-68.748085
-149.163132
-72.457382
-72.029907
-78.429077
-91.822556
-86.258728
-51.503349
-57.316883
-106.996521
-65.832176
-125.634995
-133.036285
-96.954620
-148.346832
-86.509621
-78.545639
-174.484665
-77.683029
-95.493385
-102.805412
-71.972992
-63.683361
-61.377190
-94.402046
-83.236710
-124.848900
-53.899899
-58.587303
-64.247612
-149.155426
-55.343365
-62.061966
-128.643158
-66.585068
-119.123154
-50.462284
-88.611107
-159.525558
-64.892097
-123.075768
-64.102928
-70.884575
-149.989761
-71.723816
-76.980507
-147.324753
-54.802197
-68.132553
-64.140701
-61.195343
-149.341415
-62.738781
-60.021439
-68.422806
-133.822495
-62.913654
-73.506973
-132.721100
-86.315414
-110.853325
-87.744789
-101.534233
-140.292114
-123.863655
-59.467995
-63.214489
-62.335136
-62.112499
-64.766991
-61.388943
-90.177620
-56.652569
-115.370300
-51.263618
-85.830704
-89.282745
-35.730812
-65.627647
-65.661003
-64.853600
-156.508087
-58.849358
-66.983978
-71.037849
-68.852707
-74.242035
-152.568283
-71.150665
-98.139328
-135.936157
-115.107368
-60.784855
-129.410629
-61.991478
-92.710541
-92.194336
-87.341118
-63.291527
-53.508793
-129.978500
-46.048756
-60.949482
-77.932800
-61.807198
-63.565399
-67.024025
-147.237946
-163.416199
-119.487503
-55.806877
-52.866398
-82.167725
-85.919380
-30.242403
-74.465904
-79.925438
-98.471664
-110.944672
-85.104889
-101.555061
-74.750252
-113.348816
-78.329483
-116.384712
-80.431541
-66.417336
-113.420944
-75.699013
-54.774052
-82.262009
-61.896694
-68.424278
-62.154896
-57.911381
-125.713890
-79.794838
-120.993164
-61.044609
58.214081
87.831169
59.178764
55.928493
32.982250
51.765743
50.251839
64.289734
75.473091
51.338242
46.999756
63.111805
59.756470
54.223957
56.164043
50.098843
61.341530
77.328102
54.716835
89.434784
42.553169
72.152405
88.366852
70.548714
71.449493
-67.484673
-81.634201
-66.908752
-155.856552
-88.671516
-43.445480
-55.441692
-137.589432
-65.159073
-88.299706
-69.650238
-84.971428
-122.152267
-110.440125
-102.442398
-63.468903
-149.421951
-155.537476
-81.091652
-63.767368
-72.391891
-90.014000
-56.299229
-110.027443
-73.400665
-152.007904
-131.343903
-115.462318
-60.896503
-77.492157
-149.532974
-61.915783
-73.847969
-158.778244
-113.799568
-97.551628
-78.700310
-62.692158
-75.074211
-64.371475
-54.424732
-159.617920
-152.501755
-42.793968
-171.857330
-69.667122
-129.982925
-54.732941
-69.421997
-73.480499
-104.282219
-117.850060
-56.136696
-146.851654
-78.591423
-49.218124
-115.264069
-78.445602
-89.808952
-93.282120
51.572662
76.569397
68.312286
67.738007
74.977089
58.056442
35.122120
84.143326
75.250526
54.666836
105.684273
80.524887
-164.219955
-131.670441
-52.482193
-55.204430
-113.875298
-71.601753
-51.900291
-92.110260
-134.723633
-93.589226
-96.786385
-153.318741
-62.737026
-74.777771
-67.221474
-74.428902
-43.859875
-156.178146
-98.957588
-158.690598
-55.622086
-54.023590
-125.778992
-82.261917
-45.776478
-51.257748
-78.034714
-71.998405
-54.343433
-58.510777
-72.698563
-93.354065
-69.360413
-90.737923
-155.152893
-139.108292
-151.185989
-139.376419
-44.488995
-66.079041
-61.898724
-132.724258
-45.475693
-75.361855
-100.845047
-54.576149
-87.392204
-62.899719
-86.067200
-163.192398
-83.334229
-87.991585
-84.498093
-71.449883
-53.927013
-64.244446
-52.840328
-58.274937
-118.183372
-62.925880
-61.598118
-118.501984
-83.223885
-57.517090
-68.405067
-69.233841
-175.386108
-64.592834
-74.627533
-99.005348
-80.827812
-156.778076
-90.552681
-51.777370
-120.820900
-64.406334
-97.403152
-155.262222
-78.548691
-56.911396
-93.332603
76.307014
-137.234070
-76.323959
-59.839340
-61.897465
-37.823219
-61.392395
-76.173073
-58.196125
-49.829517
-64.397102
-42.309811
-79.480034
-81.193695
-104.800903
-155.537216
-63.115822
-84.408623
-59.924820
-63.858555
-75.427879
-93.602959
-55.199360
-89.562141
-78.196991
-25.870987
-46.261578
-63.711872
-66.021683
-71.324013
-61.350040
-58.155056
-94.429626
-61.319954
-84.803993
-115.299812
-84.378510
-15.981778
-161.279831
-62.745441
-58.597111
-71.837120
-59.506756
-69.354942
-45.145176
-95.783020
-64.587036
-68.305023
-133.646103
-50.064957
-64.353455
-55.724941
-35.229305
-79.725281
-68.516098
-147.952240
-74.577896
-62.359631
-90.732048
-75.994629
-93.290627
-63.150021
-142.964676
-84.459251
-65.490601
-65.362648
-144.573181
-62.858891
-68.562492
-30.740343
-68.081108
-108.705956
-128.386597
-81.878441
-75.388916
-53.372952
-73.076744
78.773834
80.525200
76.409248
79.273956
60.170643
-76.151588
-59.516510
-77.953133
-70.803497
-57.691448
-104.691376
-155.355240
-122.637283
-114.557281
-71.358536
-33.262680
-74.333344
-116.517212
-61.607258
-106.661346
-72.812698
-111.795074
-61.664959
-48.748444
-64.721512
-80.762878
-50.160450
-96.815231
-63.663425
-83.186218
-125.373062
-82.065186
-74.908043
-58.052773
-70.534607
-90.196632
-90.062363
-68.149086
-108.868690
-144.733749
-87.665436
-82.764664
-129.364075
-128.576889
-148.064255
-138.751022
-108.533104
-124.767059
-98.949898
-76.558128
-101.628464
-74.525826
-137.292511
-64.692627
-150.382706
-158.224869
-64.482346
-81.815025
-85.285057
-71.691475
-143.464188
-143.856186
-160.441895
-59.933151
-70.468430
-60.049599
-147.212540
-125.216759
-108.833618
-53.341084
-148.709473
-155.034943
-60.784050
-59.731907
-79.462051
-93.133949
-86.765083
-56.436722
-106.922920
-67.555397
-101.866058
-62.245300
-165.896927
-54.586491
-103.023071
-60.298531
-90.814354
-96.266151
-84.283119
-79.243752
-108.350586
-82.840767
-128.695648
-79.112694
-156.325668
-147.415222
-46.087029
-61.030155
-56.378639
-25.175499
-69.352768
-58.963177
-62.904148
-64.965332
-62.427441
-115.197197
-55.528881
-69.059608
-144.743149
-69.843285
-141.274567
-87.231453
-122.211746
-73.123215
-86.474052
-60.839211
-45.976933
-59.268040
-135.503784
-87.929710
-59.298817
-100.952965
-106.373329
-134.777786
-56.019260
-85.844101
-136.222031
-118.021561
-85.771080
-62.469494
-78.336647
-154.237411
-58.910419
-161.941605
-129.953583
-55.928165
-65.894897
-63.747738
-63.566525
-114.007454
-91.801575
-80.979439
-67.706375
-73.101006
-61.911278
-60.579964
-74.017776
-160.969040
-100.116852
-56.304279
-70.906013
-74.381920
-137.958527
-101.334412
-96.219078
-111.510910
-103.775780
-90.500549
-75.966408
-120.216789
-123.460953
-65.720802
-89.587280
-66.062584
-58.280777
-130.365250
-142.250778
-133.258072
-67.280777
-123.343636
-113.813591
-50.164967
-86.367188
-86.703079
-88.691597
-68.422371
-104.996696
-105.082512
-99.567139
-145.691132
-110.435020
-79.574127
-161.604202
-71.499710
-99.169968
-54.899326
-175.729446
-81.277054
-59.728149
-115.623611
-70.514915
-127.407585
-76.261757
-41.961468
-62.832512
-75.094879
-68.184753
-125.381035
-79.634628
-56.139660
-52.495129
-89.204414
-70.813843
-73.227058
-126.939384
-102.187096
-76.030365
-57.102226
-86.355118
-59.558296
-108.353012
-103.786087
-133.266403
-54.036407
-121.454391
-92.282463
-101.554756
-81.639618
-67.901634
-35.853218
-65.684227
-157.476410
-100.120132
-85.739098
-72.168869
-127.322945
-79.933426
-65.225342
-99.184868
-88.077385
-90.399101
-130.540283
-66.600967
-94.174561
-71.659538
-152.107956
-107.167725
-59.096561
-116.080536
-61.141533
-113.346870
-63.302273
-63.884995
-60.152161
-150.374359
-103.460625
-73.327873
-55.786972
-58.022644
-108.508095
-56.007568
-75.321671
-64.720383
-90.730682
-148.167847
-57.143440
-61.260456
-37.789455
-87.265366
-111.268471
-58.302265
-117.535805
-69.081184
-127.949860
-79.314980
-92.674171
-54.623665
-38.184795
-66.136292
-153.207504
-56.713146
-55.115715
-68.746201
-67.901192
-75.896652
-92.594574
-96.793663
-59.348038
-64.003716
-150.387268
-146.255081
-97.601089
-92.842102
-66.631363
-114.086174
-57.582031
-100.553825
-65.850914
-91.694939
-88.898506
-166.168945
-91.898598
-118.378838
-101.215881
-149.495972
-98.869499
-56.166397
-81.269905
-108.324051
-74.816849
-57.518951
-111.079010
-66.604836
-124.106865
-58.504814
-62.450855
-81.059204
-67.265457
-159.262741
-62.122002
-74.176605
-69.764381
-116.908722
-76.356010
-70.500618
-128.219833
-68.551643
-66.385735
-63.056435
-62.328888
-59.017769
-56.162472
-67.064293
-100.927116
-102.907570
-85.349777
-89.102699
-105.476006
-113.473289
-50.093193
-145.767868
-154.855133
-51.470200
-117.540039
-84.307587
-89.807327
-84.756683
-89.416397
-77.181587
-111.733452
-63.268887
-120.866035
-53.922153
-80.646103
-66.167130
-84.333076
-85.619576
-156.886032
-62.613419
-64.487190
-61.877045
-63.190563
-135.946075
-65.632309
-59.488663
-151.571442
-65.504913
-164.822922
-65.814522
-71.244057
-52.010986
-60.486275
-113.440544
-71.204346
-93.797989
-44.217510
-48.080620
-136.405792
-85.784019
-83.054901
-53.724934
-103.684563
-154.396011
-120.678452
-152.993652
-60.779610
-67.824677
-65.007347
77.388741
-126.918541
-134.811447
-57.030445
-150.910675
-83.432243
-87.544060
-69.896866
-123.248833
-90.702782
-56.057941
-133.986237
-69.627060
-85.970848
-73.450180
-63.897713
-80.762222
-60.177776
-65.622147
-89.875061
-73.526024
-89.030006
-86.433998
-137.949829
-62.715961
-54.275578
-40.545792
-81.574463
-55.364754
-56.504238
-94.566376
-61.016754
-87.181503
-129.093216
-101.199127
-78.772255
-61.114315
-162.893677
-125.785095
-133.578735
-93.020874
-70.076263
-81.021202
-101.639519
-110.877556
-82.285263
-99.748070
-95.675201
-97.245392
-99.950882
-108.294785
-94.592270
-126.949387
-116.088608
-94.129257
-101.159027
-57.222107
-105.550156
-54.613651
-36.528732
-71.389885
-70.246849
-70.609779
-52.387943
-61.943535
-54.254913
-65.225357
-154.206909
-59.610199
-63.017220
-114.499504
-5.167821
-74.661354
-59.071003
-45.734798
-62.383278
-65.336128
-58.025505
-119.208527
-114.162590
-92.546432
-67.579185
-132.648117
-60.714348
-164.470184
-92.724739
-160.370514
-60.888481
-56.111198
-66.549629
-66.930656
-56.151485
-55.985321
-154.425415
-71.657013
-74.617508
-117.160553
-49.184845
-65.776024
-56.474258
-114.387703
-84.306602
-114.676300
-53.531006
-66.259674
-129.687744
-95.879951
-28.164944
-130.864670
-70.446655
-114.607430
-58.049610
-72.001640
-82.616478
-93.012421
-67.885902
-122.895325
-56.044937
-64.311493
-44.902061
-136.497940
-148.891861
-68.681396
-65.140137
-106.831253
-61.559200
-63.664997
-142.890686
-84.352516
-48.535610
-88.360489
-74.319069
-132.739441
-64.551926
-118.548401
-104.609612
-58.941605
-125.404564
-81.832100
-76.107063
69.425995
52.762920
69.155266
20.421448
74.412247
49.090134
-94.770142
-49.443245
-124.250175
-73.949730
-68.499100
-90.411629
-99.732414
-98.477661
-123.706100
-55.399406
-70.282959
-69.159401
-91.795296
-139.785858
-31.764404
-58.835117
-72.315376
-68.464607
-83.426773
-52.257614
-163.406891
-65.868172
-50.042274
-116.650429
-72.961510
-122.883400
-65.753250
-91.899879
-147.584717
-82.220963
-76.573807
-54.830242
-52.115372
-82.628479
47.992161
-100.527824
-101.555061
-33.338387
-69.682426
-72.945084
-79.975525
-69.677597
-59.596367
-130.249680
-50.715675
-66.219719
-160.716660
-86.340652
-118.000763
-144.646149
-67.357437
-110.356728
-69.086761
-84.355087
-63.539333
-65.270203
-89.351677
-104.632164
-74.730370
-63.627232
-65.826981
-71.179001
-62.873440
-61.985191
-47.480724
-71.159737
-108.710777
-96.657127
-117.326988
-47.495598
-151.379608
-141.091492
-69.499176
34.638454
-76.094391
-117.384430
-98.782524
-64.208038
-86.931961
-106.253235
-142.053177
-121.548714
-62.622211
-148.717300
-50.363823
-84.320625
-36.455669
-67.362228
-28.263994
-67.858192
-62.358025
-79.724945
-37.254658
-156.950470
-82.357681
-64.992020
-64.610947
-105.773613
-145.779602
-66.753342
-67.211571
-57.511288
-118.154564
-50.857723
-22.563351
-75.396500
-72.188515
-72.575592
-63.691406
-139.295258
-68.073433
-23.160334
-57.683662
-117.908264
-123.398262
-55.909222
-61.828701
-162.084839
-89.459648
-91.845764
-136.466339
-34.391506
-69.220825
-63.764526
-57.668594
-48.484245
-64.147942
-69.971672
-58.442196
-94.811073
-79.993195
-71.331406
-115.830986
-104.567917
-76.425461
-88.491333
-115.166283
-130.833450
-82.328812
-77.131149
-78.084511
-124.958115
-97.676323
-130.592224
-109.931808
-58.336628
-61.903053
-77.906456
-132.077393
-121.946739
-92.697746
-122.165413
-59.628750
-103.415680
-76.557800
-82.532112
-87.816467
-51.074650
-151.220108
-162.896301
-67.061432
-111.923393
-83.277649
-122.563896
-91.932228
-80.672592
-65.921410
-128.895889
-96.435158
-141.456085
-80.561493
-90.425835
-101.079544
-111.015434
-53.981323
-47.074684
-107.971657
-85.237709
-29.942701
-78.324379
-73.775871
-56.445980
-46.360600
-56.901756
-81.106789
-51.042141
-74.852699
68.595360
46.179699
63.160320
53.586601
64.081093
68.675713
67.129982
61.331326
87.902687
41.456474
54.747047
57.431587
52.425358
82.681946
67.390358
51.148304
48.519714
59.319275
-75.787125
-108.276794
-124.561348
-157.325180
-103.730209
-93.675705
-91.318665
-60.799675
-73.548126
-136.062225
-70.961403
-73.716606
-74.091972
-83.676147
-116.518692
-95.616821
-115.010315
-66.635170
-94.145630
-91.463020
-80.534088
-116.819366
-105.058327
-94.755096
-95.476837
-106.471565
-95.215317
-89.614922
-98.896759
-110.599335
-93.528305
-69.670555
-78.207138
-48.761261
-80.545967
-86.206146
-68.607430
-86.023453
-104.364861
-54.248390
-129.480606
-151.970993
-90.388069
-56.031384
-80.464584
-62.238045
-115.283669
-80.157768
-87.123138
-52.149517
-74.035469
-73.648682
-121.710274
-72.358597
-118.486458
-86.853867
-96.999496
-123.856133
-59.229820
-62.578594
-61.654743
-81.400330
-149.279541
-63.366257
-84.120911
-62.504040
-59.294350
82.732773
-69.210075
-67.595093
-81.984520
-122.594650
-57.969158
-98.152748
-119.579834
-163.138824
-63.842724
-57.235561
-82.351395
-153.045502
-104.934959
-110.404167
-149.373978
-143.383942
-62.831516
-71.856743
-79.606209
-61.839157
-129.607117
-68.956612
-51.483154
-57.706818
-117.094803
-124.851234
-63.197960
-56.751530
-86.600342
40.149342
55.444511
42.795383
44.327660
73.705635
60.211967
40.512684
56.586571
49.540588
77.453125
53.922131
53.721596
49.163441
53.480194
40.913364
84.746284
74.366455
68.027916
58.467545
69.022079
75.127731
66.835640
43.975948
60.099693
-59.049282
-68.067993
-72.870148
-81.230186
-119.341782
-116.135231
-104.272247
-99.731834
-69.149200
-106.358566
-124.747429
-62.390488
-38.584225
-87.925972
-64.811531
-49.171837
-41.999432
-53.483971
-67.192932
-57.737473
-160.780380
-91.810616
-129.643265
-56.173023
-100.298592
-65.810417
-75.518829
-82.576973
-72.031189
-94.158051
-82.456078
64.484627
57.936401
29.810768
-75.734283
-129.016678
-112.244057
-67.095390
-99.760857
52.960220
71.862335
82.362839
45.396149
72.602867
40.884144
23.961618
77.297714
73.608330
68.261879
41.569584
80.036987
63.022610
61.580006
74.728897
71.013496
48.521713
41.428623
-124.458008
-52.884880
-67.624794
-120.151268
-138.130737
-139.041534
-141.393860
-153.015579
-77.625168
-39.525734
-76.601479
-56.317875
-103.184341
-74.192993
-50.859715
-57.865524
-74.121300
-60.839287
-37.694767
-63.089020
-148.354385
-100.707352
-92.946304
-65.205322
-60.020611
-53.124626
-160.402618
-155.752686
-63.508358
-52.152985
-145.573853
-67.640251
-70.896484
-132.324677
-29.839668
-90.792389
-119.218307
-76.679985
-149.977036
-58.957405
-82.576233
-56.087772
-90.547226
-114.828407
-84.471092
-119.085464
-56.312160
-53.749504
-61.321587
-117.128479
-123.140930
-86.101479
-125.383125
-95.777969
-98.393753
-114.775337
-104.167923
-115.760788
-95.488350
-83.907532
-65.681007
-125.707932
-37.746616
-71.626190
-52.652397
-101.189362
-103.161430
-89.831139
-75.976112
-115.990051
-60.651112
-132.461014
-69.373299
-56.299294
-58.872616
-59.348003
-67.059456
-125.519485
-72.911247
-59.700569
-99.136108
-55.972172
-66.801064
-69.176254
-157.095322
-60.878895
-96.075569
-45.937813
-61.614479
-143.150406
-51.702129
-107.642563
-117.864578
172.241974
-65.214394
-110.077583
81.432732
48.900646
23.876699
36.892548
-58.023205
-72.928673
-67.996849
-117.354378
-66.340202
-123.881760
-100.149666
-140.592072
-109.380562
-156.525009
-88.342628
-77.637497
-131.257767
-136.366409
-58.642040
-60.765579
-51.494499
-71.400726
-61.346134
-57.711529
-109.110855
-95.189865
-35.024357
-99.866356
-147.971252
-73.567009
-120.126053
-76.711983
-75.718666
-92.596504
-60.503437
-70.146423
-137.211014
-133.626358
-109.152412
-98.651230
-153.446915
-65.564407
-61.590210
-62.805397
-117.444130
-154.136414
-86.474930
-54.304920
-57.239395
-29.055456
-52.246571
-72.721275
-61.705578
-131.904800
-47.963276
-61.775494
-105.916039
-50.884739
-105.084953
-72.181145
-92.876511
-82.327759
-50.859291
-60.824265
-101.328583
-119.822517
-61.060986
-150.387344
-51.501801
-60.831314
-67.637535
-93.685768
-73.758400
-142.772614
-73.216667
-73.080109
-75.081810
-71.952171
-108.330582
-79.897736
-61.947311
-172.101379
-65.901512
-63.453552
-64.519753
-62.266514
-41.521465
-63.009926
-60.985172
-62.994053
-153.744400
-72.421974
-87.813034
-136.554321
-141.756683
-63.558834
-93.453880
-128.436508
-134.789810
-67.505997
-59.388355
-128.914825
-62.779106
-73.986732
-57.867161
-64.335297
-70.780098
-76.881332
-60.126453
-156.760178
-69.870674
-79.228851
-96.013756
-60.989742
-131.859192
-61.156269
-67.342293
-50.898548
-78.452278
-41.776222
-143.346619
-67.847549
-85.213539
-151.271347
-76.579437
-132.211563
-163.066544
-96.361244
-148.606323
-151.889359
66.505753
41.692852
69.315872
60.093327
41.770451
56.792492
68.081116
84.272598
26.385115
-61.286663
-51.889236
-144.198288
-91.562943
-104.270012
-58.485275
-57.532997
-56.302830
-155.220734
-80.103821
-68.802124
45.929993
77.197380
50.269867
66.353416
89.402367
42.550217
58.828510
56.600830
63.406704
74.856140
-98.105614
-83.692375
-67.387924
-68.487167
-57.626617
-82.703041
-90.346642
-114.988800
-113.820496
-62.922226
-87.505066
-99.680237
-97.815201
-107.438515
-96.741302
-123.015854
-85.320358
-58.642185
-58.609257
-108.539749
-87.436935
-48.604809
-63.061752
-70.163132
-51.313629
-54.840698
-150.136856
-62.414326
-47.638767
-65.524368
-155.030823
-110.977509
-98.410728
-97.711052
-110.638634
-153.497711
-73.433830
-95.795357
-104.192131
-148.039993
-77.722969
-124.435616
-60.049763
-45.246681
-59.602604
-61.149715
-48.177818
-118.714340
-151.087296
-51.983730
-62.487541
-114.702133
-129.979843
-106.692131
-104.980682
-98.714317
-52.665928
-68.159134
-64.533104
-60.687744
-62.364876
-52.744736
-58.212990
-38.897507
-64.825851
-83.938400
-143.097977
-76.850899
-57.096214
-78.163895
-118.094048
-125.722618
-91.283775
-114.232986
-75.234505
-88.781128
-93.202805
-96.784706
-119.247162
-62.394089
-67.231079
-57.962585
-71.917465
-155.799133
-62.284313
-144.942993
-63.774483
-58.358593
-70.568596
-40.527931
-56.923637
-75.679756
-56.057144
-52.935314
-52.446709
-162.360809
-55.640640
-66.134842
-61.418903
-74.609146
-162.293747
-66.129204
-142.308868
-81.811096
-79.005516
-62.788136
-58.991673
-43.789108
-66.989136
-41.435234
-101.806572
-72.038399
-76.846016
-140.412506
-57.739178
-60.086948
-71.990669
-62.432281
-51.067661
-164.866150
-75.277809
-103.704025
-150.832230
-79.295631
-68.205513
-98.908836
-54.653198
-66.975395
-40.265194
-53.091587
-96.119881
-102.341537
-115.087723
-74.804497
-111.369537
-113.554413
-59.806915
-143.091019
-135.062973
-154.134918
-69.362564
-59.128342
-97.935738
-77.860497
-60.896065
-118.227058
-79.386536
-111.429871
-64.883308
-70.343376
-64.861069
-72.296715
-79.354836
-75.961166
-58.888981
-57.597939
-96.408890
-99.378044
-90.053848
-110.395203
-56.659824
-75.167580
-123.058990
-53.009033
-154.154968
-45.764473
-36.836697
-135.160187
-73.419044
-74.863182
-73.517952
-77.314598
-141.068069
-59.931034
-98.045334
-70.285583
-79.802834
-165.630402
-76.012436
-124.804901
-103.644524
-77.360489
-83.843941
-49.804066
-59.665127
-130.537506
-101.191322
-104.584114
-129.240143
-89.256149
-122.090660
-43.796597
-69.784325
-88.521088
-59.021183
-101.540794
-56.982834
-51.991592
-51.629532
-51.587025
-72.402008
-55.304497
-107.147545
-108.679443
-63.059010
-120.274765
-59.785858
-61.674992
-56.421116
-36.783138
-64.924866
-80.413155
-55.386467
-56.159657
-64.954475
-77.912743
-60.297985
-88.838341
-63.832924
-57.059090
-67.572479
-70.895058
-74.055992
-55.676090
-130.521240
-70.250298
-64.876839
-63.662659
-71.806412
-154.275192
-50.147945
-63.770031
-62.634880
-57.902195
-60.958874
-28.285030
-42.532669
-62.332283
-80.344543
-148.436554
-78.333839
-55.470757
-83.082245
-63.118702
-50.054958
-57.244797
-57.630722
-90.484734
-67.534386
-144.655334
-56.140862
-90.166222
-59.993038
-114.138687
-96.836754
-69.789474
-62.538193
-38.541256
-63.696033
-51.883759
-70.640541
-68.990944
-54.238056
-73.335876
-48.301369
78.717911
46.409214
58.678703
-59.633854
-61.744129
-104.706642
-54.620861
-118.074074
-100.154694
-81.457275
-75.887856
-85.235458
-57.549866
-72.465141
-161.042175
-65.870804
-93.247650
-46.061100
-61.231480
-76.676651
-73.025330
-119.098099
-69.365692
-111.037178
-73.790161
164.317596
-59.015053
-141.215439
-58.929722
-72.059364
-80.135460
-136.211639
-75.670273
-114.814514
-55.251038
-117.062500
-90.317390
-67.788025
-68.507362
-114.517403
-122.924507
-55.908718
-90.149391
-46.395336
-50.603138
-69.774284
-84.724228
-74.500313
-51.652279
-105.780075
-64.465927
-58.122810
-148.894760
-72.673790
-80.913406
-149.723953
-57.903915
-65.309654
-43.210793
-45.371521
-56.128586
-61.332500
-37.769890
-31.977629
-65.100876
-140.299774
-64.351471
-152.866348
-44.754028
-103.855690
-107.202286
-84.431450
-68.293808
-56.628021
-65.867470
-166.651718
-70.080589
-85.153435
-60.325150
-58.043697
-68.783180
-84.373810
-59.597572
-49.421974
-77.459869
-52.480476
-47.010994
-41.683880
-69.256554
-66.206642
-57.935246
-65.532272
-99.443573
-122.436897
-56.571735
-130.054306
-100.586288
-165.202057
-80.605133
-109.879013
-103.023262
-117.288055
-79.349960
-117.909508
-111.394318
-80.380104
176.021866
-55.784946
-126.366631
-57.650604
-91.794342
-63.762142
-95.881989
-55.880554
-131.348602
-99.601578
-61.832550
-148.005798
-152.611145
-77.712257
-134.653854
-57.853489
-153.265625
-63.499474
-60.245228
-95.161552
-126.898949
-149.281967
-124.315964
-79.320366
-65.472435
-80.704567
-92.877541
-97.094856
-91.011978
-72.233315
-49.330509
-150.787598
-52.078743
-59.359539
-66.874603
-98.329041
-60.653416
-30.898804
-105.912094
-144.035385
-82.495430
-111.342415
-97.953209
-60.778831
-69.960152
-166.659332
-39.500141
-68.406441
-68.940598
-65.444153
-162.533936
-63.128006
-102.166199
-61.933933
-131.142059
-141.792313
-78.140747
-45.964870
-65.653755
-68.106773
-78.042244
-96.587090
-29.121418
-156.429886
-68.290771
-77.409744
-55.607655
-44.787956
-81.210152
-49.915089
-58.652355
-85.759140
-85.178268
-66.242279
-101.327255
-66.497734
-81.030174
-76.120323
-57.667160
-55.766819
-66.345566
-60.553291
-62.992142
-70.115898
-88.549934
-143.108215
-60.114922
-63.550858
-126.643723
-110.375786
-67.124557
-64.046310
-138.507309
-62.108368
-62.517826
-59.274975
-154.739532
-65.947235
-53.482224
-42.265018
-161.403229
-52.543697
-61.243023
-55.920227
-58.530888
-125.660446
-127.481583
-156.657394
-57.778095
-53.637081
-67.163193
-107.460663
-123.560135
-59.492966
-147.225647
-72.425484
-68.925026
-62.722908
-113.401649
-74.285461
-111.032822
-88.026955
-57.219738
-155.204605
-118.433655
-58.592167
-66.398743
-58.550373
-62.908062
-50.270470
-151.164963
-71.944550
-128.620499
-134.639313
-84.332214
-73.261337
-87.099571
-53.193741
-63.886723
-71.635483
-70.811470
-57.800179
-88.234367
-118.198631
-113.565903
-53.146172
-103.682182
-79.588348
-98.601265
-125.282532
-149.447983
-113.774811
-59.065056
-65.448364
-84.339371
-92.234756
-56.052910
-64.570541
-64.339600
-67.890091
-135.253998
-137.483383
-63.436691
-57.839699
-130.223526
-60.467415
-69.527550
-156.198898
-81.661133
-81.916649
-56.922768
-47.569004
-62.987843
-71.510620
-61.490734
-161.553665
-57.085152
-68.909935
-110.901764
-48.420139
-102.700813
-71.028854
-97.250641
-134.749496
-70.361603
-59.940098
-66.762428
-79.034561
-58.192131
-75.278831
-75.209671
-35.416103
-83.528488
-37.143555
-86.388939
-35.476276
-118.283844
-52.236732
-72.372299
-75.623253
-57.885159
-122.532600
-109.667847
-117.209457
-58.189781
-92.872505
-100.036484
-62.906639
-143.678101
-51.936512
-158.702438
-91.365608
-115.768623
-98.968040
-145.527634
-88.506279
-81.466782
-132.716339
-74.126205
-64.332108
-137.603073
-75.749565
-64.639275
-103.410408
-52.065022
-54.739380
-58.996071
-58.159107
-61.361317
-35.218693
-94.949989
-68.040009
-58.527401
-61.177658
-63.328651
-57.513569
-46.878357
-59.838779
-68.182816
-56.547413
-70.878029
-111.195061
-53.731899
-49.857597
-42.880943
-52.650467
-112.960411
