# Supplementary material for: Comment on 'Valid molecular dynamics simulations of human hemoglobin require a surprisingly large box size'
Source: eLife. 2019 Jun 20;8:e44718. doi: 10.7554/eLife.44718 (PMC6586461; doi:10.7554/eLife.44718)
Supplement: Figure 3—source data 1. — The zip archive contains a README file describing which source files correspond to the different panels. [file elife-44718-fig3-data1.zip › figure3/panel_B/box3/phi3.dat]

-136.550842
-133.866180
-95.194153
-36.864246
-53.992443
-55.575935
-64.816750
-78.533310
-133.386734
-126.436287
-92.212196
-61.082241
-161.672913
57.828293
65.681458
73.098694
-61.418575
-103.426323
-45.297375
-75.374619
-119.193489
-59.907513
-62.309834
-65.290382
-77.010498
-150.376221
-60.632427
-86.206871
-50.559402
-117.068764
-68.171684
63.740326
-49.103752
-54.021000
-147.623398
-100.927597
-110.538368
-78.007393
-121.641541
-164.639771
-101.608505
-65.579704
-62.162121
-60.399563
-55.118946
-59.576084
-55.530178
-77.661812
-51.829536
-64.708862
-107.239891
-99.675125
-99.292313
-67.989151
-101.517410
-73.308601
-120.965034
75.974892
-31.038122
-65.862709
-57.838177
-166.398605
-132.754852
-71.204948
-57.721500
-150.002197
-69.225906
-67.517929
-52.704178
-86.185143
-136.256210
-71.431763
-65.164055
-106.229889
-112.395561
-108.427971
-100.020805
-115.927727
-69.073357
-110.860306
-71.001045
-83.890800
-62.318745
-106.502495
-126.861771
-44.904255
-32.577625
-68.060112
-137.157745
-34.603413
-61.381172
-57.523933
-83.972260
-49.653854
-74.644211
-142.421112
-79.851067
-61.079460
-75.907059
-137.713165
-66.208221
-145.140244
-141.967621
-78.527100
-96.793221
-63.558834
-53.532288
-95.184357
-52.977650
-157.434647
-111.213493
-100.247971
-63.865284
-125.575928
-62.766647
-56.878151
-62.920231
-58.380409
-37.845928
-61.679813
-64.709320
-79.604698
-111.797501
-109.226791
-150.410919
-79.966972
-93.262527
-69.036552
-137.606918
-82.630951
-72.779556
-102.831535
-58.592522
-67.090637
-83.765404
-85.868538
-56.545647
-61.721603
-55.611824
-62.848530
-104.301651
-140.367752
-60.043747
-70.419456
-173.954529
-113.597977
-146.912430
-76.977257
-66.483994
-74.317711
-56.226368
-61.452076
-60.614475
-118.216919
-81.644073
-62.380245
-90.282715
-149.042862
-24.662107
-118.684448
-169.682510
-38.255150
-67.958435
-63.055878
-59.253532
-63.887585
-48.453232
-154.700333
-60.189903
-65.632210
-59.595406
-142.896484
-71.177490
-111.645645
-66.903046
-62.306053
-50.209564
-84.337006
-58.093513
-57.952545
-156.498047
-37.691387
-156.761917
-77.505974
-146.301392
-102.719467
-55.723057
-55.361404
-67.677086
-69.109543
-58.846012
-132.806656
-74.599297
-68.060410
-143.213516
-53.031696
-69.119049
-53.556999
-62.668446
-42.008102
-47.698231
-65.085106
-36.148605
-106.774841
-74.701172
-64.929520
-63.350548
-145.210922
-62.171406
-83.199448
-62.117992
-53.949306
-147.581085
-72.419556
-65.197861
-145.640518
-28.849003
-54.912327
-125.400528
-58.318119
-105.330208
-57.422325
-91.843910
-160.284317
-64.887268
-65.224991
-144.166794
-62.363277
-35.932796
-81.478218
-73.531372
-83.884476
-75.082176
-161.157883
-111.982452
-149.556351
-54.489609
-61.032730
-67.827316
-53.928669
-152.486618
-57.586552
-153.170166
-91.594337
-105.541046
-138.127655
-154.511948
-62.702206
-127.146667
-173.205399
-91.358925
-133.034058
-70.001259
-146.482254
-97.238388
-169.079514
-148.662903
-79.045113
-77.857742
-87.938828
-96.139259
-62.213238
-54.297314
-76.504425
-39.336060
179.419525
-61.028091
-161.312958
-84.707535
-73.319054
-61.908600
-125.905991
-136.920364
-73.606339
-68.678925
-40.010075
-91.514008
-73.331894
-80.277802
-126.021393
-114.264465
-61.297413
-71.147690
-61.281902
-58.384640
-104.263084
-59.690536
-39.014641
-70.019165
-164.499023
-63.993896
-79.585556
-69.718094
-151.264587
-51.280228
-66.350082
-91.254837
-59.913815
-133.512985
-87.452545
-164.781998
-87.634476
-108.858932
-101.456993
-62.187969
-109.616005
-49.808308
-68.830887
-76.177361
-166.729309
-32.085022
-61.987823
-116.821678
-61.897163
-65.161026
-78.838203
-73.695343
-104.369392
-71.636497
-66.650276
-65.317108
-145.479385
-159.033585
-37.103336
-59.627186
-78.255669
-45.110126
-125.666321
-124.807068
-102.893906
-63.063599
-90.366020
-83.542267
-150.394989
41.158844
59.423626
77.743141
59.278534
46.222012
-76.598419
-64.883423
-60.822899
-128.945007
-119.949318
-53.956326
-57.969074
-66.895195
-125.141846
-79.121712
-158.399826
-53.888374
-80.923203
-144.333450
-162.584503
-128.108749
-61.902050
-137.575516
-65.134659
-65.537880
-135.344894
-62.998142
-68.734543
-124.472908
-68.065987
-71.830009
-68.841919
-69.830200
-143.133469
-65.971909
-28.157108
-61.077377
-125.795998
-91.052505
-133.948654
-109.552803
-89.086067
-68.707466
-68.528503
-142.001343
-59.123016
-85.686050
-49.747189
-69.033279
-94.874756
-80.915688
-57.098595
-59.192745
-66.806419
-83.953102
-101.130653
-110.632683
-95.890366
-62.023888
-116.720070
-116.023788
-47.592213
-79.733437
-84.354652
-70.974770
-122.233757
-56.010052
-116.203941
-92.676834
-97.310501
-100.834053
-57.037224
-151.616211
-89.293671
87.482124
-111.745102
-94.209999
-63.880692
-69.383133
-42.511543
-144.594086
-56.471523
-52.309738
-160.478134
-57.299084
-128.138168
-83.933479
-53.159233
-57.000275
-57.335056
-63.716541
-116.060425
-97.595734
-98.678185
-88.669106
-64.808014
-96.919838
-52.954540
-149.132385
-118.048363
-73.321968
-29.738014
-48.753944
-90.244194
-31.126081
-113.971451
-95.156013
-73.617493
-61.509525
-63.530224
-67.900307
-140.532715
-54.678391
-125.576302
-64.634102
-162.611557
-65.244720
-62.336796
-56.045826
-59.892246
-164.344131
-61.146854
-120.028618
-75.010094
-91.092140
-106.375534
-112.241043
-72.962830
-72.404266
-61.490242
-52.436394
-54.745876
-114.875854
-67.027840
-111.271988
-68.706573
-76.559517
-61.490768
-59.305027
-81.427734
-60.516006
-67.963509
-76.366676
-149.221848
-126.703911
-87.850410
-81.711731
-70.619270
-81.358284
-75.958588
-76.162987
-73.910080
-74.861588
-65.829155
-46.655331
-126.245987
-136.084290
-67.615181
-70.727325
-78.628876
-64.410728
-138.265259
-80.683586
-104.737328
-122.491333
-140.967987
-54.503960
-60.470818
-82.991837
-144.472534
-89.839035
-86.721458
-98.182983
-61.973320
-104.486755
-46.289284
-65.881737
-57.505264
-65.064964
-126.971977
-56.783169
-135.848587
-49.069874
-150.668533
-61.667603
-85.709328
-59.854084
-76.813576
-58.096863
-167.035446
-108.127815
-96.153015
-90.630516
-108.307220
-106.406189
-97.955254
-71.044762
-55.260906
-152.580475
-83.145370
-59.114841
-122.724480
-97.282257
-57.420475
-84.474571
-165.579056
-115.971046
-162.201736
-75.712875
-71.485962
-35.944847
-56.637993
-57.774223
-38.151638
-91.041344
-97.097832
-61.407524
-82.979614
-125.902130
-44.376842
-59.600079
-65.680008
-80.514618
-38.646549
-65.077667
-71.162285
-75.781303
-84.801201
-88.095711
-52.328194
-55.023567
-66.846222
-153.868423
-50.309475
-152.690872
-70.806107
-61.848431
-69.503777
-64.143341
-69.057732
-103.053276
-51.604614
-57.488361
-106.976181
-142.200272
-61.259548
-123.167168
-164.032623
-79.432846
-106.538620
-99.125450
-107.156219
-112.560532
-66.093742
-89.798668
-148.776978
-56.811417
-67.122124
-52.637512
-115.677032
-133.323120
-77.892235
-63.979198
-52.649990
-54.380215
-62.525940
-109.168747
-55.068516
-60.538101
-96.118927
-100.439041
-81.634689
-133.587997
-63.161728
-50.659462
-60.629414
-60.934288
-76.795486
-47.975163
-73.040840
-48.032948
-158.410980
-154.211319
-134.186493
-52.146770
-143.657852
-78.651031
-86.027130
-64.422607
-68.018372
-51.473053
-77.655884
-60.857056
-159.712936
-77.450378
-57.490715
-154.468170
-63.343109
-52.064175
-59.449165
-72.825890
-162.940002
-36.600079
-96.370552
-98.469681
-98.413269
-64.457832
-73.893250
-58.437107
-119.924622
-99.933060
-60.998489
-136.496536
-108.768539
-66.167023
-62.806278
-142.294601
-61.617279
-78.955170
-128.388779
-152.049576
-73.259399
-68.382034
-61.250168
-167.363571
-78.729164
-59.935986
-107.786575
-109.211975
-81.816734
-97.391502
165.365479
-82.671112
-84.248337
-66.215065
-74.515160
-71.535751
-103.875992
-60.455898
-42.108479
-37.922695
-64.136978
-58.473007
-66.104141
-81.975716
-152.993851
-127.658363
-87.697441
-64.499382
-91.743294
-45.464306
-35.036495
-55.697521
-66.988739
-68.385437
-57.498661
-118.449013
-70.457329
-103.051849
-92.374641
-62.966526
-68.436699
-132.747482
-59.330933
-66.344536
-78.114700
-112.628677
-70.657799
-84.584213
-63.880836
-55.684711
-72.680870
-63.494461
-77.553841
-100.535690
-118.477165
-69.455124
-79.430832
-112.621742
-50.434593
-126.321648
-104.865875
-75.576630
-136.322937
-82.037178
-49.279484
-123.912384
-61.145203
-75.605255
-88.198380
-79.142372
-74.412743
-127.153625
-62.259186
-91.703735
-150.474792
-71.991302
-106.792908
-118.217506
-145.466187
-66.251312
-154.923508
-168.886673
-91.263191
-137.565811
-57.732731
-69.778763
-91.629509
-58.240295
-122.313179
-74.902481
-49.169163
-60.563789
-42.940708
-67.668015
-38.049149
-90.282700
-72.802933
-68.410721
-142.483719
-65.997780
-112.955124
-59.549091
-61.074966
-70.330620
-89.656822
-85.958031
-44.188793
-116.588737
-62.496342
-103.496758
-135.806778
-161.498169
-75.653618
-126.121620
-52.717804
-95.895828
-94.094582
-59.678959
-91.480095
-121.600365
-78.949966
-137.819443
-66.724358
-65.806686
-34.660080
-86.134819
-70.766838
-85.906830
-83.774124
-134.981766
-61.359375
-67.544022
-74.375481
-56.760128
-121.644691
-81.346855
-113.342453
-163.433853
-84.428780
-63.725307
-115.554375
-61.870022
-79.725861
-67.267830
-60.178730
-61.357758
-66.524048
-63.672646
-65.885712
-110.829170
-142.080673
-75.266266
-28.049667
-72.584213
-68.263641
-67.661751
-77.236198
-91.462341
-135.817291
-109.884926
-69.925079
-95.611534
-133.129974
-32.772762
-56.953289
-57.565178
-112.540565
-112.167549
-60.475140
-74.681137
-61.828625
-119.025986
-159.815186
-60.078396
-103.053780
-105.301781
-109.326950
-104.284904
-108.222130
-113.815331
-49.446823
-63.658909
-65.323601
-70.149765
-141.649872
-76.384216
-56.956844
-99.002327
-32.648300
-33.384136
-98.934723
-74.809113
-58.193733
-62.642857
-29.363657
-60.790237
-65.783279
-146.354294
-133.250946
-61.728855
-85.338463
-139.265884
-95.123199
-58.040745
-112.354202
-62.954807
-58.392883
-66.368935
-151.388931
-76.229874
-68.742943
-83.977081
-142.846222
-59.862816
-110.953102
-104.253204
-62.454742
-56.046959
-137.237503
-70.179459
-133.975845
-70.633537
-153.945068
-65.405899
-97.551308
-155.492004
-83.202271
-102.874641
-138.801010
-55.220474
-115.205872
-130.059158
-95.674881
-93.913017
-63.004299
-103.531219
-107.086296
-111.610596
-106.754898
-87.585075
-52.343773
-91.740685
-86.467270
-153.684799
-102.106697
-56.394726
-98.750298
-92.996155
-67.114433
-105.559120
-73.563766
-135.683640
-63.585281
-111.035622
-56.148968
-48.376732
-68.723236
-60.297466
-61.604763
-71.592682
-69.026947
-92.516693
-71.504997
-77.838455
-87.972733
-64.514557
-58.560230
-53.434563
-63.445240
-156.038101
-81.874489
-58.656513
-55.248135
-155.321381
-52.242954
-56.424843
-103.182442
-56.184711
-103.957451
-72.540451
-58.200218
-159.931473
-70.310890
-153.038193
-58.366879
-69.551338
-67.114738
-105.524986
-55.926392
-147.082291
-149.844727
-68.481445
-71.448021
-133.523758
-57.199825
-65.012039
-164.962631
-113.270096
-105.301170
-103.382080
-67.042862
-171.916428
-99.343719
-131.995605
-60.037033
-66.229622
-78.463692
-95.022903
-60.586452
-102.773079
-61.261848
-78.371796
-61.295364
-67.240669
-113.163437
-161.972549
-62.572929
-59.255993
-59.969486
-64.322090
-145.104385
-75.891014
-128.361450
-89.002304
-52.842155
-57.647942
-52.056122
-72.161469
-129.641312
-63.585560
-74.189560
-74.025070
-61.484718
-86.695572
-62.259384
-89.920425
-50.619171
-108.742462
-91.437027
-108.249481
-57.065662
-161.948074
-94.015717
-133.629120
-65.257156
-58.654869
-61.277996
-52.657650
-53.141464
-103.681190
-58.194157
-98.543900
-113.886192
-165.428833
-115.427582
-66.589546
-86.118416
-80.525116
-71.082932
-71.617188
-62.215424
-57.899517
-51.102226
-89.831482
-101.933563
-112.402061
-96.713867
-96.392807
-43.201992
-116.966408
-50.574440
-147.649338
-105.016426
-80.696159
-69.106842
-80.536079
-112.072327
-55.319950
-148.221024
-65.194107
-108.608147
-81.069984
-74.720085
-65.800919
-50.924305
-139.741074
-74.381599
-128.515396
-42.484123
-157.121124
-147.469864
-74.265678
-118.134552
-60.531864
-104.775047
-98.257736
-87.941246
-68.312881
-48.143120
-68.147957
-47.960590
-89.814377
-139.049286
-83.909737
-42.638084
-57.217903
-79.949242
-64.778999
-155.281754
-95.760376
-55.687500
-138.316986
-84.345863
-51.441566
-78.487503
-54.890648
-157.526718
-63.588192
-99.784981
-116.168961
-91.388306
-106.686760
-110.288284
-53.259411
-165.820511
-133.128967
-112.084862
-93.572678
-165.558945
-135.324188
-27.990667
-76.059845
-67.219025
-52.454453
-135.399261
-91.506836
-72.804855
-46.717667
-65.813667
-62.269997
-64.398994
-64.516060
-84.539536
-88.542053
-97.332512
-154.108398
-134.383362
-86.693489
-104.292969
-105.840126
-83.868958
-125.739990
-61.763676
-57.674530
-73.066437
-124.323547
-59.496006
-53.089951
-71.652679
-130.184937
-81.364830
-39.781559
-46.290073
-77.521690
-74.354607
-64.653992
-16.872383
-46.276970
-52.079193
-121.829178
-132.798264
-51.326481
-72.066620
-70.214462
-87.427345
-73.108391
-83.050163
-56.142788
-56.824436
-86.385582
-58.241192
-119.696678
-54.360245
-140.278275
-53.516346
-112.633858
-48.222523
-140.068863
-91.998817
-104.159866
-104.228844
-72.066345
-54.204136
-151.249756
-71.883629
-75.074051
-65.750275
-36.530926
-71.383682
-58.641289
-88.209076
-61.136227
-64.569618
-165.205399
-77.942986
-61.572247
-61.899570
-66.047470
-60.786591
-159.203033
-81.201393
-126.180771
-66.761925
-80.783714
-103.276947
-62.736649
-107.681671
-95.540794
-61.376118
-72.136848
-62.573250
-149.208450
-118.419151
-53.178520
-66.815872
-150.824890
-77.127747
-58.897190
-152.371750
-55.959866
-57.259640
-58.150368
-147.497757
-111.982277
-51.851700
-151.996613
-42.723972
-64.283653
-71.185318
-64.915573
-129.874817
-33.678738
-144.169662
-113.738213
-59.768524
-114.637886
-79.499016
-110.277328
-161.011993
-71.831291
-134.932022
-57.084236
-78.789902
-51.261791
-130.790939
-54.940689
-79.070312
-86.578796
-79.002007
-57.976372
-112.544861
-66.165138
-79.450668
-152.315430
-83.494217
-99.882851
-61.302441
-56.747341
-133.459610
-90.920433
-55.522697
-59.824989
-123.105301
-92.496353
-77.840088
-64.873314
-66.533287
-76.886681
-85.809868
-36.891815
-63.850914
-89.290131
-172.009628
-112.410316
-60.306210
-52.669746
-65.631409
-71.549561
-42.435677
-63.340179
-29.866646
-65.629028
-126.668556
-143.421555
-62.596760
-58.228561
-60.169605
-73.378113
-64.638344
-143.522354
-73.216339
-75.511024
-52.916180
-72.615562
-60.398758
-71.449966
-55.035061
-64.764198
-157.655640
-66.748314
-65.203300
-68.956696
-58.078106
-78.866341
-74.462280
-82.184692
-94.708099
-72.862923
-51.802040
-89.202301
-78.739845
-71.352745
-101.081955
-62.462814
-81.772415
-141.537033
-121.951164
-66.052025
-67.506844
-98.594643
-69.328796
-70.303802
-102.728783
-94.757866
-55.288994
-122.736282
-103.085312
-146.494217
-51.885040
-56.043194
-95.386215
-56.720619
-77.819366
-54.206703
-125.914711
-72.081841
-72.106682
-60.505993
-143.708282
-48.457367
-164.904449
-61.140934
-61.079578
79.588661
-58.533100
-63.471558
-67.595383
-35.719433
-59.907185
-86.431465
-87.199265
-78.294540
-65.721375
-72.237381
-64.038185
-35.983536
-159.856720
-115.503067
-88.017014
-65.272293
-86.013794
-51.205978
-75.919556
-114.199432
-68.602760
-151.645767
-55.199322
-144.285461
-103.488930
-73.433426
-153.149597
-62.598053
-58.565346
-64.011108
-71.733414
-71.170189
-76.718651
-136.544785
-71.676399
-65.083405
-56.018780
-71.619324
-64.385147
-59.138889
-61.339958
-60.672562
-88.775978
-61.029758
-79.099701
-64.500954
-138.437469
-57.392799
-59.079376
-63.863537
-151.169540
-102.876198
-65.723511
-84.077477
-72.729317
-72.270012
-92.744453
-95.035919
-84.468697
-56.213051
-69.335335
-97.411720
-99.808319
-50.722496
-86.331612
-102.560471
-58.457645
-70.430489
-79.704216
-52.196045
-77.461960
-158.964996
-52.773777
-72.618362
-61.194572
-153.357651
-60.582161
-54.956272
-55.681557
-55.098824
-126.910088
-142.823624
-145.865845
-64.942039
-123.850395
-98.541428
-85.302711
-63.929134
-74.200035
-81.326317
-63.657524
-86.306435
-164.241150
-68.507050
-59.083866
-39.422871
-70.699219
-63.608170
-117.028595
-74.081551
-83.009315
-155.290634
-66.174431
-138.480652
-84.837555
-119.267006
-58.089287
-31.678627
-121.543045
-70.901962
166.067261
0.213062
-78.886147
-61.560425
-51.937927
-36.505684
-94.214722
-73.915535
-130.399429
-70.587509
-60.453182
-58.371960
-60.571514
78.493530
64.952072
51.471188
63.225540
50.773476
45.230560
-66.433212
-69.609650
-76.115616
-61.571476
-64.910042
-42.277847
-113.537193
-119.713486
-64.151070
-59.971775
-92.277771
-153.031204
-67.840851
-65.449509
-64.048767
-94.738655
-70.616203
-63.947826
-121.200386
-65.785965
-51.178734
-73.209259
-62.926105
-123.081871
-82.504723
-54.660442
-54.349438
-101.036629
-118.448769
-66.124985
-102.796219
-157.292358
-131.545212
-163.155350
-60.014294
-69.862587
-54.107616
-63.730934
-122.991554
-136.181015
-68.473213
-72.396378
-60.141136
-115.584358
-118.568855
-63.899925
-59.617493
-63.425926
-70.645790
-134.645844
-53.692627
-55.279667
-120.522400
-86.241776
-141.545044
-91.212402
-61.338333
-94.064804
-95.012810
-82.014359
-156.883942
-95.647827
-143.550201
-52.499695
-91.458069
-77.466003
-49.200485
-154.118439
-54.171066
-61.291725
-55.692722
-70.673340
-132.227692
-67.952126
-107.460205
-77.923508
-81.405670
-57.707733
-84.790436
-107.082146
-113.281326
-68.891312
-56.765800
-165.609573
-108.449028
-104.582520
-94.599167
-73.764503
-62.724159
-104.214043
-53.135891
-43.554813
-98.263512
-80.643265
-125.556534
-113.271042
-77.310760
-68.710770
-111.572845
-69.522552
-92.710999
-124.178940
-96.959656
-48.185570
-77.286827
-161.031784
-87.101036
-77.638107
-46.250534
-47.858158
-90.789162
-111.201447
-105.987152
-72.320358
-77.866234
-108.100624
-131.551651
-69.941139
-106.368118
-100.737785
-94.631371
-158.254318
-97.564262
-67.018364
-62.360073
-100.600769
-89.734428
-70.349533
-87.678696
-142.087997
-89.172760
-56.581577
-56.698280
-114.007790
-47.705044
-122.627937
-154.700409
-134.897232
-41.137299
-66.224091
77.147751
54.329830
47.348076
55.904015
-55.014160
-44.960876
-159.200867
-67.215393
-56.174576
-66.717033
-56.606426
72.672668
-98.387253
-91.993286
-94.504143
-84.147957
-115.083000
-65.391861
-121.725441
-96.766953
-104.808899
-114.005348
-61.062160
-69.210846
-68.316917
-35.575844
-85.614136
-57.076836
-147.329544
-59.417561
-65.301178
-107.142525
-47.667915
-58.839558
-92.768166
-97.274963
-65.493599
-116.384735
-145.677094
-105.936630
-64.563797
-94.607605
-57.726727
-99.486382
-94.822975
-64.120407
-60.704170
-47.037880
-71.805481
-53.930565
-153.518555
-78.195229
-95.885292
-63.527004
-109.229202
-65.046623
-102.322823
-65.817268
54.012093
-77.727806
-54.540585
-64.002274
-123.422371
-146.371689
-88.232216
-149.634964
-58.138943
-83.376961
-88.877174
-164.433594
-79.626228
-128.142319
-123.213463
-62.353374
-115.137283
-63.550468
-158.730896
-67.138580
-61.201149
-70.634705
-79.579346
-93.391342
-137.999344
-65.995193
-60.458782
-59.634296
-55.487442
-139.639771
-31.635239
-74.217705
-154.115448
-81.434746
-50.930134
-71.950920
-80.361008
-65.834572
-128.753860
-81.653580
-62.676231
-98.407211
-63.537571
-59.460011
-90.425735
-68.785400
-75.674835
-43.201031
-149.708420
-70.505020
-78.512077
-111.054718
-73.534882
-99.574379
-100.871292
-100.266731
-101.665764
-159.418198
-137.596207
-67.261681
-53.808502
-121.153618
60.573822
87.362068
65.453560
66.412071
41.825108
51.427471
42.245575
67.381523
53.458324
61.004528
43.120121
46.186413
63.628174
-97.476578
-61.924999
-56.135189
-69.336098
-67.617805
-60.834949
-106.890221
-126.619431
-46.345547
-113.347214
-82.529076
-157.597916
-61.606022
-70.127831
-63.968830
-78.199097
-55.042007
-56.426220
-126.403297
-72.405212
-90.166519
-74.469856
-143.296646
74.978653
69.591072
87.586586
61.841785
52.290623
-54.687065
-147.113739
-64.453568
-45.221191
-97.431572
-56.784729
-40.177700
-92.189125
-118.354683
-152.402084
-88.881706
-67.816437
-88.318161
-59.595085
-123.746521
-92.247833
-161.457764
-58.940678
-66.081093
-112.316986
-144.267609
-117.614059
-66.288383
-175.908768
-78.796722
-33.942955
-86.609543
-117.548248
-84.925194
-111.783188
-61.265045
-169.934799
-150.355530
-90.085602
-109.541206
-52.215679
-94.225342
-73.580475
-76.637863
-61.099182
-85.780830
-56.324631
-83.803352
-101.998810
-87.970947
-74.994644
-66.898994
-124.860909
-71.143616
-117.196625
-64.031487
-88.110832
-59.149761
-156.514984
-168.387238
-173.631836
-72.674110
-73.309105
-58.761837
-66.045448
-130.831818
-64.193268
-66.876343
-57.185955
-103.023605
-98.907608
-95.659302
-65.264076
-123.278091
-87.575928
-111.706192
-137.457581
-85.116119
-48.119205
-120.039909
-112.162766
-112.486626
-58.714535
-46.313004
-69.297112
-67.074104
-59.499245
-46.548923
-62.362274
-76.601418
-129.154877
-118.862213
-60.395466
-89.499420
-39.832012
-66.974777
-72.845436
-138.737427
-63.341301
-77.273376
-139.793228
-70.000122
-74.411385
-62.196732
-52.101658
-139.060562
-72.361412
-67.494820
-148.365341
-68.135201
-47.312103
-110.203972
-75.170296
-129.415527
-55.021175
-118.835381
-58.085682
-151.956192
-144.574966
-31.156706
-77.460983
-66.964516
-97.747940
-169.611938
-61.627701
-57.076878
-67.280609
-67.319809
-139.485931
-167.505875
-72.277573
-54.379356
-146.711334
-92.041519
-33.266739
-59.363861
-138.846344
-54.639637
-59.328995
-55.871780
-76.143936
-60.848644
-152.900299
-56.004025
-68.373032
-92.768593
-122.296867
-47.779469
-66.272514
-55.750992
-61.347637
-69.882301
-47.325619
-103.820198
-152.371185
-63.679897
-130.749512
-68.047989
-142.132690
-70.133865
-67.432587
-81.581703
-62.382389
-154.199600
-81.826385
-66.519043
-140.604385
-94.952103
-121.055450
-140.733032
-161.809601
-58.500656
-57.125607
76.343933
53.068062
75.195747
49.042519
51.707363
81.266922
-128.976074
-143.895370
-130.321854
-64.048988
-82.431412
-113.637405
-119.746063
-79.794807
-94.057861
-67.999344
-49.742611
-52.454163
-68.445930
-125.064293
-109.849419
-83.845985
-76.738739
-112.766106
-155.806213
-92.619331
-73.602104
-89.728638
-74.892494
-135.894974
-58.513988
-21.908468
-72.411919
-69.083344
-158.850891
-134.552139
-75.950134
-76.511063
-69.057549
-108.864632
-48.244015
-51.690731
-149.803619
-122.752792
-56.816978
-95.413803
-92.451370
-98.794838
-95.198730
-96.761574
-135.496201
-63.378559
-91.608704
-63.513298
-73.360497
-74.099358
-69.843872
-64.893066
-68.526604
-121.744209
-157.230484
-134.715698
-111.253845
-108.168030
-112.680641
-88.183517
-43.929096
-93.196564
-75.369812
-98.336906
-74.672699
-58.251907
-54.213558
-74.580490
-59.819546
-164.444672
-120.341858
-59.251629
-88.917404
-128.493713
-99.506966
-57.689156
-110.210091
-68.403183
-159.087585
-109.563461
-60.394646
-51.744343
-75.927452
-77.116585
-64.256729
-67.538994
-152.338058
-30.463175
-154.410248
-64.644562
-74.834503
-144.349426
-60.020557
-60.030251
-78.012558
-161.934509
-154.083984
-96.590355
-76.752480
-85.701630
-71.097473
-114.615799
-56.909939
-99.960182
-48.970146
-144.804947
-68.689522
-62.514217
-74.776016
-94.825119
-85.085793
-107.338203
-127.097794
-90.480049
-66.517952
-55.744595
-66.997307
-63.768745
-81.221405
-63.304321
-147.999588
-138.826370
-82.426544
-58.688007
-39.120155
-56.781673
-73.545532
-71.918396
-123.633682
-83.095650
-82.613426
-99.092613
-78.418388
-55.800957
-95.927238
-108.703583
-70.582558
-70.999657
-91.533646
-161.192520
-70.547371
-67.151848
-62.269798
-46.705677
-51.922359
-53.143250
-79.295052
-58.499584
-99.896118
-58.811359
-61.569740
-96.575554
-86.987701
-140.589981
-62.748650
-102.760231
-50.068237
-46.843258
-105.615868
-154.366745
-64.574493
-77.055336
-79.914543
-68.776115
-57.720333
-58.856415
-60.883167
-80.826141
-66.297646
-68.394234
-111.727303
-39.539703
-46.052368
-162.715347
-52.964199
-61.206604
-78.947311
-55.486641
-63.783821
-55.201725
-69.550156
-60.210354
-63.103706
-152.326614
-51.353725
-118.528435
-101.945259
-157.627213
-133.665024
-120.976852
-55.452137
-67.931435
-45.028748
-125.174599
-80.712303
-109.478844
-67.490952
-58.681572
-40.418266
-52.286888
-77.426750
-116.650909
-52.137470
-49.592903
-61.892635
-65.771652
-124.052963
-77.291672
-45.387840
-51.717590
-75.786644
-43.082428
-73.430099
-68.969444
-67.266640
-143.578629
-127.573723
-67.179398
-69.870750
-94.521065
-143.026642
-65.444733
-63.584084
-71.787865
-59.851284
-67.312454
-73.790268
-36.383526
-73.727119
-48.066555
-70.943588
-65.790596
-116.277077
-97.497437
-77.092331
-57.507252
-66.599403
-165.820251
-58.807140
-115.189728
-122.840752
-69.686241
-108.242287
-43.477612
-64.177971
-129.475525
-101.870186
-68.531090
-109.826523
-158.649185
-164.839996
-71.569321
-118.360222
-59.351009
-63.172962
-56.503452
-98.060120
-50.320133
-83.378052
-61.500668
-59.150806
-92.315636
-65.531746
-69.656120
-82.284660
-58.580269
-71.829056
-62.376469
-54.182392
-96.589630
-105.347298
-106.914200
-130.654587
-140.750488
-95.749367
-69.251816
-57.266968
-71.858406
-64.339577
-128.077896
-123.874870
-119.285995
-63.147938
-110.499390
-100.328560
-174.257568
-96.526443
-134.677475
-82.103271
-73.738930
-111.553040
-98.221764
-77.474190
-72.596947
-118.832474
-99.450241
-103.741829
-54.135532
-115.198059
-143.581039
-127.123352
-27.613035
-72.773293
-136.621704
-71.121841
-50.786587
-154.895828
-102.836868
-60.172199
-85.898506
-122.851357
-65.468414
-142.032928
-51.170029
-143.204910
-60.464855
-55.385586
-74.665817
-71.602287
-58.524445
-119.825127
-64.207726
-72.257179
-158.005280
-53.139885
-107.146835
-83.489220
-66.647850
-65.897644
-64.475273
-127.069969
-159.139450
-40.229500
-54.436115
-60.270092
-98.946167
-67.460922
-48.765095
-42.240322
-70.709549
-107.020714
-102.037399
-75.519783
-95.902031
-118.861351
-79.476570
-70.239616
-93.140594
-139.034058
-88.889908
-85.652542
-111.713860
-67.881859
-51.505096
-164.108673
-77.883812
-65.637947
-113.817802
-137.740082
-50.633102
-116.147514
-60.490879
-61.311367
-82.131050
-87.322479
-93.589653
-115.092232
-67.449989
-67.336922
-106.879822
-41.228176
-157.291260
-103.891426
-95.997147
-69.580704
-75.091652
-149.974091
-154.947342
-74.941917
-64.925621
-70.626106
-61.841549
-57.473568
-49.081108
-69.323151
-33.251999
-62.267811
-65.995918
-47.073051
-67.576874
-100.828308
-62.656128
-103.229530
-139.596481
-82.010193
-125.786560
-148.251465
-46.990807
-85.431908
-72.116158
-114.841797
-54.816368
-60.686008
-53.976933
-158.538818
-65.291191
-166.299530
-54.861004
-76.712997
-49.172432
-130.957993
-52.280041
-86.991341
-63.113049
-58.406147
-72.027420
-61.671844
-75.076431
-53.850765
-96.268845
-66.608955
-64.259300
-60.407322
-63.863571
-102.462585
-67.514473
-92.641907
-91.142967
-89.889343
-116.044403
-67.344360
-144.138763
-69.168365
-98.531937
-103.861633
-141.728455
-74.680557
-85.427124
-50.182266
-95.230431
-64.940796
-61.625862
-67.211868
-121.229897
-54.869442
-151.143066
-51.722317
-54.071407
-57.038849
-58.001560
-74.774628
-90.914330
-68.062096
-62.777973
-66.041100
-102.346947
-60.958855
-62.063263
-72.467896
-113.126030
-62.929058
-60.062378
-71.738678
-57.595036
-69.102943
-115.465134
-62.225555
-74.281876
-41.826897
-35.167080
-74.410896
-117.201874
-59.080505
-102.075546
-64.736435
-82.409615
-31.168867
-56.542557
-129.149261
-108.034431
-145.595169
-80.513977
-56.894268
-91.006149
-93.573372
-50.393967
-64.836151
-70.271980
-66.397606
-111.196861
-137.927826
-91.327148
-40.507252
-80.218849
-71.252838
-113.727623
-68.465080
-135.796768
178.313431
-145.956955
-106.900558
-113.321671
-95.505936
-105.123421
-48.741634
-90.960243
-108.647118
-62.174942
-52.313927
-154.295761
-64.994171
-102.199272
-91.947441
-88.069023
-128.951645
-167.961823
-105.218628
-56.767956
-67.921066
-72.415115
-127.820824
-60.845165
-107.955284
-75.408981
-55.713882
-61.839397
-58.327702
-80.991669
-75.041550
-67.266182
-58.472569
-49.677940
-96.086998
-86.643875
-148.113113
-83.824402
-103.853523
-159.761047
-67.362984
-68.306519
-124.303520
-46.242172
-151.047089
-143.037827
-114.458244
-111.146461
-69.685547
-101.624611
-66.949608
-42.801189
-60.341888
-85.393326
-80.535545
-53.482491
-165.868683
-141.980759
-65.414413
-160.747330
-54.120090
-77.618935
-52.809357
-59.923439
-113.648300
-62.136105
-78.865875
-125.652496
-83.323250
-86.998695
-136.395615
-62.497875
-121.351456
-103.748116
-150.060638
-158.250412
-58.294376
-63.749302
-78.455696
-64.372261
-133.576767
-115.034508
-91.869766
-104.837997
-71.662720
-66.796387
-56.679317
-77.786957
-75.516266
-145.770020
-79.202400
-63.376545
-86.813423
-179.286713
-100.870995
-97.649506
-88.631348
-104.773552
-87.220116
-124.097946
51.733604
76.696114
-39.040894
-71.886887
-57.400444
-49.078091
-148.312119
-60.273998
-70.201538
-108.224617
-146.025787
-143.393341
-122.293106
-54.729534
-58.767559
-149.495819
-157.979004
-102.362007
-67.859734
-87.012711
-87.715172
-76.683510
-88.366722
-56.099560
-134.738541
-97.472160
-123.004776
-105.491829
-49.458340
-143.770508
-118.964455
-44.866264
-51.337460
-75.017303
-141.491760
-69.557320
-81.654945
-93.846397
-156.411835
-56.565868
-72.103226
-74.735191
-54.811337
-62.427155
-66.015175
-138.260269
-80.916626
-66.329872
51.478443
56.292549
-116.361748
-75.873070
-86.234009
-93.608994
-69.553474
-66.147400
-56.138367
-52.402428
-124.986580
-118.830193
-46.275513
-100.737427
-143.778809
-63.007343
-91.373947
-159.128265
-102.450699
-64.745132
-134.935928
-85.605331
-114.843040
-125.078857
-100.759758
-29.197865
-77.381714
-110.682472
-57.705772
-49.851788
-76.063896
-138.094254
-61.794277
-57.286827
-79.646324
-45.340290
-116.605827
-74.261047
-128.361755
-99.459106
179.067490
-38.707272
-132.788605
-86.950958
-58.156933
-130.629333
-101.578377
-57.747997
-62.956554
-71.495018
-22.124567
-68.419060
-63.909409
-58.378128
-136.805679
-108.949234
-59.965855
-77.622581
-150.896164
-55.349262
-92.913040
-160.626404
-108.285324
-63.232727
-68.716354
-79.607033
-44.295708
-72.508331
-78.089355
-99.098137
-64.337563
-54.152546
-71.686302
-64.165443
-60.398525
-146.581284
-71.086815
-58.067657
-152.500565
-47.959835
-77.585510
-139.701874
-75.534447
-88.746338
-63.445690
169.750275
-127.939972
-65.482849
-114.406960
-43.212582
-50.309578
-56.113625
-168.742538
-95.404373
-178.649399
-88.913994
46.417168
54.986759
61.356796
-67.830910
-67.857635
-56.939045
-79.492851
-64.917381
-107.383972
-63.964474
-67.748680
-117.779953
-90.814713
-70.532814
-137.803162
-89.379257
-83.147621
-125.818336
-128.721771
-108.449448
-76.797874
-65.569595
-167.993057
-97.528023
-93.395752
-76.062599
-83.611542
-112.780525
-149.952789
-118.992737
-60.134369
-60.624348
-99.444107
-159.717026
-53.253506
-87.299057
-91.012497
-66.898750
-151.827332
-140.965103
-102.328911
-121.750687
-71.938843
-89.694702
-87.021584
-70.236092
-103.402969
-111.045074
-138.609604
-105.320381
-90.395981
-67.845245
-58.387672
-140.347961
-43.280392
-78.065193
-65.838966
-72.416748
-65.185905
-138.689026
-54.058651
-59.734993
-135.713043
-75.551048
-60.106152
-64.380264
-92.237831
-107.119774
-57.088451
-121.125832
-59.384270
-47.087570
-63.011509
-63.391235
-66.221710
-47.119656
-154.898819
-56.854099
-79.272240
-99.780762
-127.635406
-108.799644
-55.999054
165.857605
-128.779144
-58.555832
-100.142914
-77.921715
-88.830139
-115.821098
-64.899094
-73.232201
-58.176571
-62.507683
-69.179665
-62.577911
-57.648952
-69.281914
-53.960327
-160.188736
-120.789238
-85.072456
-128.787994
0.783097
-74.166229
-74.863968
-53.589737
-46.570934
-26.197186
-45.992420
-94.770813
-77.615196
-84.138161
-90.406265
-48.248787
-111.800781
-75.510780
-90.597778
-69.526360
-90.465431
-122.972893
-97.313240
-73.257668
-72.770233
-50.005772
-72.812134
-61.185841
-83.807953
-75.197586
-102.662956
-62.383926
-147.286316
-98.828857
-48.919987
-151.485901
-97.284851
-38.436886
-43.605900
-57.493305
-93.812477
-130.135559
-77.216576
-63.198902
-44.657063
-79.348503
-131.863373
-39.923733
-79.025803
-117.085732
-72.095894
-152.625504
-53.420517
-79.990578
-76.424225
-120.552696
-67.018677
-78.687309
-109.144516
-87.634811
-68.080032
-99.586464
-99.954765
-97.608200
-162.387680
-50.246811
-60.660709
-61.778088
-115.589172
-67.908623
-57.480122
-81.487549
-53.948425
-124.273712
-111.212845
-144.842316
-102.893257
-111.600365
-61.611645
-104.117706
-19.409601
-59.972343
-82.508568
-60.046818
-161.253998
-97.712845
-68.602921
-49.580189
-60.527821
-147.685242
-125.744499
-31.934784
-66.598419
-64.796402
-82.523323
-51.019135
-83.026016
-62.364677
-84.537270
-137.611099
-99.030334
-161.842926
-65.736534
-82.885948
-76.743950
-79.263702
-89.509285
-174.213821
-113.036598
-144.215012
-115.277443
-77.515175
-59.356548
-63.997852
-117.690369
-78.366646
-113.601097
-93.860397
-94.626091
-98.013962
-159.004089
-62.508343
-84.470123
-59.585453
-49.007301
-124.685776
-62.799664
-90.195686
-65.247093
-74.259773
-57.070103
-60.965069
-57.674332
-53.153580
-59.830269
-84.756279
-154.085205
-100.868591
-57.495640
-123.881279
-56.966606
-85.727013
75.158630
37.238472
75.707222
61.108345
-61.617306
-155.829849
-49.572388
-65.848381
-68.955055
-124.749298
-121.262077
-64.444946
-155.594467
-92.927483
-47.885731
-74.675667
-147.121353
-46.198555
-41.050491
-95.393532
-98.934418
-101.833122
-125.436295
-82.764069
-115.202599
-71.171822
-97.770042
-130.627502
-76.732246
-67.332756
-93.760445
-34.724995
-117.848419
-37.956547
-57.635040
-59.542137
-101.233940
-61.602600
-63.917747
-90.623978
-168.432022
-156.903992
-115.482468
-108.481224
-103.259781
-160.387589
-67.376305
-47.925941
-118.104958
-116.762436
-68.411011
-63.901325
-97.080238
-89.652786
-113.607071
-79.114540
-52.681404
-69.971756
-151.933105
-44.813103
-58.813396
-24.709574
-90.771652
-116.759644
-87.787491
-86.340996
-66.382629
-157.985107
-59.960842
-81.264915
173.756744
-107.611084
-149.516113
-80.539886
-67.021217
-52.932526
-82.868523
-149.661728
-48.421616
2.610520
-78.335808
-149.534027
-156.659515
-69.005745
-58.759281
-86.082626
-85.607155
-75.645287
-69.163246
-71.866005
-125.136353
-68.640289
-90.224983
-148.055954
-52.803944
-160.286621
-132.130463
-78.199242
-154.602005
-63.463676
-58.222511
-113.454384
-69.207542
-62.454769
-84.175995
-60.683681
-73.495628
-66.765694
-82.179092
-124.983536
-119.107262
-143.293045
171.018997
-81.569855
-66.581352
-58.173027
-113.405312
-160.025681
-153.501724
-69.803185
-151.938171
-69.312798
-70.621635
-96.744232
-128.478989
-126.242775
-68.833717
-71.853333
-47.680180
-149.028244
-57.655804
-47.768894
-147.791397
-111.893242
-103.407104
-120.794159
-142.881638
-123.507271
-76.088661
-122.204300
-65.208389
-44.476585
-77.517632
-75.998917
-52.638916
-63.618938
-71.866615
-111.779495
-75.284279
-71.250031
-96.574509
-54.715977
-63.475266
-87.790260
-90.441086
-63.873268
-61.264950
-83.892387
-87.910370
-143.863312
-55.499142
-55.705738
58.193790
49.844872
-83.843910
-80.552208
-131.384094
-61.395912
-148.837006
-52.082611
-70.699173
-63.137718
-65.887779
-60.967445
-63.217899
-57.388893
-42.329632
-50.635456
-80.017578
-150.825500
-120.271194
-72.649139
-67.314491
-64.316658
-79.440666
-146.311981
-67.286369
-73.291901
-51.509735
-114.794479
-108.104485
-58.711449
-61.602219
-81.328659
-58.648018
-66.419395
-161.124802
-55.416512
-64.032883
-53.788082
-135.742996
-84.870857
-108.248466
-72.180252
-61.461311
-28.656109
-152.576096
-64.747360
-42.268581
-60.710739
-105.869492
-93.471443
-116.288147
-116.908875
-144.932159
-95.852783
-78.432999
-102.001244
-64.550888
-61.229527
-103.464790
-125.456619
-163.738174
-60.902027
-142.615097
-158.810516
-71.989029
-81.647736
-140.794632
-155.960388
-65.822289
-77.522850
-64.981308
-70.565231
-60.093666
-73.765175
-60.136227
-153.620560
-55.076576
-69.687531
-153.320984
-107.834328
-50.000092
-63.466927
-62.173992
-57.311096
-91.026093
-61.772091
-59.966263
-58.581894
-46.069706
-77.353889
-120.105698
-62.228928
-94.680809
-91.649368
-91.336792
-68.656227
-91.707939
-105.595284
-79.830368
-85.543961
-54.577148
-82.449982
-55.127712
-43.279701
-142.767349
-89.451836
-68.853828
-56.189838
-51.916882
-58.047543
-126.251999
-62.708057
-65.755638
-123.115204
-102.793877
-111.601044
-97.436798
-58.618443
-83.369789
-105.044868
-117.582573
-105.201828
-75.465706
-75.576981
-72.801575
-140.942230
-102.248962
-52.967686
-115.985161
-155.716217
-57.659580
-55.796196
-54.599567
-67.273865
-121.922096
-48.824371
-77.195999
-118.043968
-138.337448
-52.100342
-54.015419
-119.262527
-65.361305
-148.234253
-105.805542
-70.535866
-66.617661
-67.243362
-43.183105
-76.962769
-42.824524
-73.455482
-131.261383
-95.784149
-115.857460
-55.749516
-108.788803
-68.798080
-106.538887
-108.458511
-153.121719
65.232040
-65.693909
-130.774689
-65.836357
-75.992767
-46.856373
-120.935104
-128.147751
-105.281624
-62.568520
-59.153183
-73.633682
-65.845818
-140.880188
-32.159382
-128.246124
-63.987701
-58.803383
-63.663227
-67.737587
-60.614758
-95.904305
-83.945557
-24.257513
-129.691025
-87.043007
-70.100182
-62.995918
-160.458832
-145.151321
-63.081226
-37.908585
-65.466690
-54.214634
-44.534096
-148.370605
-63.825027
-39.926270
-59.646809
-117.254135
-61.154507
-60.439644
-152.171158
-40.107571
-68.352066
-67.249321
-62.759708
-158.197189
-90.949097
-70.485878
-74.951698
-82.854126
-68.694756
-73.995392
-72.171600
-158.502563
-79.575211
-61.779919
-82.547195
-80.571602
-120.177254
-102.889549
-51.744911
-53.198311
-60.055717
-96.166176
-42.876457
-86.530701
-92.112503
-86.285370
-104.931122
-168.796234
-147.552368
-71.070694
-117.901230
-130.862152
-69.968575
-63.594097
-92.575882
-57.343472
-77.252632
-61.708500
-132.645401
-57.386883
-111.411110
-61.917156
-120.266800
-68.004631
-110.948753
-106.750778
-83.688454
-125.291824
-112.889000
-66.131187
-37.935642
-40.816921
-34.613186
-115.252579
-50.169212
-50.066044
-121.353546
-89.256523
-70.090179
76.298561
79.156509
86.178215
101.249397
43.113369
43.676205
48.836151
83.003822
55.118828
79.634605
70.813858
83.050774
45.102013
-103.139328
-146.936127
-89.874237
-79.468269
-79.186775
-47.346252
-31.188948
-58.671623
176.232346
-104.136131
-119.983551
-65.218971
-100.296997
-75.816788
-95.384605
-155.934753
-120.149277
-68.902946
-101.341331
-98.027626
-90.435921
-71.473152
-97.295723
-96.466522
-72.289185
-56.556538
-65.351311
-66.712982
-83.921967
-116.781609
-62.724957
-85.133247
-80.922058
-154.131271
-117.269615
-42.210350
-52.463669
-147.260193
79.156303
43.359936
-90.436531
-59.365448
-155.244110
-149.291733
-95.470757
-123.910866
-58.446301
-91.151337
-62.583580
-79.072113
-58.782410
-70.046600
-67.945023
-70.635231
-50.004963
-71.198418
-92.296028
-98.292091
-113.093925
-66.297668
-101.670471
-166.462936
-68.545311
-164.515686
-62.325199
-59.159836
-72.494843
-93.385872
-60.942635
-119.679604
-129.234634
-66.961746
-36.592930
-87.883736
-134.099075
64.833153
-97.779846
-63.219360
-47.361057
-48.759674
-51.503819
-68.171440
-138.509506
-139.598083
-34.764458
-70.826149
-141.382660
-77.789711
-58.936516
-136.752380
-156.695419
-91.898102
-111.043289
-64.853455
-79.415283
-59.082512
-131.367310
-64.373001
-70.671432
-86.006569
-52.120190
-142.983276
-84.288734
-79.570374
-35.899921
-54.360413
-107.073456
-67.306320
-151.291153
-79.434822
-156.182526
-72.303726
-53.389442
-58.447666
-51.218414
-56.821075
-66.130196
-62.075371
-77.498528
-63.650093
-83.678513
-59.146847
-87.050682
-92.648338
-67.684441
-106.401436
-63.721004
-164.857895
-164.454361
-71.405663
-77.037842
-66.666115
-99.262604
-73.199165
-80.463493
-105.871552
-61.692753
-73.575920
-60.745541
-103.903671
-72.560310
-63.524929
-42.888062
-53.788906
-140.126205
-66.829323
-44.151592
-80.045609
-49.511528
-135.740173
-110.104401
-109.121742
-97.186134
-63.928288
-61.685524
-79.264771
-73.044640
-79.417061
-77.071724
-130.514206
-36.033325
-100.041191
-68.276825
-48.317871
-59.603336
-55.173866
-55.500927
-69.685806
-99.901604
-69.527824
-72.755119
-149.009598
-72.636993
-55.205765
-69.096321
-60.964272
-58.736153
-122.910065
-150.903656
-44.789101
-62.005764
-46.011913
-64.418892
-163.977081
-90.555656
-147.460358
-150.409760
-60.748375
-122.729683
-60.051376
-60.896263
-61.794003
-82.222336
-62.784706
-66.552658
-63.201294
-85.758385
-134.270264
-55.575069
-96.070427
-85.457100
-107.239677
-126.353737
-79.701744
-147.479797
-162.565689
-152.729660
-88.190109
-72.947556
-147.571808
-53.243252
-88.478966
-62.406109
-91.530449
-154.265488
-154.795395
-143.788330
-75.550095
-68.177856
-141.274216
-44.189507
-64.552673
-117.769516
-68.940422
-112.488419
-67.201408
-77.033981
-40.778416
-118.947830
-67.687050
-94.007622
-125.326530
-137.153366
-89.285233
-57.080147
-90.051346
-93.911957
-91.692917
-94.540207
-88.222557
-132.457108
-92.366867
-88.717049
-60.209522
-120.918259
-100.146774
-155.095947
-70.650864
-72.133484
-104.501503
-68.785728
-50.719913
-59.447735
-117.804298
-58.681252
-59.537357
-55.518570
-109.481354
-63.686321
-75.223671
-99.552567
-59.967758
-53.480076
-130.680664
-54.775497
-129.040543
-64.490822
-24.365971
-73.029175
-53.051552
-67.052666
-72.150414
-133.159668
-107.732689
-140.310745
-58.713600
-68.114784
-54.264431
-76.349258
-81.432190
-130.319901
-44.526493
-69.028519
-59.375950
-51.127041
-95.303139
-52.544949
-125.622391
-80.113998
-55.720390
-62.161980
-56.489090
-52.939655
-97.965492
-102.370132
-57.580635
179.518265
-126.957893
-114.498199
-74.219124
-89.095123
-126.993698
-75.613144
-122.712524
-69.474815
-75.304001
-77.453354
-56.488453
-48.774296
-74.879425
-58.899818
-62.908772
-113.624878
-55.303436
-117.770531
-71.459816
-120.824181
-152.225372
-105.505203
-53.907772
-54.917000
-144.324768
-100.477539
-95.689423
-90.940399
-58.499527
-92.659729
-166.718918
-59.258152
-46.406384
-77.013512
-73.715652
-59.036770
-150.701355
-66.789299
-50.139843
-98.513969
-69.461243
-86.061302
-84.195496
-149.440506
-104.409157
-117.067291
-46.546944
-96.710388
-65.401337
-78.479523
-67.743973
-60.926594
-101.761520
-72.384384
-72.781906
-124.319901
-68.684479
-86.829529
-38.718231
-64.467674
57.915493
80.899521
68.854530
60.344692
76.867317
-25.368773
-163.455399
-135.794235
-67.960587
-62.137138
-163.051987
-107.975533
-105.139038
-106.812408
-63.120686
-91.483505
-67.960342
-58.807381
-71.572411
-102.381691
-90.863022
-104.001671
-52.652092
-83.610786
-55.404911
-71.360710
-77.917206
-53.375248
-87.707901
-65.720482
-60.288326
-51.146835
-102.419189
-90.589523
-55.737068
-73.805794
-70.233063
-58.044743
-112.145500
-71.716423
-17.044231
-91.618599
-59.828281
-145.651733
-78.794899
-50.321571
-115.712059
-169.465088
-79.363419
-62.942101
-98.946404
-113.671799
-105.852867
-126.442093
-87.204063
-73.870667
-96.274918
-68.932503
-66.600288
-105.197441
-89.153938
-119.992004
-62.619362
-71.650429
-59.701466
-26.352135
-51.647518
-114.382584
-77.514206
-66.352470
-49.739544
-64.121208
-52.139904
-96.829323
-41.100193
-132.102402
-68.199287
-134.138184
-67.914780
-156.928177
-86.406128
-61.913639
-164.379532
-93.939224
-81.173424
-94.583023
-52.836834
-82.980026
-38.404472
-53.946575
-91.889534
-107.852959
-66.403549
-152.574799
-61.862297
-91.810104
-113.582596
-58.476532
-96.041298
-150.247253
-98.798805
-51.614250
-62.657761
-64.222717
-28.602610
-82.992508
-65.387520
-52.393513
-158.284317
-70.418800
-81.507515
-93.581612
-101.835381
-114.801254
-121.363602
-146.099136
-78.568123
-99.942291
-104.755562
-101.369858
-52.909946
-59.744366
-149.411621
-66.033867
-93.665909
-93.802948
-95.127617
-142.318726
-74.756844
-141.729340
-59.330647
-87.790154
-68.701210
-67.712219
-82.532913
-62.274902
-58.528152
-125.316452
-67.453796
-65.949356
-154.224258
-80.896576
-121.989632
-77.493607
-70.897049
-84.668564
-142.907608
-84.439507
-56.215584
-160.005066
-76.335251
-140.707809
-49.226818
-61.283546
-56.147606
-164.750412
-65.963120
-79.767097
-149.219162
-53.546070
-93.784149
-54.330585
-103.197174
-61.108810
-151.423950
-30.156813
-112.012268
-84.048584
-37.491554
-89.362587
-71.608559
-165.318115
-74.995804
-58.017708
-89.302711
-93.405891
-66.237740
-63.712925
-97.643692
-39.707054
-47.141075
-101.697517
-90.753571
-68.510056
-65.329597
-76.678253
-71.389305
-135.536758
-100.476311
-62.726952
-85.046288
-59.172630
-41.873859
-50.652958
-144.629318
-89.111023
-67.473083
-34.070053
-62.557972
-82.808372
-119.613174
-62.607410
-65.495583
-52.750587
-55.393085
-60.976765
-62.869373
-88.460831
-91.810768
-60.601753
-35.720322
-154.304520
-51.942238
-108.609573
-60.293301
-174.178741
-125.254692
-55.902359
-66.611488
-57.217773
-63.147057
-129.568283
-136.416351
-55.524521
-67.269890
-62.604328
-55.056736
-108.972809
-74.914970
-72.584648
-115.986771
-36.118740
-85.442352
-74.257782
-154.004822
-59.112640
-74.228081
-97.050095
-64.825119
-87.875893
-56.573273
-58.925262
-96.853233
-66.085999
-87.732574
-45.212826
-141.083298
-55.903282
-84.000145
-82.360123
-43.847923
-68.803032
-69.623016
-53.111301
-124.218674
-57.350212
-43.033737
-78.577507
-36.844276
-73.769653
-72.587540
-64.134995
-64.764175
-90.042976
-66.237671
-129.064529
-68.690765
-85.758224
-156.753296
-92.916908
-86.737045
-56.511314
-61.167782
-45.926037
-137.917419
-94.585732
-55.322422
-84.663116
-58.786758
-65.111107
-123.709801
-53.691887
-131.351334
-74.554863
-63.245491
-61.733841
-50.354469
-103.958282
-73.046684
-137.216660
-78.384254
-62.244255
-38.626602
-89.008705
-87.945709
-74.317070
-69.059914
-103.862740
-58.274139
-95.056595
-139.803070
-151.595764
-104.747849
-45.984917
-52.446918
-107.208839
-41.809288
-71.378708
-70.657852
-151.837814
-73.638168
-62.110096
-52.720989
-159.381821
-55.082180
-62.030258
-54.880100
-155.111450
-94.527596
-52.082691
-93.364594
-65.821030
-179.619476
-132.874146
-55.933998
-78.973511
-156.079895
-95.873901
-82.352585
-95.276222
-88.515862
-86.226547
-97.406563
-82.215706
-42.158283
-68.057808
-76.367599
-124.224113
-60.820808
-77.369965
-70.785309
-105.321487
-127.867401
-55.382565
-74.205154
-59.189659
-45.756271
-115.374290
-99.445763
-92.188271
-88.364288
-105.917305
-84.598961
-71.139473
-75.369667
-100.531120
-86.623955
-59.142097
-73.883133
-113.674576
-68.432304
-66.732903
-60.269989
-30.578100
-79.279778
-75.855873
-92.322296
-113.113495
-95.838470
-148.118439
-55.605701
-130.012833
-158.072372
-76.411957
-61.791283
-145.262833
-68.723251
53.394226
64.206375
52.265896
81.930458
78.053833
-141.003952
-65.017357
-90.714607
-79.651436
-84.118538
-99.090431
-55.012012
-48.805843
-58.544254
-71.739822
-99.710548
-59.144489
-87.307701
-93.098671
-48.133987
-50.442066
-160.744263
-48.423832
-154.704330
-156.162521
-98.043274
-87.946289
-159.426041
-153.163895
-118.315453
-118.960388
-102.695885
-58.462570
-76.028297
-69.965904
-62.342861
-86.483849
-70.220421
-53.506207
-95.429558
-102.774460
-61.430191
-93.066948
-62.560745
-54.338730
-83.958099
-52.634659
-41.334965
-149.737869
-68.720802
-57.255592
-59.083641
-126.516190
-74.658379
-65.582420
-56.700394
-83.799271
-77.066002
-156.258270
-146.023010
-131.344818
-140.301834
-79.887299
-61.462669
-78.437263
-157.252853
-60.958881
-67.603928
-87.325706
-54.741779
-66.270729
-148.389969
-58.027905
-36.563454
-64.216118
-137.259155
-56.879986
-164.093750
-155.182816
-93.449181
-96.005814
-57.173725
-81.066872
-94.871124
-57.961460
-72.271446
-76.371132
-66.748024
-84.754494
-78.972855
-63.132622
-63.083405
-80.119370
-147.620789
-146.691391
-54.406330
-68.919472
-92.835518
-121.912285
-125.867798
-45.801048
-59.363495
-44.789181
-67.678062
-47.672394
177.726852
-61.130627
-61.327160
-58.592010
-159.401169
-129.918640
-59.867710
-122.683167
-83.498451
-82.190117
-100.476013
-145.606323
-125.650558
-77.822052
-79.713203
-58.961391
-85.856766
-84.536568
-111.157410
-54.287018
-122.670433
-58.509098
-68.849396
-57.473892
-52.276276
-46.150604
-72.177841
-153.438278
-69.736435
-135.966782
-96.362526
-118.463890
-69.681793
-65.447044
-45.915123
-75.504478
-72.275612
-63.342167
-73.808800
-160.090912
-141.524857
-80.188454
-134.813126
-84.033081
-28.325695
-117.328407
-59.940044
-103.391655
-63.072441
-68.129486
-63.660599
-58.725773
-54.333179
-40.586414
-110.696243
-68.402451
-74.370918
-58.500122
-76.660088
-116.405785
-49.470306
-62.910984
-71.618820
-55.277546
-56.647739
-91.212311
-30.653017
-63.290913
-62.584431
-55.694939
-137.584869
-96.890305
-60.284584
-88.106590
-107.828316
-119.407234
-153.758194
-64.008553
-72.289139
-114.869568
-59.233372
-76.984940
-150.514877
-75.152115
-96.356613
-153.559235
-107.454147
-93.311241
-146.667709
-62.178024
-126.805038
-79.998596
-64.025116
-41.820255
-83.796776
-151.119644
-65.535828
-165.399185
-59.766529
-79.154671
-61.185215
-62.155293
41.444336
75.022385
-72.035652
-27.736645
-54.165211
-158.737259
-60.011452
-58.183674
-60.211857
-59.427990
-138.188873
-36.608173
-45.652355
-50.635315
-37.028034
-48.579830
-61.337212
-160.013031
-70.373032
-36.106754
-41.193970
-53.189468
-65.124619
-124.934044
-92.309006
-56.283009
-44.564106
-43.551544
-60.192062
-45.889702
-67.253403
-70.864449
-81.361801
-65.427498
-97.876122
-72.513435
-54.795403
-57.555817
-100.929420
-43.825829
-69.320068
-92.247276
-81.127129
-25.046791
-90.517700
-116.792992
-65.488258
-52.919632
-55.065639
-93.745850
-52.690605
-129.640213
-87.625465
-134.614944
-70.493813
-49.874844
-67.098610
-126.848747
-62.131107
-49.007065
-59.643974
-154.212280
-58.063908
-59.020203
-57.248905
-75.144043
-123.561943
-159.998840
-165.027695
-96.676224
-61.099937
-98.157433
-105.218941
-113.507629
-93.242622
-158.219833
-58.101521
-57.828854
-108.442078
-74.422585
-60.550060
-51.237541
-75.810005
-116.557182
-37.569237
-47.450478
-141.172806
-111.705925
-86.797287
-130.197098
-160.132416
-60.817284
-94.920776
-78.816544
-151.971252
-67.354156
-61.291504
-57.875961
-67.582832
-52.168339
-58.971016
-67.292244
-103.813004
-94.128334
-97.709991
-82.429199
-113.016541
-88.997360
-112.463570
-81.876038
-116.602562
-55.547691
-151.930511
-71.734116
-118.889862
-59.760292
-112.831001
-101.536713
-50.528000
-77.838882
-55.191891
-65.376938
-123.803398
-118.852661
-65.529579
-124.914833
-72.420097
-71.228035
-83.530457
-52.614845
-56.512604
-57.258965
-66.239845
-65.961281
-105.856895
-60.788380
-76.229698
-71.563629
-68.381165
-62.302361
-58.946918
-48.489880
-69.574112
-59.591698
-74.613731
-151.651306
-43.462234
-63.685562
-97.963478
-59.548790
-125.114227
-72.400238
-69.265083
-77.516479
-83.381546
-105.781265
-149.606659
-108.230995
-163.564163
-157.802872
-63.782906
-55.860050
-115.239601
-35.917027
-91.184921
-164.415649
-82.193405
-122.448975
-56.255127
-59.144676
-162.361069
-155.479584
-127.097466
-96.313438
-121.779892
-49.243732
-66.563629
-83.563202
-61.725029
-56.249329
-32.947140
-81.830421
-83.372360
-148.864822
-100.593681
62.342823
-44.920116
-90.054611
-75.872314
-81.907585
-69.056541
-68.501205
-61.128372
-110.858543
-59.083450
-98.167603
-93.481651
-160.056122
-154.872177
-71.503906
-63.319614
-140.816635
-97.923241
-66.091217
-72.648605
-56.317135
-62.251865
-137.168182
-62.684399
-45.426323
-59.964878
-114.123238
-161.565979
-68.374901
-71.333870
-159.086349
-126.790543
-94.477257
-122.297371
-64.469841
-108.837418
-69.379440
-51.786530
-130.975128
-108.140976
-111.768250
-101.220337
-135.292892
-73.536285
-48.357738
-145.429657
-74.489761
-70.920677
-72.528610
-73.404297
-140.970291
-88.489265
-35.332062
-80.137909
-123.701180
-29.966925
-25.090830
-74.502129
-100.205276
-68.750259
-88.770729
-119.660751
-131.915695
-90.895866
-57.339878
-102.268143
-66.401733
-57.864159
-64.441345
-78.192558
-55.644115
-45.950325
-49.447769
-79.280472
-138.327209
-101.727043
-63.041176
-89.582947
47.397480
-158.183029
-99.915100
-98.698540
-78.177483
-47.502003
-80.452492
-62.877598
-78.935051
-80.020027
-97.323540
-65.697945
-59.054947
-88.434196
-57.782967
-59.036205
-53.022064
-88.723076
-177.127228
-136.067398
-54.930767
-127.492592
-86.774513
-83.449738
-47.502567
-73.748512
-158.518707
-88.044518
-80.904572
-55.767529
-85.433571
-154.025742
-83.467133
-156.704910
-131.429932
-56.540630
-150.317719
-72.950104
-72.544319
-55.002594
-68.294167
-138.330704
-35.926937
-43.621487
-101.602013
-64.738594
-78.087921
-68.645462
-65.349419
-32.381462
-56.830933
-49.486694
-100.433243
-61.750076
-146.130447
-70.239113
-65.637993
-59.607876
-36.373226
-164.356903
-64.488953
-92.644760
-81.354965
-121.447380
-54.272144
-66.049927
-59.617561
-39.381241
-79.851921
-52.323082
-54.463562
-63.650105
-81.041306
-152.595230
41.829655
64.238319
60.135986
48.631340
49.062901
60.788750
50.860699
-148.547379
-68.836807
-133.593033
-76.200981
-144.481659
-46.134872
-74.748520
-44.289955
-59.168995
-159.549225
-74.164429
-99.305283
-142.043533
-59.092022
-100.726746
-67.356972
-97.836655
-54.248840
-63.751850
-56.757362
-61.283474
-54.004055
-56.158531
-73.205627
-56.176090
-45.849354
-91.724159
-63.548008
-64.285950
-99.980644
-119.911888
-149.334732
-74.085464
-113.893059
-85.175415
-92.731247
-56.765903
-44.319160
-107.166412
-73.548950
-78.582458
-60.340237
-47.887917
-79.964958
-75.946732
-51.807133
-121.648643
-46.522434
-64.876442
-131.181870
-66.753754
-154.181656
-61.187084
-65.431229
-55.738121
-59.140598
-67.711281
-119.250687
-63.687004
-98.913132
-115.030937
-142.460938
-121.031822
-90.539871
-90.721832
-59.828514
-49.220085
-61.973049
-86.056335
-73.348755
-84.226158
-138.777649
-61.465721
-67.147842
-138.761795
-70.284653
-62.483040
-88.976341
-131.897476
-67.833900
-88.941620
-144.467148
-63.014339
-66.836800
-50.878277
-146.848221
-68.431778
-86.395523
-50.053455
-59.612373
-63.363811
-73.417267
-79.211578
-157.724350
-61.485771
-63.820019
-61.463879
38.291271
45.375053
62.871861
-57.770275
-63.489281
-72.820503
-66.478119
-57.724728
-89.119057
-86.063499
-60.877956
-104.227974
-71.095673
-57.040493
-82.968170
-69.513123
-84.505280
-54.952316
-63.307789
-63.774441
-48.417957
-28.938587
-55.136139
-102.260262
-143.660431
-52.549503
-69.261246
-74.358040
-155.642502
-64.437584
-141.974258
-157.279694
-62.293015
-81.634735
-68.016342
-135.826706
-63.274010
88.173035
46.765949
65.855850
49.423534
54.336277
59.978825
40.984837
57.800999
52.351017
70.474899
46.245766
51.586143
55.387745
-133.780182
-63.411186
-152.218704
-83.780029
-106.806160
-113.018196
-58.589775
-47.321423
-154.714630
-110.041985
-158.212204
-119.097481
-113.188713
-61.478748
-52.719460
-65.168526
-146.409393
-118.105164
-68.120300
-67.493668
-50.395405
-85.885155
-81.084946
-117.580620
-62.053261
-60.998928
-138.357269
-49.540668
-127.757797
-80.394379
-53.700264
-112.249809
-48.182594
-137.347168
-77.088577
-57.710121
-76.568604
-155.258331
-58.875816
-61.075752
-27.914211
-65.802696
-84.756561
-69.290550
-149.977661
-40.720470
-56.034363
-149.727341
-83.067711
-63.894573
-61.772213
-73.419792
-78.132385
-117.469864
-60.706970
-154.579926
-87.099884
-40.824604
-66.386101
-61.144573
-63.923531
-70.006180
-76.209549
-148.785660
-54.254368
-59.313606
-61.940899
-149.073257
-44.488892
-73.314934
-90.271347
-84.175835
-84.080338
-102.226067
-90.534721
-64.108635
-61.169052
-148.264389
-145.224731
-146.931442
-37.945576
-57.166740
-96.978745
-99.071068
-164.385223
-61.096542
-132.521667
-163.337997
-139.266708
-85.587471
-142.969040
-66.905258
-82.345627
-166.554596
-112.910019
-120.997284
-68.563057
-66.341766
-128.921371
-47.519955
-75.457191
-98.104179
-65.551842
-95.732727
-97.944664
-41.067966
-149.643585
-121.391678
-96.209419
-67.193001
-41.865700
-39.681213
-54.810078
-52.642925
-64.263916
-57.458969
-137.062119
-132.702866
45.525925
84.358795
-121.233650
-92.588882
-65.620140
-74.189003
-51.840229
-144.081360
-55.474041
-57.369740
-53.370983
-100.733101
-105.451317
-67.551308
-165.777695
68.201988
78.197792
52.645290
64.702072
54.121853
-72.446655
-64.989532
-77.172554
-75.157967
-62.475636
-95.141685
-58.070702
-151.895035
-67.737305
-69.251404
-112.357399
-49.917984
-147.936768
-55.448826
-60.961559
-129.921478
-125.137306
-69.465485
-73.488350
-58.798645
-67.241341
-172.309219
-70.413315
-86.560570
-83.222626
-161.069794
-81.139366
-56.571835
-96.674423
-153.762375
-62.365047
-46.880074
-107.751190
-75.477211
-149.873230
-119.545982
-106.227173
-83.230019
-93.096451
-77.381813
-93.537071
-64.513275
-77.222473
-95.979538
-70.014923
-109.655518
-53.275906
-80.924042
-119.857765
-40.052723
-68.467934
-40.477970
-83.956879
-55.808048
-157.160828
165.927856
-77.124664
-60.170704
-64.279251
-62.342133
-53.794178
-85.162254
-77.453667
-60.863285
-60.038143
-151.100189
-58.065647
-102.474220
-60.080704
-74.119621
-58.209518
-84.000053
-64.925598
-102.789711
-55.838997
-61.471066
-68.040901
-80.719727
-69.511215
-68.003754
-63.702637
-61.684822
-80.208611
77.291260
-55.187706
-65.230858
-141.077927
-149.947205
-75.268379
-59.489414
-150.136826
-77.788681
-68.598145
-139.403732
-163.594543
-65.603485
-49.733173
-55.927395
-80.084114
-129.647263
-92.356140
-57.100216
-67.939255
-58.310047
-76.696381
-156.142273
-59.877163
-74.243568
-59.612133
-63.356380
-99.763695
-101.842155
-86.975533
-60.492714
-89.162872
-111.487228
-68.201187
-103.907188
-129.391891
-97.720947
-63.328808
-77.470322
-100.235550
-115.973694
-159.248322
-96.824348
-87.225189
-66.238350
-130.890213
-60.720257
-92.375175
-68.589348
-100.428955
-59.248287
-133.329788
-51.774708
-96.909081
-71.817055
-111.084305
-81.068703
-148.151230
-79.187813
-92.896057
-92.312088
-97.757660
-95.310707
-61.695763
-51.958805
-111.192322
-44.589458
-81.908890
-107.457169
-121.677299
-65.115143
-130.666351
-84.120583
-34.094212
-62.153770
-118.530563
-30.487503
-150.253159
-57.427101
-112.782906
-71.480919
-94.362076
-99.239563
-102.473518
-110.157043
-79.912643
-153.691986
-71.864166
-150.335358
47.301987
59.132919
57.368271
162.203796
-90.409927
-75.666435
-82.457954
-126.462746
-47.360596
-97.821495
-129.964615
-92.358093
-87.865166
-81.230904
-145.253036
-161.853226
-141.268494
-157.758270
-150.048599
-99.220963
-47.952511
-75.553688
-70.088081
-108.418472
-66.417427
-101.646591
-59.928631
-116.539307
-102.569122
-67.931282
-107.380287
-117.778946
-91.496796
-46.116505
-101.751892
-36.926865
-56.891731
-33.902946
-92.196976
-67.615211
-96.103653
-51.166187
-65.211121
-79.131912
-63.225990
-45.091843
-87.652611
-73.064964
-51.472347
-48.220711
-120.712234
-153.389023
-96.175667
-114.220062
-94.492134
-122.683022
-43.770466
-149.008835
-89.373390
-92.317139
-153.670639
-144.967850
-29.116863
-99.902946
-72.091904
-121.140228
-89.554741
-115.978546
-157.972687
-96.904297
-76.996025
-158.843719
-112.732552
-71.784096
-87.107704
-59.244511
-85.278175
-55.996994
-77.867813
-19.770691
-70.948326
-92.162186
-83.634384
-62.091621
-134.944534
-72.610558
-104.205215
-93.066330
-141.613358
-60.917759
-64.959328
-92.345573
-56.550415
-65.415154
-50.493904
-62.560303
-75.750206
-62.257378
-81.107040
-59.892246
-87.454468
-120.236732
-91.301254
-93.047653
-105.815689
-106.534592
-84.689461
-118.502708
-56.913017
-120.822540
-134.486542
-151.646317
-68.794724
-83.148865
-62.018066
-143.888855
-119.886589
-70.220146
-63.512722
-80.857422
-71.012489
-48.910709
-48.679760
-52.163830
-144.029694
-153.921951
-63.136475
-116.387978
-64.751976
-121.654388
-53.614334
-71.209122
-159.584473
-73.023186
-77.845993
-95.606903
-110.532394
-112.652695
-90.590889
-111.035248
-89.983185
-78.152519
-109.681557
-113.725021
-106.679260
-137.141617
-92.400894
159.684830
-44.551643
-63.572113
-133.271805
-92.102829
-59.490330
-63.669041
-92.351959
-52.872631
-117.964653
-58.581696
-64.211761
-150.814148
-81.932121
-46.292828
-76.328743
-80.345848
-143.126617
-121.820053
-68.326340
-102.027786
-60.624470
91.693886
56.081421
37.916252
57.852757
46.411324
72.911163
-134.906113
-140.542465
-63.454571
-71.220322
-74.162369
-61.132607
-78.587891
-40.758583
-57.659142
-137.847122
-69.885765
-71.864456
-64.008263
-63.292164
-56.590843
-159.144165
-84.852448
-62.143066
-153.041855
-89.740097
-72.635086
-83.630394
-65.883240
-55.695885
-58.030369
-87.126854
-49.467583
-99.142471
-84.097687
-102.819366
-61.262791
-100.224182
-72.592529
-62.928680
-78.343361
-117.584381
-60.782600
-91.235008
-81.392685
-63.212189
-82.502052
-77.480461
-62.526825
-62.493473
-62.742393
-50.810715
-39.485928
-73.412224
-61.577103
-116.859970
-102.746956
-110.078903
-100.660095
-45.634380
-78.803032
-62.000412
-145.248489
-71.019470
-126.971024
-68.200935
-57.662251
-68.897629
-61.216839
-120.481773
-28.501921
-112.703621
-81.185577
-65.169189
-78.302826
-48.623524
-143.703918
-114.534569
-85.217445
-90.653717
-89.591789
-103.491058
-60.954723
-53.437309
-50.441097
-70.874802
-61.827545
-148.873901
-57.420952
-50.013321
-67.854774
-104.779434
-66.650291
-119.646942
-69.312836
-64.544594
-60.130699
-142.601318
-76.182220
-61.234001
-65.810776
-51.480595
-119.056595
-110.309219
-90.301117
-113.065865
-105.156181
-126.924797
-91.367584
-55.755840
-40.340286
-77.184792
150.700363
-96.873680
-65.991844
-158.906494
-147.566162
-71.479935
-61.063507
-59.128399
-65.587280
-58.258465
-101.449821
-31.316528
-57.042492
-67.826317
-68.007683
-45.403625
-59.035206
-149.801056
-69.185066
-73.521820
-86.362068
-54.484673
-76.121582
-78.590103
-70.533279
-69.110352
-85.691879
-88.112007
-74.273018
-51.290966
-49.091003
-52.896210
-144.987701
-79.786003
-135.059769
-63.707623
-50.616146
-140.216873
-121.882408
-110.629456
178.442032
-48.227608
-65.582420
-106.759300
-88.332428
-73.712738
-55.517384
-117.902145
-105.102928
-133.656403
-52.150173
-136.121872
-58.738155
-129.176483
-72.229752
-140.351196
-114.412834
-51.565945
-75.831184
-133.958374
-86.918564
-155.863113
-58.228111
-66.691994
-69.989052
-67.372269
-59.171406
-55.834671
-82.605461
-80.899818
-107.794289
-59.816170
-65.106537
-33.032421
-50.156139
-60.010647
-62.994251
-63.846760
-66.903137
-162.654861
-42.375122
-58.410530
-142.637878
-83.289108
-38.204853
-65.997932
-70.565605
-67.374046
-68.917458
-124.861237
-51.300304
-89.173958
-144.201508
-65.071564
-149.847153
-67.096634
-70.137939
-54.904339
-129.622559
-126.253006
-132.926544
-58.838123
-75.139191
-139.806335
-108.350471
-83.166725
-120.335373
-86.251450
-164.940796
-65.339195
-154.855164
-64.944847
-92.877495
-65.665298
-153.474106
-56.522236
-106.879204
-96.895638
-92.011459
-63.178551
-81.815460
-64.113747
-53.807636
-68.341492
-71.997841
-149.269882
-87.002960
-119.279739
-99.123123
-52.479149
-62.586693
-64.666359
-94.485703
-110.315720
-137.267975
-123.669121
-73.699158
-84.370262
-73.520020
-139.708099
-39.829823
-79.814270
-44.625839
-87.464165
-115.323654
-87.054489
-54.136246
-112.997780
-82.714005
-73.348457
-76.493973
-74.102913
-68.207436
-51.027050
-92.065170
-101.832718
-89.438889
-72.887314
-54.622711
-90.110916
-112.963562
-70.169388
-130.643204
-135.757187
-55.031841
-63.834698
-86.236725
-100.662575
-57.565186
-77.735764
-149.473068
-43.894630
-78.825150
-58.906296
-77.473236
-128.875778
-135.087143
-60.050186
-69.928024
-57.956631
-140.530884
-120.783844
-108.999290
-164.340866
-110.416649
-67.588417
-72.818398
-115.238289
-71.005829
-78.503479
-58.351116
-56.162754
-92.268745
-123.834930
-98.142822
-103.486893
-81.802818
-161.101959
-93.644646
-76.006699
-72.011635
-158.669449
-73.931534
-57.301643
-134.773926
-82.679443
-60.005005
-25.722778
-60.988560
-160.246841
-62.134529
-126.053291
-89.144699
-57.629417
-103.849785
-145.396164
-166.726685
-64.424309
-145.769379
-85.646896
-82.413643
-63.004223
-79.707794
-102.705063
-46.212688
-162.357407
-156.672256
-154.126617
-54.093529
-78.914024
-61.427097
-47.009167
-62.121086
-58.195393
-60.531456
-58.274502
-63.581490
71.666008
51.425377
57.004063
68.056236
66.238037
46.519676
52.342144
48.503956
44.551216
58.752285
-82.254791
-90.999153
-62.451511
-27.448221
-63.920315
-52.390095
-63.300262
-166.416382
-114.213730
-55.867519
-130.093842
-44.690563
-57.394146
-84.052399
-147.036118
-68.414619
-129.777161
-89.173103
-27.532053
-84.790077
-56.577019
-168.517303
-149.823639
-143.807770
-48.796337
-59.174202
-57.897652
-132.065140
-143.503143
-131.940887
-99.371078
-52.126545
-65.867706
-150.864029
-60.187542
-45.140259
-64.317268
-59.504932
-18.145931
-58.917236
-56.638008
-101.058777
-73.536140
-79.810814
-47.424862
-132.790680
-53.505241
-79.577408
-61.484444
-101.440918
-83.277077
-101.048317
-54.163391
-69.715973
-105.110573
-98.365181
-87.067787
-78.463966
-118.979607
-89.606308
-146.879227
-46.676735
-62.805077
-83.553276
-62.422749
-76.273277
-76.379814
-102.078117
-127.839111
-155.798203
-89.905746
-140.615753
58.161945
50.420933
52.582958
47.829994
58.292587
78.749397
-148.730057
-69.423737
-54.231434
-112.363579
-81.484840
-68.780739
-56.321457
-97.976738
-82.030365
-76.550026
-90.900566
-60.280895
-116.064384
-112.056244
-107.754692
-70.294174
-78.194733
-142.179565
-64.631874
-114.351593
-79.531662
-69.123322
-72.990059
-43.630600
-71.876839
-50.878242
-142.589371
-127.693794
-147.993286
-61.268547
-110.124924
-55.338818
-66.216942
-156.836334
-76.924782
-94.790237
-94.695976
-58.734985
-79.369911
-111.864372
-156.054993
-122.958672
-138.458008
-154.924210
-79.683960
-72.788177
-115.625687
-86.906677
-150.669617
-89.678421
-48.611824
-130.336319
-69.479019
-71.695686
-85.287827
-148.029724
-57.474808
-70.262825
-142.321442
-63.482307
-90.031555
-59.496803
-75.935349
-99.206009
-119.374817
-64.101158
-55.152424
-76.379211
88.592438
69.467278
74.754700
18.426756
69.296745
61.625282
52.215431
52.310150
58.803493
89.972015
52.829464
66.324120
55.439384
-123.235565
-150.584274
-155.903137
-148.209671
-55.200993
-87.838043
-126.430099
-100.196953
-62.169743
-142.959930
-166.703918
-84.788544
-59.353386
-95.039200
-135.543182
-49.664242
-67.866501
-155.687805
-43.229958
-76.379272
-91.310524
-52.251404
-58.927612
-52.929081
-66.201683
-54.881260
-27.783752
-57.593697
-144.618439
-109.152367
-127.818634
-65.303246
-63.088554
-146.934753
-148.309189
-66.165939
-70.166489
-81.233856
-60.933254
-148.037491
-130.497574
-60.772457
-52.443836
-59.146664
-71.468941
-69.817749
-72.810692
-26.482168
-60.334557
-81.872482
-99.636818
-83.127007
-71.613731
-56.159836
-68.828072
-48.708954
-69.392876
-58.133907
-71.639351
-55.606979
-102.687965
-149.072098
-132.231476
-73.819321
-76.671394
-112.724663
-69.237411
-129.919159
-58.494843
-69.097679
-69.613068
-53.984108
-59.301674
-81.618446
-60.685120
-52.788654
-59.569328
-79.349205
-68.554962
-59.022358
-112.266281
-59.325619
-31.303545
-88.580582
-112.957977
-115.813843
-74.232895
-59.320751
-87.762299
-84.319199
-64.834862
-66.675941
-80.391769
-57.494480
-60.180092
-159.445770
-59.504658
-55.509537
-59.803078
-86.522949
-104.113625
-54.264050
-140.463348
-59.076366
-121.392097
-121.289589
-76.577507
-97.839455
-130.390671
-115.194221
-130.956436
-69.176453
-55.386131
-61.753429
-62.395538
-63.644787
71.387512
82.785110
60.485352
81.658119
-137.123260
-145.911758
-135.352951
-68.714920
-50.614346
-92.257607
-91.644547
-76.498154
-45.393806
-81.999374
-74.051346
-58.619427
-133.847000
-163.978729
-66.139053
-17.956347
-38.799957
-57.104713
-57.886135
-65.779274
-72.048477
-140.760712
-102.672813
-146.820175
-68.404099
-97.175446
-119.053360
-22.397018
-60.638321
-75.765602
-146.308792
-97.858749
-89.376312
-60.982632
-70.684448
-100.858871
-108.020409
-90.407463
-61.759407
-95.003319
-91.150391
-62.923512
-115.035736
-93.440231
-95.388664
-50.943043
-86.681862
-66.521820
-73.645798
-84.110313
-116.441566
-132.156281
-82.944122
-63.219101
-71.106651
-123.201744
-64.246902
-140.838882
-87.669334
-76.736198
-70.125244
-82.012833
-67.452980
-63.223335
-76.247452
-62.217964
-60.692513
-94.213875
-66.192131
-78.232956
-18.594627
-120.215202
-115.608841
-77.460060
-79.472366
-48.134068
-130.354706
-62.222595
-53.763294
-65.187202
-45.704117
-60.355686
-86.916023
-156.028717
-150.083206
-117.677094
-118.754631
-105.141991
-59.464600
-55.521683
-80.847336
-91.559784
-96.517944
-99.751808
-51.561752
-135.959320
-127.804802
-48.296207
-75.294533
-53.123158
-169.116028
-77.133423
-70.527534
-96.811104
-58.417759
-38.924828
-56.577740
-68.915184
-88.385864
-88.199982
-132.091812
-62.836998
-56.431900
-70.663506
-57.461163
-93.423660
-92.495003
-163.232986
-73.462898
-42.245010
-162.597885
-52.124420
-69.499954
-66.645782
-131.359879
-50.306629
-72.904343
-62.128136
-65.968590
-54.653912
-72.976677
-59.648285
-58.986069
-51.489510
-131.444504
-105.779640
-134.893219
-90.176514
-58.824844
-58.583813
-82.161949
-123.119041
-61.305084
72.354340
-87.773254
-59.623150
-75.913925
-74.703369
-125.170135
-63.419853
-78.387756
-66.133797
-95.191055
-81.075081
-105.294945
-81.915718
-73.443283
-78.824432
-42.307632
58.220837
45.936344
-29.349260
-52.929935
-66.322594
-59.241901
-135.378052
-120.012741
-56.772522
-100.891312
-64.949081
-81.148323
-158.290009
-49.755661
-154.509003
-57.700474
-64.818352
-51.919304
-53.846619
-53.586586
-77.985474
-159.761597
-85.772736
-73.986778
-88.733307
-65.864075
-55.183720
173.159134
-161.511810
-117.983398
-109.227119
-104.070419
-117.854744
-97.083427
-109.833153
-75.480949
-116.582802
-62.365025
-53.824875
-106.417877
-79.367760
-128.518570
-52.857651
-141.849991
-63.200790
-56.986835
-69.530396
-36.099796
-67.900345
-59.220074
-110.413589
-61.515049
-70.909637
-77.148079
-55.794601
-86.475006
-152.151611
-76.776031
-71.190826
-71.989357
-55.056438
-121.007057
-30.079721
-62.040775
-82.821434
-63.051521
-60.690716
-78.923714
-147.723434
-132.197144
-58.752560
-116.146637
-66.333389
-66.604645
-49.555672
-150.393402
-176.329117
-67.441528
-58.615849
-102.040413
-161.640167
-61.696175
-86.748413
-48.797165
-99.511162
-76.654106
-59.532909
-52.381447
-72.170944
-75.269531
-92.926819
-75.147797
-111.756378
-130.095505
-120.364937
-116.103905
-65.694313
-119.769531
-102.555542
-58.298107
-73.230522
-120.968010
-59.544270
-105.710442
-81.835411
-79.322533
-61.171661
-56.365471
-59.125694
-65.577286
-146.417358
-70.591476
-111.358513
-85.908974
-149.853729
-117.877533
-91.874016
-65.071327
-33.077358
-108.607910
-65.046677
-52.249916
-63.536125
-99.068352
-96.236649
-51.019627
-63.392879
-56.078133
-106.586304
-118.760864
-58.130795
-167.523392
-85.064034
-61.771847
-84.082771
-77.392990
-86.708687
-49.512211
-61.533882
-142.318497
-139.268478
-65.927567
-74.780327
-123.187073
-90.245117
-62.470779
-71.030113
-65.329643
-47.311531
-64.194695
-40.607758
-67.804893
-67.550018
-127.480553
-105.564850
-60.241486
-164.173676
-160.838211
-67.077766
-53.890583
-141.856537
-77.047012
-60.831589
-72.930733
-84.033379
-163.391846
-61.902641
-105.123535
-91.246544
-112.655945
-54.814194
-124.084465
-57.287045
-95.455597
-78.583237
-137.367020
-56.354694
-135.516953
-130.919617
-117.795830
-84.340370
-97.512733
-88.326637
-58.806984
-127.057961
-109.728577
-80.971092
-151.466812
-62.411663
-53.522736
-59.414085
-41.613174
-81.874283
-63.482555
-84.282684
-55.417030
-51.270000
-64.543877
-94.580086
-90.679771
-71.249168
-68.152878
-98.285812
-61.340382
-72.756943
-69.528885
-101.779335
-97.533302
-66.358696
-126.509033
-99.012222
-79.559265
-100.161842
-55.993107
-101.865883
-150.398514
-71.760284
-89.753357
-73.718773
-152.325211
-53.847786
-77.081589
-58.195621
-63.157433
-96.556274
-102.852943
-142.701035
-150.547653
-63.107044
-146.758194
-73.568909
-127.629372
-125.079880
-163.226486
-71.158485
-122.432625
-62.044029
-89.960365
-120.465897
-130.073044
-65.388138
-92.803734
-60.424065
-150.664566
-66.610184
-66.492012
-125.147995
-44.817535
-55.830738
-40.718857
-121.310326
-129.982925
-106.107368
-68.884766
-145.805756
-81.609283
-102.103798
-91.070946
-79.421249
-56.538593
-115.145233
-135.223358
-90.939423
-75.556694
-158.746750
-60.788441
-104.768791
-90.680191
-147.828201
-129.180283
-43.570736
-141.884888
-171.023621
-59.013882
-88.984261
-82.294502
-168.160614
-130.782181
-141.518677
-62.500797
-57.818573
-61.208614
-63.195381
-40.689220
-155.533676
-70.844185
-53.244579
-46.565773
-131.784988
-99.230209
-154.843109
-63.369141
-24.791006
-146.357941
-67.536240
-71.105759
-56.912708
-93.881271
-145.911743
-74.851532
-52.656582
-58.233185
-82.649620
-115.674095
-31.710964
-157.441559
-76.934441
-95.116142
-53.626717
-86.314987
-98.099968
-84.171837
-104.842186
-59.903728
-90.859772
-77.715256
-70.444740
-58.769199
-72.760719
-160.199402
-113.596657
-103.830963
-104.221207
-71.306679
-97.558342
-59.324814
-109.377548
-109.971062
-70.868584
-65.999969
-70.814461
-105.788887
-67.177681
-66.656151
-64.267738
-85.532516
-89.210693
-126.768494
-91.215431
-97.041153
-67.018959
-123.479759
-83.223984
-110.644882
-104.562698
-60.293041
-60.840862
-68.973389
-105.105339
-51.769005
-93.637398
-58.779163
-65.103333
-61.258049
65.013855
-64.721901
-67.381561
-71.349037
-170.303177
-49.814178
-114.759178
-78.439537
-53.794724
-65.327255
-22.700821
-102.494598
-66.465958
-79.044128
-58.530922
-94.694786
-73.703644
-118.031143
-67.725075
-59.370308
-50.314693
-75.650490
-57.147301
-12.602540
-65.558884
-70.464996
-152.900024
-127.223137
-127.817230
-74.807152
-64.916115
-71.276154
-117.968002
-136.812836
168.584656
-55.330097
-45.325565
-60.245285
-54.769836
-68.749672
-61.237267
-35.549332
-58.167206
-73.395683
-36.600372
-74.727043
-99.993851
-74.563217
-85.906563
-68.893692
-107.986664
31.268406
-63.061733
-55.838963
-59.552143
-53.713875
-159.023590
-125.017044
-104.627602
-65.571472
-52.750626
-59.022324
-94.530754
-56.762619
-65.749283
-147.267044
-72.645149
-67.681343
-161.355392
-48.037777
-100.734673
-83.817482
-88.759598
-53.749763
-64.267517
-76.851059
-115.265991
-62.161945
-56.291363
-59.786877
-40.630089
-90.421638
-57.753098
-104.439087
-77.682022
-73.620995
-65.225708
-73.490860
-92.068001
-89.459679
-84.768112
-125.891632
-120.739380
-101.016884
-94.006989
-147.712387
-56.604179
-51.575764
-155.836243
-137.413223
-63.144535
-115.431190
-154.941132
-103.280144
-63.521950
-57.628262
-99.426979
-146.133118
-70.174248
-55.145782
-53.030281
-87.299873
-67.501663
-60.499229
-65.108032
-113.742104
-58.776443
-51.297928
-58.354763
-78.097214
-60.883007
-43.467072
-104.737968
-115.141205
-153.099304
-60.465996
-57.317440
-66.078621
-76.223541
-138.181717
-74.723366
-61.593365
-78.811043
-57.225864
-60.289661
-43.728264
-62.794830
-45.892334
-47.191704
-131.608917
-77.192184
-86.424980
-62.660801
-53.288101
-95.698196
-59.698727
-56.786018
-73.567299
-149.504456
-81.317787
-66.234001
-115.893280
-64.648781
-71.941414
-148.191055
-145.557037
-142.640350
-42.846825
-151.037582
-47.853321
-61.725182
-74.284325
-70.150780
-70.661667
-123.594124
-58.312492
-39.585949
-73.768074
-78.104149
-86.216599
-68.776161
-96.970039
-78.063187
-71.780052
-78.881470
-71.999229
-86.840492
-95.240990
-79.804924
-158.057297
-97.832069
-131.586990
-105.351997
-64.123398
-70.337212
-48.719452
-57.057877
-123.263832
-99.296997
-134.750793
-58.542328
-86.864700
-94.226120
-100.238167
-69.727493
-118.640137
-137.182816
-63.001347
-145.351059
-69.901367
-86.328049
-114.643120
-56.658173
-45.915588
-60.458496
-89.707352
-87.774971
-65.411736
-66.772476
-46.354969
-61.320438
-146.745697
-66.169350
-58.979034
-137.283127
-160.369080
-60.431843
-65.959862
-86.894875
-97.464333
-88.633499
-72.532654
-93.190567
-157.044357
-63.637550
-99.061539
-119.804955
-67.539352
-61.054695
-141.616943
-57.895622
-86.018890
-112.170921
-74.701408
-59.913063
-73.301636
-52.754734
-107.914215
-55.149189
-28.543373
-54.368702
-95.007774
-96.414574
80.551392
62.340706
76.473640
51.612953
49.192112
52.075802
50.899609
45.550770
61.868519
73.190933
83.246468
78.892632
81.581268
63.651245
77.735870
62.748718
84.207214
59.276852
49.142895
74.285789
49.134628
73.839401
25.473524
46.807243
84.570335
55.694126
50.245037
56.600151
42.788288
63.808136
67.001175
-68.207199
-73.649330
-44.011395
-81.767570
-69.990532
-147.801407
-50.212345
-70.957123
-53.779240
-41.964184
-55.151497
-64.634712
-102.469536
-70.061440
-108.059174
-64.243393
-75.457397
-143.947189
-64.288986
-54.225765
-96.210503
-128.881729
-75.243149
-59.289940
-72.197388
-67.754761
-64.420700
-154.139389
-88.992523
-64.104004
-21.495131
-55.507984
-166.534393
-43.900490
-132.858475
-58.663242
-72.217102
-152.658630
-58.441105
-60.391068
-71.724251
-147.526581
-66.018669
-58.540249
-132.926071
-44.192669
-49.915730
-140.348694
-114.985710
-155.098724
-69.801994
-95.089821
-98.291252
-55.179611
-106.969841
-95.432930
-98.303520
-57.277115
-109.611580
-115.440781
-108.157562
-103.090126
-115.863350
-58.856674
-60.122368
-66.853683
-57.652504
-85.550850
-147.599976
-141.213181
-45.429745
-82.369308
-63.784763
-50.151520
-134.512711
-58.297764
-151.548538
-149.698181
-153.996582
-99.085007
-73.168205
-150.608826
-111.292664
-74.765808
-64.594681
-59.815186
-121.715286
-55.244968
-62.209648
-71.940849
-165.277405
-62.897472
-63.860264
-80.036224
-168.256790
-57.345028
-59.315510
-88.475479
-93.227676
-69.304085
-64.066498
-67.913605
-62.086906
-38.216270
-57.100544
-72.532982
-138.829254
-145.554062
-54.073658
-55.913280
-104.737663
-62.691708
-113.931801
-48.136353
-131.244385
-136.422455
-100.520309
-146.178604
-65.349487
-73.752884
-141.015945
-120.069389
-70.650993
-96.637299
-92.441727
-96.443726
-142.814728
-33.679768
-62.593822
-69.234550
-60.665176
-62.165798
-86.818604
-47.857277
-71.430183
-68.762138
-97.767441
-66.307709
-59.857399
-71.015320
68.483711
-68.141068
-91.532135
-98.981590
-50.037270
-28.979654
-117.522087
-117.101196
-154.418442
-66.501091
-69.845711
-85.046860
-61.290291
-74.023239
-150.055862
-150.421906
-77.725990
-68.039413
-84.472954
-61.261917
-77.198494
-65.211662
-75.274101
-72.408020
-88.694351
-57.946461
-62.606617
-62.460342
-59.309219
-84.401901
-98.014946
-119.035492
-120.684219
-87.165482
-113.515839
-64.395729
-81.650093
-65.005005
-167.768295
-144.425308
-104.544151
-58.947235
-87.293892
-110.011284
-68.824821
-107.187408
-134.158676
-66.498985
-55.154774
-63.679516
-134.720367
-63.793549
-81.135109
-36.116165
-68.492722
-97.598961
-36.063797
-64.069122
-95.191261
-64.293869
-65.142395
-91.843903
-61.163181
-132.051285
-123.013451
-51.773369
-66.744316
-75.570312
-82.183701
-61.796429
-34.598553
-76.362228
-54.225994
-66.756134
-141.742462
-134.657104
-106.217552
-145.294693
-94.891182
-72.287338
-58.733143
-79.383362
-98.560730
-93.002754
-56.859035
-136.758270
-65.691635
-92.046516
-83.290367
-60.988224
-62.189301
-60.439781
-61.270332
-61.713631
-70.052071
-62.072952
-91.568779
-132.790756
-53.738491
-141.722290
-53.880047
-99.340179
-80.637245
-27.057932
-141.996124
-64.644257
-61.429153
-62.419224
-68.741905
-89.393890
-56.552986
-120.281212
-95.024277
-67.418526
-155.616608
-85.553871
-83.420166
-61.058235
-70.935135
-74.418297
-51.289356
-68.317932
-76.001083
-65.039742
-59.635841
170.565567
-107.172539
-142.264114
-65.654739
-63.391209
-89.554642
-62.690941
-68.367584
-55.950626
-57.407047
-60.422218
-122.213074
-145.933914
-153.430161
-117.451118
-52.603138
-72.323479
-52.307194
-67.773178
-91.272888
-92.646950
-99.644722
-71.491035
-155.781708
-118.864395
-63.333916
-64.071251
-49.340370
-60.138733
-93.853233
70.681122
81.015968
-32.637871
-35.110130
-66.061066
-57.430515
-58.337696
-69.007149
-127.171623
-74.292686
-114.601212
-124.918289
-95.249062
-63.985714
-159.964752
-80.880013
-131.918900
-59.193600
-53.634647
-75.671677
-60.507999
-54.601482
-58.419704
-69.181808
-59.486786
-59.385338
-76.160248
-63.345753
-92.189583
-36.473553
-60.677715
-68.643372
-62.584255
-78.253807
-73.458656
-51.739540
-107.890976
-80.872528
-77.243988
-95.896263
-57.243988
-94.366730
-67.611481
-101.293243
-120.509010
-109.816704
-79.929611
-63.186630
-88.740547
-78.817261
-54.650131
-117.383980
-64.436531
-153.486084
-74.189331
-61.522427
-71.056953
-56.410782
-54.317211
-131.333221
-65.046471
-67.920624
-68.804398
-48.303535
-45.786644
-56.143276
-34.489933
-54.408924
-60.636482
-28.760860
-74.031105
-87.235985
-167.649719
-72.516510
-61.468456
-128.127853
-71.787010
-138.182449
-76.129837
-70.254128
-73.946213
-111.028069
-92.696526
-74.744919
-72.016495
-122.885109
-126.437164
-100.698555
-95.376656
-50.294903
-68.584641
-128.343628
-40.313732
-79.398094
-67.274414
-112.124443
-132.793564
-77.284798
-89.931862
-115.099541
-123.910156
-165.653381
-157.826080
-57.720325
-105.952057
-159.648148
-94.075623
-61.183697
-55.983723
-83.616600
-96.965050
-110.875481
-62.302757
-58.109203
-93.901321
-105.306526
-84.018456
-77.057854
-152.153091
-70.088081
-32.254883
-50.814568
-109.818794
-81.129517
-51.616161
-64.505447
-134.671570
-135.210602
-163.722794
-103.372078
-65.826187
-130.508469
-57.378864
-96.913872
-116.160362
-91.509735
-138.088318
-71.202362
-123.131546
-118.206947
-108.153976
-55.488064
-59.779457
-110.141266
-79.151527
-55.188499
-62.888962
-72.040955
-118.134224
-169.064896
-80.364685
-108.983475
-92.799469
-64.185356
-43.380749
-100.514954
-102.900909
-78.400414
-77.837013
-97.646141
-61.489151
-69.299538
-100.342033
-80.817863
-61.506828
-104.974937
-136.809555
-94.386246
-90.988235
-138.876114
-54.078938
-104.723709
-57.215431
-138.265320
-56.034821
-79.633965
-152.792084
-27.309158
-61.066093
-149.791153
-103.430351
-61.517010
-57.950096
-150.655380
-121.424080
-66.978088
171.592300
-59.806320
-64.831306
-90.103096
-156.019516
-65.441017
-143.729172
-145.824829
-54.469517
-86.189774
-90.735283
-92.199028
-66.717178
-75.466736
-61.482609
-119.064178
-75.870499
-81.876480
-55.450825
-87.054756
-40.925983
-66.052826
-79.846581
-116.501152
-145.722107
-40.292416
-71.574516
-79.342613
-69.703293
-173.821701
-124.685371
-99.669266
-37.594959
-60.930470
-53.758064
-149.701401
-62.575779
-70.988441
-62.813709
-93.634193
-77.166618
-61.697395
-73.411713
-64.397331
-63.881752
-52.808521
-120.305801
-64.435493
-66.576736
-143.905533
-65.077705
-155.887497
-147.573257
-62.218513
-118.890762
-55.296772
-50.500786
-145.199692
-163.838776
59.631920
44.529648
-77.872345
-163.416031
-66.216492
-101.366417
-128.743454
-57.418209
-141.517395
-60.748955
-69.700706
-86.190704
-74.536980
-113.901169
-56.276546
-53.686832
-85.987320
-83.682968
-94.322983
-153.033401
-41.271450
-132.953995
-100.942169
-80.098068
-106.985619
-105.063042
-77.872086
-81.039078
-69.374977
-86.909859
-146.628830
-64.746040
-78.620705
-113.277756
-111.500877
-60.567772
-67.347359
-98.453445
-156.892380
-148.159683
-66.329407
-62.727455
-74.864471
-59.577934
-79.345337
-63.877987
-111.807732
-78.764999
-89.529289
-119.999039
-103.313812
-87.777885
-112.745506
-62.321587
-118.344948
-106.839333
85.154778
-79.749687
-71.343018
-54.582523
-144.496536
-61.703613
-93.160927
-174.038223
-95.776596
-65.265068
-65.523582
-55.971786
-56.333630
-63.895199
-70.033516
-58.671486
-151.046722
-145.532837
-78.418442
-111.224586
-61.020184
-63.097996
-160.111282
-70.840324
-124.860794
-63.713688
-47.250210
-113.985222
-49.595379
-87.506622
-86.700134
-81.684555
-49.278030
-70.503540
-53.062054
-142.189362
-64.771400
-66.878250
-64.948753
-91.077888
-114.098412
-60.124874
-91.700294
-84.829987
-81.076859
-57.648174
-45.074764
-51.528111
-151.381393
-58.105515
-75.064674
-62.224289
-83.074509
-50.655903
-64.206818
-103.930786
-62.075558
-55.897480
-134.884171
-68.202156
-46.942917
-44.066273
-58.151802
-99.742966
-100.128670
-68.691605
-53.732960
-57.815800
-73.943268
-145.718063
-135.812012
-57.077431
-109.515106
-70.811226
-70.786751
-142.846985
-136.596207
-65.736443
-128.910614
-65.943161
-55.737484
-62.676949
-63.679482
-58.139175
-152.904480
-76.163666
-158.275574
-154.611908
-72.205307
-58.020222
-146.218536
-138.101791
-133.319138
-65.695518
-88.434052
-126.493156
-64.554955
-63.842266
-76.599213
-118.509148
-62.241749
-55.974041
-129.010193
-106.146797
-93.939659
-94.101006
-57.731541
-120.316505
-76.273926
-157.071060
-59.890427
-91.433205
-62.323662
-105.440956
-65.392914
-97.704514
-89.253128
-78.448029
-54.647442
-61.677986
-159.158127
-152.156036
-111.413521
-57.186012
-96.470024
-124.046036
-76.523170
-105.733109
-61.168274
-93.944092
-130.492279
-111.374229
-116.272835
-63.230370
-67.620544
-122.007607
-85.334335
-117.983559
-60.979324
-105.772308
-109.986420
-96.242577
-63.840347
-103.392708
-61.579857
-48.657433
-63.290634
59.492767
42.606140
-125.753937
-84.140343
-144.312744
-159.403427
-104.273140
-59.549553
-46.622372
-48.331772
-63.422291
-58.058475
-59.731785
-112.411728
-84.295197
-64.811035
-55.619320
-49.301582
-85.954277
-77.562599
-63.516670
-50.508366
-65.757874
-147.301376
-144.007339
-41.072746
-59.845078
-41.625053
-61.041111
-117.220795
-62.643993
48.834297
71.176285
-90.112419
-78.951927
-84.787361
-49.964607
-68.828430
-56.725067
-92.487106
-93.816765
-155.916489
-60.683346
-58.165936
-58.435654
-86.408188
-123.327927
-116.174492
-70.295677
-71.388046
-159.909836
-71.574562
-55.540916
-53.283436
-53.330856
-94.957870
-133.657974
-63.244843
-62.945667
-81.745972
-88.191811
-64.446854
-58.563099
-58.842323
-161.451996
-140.388443
-61.947250
-51.630169
-79.749542
-89.483772
-120.179688
-112.737617
-71.451660
-56.093914
-61.836102
-65.045029
-61.850132
-69.046379
-157.859497
-77.108124
-60.377735
-51.468914
-123.218109
-68.114784
-77.448357
-63.981361
-98.771034
-61.989059
-145.172012
-136.891647
-58.007832
-75.218224
-157.553009
-62.234913
-58.930637
-102.086006
-64.679169
-81.037010
-54.831417
-141.709946
-68.791161
-154.791824
-159.460205
-129.101608
-86.274277
-49.452057
-62.463230
-72.254700
-68.614189
-62.720928
-61.953365
-70.053200
-83.781143
-96.647141
-93.224274
-62.589813
-56.568138
-55.406616
-106.016731
-93.683121
-72.275574
-89.662979
-63.793247
-84.115875
-81.489136
88.919716
-32.884998
-64.638405
-66.066490
-65.441185
-144.370743
-72.644730
-69.260017
-48.217148
-51.361916
-95.087967
-62.747860
-141.021393
-55.370472
-145.888077
-71.725029
-51.513481
-84.437965
-69.669334
-131.901138
-146.720215
-68.731720
-137.168640
-92.326149
-122.751114
-75.502991
-78.256355
-86.741035
-76.897377
94.060753
67.700432
-109.901176
-142.015137
-111.381927
-84.367500
-92.819672
-80.295372
-62.582737
-102.084457
-97.575211
-175.795685
-141.262497
-68.190361
-90.833763
-65.674706
-118.221756
-59.967133
-65.968674
-76.189827
-61.901264
-69.032990
-96.521545
-96.227898
-123.958977
-139.440628
-91.518509
-66.547829
-84.308388
-92.959457
-64.875053
-75.752274
-75.492455
-159.673843
-89.684837
-143.900635
-70.336876
-60.598431
-70.284294
-84.122482
-61.387394
-47.946384
-117.774750
-106.437126
-104.334000
-58.101685
-75.071899
-126.460808
-58.486454
-56.448326
-179.037735
-169.981262
-87.957123
-117.281227
-126.027596
-38.462643
-100.734810
-106.596962
-120.513680
-99.011581
-121.261177
-114.455299
-90.623428
-62.523270
-84.801346
-121.851166
-103.395851
-118.144531
-105.096107
-46.951214
-73.841972
-114.131340
-62.641075
-60.804703
-56.964619
-81.163376
-32.592762
-60.044544
-164.361526
-70.305641
-53.203835
-62.182148
-130.181290
-32.372761
-62.471428
-146.909363
-52.954098
-52.698425
-126.643616
-177.851318
-86.115425
-84.164970
-28.942980
-146.532364
-141.154587
-163.264664
-64.016457
-63.826653
-123.684036
-37.197414
-126.414909
-51.530296
-145.910187
-66.143906
-95.590508
-52.782627
-68.181259
-72.942955
-59.731709
-78.477745
-64.027443
-143.837067
-69.562340
-102.091972
-84.339691
-82.566055
-53.664959
-116.578957
-68.586273
171.987671
-51.586842
-92.219513
-146.680420
-130.211990
-59.643864
-158.383789
-141.967484
-54.238617
-149.139420
-59.105442
-73.958122
-72.316589
-59.029053
-45.456554
-90.852081
-29.023102
-52.011410
-63.912701
-58.569817
-73.723946
-63.979691
-140.877625
-113.957169
-139.257401
-53.113087
-147.507324
-59.693329
-85.066994
-159.950806
-40.474754
-125.964134
-140.401550
-87.106766
-71.232079
-93.901375
-91.551384
-77.777145
-104.224800
-102.695335
-137.017746
-105.840698
-61.206181
-120.144226
-107.249748
-57.181206
-69.800865
-43.992855
-78.509247
53.476192
77.455238
105.901985
73.931183
86.310555
43.923367
63.766876
54.143234
56.377823
47.684490
95.765434
51.335732
62.755569
72.280037
-67.302803
-56.775368
-129.680069
-56.109531
-126.541855
-151.674805
-62.675671
-42.152935
-71.267853
-74.983765
-97.760376
-141.179825
-68.629204
-44.507072
-78.265160
-68.011253
-128.863556
-84.546875
-69.371895
-61.978466
-64.208588
-69.807777
-128.322876
-153.227814
-80.472015
-144.634140
-46.209663
-74.037811
-60.863342
-85.483955
-70.791740
-76.737579
-56.724194
-61.910122
-160.672684
-157.055008
-69.168938
-31.899704
-51.900322
-50.847683
-152.526031
-69.871140
-68.914955
-94.272705
-61.903587
-89.532227
-62.383080
-111.459167
-113.786301
-86.839676
-59.308102
-70.010063
-67.281700
-110.681808
-145.689209
-96.226318
-124.773407
-56.225853
-52.881813
-19.790529
-57.640728
-145.077438
-151.411591
-111.005081
-62.103416
-67.332855
-69.411865
-80.487762
-104.610931
-77.045601
-71.934669
-66.821838
-85.637062
-156.899292
-95.077065
-106.707542
16.968801
-68.698944
-91.519867
-61.193211
-62.424717
-122.653496
-67.598091
-44.178471
-85.803711
-64.166344
-44.732868
-142.074570
-99.959969
-69.869522
-31.667194
-71.661293
-76.236565
-51.956451
-137.337204
-53.294140
-131.367752
-40.313210
-60.356136
-70.226540
-92.155899
-76.199089
-78.077370
-56.899353
-108.413101
-68.451241
-111.530426
-120.139740
-64.338234
-110.906311
-124.904274
-59.292454
-58.438599
-93.704002
-68.330399
-56.426723
-87.168236
-60.436501
-63.721954
-94.463615
-98.312309
-118.050850
-105.752182
-76.595551
-97.579803
-152.828247
-136.076096
-151.924210
-64.124367
-149.461334
-99.575356
-61.168003
-116.863396
-93.357674
-126.936653
-96.725212
-69.231514
-93.689240
-109.752708
-153.021240
-106.654846
-70.401382
-65.072311
-55.498161
-113.966049
-64.166977
-62.887482
-97.051369
-106.715622
-113.531082
-113.887634
-65.994865
-82.841759
-102.882210
-99.236923
-109.673347
-82.890839
-66.622940
-143.669876
-79.109871
-96.005417
-61.194092
-114.741806
-102.323799
-104.528893
-112.889282
-86.410751
-78.168144
-67.149429
-76.453339
-73.206741
-99.372948
-103.491203
-98.370361
-52.908588
-56.944027
-76.125114
-59.589031
-61.497032
-114.282784
-106.752739
-72.629173
-152.047318
-68.306572
-74.571495
-54.460888
-131.092941
-66.195488
-78.810349
-87.062317
-138.558716
-59.462402
-69.791008
-70.329109
-64.636391
-87.566681
-102.397285
-40.383327
-76.711548
-66.388351
-142.407364
-63.925655
-126.219719
-66.128922
-48.227726
-52.383335
-98.901772
-69.256187
-97.040550
-86.182686
-60.151985
-105.853416
-90.764626
-90.365593
-101.958908
-78.785309
-107.215080
-80.777771
-95.007507
-104.940025
-111.982613
-52.660538
-86.918068
-74.609062
-139.355743
-75.151924
-101.462944
-56.055336
-79.056602
-62.554012
-98.192871
-126.740738
-86.390732
-90.768181
-42.972065
-160.146957
-153.591690
-105.913010
-168.811325
-113.029854
-54.910358
172.491501
-87.770081
-69.538490
-77.868813
-61.226959
-68.071602
-70.754974
62.411083
33.322956
-54.885769
-50.177864
-109.032356
-65.411682
-100.664993
-103.358498
-53.469322
-113.742516
-96.738266
-102.102005
-50.688419
-58.101341
-71.452400
-53.415863
-114.547951
-82.040192
-60.373417
-76.636658
-115.421066
-76.943344
-59.434013
-82.887642
-72.190460
-56.307640
-150.639557
-61.533443
-154.512726
-73.842056
-76.384033
-101.493217
-78.721916
-38.858303
-123.165977
-117.904655
-154.445328
68.955734
61.250156
57.175663
49.128387
58.321133
77.741333
70.315025
63.455139
93.269119
50.584728
40.618454
66.768372
91.021492
77.727478
-77.654175
-71.965462
-45.788479
-59.464687
-114.379417
-98.615257
-98.070236
-75.821983
-102.752647
-157.818604
-105.282204
-97.283386
-83.245689
-106.615891
-65.536331
-73.478439
-131.910889
-75.303238
-79.617424
-138.657196
-148.210022
-155.800293
-127.551369
-70.575157
-62.004269
-74.487831
-64.464401
-58.010475
-78.476646
-125.707687
-60.243141
-59.457893
-51.679340
-82.276985
-72.884277
-68.233742
-62.233135
-141.280853
-66.965576
-54.170494
-58.056774
-59.511108
-56.387981
-79.809708
-53.228264
-156.736267
-140.942429
-102.206985
-62.576660
91.092659
61.415863
95.980904
-88.912399
-41.941452
-39.938248
-73.123291
-135.688232
-66.283882
-100.149994
-54.941364
-145.068695
-51.740856
-69.236397
-57.431759
-38.648804
-47.508728
-61.638054
-66.042786
-46.934353
-73.730331
-55.466766
-57.318554
-106.490303
-56.557014
-55.073627
-65.989029
-106.163437
-151.619751
-71.338951
-78.280685
-64.395042
-119.897354
-56.272259
-86.481773
-62.663849
-60.803787
-163.051987
-104.034500
-52.087284
-156.643509
-101.142807
-57.599926
-78.341957
-66.227882
-54.721188
-63.228729
-71.442139
-78.736610
-88.617561
-60.840725
-69.498047
-118.037804
-93.572037
-65.061798
-133.157455
-73.033913
-112.912048
-114.248024
-77.299118
-65.855446
-55.285278
-69.824753
-81.862816
-77.100517
-72.157776
-83.134598
-48.591976
-111.740845
-76.151154
-64.644119
-140.060638
-116.879417
-60.696228
-67.651802
-66.256302
-58.495480
-71.521751
-37.474854
-56.013664
-63.955490
-67.185173
-149.753464
-64.301712
-12.497838
61.356480
38.803642
74.492867
-60.469067
-42.540920
-61.779892
-86.922409
-49.508736
-62.034840
-117.850075
-43.657513
-167.215576
-59.283978
-68.538483
-66.437752
-76.153831
-109.249603
-90.087601
-136.971069
-69.213898
-81.744026
-63.694256
-109.147850
-70.993484
-168.838501
-57.873058
-85.731789
-55.825874
-158.443100
-127.236855
-91.304321
-61.128456
-59.320702
-134.076523
-50.180225
-152.759415
-148.085678
-57.796902
-60.834354
-86.310020
-59.295765
-51.293491
-107.144661
-77.928085
-72.004395
-71.672112
-154.552002
-55.464321
-90.336571
-52.131756
-58.132420
-64.975113
-43.063271
-138.969269
-49.511768
-95.930893
-37.744251
-104.040535
-107.175995
-111.714256
-38.645519
-59.995457
-62.904770
-64.659767
-77.769150
-60.063648
-81.106194
-52.820213
-162.202545
-129.784607
-112.977180
-110.580307
-84.547569
-55.980293
-77.405762
-68.118988
-62.198929
-95.164024
-152.705536
-58.942631
-79.356705
-84.777054
-57.423950
-75.893463
-57.845421
-70.052994
-49.764111
-52.588184
-61.559063
-119.029289
-66.844467
-80.476295
-64.971252
-63.264759
-142.225220
-50.737343
-79.836693
-133.346268
-131.504990
-113.326866
-118.624947
-70.997131
-51.501564
-86.827316
-36.079346
-64.801857
-57.997414
-63.834412
175.182846
-140.801743
-56.208744
-103.043839
-71.822083
-34.658344
-65.865547
-63.469276
-54.774406
-63.594517
-57.932758
-69.184509
-162.851547
-80.089172
-136.639282
-154.815460
-111.321892
-55.139591
-63.361027
-74.801941
-153.593536
-65.258598
-94.411377
-97.150543
-62.589172
-106.218750
-98.001152
-92.140503
-63.680294
-61.172894
-62.996082
-93.309731
-111.119156
-79.571396
-59.407787
-178.664108
-69.901848
-110.347946
-89.554245
-103.936012
-114.218880
-93.438629
-109.360649
-78.025307
-60.119907
-50.208237
-57.202473
-45.215141
-59.044331
-38.619312
-117.086212
-78.090347
-60.567753
-73.391953
-81.205360
-154.248550
-84.355743
-74.141434
-147.572861
-105.394806
-78.775856
-90.447296
-119.066696
-58.402035
-104.390602
-84.034065
-68.955383
-50.436150
-75.529678
-91.332863
-100.135620
-83.540230
-102.886757
-46.409424
-132.201889
-104.082573
-121.905754
-18.523758
-73.309097
-47.906506
-113.357727
-85.194366
-80.076599
-76.797981
-54.152958
-90.802902
-79.541595
-66.010948
-75.828056
-88.511589
-56.159046
-94.043083
-62.580540
-80.727600
-59.755917
-80.551056
-53.499260
-76.846367
-59.979187
-113.388924
-118.404724
-63.726425
-67.772377
-31.485107
-74.269630
-42.696190
-104.180313
-68.909248
-160.449631
-82.320129
-89.321190
-70.811584
-62.542038
-123.821747
-64.786583
-93.262955
-61.394135
-67.893051
-80.938034
-133.900879
-72.452255
-150.379150
-106.298927
-111.581017
-84.577339
-58.718716
-44.709377
-54.990589
-81.165001
-71.973877
-60.411026
-121.958359
-74.115364
-94.771004
-132.227249
-80.962547
-84.297859
-90.085243
-77.556625
-72.471062
-151.049454
-56.138214
-52.982895
-71.615929
-51.751572
-71.463959
-60.574883
-134.138031
-102.059975
-70.579437
-118.355286
-91.261353
-106.867546
-127.775978
161.691269
-130.871109
-53.957863
-131.892319
-154.539764
-59.899097
-86.438896
-49.930794
-69.177956
-57.989136
-50.927769
-73.526764
-60.231747
-69.583145
-84.542999
-33.610882
-67.637444
-75.014000
-58.702099
-139.469482
-78.229973
-111.136574
-61.364948
-130.735840
-68.310776
-105.285149
-89.714615
-59.527664
-122.860588
-51.454727
-82.084267
-148.630051
-74.166565
-82.731033
-52.468204
-58.339840
-83.920555
-65.370369
-50.732025
-98.527206
-137.535385
-85.007927
-58.753563
-136.239532
-69.336441
-62.615509
-134.379837
-65.401985
-68.105659
-53.938740
-51.308182
-138.233841
-55.658558
-167.177643
-100.415878
-64.197189
-40.530083
-116.421906
-41.407253
-145.399170
-67.079094
77.797241
92.458061
92.899567
77.313568
60.134483
81.920937
76.724449
72.887848
78.761963
-158.922928
-57.444618
-147.569092
-60.660095
-36.961002
-156.912354
-163.744171
-48.962616
-70.428894
-113.144630
-34.907131
-114.634499
-56.510941
-64.887856
-69.635597
-155.212601
-90.224495
-142.046951
-70.892303
-105.394104
-90.579842
-62.510586
-62.394268
-52.559032
-119.675156
-73.488014
-37.848595
170.589279
-7.201760
-52.116394
-74.161575
-60.197567
-138.438599
-100.219376
-70.766647
-48.033268
-69.991241
-72.944908
-90.143555
-149.879562
-104.160164
-102.806778
-71.038376
-61.055981
-58.892204
-84.368622
-154.876297
-62.966682
-79.785393
-55.952866
-87.176933
-70.377129
-65.772163
-62.746895
-119.777016
-114.566208
-144.586700
-47.143940
-83.096306
-62.708332
-82.234917
-109.637894
-51.821632
-115.733276
-143.336700
-59.927761
-48.189770
-140.776489
-143.334549
-82.454124
-130.165451
-64.476692
-119.714973
-103.138191
-60.001507
-79.344040
-92.292534
-148.851044
-62.130928
-134.367737
-129.026703
-96.360062
-99.590759
-67.328285
-60.674835
-148.324127
-91.768150
-71.706352
-72.823326
-149.179337
-98.032639
-60.608795
-35.203609
-92.034683
-138.112808
-73.746834
-40.980766
-69.386398
-82.148590
-111.997078
-61.426079
-60.069851
-168.268845
-163.597443
-59.442730
-107.492485
-56.257694
-47.469757
-58.776630
-61.470219
-32.495094
-56.040649
-61.175980
-71.189171
-92.285660
-66.015648
-101.006714
-60.444973
-57.679550
-52.105347
-56.780704
-78.077446
-84.326012
-109.812439
-116.500328
-50.786655
-72.270645
-68.520874
-53.635578
-87.780937
-70.807449
-67.990257
-155.571747
-50.413788
-144.949753
-95.724731
-37.613083
-157.946320
-82.437370
-58.640224
-67.685875
-140.663727
-64.431198
-66.715874
-69.287727
-49.525726
-49.717556
-87.062752
-154.665634
-66.127274
-123.051987
-104.252884
-88.855118
-118.472374
-155.047226
-55.257919
-140.095963
-65.027641
-62.801590
-66.193169
-101.795792
-62.843159
-65.919579
-109.110779
-76.607430
-76.254051
-64.277260
-138.055023
-58.228767
-56.246048
-55.828182
-103.615868
-66.170525
-66.831673
-97.427071
-57.326157
-53.548340
-60.820141
-41.466385
-45.929047
-24.954477
-60.089691
-137.612793
-62.885418
-89.892441
-69.066772
-61.473064
-110.753098
-27.148512
-55.436970
-125.102806
-156.507874
-134.589508
-68.575859
-85.036591
-173.623352
-108.668892
-62.641224
-141.837814
-135.586945
-39.717289
-68.243401
-56.887962
-89.403748
-60.793121
-146.625107
-85.906715
-80.887856
-106.963737
-50.242985
-69.014572
-67.217926
-64.845146
-62.644341
-92.939545
-59.679935
-94.260872
-88.449333
-56.115597
-89.405228
-101.386749
-62.853817
-87.632523
-89.357399
-97.315857
-144.405319
-62.395706
-139.469757
-143.951797
-76.308197
-71.136597
-69.453156
-69.855698
-53.706581
-63.521687
-103.413681
-133.504272
-85.393044
-61.590935
-82.411888
-108.238503
-103.615921
-122.279175
-105.280411
-76.048897
-153.148987
-105.729393
-142.393402
-62.436401
-64.898026
-88.306572
-160.875595
-116.786964
-83.535362
-59.044346
-158.363251
-141.592880
-60.184849
-131.253220
-55.387543
-127.862251
-111.009033
-147.788162
-36.727882
-80.738319
-38.899342
-57.906620
106.003960
87.123924
-96.951126
-83.800400
-58.304295
-41.820244
-56.869522
-151.824615
-53.421650
-108.805870
-101.851776
-77.698845
-82.914055
-124.512566
-61.398014
-52.986591
-55.183228
-71.208656
-83.339188
-66.031548
-76.352371
-92.842216
-84.147491
-90.485451
-117.272919
-73.788345
-66.048409
-63.987751
-133.512177
-145.673370
-147.476395
-54.133202
-65.021690
-66.975960
-93.536957
-70.706894
-102.434128
-62.333763
-87.320679
-142.795517
-72.319176
-53.414078
-56.526520
-74.499519
-54.502453
-22.497200
-77.336403
-143.944016
-110.742874
-139.468658
-84.937973
-52.834526
-64.096161
-53.423676
-100.674774
-114.828178
-68.921272
-80.337730
-131.690475
-85.910316
-58.629158
-97.761856
-118.906960
-95.715698
-91.070763
-62.353287
-63.386734
-76.766457
-60.836990
-63.704243
-164.084030
-139.235229
-87.176300
-61.864586
-59.944317
-53.793243
-57.679695
-119.037079
-94.274483
-165.892395
-68.647621
-61.479267
-126.976570
-82.203537
-53.118866
-117.675667
-42.156620
-69.087578
-59.244598
-84.231583
-58.841038
67.090256
50.397591
65.549500
61.747517
90.504288
-64.259453
-64.962753
-166.057449
-87.386642
-86.196144
-129.774216
-64.086006
-60.029667
-62.644482
-49.193081
-58.808998
-63.525154
-82.605423
-81.495461
-62.321949
-36.215778
-126.440170
-128.714630
-160.512039
-52.289261
-71.498154
-56.844482
-61.101147
-77.074692
-146.104843
-123.729782
-56.578030
-145.884506
-71.741684
-68.355148
-61.445362
-79.682175
-80.061241
-57.611374
-60.632637
-75.907471
-57.407028
-78.056229
-70.020309
-147.511780
-78.385429
-86.563591
-61.021740
-60.631046
-117.599762
-56.727463
-131.987289
-108.156097
-93.548103
-112.055283
-152.061142
-66.297569
-136.848022
-94.489449
-153.128036
-47.534424
-120.467072
-58.221382
-74.914238
-83.731026
-58.271721
-85.433487
-59.397911
-152.160736
-66.414536
-88.772057
-77.139481
175.968613
-117.155098
-59.632103
-45.220604
-56.419312
-47.688171
-113.890671
-107.354736
-142.077927
-70.115303
-117.316566
-92.223457
-67.267075
-84.893173
-85.571327
-60.817314
-99.901817
-74.686523
-54.024746
-69.890007
-71.885185
-67.485519
-154.640427
-89.817955
-57.296841
-115.131783
-97.841621
-65.758804
-73.755814
-91.228271
-64.443237
-116.779907
-59.391777
-34.488026
-83.921967
-103.894890
-60.280636
-62.945133
-61.633923
-60.625835
-41.338860
-104.411453
-113.969528
-161.681412
-85.582298
-46.875801
-68.269516
-17.520863
-60.105728
-118.453110
-71.862808
-77.803177
-145.827393
-141.124741
-56.842068
-65.522316
-53.020447
-64.636620
-85.807487
-53.345184
-72.478401
-114.199257
-100.182304
-140.617065
-56.304005
-120.231705
-152.444580
-57.079308
-60.238468
-57.875244
-82.402748
-49.667526
-47.373962
-58.462101
-58.137913
-126.040657
-82.919716
-146.172684
-68.346687
-72.339211
-158.598999
-61.402981
-61.264778
-85.990372
-61.388973
-73.880211
-50.976986
-71.579079
-66.267212
-102.952477
-60.364254
-60.430859
-62.980633
-126.423431
-58.545620
-163.093689
-144.174225
-83.665245
-132.801529
-103.789192
-78.957771
-111.123024
-92.046951
-108.091431
-62.130840
-121.612587
-59.241020
-141.480515
-64.224640
-166.332489
-148.798340
-162.150452
-105.448692
-82.688721
-85.321518
-96.233818
-64.238243
-55.388653
-69.725685
-63.717964
-69.885109
-72.352516
-86.901863
-160.297653
-69.930107
-61.242207
-62.348846
-62.835724
47.440380
99.127708
-52.120640
-42.801369
-77.415092
-162.513474
-59.602051
-67.744034
-75.632500
-68.766716
-143.884125
-58.284981
-76.921043
-69.795815
-56.182461
-67.887375
-166.059464
-64.614899
-75.748611
47.518192
66.363533
50.187866
61.400146
54.450195
53.327606
71.040573
90.129486
63.979130
-82.132904
-92.520233
-66.378387
-79.665283
-130.935928
-41.382641
-89.709999
-75.995720
-131.909500
-148.340179
-57.579460
85.980957
31.808651
72.184334
68.396141
54.589386
75.702560
-57.994595
-132.128296
-133.096161
-63.505150
-59.329124
-123.323036
-63.575077
-63.137321
-129.807892
-50.204163
-88.568138
-58.573116
-117.375008
-52.750725
-37.870457
-127.462402
-92.817375
-88.905457
-48.836018
-101.739479
-53.682152
-67.281685
-56.465389
-61.421810
-50.907990
-96.598175
-50.871193
-59.575706
-138.778259
-97.306015
-92.889313
-63.348328
-120.574364
-59.774738
-68.770958
-44.627781
-139.012863
-160.675110
-95.455025
-31.820183
-167.070358
-75.692070
-59.775940
-160.644348
-88.859268
-63.069405
-80.605896
-115.795990
-69.474289
-102.527061
-94.713318
-84.116982
-70.333183
-87.174576
-150.821899
-111.329887
-108.891380
-80.868195
-73.380821
-106.143867
-53.343483
-143.881638
-74.485451
-137.542068
-82.575096
-38.185581
-62.590588
-149.018829
-60.133038
-43.092827
-123.994972
-126.162796
-38.299171
-88.558350
-154.359863
-81.451439
-66.379524
-66.032967
-70.702644
-79.619873
-68.674545
-92.683342
-67.752518
-65.586029
-50.370632
-67.337059
-76.353065
-54.679413
-146.422180
-114.915375
-155.254013
-81.912552
-60.600189
-61.768169
-103.543938
-48.987156
-33.318172
-97.930336
-114.986900
-85.954826
-106.132744
-99.583481
-41.587158
-56.963715
-151.811493
-72.131821
-63.577480
-87.411865
-161.526932
-53.239578
-75.162758
-78.551422
-75.316315
-71.181969
-76.806343
-61.523067
-62.520870
-58.454464
-35.416553
-83.809227
-113.822647
-56.327732
-73.716736
-74.301079
-91.215759
-93.555359
-64.562111
-66.677834
-65.635124
-108.917404
-87.904510
-57.781902
-173.954269
-66.567215
-72.426079
-118.578194
-57.851009
-68.983681
-152.746780
-75.201195
-67.913078
-139.444489
-97.499802
-64.495895
-86.671982
-64.340073
-52.518085
-55.276283
-153.562103
-118.554604
-42.047050
-70.382324
-57.530128
-60.283691
-56.449078
-101.512863
-81.448135
-156.665543
-90.192513
-58.282635
-81.918678
-69.824120
-84.053108
-154.683105
-54.838169
-104.220436
-95.997086
-126.845291
-104.943336
-94.032845
-93.791130
-57.359844
-76.389908
-100.088814
-145.032776
-179.878052
-57.021603
-85.765831
-73.777573
-83.316689
56.247967
69.902237
-24.699688
-67.206711
-126.225685
-54.886406
-121.267296
-80.585197
-87.865097
-66.637932
-89.135483
-57.949474
-146.028641
-64.181274
-50.707684
-160.839554
-106.238571
-26.001804
-62.100498
-74.015396
-96.880501
-57.225712
-58.506447
-53.488804
-55.664097
-93.608719
-59.730015
-85.630745
-65.753288
-52.069427
-120.474419
-101.960953
-37.225349
-151.690933
-59.843292
-43.909855
-151.032852
-90.998871
-62.036877
-84.164452
-84.437172
-62.405468
-81.813675
-44.162296
-60.642147
-61.056900
-55.630573
-148.637573
-42.488472
-139.388931
-131.623413
-98.230843
-96.947830
-60.203045
-97.068153
-54.010490
-158.608734
-99.054092
-117.571358
-63.741035
-100.329208
-99.683220
-63.617001
-77.446930
-97.032387
-112.344032
-81.860214
-136.201294
-127.443184
-58.803829
-158.253998
-55.666004
-74.851875
-60.349445
-82.837570
-70.982025
-130.212311
-59.050888
-92.027306
-58.786636
-87.642059
-144.190994
-124.198776
-73.286072
-63.293705
-78.524048
-167.604370
-55.826691
-86.912888
-56.141899
-128.887894
-67.760246
-62.365387
-86.790741
-117.017349
-70.901962
-68.175186
85.336494
61.127949
75.485435
88.917435
79.061195
58.892700
54.483715
58.603294
46.100948
54.821068
52.696407
54.294415
81.599533
66.752029
52.037857
64.842110
56.470917
84.669312
74.226234
-81.052933
-143.069626
-40.209450
-132.587402
-61.658588
-58.564934
-80.688164
-75.990517
-82.589378
-54.751831
-62.656265
-58.389004
-72.276222
-85.452034
-119.593506
-38.818939
-47.512638
-65.310799
-161.138138
-53.685818
-79.235542
-73.336578
-57.345882
-77.539177
-63.790775
-125.797478
-139.450958
-148.065720
-70.000328
-149.265991
-77.753807
-55.983116
-145.830154
-57.916748
-65.061096
-67.344124
-91.603592
-151.073776
-136.431107
-90.073814
-63.997272
-108.540512
-48.411465
-79.202095
-125.681618
-72.385635
-65.759354
-87.436661
-39.194492
-70.661507
-52.475765
-53.722424
-56.018810
-49.621067
-57.486610
-55.885300
-46.565605
-59.841072
-51.988117
-56.611008
-53.371140
-69.907562
-113.236961
-64.007927
-165.015045
-71.283478
-30.796656
-68.423180
-75.084877
-61.083828
-58.859364
-150.926605
-140.214676
-49.616142
-116.298157
-63.535633
-64.764748
-60.821438
-64.264709
-47.445965
-79.302452
-43.168644
-73.877159
-129.626785
-79.805099
-95.366211
-73.255920
-139.935867
-109.298897
-123.968292
-78.792175
-131.527832
-53.931675
-52.293480
-63.017052
-123.694801
-156.139328
-93.573532
-59.760143
-88.723267
-60.922852
-119.505188
-59.222797
-86.321793
-162.534027
-94.285881
-60.121998
-57.883854
-158.094131
-57.694149
-62.841022
-51.137527
-81.130096
-59.579102
-86.585823
-61.693699
-57.157726
-85.925835
-102.199753
-130.952759
-104.185005
-108.395958
-100.634628
-63.112282
-89.020943
-103.712547
-75.488861
-114.541275
-104.172638
-104.088898
-115.817711
-63.037720
-99.250252
-123.286163
-67.461662
-64.706055
-97.034599
-70.890411
-108.003006
-59.646179
-49.662441
-94.314651
-149.862122
-87.968102
-76.197945
-50.145119
-132.631027
-28.071245
-118.394859
-100.831093
-105.985359
-87.016541
-78.897331
-58.528408
-90.433678
-80.521194
-62.927521
-87.452965
-76.826668
-73.759651
-110.892609
-130.166687
-53.194576
-55.716541
-74.989418
-60.392338
-67.009628
-77.481453
-158.381241
-101.184921
-62.902206
-67.124596
-51.465149
-63.724514
-75.218117
-120.813339
-149.433441
-22.139278
-66.846115
-67.318161
-80.771858
-128.193481
-92.309784
-65.371452
-62.209312
-150.222092
-73.928902
-66.846649
-26.287420
-119.467690
-144.774918
-83.435715
-75.888557
-65.538933
-65.608498
-44.939659
-50.841255
-84.869049
-105.218803
-66.068611
-53.561092
-94.222664
-67.207375
-71.237595
-146.954666
-60.764393
-62.413200
-62.206490
-64.218491
-75.342964
-143.680649
-61.769890
-63.111786
-123.272423
-100.345139
-56.180908
-71.562714
-49.906059
-50.761806
-93.791534
-95.970436
-63.671513
-156.386017
-56.287045
-118.258965
-81.374771
-99.014549
-64.526268
-68.460182
-63.975174
-75.998825
-72.880028
-139.022812
-152.160660
-58.805912
-60.871571
-59.840389
-142.657257
-105.629883
-134.236465
-60.025352
-59.267967
-52.985580
-66.285675
-70.007614
-53.497414
-77.264153
-80.224159
-78.564964
-105.171494
-115.152733
-107.364540
-160.337814
-141.240463
-56.307983
-77.895546
-143.640228
-67.805199
-56.622257
-92.348526
-61.959236
-56.687599
-104.017540
-150.283646
-110.763283
-57.876289
-64.248672
-60.225887
-122.798737
-82.788727
-66.303581
-70.138046
-60.362164
-106.737411
-107.851433
-56.921597
-156.579941
-102.256805
-89.461220
-76.843735
-147.685852
-95.612206
-63.254120
-113.585297
-59.192131
-82.672531
-123.371513
-82.401108
-84.903404
-116.591499
-52.483322
-59.607441
-101.050629
-86.171371
-115.178154
-98.634521
-69.785812
-104.121407
-98.332329
-65.418343
-58.373997
-64.868423
-135.595779
-98.334923
-64.941566
-71.890343
-94.685905
-112.263123
-81.011978
-63.135628
-140.563065
-58.290195
-84.968422
-134.339386
-58.725525
-106.268845
-55.668427
-26.779640
-70.889580
-53.814728
-92.735741
-119.589722
-106.125214
-59.800331
-73.126541
-82.815720
-90.855728
-77.602943
-54.072998
-50.857166
-54.015972
-58.211399
-73.607796
-100.241562
-58.350735
-76.447655
55.481583
54.964737
66.203651
47.105415
48.166241
-152.996719
-64.628586
-146.254776
-69.383835
-61.302422
-125.146240
-103.260490
-66.044556
-77.357979
-42.661026
-122.751282
-136.696701
-114.157692
-69.330818
-134.034546
-49.041592
-57.185028
-160.019638
-77.354034
-64.362297
-82.113914
-100.371902
-95.261261
-66.422531
-159.552719
-58.738667
-164.560226
-85.784599
-97.647926
-116.873932
-56.412189
-154.369263
-76.319878
-115.227715
-36.446739
-59.681248
-58.858959
-98.657990
-113.216728
-87.800789
-96.064949
-121.016701
-64.248131
-125.966988
-72.022736
172.770889
-69.334045
-71.935341
-110.540939
-100.279190
-91.097435
-61.510536
-67.260239
-114.268318
-73.619240
-87.913269
-88.916832
-65.592171
-91.902359
-110.713882
-140.727463
-64.901573
-143.305557
-63.278515
-79.130753
-73.544373
-66.208008
-60.137352
-70.418823
-50.721500
-79.651901
-35.210030
-162.229218
-73.595657
-61.300358
-69.306442
-78.693245
-73.073555
-130.462494
-139.510757
-42.104134
-142.208908
-59.320053
-136.592117
-137.063583
-59.756741
-49.024521
-62.951939
-102.071640
-166.218521
-46.663616
-56.181561
-30.413095
-55.595409
-60.713154
-58.897717
-53.891243
-36.453686
-35.673294
-35.829796
-89.494682
-60.107525
-84.948967
-65.687698
-161.547867
-59.087498
-55.665627
-74.516006
-68.476013
-36.828079
-36.715363
-63.140579
-81.600609
-48.369305
-59.548576
-64.185089
-102.073753
-110.707634
-70.001877
-118.803963
-106.429680
-126.919579
-58.718361
-96.759056
-57.271446
-66.510071
-146.293869
-72.929001
-73.201218
-143.741440
-44.862312
-84.980255
-92.238655
-65.271523
-75.889923
-46.190235
-155.587830
-104.068817
-78.605850
-70.888695
-105.327095
-110.867088
-168.565353
-74.049767
-59.575291
-46.180462
-124.719223
-50.191700
-94.683884
-99.737068
-162.757080
-96.593353
-116.606812
-141.014709
-85.839447
-97.260567
-166.092133
-64.236610
-68.304092
-88.064163
-68.208900
-50.059227
-69.763779
-51.972282
-59.867931
-84.730934
-66.263870
-56.117641
-101.562813
-116.078590
-56.755436
-106.747040
-117.008568
-80.761810
-140.950775
-76.902901
-101.909286
-59.425854
-128.398254
-61.743958
-57.879608
-53.500336
-149.345581
-97.904633
-130.687897
-149.454224
-118.978256
-64.973030
-107.113693
-65.358528
-138.138153
-74.227905
-65.206764
-15.134961
-51.369423
-92.207733
-64.163254
-159.456604
-67.393280
-68.525436
-66.244385
-100.903694
-51.766792
-121.439583
-57.606548
-71.131836
-39.751102
-124.317055
-67.998695
-16.991955
-18.043905
-156.041672
-92.141968
-59.822659
-172.532471
-55.622086
-88.656685
-61.097363
-112.633743
-164.087463
-152.102188
-61.099003
-161.503342
-123.679649
-33.485222
-49.514442
-70.969170
-82.856529
-76.257477
-82.322624
-68.330467
-58.442352
-18.337379
-84.084892
-70.024864
-81.964661
-79.775078
-101.205505
-67.062164
-104.665215
-87.289650
-80.241570
-107.240654
-123.202347
-92.339813
-158.760361
-82.342697
-134.799622
-142.876663
-54.927807
-154.504913
-110.202477
-96.045013
-66.125137
-52.271191
-84.959450
-99.979637
-129.374390
-151.263550
-78.810982
-81.746529
-78.268982
-90.717934
-157.297302
-44.161983
-55.294624
-59.271976
-70.143028
15.257286
-65.351845
-115.548119
-89.526955
-158.328690
-66.861992
-59.286682
-57.254456
-55.746109
-83.059601
-102.276451
-50.595158
-160.308182
-87.096352
-154.948288
-124.783386
-125.694107
-119.927979
-106.981667
-78.933197
-91.209770
-54.983711
-65.223900
-66.857666
-59.116219
-92.484711
-85.604172
-67.335297
-34.713867
-54.453217
-46.463604
-126.640305
-121.448021
-153.977051
-58.137974
-83.183899
-98.484619
-96.334908
-117.308792
-129.705231
-130.598541
-68.888847
-112.499840
-71.629143
-61.935379
-71.962868
-78.546776
-63.541225
-145.136154
-102.636139
-55.319279
-50.995125
-106.648880
-66.889038
-65.828812
-40.834244
-49.956390
-59.253002
-55.592716
-93.015945
-49.525616
-78.222099
-56.847519
-77.619766
-99.702858
-74.526611
-57.787571
-139.852600
-122.962875
-106.994843
-103.193230
-87.218536
-88.282768
-92.250473
-84.621193
-126.624214
-105.475662
-95.081696
-113.861420
-143.329926
-77.934525
-73.413673
-147.691696
-121.088211
-164.845001
-149.912125
-67.475288
-132.383453
-77.411667
-56.057827
-123.792374
-61.980808
-65.740135
-102.826202
-100.536095
-63.971916
-90.482376
-95.502739
-66.721138
-103.105125
-58.268974
-82.800705
-67.316101
-73.088768
-103.630714
-89.079842
-82.037598
-61.316959
-54.769878
-75.253571
-78.898659
-65.382103
-51.872963
-70.410393
-103.790428
-84.502991
-56.471062
-56.785191
-66.280190
-55.937397
-62.019058
-53.902176
-76.140587
-60.961273
-76.303650
-67.759972
-88.071976
-108.282410
-61.942184
-66.919449
-88.587547
-58.922569
-49.089058
-81.553665
-143.712082
-61.568497
-74.129852
-59.159229
-109.187294
-106.983742
-89.451393
-97.042908
-113.329781
-83.289925
-107.813293
-118.273544
-107.458893
-78.728813
-74.204018
-117.316933
-60.052490
-157.236954
-62.826611
-100.636246
-83.216682
-95.063553
-90.661552
-100.051140
-70.455879
-121.484718
-53.971157
-103.605545
-158.910797
-117.646683
-57.496975
-127.425766
-93.430054
-81.190323
-126.651566
-60.583515
-71.162704
-53.641193
-58.785816
-122.813927
-69.943222
-56.683628
-57.372375
-81.840828
-68.594231
-115.580864
-43.409161
-113.633606
-115.189262
-95.037666
-52.782951
-58.650734
-110.418922
-80.463638
-79.284569
-64.797134
-27.461546
-127.446869
-153.563538
-67.564735
-49.216343
-93.310326
-151.675140
-94.977242
-150.146469
-66.141197
-142.169083
-72.164917
-142.851578
-145.786224
-58.844357
-101.146408
-81.127190
-45.953396
-65.551193
-67.884918
-66.263428
-64.015099
-83.305237
-56.070156
-81.754700
-63.809658
-119.219101
-53.125305
-89.675674
-102.795845
57.247402
67.184921
50.327278
-43.940884
-67.653664
-69.352806
-61.539791
-30.585428
-71.835930
-70.897659
-52.857044
-108.014244
-96.176712
-67.411377
-74.816498
-71.824013
-106.382103
-150.765945
-53.085735
-50.103516
-18.761059
-85.035652
-64.465935
-69.125038
-59.602665
-54.946678
-63.665569
-142.472900
-26.504929
-63.578758
-65.319107
-89.003143
-69.703979
-61.349056
-156.055389
-144.690948
-105.522354
-61.367355
-55.412571
-81.282822
-65.958611
-66.298157
-91.723801
-45.353752
-42.498421
-78.436302
-145.459702
-71.541313
-120.712143
-171.994507
-59.034721
-85.341293
-70.649544
-101.989525
-110.731537
-67.240822
-104.570549
-110.142357
-106.268837
-86.006668
-70.206078
-116.328590
-58.709728
-55.586281
-68.362831
-165.446564
-66.130821
-64.399300
-69.603203
-132.130844
-65.305206
-87.017464
-61.573040
-124.919579
-104.410698
-111.848320
-124.974831
-91.526367
-59.849625
82.641647
-80.925468
-59.140862
-99.320847
-140.860016
-100.660843
-143.384720
-131.086456
-53.713970
-72.224777
-41.580223
-65.335884
-64.009026
-80.899002
-125.550278
-55.440170
-67.373497
-100.494034
-99.637604
-89.165314
-103.095772
-63.171188
-62.255028
-164.856476
-115.086075
-38.167633
-84.904900
-57.573437
-42.098473
-59.053852
-62.299053
-68.054543
-160.714783
-51.747551
-67.639130
-51.897583
-57.764183
-30.321014
-161.824509
-73.629883
-119.545479
-79.760872
-56.954243
-113.089188
-155.644745
-156.137726
-84.964882
-59.315147
-153.260254
-62.808079
-68.007111
-55.594952
-116.344139
-128.678375
-49.752186
-32.971886
-152.120544
-57.589214
-69.139748
55.065487
62.318924
73.836937
61.593815
52.223370
67.457611
55.859077
41.318600
36.801361
55.248077
62.573578
61.073978
59.514893
83.084053
35.007664
50.248177
53.922283
53.438816
42.126907
61.588467
-146.630524
-70.401123
-73.913124
-57.148735
-153.308334
-64.058678
-97.656700
-66.745735
-166.331177
-62.633835
-59.716587
-64.297592
-141.040695
-153.597580
-118.155487
-70.408066
-59.539406
-140.020905
-105.430229
-76.018318
-127.977837
-118.266525
-93.372467
-58.724781
-79.591797
-135.964966
-56.588093
-96.784035
-121.541504
-68.013206
-127.288712
-56.042667
-57.136818
-60.362591
-162.833496
-55.754894
-69.523170
-53.889408
-63.882851
-127.001251
-132.889709
-130.591904
-86.001877
-147.295654
-68.622131
-49.156544
-105.026703
-61.496712
-64.444939
-137.575745
-93.953163
62.618214
51.544067
89.779617
61.279266
104.545181
74.241859
81.043289
-75.908363
-72.931168
-44.696239
-48.469894
-56.384663
-145.945099
-33.009460
-37.446423
-94.886330
-77.211418
-111.049942
-83.188576
-122.025253
-136.393890
-65.407318
-91.458038
-148.592651
-62.384315
-87.204094
-102.015953
-106.660988
-76.635361
-37.811966
-53.037659
-45.131428
-114.024185
-148.912384
-75.067696
-91.648148
-85.479706
-68.444016
-67.699997
-68.750893
-63.275455
-90.039528
-122.828667
-40.128487
-46.072456
-97.552086
-56.291630
-59.560017
-39.117565
-59.721462
-141.005173
-100.354469
-113.856758
-120.740364
-142.719452
-67.049057
-75.185089
-89.487541
-60.633213
-71.932266
-82.194748
-48.443119
-61.203129
-150.095306
-63.822529
-73.637703
-147.137680
-59.279366
-84.179153
-58.621742
-168.771103
-63.823921
-153.858307
-90.575638
-136.665390
-59.670490
-160.066666
-42.942017
-129.815796
-54.489765
-107.435211
-145.996414
-66.004158
-108.229889
-118.516907
-67.801956
-60.295341
-45.949619
-64.972023
-132.157623
-152.734894
-121.532333
-91.548950
-120.723366
-167.580505
-139.644852
-65.242210
-60.906063
-58.526958
-62.835388
-134.604156
-36.463032
-15.413982
-61.051853
-67.097816
-61.894611
-85.705444
-65.682930
-59.051140
-65.921104
-96.041466
-64.998260
-108.088287
-72.292015
63.692959
33.118820
-146.736435
-73.725304
-59.235016
-76.898766
-60.221336
-148.692902
-101.971756
-91.228500
-63.498100
-137.111847
-49.314693
-74.667320
-64.456604
-73.502441
-26.192272
-50.367275
-70.656090
-94.556557
-75.892380
-88.406548
-73.125931
-94.522339
-102.990906
-142.401321
-56.948601
-131.719559
-63.939400
-75.354782
-85.344254
-57.141964
-67.524162
-76.033340
-41.184113
-86.942192
-103.234573
-65.740623
-130.335602
-50.501019
-126.182434
-84.513214
-91.785034
-53.584957
-58.183811
-137.016190
-56.393421
-93.312218
-122.014847
-140.136154
-129.762604
-104.363129
-127.336273
-121.338737
-78.670372
-61.712185
-71.266144
-54.596512
-65.990166
-54.057816
-77.529900
-55.711849
-59.054768
-64.961288
-62.741146
-67.548737
-51.009899
-65.011444
-34.073750
-66.832809
-62.245464
-57.602993
-92.591850
-86.721046
-70.706177
-86.567329
156.588501
-95.777878
-69.622406
-60.021515
-89.052917
-55.525711
61.795807
48.507366
73.361069
-147.485916
-6.324403
-70.054337
-142.949127
-150.828491
-54.134895
-44.988926
-75.012367
-61.473461
-56.576233
-57.146420
-59.325325
-64.024208
50.573544
84.348755
58.488640
73.227753
66.127609
-24.332739
-54.554642
-67.364441
-119.395432
-45.940746
-81.312309
-69.731529
-124.297501
-131.137268
-74.577301
-138.555450
-63.585819
-37.079792
-56.472988
-59.080765
-82.484879
-63.204353
-163.909317
-63.610695
-94.004211
-70.936424
-131.985611
-89.919853
-69.110680
-86.277069
-71.308907
-114.532524
-144.611816
-59.025181
-149.564529
-136.840347
-80.027939
-6.479957
-65.264809
-127.074707
-63.197987
-55.574253
-65.024178
-67.057526
-152.957932
-55.130577
-53.214134
-123.283417
-72.552025
-79.682823
-35.615532
-148.852921
-57.927856
-150.290207
-69.374229
-151.871811
-63.444157
-124.587738
-98.390526
-81.102272
-58.437321
-64.105194
-116.077477
-73.185661
-90.813385
-63.601776
-67.033783
-102.562645
-46.763763
-84.707260
-59.577457
-80.053314
-76.589294
-149.542862
-108.510498
-78.573074
76.047096
-59.771965
-151.402771
-63.102009
-34.249432
-71.243370
-106.843796
-88.917099
-85.659859
-57.109718
-31.574972
-39.619717
-164.829727
-120.285225
-152.712799
-69.468353
-97.380829
-115.166801
-128.805923
-69.186745
-65.949005
-59.134621
-62.906326
-68.128349
-66.715096
-64.101227
-63.812492
-82.379967
-110.121361
-157.548843
-57.923759
-121.244537
-53.635780
-67.638336
-55.789692
-17.373451
-75.963539
-55.112263
-69.562660
-125.774208
-96.734474
-97.915459
-70.649155
-112.131027
-69.793564
-61.068512
-94.037979
-119.224854
-111.466812
-79.302437
-59.773918
-75.375252
-88.452621
-57.008865
-71.088341
-114.569038
-61.347984
-73.467384
-86.881897
-111.920433
-52.071129
-97.332878
-80.590706
-57.820595
-119.757690
-61.971302
-99.909073
-101.869209
-74.629700
-139.175446
-140.463135
-91.746559
-72.143311
-110.349510
-112.195305
-97.213829
-106.489708
-152.357941
-122.990952
-130.441711
-104.275429
-89.371437
-119.029755
-57.781548
-70.026726
-91.285339
-55.106487
-126.834244
-93.532158
-73.155022
-90.834862
-90.716866
-41.655270
-73.104851
-56.750351
36.557026
66.568863
-154.624252
-121.005646
-47.260509
-88.417221
-63.009552
-78.265495
-61.854839
64.388214
-158.169098
-41.717094
-157.622620
-65.774857
-153.519318
-90.887093
-82.980293
-72.563736
-65.644852
-59.433372
-54.504143
-59.907249
-60.226330
-73.863014
-143.670227
-61.079700
-141.568939
-60.740643
-63.513462
-109.209938
-63.632954
-48.521400
-66.411087
-80.937492
-155.064835
-105.736961
-112.102829
-157.599182
-65.054634
-152.165024
-89.803604
-56.592724
-72.716690
-63.853188
-104.611053
-108.923798
-102.414680
-147.774155
-48.547867
-104.071571
-109.266472
-76.601753
-107.899994
-76.261375
-93.929916
-54.946808
-118.794441
-101.809975
-148.971436
-64.003418
-70.131210
-49.499874
-66.981987
-54.414608
-86.749069
-117.921242
-61.141918
-85.037178
-62.288200
-83.897385
-81.888847
-44.783138
-60.817291
-158.378082
-73.273354
-72.220001
-61.074333
-120.655937
-65.151459
-90.050087
-73.254333
-53.720634
-56.399967
-66.764046
-117.293327
-108.759827
-64.102814
-96.806335
-126.117348
-55.303703
-126.791939
-95.195930
-60.500713
-114.541641
-116.583946
-65.781219
-80.993820
-103.492905
-152.502808
-129.388260
-152.913116
-81.805939
-97.988297
-67.474121
-66.250412
-25.282862
-162.464813
-69.436348
-68.004982
-141.562149
-47.084061
-71.703476
-98.290222
-57.909660
-116.454239
174.193283
-105.855339
-67.647331
-135.524658
-175.998886
-60.856339
-61.134861
-52.845245
-99.733177
-60.009922
-82.983421
-76.299995
-69.433060
-78.201225
-49.945774
-146.211487
-57.476387
-148.923050
-80.677315
-89.993820
-62.215492
-56.845482
-131.133179
-66.120995
-41.433704
-66.621536
-82.912338
-104.541870
-59.457584
-125.563118
-150.171463
-68.890823
-36.899330
-59.166332
-157.515488
-77.562424
-122.006050
-57.206799
-89.741028
-55.092796
-78.148415
-62.595055
-63.687817
-76.529999
-65.226021
-39.630199
-97.206642
-138.092789
-57.611393
-112.650093
-75.360306
-77.787560
-92.613091
-98.476433
-60.269463
-57.452316
-85.935265
-57.831570
-77.518074
-23.716154
-136.075119
-143.402054
-133.784180
-121.301094
-88.680244
-132.751984
-96.487335
-108.998901
-82.250732
-72.222771
-100.040520
-129.173248
-104.478485
-94.540688
-45.454456
-94.655609
-61.947796
-64.549644
-79.576324
-58.493423
-54.464916
-54.032001
-67.458809
-143.349304
-63.704090
-69.945770
-150.846283
-67.726097
-68.829247
-113.317993
-22.769604
-68.438591
-82.591309
-141.113663
-57.696640
-60.935429
-56.808968
-137.666046
-69.886414
-130.311798
-145.417038
-63.300720
-63.634819
-61.980759
-106.614868
-81.485588
-75.617126
-64.841064
-144.970535
-61.306572
-115.973053
-58.845390
-36.687599
-85.957283
51.154701
54.730438
43.061035
78.596291
42.037960
62.109543
53.158710
67.958214
74.904381
-150.414886
-65.211349
-75.951675
-119.983139
-90.704063
-57.258621
-160.334167
-152.295212
-46.258244
-58.617294
-79.867798
-130.910889
-68.667564
-147.949829
-101.022331
-66.079803
-71.441208
-130.835968
-40.457413
-66.106659
-66.762680
-72.410187
-109.282356
-67.988503
-60.189934
-71.847725
-123.602432
-85.991402
-147.843048
-56.717716
-62.750134
-52.553471
-99.916458
-38.111881
-68.802933
-91.874908
-141.848740
-63.845341
-35.803017
-91.910378
-55.314499
-87.430298
-141.211548
-138.525330
-66.011024
-136.857742
-38.456001
-78.725136
-64.526688
-129.681213
-79.586800
-151.565918
-154.150681
-84.445129
-79.258858
-136.390244
-55.269718
41.155731
57.828629
97.840149
-150.915009
-100.811905
-48.949333
-130.183899
-64.891693
-143.397354
-42.782288
-64.994957
-60.497536
-106.014786
-84.477226
-163.256317
-55.868454
-99.864639
-160.133636
-68.395134
-33.856915
-73.762634
-34.084198
-106.406433
-156.863907
59.816792
-68.319237
-68.979820
-58.986912
-124.931953
-120.618675
-64.103539
-61.666893
-72.376770
-60.947685
-141.699722
-110.791908
-71.467842
-68.603760
-61.867146
-152.942154
-61.247910
-77.395065
-93.280304
-152.493896
-84.713943
-72.136612
-96.604828
-65.192940
-32.777905
-66.895744
-76.631294
-88.042702
-58.827015
-116.322693
-52.221313
-58.398926
-62.653179
-155.353149
-71.321510
-64.091408
-80.988342
-61.278446
-36.767330
-61.167320
-135.615585
-99.477867
-84.844666
-53.861774
-68.479538
-144.272354
-73.432487
-65.759460
-94.827591
-118.211693
-77.725624
-67.320999
-48.516449
-85.430771
-123.830124
-56.419136
-51.734222
-112.859230
-101.208153
-63.289009
-48.298203
-58.879848
-58.253956
-63.420067
-140.009384
-145.331253
-40.741444
-91.576439
-86.216232
-80.806816
-98.703415
-69.650085
-91.337059
-81.245895
-114.929344
-62.004715
-148.583542
-118.558266
-97.438805
-108.231346
-97.052635
-63.397526
-93.185669
-79.437599
-72.243439
-38.337856
-53.883923
-146.454468
-55.965630
-88.571945
-92.423164
-63.708927
-36.624210
-66.359894
-167.027664
-65.970947
-147.676498
-42.192188
-93.943344
-67.519798
-107.623474
-48.441284
-62.816032
-152.004547
-106.862526
-90.489983
-61.333183
-75.873978
-77.343086
-95.710236
-161.498932
-62.241726
-61.254547
-164.444901
-67.314568
-101.555977
-73.504555
45.173859
84.096695
-60.668442
-64.615784
-34.537910
-66.214653
-90.524734
-56.226185
-84.749466
-44.944252
-58.834591
-134.179092
-70.004204
-62.509586
-57.012444
-61.595928
-61.073227
-109.275558
-53.401951
-72.477837
-102.586937
-64.016373
-90.815323
-74.304184
-176.254654
-108.838623
-100.511566
-104.944962
-89.621056
-123.585777
-125.255173
-116.831474
-110.847244
-93.031670
-112.797081
-71.187469
-132.007294
-120.690689
-161.708771
-85.842957
-62.500065
-163.153397
-55.323303
-92.621407
-53.873005
-69.059120
-56.115170
-126.999222
-108.917427
-92.059258
-169.419266
-82.286842
-63.845360
-107.570053
-75.003036
-161.958069
-118.040840
-58.320873
-81.214500
-75.090965
-79.876411
-76.795593
-123.954758
-133.170486
-116.735184
-60.774597
-98.438034
-61.626881
-48.889267
-62.032391
-74.791733
-58.444889
-43.687145
-37.343819
-93.346466
-66.354355
-93.174530
-70.959770
-101.217087
-55.143230
-59.856987
-57.123699
-41.927616
-105.778587
-70.674355
-63.326504
-73.367432
-156.018280
-62.014904
-50.519604
-40.017273
-154.806335
-150.749252
-59.164932
-157.438553
-54.846294
-38.974735
-97.978874
-79.057259
-56.594753
-25.230885
-94.955482
-30.737604
-60.615673
-144.139282
-70.216370
-55.237328
-51.790173
-60.776638
-141.270538
-92.170807
71.379059
-156.150742
-51.587475
-59.754078
-111.888779
-58.179741
-75.539223
-65.581192
-27.444599
-60.561871
-75.887955
-53.301880
-61.053310
-59.172413
-79.370636
-130.071854
-53.640148
-58.570400
-55.667248
-58.238773
-102.644104
-53.235111
-166.337646
-52.441338
-57.515034
-74.611893
-63.250546
-72.219086
-84.189392
-93.078568
-77.180733
-56.526024
-62.402092
-65.511673
-65.290596
-145.404083
-53.377007
-81.238937
-60.197918
-58.451344
-34.783257
-78.216927
-87.397751
-140.477463
-134.524460
-73.433426
-142.260376
-62.166260
-125.372238
-147.283386
-69.310867
-78.922974
-97.977463
-79.319191
-69.091400
-35.696609
-114.526428
-59.033546
-119.173431
-162.513565
-60.688236
-93.004410
-63.220665
-95.571106
-101.400620
-101.792114
-98.140877
-101.723282
-108.099823
-49.713482
-134.560577
-60.307404
-46.350307
-66.859993
-161.103470
-162.799423
-58.298679
-148.967072
-65.388824
-79.282394
-133.353928
-87.636032
-97.873734
-151.270264
-80.783646
66.933304
73.141075
49.890404
-49.882072
-57.496483
-93.582199
-88.002617
-74.766182
-57.167835
-85.618439
-64.004539
-117.900589
-48.753834
-154.907440
-60.605728
-54.073376
-63.994389
-60.272701
-90.263718
-72.419685
-67.370331
-50.990028
-84.730835
-33.805180
-75.449142
-43.739517
-77.847694
-159.234848
-47.477417
-65.497681
-147.845322
-76.505264
-58.646267
-53.922905
-46.071449
-81.834160
-61.864040
-89.074944
-63.866379
-76.183380
-58.018040
-63.235432
-60.723412
-158.932938
-153.586945
-75.595032
-154.067871
-58.882271
-107.160141
-123.413452
-162.386871
-81.040993
-58.785374
-60.940613
-60.629303
-62.969219
-87.179222
-80.848152
-53.585560
-150.868912
-128.476227
-59.664089
-152.335190
-98.414261
-63.471420
-99.921021
-59.107948
-87.969299
-113.466591
-100.082298
-100.125298
-95.509750
-112.518387
-141.644699
-66.235130
-109.720627
-160.648438
-59.803684
-51.173931
-89.883202
-60.427055
-131.111008
-92.946510
-50.131638
-152.523621
-55.421715
-91.052132
-67.660233
-64.543167
-124.309624
-70.738266
-60.416317
-123.262024
-60.647678
-118.245857
-55.162315
-120.171295
-135.634766
-77.419777
-97.850784
-55.589062
-49.876320
-145.296387
-68.303169
-61.476200
-83.339355
-66.653709
-42.275959
-63.308296
-54.333794
-75.410324
-56.810009
-152.551392
-67.615471
-46.954063
-78.916023
-145.156052
-67.050026
-145.201859
-153.285446
-60.376362
-76.233284
-76.769272
-69.617950
-55.014927
-76.994209
-57.208355
-140.650314
-58.896294
-56.827656
-140.253632
-77.702080
-99.597511
-115.238319
-104.823395
-79.245056
-85.988060
-93.375183
-124.939110
-62.810661
-51.097836
-68.577240
-61.223858
-37.176575
-35.411827
-78.452339
66.061089
45.447315
48.675274
64.161049
-60.712265
-102.861351
-51.883663
-79.970970
-61.116913
-90.791092
-64.062729
-149.635284
-160.497925
-44.702225
-130.718948
-108.166573
-101.782860
-104.146004
-83.149788
-77.348969
-138.710068
-91.621193
-162.439514
-54.782413
-58.542286
-56.804691
-51.108871
-42.588810
-99.393524
-147.667725
-84.936424
-42.755623
-56.967930
-30.150448
-94.620773
-54.084106
-60.015263
-160.189545
-139.395752
-166.729004
-156.129730
-45.820393
-40.785744
-61.777256
-156.717682
-46.628353
-57.931709
-65.357956
-61.209583
-61.527241
-58.187363
-57.584515
-58.825111
-36.591400
-151.538864
-79.983398
-69.213127
-63.329777
-63.510319
-85.653206
-80.813301
-75.374550
-116.846802
-167.408478
-62.533016
-159.272293
-84.320053
-104.976326
-100.292320
-51.438713
-54.424965
-64.179596
-99.088524
-51.844109
-62.141762
-81.606186
-33.918785
-47.576546
-58.625175
-119.554558
-149.596375
-39.121746
-81.969467
-150.643005
-171.634949
-106.792244
-113.643509
-97.988098
-82.521339
-64.391602
-61.831841
-79.814255
-123.379547
-73.315536
-59.074646
-55.227108
-147.494186
-130.434662
-92.640289
-123.590111
-166.264709
-66.391510
-88.388107
-76.497101
-67.232391
-106.090828
-69.593208
-96.084229
-100.030869
-67.305771
-152.807312
-62.705936
-95.315590
-72.307381
-69.378410
-157.962296
-61.718529
-147.676712
-67.941734
-71.032928
-161.832535
-142.469727
-43.319931
-56.093632
-69.490356
-147.761200
-63.529343
-153.920456
-93.695595
-58.797016
-65.113586
-41.569576
175.583084
72.834511
53.877392
61.358360
54.348347
65.463997
69.432442
-55.079098
-63.633713
-136.805588
-160.937958
-55.753452
-76.325775
-80.624290
-88.357140
-68.503517
-46.674324
-123.385651
-67.751160
-62.723999
-53.995224
-102.760597
-107.136528
-87.588303
-87.502029
-71.363533
-104.734848
-114.924278
-96.031036
-56.192017
-91.970734
-75.775375
-58.321609
-53.629456
-72.309502
-120.994347
-93.621651
-71.220100
-97.589462
-56.453594
-114.604820
-65.281631
-37.748928
-59.088264
-159.159592
-79.291130
-51.403214
-119.913879
-118.474556
-107.266922
-109.075508
-49.124008
-67.734573
-29.201107
-60.408142
-60.490284
-60.456665
-111.588020
-146.015747
-85.196564
-74.027809
-52.551296
-125.204613
-61.294743
-56.823673
-86.407227
-62.338947
-157.600433
-152.592514
-137.054398
-91.601562
-103.072289
-81.133087
-103.516769
-107.662552
-68.857262
-91.544594
-103.429131
-156.054962
-160.306717
-41.931534
-66.731636
-92.109764
-124.314323
-73.148392
-94.152473
-64.598724
-145.038330
-70.038391
-75.367615
-56.436653
-93.677452
-63.479420
-82.337456
-61.388260
-69.109886
-80.372063
-63.435673
-63.425926
-55.072975
-133.007019
-85.399284
-105.432304
-68.393951
-57.756317
-92.350044
-56.867527
-44.293625
-119.192696
-90.377365
-71.084740
-107.236176
-56.687592
-97.119278
-65.814270
-50.517353
-54.602669
-102.428970
-49.137234
-67.269547
-105.976334
-88.073509
-118.166504
-70.018166
-90.705917
-90.332367
-116.028732
-89.141907
-113.623352
-68.201569
-100.232758
-60.688885
-137.260483
-70.916451
-62.118832
-95.776566
-135.554214
-66.364868
-112.281395
-48.477745
-82.517250
-85.703003
-66.683403
-52.887810
-66.864616
-63.385189
-108.349411
-62.702759
-85.057159
-46.957905
-135.194092
-97.832916
-58.295940
-59.658764
-107.089424
-160.523560
-68.050522
-63.303356
-52.440098
-49.499310
-93.935677
-59.513710
-88.534439
-104.075943
-75.121078
-104.368103
-83.544449
-54.247505
-124.726730
-59.797211
-167.404724
-77.035904
-152.477936
-66.582085
-137.408157
-113.186371
-151.004074
-62.844532
-81.580452
-62.704773
-57.243797
-67.358871
-68.339432
-46.537628
-90.618385
-72.730064
-69.422508
-95.475967
-68.970001
-54.816662
-78.187569
-65.818130
-81.317108
-77.364273
-82.783531
-60.893223
-72.023216
-122.902420
-83.128036
-114.437561
-90.559235
-66.244690
-121.433105
-37.735134
-154.173004
-92.763771
-78.267487
-122.686584
-103.346817
-60.627979
-63.179409
-123.181038
-84.064865
-66.770790
-122.918221
-81.587738
-154.053131
-63.951385
-111.180412
-84.931389
-82.687691
-64.155388
-99.653145
-95.938538
-64.535416
-83.028168
-66.723190
-98.563324
-60.005695
-61.953720
-72.929466
-85.667732
-64.067551
-59.680038
-61.637291
-68.683914
-47.660721
-172.473831
-48.202648
-145.494965
-69.237801
-91.891388
-114.953865
-112.802650
-60.933903
-63.960880
-84.252388
-132.928680
-70.495270
-85.862404
-71.944298
-156.489380
-60.896133
-54.503422
-128.499847
-62.846329
-45.623051
-85.917824
-63.678532
-134.165024
-164.890732
-138.728409
-66.717300
-68.517357
-111.798920
-72.261841
-51.062595
-57.517532
-104.509270
-120.671120
-80.068947
-84.378639
-72.680664
-57.361988
-71.961922
-60.675205
-66.841248
-138.774597
-73.225464
-141.905472
-60.908741
-62.963226
-107.831024
-54.979080
-71.123154
-63.545155
-83.670074
-117.337357
-56.761459
-66.517967
-56.012005
-55.503643
-81.651672
-60.713943
-67.884399
-141.753281
-119.290886
-97.543594
-75.979904
-34.735493
-63.748100
-88.153694
-78.180199
-66.699226
-70.639198
-68.638763
-64.228981
-106.231201
-78.825821
-65.006554
-73.816170
-37.673508
-82.927757
-62.138695
-73.736519
-60.682896
-131.480896
-57.070816
-90.742081
-77.994728
-58.650299
-147.690262
-61.912327
-64.681847
-62.284061
-65.856514
-108.877106
-98.944702
-153.723129
-70.069191
-58.666611
-75.024712
-112.110909
-63.324619
-82.134834
-98.546928
-118.835175
-65.177254
-84.107399
-60.707447
-78.792221
-108.162788
-98.606895
-65.305084
-63.977444
-54.846046
-113.940804
-18.971964
-50.899223
-16.851946
-57.056278
-75.786270
-85.759644
-48.689613
-141.930786
-96.377022
-57.372276
-63.902454
-146.495178
-63.928230
-30.484406
-48.753021
-142.144516
-96.103943
-96.360542
-61.512402
-63.957062
-101.462273
-113.219498
-56.400295
-119.355461
-105.053001
-159.198410
-123.685509
-65.311493
-63.494774
-65.272316
-51.062313
-93.605751
-74.920029
-78.029388
-86.320076
-62.228004
-67.946114
-57.713505
-145.603806
-150.739792
-84.143471
-153.979965
-59.639954
-86.571503
-152.024857
-73.106232
-59.117313
-93.517067
-73.247635
-65.733017
-65.854614
-132.062531
-116.908844
-78.969925
-157.774261
-72.535080
-105.041100
-109.154739
-103.604103
-120.242439
-65.406975
-118.467628
-66.632751
-66.788048
-60.313137
-34.295753
-74.003235
-120.264519
-112.881767
-110.566376
-154.767212
-96.064751
-85.136551
-117.325790
-102.722458
-87.100807
-55.872879
-74.365105
-71.534264
-147.096710
-93.091896
-149.268188
-130.969040
-132.241745
-83.098717
-67.418030
-84.443253
-143.639069
-69.007278
-84.941406
-62.158466
-67.675499
-63.551716
-48.208553
-41.303143
-60.125141
-67.195641
-82.491112
-53.452831
-100.530556
-70.251030
-58.027645
-89.644051
-89.010468
-132.994766
-71.272011
-66.533783
-45.624542
-80.264999
-99.436249
-137.574539
-85.610901
-57.471710
-147.828903
-62.934235
-45.966335
-57.346020
-177.215881
-110.402740
-71.526299
-147.572937
-63.806190
-68.923195
-106.552010
-53.016258
-111.658844
-146.949539
-150.324051
-70.682793
62.724834
-46.656502
-116.837814
-56.661045
-125.528526
-144.405548
-55.685589
-58.535866
-153.189407
-61.117008
-59.952637
-43.645206
-139.283737
-44.335499
-106.045593
-73.012001
-160.147034
-61.605450
-95.619949
-161.018417
-124.765678
-59.241177
-119.895218
-62.171322
-70.546402
-52.473766
-59.963879
-50.057758
-146.484131
-49.072483
-70.412376
-57.505512
-78.223526
-64.022079
-68.398750
-55.225971
-63.032528
-81.117073
-58.224510
-68.743935
-59.515732
-146.735062
-120.052261
-64.402466
-82.814651
-92.317909
-154.551620
-159.305176
-66.225021
-137.670700
-60.272995
-60.497627
-74.040596
-87.463669
-95.860184
-80.409874
-95.433960
-79.724449
-139.867493
-114.121078
-150.175415
-104.941689
-55.939674
-59.657970
-58.291264
-64.550110
-121.400620
-99.502441
-63.031441
-66.300011
-58.258259
-61.870140
-118.550346
-105.901459
-87.599159
-61.387463
-57.370575
-62.207172
-86.945480
-120.055321
-104.627014
-112.602783
-99.327614
-78.736549
-94.807976
-66.511894
-80.053497
-130.449493
-107.082756
-146.418655
-58.717800
-86.215034
-134.077911
-78.775368
-78.642082
-150.402527
-95.961861
-95.361748
-56.176430
-114.664566
-82.248558
-98.704048
-124.169907
-62.623165
-131.830246
-99.312332
-146.513885
-98.478394
-143.914886
-104.013710
-176.023575
-62.603828
-132.978943
-48.477749
-88.817032
-137.261688
-62.100021
-96.848488
-156.808731
-96.743370
-60.789261
-118.938995
-65.300598
-65.261742
-58.835785
-69.996422
-124.379433
-63.307362
-58.952991
-61.868847
-62.873260
-113.334457
-35.670055
-64.476929
-50.182003
-132.902695
-75.995316
-114.174194
-94.508583
-64.242828
-73.630730
-63.610859
-70.748886
-119.082672
-52.454258
-93.914520
-73.565369
-67.510529
-113.703529
-61.452385
-63.598244
-92.045288
-59.859631
-66.131226
-139.552444
-50.306683
-76.583145
-34.726978
-100.554977
-61.788094
-63.953556
-55.292522
-92.053314
-128.558258
-143.979156
-56.664520
-68.710533
-61.946098
-75.069221
-34.854088
-85.683746
-171.943451
-75.031845
-67.468590
-91.507881
-127.472565
-88.456039
-103.508888
-97.812111
-71.124672
-81.433075
-77.351677
-48.947147
-50.137730
-61.275734
-30.363474
-67.594551
-127.229836
-64.729347
-66.193748
-64.599915
-100.768509
-44.071758
-99.814087
-68.548866
-72.059296
-55.013538
-118.917900
-89.734879
-117.140427
-78.794441
-53.216621
59.415012
77.809555
87.476662
-31.623980
-63.788376
-65.945816
-30.250093
-125.337364
-87.973770
-51.937016
-58.780907
-163.511307
-68.042763
-52.975838
-45.208473
-171.193207
-54.949745
-71.811661
-58.187363
-57.566914
-92.523224
-58.833130
-45.821754
-91.949883
-66.130219
-67.141899
-51.718372
-48.947060
-57.403385
-52.964214
-96.723022
-87.838081
-65.826698
-75.419884
-137.902161
-70.475502
-72.371292
-163.157654
-96.798363
-121.751762
-142.552963
-119.072296
-119.843079
-71.270027
-93.972488
-68.387131
-51.724705
-160.920563
-122.301224
-70.307961
-166.718948
-151.376663
-145.383713
-96.444962
-50.718292
-111.121498
-55.078701
-54.997078
-128.988693
-80.357605
-77.492729
-80.716286
-120.194366
-55.728718
-135.960785
-136.685669
-103.196655
-106.640244
-116.755737
-60.733356
-93.237709
-143.905807
-117.661041
-100.680374
-136.456314
-96.544533
-92.531952
-102.602341
-157.762100
-71.164902
-60.418144
-112.476700
-27.800915
-94.984825
-50.099236
-42.720867
-49.922676
63.385204
59.376144
48.226318
22.798512
68.789146
61.181736
-44.859409
-65.684952
-158.670013
-91.955872
-61.948303
-54.895775
-41.322430
-66.630226
-75.437042
-61.709034
-43.258656
-51.089397
-62.063557
-103.791328
-90.602859
-54.199974
-65.393951
-75.009804
80.498688
-89.718285
-92.412163
-50.008293
-148.270920
-90.721306
-148.777451
-57.635334
-65.333191
-62.173092
-49.047230
-57.924419
-69.266396
-148.323853
-119.467896
-126.711205
-51.489086
-47.580738
-89.903618
-120.806122
-85.963737
-55.231815
-92.392227
-145.889389
-71.100655
-118.262505
-154.366959
-158.540329
-102.074196
-155.845840
-99.994263
-62.158913
-66.878220
-82.048271
-61.469280
-65.248489
-85.249550
-111.395142
-84.463890
-84.763184
-76.126244
-144.684113
-102.877312
-113.652069
-131.991013
-56.353970
-111.740395
-80.832108
-100.649773
-67.431824
-122.496078
-86.555870
-133.130981
-96.355728
-176.810257
-91.989342
-161.727859
-70.462929
-77.654053
-85.501915
-72.530586
-159.426849
-66.499290
-63.686417
-106.816780
-75.922897
-155.739792
-70.301300
-86.799881
-75.234520
-65.829521
-64.861671
-61.793606
-58.752144
-118.719337
-52.385849
-107.815483
-67.799980
-98.769058
-109.113106
-70.804382
-56.286819
-118.126724
-54.326935
-72.916954
-149.238785
-67.136223
-112.751114
-110.785057
-118.774139
-72.290718
-61.459801
-88.014297
-82.391754
-112.860321
-72.977577
-83.989128
-52.666481
-105.090065
-152.219986
-113.146439
-112.010551
-141.133850
-93.330086
-105.411377
-57.587658
-110.399445
-100.016846
-91.329407
-81.946121
-110.112434
-119.140541
-130.561081
-104.890129
-104.700539
-79.094528
-104.303009
-78.727081
-61.905991
-137.738708
-87.824463
-44.800648
-71.084831
-89.119286
-73.989235
-131.739471
-46.584320
-114.603844
-69.508713
-57.885147
-164.636093
-81.776833
-92.772057
-92.195831
-53.705723
-137.150055
-88.188492
-148.962051
-120.306534
-106.553909
-69.977356
-116.761971
-70.580383
-36.967812
53.469013
71.968185
54.833290
57.174000
41.144547
-121.663887
-111.298615
-60.812592
-41.825356
-40.850086
-111.975792
-76.286507
-60.680805
-102.932228
-144.966171
-158.321136
-65.321129
-54.020023
-79.237587
-156.554169
-67.528465
-63.420395
-64.619850
-51.939835
-140.403458
-129.854279
-61.346680
-77.872803
-61.896618
-59.416405
-82.548218
-141.449570
-55.695637
-66.208290
-159.703598
-102.739510
-67.031624
-147.857635
-144.062286
-34.995651
-74.925179
-128.983887
-111.643112
-136.616531
-101.034271
-52.117294
56.459183
88.693893
67.056061
48.984837
59.859318
-79.080643
-45.843052
-65.496086
-56.386772
-91.897392
-104.485252
-55.497238
-69.919029
-61.462135
-93.719910
-56.569954
-74.208542
-71.617218
-133.722382
-118.194435
-78.123505
-68.990158
-161.335052
-84.750702
-52.716419
-49.498268
-90.595863
-73.242058
-112.280479
-94.160378
-96.004448
-132.329193
-84.866074
-69.561432
-80.765488
-84.945694
-79.108490
-64.298904
-64.036995
-56.503864
-79.027748
-53.420212
-88.646095
-58.707947
-47.255085
-151.034164
-88.863136
-44.912399
-63.966957
-145.486160
-75.940636
-58.402348
-64.444534
-68.588684
-48.560322
-63.613995
-145.985672
-55.100525
-72.411049
-64.382614
-156.255188
-56.769981
-47.498825
-71.510178
-106.454582
-58.688560
-161.808350
-84.352608
-53.133125
-65.104332
-71.950180
-45.669250
-149.246582
-137.243439
-77.306381
-91.506012
-50.617153
-50.729263
-60.549992
-75.086174
-160.683884
-56.152439
-32.457962
-87.128349
-67.035767
-58.647602
-121.390785
-70.768906
-57.156487
-62.910976
-151.887695
-57.780739
-33.297729
-84.091988
-67.482269
-56.867512
-65.591408
-148.869736
-84.216553
-135.396423
-153.293884
-81.598457
-52.392975
-86.564301
-84.634628
-124.358040
-61.888477
163.334808
-130.742355
-130.490585
-75.656380
-137.946503
-59.471275
-142.443588
-65.578606
-92.456734
-165.077255
-92.313606
-66.733467
-60.412418
-98.917274
-58.760967
-151.177124
-84.480225
-107.345886
-72.375992
-91.825966
-80.323715
-31.682814
-140.395828
-143.181503
-149.180969
-64.144356
-70.139992
-73.606277
-47.626057
-47.227055
-64.620468
-64.165054
-68.259483
-23.871162
-58.475918
-121.494827
-146.980057
-138.758072
-149.610199
-63.582172
-60.230804
-61.965603
-73.495827
-59.261116
-92.862152
-88.665573
-61.911919
-62.617374
-121.584877
-56.359764
-118.731224
-79.736954
-69.321564
-61.831104
-83.859459
-58.618633
-68.609779
-90.352089
-78.750298
-57.190350
-62.879353
-129.396759
-128.519958
-113.898659
-117.234566
-66.179558
-155.607620
-70.196510
-69.187462
-85.957062
-78.265236
-97.477066
-56.600029
-115.387245
-120.949936
-80.849190
-126.981621
-49.443405
-60.530323
-53.046944
-52.660194
-136.950104
-89.713661
-47.544659
-63.750004
-130.196594
-62.573483
-60.243496
-63.687637
-61.543266
-67.321304
-85.650681
-30.848869
-66.552551
-105.766556
-77.524620
-122.315758
-47.868664
-70.371750
-105.956375
-55.619228
-100.272469
-132.111649
-90.737144
-57.665733
-68.122032
-64.950302
-80.494865
-127.309395
-122.219315
-61.420727
-117.823540
-151.675385
-159.118027
-105.547821
-47.632317
-125.195992
-59.253273
-65.032478
-50.135845
-79.897591
-140.410461
-141.147369
-100.452286
-67.428375
-49.044762
-70.303383
-87.439560
-62.556366
-12.298134
-78.965988
-72.607834
-70.321877
-81.687927
-59.071980
-68.415192
-74.289398
-90.210678
-65.250282
-140.439346
-145.615585
-83.901756
-59.133827
-127.720512
-73.067657
-63.568554
-68.170563
-63.535332
-82.023918
-93.113792
-58.376640
-69.225319
-119.996925
-71.870453
-98.071640
-65.167992
-139.094666
-65.264610
-58.032330
-120.071716
-67.787270
-53.945778
-54.317223
57.682713
41.763496
50.379799
53.716316
62.383453
92.137695
75.532120
51.350170
62.961658
-126.672913
-129.866089
-64.323524
-61.106976
-84.651924
-59.846840
-55.048588
-120.650452
-58.143444
-39.346481
-70.466972
-46.624458
-56.854927
-140.250961
-59.306980
-136.616760
-37.758980
-74.042427
-62.653553
-153.092758
-64.214836
-60.131287
-65.836952
-121.334480
-73.194931
-117.868378
-154.967667
-88.450165
-55.723774
-99.770294
-64.652473
-65.847809
-61.912689
-99.233467
-90.734482
-60.999119
-78.729172
-74.234741
-169.138931
-117.348885
-98.069283
-77.891151
-169.819122
-79.399841
-78.490181
-140.245026
-170.486008
-136.370712
-107.308273
-103.307159
-151.836975
-114.360718
-63.837204
-63.521515
-55.960632
-92.830521
-55.436737
-141.634979
-62.163761
-42.581444
-64.758156
-126.489853
-41.638233
-102.619781
-57.282822
-132.145721
-91.326752
-74.100952
-145.250580
-67.918472
-67.338707
-84.166931
167.231094
-153.030807
-49.230511
-68.209816
-52.553444
-134.629303
-59.559616
-66.564293
-51.257580
-103.714378
-82.902695
-74.982826
-108.753479
-59.793247
-121.923676
-58.032719
-89.603050
-60.201817
-101.248123
-63.235546
-87.195778
-66.703552
-147.077515
-117.458267
-64.116051
-87.054855
-118.968956
-66.701859
-67.494957
-68.135719
-113.427452
-150.283554
177.871719
-130.468826
-77.588379
-47.628696
-63.579037
-90.254753
-77.727509
-100.032539
48.845417
63.146870
58.873878
57.831528
69.352509
61.691563
54.286537
42.267815
-45.742020
-65.125748
-83.766319
-139.946503
-53.669041
-102.264038
-136.347870
-70.465469
-59.642731
-68.516830
-110.285728
-105.321548
-56.949837
-64.774590
-54.866253
-53.069050
-90.723053
-80.484604
-106.870560
-81.315422
-101.069870
-142.489731
-113.918900
-102.091583
-67.454170
-127.523201
-65.155510
-96.400620
-100.140244
-69.257729
-43.814560
-59.352798
-143.585724
-106.694756
-113.880928
-53.131947
-50.520245
-64.754242
-62.908676
-81.039207
-68.210526
-42.688019
-56.867027
-101.834694
-176.163635
-121.116211
-76.956512
-109.333450
-112.032272
-62.051815
-55.124294
-111.033142
-177.066818
-100.181969
-89.912766
-90.914017
-62.911537
-63.213001
-54.046818
-37.272766
-135.339722
-56.980133
-163.808731
-61.332348
-91.696671
-64.976990
-77.854179
-93.043442
-57.265259
-71.246071
-75.003311
-162.709610
-56.386463
-147.463547
-117.477936
-61.800217
-72.417892
-162.957977
-150.881424
-76.591537
-69.875648
-60.795700
-46.010529
-155.970657
-86.297554
-68.366608
-117.982765
-102.887222
-154.433456
-70.713097
-65.206161
-72.480148
-39.645329
-81.278854
-117.885002
-67.568680
-135.887329
-154.947205
-67.785202
-44.683228
-67.246597
-127.400551
-111.376190
-106.731415
-84.051132
-150.521286
-56.985325
-79.041603
-60.315895
-75.591400
-27.990036
-64.208252
-64.106209
-65.771858
-124.149879
-81.074905
-61.933365
-67.963455
-62.567310
-53.462303
-55.930218
-50.501995
-54.138489
-76.403931
-24.695616
57.193550
63.600300
58.933472
44.695892
83.363510
49.151482
51.584850
80.384186
63.199585
32.825466
73.821472
70.122887
46.826588
68.661942
65.789589
44.847248
46.488316
59.963573
60.493507
50.896935
57.322517
34.725296
-63.627575
-73.071014
-145.806335
-47.664890
-79.267807
-62.608326
-57.427811
-80.285492
-80.222618
-142.380203
-65.413628
-13.030722
-54.447884
-79.592957
-104.002533
-52.816307
-76.390587
-68.839912
-82.521744
-68.678688
-80.511208
-114.968620
-50.536274
-40.424923
-153.950623
-105.123138
-64.804733
-91.732910
-141.386902
-151.041092
-47.000225
-61.826603
-65.934792
-59.471615
-57.950115
-64.106728
-60.860741
-73.347092
-125.415924
-55.143406
-70.304947
-38.763092
-65.178429
-98.903152
-88.339272
-50.555630
-59.303619
-81.653114
-67.627457
-58.301113
-77.763527
-93.851997
-76.512329
-137.220932
-50.355682
-139.534653
-100.180542
-60.741123
-43.202724
-97.665016
-41.257763
-70.440506
-58.911602
-85.548363
-140.077042
-62.349575
-62.998928
-103.263374
-131.035095
-81.666626
-107.680946
-84.093369
-66.222618
92.548836
47.152550
27.812803
88.108383
61.612278
75.358589
-54.859013
-64.049515
-50.616886
-156.018890
-160.423889
-123.779480
-79.165436
-27.461754
-71.663437
-38.105846
-57.621174
-58.900620
-107.101730
-64.756958
-67.348198
-65.606369
-73.719864
-62.000008
-90.550255
-95.472900
-99.041565
-105.469727
-115.871201
-61.723652
-66.139160
-59.107483
-92.050247
-63.551212
-65.621193
-94.762199
-65.323410
-95.712311
-59.982117
-77.663818
-39.748337
-57.549690
-79.976715
-59.454418
-104.224541
-120.662170
-67.400223
-121.343262
-96.298943
-163.761292
-59.609505
-57.454624
-131.574493
-107.585175
-52.773033
-68.400322
-67.576416
-38.310238
-59.290684
-68.273735
-61.830891
-76.632362
-70.790207
-71.244576
-109.552063
-81.593254
-70.450066
-45.859016
-69.884247
-50.502956
-60.321407
-122.926323
-142.907761
-91.384659
-68.639275
-152.406204
-144.308640
-106.528923
-64.475235
44.282295
78.637939
88.491951
83.219093
50.748646
57.911598
49.650017
62.280128
48.141464
72.223724
39.358437
64.759720
-125.153671
-60.136208
-50.988007
-38.676208
-170.168839
-62.826920
-59.380131
-62.699287
-53.171551
-101.038948
-56.844593
-67.411438
-65.562027
-68.995392
-66.461174
-54.363899
-130.364288
-77.406082
-133.052170
-131.681183
-58.876591
-40.100185
-61.667854
-105.864632
-72.348732
-86.857887
-56.706593
-124.216576
-59.396259
-160.105377
-145.263184
-73.038330
-59.128208
-75.976562
-105.589455
-52.324554
-49.055771
-43.852970
-68.164543
-154.733612
-32.363964
-121.430809
-61.972507
-60.630466
-117.518356
-126.094093
-52.748024
-43.512344
-101.078682
-149.085434
-57.922554
-64.619576
-61.172401
-66.869308
-64.481407
-61.554951
-57.709568
-68.080368
-80.001030
-75.367592
-79.120865
-120.402565
-127.478317
-62.289162
-69.836044
-71.653038
-67.187378
-147.682709
-64.999062
-61.685013
-87.550278
-42.469200
-33.909210
-65.105484
-59.928875
-59.003544
-71.673592
-123.846786
-60.790436
-105.594116
-58.559093
-58.380581
-90.940918
-66.705635
-102.702148
-56.383644
-141.661453
-54.963066
-77.976494
-112.336716
-100.278008
-51.721626
-60.333282
-71.573944
-161.129761
-93.095154
-74.371567
-80.578156
-80.582359
-139.516418
-50.230942
-133.367081
-56.406708
-79.531044
-137.802170
-74.801819
-62.853992
-75.833542
-67.047600
-65.493736
-111.840218
-61.475830
-68.767952
-143.721970
-101.475227
-112.901985
-126.289764
-63.269459
-61.566292
-79.257706
-76.717514
-89.290283
-58.635120
-78.877335
-90.918564
-61.989769
-63.938148
-76.504898
-106.533295
-66.243355
-61.456905
-69.523590
-119.407249
-77.475410
-92.893257
-147.315796
-105.006790
-64.721146
-130.169846
-120.522163
-70.135269
-58.728531
-96.096054
-140.998489
-71.375977
-55.266426
-70.547165
-61.256191
-48.434872
-102.527588
-124.800461
-84.548141
-93.069992
-88.643944
-64.112488
-166.384537
-54.991066
-146.799805
-65.940941
-81.643593
-96.644608
-154.596146
-61.886879
-58.104019
-67.367439
-154.642792
-83.485046
-73.385628
-57.749035
-54.588840
-70.435188
-135.647202
-83.688194
-54.530003
-57.233261
-162.168472
-66.029633
-61.996803
-175.069046
-61.490086
-142.347824
-103.283806
-107.400742
-45.852249
-69.600311
-80.856812
-61.211880
-133.991486
-76.033379
-60.762215
-138.418381
-68.336281
-62.983070
-106.560402
-83.347046
-34.743195
-59.797512
-112.149635
-70.694527
-132.607712
-79.189507
-91.538643
-96.294441
-76.037109
-65.208427
-80.923416
-67.410797
-59.271694
-57.971355
-55.381676
-51.099655
-175.739655
-140.941711
-32.538910
-61.164955
-59.011856
-65.183769
-69.550865
-59.185463
176.805054
-60.868172
-65.634819
-110.562691
-85.254601
-52.764015
-60.058819
-55.496868
-132.107971
-161.338562
-61.327938
-82.163155
-67.968216
-78.895897
-42.390705
-156.580536
-91.499725
-139.609985
-130.800568
-93.465065
-58.118786
-65.191162
-52.278778
-49.033230
-76.088943
-61.258366
-57.785343
-151.094681
-63.986214
-87.874641
-85.607079
-94.111221
-85.065765
-78.062675
-113.099442
-121.856552
-104.496025
-72.011459
-71.571526
-52.531433
-117.308876
-75.702171
-62.437515
-68.014969
-107.153725
-171.004974
-100.878922
-102.031937
-132.640869
-166.697098
-149.309830
-97.308151
-93.175743
-62.996609
-58.945621
70.649101
42.295090
58.262188
-63.422810
-144.889008
-72.240639
-54.751904
-63.064041
-55.138630
-82.418762
-75.187836
-61.309879
-61.679684
-66.409203
-52.459190
-55.009430
-142.258301
-82.078590
66.805794
55.867413
63.225338
59.589142
74.466064
-63.986206
-48.556305
-63.793777
-56.880745
-51.184002
-57.735676
-100.414673
-156.592148
-51.038292
-87.417328
-31.828197
-90.387703
-57.526863
-38.543575
-84.139496
-81.894920
-78.500549
-65.899330
-62.405415
-56.380283
-81.390869
-94.513184
-61.405281
-75.932655
-74.926659
-64.108955
-53.754028
-99.844162
-67.420448
-111.508690
-85.876595
-66.311943
-109.275291
-82.422157
-54.128681
-81.441681
-74.993370
-123.411636
-146.023132
-28.489237
-58.947323
-69.309441
-53.145271
-150.879807
-35.810581
-52.300190
-55.206093
-94.366661
-123.475357
-153.087189
-46.504887
-61.364555
-48.958366
-56.850330
-62.849743
-53.608955
-67.801735
-127.529678
-64.807945
-68.589203
-71.339706
-64.038231
-62.383018
-75.402557
-40.856354
-122.120262
-70.746277
-136.645599
-112.184990
-52.348980
-61.679813
-91.543808
-156.678696
-111.059700
-82.847214
-98.244148
-103.673225
-146.593948
-142.641464
-99.305054
-49.291824
-73.883781
-65.930893
-42.727509
-74.229271
-135.567810
-50.958313
-71.725677
-123.151718
-75.662842
-159.384048
-85.659264
17.784479
49.230068
57.194836
69.760246
-142.197861
-116.879860
-113.397606
-98.599144
-60.399292
-81.996475
-74.634293
-97.324883
-103.803658
-65.249680
-99.319260
-114.820786
-147.132355
-61.544132
-64.563423
-64.528084
-37.687500
-71.136772
-89.805244
-54.994423
-53.503220
-89.718422
-83.093826
-84.029022
-84.053352
-52.114769
-70.514236
-55.069778
-65.381310
-63.098976
-46.546219
-58.518436
-71.486717
-149.469604
-178.113205
-56.261127
-151.233200
-72.216843
-36.388538
-56.952454
-88.543846
-65.162872
-67.898224
-41.704422
-98.930504
-61.048325
-147.598022
-65.079407
-64.484169
-59.154911
-44.865845
-92.347107
-63.525661
-60.257713
-89.352203
-152.353546
-68.785179
-64.004471
-76.272842
-75.305984
-165.170197
-114.746338
-68.834549
-56.086441
-37.514690
-134.541977
-59.628845
-47.553352
-115.114388
-59.874516
-61.692657
-73.153412
-61.170872
-77.357147
-148.988983
-60.686390
-139.189392
-106.446175
-54.846741
-64.244438
-78.804146
-134.246597
-148.937500
-77.625168
-96.795853
-56.891937
-89.403084
-107.351898
-116.002632
-115.405083
-87.034081
-132.411896
-152.974152
-63.619560
-75.796364
-62.318901
-79.766090
-49.144314
-133.907486
-94.084435
-166.193909
-109.133972
-100.593330
-119.653244
-66.919159
-57.133488
-64.453979
-61.418369
-66.696899
-97.021103
-70.526634
-24.255850
-107.978287
-50.302441
-43.086670
-61.638378
-116.038719
-161.804291
-72.913071
-108.413322
-57.002350
-81.482224
-46.972519
-65.704559
-46.934322
-78.151871
-132.464432
-154.924515
-136.080154
-163.442612
-61.808510
-30.911085
-87.214119
-59.334465
-39.556507
-66.431854
-31.049877
-60.388378
-40.823555
-163.970993
-56.110607
-115.569443
-98.474518
-102.865479
-109.819321
-125.459229
-107.554642
-120.711563
-101.113945
-117.956650
-53.041084
-110.419128
-120.140099
-54.234692
-124.069847
-123.364098
-71.885841
-111.607224
-36.420334
-49.840469
-60.394318
-65.053978
-140.801788
-33.234127
-60.718193
-158.068100
-54.960426
-74.642487
-101.554008
-147.042984
-61.885246
-123.759743
-63.278114
-58.212601
-55.046379
-88.983299
-80.424820
-83.060722
-86.947739
-137.135635
-57.081387
-63.345276
-51.489449
-65.447067
-106.903976
44.680687
-52.936077
-65.555336
-123.766159
-133.262070
-69.161461
-67.091560
-52.658512
-73.549301
-121.555069
-61.137196
-76.515556
-76.614601
-82.568100
-91.128151
-147.399750
-89.913803
-134.499969
-63.636467
-87.283424
-68.858429
-68.677818
-119.536186
-132.987976
-58.497509
-55.591141
-81.893211
-57.921776
-64.386765
-51.189865
-80.159698
-64.273155
-54.647282
-157.214935
-109.555527
-93.466064
-59.654324
-63.102203
-119.621086
-140.270004
-80.178169
-115.283859
-113.614807
-83.460594
-62.716118
-164.127350
-144.421814
-84.878082
-76.731361
-95.353561
-139.139984
-94.654404
-123.498062
-62.248150
-126.938705
-90.416084
-61.369957
-61.969898
-74.839790
-150.089737
-159.437759
-50.339859
-110.106514
-91.809387
-65.417824
-71.216454
-35.992702
-58.498116
-73.753975
-163.497696
-59.962856
-159.662994
-114.185799
-48.700115
-66.741798
-41.402393
-57.708469
-102.077011
-58.276436
-91.513359
-84.013870
-74.699509
-68.472580
-59.249046
-54.908176
-59.221775
-163.891479
-55.975807
-57.770306
-55.654160
-91.946251
-127.007225
-60.225639
-60.037727
-63.987537
-26.449080
-154.558746
-68.104034
-95.493034
-76.911369
-65.433029
-42.114399
-93.123940
-124.422409
-114.163986
-163.943878
-60.157692
-93.964294
-69.191566
-139.504257
-96.223961
-63.701771
-67.613579
-59.790714
-88.927376
-33.468834
-156.886978
-156.871964
-83.996689
-59.132687
-107.179955
-72.112640
-76.136230
-120.731728
-100.270180
-106.425133
-79.618233
-102.322479
-103.042206
-54.216118
-28.374628
-160.737183
-110.635315
-97.941330
-95.223763
-133.889816
-93.370293
-75.573944
-132.407822
-166.106537
-103.907677
-65.813850
-125.948944
-82.480026
-113.880844
-85.156746
-68.427162
-75.693604
-130.942581
-60.440346
-71.601944
-49.984840
-56.360706
-144.011627
-66.211525
-62.174267
-59.573250
-48.855305
-60.984680
-62.902515
-85.742088
-74.358078
-81.503639
-48.969856
-39.308819
-103.240417
-121.435387
-96.961624
-112.315720
-55.934181
-97.247513
-74.353912
-42.511395
-72.556633
-66.930237
-47.679161
-72.527451
-79.361832
-61.595531
-107.728233
-61.241577
-65.033493
-59.935795
-88.230881
-100.548706
-72.338676
-100.947083
-110.975243
-58.047131
-158.441467
-142.451202
-89.697662
-166.295395
-62.894360
-122.794540
-58.735321
-120.722618
-52.064041
-95.725288
-79.039459
-99.110085
-111.791199
-59.681911
-53.932602
-165.603577
-145.071472
-99.345741
-127.043755
-54.251957
-150.609848
-76.018173
-107.222321
-58.853210
-102.168747
-136.800430
-87.823517
-140.034286
-74.592026
-56.283253
-94.488197
-121.419472
-64.568039
-69.872780
-97.761787
-96.512207
-69.442184
-54.631718
-152.848679
-125.814171
-66.695175
-74.623627
-165.651169
-34.122196
-76.763611
-85.573639
-128.370605
-119.909645
-77.516228
-94.228905
-130.018478
-110.667992
-64.716438
-104.515053
-91.735512
-72.257561
-147.614151
-143.994263
-89.289238
-80.901131
-156.682922
-140.034012
-125.987778
-63.878910
-59.637028
-68.952393
-84.284782
-154.270981
-74.730820
-54.934734
-48.122387
-40.845074
-47.767769
-123.166092
-58.427479
-142.563309
-132.905075
-67.597809
-80.073494
-103.456398
-55.134930
-68.651833
-76.509995
-135.699921
-42.828468
-48.862537
-59.038826
-136.221756
-69.337990
-85.643951
-99.364975
-90.144112
-100.968254
-44.469048
-83.057922
-62.826775
-65.775490
-73.315216
-58.872879
-36.914871
-48.471722
-80.566605
-121.197273
-54.947105
-153.020004
-84.687538
-58.489552
-139.149750
-23.966791
-78.234940
-83.467766
-49.239719
-105.363312
-111.037308
-80.396889
-152.835358
-85.801598
-123.487518
-72.225845
-110.899033
-51.204636
178.336578
-82.070343
-75.844154
-101.751427
-120.933311
-87.536316
-108.359901
-85.628799
-101.478470
-69.969276
-53.422142
-118.795723
-92.411797
-101.917770
-78.414505
-96.870567
-108.089050
-56.808311
-72.330193
-93.417595
-110.105766
-111.548294
-56.649952
-108.007423
-77.302788
-63.676250
-87.062309
-63.537846
-66.265167
-154.965454
40.732307
38.898853
46.172432
47.573971
75.582649
69.870430
49.223614
29.919140
72.286964
62.961212
86.459076
68.092041
-64.475945
-118.054939
-55.656807
-62.602348
-65.146660
-47.458530
-93.534737
-52.954376
-93.400612
-127.214577
-160.595261
-152.120346
-56.074165
-38.236095
-158.618469
-63.098289
-67.987663
-65.663918
-51.326538
-69.358887
-137.284912
-98.822449
-64.312920
-52.567642
-59.924854
-49.401314
-122.443863
-89.962395
-135.232193
-70.412483
-100.127991
-135.326996
-148.377533
-68.132469
-52.019207
-98.683548
58.601112
59.875519
-153.364578
-128.001480
-81.746986
-61.334698
-87.634293
-50.003922
-104.213219
-60.054859
-49.529675
-68.077805
-73.984070
-163.554260
-73.283981
-70.598907
-55.591713
-56.458961
-160.619888
-54.380623
-63.548500
-64.156395
-157.576416
-67.921013
-117.718277
-67.899590
-77.673286
-147.353485
-78.583138
-56.342503
-38.648396
-159.643402
-105.176147
-75.816269
-82.232361
-66.374077
-87.901649
-65.658134
-83.673180
-67.331238
-70.080269
-30.628035
-63.735645
-72.492256
-66.316803
-66.595383
-40.086052
-66.033463
-57.211159
-80.898659
-63.038422
-54.413483
-70.063484
-82.345894
-143.337631
-65.085915
-57.712383
-173.624695
-69.893715
-97.174294
-102.253029
-114.060982
-60.180267
-62.934521
-65.981384
-53.208755
-61.194695
-128.505432
-175.184418
-45.758389
-96.360245
-47.881981
-117.815308
-82.811310
-70.379929
-35.925194
-85.884186
-109.131943
-96.136177
-101.144714
-127.328110
-52.546410
-97.561867
-82.299179
-60.559746
-95.718353
-58.501606
-106.973129
-74.762085
-68.857513
-66.375526
-88.855278
-79.313362
-120.683182
-99.992584
-90.530434
-70.959816
-145.296509
-165.357803
177.508789
-67.495171
-84.068359
-79.064552
-73.299110
-64.861938
-166.024811
-134.372482
-70.015816
-126.317131
-160.069031
-133.116043
-143.946640
-127.639374
-75.660004
-68.902061
-95.274025
-62.306293
-137.087036
-58.945847
-66.424149
-49.615990
-59.513035
-144.931870
-36.524899
-62.222431
-66.700798
-67.177109
-63.205517
-107.365837
-69.799889
-123.467491
-147.166611
-65.889870
-105.941010
-105.693321
-55.437328
-73.150978
-59.324848
-52.389637
-60.717815
-66.196739
-65.516129
-146.174911
-97.686729
-59.767014
-43.631889
-120.391502
-103.445549
-108.286682
-78.484238
-118.961510
-68.456131
-75.625938
-81.178040
-165.865646
-69.644073
-80.584511
-101.089172
-88.295250
-86.930595
-61.679630
-59.378548
-94.748573
-62.234985
-35.124660
-139.624481
-69.524605
-91.366409
-121.019524
-92.056587
-98.359116
-40.214924
-64.896820
-64.364960
-62.955360
-91.669464
-61.937305
-126.517578
-53.925293
-68.715752
-50.073929
-85.775047
-141.696411
-59.509808
-61.075939
-69.716545
-135.030151
-62.229603
-39.991474
-129.897064
-58.791901
-58.241367
-60.305622
-70.288063
-77.795616
-132.060028
-59.893257
-102.901291
-156.376923
-29.796429
-64.406235
-151.444061
-58.239437
-131.393051
-59.720535
-119.910095
-51.110348
-76.993118
-61.545444
-90.746109
-70.748909
-94.149338
-99.980644
-104.365417
-106.673470
-76.201912
-163.277481
-78.597069
-142.421951
-60.743000
28.487038
54.761723
75.537460
49.595478
46.786041
79.635361
-159.066620
-109.488945
-111.923698
-97.005600
-66.589577
-109.889519
-95.231194
-132.941818
-98.597969
-81.610085
-97.733940
-144.247635
-92.966904
-65.293129
-111.016068
-114.586166
-84.662727
-94.903244
-85.239319
-103.094696
-136.807404
-66.516640
-56.150303
-136.024826
-76.003281
-159.085434
-49.583511
-150.683960
-94.359459
-69.010384
-67.311279
-68.945137
-62.112595
-51.438576
-60.002846
-62.235607
-61.893478
-133.981888
-65.926720
-161.770264
-67.872086
-98.172966
-79.050957
-85.837692
-74.809235
-56.244690
-54.953056
-55.788849
-71.905388
-80.717445
-68.122757
-55.506203
-94.734825
-114.189552
-68.281578
-64.926346
-100.367500
-65.988800
-58.686001
-75.371231
-93.085472
-85.206474
-39.305294
-55.672520
-46.951862
-58.480049
-105.786125
-61.225895
-109.718163
-70.308418
-63.948120
-81.259697
-60.376465
-71.992279
-82.447304
-45.289436
-43.612797
-166.647064
-62.426567
-152.633133
-130.815964
-103.981026
-70.889877
-75.113632
-116.322624
-80.715889
-131.993729
-44.145779
-86.815292
-103.605423
-176.252518
-56.928059
-97.802177
-92.801010
-140.772705
-48.972485
-52.991837
-144.249466
-56.943584
-73.951485
-121.154900
-92.217056
-50.585571
-42.410427
-36.957981
-59.081905
-68.095467
-61.941029
-67.060249
-66.282875
-64.327484
43.635651
53.633369
77.012520
46.622700
58.348679
-141.756958
-60.928234
-68.240578
-65.458824
-105.826759
-146.459122
-53.780621
-138.702332
-150.243423
-63.886436
-65.587173
-96.254425
-85.764748
-107.521080
-75.144531
-95.166946
-97.350090
-131.277939
-130.957504
-105.841805
-64.463638
-105.907097
-44.119865
-77.202652
-70.561340
-61.508549
67.891289
-132.833237
-106.641502
-62.472027
-77.894272
-111.100113
-53.100101
-37.155815
-118.615517
-134.255356
-50.914242
-48.839672
-94.455315
-76.811653
-65.994530
-13.631301
-137.474319
-71.608917
-107.806328
-118.559059
-132.729660
-47.333096
-66.781532
-108.614731
-92.488831
-58.082832
-72.506416
-71.440987
-144.645554
-53.155022
-82.170380
-84.402840
-84.427612
-54.518059
-120.051308
-123.405914
-23.404526
-128.722641
-61.536304
-95.046989
-152.988739
-80.218788
-159.800629
-82.628960
-72.578232
-28.280317
-108.539162
-66.557732
-63.792583
-55.062679
-114.898132
-62.799862
-134.967651
-90.880730
-47.195904
-69.798996
-165.628647
-63.608265
-123.577980
-80.754524
-105.770706
-69.605362
-58.219028
-79.384117
-115.601051
-99.024719
-161.243103
-132.254608
-84.364441
-144.617966
-139.280609
-64.552162
-59.181122
-65.634109
-73.064690
-95.235863
-70.063530
-91.761055
-87.035698
-73.403549
-58.625580
-54.359070
-62.501637
-113.937408
-69.675087
-74.847946
-64.635201
-66.534958
-85.728889
-62.267006
-94.651390
-92.575249
-58.840969
-69.258255
-63.976597
-42.820957
-146.090164
-147.988342
-66.511162
-79.640747
-83.569931
-69.243599
-62.460533
-82.488029
-55.573002
-41.975903
-59.358227
-64.133743
-60.453194
-65.281982
-89.880692
-117.673645
-51.345982
-133.479141
-67.606361
-75.052856
-59.205524
-63.485416
-57.259670
-134.228439
-121.268471
-79.604088
-79.284019
-58.596287
-56.959351
-151.924042
-70.310944
-142.571884
-62.674004
-101.446365
-118.436707
-126.087318
-135.141724
-85.957893
-136.762970
-72.653389
-74.558098
-117.916077
-89.481346
173.656387
-154.224930
-117.141647
-64.531853
-70.198647
-58.572632
-66.387825
-126.357590
-57.774975
-49.187569
-128.042191
-118.772079
-59.656933
-61.444405
-70.969978
-58.545750
-60.496387
-71.826820
-139.476273
-141.635223
-59.770210
-28.424683
-60.185600
-157.584534
-89.627281
-134.262573
-94.762955
-69.440369
-100.933456
-71.387482
-60.621178
-55.735920
-59.465366
-65.390312
-48.982246
-146.735657
-75.548157
-104.849197
-95.604362
-61.698078
-93.578247
-72.541008
-51.374187
-76.192665
-98.756897
-56.410378
-49.267357
-159.839188
-62.860661
-64.273811
-112.171211
-76.361603
-173.375687
-126.727661
-130.413376
-127.337570
-57.251591
-96.105904
-142.493668
-150.819427
-53.276157
-103.457542
-93.873360
-65.029541
-65.729675
-50.793003
-87.094711
-60.701656
-54.235222
-63.094894
-111.321617
-59.217606
-68.922882
-142.161880
-90.295181
-151.595703
-149.874283
-50.843613
-119.659904
-152.920013
-122.543297
-98.495956
-62.134098
-93.977539
-77.788780
-77.386009
-76.537933
-48.014206
-145.480255
-62.430847
-79.501167
-116.775574
-85.895844
-91.605362
-126.768456
-95.350662
-118.484802
-60.449501
-66.051308
-153.346680
-61.146385
-120.569214
-47.132523
-48.288094
-63.804794
-89.418434
-53.543118
-70.623817
71.421463
78.696693
70.007439
62.811810
57.313084
57.561512
-101.486771
-74.736839
-121.710388
-68.292328
-61.285828
-57.079830
-53.274654
-56.895679
-83.422523
-117.584763
-54.460854
-63.807117
-155.558029
-54.577461
-88.850197
-159.497467
-53.474049
-38.285149
-66.338287
-58.925533
-51.712936
-99.960777
-88.178513
-83.381386
114.034729
-61.460510
-70.457481
-71.462578
-128.387161
-121.077362
-93.609833
-72.988808
-115.214180
-101.148109
-83.680885
-51.811817
-63.402683
-73.112793
43.329678
44.803493
53.467625
67.521057
43.697414
53.758324
61.991970
59.405941
65.276253
75.072884
44.327332
70.462440
-74.149559
-147.387177
-56.458500
-56.477402
-50.594398
-99.258369
-63.086220
-95.606598
-79.307030
-81.736389
-151.421936
-48.118187
-98.671829
-63.855717
-70.352501
-72.725296
-150.836792
-65.321739
-115.817917
177.524399
-116.618370
-71.815979
-69.434586
-122.264862
-128.655487
-82.975693
-119.540924
-61.394585
-68.060944
-77.343567
-101.680756
-73.199707
-100.948898
-83.892220
-86.206718
-102.039680
-39.482777
-74.403107
-101.649162
-88.965935
-56.428532
74.641464
39.908821
49.875111
94.351067
38.204079
47.766117
57.404922
55.506847
53.436554
-97.157349
-80.171455
-42.766052
-144.773697
-62.628296
-116.896042
-50.431572
-55.923969
-161.225952
-60.558311
-154.167999
178.274429
-112.086472
-35.565693
-82.927032
-61.621075
-36.899281
-74.255966
-110.325455
-83.400574
-65.006355
-107.217567
-73.883446
-70.886864
-66.500534
-84.911095
-113.749596
-68.241165
-150.619522
-56.550262
-157.119034
-64.695503
-106.654999
166.741135
-101.608482
-65.841446
-57.547344
-77.207619
-59.789265
-76.140823
-60.054134
-161.804199
-61.959953
-54.720119
-77.952286
-63.748268
-58.523537
-42.446350
-67.918968
-128.176941
-110.949661
-121.534958
-122.868965
-93.615059
-86.006996
-73.274849
-119.040192
-157.118210
-84.833557
-52.201340
-82.899582
-69.672951
-115.155045
-108.690964
-107.550316
-82.299988
-160.315918
-54.205059
-130.002228
-109.556061
-87.617630
-110.162735
-88.443474
-66.988518
-111.516243
-108.844124
-152.014709
-61.431332
-103.548653
-59.709850
-61.505112
-74.171768
-105.944107
-113.258522
-43.032944
-133.240967
-63.944458
-48.869461
-77.049271
-94.720329
-85.435074
-116.336205
-76.721428
-52.928570
-80.718941
-139.607025
-112.739708
-106.730949
-109.495811
-64.618042
-86.216644
-109.464912
-95.705147
-87.596123
-62.654011
-65.267883
-97.126060
-61.812500
-94.927368
-136.490631
-87.790352
-114.726486
-94.345947
-98.737274
-62.176308
-62.833153
-76.305260
-124.861000
-120.937370
-59.644165
-39.209641
-86.584343
-32.536854
-62.578907
-65.368202
-57.711849
-71.820778
-73.046921
-60.102074
-60.096336
-108.163063
-62.734436
-81.148643
-112.357491
-103.346527
-100.011581
-100.305183
-119.414482
-94.480270
-64.108658
-79.790520
-62.202713
-76.573715
-54.336025
-58.715096
-168.100922
-57.335281
-155.679398
-75.806419
-143.266678
-84.269287
-82.192856
-127.017487
-73.992599
-55.989048
-60.751770
-100.904831
-160.674500
-68.939156
-52.095535
-105.169006
-65.640755
-100.156036
-167.113892
-93.814606
-113.523399
-38.767532
-65.238396
-69.328163
-75.054688
-106.337112
-65.048431
-54.181503
-70.599953
-70.743073
-69.871178
-83.903740
-78.656700
-37.382797
-76.879616
-61.281876
-103.270691
-58.595924
-143.728149
-57.327972
-64.267128
-60.561974
-159.713226
-121.222740
-65.076248
-92.436127
-67.157326
-100.868042
-89.295563
-159.504959
-61.744553
-68.278107
-107.316559
-65.706650
-100.672150
-54.378628
-60.639496
-158.303528
-129.025101
-121.435349
-94.076698
-99.888748
-81.045670
-59.827637
-111.315224
-162.675766
-62.253372
-84.010841
-136.858475
-68.498077
-110.074928
-141.124496
-100.139397
-109.472450
-122.290405
-58.452557
-93.814026
-119.500877
-78.279015
-122.096481
-43.925835
-113.496468
-94.402946
-39.761940
-51.708355
-66.034462
-48.911476
-93.658119
-61.096409
-147.861572
-98.444145
-82.122581
-61.797104
-33.007996
-99.817345
-121.363846
-77.559563
-64.787827
-104.204811
-103.376953
-96.551605
-135.028564
-111.650345
-77.072182
-52.807556
-57.065395
-88.144783
-152.365173
-88.241791
-78.874840
-110.248962
178.546661
-62.607601
-135.025955
-54.671131
-77.154541
-60.802834
-93.518356
-63.206390
-75.166283
-57.324387
-134.648270
-51.547565
-59.582150
-44.627003
-106.244896
-123.701767
-92.794006
-128.836670
-61.152866
-63.528004
-119.120422
-84.495522
-84.350517
-66.091988
-58.511459
-48.882095
-113.378929
-154.333130
-79.308823
-67.538666
-99.269821
-87.032684
-96.133156
-111.128456
-58.741570
-60.463318
-60.719265
-62.435314
-81.869431
-42.333908
-87.841347
-56.119659
-99.819305
-112.121185
-51.085060
-104.721016
-96.382263
-90.512772
-84.550888
-101.041473
-150.261993
-68.895950
-60.227859
-89.139450
-61.206047
-56.200336
-115.074341
-69.164162
-62.155838
-57.379025
-92.386688
-96.201469
-58.383163
-48.079544
-78.634651
-37.626629
-61.387531
-86.063644
-59.922531
-69.142189
-62.577076
-64.366051
-83.229012
-105.780708
-59.992882
-64.977623
-76.859970
-47.569382
-90.959305
-69.196762
-81.793419
-105.454323
-75.180984
-52.824642
-66.357735
-109.969330
-57.611530
-54.304951
-97.785751
-109.791313
-55.341545
-97.610184
-53.669701
-115.856255
-94.277481
-62.071075
-38.792240
-55.807350
-72.524559
-117.293999
-85.642548
-60.673107
-58.181576
-59.192013
-157.038559
-35.620106
-168.037537
-55.811844
-109.008789
-44.960655
-62.878723
-49.449280
-98.686333
-62.132416
-77.553009
-51.248646
-107.381676
-54.081409
-149.094864
-67.099243
-115.552231
-131.388290
-132.865280
-84.206062
-143.267502
-120.715988
-76.007195
-61.380074
-71.038261
-155.559814
-106.730125
-84.594673
-29.700230
-55.882755
-61.892971
-36.640133
-71.927246
-115.797638
-65.616646
-124.913689
-55.231823
-68.376907
-67.905769
-80.756363
58.499138
-127.000450
-41.642288
-54.018066
-4.702904
-63.302887
-167.638428
-63.610600
-76.231422
-93.455284
-46.481243
-124.922531
-60.146706
-69.969666
-90.118080
-92.536583
-111.604660
-117.286858
-50.711750
-76.927948
-63.618576
-61.548553
-145.805161
-60.280502
-61.627789
-79.809464
-170.337891
-96.446182
-125.656433
-50.544895
-73.159798
-49.079208
-122.775864
-60.852528
-43.464233
-77.644104
-62.425049
-62.634636
-81.347908
-162.829086
-68.041016
-57.339764
-63.508770
-66.378891
-101.502831
-43.316177
-62.814453
-60.621246
-65.217079
-61.848427
-75.376076
-126.618378
-138.379211
-49.239635
-91.464584
-75.180138
83.537575
19.490686
45.165226
45.592453
70.314575
-63.796318
-93.899933
-42.758896
-162.241852
-63.449318
-143.504440
-172.101624
-84.637589
-51.997635
-40.242004
-140.689957
-82.900177
-74.041473
-84.847778
-60.598782
-64.211021
-66.376320
-62.163979
-48.864353
-73.308090
-56.059017
-140.305252
-30.081282
-140.499359
-130.894287
-133.866913
-41.946888
-66.645378
-76.650162
-68.386475
-63.170437
-57.041019
-68.269608
-105.352859
-68.354073
-86.815872
-68.772964
-36.799435
-79.203697
-157.605545
-58.554436
-65.668961
-57.208904
-74.994408
-76.951553
-97.493393
-21.156399
-67.617653
-72.703598
-65.506561
-58.273533
-129.680878
-59.523468
-53.658455
-54.555870
-57.072353
-83.471748
-139.535812
-74.257858
-153.738007
-69.003372
-83.031693
-58.037453
-59.097176
-76.122139
-70.688133
-56.754791
-58.200600
-60.793961
-100.603935
-89.668060
-101.780899
-149.022400
-171.315750
-51.787262
-76.302010
179.001999
-88.309883
-155.018600
-72.832382
-58.025711
-50.253456
-63.302006
63.665188
58.198509
-34.438717
-66.125481
-48.788551
-66.971626
-74.357216
-135.310181
-61.381710
-140.991058
-53.087856
-137.440445
-67.153305
-154.239029
-28.212343
-73.549500
-63.821060
-70.934540
-86.512787
-112.586174
-97.187485
-93.517654
-72.111084
-52.533154
-59.783432
-66.751900
-70.418938
-117.661697
-19.965683
-162.434708
-147.581192
-123.449898
-78.787155
-59.993469
-86.012489
-66.738968
-106.485931
-148.113312
-52.779858
-139.322250
-59.882450
-75.029785
-152.659882
-154.836685
-96.942207
-98.360329
-83.340378
-129.192368
-115.932236
-68.324104
-114.917953
-63.869629
-55.438461
-80.539047
-73.451065
-70.835281
-54.302402
-90.062141
-116.900925
-87.154381
-117.584442
-167.865829
-60.246979
-135.146133
-80.696236
-48.661144
-87.987740
-91.662109
-160.960236
-100.043343
-62.140907
-51.389259
-68.755989
-54.032902
-82.525742
-77.060417
-67.267876
-66.492035
-75.096809
-122.816574
-142.103546
-142.116180
-114.816795
62.516972
81.926018
-115.667213
-82.455620
-92.848236
-77.439751
-61.381718
-53.141979
-60.386288
-69.458450
-73.189178
-73.112328
-62.638855
-77.941643
-77.888649
-53.685005
-145.001434
-142.914841
-91.975517
-68.685646
-69.707718
-71.262321
-142.596558
-93.318901
-61.444073
-109.610260
-60.434864
-70.480858
-104.826424
-102.073326
-118.489883
-111.049873
-62.150108
-63.669109
-76.189789
-115.665123
-96.160080
-97.475151
-68.898529
-123.544960
-107.594597
-103.095718
-82.373421
-65.177620
-31.459047
-62.613747
-56.376862
-138.011810
-71.340164
-76.993782
-79.141212
-53.861038
-78.517754
-66.230087
-63.844254
-66.835388
-56.527473
-124.960899
-66.357513
-59.703686
-116.352974
-140.827408
-162.851730
-145.146683
-72.359299
-62.301975
-151.049332
-144.153320
-16.529276
-42.193508
-30.410433
-92.197792
-107.798798
-73.136528
-85.637375
-70.568993
-82.081627
-33.249344
-91.472923
-79.528297
-128.320450
-47.166943
-138.820084
-65.702202
-93.095238
-49.306728
-91.793289
-153.835434
-84.523300
-82.212700
-65.361313
-127.486893
-64.706314
-91.926208
-51.884026
-63.769428
-60.778961
-122.116920
-86.511108
-105.172096
-77.247810
-142.476669
-75.963310
-157.859283
-53.672527
-111.009163
-66.402771
-133.085403
-138.944077
-116.057541
-107.302315
-38.448639
-51.515587
-81.113831
-119.957100
-39.755157
-59.909122
-49.041180
-129.054321
-87.844490
-82.718010
-118.872704
-92.815376
-57.324539
-57.851959
-99.993340
-66.601440
-140.168945
-59.077126
-32.614407
-137.684509
-152.142670
-69.805962
-159.907013
-104.388687
-119.177231
-71.574577
-78.329231
-98.519142
-93.360008
-92.997513
-58.133595
-56.758842
-63.870613
-132.781296
-60.226543
-67.362831
-129.076492
-59.799561
-114.517632
-62.003143
-69.080811
-162.527512
-65.193138
-72.627632
-62.354092
-124.908783
-58.937782
-35.891640
-45.209892
-80.548637
-108.812027
-121.036201
-57.310398
-62.068352
-138.245651
-118.604385
-52.609673
-77.233856
-59.787048
-47.602303
-148.188065
-61.587757
-143.639130
-91.236435
-174.958145
-75.194847
-116.437248
-106.976738
-94.225830
-101.597626
-138.628601
-98.541092
-58.406544
-58.857132
-62.158981
-115.605942
-100.021896
-130.943466
-100.807091
-66.555466
-65.789528
-52.002483
-63.555534
-64.193428
-65.789574
-131.037338
-154.837997
-142.133743
-64.779602
-158.498123
-70.349739
-125.790054
-57.280731
-102.198654
-93.905396
-111.256546
-126.957611
-86.299767
-62.597408
-61.269428
-65.353668
-155.952057
-104.077995
-85.886719
-91.421455
-88.379173
-55.252834
-143.611526
-66.827034
-79.161064
-68.705658
-51.979565
-83.203979
-99.008217
-58.827206
-72.840332
-91.235619
-17.020691
-106.787781
-74.681229
-72.595863
-106.987175
-69.354149
-54.038277
-72.292099
-71.565254
-72.085541
-59.398457
-70.694893
-78.860176
-147.242813
-81.832207
-140.466766
-62.830181
-67.118500
-88.876213
-109.380486
-51.099659
-110.338425
-64.355019
-108.633087
-95.901558
-108.634705
-64.943977
-43.326656
-77.535347
-81.376213
-79.150780
-54.285557
-99.607597
-61.218121
-58.414986
-53.288025
-104.281494
-77.579079
-84.684540
-62.585148
-69.042992
-101.149254
-130.176498
-105.960213
-26.087969
-95.486084
-96.845879
-116.092117
-55.599163
-60.914341
-83.550179
-69.685532
-139.249054
-60.142586
-63.405430
-72.015228
-161.939575
-165.411560
-81.857925
-131.909332
-103.269592
-77.832832
-77.019775
-103.245499
-162.357941
-61.795948
-56.290852
-63.820259
-151.724014
-111.194229
-59.748867
-103.482117
-114.169800
-59.913372
-103.046349
-137.492462
-96.090607
-70.139046
-42.236687
-96.309982
-110.994606
-62.342152
-69.925911
-114.975029
-120.717056
-72.118263
-62.287483
-83.425705
-81.852440
-66.932999
-62.770844
-154.094696
-157.545593
-59.809258
-93.120171
-156.421799
-69.051910
-37.309246
-68.512207
-90.292053
-98.236992
-58.869377
-49.981697
-62.124664
-57.417004
-60.556671
-78.305984
-77.448196
-105.597122
-55.605186
-65.696426
-54.353642
-99.397453
-106.852264
-163.552261
-63.339508
-64.495682
-59.366234
-80.936386
-142.349808
-81.314003
-65.895187
-135.225784
-55.494801
-50.624992
-144.030945
-112.723419
-58.794258
-122.063026
-35.788860
-106.037605
-66.089211
-72.806778
-62.911037
-67.790833
-61.480263
-62.399063
-133.246201
-64.737625
-54.622841
-75.965820
-37.749344
-128.588226
-63.729843
-80.355240
-128.961182
-134.060928
-95.415321
-117.266472
-53.221516
-123.957382
-65.720154
-71.545670
-71.397667
-65.793495
-139.501663
-76.376511
-59.938705
-84.651581
-96.512848
-99.341576
-104.412354
-79.707420
-120.252701
-81.131561
-75.943565
-60.752861
-101.350182
-111.868530
-85.321655
-158.773544
-69.779404
-136.046951
-84.512520
-62.666969
-146.691086
-118.941498
-47.340801
-63.526745
-97.941383
-77.283859
-72.118675
-102.454689
-149.546692
-114.576706
-49.360466
-160.111832
-140.437943
-146.059296
-61.840565
-69.679039
-62.515366
-92.028183
-111.076454
-112.302658
-144.370865
-65.563065
-111.697266
-137.789383
-39.597347
-62.735508
-46.310902
-75.764252
-110.811523
-100.437706
-71.559113
-53.183880
-64.816277
-91.712914
-64.496643
-55.561016
-149.067383
-48.595818
-70.368980
-76.491890
-87.897957
-108.629318
-128.521805
-55.455135
-146.981247
-63.871979
-144.851227
-72.839043
-65.897255
-72.821297
-83.191406
-152.403320
-62.108845
-37.486710
-88.629265
-55.117626
-46.322544
-66.785530
-138.928024
-65.210434
-61.593288
-72.993202
-112.834465
-46.712231
-51.061726
-57.897579
-111.886215
-72.940392
-62.889019
-33.284660
-63.046654
-58.512398
-59.650124
-114.973618
-85.875771
-112.325760
-115.394455
-146.835007
-40.021656
-78.116203
-39.433678
-126.308563
-74.335114
-56.214706
-62.813435
-108.447350
-63.601570
-55.496468
-82.898926
-144.279602
-71.110970
-48.720924
-75.021469
-52.387592
-72.431870
-50.167027
-128.901550
-105.278671
-145.461472
-75.929176
-88.727531
-57.290363
-56.764229
-112.405182
-56.786949
-59.756332
-58.703800
-113.846405
91.961288
-60.607883
-88.129677
-70.131546
-115.099968
-89.183723
-62.443703
-105.349564
-62.323273
-127.315689
-67.747375
-54.194153
-63.016121
-61.009411
-61.530685
-60.927906
-61.578285
-41.174644
-49.569160
-114.566673
-122.674263
-49.738247
-68.725105
-67.047195
-158.479492
-61.548252
-68.690720
-63.079773
-42.701843
-142.261902
-77.486816
-72.439270
-64.718758
-69.220367
-65.522514
-105.016571
-99.565735
-161.048126
-67.619881
-74.245453
-65.605751
-79.357727
-126.758469
-56.489662
-50.830544
-99.227753
-101.714386
-67.810654
-55.131382
-122.174019
-55.776615
-55.915985
-106.324455
-99.394867
-54.229862
-120.745377
-78.465378
-154.880829
-106.191216
-75.526970
-164.838898
-69.127640
-78.668007
-69.866898
-62.342937
-74.646782
-28.302454
-111.905701
160.310120
-58.240761
-106.794357
-89.377785
-116.191635
-80.384315
-77.599129
-59.918404
-53.066830
-24.602776
-67.483620
-115.330223
-63.933804
-88.599579
-66.868706
-47.097275
-59.113003
-81.449944
-130.538483
-54.944527
-98.698296
-50.537483
-88.164528
-108.532402
-86.255531
-82.160347
-51.688396
-73.707733
-94.552643
-71.437721
-60.050529
-50.584305
-84.637787
-76.205315
-56.643085
-45.349979
-70.382500
-61.261631
-50.744286
-61.163269
-128.566025
-134.991104
-57.965572
-61.321613
-94.120178
-69.012108
-73.012146
-40.864342
-80.329048
-55.247833
-68.436584
-132.737534
-114.136772
-71.314232
-62.984055
-74.008774
-69.113899
-88.322098
-66.203369
-158.738846
-116.931770
-93.137924
-103.114647
-141.546234
-118.823700
-106.693802
-67.274368
-67.615517
-59.485119
-89.560524
-139.615692
-65.150314
-53.083519
-120.950073
-104.520668
-61.785053
-54.931931
-139.652481
-78.202408
-57.652210
-55.198055
-158.775558
-61.677357
-63.154167
-82.861778
-81.767868
-64.974586
-97.956230
-105.829788
-98.950157
-121.122635
-30.103786
-123.935043
-142.851669
-83.061409
-89.545677
-79.282394
-64.775436
-82.410240
-152.067108
-81.218575
-113.780212
-145.339340
-70.675735
-65.725006
-123.264992
-108.557831
-160.606918
-140.691010
-52.509632
-86.058266
-162.626480
-125.711426
178.963531
-92.320496
-113.141808
-54.792534
-91.656624
-132.609451
-109.515388
48.193939
83.410324
32.919899
-86.697701
-87.380875
-109.577675
-137.919250
-64.169136
-54.401062
-158.381393
-54.249924
-133.849045
-47.967918
-56.985638
-133.897079
-74.437477
-135.839859
-62.192688
-57.702133
-62.906567
-125.504089
-83.664375
-102.317413
-80.424805
-70.593262
-115.335564
-38.007778
-64.191841
-143.997147
-58.440510
-145.364716
-88.802620
-118.682236
-52.812771
-66.881363
-60.358372
-111.464478
-170.234512
-117.818520
-102.733345
-74.940201
-110.048920
-88.469627
-82.594902
-65.724731
-71.101135
-122.019562
-55.632961
-81.942711
-156.710297
-56.719540
-60.722836
-92.013794
-83.936615
-140.029129
-55.135777
-71.404221
-41.194199
-171.948792
-67.892609
-61.968498
-152.062943
-81.225212
-102.945740
-139.246033
-116.759987
-83.796242
-166.120239
-68.407112
-65.957214
-56.902660
-69.268265
-61.723564
-60.095997
-55.443462
-65.273254
-66.294128
-71.269905
-71.994736
-49.713444
-141.146835
-62.707104
-70.782600
-138.355225
-150.894806
-55.497437
-68.294914
-105.290245
-105.883858
-63.483913
-137.796677
-68.311234
-158.394135
-47.625313
-74.452522
-107.079056
-120.509239
-55.820911
-134.604691
-82.220940
-82.033089
-170.474258
-89.416687
-75.036484
-151.207672
-50.182755
-53.501225
-53.534466
-151.728043
-51.101460
-138.019363
-96.287567
-64.654594
-147.471130
-83.418930
-71.056633
-84.771095
-64.638756
-106.403503
-97.774536
-117.245544
-60.645103
-113.297592
-87.752594
-90.059799
-88.178688
-133.201599
-68.865097
-108.564178
-56.352596
-73.151375
-63.625694
-159.835632
-39.512672
-148.206131
-117.963646
-66.806656
-104.441643
-157.725876
-43.212341
-48.141811
-117.697678
-154.234207
-63.838783
-106.778633
-66.709419
-128.509567
-93.282806
-67.333115
-158.697311
-46.279156
-120.546906
-54.601582
-62.745937
-151.523010
-37.488842
-91.716087
-77.162453
-89.325600
-164.787430
-64.874336
-145.741837
-43.986935
-75.858948
-143.724762
-31.710613
-64.618591
-61.354870
-144.111542
-151.148285
-132.144302
-88.867226
-66.336067
-157.059448
-143.317810
-98.314339
-48.751202
-103.936623
-115.681320
-144.543594
-64.331848
-84.347198
-70.303322
-66.731956
-62.347500
-85.659912
-83.371292
-109.298141
-76.767586
-63.244843
-56.505806
-119.073853
-97.965858
-155.552078
-59.201496
-129.944016
-57.965496
-139.832855
-108.338287
-80.136436
-100.498474
-94.193268
-71.151337
-93.316681
-155.769791
-151.968018
-67.951523
-29.077698
-64.033455
-84.708908
-47.722439
-48.262672
-161.480347
-117.796921
48.035973
77.816650
54.957275
47.360039
80.451660
80.754181
75.554901
60.080090
71.939919
-62.194115
-94.451378
-51.632370
-67.254639
-74.901421
-62.610641
-70.042992
-55.530914
-65.883896
-65.942589
-81.435242
-54.516850
-62.118988
-82.205139
-132.836670
-58.145733
-58.019367
-47.290649
-60.448475
-92.893280
-60.963696
-124.123108
-50.364429
-61.678150
-58.334370
-79.134430
-139.560043
-39.662987
-52.475151
-154.430588
-53.163212
-61.274109
-126.334969
-66.641983
-61.639866
-104.182426
-144.117645
-88.282433
-97.496216
-100.307404
-86.265739
-119.473091
-62.587090
-99.941437
-112.584305
-145.106903
-106.477043
-95.695328
-80.763672
-159.681915
-93.441795
-143.525406
-69.013519
-97.826721
-77.747421
-111.130005
-116.124931
-163.706940
-87.528702
-56.850712
-71.784386
-75.824051
-54.144650
-55.357193
-151.768967
-119.008583
-61.652817
-71.628799
-64.113785
-48.146370
-55.696941
-52.239735
-64.424896
-64.644455
-48.822453
-66.683655
-136.245605
-74.314674
-67.548027
-63.574959
-156.731415
-53.424351
-53.136318
-79.773964
-126.150307
-77.654137
-32.327126
-138.140213
-57.508156
-163.423981
-92.278748
-112.104195
-149.129379
-101.248604
-61.068657
-95.213104
-63.560181
-38.943138
-66.996201
-87.437080
-132.644653
-108.104774
-107.724854
-98.240982
-94.571167
-160.919724
-68.198570
-64.410675
-65.530235
-114.027107
-116.521179
-142.472717
-137.417496
-84.992615
-72.653572
-67.058525
-146.778412
-75.401794
-62.797249
-99.850113
-149.810089
-65.404358
-69.630554
-124.037018
-120.926964
-109.269737
-111.312149
-66.876343
-70.540382
-68.451370
-123.559074
-65.400322
-52.049583
45.226940
-124.869850
-64.103394
-118.894341
-50.446060
-59.533550
-79.977478
-62.581009
-95.365913
-138.137466
-89.702240
-41.564522
-114.057732
-103.442894
-58.335556
-67.254433
-91.519165
-112.713814
-44.747704
-60.476799
-69.826759
-149.311844
-155.905075
-142.657639
-82.152161
-66.694550
-75.815338
-91.838470
29.667894
93.332985
65.533775
54.616718
-62.843544
-142.962692
-119.987114
-74.094505
-81.627640
-150.896927
-86.547691
-93.911301
-105.509186
-45.216152
-103.272011
-68.814087
-58.889210
-72.793343
-69.173325
-48.637104
-59.563946
-64.438820
-146.514267
-118.463791
-61.206646
-66.197929
101.795761
77.627441
35.690964
-51.540024
-62.643501
-132.526611
-68.553604
-51.794296
-112.397171
-74.976639
-123.713432
-64.143440
-55.400105
-93.479729
-143.322861
-53.766064
-63.422791
-80.450882
-95.139999
-125.368057
-75.369232
-105.760612
-104.332664
-111.371872
-143.352631
-110.165604
-51.510998
-105.105972
-74.238106
-75.961166
-78.595024
-75.054169
-64.469536
-59.455406
-158.843719
-141.377777
-108.038681
-72.224892
-75.651031
-73.051529
-34.336792
-72.428017
-69.249390
-67.396339
-60.823669
-159.467239
-54.559830
-100.728645
-112.237076
-98.854706
-63.491524
-107.713768
-150.693146
-158.621704
-118.680634
-89.408836
-90.055031
-95.298485
-66.482910
-88.435455
-86.879272
-60.571404
-60.656433
-98.801010
-106.151581
-72.000740
-52.779648
-61.717743
-71.039726
-122.542381
-56.943310
-94.865997
-161.950821
-46.603798
-52.002682
-66.855431
-143.772919
-64.664474
-56.021481
-97.022385
-156.758514
-76.559532
-142.821716
-90.083946
-161.216400
-38.520535
-30.976027
-60.617558
-56.976791
-118.391991
-97.521713
-73.717392
-82.804367
-138.674744
-158.265259
-137.952148
-46.864830
-58.889439
-67.618118
-120.189629
-124.078796
-71.592438
-90.918625
-53.596046
-87.080254
-165.706451
-125.937576
-68.558746
-70.338730
-79.677017
-66.863716
-23.041975
-62.427906
-66.170837
-52.386826
-68.060349
-127.612244
85.618660
56.597038
41.272751
-54.039902
-121.952240
-50.945747
-79.161804
-70.312309
-66.326408
-57.515564
-36.619919
-126.409828
-67.872391
-55.622234
-121.440262
-105.471901
-106.770493
-134.482132
-104.396606
-46.179192
-80.910019
-62.324402
-60.537766
-73.569031
-91.799736
-66.736694
-83.328316
-77.874512
-59.663849
-93.022179
-65.675545
-70.047318
-64.428856
-155.450851
-133.228485
-101.101685
-125.456253
-162.139542
-57.350204
-59.240986
-149.370819
-92.767616
-69.432487
-161.359528
-69.028473
-67.627159
-20.174488
51.831909
62.110432
56.056152
59.939426
72.723816
-143.316971
-56.957500
-143.820709
-79.422562
-41.559212
-63.299511
-59.136593
-49.420353
-130.697754
-136.317154
-64.087852
-142.995422
-65.113480
-140.919220
-81.855064
-103.339569
-57.155567
-115.966904
-63.390408
-129.360779
-102.864555
-80.974327
-64.097839
-64.451477
-58.097996
-64.630829
-102.634300
-56.209141
-50.227951
-57.816250
-100.388290
-61.603500
-58.940792
-62.661434
-146.962830
-174.727478
-155.938080
-120.143707
-47.896805
-135.581390
-116.534958
-59.998699
-135.331558
-129.983414
-56.918945
-62.216621
-148.566132
-130.730057
-69.957428
-103.163620
-73.427528
-49.585163
-80.508583
-153.818146
-109.133308
-125.846336
-142.161591
-57.198830
-77.774673
-109.418686
-96.034676
-168.581604
-62.781723
-32.930649
-68.830353
-140.797318
-50.123840
-65.021912
-81.358017
-57.083492
-55.078915
-65.945763
-135.574463
-70.742455
-53.960754
-50.957809
-53.942635
-122.203392
-86.485641
-125.918945
-66.674377
-66.714310
-71.241737
-68.970947
-144.936874
-120.184326
-57.983208
-82.391205
-104.880348
-94.681190
-84.938423
-89.240105
-168.178802
-45.897552
-161.706818
-60.557369
-162.202209
-63.789921
-86.655067
-57.829937
-95.255356
-70.827980
-164.153336
-148.795929
-151.565720
-150.090897
-64.355186
-140.036835
-76.363396
61.918518
52.312286
42.113255
35.639057
56.789204
-74.164673
-139.375885
-76.596893
-63.143085
-81.511459
-136.566803
-45.389374
-110.754227
-70.379921
-79.305817
-68.705009
-50.641857
-66.921059
-147.662186
-60.970226
82.829124
67.299858
72.044456
76.191780
52.934891
42.234173
51.602428
48.269444
38.869114
51.341393
-145.745850
-86.974686
-59.808842
-83.238228
-64.985985
-153.863525
-113.405937
-58.384911
-86.181458
-68.585175
-71.498306
-154.633743
-68.706345
-63.239700
-58.928185
-170.645996
-111.177483
-135.360001
-81.688866
-54.615173
-88.085754
-82.094376
-48.670391
-145.520676
-30.839750
-94.939217
-147.081940
-103.319489
-73.243225
-61.877045
-72.065826
-79.804352
-117.735992
-52.312862
-54.014576
-154.150681
-59.466644
-106.578621
-75.600121
-97.734985
-89.586617
-57.069248
-177.121307
-80.060455
-78.724243
-55.083416
-71.984680
-56.886108
-106.637596
-86.583076
-62.625542
-148.369980
-71.149368
-62.540611
-71.850693
-138.893829
-55.378128
-54.006039
-84.789543
-59.013016
-64.179207
-40.513767
-84.571144
-57.802071
-86.305504
-58.229729
-91.773788
-58.343590
-94.908035
-71.901848
-77.722954
-55.465717
-137.259262
-83.833488
-103.770149
-79.405350
-58.232880
-145.314163
-87.941605
-73.528236
-160.865234
-64.770790
-70.885391
-167.395401
163.556076
-78.939590
-153.277405
-67.248787
-35.920700
-106.374428
-131.269760
-154.896683
-76.202362
-98.942863
-51.132313
-77.298531
-123.225769
-72.388489
-57.188892
-97.934181
-150.168152
-75.825668
-63.757751
-84.906113
-63.792843
-29.035734
-147.802460
-57.435551
-31.361382
-81.839256
-90.814491
-69.964134
-113.918488
-70.108292
-145.878128
-91.832191
-56.006046
-61.006516
-105.067978
-93.590187
-153.737366
-75.382332
-116.634575
-66.486725
-67.444878
-71.189323
-34.847759
-56.721497
-29.958660
-98.097710
-131.866058
-42.646042
-56.959942
-104.487877
-160.366943
-125.781448
-152.046173
-57.421631
-62.947670
-53.372009
-52.864449
-65.949898
-123.033173
-88.852188
-66.558372
-124.108246
-102.246727
-87.097328
-73.106926
-69.732552
-144.403763
-62.829006
-109.521935
-73.310913
-72.811058
-49.194767
-69.818497
-154.160263
-74.163658
-70.516129
-60.417706
-45.413139
-94.256950
-58.244778
-85.146759
-144.257629
-63.611763
-144.013977
-82.838951
-67.266678
-63.202782
-75.962494
-48.244781
-65.738045
-65.038658
-82.152756
-48.460159
-55.580692
-113.402206
-105.617737
-58.570564
-84.740425
-61.100220
-95.204498
-79.774429
-118.930992
-96.400604
-91.329758
-96.362534
-52.165474
-77.746918
-76.038048
-104.376022
-145.019119
-116.364204
-45.030010
-58.588745
-71.680687
-73.088661
-73.333130
-54.247383
-41.920166
-69.368637
-78.817390
-161.506805
-148.106491
-60.661160
-95.419235
-135.606842
-57.252434
-125.465675
-114.900139
-58.391373
-55.631073
-35.674694
-124.369339
-68.577637
-115.364960
-59.742355
-89.462479
-77.569511
-93.250694
-88.765884
-126.398453
-93.288300
-54.212292
-113.066879
-95.514740
-106.667557
-101.499298
-105.748795
-61.172066
-70.330193
-72.903984
-159.485748
-66.896591
4.461771
-96.990852
-58.282753
-50.366611
-18.106007
-142.376236
-65.643211
-76.078896
-66.925377
-124.403435
-114.589012
-64.285217
-61.204891
-66.156944
-57.321518
-82.871086
-61.805969
-92.602936
-127.100029
-76.237213
-77.768547
-96.523514
-59.359108
-62.934986
-153.160080
-164.364883
-137.697433
-66.759323
-81.155174
-84.368088
-96.919479
-68.487541
-81.093414
-59.316254
-144.884750
-66.712891
-115.519394
-139.805771
-64.460258
-87.239372
-64.572693
-29.212954
-51.330017
-68.731804
-67.079491
-75.671661
-123.158279
-51.273537
-144.265793
-54.621422
-148.882782
-113.693604
-69.905441
-64.482414
-148.090958
-82.047867
-66.622505
-105.650749
-100.155693
-55.403961
-118.767624
-80.573502
-99.880836
-74.143349
-135.860519
-112.882698
-117.551773
-55.324005
-121.910538
-86.283020
-69.125999
-117.729286
-57.713005
-91.704704
-66.372208
-95.826401
-127.692535
-79.654678
-59.416107
-66.356277
-137.505341
-86.274796
-79.682365
-68.189796
-52.790443
-60.434475
-65.707840
-56.757126
-53.841751
-71.535553
-58.176514
-76.789261
-119.479836
-31.210878
-57.982948
-90.358856
-69.512512
-59.759174
-58.543835
-96.514694
65.834427
68.702003
63.210842
33.986900
77.664207
-61.186333
-148.508682
-93.957062
-132.693268
-127.729927
-62.911098
-108.353462
-61.880253
-141.465546
-128.007568
-56.799072
-42.896862
-62.445843
-72.053421
-156.983871
-95.564911
-147.240219
-157.474289
-68.846954
-67.763153
-64.288300
-55.477665
-123.266823
-100.329453
-99.882683
-168.922989
-79.521515
-52.994698
-70.015450
-124.984726
-59.437046
-112.049385
-70.630852
66.393066
-82.882248
-157.854675
-59.208504
-65.184525
-58.718231
-71.467339
-164.932419
-59.413570
-65.279655
-65.421555
-117.974503
-53.994690
-136.127380
-58.384125
-76.241867
-66.695183
-108.342636
-140.198029
-94.138191
-99.808495
-94.812012
-57.539177
-71.698891
-69.472481
-61.009567
-144.693832
-121.833588
-112.025589
-132.126526
-46.034935
-59.369953
-74.308945
-56.743752
-148.839600
-137.747620
-68.768173
-156.768326
-64.197632
-62.713005
-66.396873
-51.913422
-119.880646
-56.352715
-172.406021
-65.346832
-145.244095
-58.741154
-63.040226
-118.663208
-44.068062
-78.588715
-81.011208
-48.041718
-70.638641
-110.236183
-118.176445
-81.010277
-136.076981
-159.172882
-65.944778
-88.554008
-67.542175
-94.587723
-74.936325
-51.151249
-58.204651
-79.691818
-50.610977
-57.379009
-93.450783
-54.272633
-51.510677
-70.485741
-130.744308
-64.700035
-136.443527
-120.106140
-140.759598
-58.896061
-111.506676
-50.052479
-73.674294
-125.051796
-118.322174
-69.509407
-132.955521
-63.319450
-75.457504
-57.781876
-76.426765
-78.337059
-68.157310
-52.510994
-79.911781
-53.402397
-68.929062
-20.372091
-55.885460
-81.169334
-64.515190
-140.168839
-107.342346
-79.269196
-60.376163
-92.513565
-52.055740
-59.829948
-77.311020
-59.590031
-56.914890
-54.539608
-91.423882
-56.841526
-42.588924
-51.893539
-88.570122
-61.754925
-62.826206
-52.552708
-93.041092
-89.413383
-116.385765
-131.317749
-41.529865
-140.309540
-68.144569
-64.815025
-41.001152
-23.942474
-53.487621
-65.943184
-83.665886
-67.674461
-74.982864
-90.817230
-118.933174
-21.846806
-45.996017
-131.278244
-30.789658
-55.620808
-118.253448
-94.476715
-94.060410
-75.753136
-64.696945
-88.009918
-62.967922
-68.237236
-59.043514
-153.589752
-75.195908
-95.199242
-56.551605
-162.358444
-78.217758
-146.142654
-125.225639
-72.387901
-80.194679
-56.963669
-54.661270
-155.105713
-57.838894
-112.895576
-63.112392
-82.947021
-146.701630
-62.216988
-61.490498
-59.321884
-57.360554
-60.328941
-38.282265
-75.372910
-67.494095
-70.885681
-57.389030
-98.147484
-61.728870
-62.835564
-63.960457
-70.621613
-54.006615
-56.079819
-91.589050
-69.274734
-31.375568
-81.494148
-88.036224
-134.677155
-149.861023
-124.332794
-82.904037
-97.829338
-75.953163
-49.839508
-108.734718
-55.374184
-85.234879
-55.499973
-62.171719
-98.407433
-93.558228
-62.246521
-87.350380
-72.263290
-60.155514
-64.510201
-61.172993
-59.845337
-81.140450
-140.746765
-71.857399
-78.399712
-52.423798
-58.126553
-80.952751
-86.405510
-62.952087
-59.443138
-80.241257
-99.631523
-64.157654
-53.401516
-72.399139
-150.986053
-127.470650
-77.350151
-61.648586
-29.230326
-56.429783
-105.889519
-123.534592
-34.417244
-86.933289
-57.222652
59.982460
48.384209
64.524414
51.038380
18.617832
72.577255
-134.381943
-63.223137
-99.948502
-68.299522
-65.539574
-53.278500
-72.241631
-82.280457
-65.154831
-62.945427
-101.851402
-58.122906
-71.113205
-34.186203
-65.711746
-127.974037
46.101261
-48.813671
-61.960037
-76.232681
-145.494400
-52.033031
-61.516319
-59.285187
-76.566299
76.018845
39.865646
24.795282
57.890625
70.173325
83.274590
53.136147
57.142273
61.504887
41.301537
55.468826
57.643761
42.097889
102.148743
-74.473473
-128.899857
-91.423264
-70.839653
-60.914375
-92.269882
-64.539772
-123.811501
-67.213135
-57.013466
-53.904045
-83.899010
38.306519
72.099503
-64.628876
-48.226208
-136.035126
-72.400139
-117.539391
-37.652260
-67.383423
-62.129684
-58.571602
-95.546394
-59.486130
-139.598358
-54.344173
-62.160851
-118.735458
-71.598709
-133.510101
-78.340286
-142.206299
-30.388868
-118.317192
-91.088463
-78.566429
-52.242455
-72.133156
-94.055336
-97.365952
-119.470383
-64.164528
62.782932
61.883362
51.672462
43.642101
53.633499
31.527670
93.166840
45.450203
-126.596565
-86.306198
-65.232254
-169.051224
-166.449341
-26.765652
-62.252739
-54.078415
-84.902023
-68.943871
-118.059509
-55.998165
-69.546471
-76.964272
-72.085144
-64.120323
-81.761917
-71.368103
-92.078674
-66.236328
-120.755470
-69.142670
-72.665405
-41.980610
-52.068573
-146.043106
-64.763130
-151.483856
-132.810928
-114.259148
-65.808273
-59.898899
-74.981842
-53.963467
-117.042610
-42.563839
-48.733719
-54.244476
-62.598763
-72.873566
-56.242237
-63.804428
-53.677761
-49.623905
-99.216034
-69.190224
-66.271904
72.294022
86.258247
-54.183640
-138.233383
-146.280136
-50.818813
-137.100693
-85.839767
-68.675346
-62.346905
-71.309685
-107.377769
-139.316528
-115.211540
-66.323814
-86.250778
-98.812653
-109.543564
-72.130814
-103.731834
-107.036774
-107.516731
-88.169342
-63.011662
-78.329086
-60.816822
-98.022385
-105.565826
-78.274628
-83.736290
-62.789162
-65.392067
-71.793236
-84.308563
-103.052765
-68.071846
-75.832230
-103.189056
-136.768982
-91.879669
-70.437302
-124.312576
-137.862457
-98.647697
-79.756828
-57.856506
-62.812935
-65.554680
-136.819000
-52.606174
-86.237862
-144.972366
-71.215286
-98.714973
-109.669380
-114.014977
-82.660088
67.811974
46.965572
60.587463
102.291061
48.689518
68.355194
90.393311
45.074001
70.200371
60.487114
72.552246
-53.671478
-78.422462
-143.352493
-61.715256
-35.941593
-56.818653
-71.849350
-62.243271
-75.657387
-114.945053
-92.947655
-97.048317
-100.764404
-61.827202
-95.537994
-106.907082
-146.697586
-83.214310
-132.326050
-109.410347
-149.080963
-54.849236
-76.276627
-96.796188
-63.220119
-58.330788
-67.799942
-57.648418
-60.536423
-138.407654
-82.532349
-131.768951
-64.212067
-58.335251
-49.792824
-84.281235
-64.322563
-60.639866
-76.935165
-70.591438
-96.756897
-78.432892
-28.537304
-60.980129
-90.510010
-78.499893
-30.791304
-73.963745
-76.002937
-62.493652
-58.369305
-72.374771
-79.851173
-150.215469
-67.444878
-146.812027
-59.165287
-139.935547
-72.561180
-68.071472
-63.793526
-64.800201
-82.485901
-34.127522
-59.584259
-68.336090
-126.173355
-72.888931
-54.822491
73.513931
76.000633
50.276909
65.540512
73.185135
52.275364
56.499355
68.289322
-71.153015
-45.229591
-51.484886
-60.588638
-73.349457
-164.358521
-66.945396
-54.610378
-60.828064
-100.545990
-53.393478
-67.360008
-62.610878
-139.648438
-63.397408
-64.614243
-86.232346
-31.391397
-67.167915
-84.359825
-58.185188
-56.750145
-72.555031
-89.514740
-69.057587
-89.944031
-64.120895
-136.878830
-69.096710
-72.328529
-37.237259
-66.702820
-71.448868
-156.894089
-60.279503
-64.643929
-122.987373
-105.446045
-60.193600
-37.907707
-63.573040
-60.522930
-66.695992
-87.755424
-55.946106
-126.221039
-89.530098
-86.856018
-55.903599
-121.027466
-64.584839
-66.896286
-64.183571
-56.604652
-39.428596
-145.669617
-63.201214
-146.409027
-82.980164
-65.409302
-63.480251
-84.078751
-154.873398
-20.720921
-52.613503
-64.582642
-73.600571
-61.308678
-62.665630
-120.030457
-57.874466
-123.438782
-54.841881
-117.383926
-114.798866
-155.793991
-57.999485
-62.471077
-75.279816
-68.584793
-34.380020
-104.637375
-58.269783
-87.477715
-98.180412
-55.463531
-89.957794
-62.395645
-65.128654
-108.764626
-61.987850
-76.423126
-82.762390
-87.884895
-95.730507
-170.866501
-156.859070
-34.726326
-85.118744
-56.471100
-65.580627
-44.650715
-62.867996
-58.049755
-61.939690
-42.540394
-71.383690
-61.409748
-108.255280
-80.631073
-105.922234
-84.325630
-69.470825
-62.141495
-130.245880
-69.483566
-173.366165
-52.220188
-143.826462
-74.651329
-100.788727
-56.263741
-61.926670
-65.935104
-47.897800
-82.165268
-57.183918
-59.257626
-60.972004
-75.313309
-69.961914
-160.770615
-61.415424
-57.848442
-33.432041
178.431763
-71.057594
-89.442924
-50.486145
-66.549141
-87.119583
-60.175541
-103.868057
-86.358543
87.648499
43.873013
-43.968620
-66.265488
-138.206711
-110.361923
-105.925423
-57.878117
-96.644356
-57.905754
-67.334152
-80.110466
-85.434875
-85.551971
-58.604961
-59.198994
-48.006760
-140.439941
-141.553116
-113.034920
-59.363091
-110.674095
-88.140831
-65.887886
-77.014771
-99.297791
-59.975948
-56.776176
-60.831329
-66.498749
-53.456482
-42.378456
-58.874958
-91.485237
-76.365555
-68.283211
-81.859474
-59.558659
-56.029408
-61.742012
-91.727676
-154.486832
-92.099167
-74.711784
-109.354904
-133.251816
-61.997303
-61.838459
-104.359413
-63.262779
-54.289459
-66.375038
-49.638718
-92.215637
-98.941269
-65.609772
-99.465698
-30.138140
-72.167519
-54.362839
-63.631779
-60.231152
-78.141403
-96.701233
-38.972805
-137.631165
-62.676304
-97.972450
-55.219784
-63.937439
-78.748962
-54.111565
-24.534134
-55.420235
-120.352531
-65.819443
-47.746986
-82.424179
-52.256847
-58.854111
-107.398743
-108.401123
-85.249222
-60.342216
-138.287064
-85.180145
-71.483414
-97.125191
-74.888725
-65.328720
-74.545189
-63.501495
-55.580727
-69.017838
-113.397797
-81.968094
-59.748211
-62.840755
-108.505188
-54.956532
-61.372948
-59.326527
-151.325302
-163.854706
-81.429924
-85.950615
-69.831436
-35.187355
-29.585148
-70.121529
-68.124985
-71.885689
-65.646019
-55.916012
-76.589912
-65.921425
-133.050018
-102.546074
-66.322411
-69.867737
-57.961468
-43.370956
-57.897980
-51.836231
-159.619949
-50.934475
-101.462700
-82.637291
-64.818222
-57.996006
-156.359985
-92.012070
-133.651001
-74.521851
-55.808655
-68.319183
-71.076431
-60.573845
-60.736675
-144.654144
-59.235634
-71.862175
-110.922066
-55.717010
-28.035915
-110.984238
-85.170418
-56.484566
-63.049126
64.438583
57.919632
67.439224
74.500008
-52.407871
-72.877510
-128.162170
-75.633957
-31.095909
-62.061295
-55.076416
-150.627670
-126.143440
-87.468964
-76.325966
-137.493210
-89.129410
-74.959167
-107.404724
-145.185059
-144.268616
-47.424305
-66.233688
-68.650009
-106.441299
-70.530418
-82.766846
-74.204933
-73.191650
-173.379776
-89.527092
-61.919262
-86.202812
-58.673523
-104.859520
-55.211956
-59.188004
-63.613815
-153.618744
-64.320900
-32.409386
-51.227165
-114.958878
-59.295204
-85.387352
-101.165733
-120.805565
-60.856819
-115.868469
-95.074066
-60.660164
-73.892960
-175.253876
-101.142242
-98.590118
-103.585831
-52.636749
-62.750332
-57.455772
-81.553818
-65.690094
-155.719269
-50.672832
-88.692024
-137.720428
-56.013977
-61.994659
-62.918728
-149.731705
-57.941818
-80.249802
-62.219330
-155.780167
-121.120148
-106.841103
-57.166851
-47.438293
-63.812515
-157.090393
-77.141167
-94.385094
-123.233627
-97.129120
-70.423943
-104.607162
-105.539299
-116.617538
-70.410652
-53.092697
-90.247932
-66.094215
-65.688713
-154.015259
-66.516251
-151.038773
-158.784851
-65.623802
-58.752716
-169.200989
-74.032089
-88.498528
-76.801720
-62.178795
-73.063057
-57.257080
-73.929504
-48.328396
-54.767902
-159.062561
-155.621811
-92.987572
-61.595119
-56.808216
-114.248039
-55.095654
-61.492981
-83.844772
-63.863514
-63.808758
-73.487221
-145.458725
-59.693874
-60.196217
-29.801039
-57.688164
-35.276325
-40.828491
-77.881828
-51.753380
-44.405563
-72.560165
-85.114105
-68.508926
-57.360874
-71.607277
-92.619347
-61.337910
-166.032211
-79.156410
-70.402489
-118.193314
-125.955620
-137.113831
-46.631886
-63.274143
-127.475540
-81.378128
-52.043785
-139.019608
-53.762619
-83.193512
-133.165649
-51.566338
-61.252327
-61.304989
-64.843903
-80.944901
-144.195145
-54.795490
-66.294006
-54.357147
-77.667358
-73.403618
-68.397537
-70.823631
-34.343788
-30.359936
-62.651081
-60.757343
-151.038254
-124.034836
-75.419167
-85.826973
-161.919510
-47.353680
-68.784622
153.419800
-59.718575
-84.673164
-152.651810
-56.196239
-163.598068
-157.455307
-91.287781
-119.055344
-133.736099
-88.502953
-132.770264
-144.103973
-71.505272
-54.379063
-92.401726
-122.479973
-122.496567
-93.355614
-107.405418
-90.175529
-62.717812
-88.752968
-79.088005
-106.757217
-105.929382
-49.071182
-68.059830
-72.443810
-60.816383
-66.615379
-67.712128
-69.105316
-75.341042
-130.453964
-84.905426
-85.376099
-67.206841
-67.313164
-74.784157
-65.392876
-54.812332
-93.155617
-58.751274
-71.545403
-114.433243
-70.086655
-164.501831
-80.397438
-75.054558
-51.894325
-34.667789
-148.628220
-72.123650
-59.859917
-91.863853
-155.089798
-56.836559
-147.013657
-59.692566
-69.442528
-59.151131
-67.707535
-78.148491
-49.352055
-54.528156
-76.362076
-62.552002
-45.335899
-68.420776
-55.350246
-110.286682
-64.492271
-104.974091
-67.296654
-64.545982
-84.654137
-56.035568
-69.644272
-59.948566
-38.618797
-72.582550
-71.189484
-156.618073
-51.661259
-57.949261
-155.923874
-66.220192
-66.625389
-51.737171
-75.654884
-76.138870
-82.135368
-59.331448
-100.430237
-91.888969
-101.677147
-69.158440
-57.755775
-89.152481
-86.320793
-71.080696
-156.353165
-71.367783
-65.315979
-62.723549
-54.672783
-132.361877
-75.847855
-60.856476
-67.027412
-145.561325
-63.028114
-149.657654
-120.148651
-92.441483
-90.334190
-94.352951
-136.122314
-102.544212
-99.315987
-94.814018
-59.849392
-127.677391
-142.871460
-44.391037
-125.422539
-66.968811
-46.419735
-128.311462
-55.758259
-107.120399
-93.782860
-101.913925
-118.666542
-74.672211
-83.329559
-103.394325
-80.765045
-88.473122
-50.559288
-46.564041
-112.295624
-70.053658
-145.269241
-108.392670
-96.108192
-129.803253
-80.186676
-63.864643
-55.006508
-115.068726
-43.608974
-77.503891
-66.026398
-109.398994
-52.591927
-67.159103
-81.624817
-156.006363
-54.979027
-76.364326
-127.706688
-68.658051
-71.998711
-29.446238
-80.441582
-57.578484
-117.133766
-102.649124
-83.778870
-17.577009
-96.946480
-77.918877
-63.963985
-94.082535
-76.108559
-56.276657
-22.054113
-101.029663
-63.810745
-64.090790
-66.188469
-71.387436
-96.400124
-85.799080
-58.896778
-68.127563
-72.353622
-74.117012
-146.331543
-92.695023
-77.813950
-117.833679
-75.169174
-63.209141
-67.719833
-80.502876
-76.389595
-64.641716
-79.595085
-117.264275
-83.280525
-93.246124
-123.199722
-135.917831
-84.633003
-119.458885
-113.654823
-154.892487
-59.934032
-144.456421
-58.027836
-71.996780
-73.074936
-141.383209
-115.991158
-104.688683
-73.630203
-65.466408
-90.165749
-101.234657
-102.061104
-112.219292
-115.216293
-107.979149
-160.452087
-95.833481
-129.494034
-54.665657
-120.206802
-77.476952
-96.554993
-82.897301
-53.232586
-80.046989
-90.956398
-115.424675
-71.392525
-75.640976
-37.431854
-63.277111
-64.535202
-81.209923
-101.775497
-124.690018
-125.110260
-95.482376
-33.208809
-119.204430
-62.014591
-58.694141
-126.057953
-72.537979
-79.492935
-107.271957
-97.104706
-48.022930
-80.945343
-160.125397
-100.547943
-134.388306
-61.872200
-156.113113
-61.577286
-70.597153
-62.799187
-25.291943
-69.755989
-55.766491
-123.700127
-86.496773
-64.522392
-87.815720
-87.264114
-76.385239
-68.916489
-61.068882
-75.786377
-106.313904
-58.507549
-57.349651
-60.795975
-153.147385
-57.166122
-105.227219
-68.272629
-55.906506
-67.777504
-76.030434
-76.656273
-73.272141
-74.111031
-57.684605
-75.749405
-99.608772
-103.800438
-115.949036
-80.267693
-118.309906
-84.624504
-120.502098
-101.236382
-98.247871
-45.564140
-113.109314
-43.242733
-136.142212
-57.365437
-49.616924
-43.704178
-63.474850
-165.615707
-54.556259
-48.981976
-57.664940
-83.887810
-88.738731
-114.234535
-74.340034
-76.664932
-90.722908
-62.539215
-58.209457
-62.026993
-66.195618
-98.204979
-50.474609
-38.661205
-74.887245
-56.192623
-125.065346
-148.701050
-55.274258
-46.999939
-44.239902
-52.810402
-82.979233
-49.384029
-59.192726
-140.551224
-119.235085
-150.897461
-95.412994
-69.688728
-66.427353
-68.311127
-108.411789
-94.043495
-112.599213
-137.976730
-116.841728
-109.681114
-61.728992
-93.191826
-64.373558
-146.679947
-95.030579
-131.334198
-77.403786
-65.526131
-64.197189
-88.109612
-41.335316
-63.869087
-73.859978
-66.754868
-50.933723
-50.399342
-31.172081
-86.732773
-114.931343
-126.257805
-58.858112
-65.940834
-62.320896
-64.001816
78.734543
63.737309
77.922249
70.054665
70.806114
-129.011185
-115.205002
-54.863449
-112.667313
-64.227539
-52.014904
-71.989410
-149.182327
-123.189064
-77.517868
-58.658043
-58.719044
-93.754097
-55.863998
-59.169189
-151.171906
-68.066353
-153.814545
-67.216309
-96.205070
-118.822227
-138.158264
-81.781036
-110.589310
-77.346100
-57.366470
-55.634472
-139.957550
-67.448547
-51.253696
-69.556061
-67.566864
-154.010422
-71.591118
-145.165253
-114.082855
-115.019394
-35.772930
-49.534603
-68.774597
-148.939316
-151.872192
-76.952278
-75.399712
-65.550240
-69.401901
-44.972721
-149.479752
-66.289253
-61.909973
-62.813156
-55.968361
-85.822639
-92.583672
-110.732353
-62.182201
-139.941818
-155.266541
-86.062325
-79.772179
-48.074520
-83.089775
-76.527756
-65.922813
-59.768501
-33.677826
-66.085655
-129.870438
-68.049263
-128.676880
-77.862793
-57.254955
-59.841068
-47.176819
-120.850113
-53.512604
-60.574009
-39.267120
-95.253990
-38.067795
84.969444
71.649330
73.019104
79.287956
75.523186
111.279152
80.447433
52.684395
58.423721
71.672760
42.422367
-64.324051
-72.789375
-114.696396
-72.367905
-67.741341
-59.295143
-55.864243
-73.113869
-60.360538
-49.245174
-58.959011
-50.081573
-109.310852
-99.479515
-101.193497
-63.782078
-70.441925
-53.221436
-135.321259
-75.859818
-164.143311
-94.287949
-119.232269
-75.791252
-116.913841
-70.822426
-140.000870
-55.519547
-97.003273
-71.130135
-60.130428
-58.238697
-69.231178
-96.145706
-84.966438
-69.079025
-44.541454
-142.385574
-60.012272
-50.672634
-69.575981
-61.500988
-73.209946
-66.455009
-77.955452
-32.725609
-154.731796
-53.622154
-64.181862
-46.865433
-67.832703
-64.178322
-38.682278
-88.356575
-63.211922
-68.984978
-60.458481
-57.426403
-95.328552
-66.282188
-50.838051
-62.514027
-70.079956
-66.583153
-153.706009
-59.383247
-72.608101
-121.043579
-119.030312
-121.046204
-111.042023
-63.441452
-101.128708
-134.939133
-64.175682
-116.224884
-62.340649
-160.618820
-61.049759
-93.058678
-77.502991
-75.164879
-106.410995
-94.315514
-58.839828
-83.154564
-147.564880
-82.114487
-44.830036
-83.090645
-60.935856
-92.454384
-54.172298
-150.040848
-97.339668
-111.737381
-112.631226
-64.870621
-44.477451
-59.085148
-64.976036
-69.168617
-159.110886
-73.184547
-41.475990
-139.356781
-125.690948
-46.124062
-149.509827
-68.147972
-56.515095
-60.074665
-74.343285
-72.569336
-135.010788
-106.697258
-100.891747
-89.335136
-74.056694
-139.344849
-88.576508
-107.387329
-91.998207
-107.138977
-86.782730
-120.537071
-125.337379
-104.929466
-90.232491
-64.809616
-97.113518
-169.661621
-146.727692
-69.639259
-44.997856
-145.769958
-75.074165
-70.397797
-40.616318
-53.231663
-133.428955
-142.790421
-78.709305
-131.678223
-116.533485
-79.396706
-99.485809
-62.551380
-94.023430
-77.228157
-70.461151
-69.942528
-151.965454
-123.222778
-144.005951
-80.779121
-157.954926
-68.898727
-95.192688
-47.655296
-130.573502
-103.102699
-93.150909
-119.302650
-152.074341
-66.263588
-76.458237
-63.696564
-35.048088
-113.605797
-80.228760
-160.458649
-58.996132
-113.201340
-102.511574
-167.978561
-97.371292
-69.820061
-38.140400
-66.731178
-131.241043
-148.258087
-169.629379
-85.125298
-145.282654
-58.248589
-62.517960
-58.898014
-73.324173
-76.499603
-94.043922
-58.569492
-80.039192
-64.554939
-72.494934
-67.427849
-81.315323
-48.416172
-61.733631
-150.353027
-64.867805
-107.708870
-96.656723
-58.814461
-88.074181
-125.676132
-88.160347
-108.297508
-70.886215
-55.572369
-84.904648
-89.302841
-70.080574
-63.104263
-97.957420
-143.501617
-52.235950
-133.568314
-146.702896
-77.367485
-142.835953
-60.889412
-77.170746
-94.685844
-71.883026
-104.256920
-106.288750
-116.152466
-38.984604
-63.311596
-72.276459
-81.217018
-54.924061
-52.554226
-57.571163
-125.073570
-106.843773
-124.149078
-161.987518
-54.321388
-76.581093
-22.482086
-135.712097
-123.066559
-114.994713
-30.964241
-70.977234
-150.954025
-50.423336
-99.731369
-64.430153
-56.699108
-46.549660
-108.685204
-97.688301
-101.147858
-82.170532
-63.556335
-121.073730
-86.842163
-69.283073
-62.461639
-63.210514
-59.057400
-74.115898
-64.775833
-108.076462
-112.792046
-84.132957
-142.538849
-69.615768
-95.410843
-60.951469
-100.951965
-92.946220
-85.805038
-44.807625
-49.212704
-113.891052
-83.232887
-94.644485
-120.400955
-137.414062
-118.786095
-71.204414
-47.589977
-81.049904
-53.409771
-66.732285
-97.514488
-112.039040
-49.101364
-88.942154
-61.739948
-54.031593
-127.125099
-46.687618
-63.117172
-53.655067
-55.922176
-52.978035
-145.646973
-130.786972
-71.720276
-57.937710
-157.809372
-44.291756
-73.971596
-132.047577
-39.175606
-86.526421
-60.113468
-139.366470
-66.142601
-94.166962
-67.238213
-62.965618
-62.982830
-60.418087
-44.990311
-59.665668
-114.913513
-63.241852
-56.642544
-56.851658
-66.471863
-74.711365
-51.942844
-76.031448
-72.639793
-36.893044
-90.611877
-56.537891
-106.368515
-63.430332
-83.392929
-83.739426
-80.405449
-120.414696
-54.721558
-101.401367
-29.688675
-56.272400
-112.887619
-147.110733
-121.055763
-130.951218
-139.659103
-64.054756
-74.313057
-30.029629
-63.907051
-65.570656
-99.528824
-120.244514
-62.193184
-70.236069
-80.013176
-117.571999
-65.187637
-157.497345
-82.648994
-66.582024
-57.227226
-119.043152
-76.938248
-66.868607
-73.286476
-63.972424
-130.819992
-109.367287
-57.752975
-77.932854
-98.054733
-84.108711
-117.792809
-48.937401
-91.975540
-63.641335
-47.243725
-86.008133
-76.834129
-26.084118
-62.391071
-139.482956
-54.192543
-81.455948
-61.470661
-107.112808
-127.971268
-171.215424
-65.562393
-125.115646
-82.270584
-121.484810
-60.589825
-161.862198
-78.742607
-49.649731
-65.084885
-100.850113
-90.319046
-92.760574
-159.600861
-167.263824
-57.211781
-69.069908
-113.655045
-113.161652
-95.551826
-100.004509
-105.379578
-73.316078
-150.865601
-144.102768
-39.423561
-69.284248
-118.783379
-88.552200
-85.419685
-55.723392
-63.911926
-57.927254
-82.216042
-70.389381
-84.990700
-90.817558
-96.602036
-87.394272
-122.348625
-75.398804
-58.920918
-106.152527
-83.553894
-98.723755
-148.367386
-76.305557
-53.483505
-57.558056
-54.151531
-35.654716
-77.318130
-45.323704
-78.309044
-143.228424
-91.583603
-76.549118
-67.153847
-74.664711
-105.402939
-63.722431
-68.276268
-80.437210
-77.769051
-128.384979
-55.423943
-77.657089
-158.595810
-80.630203
-104.930527
-149.593826
-111.784821
-53.099392
-81.000114
-32.174866
-115.676239
-58.333099
-93.325851
-124.406860
-95.707840
-95.775909
-68.690331
-55.622150
-57.561176
-63.234306
-60.574459
-43.258987
-64.609550
-135.516708
-53.873737
-108.302818
-56.392982
-41.812645
-79.104446
-68.881577
-52.769688
-70.414024
-116.634445
-100.058670
-55.118744
-90.933655
-50.317390
-67.631531
-87.257973
-86.894402
-147.357697
-70.034943
-60.082588
-80.986862
-146.504013
-150.799118
-80.677032
-67.789551
-124.855576
-47.733601
-102.088043
-65.047279
-66.135063
-61.273598
-65.543953
-56.953903
-145.074707
-96.042099
-61.743774
-87.900047
-71.561920
-69.353859
-120.433334
-52.888927
-77.011154
-76.711853
-82.767052
-80.123795
-65.135391
-64.648651
-70.689087
-55.164978
-55.658787
-104.041756
-56.832546
-75.196281
-132.232239
-64.981308
-122.437416
-59.017757
-58.659081
-130.918610
-58.949398
-60.474094
-69.036209
-132.613434
-78.451485
-61.671627
-142.104401
-158.518280
-103.677841
-104.906944
-90.358742
-112.050110
-56.414642
-60.084541
-59.261711
-89.616890
-62.011387
-71.758430
-47.312775
-101.838013
-77.339714
-49.524734
-135.288559
-68.417763
-34.104263
-119.801842
-151.513794
-46.078686
-168.013977
-119.066696
-103.115181
-85.722725
-89.429398
-59.765934
-56.769310
-41.509022
-117.154510
35.248695
-63.739754
-56.444073
-97.674294
-84.974670
-90.720016
-160.260773
-113.723000
-165.064606
-101.313324
-157.302277
-63.403965
-76.015076
-158.461777
-176.191925
-142.459137
-73.928528
-64.545303
-114.935860
-71.480011
-134.958115
-104.579910
-136.280106
-61.312939
-86.176865
-52.559090
-60.787231
-53.618412
-153.183670
-56.817493
-64.088997
-49.127892
-106.820274
-63.501781
-59.948101
-54.287304
-58.695576
-69.321968
-100.806557
-65.680000
-82.925217
-116.204254
-87.731262
-69.257835
-112.645851
-69.544952
-111.185127
-78.766533
-66.403534
-62.778915
-54.197762
-142.156174
-79.035439
-65.381660
-78.609474
-116.494965
-97.900337
-110.327255
-139.134888
-48.087845
-54.844898
-63.203308
-71.142357
-56.128632
-116.467560
-68.635735
-63.574173
-62.807522
-68.050903
-60.219341
-55.856800
-128.302689
-72.392853
-65.307564
-59.123405
-56.463329
-67.830872
-66.911125
-116.156693
-65.087181
-55.553078
-82.349281
-84.232689
-77.160080
-69.857674
-86.644432
-148.236908
-142.218445
-56.563644
-11.763213
-145.802536
-155.353317
-68.801231
-58.345528
-61.842796
-59.581650
-69.256348
-96.819168
-17.893452
-61.583836
-136.708115
-87.008453
-96.794014
-87.042717
-82.412102
-63.623863
-100.711349
-72.117828
-72.926971
-54.492409
-56.372406
-60.311646
-121.104027
-51.796921
-115.829468
-65.072670
-64.238960
-54.559242
-67.903557
-98.724686
-57.258030
-87.406487
-77.050873
-43.559589
-74.407867
-109.295311
-56.666599
76.210533
61.757664
48.877895
62.288998
48.082367
-62.535187
-57.418930
-42.466999
-79.080788
-61.041267
-66.380547
-105.933250
-56.891098
-131.179626
-63.314129
-56.618408
-51.919979
-116.290688
-65.312759
-84.934181
-69.347809
-36.131847
-60.118408
-84.070366
-54.141388
-91.417732
-57.258587
-65.158936
-61.297791
-70.924103
-77.806534
-73.858917
-96.262695
-60.576397
-39.285400
-142.271164
-63.168358
-77.871536
-61.090984
-114.332855
-72.234703
-64.258720
-86.476280
-66.269623
-127.470802
-114.700958
-65.922737
-55.813683
-66.514969
-73.665169
-70.101250
-65.879555
-103.110741
-88.761810
-46.929932
-52.098824
-79.306305
-62.261528
-99.975693
-64.700981
-126.356987
-83.182877
-154.782410
-105.136536
-117.728523
-110.826729
-54.418530
-72.947426
-77.482857
-127.408173
-54.657303
-70.684196
-74.231384
-116.501495
-88.332184
-63.646923
-58.576824
-103.867226
-54.331982
-148.121735
-42.943874
-65.342972
-96.036728
-60.733055
-80.937492
-62.849091
-99.345497
-67.624565
-96.239815
-65.997231
-117.746582
-49.409557
-90.228027
-114.200989
-62.702240
-62.326328
-82.046089
-63.923347
-86.910583
-63.956097
-50.673428
-126.399429
-55.423321
-160.025375
-54.935986
-27.573101
-154.992325
-67.608727
73.521935
53.290623
68.330635
74.554466
-67.332886
-64.678131
-48.399700
-63.220486
-136.254562
-66.940140
-118.852936
-154.357697
-120.817574
-62.263557
-96.736961
-66.039795
-84.030945
-106.457710
-89.885391
-64.239548
-61.660130
-50.157284
-68.018539
-130.296707
-95.212776
-173.931976
-65.751198
-57.781746
-42.583939
-57.367985
-98.847557
-143.493073
-153.026016
-59.171993
-84.884109
-76.154144
-60.200729
-77.135750
-93.479607
-65.428795
-102.857101
-68.923630
-165.102005
-79.840797
-75.513191
-71.612450
-63.591763
-72.415085
-143.339813
-65.766647
-121.218338
-115.764297
-105.784561
-128.071899
-148.203003
-79.524834
-133.777740
-94.640984
-99.190674
-109.356895
-85.813774
-83.271896
-47.815331
-59.461472
65.803276
86.806122
75.195915
51.184109
46.968117
78.786324
89.569260
79.389046
-74.325829
-47.236351
-115.008362
-23.317383
-67.729118
-60.280254
-101.580757
-72.460693
-162.204117
-75.258469
-74.911415
-98.076324
-99.804817
-105.901039
-100.559586
-108.131546
-80.053001
-112.797966
-64.540764
-60.603760
-71.383141
-86.096985
-152.376831
-98.773849
-72.868965
-156.729233
-45.630970
-65.065948
-142.704636
-121.157578
-29.471319
-89.210335
-150.346024
-116.746887
-61.455975
-115.141167
-61.322186
-112.779533
-45.061691
-53.986633
-59.422634
-74.840675
-57.472466
-51.232380
-71.602341
-77.692444
-66.268295
-64.459373
-120.604904
-62.443554
-48.779312
-161.834732
-60.162804
-65.911011
-92.489388
-86.547615
-104.989395
-61.703709
-52.500629
-130.237473
-32.472115
-113.172943
-76.782394
-57.126278
-63.727493
-109.859253
-132.060455
-85.431557
-152.763641
-59.646816
-98.834541
-106.361694
-75.101379
-71.397415
-56.615047
-60.989086
-160.087997
-102.058334
-96.437904
-101.810097
-57.856678
-147.452957
-59.382858
-118.592186
-71.663040
-85.994423
-122.362503
-51.926586
-78.783386
-81.871796
-72.909813
-59.170334
82.760994
38.764137
52.164616
-56.812878
-57.795425
-87.207779
-64.077911
-116.751656
-54.857315
-66.418274
-60.891449
-143.444580
-105.962708
-105.334770
-63.500389
-138.446411
-67.003113
-157.863251
-134.927109
-152.769379
-62.538116
-63.747143
-70.534729
-76.391670
-100.031281
-59.675968
-27.426971
-68.877541
-38.195866
-70.408089
-93.438530
-54.201607
-118.726006
-85.214096
-61.305698
-100.437653
-60.933601
-106.949982
-71.802406
-88.329063
-65.583061
-100.256485
-126.264153
-71.706802
-153.725311
-63.089298
-97.980782
-83.267738
-75.201813
-86.337128
-63.881344
-55.552334
-104.897476
-53.175186
-79.283455
-116.138084
-130.316620
-120.901665
-66.743675
-129.350403
-58.601326
-146.517944
-67.664246
-68.171387
-130.609528
-150.257996
-68.183464
-81.011810
-63.124470
-57.005989
-155.796371
-116.756981
-44.309399
-62.649464
-50.211418
-57.249538
-93.030251
-97.243385
-126.881546
-61.629448
-71.878174
-59.808247
-64.825226
-71.619514
-73.520966
-65.145126
-91.158333
-62.551777
-94.122078
-117.492538
-100.072929
-52.357025
-101.525047
-77.927040
-61.885723
-70.034615
-71.800232
-158.461304
-34.548698
-65.059273
-63.976242
-49.984669
-68.254623
-45.181725
-54.080738
-51.414265
-60.117874
-53.829727
-61.300549
-56.929386
-107.145409
-71.772621
-118.883904
-83.237747
-161.217499
-108.602768
-57.514225
-86.271706
-134.577667
-157.077530
-64.915436
-74.276848
-74.969009
-87.477325
-68.677834
-58.395935
-130.740417
-87.372208
-59.270473
-125.219269
-70.624741
-143.289505
-163.766144
-88.866493
-121.593697
-95.452705
-93.140770
-97.497032
-71.404266
-110.650009
-75.435242
-99.624641
-103.958656
-83.833923
-88.284195
-129.663788
-84.480011
-92.894905
51.537323
64.585678
57.252998
38.371780
51.418739
58.154728
-60.737877
-55.114510
-66.890526
-59.936527
-62.657154
-148.093750
-168.703690
-58.015930
-51.467960
-61.266464
-99.982582
110.492874
-54.274071
-131.117691
-71.272034
-38.755203
47.592476
71.360321
51.296452
70.254372
47.226624
74.206940
47.467228
117.852425
53.462059
51.938988
54.974209
65.862228
44.954998
58.198433
51.100304
72.723740
58.347782
28.976431
73.242905
46.062016
100.696259
74.725693
64.317078
65.683777
78.690506
73.914215
65.607262
59.867718
32.889587
57.184364
87.525246
83.274330
-164.236160
-65.926720
-56.703545
-78.522285
-37.439697
-55.753059
-156.893646
-62.103546
-72.503632
-78.571014
-83.145729
-149.270737
-91.227608
-140.201859
-116.526924
-60.552029
-126.254044
-64.106903
-85.108711
-64.774902
-52.534157
-107.939102
-56.773308
-61.201675
-61.780029
-67.142044
-69.766731
-89.624283
-32.661526
-62.104721
-59.974705
-122.981827
-88.297310
-123.514923
-160.839218
-57.044369
-71.508873
-69.478310
-46.765858
-82.602242
-70.213997
-149.911026
-77.549797
-98.897057
-71.901466
-69.888931
-66.091110
-53.512348
-56.138046
-64.814987
-52.992611
-69.743423
-160.627777
-66.305298
-66.018150
-68.477592
-21.981045
-166.033783
-115.358040
-43.456741
-36.488708
-57.983761
-82.560135
-166.245819
-59.367119
-127.763733
-149.687363
-129.714981
-52.759148
-84.986046
-87.555977
-55.546738
-75.419998
-55.837570
-146.514496
-71.597885
-80.749306
-60.068600
-42.567215
-102.166359
-142.436905
-61.771133
-66.387451
-63.677906
-111.298981
-46.878090
-30.192461
-62.633842
-60.239723
-70.136414
-116.309959
-83.096039
-60.213482
-77.376236
-154.684891
-74.835838
-89.852257
-58.413242
-59.336235
-59.376423
-114.324387
-53.665283
-143.741821
-130.306213
-91.487297
-94.304047
-57.621780
-65.448944
-132.445572
-60.363308
-82.374680
-117.363312
-101.395172
-76.719810
-96.950203
-131.427017
-71.786865
-76.994278
-117.345871
-84.687698
-59.626442
-48.509411
-150.190536
-55.775475
-75.465973
-144.016968
-77.461082
-91.186241
-64.403435
-60.164932
-66.139557
-59.805790
-76.732552
-61.929634
-100.015587
-107.651039
-114.000580
-107.571121
-101.553024
-111.255760
-106.810913
-73.302887
-147.792404
-121.855675
-74.963654
-42.807148
-97.362953
-114.333412
-91.795609
-57.538097
-65.220718
-62.484219
-83.999367
-65.668961
-82.094032
-40.827385
-127.792747
-148.637619
-21.530611
-70.142090
-63.167473
-57.073524
-96.455605
-79.114243
-68.679680
-2.416866
-86.478714
-148.662903
-119.908966
-77.726242
-60.507671
-80.570740
-104.924194
-63.219376
-59.793541
-93.648285
-63.349686
-110.166740
-136.196396
-56.036358
-101.767761
173.899933
-139.446152
-70.384270
-67.958740
-168.847397
-69.303329
-100.089127
-67.038986
-99.212082
-63.294506
-126.104248
-62.929707
-64.254608
-70.156921
-53.432110
-58.830765
-59.650108
-63.101524
-65.621628
-56.585606
-66.521271
-154.254959
-90.442825
83.231941
-82.712326
-160.623718
-60.109356
-142.725983
-154.786057
-101.456261
-101.776947
-155.872650
-68.305931
-88.124222
-91.936150
-143.225052
-59.265461
-62.627293
-116.761902
-100.087097
-100.843109
-96.096954
-73.592628
-111.302635
-59.329765
-92.688278
-97.033455
-89.072876
-74.550705
-76.927208
-43.337345
-84.443321
-67.208755
-61.465969
-70.295815
-58.120338
-60.844990
-61.630447
-74.359955
-80.353699
-60.557362
-95.215096
-74.101952
-59.673603
-64.299782
-73.998474
-67.917305
-67.153275
-96.380165
-50.832153
-139.773499
-71.255844
-54.469315
-62.644840
-62.685436
-143.261734
-89.553520
-75.395096
-91.245781
-107.654861
-59.717236
-56.943413
-69.351486
-57.026154
-58.214203
-99.882980
-64.955849
-97.302727
-59.719524
-160.251282
-154.673126
-152.192810
-102.474594
-69.217888
-73.748207
-53.943253
-89.523613
-25.212387
-149.878922
-119.480141
-73.413551
-92.587067
-160.268356
-94.432877
-143.547134
-75.942055
-65.726143
-64.313889
-63.145336
-105.889954
-82.226677
-107.041664
-97.178085
-84.529434
-90.187988
-113.963127
-116.997047
-61.211811
-44.502834
-61.082458
-115.970543
-60.499134
-64.654091
-107.277901
-150.570740
-47.167587
-76.505730
-27.568542
-77.913971
-58.705383
-64.938805
-161.197479
-52.910381
-50.948559
-63.143990
-72.265053
-166.159149
-59.657021
-70.005211
-146.704422
-75.368896
-54.384716
-38.623005
-66.161415
-47.470005
-73.590828
-108.742729
-103.196732
-82.145020
-73.447639
-55.170059
-45.453312
-81.154266
-98.041779
-102.125725
-70.712807
-124.336731
-122.989990
-95.807556
-48.926579
-50.559193
-143.559097
-146.054077
-62.027760
-59.117382
-66.138741
-52.058403
-85.091469
-120.669739
-74.638237
-66.097313
-79.709015
-52.520168
-143.793793
-138.930008
-173.390442
-63.360439
-65.593826
-80.524406
-60.892384
-143.589920
-62.767387
-62.411484
-55.084229
-64.860909
-84.138855
-82.515678
-29.919834
-48.213356
-72.201073
-58.758167
-82.063934
-50.273582
-40.937057
-60.980389
-145.964096
-141.919754
-52.953602
-130.897064
-106.185051
-61.333744
-104.375366
-74.591560
-114.852974
-112.166817
-83.206100
-65.131325
-143.948395
-145.390717
-69.039131
-115.677277
-81.771988
-72.281242
-108.783310
-65.864006
-101.689087
-127.947617
-148.180557
-104.994484
-165.661209
-93.221146
-105.534668
-124.009949
-107.437767
-51.333134
-90.882423
-100.822289
-140.044907
-51.683109
-71.948631
-60.924248
-93.029381
-64.008301
-87.712982
-55.797237
-58.647831
-50.948265
-76.776360
-152.102478
-87.119125
-29.849035
-97.495712
-81.944618
-66.112732
-60.621838
-94.196190
-67.824409
-60.315445
-35.298557
-63.885509
-63.901264
-122.242760
-58.991158
-40.065937
-33.452991
-77.897705
-80.144608
-149.664246
-111.445610
-54.179474
-77.863815
-160.763168
-39.738953
-87.319443
-75.407631
-52.989529
-55.231255
-62.513783
-66.922005
-79.839920
-54.455723
-62.600723
-145.152390
-60.948048
-71.290657
-38.541046
-76.341560
-75.561584
-70.764046
-66.910370
-128.717270
-70.278801
-56.244804
-52.837898
-63.075928
-53.969803
-83.334183
39.669060
45.675468
61.146938
45.325302
59.683884
77.452667
40.826271
43.972225
61.783627
38.902962
54.242458
47.837151
-64.540085
-77.952301
-69.648476
-50.900249
-65.576088
-104.766388
-68.468819
-58.442818
-90.727768
-69.847557
-69.514877
-65.634171
-84.891197
-72.764954
-131.016510
-53.962132
-92.056007
-120.044014
-92.314583
-61.830399
-117.510475
-107.662437
-76.364281
-68.208183
-63.830635
-160.229782
-61.815922
-72.145729
-153.309540
-64.085838
-92.379433
-53.482124
-110.242332
-103.729897
-130.948318
-60.202206
-56.344929
-60.264011
-61.168297
-62.828815
-68.506943
-119.786415
-144.352951
-147.303604
-56.623768
-64.334724
-46.606045
-61.368542
-61.606323
-68.760071
-70.209618
-142.379257
-60.840214
-84.484062
-68.247696
-67.548004
-61.307625
-163.327026
-74.599220
-75.830711
-89.220680
-31.999760
-65.095856
-87.586327
-63.188049
-67.628296
-134.213715
-57.868324
-58.251545
-72.872116
-62.224182
-59.290165
-64.099770
-60.211803
-90.439545
-61.520233
-156.332214
-57.164654
-67.367302
-64.348381
-87.996597
-110.449974
-72.294075
-85.889381
-66.647285
-65.402878
-68.350342
-158.366318
-87.946625
-121.042007
-62.511772
-69.076149
-91.987152
-76.224953
-51.364769
-82.738640
-51.159416
-86.825462
-81.645187
-59.863518
-96.829567
-136.946167
-73.117073
-53.223408
-60.384853
-50.287144
-129.334518
-56.907158
-27.137222
-21.284273
-58.386333
-68.856323
-32.915981
-151.981262
-109.406197
-57.083359
-68.870087
-66.778595
-139.027222
-64.743507
-65.198555
-56.557686
-70.623718
-66.983635
-53.433300
-53.238441
-117.140686
-63.163464
-63.559059
-139.823441
-94.665192
-57.333881
-87.688354
-62.027702
-65.994759
-59.275909
-58.181080
-104.768227
-81.799858
-116.727776
-48.217789
-155.876251
-81.102356
-60.091217
-88.272667
-116.271721
-77.604301
-137.417984
-85.425385
-62.398693
-81.095978
-79.987251
-59.777798
-70.761566
-73.964333
-61.109848
-93.462914
-91.584534
-102.987541
-102.396004
-64.442848
-60.733562
-57.123573
-62.565041
-60.562519
53.995548
41.857628
54.398552
78.743378
61.108730
51.190311
43.955608
60.450191
-68.822968
-66.631493
-58.264961
-148.934662
-54.307362
-69.497757
-64.199692
-89.243729
-55.991745
-64.799515
-53.362236
-60.818386
-73.269958
-52.686558
-66.692154
-119.151276
-72.536980
-138.645645
-159.905548
-101.801643
-63.159809
-78.722427
-72.033653
-46.780884
-106.653618
-103.131516
-91.797432
-71.942215
-81.319870
-54.303417
-65.933632
-37.904388
-72.228874
-140.234024
-69.981277
-143.949707
-64.267998
-69.224434
-157.892242
-88.562424
-63.766033
-112.891739
-61.185829
-36.380310
-121.683449
-57.724823
-113.059166
-60.881645
-90.142250
-68.347885
-70.475388
-59.666359
-96.770683
-91.046623
-151.378693
-59.332600
-65.465034
-81.962616
-106.762573
-92.521629
-110.041908
-58.173908
-26.892742
-137.044189
-97.064102
-65.280388
-154.954437
-71.186356
-85.514786
-78.572334
-68.783318
-63.232315
-59.060745
-113.212257
-62.632133
-55.356014
-136.467499
-145.228638
-70.524727
-122.289612
-98.510803
-85.053062
-68.427063
-88.585999
-68.123283
-94.492355
-154.913956
-55.007797
-91.619980
-107.452759
-89.604630
-113.661156
-168.064606
-54.099529
-51.413738
-122.413101
-47.855873
-81.163124
-75.863960
-132.415024
-40.634666
-65.541809
-54.329933
-96.838104
-75.081505
-76.932259
-128.250595
-60.066605
-146.860428
-68.295013
-54.301365
-113.774864
-131.171371
-60.602142
-59.174557
-53.684845
-149.366852
-111.531372
-65.670967
-74.140747
-79.196793
-51.068027
-83.483849
-128.669067
-136.499496
-87.705536
-84.556587
-152.610046
-86.329292
-66.397087
-73.008820
-64.370735
-78.233681
-88.467491
-38.237637
-48.362488
-111.883926
-83.290039
-150.490799
-89.840958
-150.467514
-27.274330
-103.397308
-59.234745
-65.236885
-67.874382
-117.602547
-137.187225
-65.962044
-68.081345
-166.290634
-72.829933
-73.900208
-111.962906
-73.199966
-68.310150
-156.480972
-91.420341
-79.011543
-67.907402
-109.599800
-67.786957
-131.680771
-40.992943
-66.126266
-75.483482
-67.483452
-124.562744
-35.789806
-167.273453
-101.582222
-66.202042
-62.932198
-64.936386
-55.175182
-52.233082
-62.415329
-67.821205
-158.664505
-58.520798
-96.160225
-59.523438
-79.801674
-93.947960
-57.537502
-120.413277
-64.992638
-69.258415
76.780838
41.822643
69.490013
64.687164
54.371216
37.762096
37.058941
47.434273
-53.915653
-130.291092
-59.475712
-119.272346
-82.340660
-53.695843
-70.528099
-122.296364
-72.466743
-126.515175
-120.539497
-86.432091
-140.635391
-58.919598
-141.798126
-66.440117
-72.554138
-90.968559
-55.213238
-130.323349
-79.784576
-41.608662
-58.556576
-59.861210
-62.659245
-129.225967
-92.410126
-66.385017
-99.834694
-133.119186
-144.129135
-77.077477
-61.504040
-65.976143
-92.577477
-70.510826
-102.157669
-55.580948
-83.258675
-134.865677
-94.612572
-122.303734
-99.613586
-100.485588
-157.456955
-155.469940
-107.309372
-104.172005
-56.740185
-115.679298
-152.024887
-126.032173
-140.359680
-103.338257
-64.452362
-50.753391
-103.697510
-29.404119
-57.952354
-57.003242
-52.180756
-86.886002
-145.119888
-56.887447
-134.880173
-54.440380
-48.594730
-64.215851
-85.984055
-74.131226
-60.483925
-155.509018
-151.996063
-108.880394
-86.294945
-133.376205
-50.620800
-52.613083
-137.344025
-51.194675
-78.610184
-114.014923
-73.931175
-178.015427
-145.374527
-57.259811
-54.551922
-124.637337
-62.158405
-63.447372
-126.652519
-68.029449
-79.167297
-66.341743
-63.631096
-72.001495
-121.210350
-73.527802
-154.148773
-116.049759
-97.102287
-118.182564
-117.267143
-101.851509
-94.074394
-92.037331
-69.819283
-101.402412
-68.483444
-123.035500
-139.095123
-47.928738
-45.178497
-60.948807
-76.824669
-75.910728
-61.256226
-60.340523
-45.791283
-59.749741
-133.626968
-47.040916
-89.903511
-92.339951
-56.425663
-86.458794
174.680649
-87.444832
-145.517746
-55.066444
-65.792274
-86.745911
-53.291138
-133.012680
-68.918343
-50.689938
-58.983501
63.251366
44.122696
-106.780724
-64.234245
-96.338539
-76.577454
-64.548546
-134.763840
-78.462326
-48.800152
-55.927975
-132.470581
-40.937618
47.640953
100.997101
79.957825
-60.283207
-62.717266
-34.930294
-95.474998
-86.088600
-51.484749
-157.248993
-73.237358
-92.602303
-83.370224
-88.475838
-41.209732
68.763779
61.004486
-90.724449
-133.681549
-37.352276
-141.657822
-56.116997
-62.504368
-56.249687
-68.910400
-53.038811
-86.496178
-58.585697
-52.803715
-107.311935
-65.832909
-51.665771
-75.493713
-74.421402
-74.113487
-80.141266
-58.276421
-41.570721
-58.011841
-70.913795
-43.224064
-74.941170
-79.926468
-78.575859
-56.079906
-65.092880
-59.748688
-83.189751
-60.527809
-108.813423
-70.886162
-26.357374
-57.774906
-67.367996
-57.718388
-87.192276
-46.157024
-96.487137
-60.795792
-77.831795
-75.336693
-70.799820
-140.209976
-102.488029
-65.773567
-59.384960
-156.901550
-32.189537
-62.260742
-100.540970
-63.239166
-127.379784
-124.715996
-98.125290
-69.902962
-70.790504
-114.885773
-74.789909
-57.110909
-90.940498
-64.209465
-70.711067
-42.724323
-34.254196
-29.898079
-57.814480
-148.189468
-85.019585
-114.347336
-67.545479
-120.393005
-71.174904
-151.561798
-113.454292
-154.060577
-139.115891
-53.345501
-67.422089
-53.676697
-66.242722
-68.697342
-63.007412
-55.331520
-122.157135
-55.064144
-62.921040
-87.455933
-75.394348
-86.665215
-91.323364
-80.916359
-67.039490
-93.639091
-66.811722
-67.218445
-133.484497
-117.945969
-156.147720
-91.307190
-64.383263
-91.876526
-84.238258
-128.686874
-125.706085
-63.721535
-75.732681
-56.116238
-96.885780
-120.820740
-113.202248
-91.410614
-132.501007
-127.144798
-98.674911
-78.971184
-107.890106
-125.993156
-121.785767
-145.100754
-66.849411
-119.009811
-157.390930
-117.329185
-68.701508
-71.905663
-64.724663
-57.872723
-149.541016
-87.458397
-140.335068
-56.187500
-35.949368
-78.172211
-102.831207
-158.288254
-70.666885
-147.130737
-135.513489
-46.088715
-70.400505
-76.587479
-138.313644
-64.653992
-58.006649
-79.001030
-58.170464
-87.240990
-79.799927
-87.717911
-65.070595
-63.055653
-155.772369
-66.701508
-53.937752
-59.910713
-101.698380
-52.884212
-130.377365
-70.914986
-87.125015
-60.121330
-88.269157
-161.733810
-50.044834
-72.156540
-48.717628
-123.316055
-85.970421
-50.174408
-65.145729
-43.849628
-63.544346
-148.073273
-85.239258
-81.577347
-61.853424
-54.887741
-64.448135
-67.859100
-60.042839
-91.705185
-128.241043
-140.458099
-62.047279
-54.738796
-62.052120
-148.850113
-97.841698
-103.706230
-71.881508
-97.948570
-137.134079
-151.319031
-66.445541
-130.531219
-72.588158
-107.565941
-123.244392
-157.891083
-64.248131
-71.149101
-59.890202
-118.921555
-95.630852
-94.956169
-86.869308
-146.288742
-59.375431
-34.791317
-136.332352
-84.915848
-49.769077
-69.271118
-74.665039
-60.170341
-58.849537
-83.821175
-53.556477
-150.438721
-106.291428
-85.578545
-102.481056
-103.877388
-73.619240
-159.518509
-65.337509
-55.924255
-161.731949
-60.496349
-26.908449
-69.553642
-66.089203
-36.336681
-56.536804
-60.802578
49.911701
51.275497
-129.594269
-118.949471
-80.697624
-133.588715
-36.934139
-92.961075
-118.661743
-63.474945
-164.661789
83.921135
43.759289
77.594498
65.816452
47.293636
64.724754
63.989101
49.575146
45.690891
47.351223
71.139305
-31.057657
-63.631325
-100.632675
-89.262749
-104.677322
-53.027634
-102.222641
-154.036514
-162.700455
-81.000549
-60.241112
-84.909592
-48.436962
-162.548477
-71.716255
-98.219032
-68.509750
-90.572319
-109.473381
-64.858398
-88.938850
-109.542099
-88.956009
-86.091515
-94.667732
-116.256409
-167.357254
-150.746506
-134.139816
-85.297531
-165.839478
-55.532024
-93.904259
-161.014633
-133.032608
-65.606750
-57.589672
-64.459740
-18.000889
-101.201195
-135.412201
-88.305916
-52.701191
-137.813751
-83.054268
-64.580200
-62.561565
-113.490242
-120.880165
-81.129631
-115.937935
-58.589420
-55.778111
-161.610931
-64.340256
-63.182190
-76.768295
-100.815506
-102.243187
-72.833313
-134.712646
-81.453026
-66.137985
-149.533371
-67.332451
-71.900383
-82.135414
-41.721382
-125.021156
-75.097923
-78.274773
169.925064
-85.377220
-83.811050
-53.387524
-71.249092
-76.982750
-92.033836
-79.834229
-51.886787
-45.684181
-65.633965
-89.939240
-83.599503
-93.707306
-89.018715
-60.101871
-167.616913
-59.352852
-78.125404
-60.375046
-39.824249
-103.728127
-45.727940
-53.590347
-88.671478
39.225418
77.697281
-154.135620
-80.642944
-115.998055
-97.267693
-83.412865
-111.328896
-101.217499
-92.822296
-80.173477
-54.799194
-124.235153
-72.893723
-117.241447
-136.828094
-46.183441
-150.029037
-112.263435
-52.262249
-65.556137
-148.732208
-64.653603
-73.955612
-64.705627
-67.477341
-64.983452
-61.164436
-55.156048
-60.330574
-63.369106
-64.513268
-58.301453
-63.286324
-65.172241
88.606110
84.337425
83.838943
66.747559
-64.367973
92.345406
53.436356
-149.447540
-60.458412
-71.122147
-70.178307
-60.427761
-63.961056
-60.147449
-50.060612
-156.184097
-62.015602
-55.722939
-77.910553
-66.424805
-111.881706
-148.699081
-117.953903
-150.710236
-60.323067
-70.019981
-81.435768
-69.921013
-56.786198
-84.932709
-75.769173
-66.929382
-145.375977
-51.746296
-96.672447
-127.724152
-130.389374
-42.363354
-126.189651
-65.549110
-136.349915
-109.342850
-72.966003
-129.337112
-155.152298
-57.128284
-52.601776
-69.888535
-71.586365
-69.944733
-52.222549
-65.113647
-66.207130
-158.595535
-59.850487
-86.970215
-163.147644
-87.844238
-51.244053
-101.142296
-87.831543
-65.983269
-66.509361
-118.154709
-109.384232
-88.671295
-140.390137
-75.559235
-67.752052
-106.598770
-58.185902
-159.085022
-64.768906
-69.128494
-75.410042
-56.552925
-62.131248
-158.791107
-137.677124
-61.567307
-91.532417
-94.547577
-95.861320
-63.850914
-106.112640
-51.507347
-67.754677
-84.203575
-141.542984
-120.235558
-76.409332
-150.495239
-122.669975
-54.186630
-62.786259
-60.043133
-76.727539
-66.663841
-79.489975
-65.584969
-83.845482
-82.576370
-58.872437
-59.522308
-53.624443
-59.998489
-109.118935
-108.308304
-147.074188
-102.456680
-103.596001
-114.838097
-68.729118
-55.132473
-76.632080
-42.740414
-57.569740
-94.671188
-57.767414
-62.577862
-101.578682
-103.949379
-87.064186
-108.105499
-91.995865
-120.546371
-69.506088
-140.078384
-70.073654
-77.825661
-26.312880
-84.357109
-64.860535
-72.589851
-42.602028
-63.444851
-141.828339
-65.612503
-123.043449
-89.409836
-99.145157
-59.512035
-66.556625
-69.650345
-56.551880
-73.824135
-148.170425
-57.986370
-82.369865
-58.111588
-74.460426
-146.487244
-54.649452
-160.924515
-59.956749
-58.382835
-74.021530
48.822353
-67.690796
-106.621101
-70.778908
-42.620083
-94.819908
-61.455223
-97.541267
-69.832703
-89.605225
-80.393349
-134.050598
-62.358093
-59.411133
-137.009796
-65.411522
-66.715317
-87.062798
-154.067764
-146.150101
-111.818237
-80.754524
-94.202415
-43.598644
-83.921700
-78.165375
-83.797142
-93.145866
-157.215637
-118.279472
-27.638378
-133.549561
-61.091885
-69.556030
-82.217262
-63.685822
-57.240406
-95.757492
-68.519470
-131.554901
-99.361420
-58.548084
-96.436256
-59.165043
-145.596909
-150.852310
-107.753387
-92.962532
-138.208038
-149.511856
-94.994217
-124.074722
-66.228081
-68.561531
-82.096588
-85.156097
-104.521507
-81.389717
-52.962708
-119.082733
-65.408371
-70.330772
-148.920807
-85.118477
-120.532776
-104.975136
-57.274109
-102.059044
-84.167183
-116.498528
-64.334221
-51.724819
-60.436310
-68.731354
-56.774029
-69.431396
-82.055603
-45.045925
-45.588875
-132.396957
-74.473053
-92.994499
-103.029457
-63.020042
-58.398354
-109.448090
-78.658554
-97.744667
-97.731995
-84.136162
-91.899536
-112.383278
-71.950905
-123.824783
-56.134735
-102.043358
-88.170967
-105.031876
-134.333527
-100.142128
-157.192123
-80.178665
-82.280334
-82.491112
-64.375610
-112.056320
-90.470100
-55.555237
-134.493439
-56.439423
-66.158699
-100.639671
-148.173767
-84.988701
-60.021336
-160.387390
-62.062477
-105.549965
-66.473030
-69.114143
-65.344307
-144.928177
-50.783806
-60.456486
-136.849655
-100.036102
-89.611595
-107.099068
-60.486061
-64.321846
-44.319073
-163.194031
-97.669670
-52.411255
-162.860596
-103.630188
-78.595375
-66.808205
-74.604790
67.730034
72.526428
57.248089
-69.724701
-92.123756
-101.257210
-52.722042
-64.032921
-93.728958
-65.283791
-161.356781
-83.732605
-133.566864
-60.679501
-71.738922
-139.977676
-65.224495
-84.854591
-118.198288
-160.736893
-69.199242
-139.070267
-96.379082
-100.497467
-150.267166
-62.622299
-59.328392
-68.303963
-57.239265
-66.411407
-73.201233
-57.180679
-148.947769
-110.200516
-137.196823
-108.433403
-60.712948
-63.679386
-49.683956
-56.932167
-64.647942
-124.429008
-66.989334
-61.896645
-64.941650
-62.094257
-69.857079
-164.155426
-32.271835
-143.547028
-55.283760
-88.348724
-50.230881
-81.466660
-91.980827
-43.235802
-120.894096
-124.678513
-51.184940
-99.167969
-49.811142
-78.980659
-118.659096
-89.056137
-62.132881
-69.566750
-58.617077
-63.114620
-147.287064
-110.697426
-98.485199
-54.321518
-65.754700
-55.490704
-62.765892
-64.990768
-134.642822
-142.304886
-35.743744
-67.323875
-67.968193
-87.920685
-65.882538
-137.636658
-41.243572
-88.904091
-108.716858
-94.201012
-105.827507
-121.485703
-69.746132
-52.912285
-54.059521
-68.064980
-102.694229
-62.320801
-81.991821
-128.498337
-89.624329
-70.781311
-121.148941
-69.608368
-71.015846
-67.251770
-56.826302
-75.297112
-150.447754
-139.887619
-85.998749
-148.692932
-65.475792
-78.200836
-113.778976
-114.075508
-55.988659
-139.835052
-52.353100
-145.399536
-61.752289
-58.152985
-69.863083
-60.890060
-117.567558
-79.479721
-55.502220
-89.690765
-66.488449
-95.888237
-62.313950
-120.875740
-106.757927
-166.621246
-89.164589
-101.301643
-112.311020
-88.335526
-122.501678
-63.603222
-49.789333
-117.946159
-61.007732
-125.831062
-122.419617
-156.293793
-64.051506
-71.552277
-68.751221
-62.935020
-105.234207
-49.129448
-35.339279
-89.101311
-73.497620
-73.650925
-55.518063
-48.873684
-119.172478
-67.040825
-60.272503
-92.024498
-155.783905
-74.045723
-79.049042
-85.181976
-44.698448
-64.914131
-67.958984
-58.605637
-159.823685
-65.684753
-56.803146
-92.220772
-47.561413
-67.318306
-135.186478
-125.010460
-138.284836
-129.596924
-66.690834
-75.880020
-69.369392
-84.845146
-79.429802
-103.726196
-68.858650
-97.847725
-95.246147
-48.139801
-56.764957
-97.646309
-169.131363
-152.898010
-81.339928
-79.840652
-66.828285
-23.792881
-53.057053
-58.992096
-143.227585
-65.686249
-92.938835
-56.485481
-40.180233
-79.890625
-42.471355
-142.903839
-151.562866
-61.690376
-62.408543
-52.188057
-105.010460
-36.308254
-53.352901
-38.560192
-66.359398
-80.497658
-70.579536
-91.689278
-69.397797
-52.717602
-52.587345
-88.947968
-107.434547
-72.014389
-149.015518
-73.121132
-61.735172
-92.944633
-64.122551
-117.901886
-62.657173
-155.015594
-49.995007
-153.035049
-58.578621
-74.122292
-76.491730
-102.758347
-108.417023
-59.183205
-118.815544
-122.223526
-125.854546
-98.753906
-73.667412
-52.666832
-65.542488
-97.806145
-59.306080
-107.543449
-123.394051
-85.376091
-121.832703
-57.101303
-77.561218
-85.089638
-161.666275
-135.043427
-82.224068
-122.270218
-67.722664
-119.647125
-100.311974
-122.564323
-111.125069
-23.768276
-65.314674
-88.263855
-147.682861
-57.237827
-45.482014
-67.046242
-55.667500
-70.456749
-83.816673
-77.180832
-83.313210
-124.610168
-76.913628
-62.696156
-81.513176
-69.168877
-55.079620
-43.484501
-64.477654
-64.714882
-78.400269
-64.105423
-164.928482
-70.178993
-134.433548
-69.016052
-60.208580
-133.264023
-115.439934
-165.280853
-65.414078
-88.067360
-79.089912
-133.043961
-135.899643
-51.816174
-103.687485
-90.855278
-145.215927
-76.741730
-52.328701
-58.871513
-91.061897
-99.436485
-92.925049
-92.208664
-70.763618
-36.556324
-46.557491
-92.084671
-67.968353
-69.296364
-65.757774
-92.804855
-149.182434
-47.007828
-95.584213
-45.330589
-77.726707
-98.407738
-56.662727
-101.103546
-103.799362
-73.326378
-164.912094
-62.245316
-90.550201
-126.620010
-171.687851
-63.797726
-98.444984
-93.354774
-92.812256
-62.723152
-158.381302
-85.676941
-59.123386
-62.629452
-179.256638
-95.269760
-90.694916
-93.322609
-101.932175
-100.980789
-106.877785
-71.953087
-53.996010
-147.683533
-60.633007
-62.427071
-62.274048
-58.406597
-62.298424
-55.705658
-70.211456
-34.466141
-72.089058
-60.085056
-30.406607
-42.077515
-57.170284
-165.258453
-122.722252
-30.690613
-97.538086
-88.406235
-125.346420
-98.962494
-162.156494
-114.478516
-90.281815
-67.787239
-165.192795
-63.708744
-64.962578
-63.173340
-62.590332
-94.703590
-63.619160
-56.979053
-82.556458
-68.564232
-65.122429
-130.817947
-61.803535
-69.502724
-58.309921
-68.168251
-67.687157
-62.254364
-74.464691
-51.790707
54.214676
40.679913
53.389309
60.262016
57.891525
66.217529
80.738480
44.300949
41.783409
42.660629
66.841507
49.466862
-61.251083
-79.909805
-65.795555
-149.795624
-64.434128
-134.958710
-110.764786
-88.851013
-70.636040
-111.990349
-71.660683
-63.912384
-65.929077
-59.943649
-161.387711
-70.782318
-60.988956
-155.029221
-66.778862
-139.420975
-76.313248
-131.442291
-90.267471
-112.943855
-97.587166
-81.984276
-137.846222
-53.648724
-61.275879
-40.501423
-54.594257
-68.098801
-71.810707
-124.075150
-88.139183
-58.826683
-104.792686
-130.888306
-149.946198
-65.415161
-74.718742
-117.785553
-88.012344
-78.161316
-119.003937
-90.369965
-67.801804
-73.477165
-165.042572
-63.621468
-67.646759
-54.805199
-118.505295
-140.822357
-43.526821
-90.493393
-42.421345
-76.838623
-44.706356
-38.803047
-74.964371
-65.414474
-71.619156
-132.210815
-99.895767
-157.389526
-58.107368
-54.628223
-72.041557
-54.598392
-149.589462
-34.386837
-77.992386
-58.737827
-46.149723
-83.635223
-59.779678
-68.096733
-114.697693
-71.647858
-115.165810
-71.924942
-77.746399
-130.434128
-61.018066
-160.679245
-138.927597
-128.217102
-60.279709
-68.348755
-57.031322
-65.999886
-130.768311
-96.637032
-68.079636
-53.085552
-65.320801
-79.820450
-58.370556
-78.251419
-161.355759
-74.077583
-143.669189
-126.752701
-71.433342
-90.403145
-60.991371
-53.518265
-84.269562
-61.587479
-91.030159
-142.421066
-155.227768
-72.435471
-65.406860
-92.532806
-99.921852
-91.128082
-115.247917
-85.219627
-65.882629
-61.762138
-79.091057
-97.014381
-42.629501
-65.354744
-43.363995
-82.091492
-71.820488
76.822754
53.762341
50.884403
66.011292
50.471401
50.247948
-42.239624
-66.415611
-113.052605
-98.135796
-90.687737
-88.209511
-58.765293
-68.494171
-62.568401
-125.565361
-77.579109
-58.486217
-67.521248
-120.681107
-85.434944
-55.121609
-140.644440
-99.890701
-65.765160
-88.616745
-84.387215
-117.089287
-119.578598
-86.427818
-67.610847
-71.797806
-150.082581
-68.593117
-71.119194
-68.963531
-37.930847
-66.587234
-63.149666
-73.164818
-66.412941
-64.180717
-79.921532
-60.694534
-73.797005
-70.488792
-50.262108
-52.256699
-117.827995
-100.845673
-91.648933
-50.210178
-37.151974
-137.720810
-57.413452
-47.329243
-67.493614
-112.768944
-57.564026
-152.733948
-112.469948
-88.777855
-63.511124
-110.039490
-60.550888
-97.500778
-100.534813
-62.118683
-74.434456
-175.912109
-90.223534
-119.446236
-173.990631
-57.566021
-68.240242
-28.187380
-121.053085
-72.697639
-107.691666
-146.408310
-59.416782
-65.611000
-81.867500
-68.373970
-101.669411
-69.927826
-80.449638
-79.894646
-150.709152
-82.576622
-59.999336
-90.648087
-94.765007
-71.168869
-62.007069
-40.008999
-89.880493
-45.777184
-77.876549
-102.614105
-88.404442
-63.286118
-87.288605
-104.182396
-122.848831
-54.497696
-58.760838
-99.684502
-67.957771
-53.860756
-63.126518
-46.225143
-38.113045
-73.718636
-37.427162
-83.785049
-48.523266
-85.717155
-63.914337
-136.118927
-50.752689
-113.746750
-103.062729
-83.144394
-87.521111
-70.963371
-117.825195
-56.213856
-64.104439
-60.832436
-56.432415
-108.511238
-117.442963
-161.150925
-83.463501
-100.105751
-117.208199
-94.982460
-74.153389
-96.668480
-110.390839
-74.698372
-103.427162
-103.054008
-145.342377
-76.364883
-53.528187
-151.586136
88.597588
31.037693
60.804459
52.558807
52.774914
53.176464
55.477783
46.313683
46.165852
50.326885
-114.146553
-115.644218
-63.843674
-84.693672
-71.647888
-60.026382
-162.606384
-63.769814
-53.384514
-108.436501
-78.046410
-160.529587
-65.068855
-65.749763
-82.067108
-77.320015
-107.047462
-158.358383
-58.278736
61.794228
79.946114
73.455093
75.398354
39.739174
50.535988
75.910866
42.400623
59.178776
37.024525
44.493599
61.721970
59.419891
-63.870079
-117.163063
-79.592659
-71.225929
-66.516365
-64.047058
-51.931416
-117.590416
-156.864304
-108.246399
-56.249516
-152.721146
-163.882019
-59.910248
-97.144440
-122.527466
-129.108612
-158.416031
-97.251999
-108.761154
-111.874420
-114.391479
-64.928108
-60.128590
-166.156830
-62.324863
-149.621323
-55.459820
-87.025093
-35.021633
-65.608208
-63.135384
-61.790382
-57.362396
-53.000771
-62.153255
-47.676022
-120.448982
-73.687843
-113.761360
-59.411579
-44.071346
-65.859688
-74.270432
-85.976364
-65.439598
-139.861221
-55.898182
-72.783707
-113.732910
-118.326302
-142.457672
-88.064186
-96.315758
-93.720757
-74.466850
-99.344406
-147.909180
-124.737770
-136.766281
-81.384972
-155.099243
-73.093170
-95.284592
-72.062805
-62.023170
-48.683434
-138.797592
-60.081638
-132.693497
-41.477345
-132.525650
-108.529869
-62.947102
-58.600037
-151.317642
-62.981049
-57.211658
-155.305954
-51.596848
-80.128586
-50.512169
-54.520107
-51.947380
-96.553185
-84.597878
-44.384678
-59.652309
-105.249741
-62.990570
-65.226234
-50.282974
-31.290434
-117.762276
-145.170746
-57.906223
-61.995232
-63.951698
-38.595898
-135.068069
-147.404938
-60.786800
-66.223480
-60.508480
-71.350967
-62.206486
-162.440323
-34.728874
-58.128723
-124.211052
-54.053890
-60.988300
-73.864220
-112.493149
-66.308067
-83.652267
-151.668945
-80.149445
-157.293167
-57.056484
-80.516205
-89.645271
-126.658554
-80.250984
-92.072105
-63.430004
-118.650612
-112.220314
-120.265060
-135.152740
-72.024857
-125.512352
-97.255104
-103.407013
-166.019165
-156.282669
-100.021339
-89.469078
-64.796242
-65.037117
-93.778809
-102.718735
-60.153126
-93.500092
60.430370
44.590569
67.774574
67.957062
39.340172
68.376343
-156.446136
-136.595474
-54.431591
-97.071861
-97.627014
-131.980423
-163.794067
-73.961365
-80.282738
-156.958237
-65.558075
-89.693909
-82.897865
-67.346695
-54.264282
-68.686913
-141.673904
-59.123589
-66.782608
-158.721710
-80.912384
-67.837975
-68.026520
-75.079002
-66.139694
-40.932072
-93.232613
-65.679665
-86.840271
-62.450356
-63.142220
-65.312134
-110.578362
-145.094360
-83.876274
-164.837311
-81.845589
-52.779816
-1.636738
-63.900120
-61.469337
-85.172745
-78.127808
-66.264320
-129.007568
-81.903122
-168.570724
-58.655338
-57.794037
-152.500992
-83.159157
-56.618275
-76.575050
-88.341476
-59.485390
-150.577271
-114.824753
-62.972279
-60.550449
-134.935852
-87.653893
-84.134201
-38.529678
-56.020622
-58.950211
-90.653847
75.063278
-49.169434
-79.297531
-70.063065
-121.459686
-63.510525
-58.377617
-62.492737
-64.264465
-150.193878
-130.222610
-60.685081
-62.866364
-70.262169
-64.460205
-80.144524
-39.296024
-69.728798
-139.816513
-139.595291
-62.413944
84.382896
-65.526047
-63.416172
-130.739212
-60.596889
-61.971855
-55.563145
-146.333786
-89.879097
-68.738365
-61.144505
-59.607391
-92.096390
-61.627483
-105.992630
-140.860123
-70.040550
-51.150745
-127.428841
-58.095894
-140.884125
-57.727779
-56.483871
-67.293961
-61.448990
-28.433405
-56.522720
-105.376717
-66.959183
-62.393871
-71.021027
-46.991673
-56.527290
-61.875629
-95.451698
-57.821667
-80.926895
-96.345222
-63.510967
-166.649017
-49.031116
-133.250793
-81.593910
-90.175728
-71.358940
-60.275745
-69.407043
-79.098946
-103.904709
-86.092224
-121.140610
-70.270531
-83.374557
-60.274292
-69.368462
55.352139
68.800186
55.931332
48.230377
59.956722
51.734905
73.406853
86.585693
74.745430
30.283545
40.445389
59.020802
55.736420
51.385750
49.974884
44.697350
59.094246
-61.057278
-101.431366
-43.612988
-69.432343
-91.242149
-58.443474
-113.786987
-67.368500
-49.788887
-63.278107
-68.131371
-160.537354
-68.777290
-54.901054
-158.605392
-102.851585
-78.163261
-67.203400
-65.241112
-50.058300
-33.023609
-62.397976
-114.160248
-64.399551
-62.139759
-59.824627
-77.767609
-72.794296
-86.252693
-64.415237
-71.007355
-98.963669
-84.761765
-115.298096
-132.975586
-72.897713
-124.513321
-129.460266
-92.197510
-125.054611
-78.030785
-66.382065
-52.554142
-100.345428
-99.105202
-65.523972
-104.808800
-145.953537
-100.744194
-169.346069
-125.082870
-49.658001
-151.241852
-48.871246
-50.755253
-158.948257
-97.658089
-71.710617
-64.497627
-90.281326
-97.035942
-59.271271
-60.831192
-111.574471
-106.969139
-142.510025
-69.360916
-70.164223
-59.783768
-83.392487
-82.062538
-116.368538
-47.729691
-110.904785
-109.048798
-61.719738
-73.070023
-71.032135
-45.973766
-65.620560
-64.432693
-141.735107
-54.218628
-48.095348
-144.005630
-92.632919
-37.762459
-57.528439
-93.615662
-77.550484
-76.756401
-107.861145
-127.184128
-69.563004
-64.113457
-68.297791
-76.742500
-47.500248
-117.491516
-66.572151
-59.472435
-62.764599
-60.018188
-66.380539
-40.798687
-50.644390
-64.922760
-78.813835
-60.674187
-99.646599
-79.784760
-65.076286
-80.252724
-101.895180
-140.059189
-108.294914
-60.397736
-67.507156
-106.701736
-59.352619
-129.049957
-130.890991
-125.090210
-96.031868
-128.625793
-145.127808
-73.805923
-73.370590
-51.263336
-67.441124
-88.881912
-77.567039
-155.010315
-68.633781
-52.471004
-89.844681
-113.638924
-158.893631
-83.758316
-124.922104
-89.094475
-64.770401
-97.361557
-65.945587
-57.891777
-88.087166
-78.881027
-69.014847
-55.446686
-58.879539
81.799408
55.285652
87.530182
67.478432
74.376625
51.533913
52.065411
-26.517574
-131.231003
-68.573807
-148.470322
-96.111786
62.875919
-56.513573
-71.456902
-100.420631
-60.532330
-74.679062
-126.212433
-94.307152
-83.406883
-121.541573
-115.413811
-64.827301
-58.015228
-32.422710
-80.977356
-64.993057
-43.334560
-65.253822
-69.477928
-35.891270
-65.101357
-137.821747
-62.022068
-154.433136
-61.096626
-94.251801
-41.238201
-130.319351
-149.772400
-36.361141
-72.435631
-72.146416
-61.689659
-82.501854
-138.854858
-50.694397
-62.740093
-105.655945
-108.718140
-80.722588
-113.625458
-77.420616
-89.415100
-91.429497
-79.713600
-100.576492
-138.901642
-154.448380
-28.560007
-63.802063
-116.112732
-94.454681
-50.879242
-61.824505
-58.646030
-61.107841
-141.267746
-44.311359
-80.822563
-65.877068
-146.435730
-60.883293
-83.253029
-52.608582
-67.768356
-83.520454
-129.931961
-55.112179
-83.715202
-62.068596
-127.119202
-64.331383
-144.796280
-59.138329
-63.980946
-128.486130
-69.766365
-101.393036
-49.658688
-156.939667
-55.144638
-112.699020
-59.258083
-84.901558
-56.745213
-96.139580
-49.936180
-40.612659
-72.514214
-73.572243
-59.917614
-87.691101
-63.843571
-70.059525
-47.301411
-34.298626
-140.046387
-84.382889
-67.509872
-44.497276
-61.646770
-155.077362
-63.878807
-62.456081
-48.279819
-84.508232
-99.822266
-103.745697
-70.915909
-58.740627
-47.443893
-38.502357
-60.003521
-32.348583
-64.648041
-46.629574
-64.366341
-47.881760
-122.128967
-88.993095
-146.431213
-61.567631
-147.250107
60.281231
78.029144
88.362061
42.184772
42.903809
29.748539
50.772980
-59.892124
-141.361191
-63.699493
-161.113205
-163.185959
-63.174187
-75.435265
-93.366081
-65.587746
-116.458092
-29.590885
-48.494854
-58.891403
-70.459282
-78.639107
-137.564713
-54.534958
-63.389370
-89.412369
-84.025482
-47.099003
-133.405167
-64.210205
-58.039940
-68.445702
-49.417606
-166.443420
-75.200188
-111.155556
-166.523224
92.015808
97.159241
47.927025
65.163528
-76.150414
-48.413540
-70.932114
-41.062710
-64.403839
-78.042717
-115.431664
-56.190170
-144.027695
-54.370876
-56.354950
-81.423157
-66.532257
-45.876240
-163.257034
-137.599350
-78.336082
-98.247437
-75.964142
-110.127892
-45.236881
-73.568588
-56.313488
-112.360596
-64.257790
-62.957912
-59.107784
-61.138405
-126.384941
-92.823967
-52.186493
-56.504185
-52.366032
-105.253906
-58.044182
-99.981812
-49.586575
-53.792465
-62.339272
-71.470901
-47.857365
-69.747322
-69.507545
-116.165504
-74.129005
-62.630878
-65.772751
-153.162857
-59.330456
-65.462250
-63.275936
-52.466465
-63.928417
-152.568390
-59.565102
-52.005016
-61.387802
-57.882744
-45.605370
-53.032955
-54.792133
-52.499073
-62.426826
-25.327499
-136.913025
-41.481121
-71.611107
-119.794846
-104.328339
-61.549141
-60.680901
-31.345724
-144.806244
-155.531509
-34.740818
-60.292645
-108.740761
-162.715027
-85.528381
-68.868462
-68.527054
-89.105042
-110.855629
-72.572693
-100.500237
-75.932594
-68.599327
54.164543
81.168610
-67.499413
-59.672264
-46.622032
-74.295921
-71.247421
-75.002823
85.510620
-95.993057
-33.523727
-62.000820
-42.061546
-84.648628
-36.834663
-178.646500
-57.280437
-88.151825
-90.300117
-61.568668
-33.486828
-88.741409
-96.768646
-140.275558
-75.944084
-56.127846
-79.209106
-58.430229
-94.125648
-62.934574
-144.720520
-58.542450
-55.382561
-67.715767
-108.890076
-68.402855
-114.557442
-49.357235
-125.044746
-126.232559
-96.308456
-138.513504
-98.610519
-90.249191
-119.300751
-145.089676
-68.756599
-64.843819
-154.439209
-55.637390
-60.947292
-66.400322
-59.296402
-27.955196
62.546818
54.939968
73.775154
121.908653
72.119881
78.201393
99.279587
-104.099319
172.178635
-70.496262
-50.169830
-54.542290
-59.317459
-60.805729
-165.125259
-143.277374
-41.430775
-53.560608
-85.996483
-60.092075
-94.192123
-66.256081
-63.817379
-56.398880
-46.848244
-37.091496
-66.928001
-122.596153
-75.772530
-146.538300
-51.059681
-75.269569
-90.743141
-97.794464
-144.840576
-57.712643
-116.246643
-104.414818
-59.415184
-47.041737
-60.016594
-102.822533
-57.178574
-63.869396
-124.845535
-103.812584
-102.496468
-69.499405
-94.266060
-88.554001
-83.846123
-135.039368
-141.531403
-71.672684
-88.283028
-70.204933
-97.354813
-54.994957
-162.877716
-131.659378
-74.103455
-88.343697
-78.683327
-56.401054
-92.518295
-60.058800
-105.339035
-99.777428
-91.942848
-36.920586
-100.497490
-76.853035
-60.241673
-78.578445
-53.938271
-65.598747
-105.994293
-61.119690
-70.324242
-68.933075
-83.455177
-65.336685
-124.450577
-117.480026
-113.226768
-45.649467
-51.362953
45.796158
50.143745
55.006073
-73.047966
-50.112797
-63.411419
-90.169510
-83.996567
-122.967628
-154.344162
-97.895668
-151.089264
-109.677765
-116.713799
-119.880936
-59.334614
-60.393963
-75.704834
-55.070286
-125.276863
-66.324661
-103.575935
-90.904884
-65.910950
-133.175980
-73.685890
-102.597336
-69.823280
-58.726181
-60.814404
-81.669426
-62.975296
-44.197948
-142.459351
-111.875870
-73.040001
-54.710659
-42.911831
-63.922615
-64.447868
-159.262283
-134.554321
-73.250893
-42.742924
-149.300247
-58.141533
-52.097816
-75.089195
-77.657112
-52.890720
-67.055054
-57.204247
-50.823139
-151.064224
-84.269363
-39.938496
-80.075333
-40.030640
-149.459457
-93.984291
-133.214325
-164.365173
-48.356434
-80.859085
-153.940598
-110.698929
-72.967827
-53.215057
-97.419724
-61.578590
-70.605835
-67.335785
-78.524826
-97.823357
-67.116547
-64.406784
-61.361168
-84.686249
-57.162674
-13.188697
-56.959946
-66.924454
-147.990082
-60.265099
-146.272903
-57.332077
-82.054497
-61.469692
-72.342110
-93.047417
-78.744949
-52.439468
-63.557072
-40.774471
-88.916214
-82.128960
64.963631
52.786018
-72.264160
-128.525620
-72.042702
-53.558392
-62.789188
-63.085545
-63.938564
-152.301880
-107.907616
-127.023453
-83.010994
-160.252655
-64.333168
-65.342384
-73.730530
-68.350052
-138.220612
-89.954155
-69.052406
-114.294113
-85.983177
-119.520340
-75.767807
-54.791435
-78.731880
-157.632751
-118.914543
-65.431145
-78.547813
-77.203789
-81.578598
-58.928997
-153.655136
-66.242645
-70.499542
-45.598045
-52.371929
-89.081612
-103.694633
-86.926079
-70.187218
-105.480797
-77.156097
-55.997303
-55.714653
-44.478081
-59.576283
-49.136650
-151.323288
-143.269196
-76.774879
-66.510994
-68.795708
-92.755913
-107.128891
-110.789009
-98.943245
-55.328377
-164.423477
-125.482292
-45.118290
-66.202660
-45.052876
-65.940315
-64.056259
-93.056023
-46.499092
-118.739662
-90.723717
-94.277580
-150.773254
-104.378578
-115.582176
-140.958694
-102.542755
-119.124161
-118.295525
-54.501747
-77.013184
-145.204193
-83.022751
-63.211288
-124.785866
-70.879936
-63.152882
-151.763870
-145.788498
-59.134888
-59.028275
-68.341530
-143.941177
-82.983009
-69.808044
-85.791985
-99.640923
-90.946152
-59.742542
-63.250149
-70.014008
-128.384949
-41.300632
-66.290321
-79.299431
-75.234688
-73.732292
-58.909748
-50.148666
-96.720520
-84.551300
-83.190521
-140.469376
-76.138138
-149.445755
-94.664597
-72.559692
-60.391956
-61.944813
-168.117081
-49.917522
-75.873451
-59.668243
-62.168850
-50.700695
-99.606270
-36.114788
-157.931458
-131.041290
-73.407921
-118.464775
-103.386108
-46.929352
-76.800285
-70.331108
-27.053854
-64.312973
-54.607658
-145.217987
-125.093895
-63.208942
-71.229416
-66.788361
-99.525818
-105.007774
-88.647751
-121.201317
-114.266014
-72.191025
-62.885582
-97.948799
-53.184807
-100.517662
-93.504700
-88.554863
-76.862381
-110.731827
-57.116520
-115.593132
-59.465706
-145.349960
-56.621902
-47.109913
-106.381058
-47.064037
-122.141342
-54.537872
-68.296165
-77.582695
-154.662216
-73.240097
-65.806396
-118.752174
-113.113518
-67.078644
-93.247101
-95.788818
-95.368980
-69.353706
-78.292549
-115.981499
-142.504883
-151.103012
-130.841034
-57.165737
-159.585571
-117.718521
-89.770973
-58.159855
-116.428055
-62.719532
-61.773922
-68.725739
-149.380539
-118.312805
-99.462021
-65.636047
-84.875999
-138.534073
-79.352509
-53.799072
-42.209808
-85.386597
-40.056202
-60.948208
-56.366074
-114.319763
-79.529350
-137.874268
-124.045708
-38.459824
-164.626343
-62.828934
-55.290359
-144.685104
-57.713463
-76.666313
-88.166161
-43.458260
-69.118782
-67.788300
-60.021568
-57.411816
-57.959290
-68.489861
-72.675446
-64.856514
-61.477409
-70.181946
-56.424850
-139.809860
-169.400238
-107.077408
-82.262352
-77.661896
-57.014709
-87.855331
-122.969406
-144.152557
-67.423088
-151.324341
-155.222382
-126.640747
-68.952446
-97.533722
-69.527657
-71.748909
-81.556984
-60.898441
-69.068977
-153.032867
-55.234879
-62.941864
-156.869507
-84.597374
-61.196156
-96.458817
-78.528618
-71.797920
-106.664558
-91.093262
-145.424835
-108.116859
-152.785675
-93.768768
-102.873589
-93.549171
-33.023773
-50.335838
-66.820129
-45.199265
-148.023010
-44.102135
-59.945492
-97.618958
-101.914894
-96.278275
-142.314804
-135.503555
-109.447739
-73.784248
-146.787262
-137.548111
-77.956360
-60.585400
-65.451065
-66.453842
-139.507324
-75.401680
-71.168404
-35.948738
-121.673409
-147.269608
-121.187820
-48.603886
-48.065239
-88.913315
-51.973999
-55.028347
-177.042557
-57.500786
-72.303032
-77.504608
-65.254181
-59.310047
-56.063976
-139.111008
-44.091938
-68.738518
-73.276894
-61.650185
-57.814217
-60.327423
-77.526840
-67.407738
-165.640244
-48.887409
-130.313309
-110.535378
-150.344376
-161.101044
-55.266617
-51.484379
-57.356907
-69.281631
-141.843597
-140.509628
-76.831314
-39.648808
-149.159348
-53.657013
-71.082939
-86.378647
-80.012444
-122.032555
-67.625381
-57.334621
-118.596245
-66.378601
-112.559219
-109.286064
-114.602837
-103.656166
-114.859421
-127.813408
-90.790924
-69.877541
-103.857094
-79.118073
-138.016266
-61.106709
-75.526833
-60.266239
-106.269463
-81.234634
-57.022587
-145.403259
-67.642136
-63.594780
-105.670288
-71.450699
-80.184677
-62.716679
-32.278614
-147.665421
-72.597000
-84.769958
-73.125801
-122.556671
-82.712440
-40.195244
-59.213303
-110.278244
-88.003021
-55.736816
-63.183701
165.796371
-143.454285
-64.952385
-72.092468
-61.057518
-62.082066
-116.778671
-53.211655
-66.548706
-147.357208
-116.141953
-54.750248
-59.968628
-58.140232
-103.041512
-93.502777
-46.399185
-121.296555
-58.358238
-55.203449
-131.618652
-160.278229
-87.361946
-65.742935
-39.454544
-102.928978
-152.130020
-159.360596
-55.465424
-82.084549
-79.763649
-122.376053
-114.190239
-65.289932
-115.877884
-97.159828
-156.125732
-103.680885
-92.866592
-61.152763
-153.546097
-71.257202
-88.940613
-100.567635
-100.142815
-63.079758
-60.493160
-82.476250
-80.135452
-127.422325
-71.578590
-70.590919
-101.455559
-66.779449
-93.789658
-167.338409
-150.712265
176.778687
-84.247520
-91.237289
-79.410461
-81.458397
-59.836178
-129.521942
-63.154125
-38.587822
170.557571
-63.827915
-49.924015
-111.253265
-90.549927
-155.756699
-80.957550
-89.963516
-118.191414
-61.782322
-65.021332
-121.278961
-137.676559
-71.439880
-119.627655
-62.265812
-102.179779
-55.772842
-97.808464
-75.717918
-22.444431
-60.961510
-60.728096
-69.493576
-166.246719
-149.479034
-67.394829
-55.887733
-66.421837
-59.252754
-157.360474
-60.838745
-68.487030
-66.628578
-145.005783
-52.804874
-120.103622
-77.899628
-69.739349
-86.642365
-53.425137
-63.398277
-62.881306
-111.900497
-137.267426
-152.069397
-128.782349
-48.769943
-68.828461
-72.727104
-57.968597
-156.458313
-86.630890
-109.857277
-71.599510
-53.991631
-65.483986
-88.896423
-105.177116
-93.387161
-75.266304
-124.711449
-60.678448
-77.785637
-136.916824
-98.854439
-104.886673
-86.640343
-78.898636
-114.028038
-168.984100
-95.733559
-82.827271
-56.414783
-84.525513
-81.255241
-62.630653
-114.006645
-78.436554
-143.566666
-146.591110
-73.001099
-126.627327
-64.200951
-62.682167
-110.089699
-67.542427
-77.436401
-70.280380
-57.727417
-104.651512
-123.831993
-52.451603
-61.627319
-100.180092
-84.266014
-103.474464
-109.901474
-144.666397
-52.641270
-68.281715
-85.595245
-94.363052
-68.143822
-72.402222
-134.141678
-159.591492
-105.383362
-103.466171
-102.271553
-72.523613
-84.079102
-62.351852
-61.821823
-86.087425
-60.810318
-58.536980
-49.969055
-67.734505
-114.612770
-91.637703
-72.744255
-85.819229
-50.062824
-122.966309
-82.642998
-90.382469
-64.947098
-64.936111
-72.885139
-37.580647
-117.138985
-109.122520
-64.350075
-57.324169
-74.952187
-42.302174
-65.207443
-79.151611
-57.317196
-71.976929
-155.063416
-68.333206
-120.678917
-61.434132
-49.424004
-80.598015
-59.473854
-85.202278
-30.472977
-73.369736
-137.306732
-71.624382
-68.663475
-117.297165
-76.529900
-67.386505
-68.168869
-65.354851
-97.282669
-158.620285
-50.842857
-61.464718
-47.960678
-67.389580
-63.624710
-56.320572
-74.850540
-40.839916
-72.263611
-80.777374
-52.185772
-116.619446
-142.699402
-54.600407
-65.497223
-151.028320
-54.511589
-69.727592
-72.737305
-154.122833
-135.932617
-89.591850
-70.474106
-61.196301
-63.912151
-63.055428
-155.660660
-81.491776
-68.174164
-56.208080
-61.044689
-69.750053
-47.191975
-57.829926
-90.059685
-73.501938
-113.968475
-48.092510
-135.732346
-64.645279
-115.793243
-51.460983
-87.809776
-57.074306
-68.620506
-141.099060
-74.489845
-154.160858
-102.217422
-159.145752
-165.286423
-98.784866
-89.976753
-153.564972
-78.138992
-133.530975
-31.891443
-30.911915
-34.729713
-51.631401
-48.851452
-163.996368
-72.159599
-120.889946
-92.392120
-66.092995
-158.287888
-70.581573
-68.353905
-68.233459
-81.654289
-64.186310
-49.143826
-40.953762
-71.471985
-87.806458
-61.282707
-78.858040
-81.206863
-53.401169
-78.270065
-69.647774
-92.650635
-73.103439
-77.385567
-35.927254
-62.293533
-65.402107
-52.720001
-68.153755
-55.597218
-89.750679
-58.639378
-47.988705
-107.514969
-67.204956
-35.041954
-102.971588
-132.037430
-72.848969
-53.134071
-161.361481
-125.664726
-61.049664
49.060444
56.431656
78.719650
44.245956
63.603039
-63.190529
-69.642204
-61.349644
-87.880432
-81.288651
-135.742004
-64.065300
-152.767303
-129.317444
-64.829079
-34.533253
-97.506523
-88.517052
-157.442917
-79.623894
-63.757355
-56.899544
-56.731522
-133.460785
-63.797558
-94.866837
-53.024975
65.811356
71.080185
73.725090
34.723026
60.720448
40.537312
74.956581
87.381531
-90.293633
-86.490364
-69.648911
-123.670593
-71.579758
-154.301941
-128.091125
-120.443413
-104.331871
-85.593040
-85.950157
-110.569824
-95.048058
-84.100693
-90.807083
-74.860008
-73.922958
-67.147354
-78.276070
-128.713379
-137.726318
-71.907372
-152.860367
-67.708260
-68.887863
-121.204491
-108.046577
-97.272865
-109.375648
-62.154171
-64.360733
-67.879723
-56.271320
-96.424812
-109.789230
-97.636520
-123.872795
-72.568710
-90.389290
-56.994526
-55.325314
-88.743492
-139.086761
-76.122673
-81.074455
-57.492580
-58.477882
-68.949448
-66.094383
-61.697811
-72.654205
-148.199585
-58.219696
-59.989090
-60.985008
-96.336472
-65.545059
-57.530701
-124.429993
-107.941841
-61.019077
82.750824
83.022690
39.600655
58.011227
58.738071
61.440193
95.866409
-66.754028
-53.332111
-63.948429
-44.242905
-60.674522
-50.621330
-163.930679
-70.250351
-61.946163
-82.643745
-57.839222
-62.619431
-80.596786
-91.222939
-64.904533
-74.751419
-125.818008
-21.172157
-79.984573
-40.207314
-39.142235
-76.316429
-50.751339
-68.375359
-73.978065
-85.391212
-61.926117
-65.000076
-36.897537
-159.521133
-101.832802
-99.445747
-74.673088
-97.366096
-99.783752
-85.934532
-74.745842
-74.546036
-76.697456
-154.246277
-78.116058
-96.672531
-69.379074
-120.004753
-95.969986
-60.864132
-164.346771
-123.318756
-173.036514
-87.667244
-83.794228
-151.154129
-59.519043
-89.149467
-108.173553
-90.025047
-99.716614
-117.865494
-125.378357
-116.090736
-99.582558
-125.291756
-126.186905
-70.050659
-70.468231
-101.290466
-90.258751
-173.284805
-76.897064
-62.214802
-68.268814
-56.361015
-172.824646
-58.272945
-100.376648
-106.550285
-60.993832
-104.241623
-127.724571
-60.156956
-74.213928
-54.495548
-91.218422
-150.794876
-147.814911
-171.633316
-118.576027
-75.789536
-80.479271
-66.550537
-33.548923
-52.985920
-109.892654
-61.006824
-70.643044
-62.636494
-111.069206
-98.185928
-100.906586
-62.791332
-121.170280
-84.471031
-77.073601
-60.532864
-99.217285
-148.221207
-66.215492
-74.300659
-81.773308
-123.261223
-56.934933
-76.253372
-137.191391
175.133041
-100.064308
-103.914711
-50.255909
-140.320602
-68.978897
-101.672813
-85.921539
-78.816948
-59.053738
-104.236519
-126.086281
-70.911453
-61.685089
-63.710629
-51.740120
171.456665
-84.728226
-67.477554
-79.634537
-115.647789
-135.115646
-55.744568
-71.370338
-61.912876
-148.139664
-70.709747
-120.233414
-119.356583
-89.634781
-113.619591
-61.814281
-87.026062
-69.290375
-90.357780
-65.141495
-54.757236
-103.022560
-47.479420
-93.669075
-79.443817
-93.335213
-163.132141
-70.090530
-72.134789
-61.575424
-172.387604
-72.360435
-108.537468
-113.193069
-76.476311
-98.690895
-109.903465
-71.310898
-91.339516
-60.786644
-91.099182
-119.995872
-66.979500
-112.147247
-45.574661
-161.663742
-95.510025
-125.535263
-27.528330
-54.599751
-155.213928
-56.034489
-84.545433
-101.034943
-54.923359
-143.582336
-130.064545
-122.537933
-60.835728
-63.157593
-85.010529
-66.051514
-125.343925
-157.289108
-125.305428
-158.296448
-121.795433
-66.300385
-68.256470
-148.266876
-124.740173
-58.343376
-60.905518
-72.581665
-51.288490
-62.708393
-60.446064
-71.319946
-144.373474
-54.971710
-141.262787
-153.956055
-78.339874
-61.897221
-54.783485
-134.720810
-51.273117
-93.655136
-65.613892
-113.244095
-58.215244
-99.903877
-98.952164
-56.018238
-122.601738
-38.528072
-74.567657
-58.159180
-103.033318
-59.285061
-73.592964
-131.342102
-83.983025
-96.824753
-60.091755
-64.078384
-64.259674
-135.651764
-68.341576
-104.058731
-128.522873
-76.503632
-114.114304
-100.977074
-70.471474
-50.084343
70.567856
80.268219
49.412651
61.321365
53.027767
84.971710
71.464233
-113.035881
-64.120384
-77.787491
-96.922913
-50.236942
-112.240662
-130.028351
-72.271942
-87.777039
-105.180824
-59.283791
-84.038834
-64.050682
-83.347954
-166.177567
-101.905739
-69.988037
-148.083649
-117.836647
-117.999573
-72.131027
-62.494801
83.425568
43.155586
50.223251
56.477196
53.386021
71.885109
86.064941
-84.786850
-50.230064
-117.865028
-56.979916
-104.049332
-57.062141
-101.968460
-84.116219
-121.883766
-119.828819
-103.079857
-165.224838
-154.030380
-83.347748
-86.294640
-72.054726
-122.493973
-61.546238
-60.090389
-48.697731
-44.260544
-75.335274
-95.715012
-51.441299
-80.594994
-88.969742
-56.752346
-96.158028
-70.856682
-135.095413
-62.815224
-74.773849
-153.072388
-58.008343
-69.019989
-52.179787
-148.075592
-131.968857
-95.673279
-90.513412
-64.296967
-103.437965
-110.949120
-117.123474
-73.096428
-103.705070
-57.538479
-93.050331
-163.108521
-63.943256
-70.910217
-161.952835
-27.332485
-55.274132
-60.864223
-58.122570
-120.845230
-62.990284
-67.763199
-61.732586
-72.023384
-121.557526
-58.942215
-56.865208
-145.660919
-60.664925
-66.771828
-118.414436
-91.018822
-73.012939
-104.788795
-66.695526
-80.157150
-54.184868
-53.629002
-93.843895
-59.964466
-41.690701
-59.925892
-65.951950
-154.216797
-132.741928
-90.463287
-58.636959
-50.852890
-69.242729
-85.636299
-39.149750
-43.072021
-107.780365
-71.530266
-63.771149
-82.877281
-72.165901
40.857105
57.873604
62.601746
89.788559
77.981102
60.468086
57.463722
48.814873
51.594025
-74.484299
-94.142784
-60.134361
-63.431767
-57.578316
-125.502808
-76.649048
-84.305809
-76.083961
-153.243652
-69.398560
-84.868538
-75.497238
-63.490524
-90.153381
-113.074593
-130.793243
-70.045242
-145.203796
-59.395569
-166.705093
-70.113640
-133.292221
-78.374893
-79.031174
-47.961670
-67.937454
-89.062759
-60.006645
-59.423641
-103.730774
-64.261925
-150.571014
-48.405918
-120.187965
-149.210495
-147.332428
-87.140999
-103.541664
84.538956
70.093819
74.063461
67.327209
53.172630
64.725632
80.104614
-63.216019
-136.025909
-126.956451
-60.318546
-149.012756
-67.230988
-56.339115
-119.295174
-124.597290
-159.422562
-118.422630
-88.095619
-149.206436
-52.035107
-60.521389
-115.421448
-41.490871
-105.612991
-89.585831
-65.132141
-68.652229
-89.392990
-98.436172
-70.502060
-87.941147
-112.396942
-94.181908
-33.278481
-74.236015
-126.812920
-122.304008
-33.552208
-77.799904
-58.930992
-89.746559
-68.310997
-53.672523
-64.632469
-86.150101
-59.278217
-135.133804
-87.391998
-149.472702
-59.135548
-107.116638
-96.136024
-53.753811
-51.304279
-62.606159
-62.695465
-66.785286
-47.626823
-163.232590
-135.169785
-55.167549
-29.141748
-88.856850
7.884012
57.615047
-71.871216
-64.163681
-50.613960
-69.868134
-69.160965
-102.181892
-66.113174
-54.690487
-58.445946
-70.364517
-63.514751
-58.303680
-66.361336
-61.739059
-116.835487
-64.734360
-65.638664
171.870895
-97.204430
-90.434044
-83.986504
-103.374557
-54.584141
-111.866470
-62.480232
-54.582424
-53.553890
-65.623909
-57.908726
-91.504189
-119.404510
-75.386574
-79.640274
-155.796921
-30.594120
-83.906609
-61.001381
-58.749092
-60.127613
-61.748657
-156.991882
-136.220825
-94.602272
-127.906487
-66.855392
-61.049881
-132.894409
-72.741455
-48.026279
-59.318550
-52.557762
-62.854656
-52.630615
-97.701675
-151.383087
-59.143131
-121.310928
-53.909931
-57.286285
-58.275723
-113.581924
-105.870193
-73.404243
-128.789856
-80.129379
-56.270149
-158.715759
-100.177956
-57.411335
-141.733917
-65.965698
-31.279642
-74.680229
-77.660812
-45.518494
-76.287285
-94.868378
-136.614914
-55.388992
-54.820705
-144.273315
67.701401
64.798981
76.639786
59.747200
68.266838
67.523506
-82.478661
-65.483093
-65.794403
-111.078064
-67.461571
-60.444881
-55.802357
-93.649162
-131.936722
-132.902573
-61.758869
-55.098682
173.845657
-62.945721
-137.786850
-87.843636
-65.617325
-62.667652
-70.547035
-74.228294
-90.223015
-100.754852
-143.096008
-68.414505
-152.039566
-61.579220
-65.113998
-152.401016
-67.542625
-70.397835
-57.128231
-37.732098
-135.853058
-96.103271
-60.732769
-46.209629
-54.808167
-100.816261
-96.257713
-145.806229
-59.820412
-132.674255
