# Supplementary material for: Comment on 'Valid molecular dynamics simulations of human hemoglobin require a surprisingly large box size'
Source: eLife. 2019 Jun 20;8:e44718. doi: 10.7554/eLife.44718 (PMC6586461; doi:10.7554/eLife.44718)
Supplement: Figure 3—source data 1. — The zip archive contains a README file describing which source files correspond to the different panels. [file elife-44718-fig3-data1.zip › figure3/panel_B/box3/psi2.dat]

167.197403
166.946823
163.796997
161.398575
150.201828
169.829941
143.205933
158.288803
144.009949
157.104645
151.168549
146.787430
125.155823
130.283401
138.524887
144.010941
26.780497
-46.278915
134.030106
168.864304
144.769897
135.200424
144.733032
144.421829
159.839951
150.001022
149.307022
145.594833
131.337524
161.611679
145.580658
131.660950
109.142746
169.494888
141.878555
166.333130
134.771133
150.551041
150.250763
121.599762
128.185410
155.685089
8.594891
17.966743
166.586136
146.146057
151.583389
128.527344
152.109009
162.700485
152.477875
133.496750
145.617828
166.295242
150.174942
89.862801
147.252594
166.621780
148.396576
109.167549
132.484344
0.896784
7.523500
-35.062073
146.818832
131.083176
165.099838
142.721481
134.812729
163.545502
132.156784
150.269669
121.215019
149.825684
138.786865
145.769623
127.745407
143.450195
132.455078
22.717991
-25.052856
4.072897
-40.906574
29.238697
-0.161925
20.420626
155.315247
152.488739
157.035950
147.143448
149.549164
148.175385
147.003723
139.202560
156.646286
158.725235
138.156219
152.162125
143.894653
107.207497
143.734741
152.465698
147.014175
161.529465
154.983414
110.419411
127.380402
143.026993
121.125519
124.934593
147.113281
150.188614
162.832382
113.987129
121.477432
123.487572
167.412186
137.028671
119.163124
154.963089
141.672775
157.533859
67.206268
45.779892
165.963806
-153.742325
162.670410
141.291840
151.112030
128.280533
133.771057
153.364929
143.986664
155.931900
138.057022
141.566238
-10.611442
9.844805
-20.171972
-10.840538
-11.998909
-26.110458
-7.813363
-2.968804
146.911133
148.768173
134.322601
16.831507
-12.200252
141.579590
151.271301
137.608871
157.006592
130.319977
169.666214
154.202515
145.816223
159.200912
142.255890
147.487976
127.212074
154.868561
166.924881
148.699249
176.191620
136.968719
129.674347
114.772797
156.212448
133.201294
137.371979
132.524033
162.684097
159.884232
171.834854
167.507492
57.413288
2.090970
16.983995
10.278753
138.883698
147.030609
166.560654
138.430817
143.595169
134.147705
144.697006
155.916794
155.032806
138.464127
171.769577
132.133148
159.780853
126.798714
124.664726
148.002869
159.748810
132.184357
142.016068
155.378784
124.034859
158.393738
148.688278
150.593185
144.044266
148.277054
161.953659
161.372086
125.415131
143.120773
146.459259
147.558640
155.921524
168.415436
114.823410
130.388641
143.617020
-169.470047
-151.381226
33.043491
125.906334
144.521103
122.266907
105.662537
145.234314
143.650024
156.464783
51.712929
149.494095
109.799561
147.351227
136.423950
121.186813
155.612808
156.418716
129.317322
-166.991608
-169.061523
42.152969
152.548386
151.556702
137.587387
167.398071
105.680504
138.341583
151.596375
159.288422
139.675339
113.557259
174.497604
160.735428
171.169250
163.747955
139.066849
127.116058
144.709396
167.189316
157.707932
136.730942
106.096031
-40.858337
-39.066677
13.858558
15.333086
22.912971
133.593811
167.364426
164.471954
136.160248
-17.741978
18.418468
-21.423773
7.920750
-20.251820
-26.251911
145.912811
136.943130
161.116211
125.882240
17.529938
-36.714275
3.946105
-14.678223
-42.378498
18.425728
-24.208355
23.148052
19.558628
-43.827175
3.088574
15.157364
121.858559
-18.357800
161.369629
118.135544
132.180206
138.580231
140.535767
143.747833
168.469452
163.265152
125.764687
111.458649
157.853210
141.242676
148.026581
125.845520
147.842651
125.402718
111.891769
153.191086
141.993347
151.149017
111.000221
162.065811
155.010605
135.749298
-179.871796
117.502876
148.413620
128.046021
142.284424
154.086411
-169.894287
156.854828
175.059616
132.209412
161.844650
148.384933
170.645615
143.175064
145.382950
147.689041
133.735550
154.182007
160.251022
140.707230
156.195633
151.552368
163.687866
140.568420
149.763840
157.734207
133.896027
121.522675
28.149624
6.198370
-6.706422
11.458858
11.463549
-16.876102
-27.572882
21.880087
33.948105
39.954075
-8.544011
-0.407824
114.266327
142.413925
158.050201
153.902771
165.805862
153.300858
141.562988
146.440201
177.323425
148.205719
117.652992
148.138382
173.737396
134.576431
141.932983
122.368675
141.043655
158.041901
101.758171
147.705872
136.962112
130.607056
140.936981
151.828568
123.628822
152.295181
125.717575
147.395508
-179.850632
134.028931
139.165726
165.553238
139.242065
149.448792
142.689529
8.729132
-29.785650
-13.816091
-44.445084
142.955109
161.741852
157.603104
145.790009
121.413330
133.326675
137.456543
129.795670
140.092606
151.310638
152.453644
153.053436
162.260513
138.548965
99.374916
157.837891
155.568573
140.781769
161.847916
149.012405
132.326691
154.542664
-42.105865
-5.812138
-0.150658
-31.316982
13.991682
-3.945410
5.792850
165.069077
140.120453
133.679367
147.445206
157.749268
147.081436
155.573303
131.529388
146.431885
145.129852
149.489441
141.452621
139.980789
145.583282
151.458527
145.679581
133.469391
151.830795
134.601990
146.939575
153.489227
174.710556
133.015060
159.871933
137.193848
152.384933
-50.029335
145.700714
151.909790
113.680817
172.856384
148.374588
131.081177
165.614426
148.825806
155.015350
149.283127
156.439285
150.583313
138.220078
141.696045
144.957611
155.283386
144.197845
176.891510
143.882660
0.081565
-18.238079
127.406090
144.732376
129.923965
-1.088585
-10.538496
-26.752977
-34.315174
117.421669
125.365120
154.679428
121.696480
146.796143
149.033386
136.387299
142.449646
157.200562
158.735260
136.464111
55.615818
90.701973
-174.469467
165.761169
12.886563
-23.520185
-8.217116
159.768600
150.345459
133.902161
130.758972
160.912170
145.412613
150.775742
152.962555
154.768692
116.937843
121.313004
142.842392
162.021835
148.138367
140.931335
136.989365
137.093887
145.027390
124.590897
159.813324
146.574615
143.188751
127.328957
115.468903
156.303482
19.400763
-5.817026
36.753910
-165.581924
91.280014
150.545197
134.807434
163.314316
153.544144
155.715729
157.522232
162.270721
122.403320
149.071869
158.669724
148.555405
147.448166
131.033752
130.928833
127.105171
135.846756
154.816788
109.258377
146.829742
138.490067
165.398361
146.163132
131.648087
163.231171
145.418488
166.504562
146.691193
146.658905
142.512085
146.974823
166.073730
134.102112
133.952499
168.688171
163.554703
161.551575
156.841888
163.081680
146.717850
152.688721
121.974167
163.951431
155.173126
136.686722
-24.917313
11.766764
131.804504
151.763123
-39.060669
-38.442619
15.044365
-50.256180
14.277046
58.520573
138.539337
140.028122
139.363754
129.460327
164.735260
140.156616
130.975708
123.684395
157.056030
171.222092
-11.999730
138.804932
153.869064
120.689056
131.178802
-5.880933
-55.509987
-8.160628
-36.224552
-27.724388
-30.754213
-22.432173
-31.232924
-48.096252
145.706955
129.215790
128.011612
-1.822416
-29.292904
157.099976
156.734650
141.173355
136.911758
134.501572
156.645569
151.721741
138.288727
144.070587
153.704468
164.590836
131.221542
149.702957
154.892502
128.109390
154.199295
138.967575
132.510559
147.831131
147.500473
123.156776
66.880135
-9.689860
6.825300
1.154366
3.049087
-40.493767
-19.331566
-18.909807
150.317566
136.701050
157.205521
124.329887
168.646973
172.224350
132.599121
162.446655
134.579559
130.818665
146.042740
122.469109
127.707153
157.091797
128.375580
141.823853
-0.647705
-11.739570
13.442492
-11.577552
4.403310
145.325867
70.006004
-138.998978
-143.866867
-153.638931
-162.570465
-132.296005
-139.599945
38.679245
150.524063
130.388885
146.087418
145.965286
171.594315
153.574387
129.410172
131.382431
-159.956924
-152.633621
-174.792404
177.199905
-159.482574
142.324722
136.642303
140.151108
165.322418
126.750572
162.125580
145.058243
145.157425
132.793976
170.301422
121.967445
143.986862
147.018860
153.447037
117.142685
133.573425
163.636963
143.171951
132.906219
162.836929
139.798218
34.041290
106.618156
169.784012
-148.516571
-154.663681
-157.683456
136.330215
167.071625
146.708572
139.309464
143.335876
147.655685
147.274368
164.990646
141.544525
144.869873
152.688919
163.550735
142.432281
154.135620
144.025558
144.223816
145.374359
145.892197
13.685275
-20.496162
8.484177
140.055786
146.671478
155.890015
115.457550
121.103142
-51.293774
31.200821
25.044233
8.250263
-31.429804
-3.014738
-46.537067
8.462529
5.212407
-28.295450
63.848961
148.547684
158.248581
161.753693
140.503754
140.583939
145.555847
152.902390
132.130722
139.499924
153.549850
173.402924
141.673569
125.215942
136.854050
169.462357
119.213852
140.183868
160.851395
153.606216
140.879944
-9.010159
46.936901
-5.888227
134.261002
130.422134
154.133057
131.476440
166.025620
154.511703
168.834213
145.773529
148.960876
145.323669
150.220627
141.116409
152.707672
148.726273
172.672821
146.738083
134.806915
30.400066
15.338509
57.402779
143.207550
130.162430
153.192398
134.754700
120.132256
135.089355
142.685379
136.435699
156.005341
151.527313
143.964020
165.030045
123.146652
148.892303
-6.074702
-11.626067
25.810022
158.685562
136.479202
163.390549
177.128799
150.204910
102.657417
148.353653
142.800827
151.425293
152.582062
148.332718
156.067917
136.606781
120.123238
171.857239
49.116013
-25.868011
156.084625
145.444504
135.906708
157.378448
134.415314
144.028732
1.567105
-0.678397
3.405363
-43.427662
126.942993
133.255447
114.544106
167.624146
140.277924
152.700073
141.648285
175.310471
130.861343
110.479897
164.277496
142.883896
140.856186
149.440598
134.967484
158.807220
145.895462
124.286530
154.751129
142.249283
18.343372
-20.447214
-34.720432
-51.015804
158.474915
158.297516
156.417053
173.505997
128.099426
166.950302
141.334473
152.890808
149.248825
169.987396
160.396591
152.549683
152.956619
141.938507
145.506912
169.635773
126.245674
156.303955
2.955388
21.890276
145.406830
145.147873
153.241562
146.705795
162.515091
175.238052
118.085388
146.191925
167.959976
-27.027231
-20.193720
66.130081
152.135315
9.620404
-1.897542
-39.241482
-46.583958
-1.119775
-11.083827
11.515413
-24.135052
165.810074
40.825806
25.196678
-8.739274
10.892528
-2.609170
-53.508270
3.758381
149.699539
146.142319
176.112930
157.367737
141.603241
131.186432
154.962402
132.212280
114.996284
135.138123
152.978241
139.271286
140.552643
154.821960
142.492630
130.881943
122.935448
143.279907
142.842133
-59.376595
85.166351
-169.663559
130.139359
34.094757
148.669540
170.205109
-37.281551
-45.720894
-16.677830
142.974777
128.563202
127.836494
145.871277
143.477097
89.320000
-41.289753
-7.910285
30.794514
13.525696
15.504564
160.370331
138.242523
127.283012
136.032227
150.163788
132.629913
129.848892
141.286163
133.723297
158.625336
152.113266
172.161774
134.126678
134.787170
137.776978
149.796341
154.369415
-179.513809
149.884308
-29.239429
23.501642
6.184754
-25.281471
13.761371
174.103012
146.219940
133.344345
134.249252
167.978699
177.846588
127.529449
119.537430
156.132996
151.137192
163.096802
137.803284
160.994766
170.809601
172.931580
128.394135
159.578339
121.656128
130.954971
126.458801
139.223923
137.303146
105.194366
145.510254
122.192108
154.740097
141.334549
-174.251602
145.340790
141.143585
157.941940
158.198853
165.313416
156.816345
-11.281037
2.767323
-19.175688
0.624010
-74.737404
-27.084818
-69.117065
4.716464
150.393509
137.823135
148.309052
141.074356
-29.595396
-10.481223
2.509986
14.103228
-35.246628
-65.859154
7.524152
6.416738
6.081410
17.422108
-36.491570
-40.045658
15.186789
-0.874916
-46.020302
-3.243228
153.925049
-44.733856
-32.316338
141.864639
144.764145
170.582901
152.070587
142.183197
145.069092
163.574738
116.963707
160.876755
147.675262
146.048889
137.783508
148.900696
148.451080
164.688614
142.117126
116.319809
136.798279
118.033203
163.057831
46.568562
132.540756
33.323986
33.342014
13.595012
136.544250
113.194397
133.364975
147.674194
128.316483
133.260544
11.217297
143.618881
14.642680
-26.576183
14.422529
136.135696
141.659851
0.485778
23.767523
140.845322
146.147522
158.181152
143.826675
154.246750
138.677521
164.472183
127.215820
156.018860
147.310257
146.594254
169.104263
141.712830
158.492844
148.353271
133.970856
139.622757
175.698868
120.791016
156.205582
140.940811
147.398880
126.456795
145.214813
135.972672
145.760147
151.483917
154.752670
151.940903
122.188309
137.871902
154.351151
132.943939
152.113739
149.491531
157.944229
135.966660
116.646454
132.879013
149.793915
134.201309
176.373764
133.818024
159.017593
123.321487
148.666382
128.301956
150.075180
150.758789
170.095688
142.289291
126.536095
122.813362
145.448578
15.697063
-46.684746
-4.850826
0.545364
10.379776
-3.732713
-40.855907
-27.969259
-35.675838
-16.736217
-4.631004
-42.430752
-18.530785
152.919037
126.940971
115.320351
167.780167
132.227676
122.364662
150.148148
135.271622
161.122589
139.465973
130.216705
150.222473
125.018829
156.443802
164.915070
101.132111
0.371677
-5.676612
-33.543350
-42.989780
-27.394793
-13.380843
-7.855454
-1.182171
117.086632
141.061523
152.605530
120.572609
139.593246
149.074738
146.589951
160.814621
150.894272
169.978668
152.822021
142.057739
134.010880
145.330734
156.269135
158.484756
153.572891
156.466461
175.768845
144.700012
59.634960
145.108948
151.817474
136.871368
131.933502
118.518188
156.517075
119.287743
154.108780
129.206238
147.115067
149.901550
165.642410
142.653198
155.507446
-167.021439
138.408478
146.254440
151.621536
141.164520
104.213127
142.165314
165.872223
125.696022
104.739349
144.573029
134.162262
132.629349
166.382889
157.289078
152.119324
129.495056
147.137894
173.360825
156.963364
148.035812
8.455215
8.196279
124.624962
139.181778
-17.600651
-44.506714
-2.923689
131.380325
147.643921
108.989365
143.957352
100.791481
-170.915527
145.527283
127.917999
148.908173
136.434113
137.442917
124.400253
139.450546
147.987823
151.832153
151.351624
145.853851
146.138092
-12.835487
-35.513092
12.795610
1.709377
4.377704
154.621109
152.769760
112.225410
151.838760
147.429031
156.155991
165.766357
154.665451
161.964890
159.707321
138.753967
129.549255
132.449631
138.223572
130.072235
102.859398
154.254272
170.058594
146.684174
171.528351
141.371475
-6.008640
-4.002082
-9.082162
-10.319765
-8.393723
141.815735
140.035187
163.374954
142.068008
168.987183
146.472046
139.189545
58.011452
144.160019
141.771927
149.024384
128.874435
145.581421
24.377838
2.925028
157.202286
135.602631
147.206589
14.414658
-14.874187
-4.746893
138.801437
136.460907
138.594528
149.482224
147.401062
140.542114
158.470139
146.495895
139.830688
139.612427
144.338211
167.394852
135.918564
134.135727
144.005661
121.087471
122.179047
127.240517
116.365929
150.587280
154.944519
163.114761
147.191635
163.954559
169.031143
134.506851
162.350510
13.826097
-10.824874
-14.481206
13.771071
-30.437624
-23.016808
-21.857742
-44.746632
161.457520
152.285751
149.275513
45.052551
-94.545509
-32.345123
152.528229
132.163788
163.260666
114.458900
142.039963
140.274582
131.247849
148.269760
-12.453114
-12.874077
7.680941
7.651322
171.995148
144.894211
161.213959
145.541367
163.945221
137.263458
174.898605
135.832321
174.623779
132.700272
144.331375
147.466522
164.790848
139.910721
133.487488
139.881317
116.953674
141.496277
138.070770
157.945557
140.961029
130.572571
134.375748
145.853867
123.372253
125.171883
138.955017
152.017197
17.971428
161.882660
98.553566
151.433853
163.201279
136.965759
145.656342
144.977982
147.059845
157.152771
133.889374
147.471222
155.633530
136.500412
161.180466
152.941620
139.843140
149.292358
142.218307
129.586380
30.191891
-103.407700
162.407532
146.325790
110.557983
148.374924
131.065216
155.631088
152.860794
125.762421
140.146271
108.881813
145.019150
138.117111
147.750732
165.843124
141.853470
-15.479095
7.496586
13.245634
8.001160
-25.048920
-42.718178
-19.255503
5.810788
-19.129566
14.469772
-16.723299
-18.916538
-3.501292
165.084976
141.842880
159.966537
134.762573
134.308151
145.077148
132.644562
114.915237
149.239731
136.611893
133.913742
13.445591
162.229294
144.267853
126.202629
141.075958
156.148651
29.385435
-41.350468
1.954145
3.189236
8.755645
-0.465622
27.480492
12.488839
10.169103
-27.533382
173.345261
137.567413
128.530029
125.062782
150.830566
135.634735
161.633957
137.616104
145.663452
140.798645
148.492981
145.045563
-151.799683
160.777405
161.332870
153.479095
166.175003
143.908630
150.216095
145.831421
153.976334
160.161087
130.534927
147.666031
117.607300
149.543030
164.946335
146.948410
140.309357
112.946968
173.900589
141.587494
134.515106
138.690689
151.276001
-35.938679
121.056625
155.837402
144.130280
116.857246
-179.585495
131.227768
138.364014
139.628448
145.720078
137.737747
157.952972
155.038971
99.963142
155.214661
97.144897
153.433777
129.232834
163.068512
153.477524
161.329941
148.070938
138.025360
165.038864
177.972885
141.048569
152.996567
-4.253167
-35.785908
-21.104733
-7.984754
133.483063
140.920547
146.575760
168.513031
151.444321
110.957756
165.651169
146.552399
154.408737
175.572952
163.210419
121.492134
110.576767
151.975861
160.925613
149.544220
131.440445
161.679001
143.526779
160.793198
132.535370
161.545563
142.403503
125.273788
-5.385251
133.994934
-37.251812
18.865931
5.341297
168.799011
138.573959
170.534882
157.131195
125.728615
149.372467
-5.033182
-3.956710
4.601471
155.311493
139.632034
142.005447
146.612030
-98.457703
139.269409
144.322617
149.557495
155.492142
163.882111
-34.916309
164.962921
143.848907
164.324677
155.714890
123.074989
174.564331
148.376785
153.241211
149.776108
134.157059
157.144547
-8.830218
-0.251010
-9.403976
7.223195
101.868126
160.918594
167.503311
135.879456
142.583298
176.044418
136.450531
150.689896
167.363220
128.526917
161.096771
136.354065
128.585266
162.518829
122.790146
160.167068
162.700500
144.778717
146.556503
143.576553
162.722260
150.140747
138.735443
138.010880
159.867126
126.768715
139.573044
147.811188
134.472351
149.464371
137.969803
150.805099
151.453613
125.171013
169.022888
154.119278
153.572617
160.764008
143.521255
144.078583
153.082993
134.322266
139.858658
142.880341
155.229614
116.899307
136.764069
-42.034004
-40.158356
-17.591150
-21.427252
-43.026974
-19.858389
-34.054611
-33.436283
-25.931818
159.160004
133.235443
141.760300
26.949518
38.095680
24.748394
-177.948715
126.641594
139.696945
110.314430
126.244400
-177.087509
162.611038
143.537613
129.806488
-37.901482
-59.606319
-45.418285
-44.040585
10.807658
15.248836
154.382767
158.640121
121.069633
144.099747
127.572548
134.012741
140.242599
35.734264
150.422180
147.697922
155.827560
132.178757
151.574738
134.271622
146.564514
121.921127
159.038345
158.333221
158.734039
164.022400
148.185898
151.400772
154.104385
146.470383
112.414551
154.433136
160.624344
112.751114
132.753708
156.778900
146.941727
-48.005150
3.293247
1.994294
23.793837
139.121811
161.720367
150.269974
117.127342
133.964386
151.541351
156.357254
152.818832
126.128220
171.473755
135.830307
-60.100922
-27.450459
-9.894077
28.456564
6.538640
151.335983
111.359406
142.904388
170.570526
146.887802
166.040695
161.184921
143.186584
131.790237
2.790568
-30.372562
133.482971
129.321152
131.960129
142.945358
136.292313
121.316422
123.307724
160.993011
157.658051
154.303879
131.111771
140.698654
160.220032
160.012848
149.204391
154.956070
151.352066
160.565063
163.749313
127.372314
150.682770
132.836639
162.963852
149.645996
152.276352
144.266342
157.681168
153.468002
155.329407
126.444801
132.531555
158.855148
165.722778
155.711578
139.235550
169.531372
-11.182255
-4.698987
-4.587829
3.144791
-31.729048
138.169098
129.825928
140.890396
151.216095
134.650620
130.945618
153.385162
164.906036
141.375549
119.966064
117.687531
151.488388
137.073288
137.818710
134.830521
131.054626
149.594391
164.552689
141.299606
29.125452
140.580765
147.022339
128.067062
139.339935
143.069550
148.049072
145.889984
135.023102
141.143448
139.941055
-3.124870
-36.261856
-0.549652
-31.889557
-44.517605
144.086090
139.339508
20.590242
145.124100
111.463165
154.916382
57.233685
6.471539
149.304092
118.993462
119.625145
134.682327
116.303482
130.149521
137.766968
151.702225
30.152439
101.107971
63.411404
-143.863678
-146.849579
-178.016037
-42.187374
165.642090
-16.459955
151.346436
125.752762
118.410759
155.174377
134.313370
154.464615
-175.084930
129.000458
121.525764
151.449341
151.704666
129.428268
142.955017
131.989120
158.067337
126.039848
145.519455
130.898941
129.684799
132.770828
6.458800
-50.052402
-27.309656
28.281549
-22.477646
-26.135029
-0.637044
15.375634
8.616915
152.859482
132.194855
156.002060
167.174469
105.674606
160.810043
137.533554
133.961639
155.160065
144.479568
164.119553
147.048111
133.955734
145.515167
106.377083
142.129486
142.342300
115.197952
116.343781
126.825363
122.143227
169.341629
-38.280926
11.325624
139.980942
165.098511
162.850998
125.343079
152.317963
148.374847
0.343211
-39.858265
-44.185291
1.659418
0.076617
160.022064
161.152328
159.435028
117.636612
147.319077
149.032516
138.691544
-33.879826
-3.312571
-41.938141
22.601246
-21.134039
-20.914652
160.542679
143.245773
123.705170
127.311798
141.222153
140.897293
137.574585
152.026001
154.733795
145.183914
112.211960
143.290359
146.284180
160.939774
158.654510
128.923187
129.753677
173.741974
146.688736
161.459473
140.569550
-2.707109
14.003824
11.311043
-28.999701
-42.480808
-35.064484
-31.318348
10.490438
-23.911232
-2.681390
-51.148949
138.353226
144.955872
161.489059
17.040070
9.335931
-21.480165
-20.553787
-11.381138
6.713349
-2.759956
15.684157
136.950439
140.871201
129.251480
148.729431
162.270203
164.471924
160.655289
150.211670
127.836929
167.308258
39.717659
-136.243713
166.901352
118.599083
-161.398087
-156.267853
-166.353546
-159.358536
178.151657
-160.392807
-153.873535
64.404060
-168.448807
178.589432
-171.202087
-166.715530
173.927429
178.831467
26.975157
37.554482
28.645041
17.915424
140.065155
149.045334
160.784348
127.232132
145.662079
155.648590
145.702271
-164.841370
-174.726151
172.956329
-161.301010
-127.327751
139.999344
-166.890900
-156.849289
20.513050
-73.614670
65.268867
-145.831635
-148.977936
-170.572189
-154.621750
-135.340195
-166.772873
-160.010452
-158.493408
-37.083763
-36.584766
-13.704547
-40.927055
-35.160168
21.861559
-25.458895
-5.659669
-3.742980
-42.669899
-40.592266
-34.984638
-2.785934
9.788821
144.512619
145.331253
161.067230
131.759323
155.651047
128.942856
133.048691
146.819000
152.738342
120.763008
134.768997
144.128571
130.416214
30.333094
39.415382
102.515900
152.555634
151.767624
144.902786
135.102753
147.119705
128.650314
132.206406
138.609573
139.017456
148.334564
127.846832
140.013550
144.240570
159.592880
158.128067
76.340500
131.702591
80.160278
144.753891
130.843002
29.318449
14.981558
-155.887527
-146.919083
-151.202484
119.762337
157.641052
166.064346
146.317307
35.355774
30.820719
-139.349991
-144.889130
0.885807
-4.520041
135.745804
134.275467
129.766678
147.320145
125.014542
167.977646
21.241398
12.750414
11.590919
-46.474907
16.289600
17.849272
15.227981
12.616103
-0.500850
-29.078302
-41.989948
150.789154
125.785934
171.899872
139.593811
138.561935
142.741455
146.923340
120.540390
149.109848
139.339615
154.153915
119.142250
150.285767
138.579727
163.945602
148.667969
144.935883
161.324951
145.796417
123.711769
174.247604
167.035095
163.863876
131.627502
131.315872
133.149689
145.965759
163.653488
163.876450
139.629272
174.500137
158.982758
124.720070
151.604080
133.890930
145.185837
-18.092047
3.428340
-37.633884
25.137821
15.723839
18.275993
-15.210548
23.425934
30.409237
136.837051
146.549057
138.126129
156.341400
129.064774
108.665695
162.501755
138.662064
141.980713
164.342682
129.024048
133.659424
131.827835
151.149078
139.094971
135.304886
147.331726
116.546516
134.756363
130.219223
139.221863
125.206093
155.310684
155.014603
149.782593
104.433037
116.644623
139.636078
170.302948
127.549599
161.196838
140.781906
145.911530
138.474243
161.338608
142.819763
125.481171
137.207657
155.279785
147.958527
146.691360
179.056412
140.122330
168.818222
144.982529
167.301300
144.266373
158.795456
145.895752
154.516663
137.204102
155.140060
171.108780
127.215179
127.653473
169.158554
110.726494
138.107056
129.454269
147.032852
164.862259
135.999420
160.068726
159.944962
120.297394
143.272369
147.825668
150.068802
168.579285
124.783150
112.058800
143.946503
137.922165
2.696169
-24.467861
-4.096438
1.392829
-43.422352
-31.985470
147.705505
149.169449
139.860062
169.376907
-29.036894
-39.454872
-25.807848
-0.974179
-32.412678
-23.455399
-8.094563
126.575241
135.943970
110.558907
130.987457
132.797562
150.831390
127.733849
134.664352
135.383209
155.498657
161.715347
-19.104300
-41.597073
-38.137875
139.271347
131.386276
-47.977489
-38.242970
25.673288
3.521978
-31.258417
145.330414
153.488632
162.850113
152.446915
153.476532
148.871704
120.654823
129.423492
153.586853
148.624207
178.760773
145.849579
149.613770
162.118942
134.823990
-49.454285
-38.987095
156.241333
131.667679
158.083771
149.771912
154.542099
156.372955
141.436951
157.796249
155.304535
134.695023
143.563324
174.893036
129.632935
143.257324
163.917892
12.875763
144.226334
151.216797
114.969383
-157.633926
-133.768585
30.124424
-162.693573
175.176254
48.535351
141.670609
151.981857
-162.053757
-146.359253
179.328262
5.531764
-179.636307
-159.642242
-127.788307
179.542435
17.097605
147.221527
139.768555
146.460938
134.495728
144.647446
129.364273
179.189148
146.516479
143.091492
148.970642
146.170120
-7.455957
-4.341990
7.719987
-17.465580
3.710562
140.949295
131.958176
142.374115
134.868073
-39.264194
-20.596678
18.720327
139.572784
134.163803
176.789459
167.027115
122.610794
161.832260
141.391937
169.410431
146.083832
152.261398
142.759613
151.565140
133.764359
154.901749
148.634384
174.300369
140.639359
125.620491
157.595428
140.480240
152.735245
144.339096
140.784882
124.474648
169.170929
156.551682
151.120331
150.094254
156.714767
156.735764
115.455902
124.853172
130.161209
164.594162
130.341995
114.299934
135.533875
160.267456
176.868423
152.183670
143.016434
4.294593
-40.128353
5.116535
-18.885923
0.238211
14.768654
138.332825
120.730278
-24.691980
9.725121
9.416884
-33.844273
146.959412
-43.076336
-8.601401
10.019400
13.162642
-33.583206
150.084229
144.116440
140.316208
159.970703
106.824928
146.287994
159.997833
149.025574
160.935516
130.316498
138.905762
167.872879
160.090149
122.030655
147.124664
128.472763
141.170380
109.392662
103.861893
140.209656
140.490829
170.636032
146.671448
140.330399
155.451431
110.438278
150.341858
119.664413
135.401169
118.115578
159.533401
139.068604
136.778107
114.374733
148.936371
152.617081
146.725891
131.480484
143.619431
113.892372
135.617462
134.410965
147.044144
146.377869
129.378738
152.962372
171.761200
162.070618
-41.782032
124.863091
145.849701
143.574936
135.241241
148.116470
20.954214
-43.162483
-40.599258
5.250909
-13.803414
1.636020
-26.114857
-20.903715
7.513425
-47.366196
-13.227139
-6.564172
-7.205383
11.888129
-9.563736
169.755951
145.025146
157.435074
149.339340
147.269058
163.801804
142.817444
146.587219
-178.722672
153.235336
124.047951
144.482529
156.377029
162.579941
148.329239
128.846115
126.410057
137.991455
161.949951
168.428955
169.709595
138.037476
153.296661
163.635101
140.837326
147.893143
135.262802
-38.710072
8.132021
-22.109030
-45.218323
12.100758
-33.781780
-39.109085
157.724396
167.498535
135.387283
157.457306
133.558899
147.662659
142.347015
152.865265
163.681992
144.026596
124.237938
128.489761
153.103104
125.987808
134.394577
134.517624
6.545175
128.283569
138.263687
156.150909
134.705658
148.167572
135.640289
141.062897
145.365112
129.192276
140.239487
137.783966
136.126312
138.656387
141.685516
139.239990
149.967316
109.083618
-16.942686
7.925234
10.507174
-24.895897
-6.449078
-44.928284
123.044960
148.033295
152.109497
135.284637
150.044449
146.017807
149.208206
128.319443
142.388229
92.355484
139.874268
149.486328
127.199753
150.397690
136.056931
156.309311
154.765167
172.470200
170.906540
151.343079
151.091888
153.339722
155.831650
146.437592
113.170944
149.335876
154.746567
153.974777
160.891190
142.906036
-39.176342
160.108673
155.575668
-177.013962
148.041672
134.872238
137.021378
154.467987
164.970718
118.963776
9.678024
-21.196247
14.655806
2.289526
-2.782278
100.042480
146.753189
111.049049
156.915833
120.777412
142.736298
1.259121
-4.975120
-11.338416
-3.231194
12.009220
-18.809546
-10.570583
-5.594785
25.416063
39.303665
1.555951
123.184227
118.170258
143.913864
130.237091
156.353928
153.428391
129.408615
175.847992
135.550110
148.023972
143.461456
109.157753
142.216415
149.935287
155.747345
144.076813
148.224731
158.650772
143.712097
133.377899
122.574593
142.827789
-13.777254
-41.737095
-46.285686
144.685303
160.130798
137.522705
121.744370
116.211716
135.556534
136.810623
154.723053
146.286957
156.516846
126.455154
144.983658
149.765198
141.218369
141.142288
162.487015
128.293518
175.088882
154.743896
160.701706
135.302994
112.298111
153.755234
162.992691
-10.506818
-19.610964
-6.068180
20.636639
137.340607
133.594162
152.283279
128.371506
114.553139
-155.024460
-142.173782
171.797028
72.439804
26.394558
168.816635
5.148754
-36.040039
121.052322
158.551468
124.087807
-1.356962
-4.535182
3.241478
5.558376
-14.066010
-11.095795
10.334776
-35.879971
146.805695
152.893204
146.311646
124.889404
147.265411
166.375961
159.943817
137.317047
155.416000
142.149445
160.095535
-22.670599
-7.662830
-37.070507
-33.739033
85.054611
-4.947715
-40.538525
-17.568661
-10.592639
10.089001
138.884598
156.042496
164.602661
147.173325
168.296722
173.934616
157.593643
-177.833267
149.165634
-40.474854
142.131332
-21.591175
140.894913
132.697266
137.786240
133.101166
140.485901
125.600655
138.653320
141.911209
150.756073
149.949631
138.701248
175.224838
139.657898
143.940002
121.572884
133.304016
151.870682
179.416840
-5.844557
-2.950483
-30.835327
38.627228
-21.031191
-25.921289
-14.677912
9.808005
115.652214
142.702530
142.287399
136.448975
164.336884
140.851532
103.921196
126.146591
129.714066
146.847260
-48.322735
-1.833230
-6.532579
-18.092630
-23.344805
-54.584282
21.589848
-51.029217
7.438013
-38.603199
7.272299
138.265854
137.908875
151.965820
161.727310
148.441483
153.807617
140.936768
157.668167
150.089340
164.392807
127.751770
128.653839
141.132339
122.129227
163.405548
143.279099
145.315094
150.004959
143.248978
165.375336
150.897614
118.191856
143.522217
115.194252
152.274597
136.046494
115.745392
-26.530283
1.519426
-24.824427
-38.431602
18.695435
6.721349
-42.237080
11.895205
159.277756
154.519470
142.816330
153.910736
138.442902
127.624275
77.937943
149.877380
141.638229
151.017105
150.621216
150.485138
162.935333
147.706512
139.984390
138.617203
153.053970
137.552353
166.633377
133.837555
139.061523
149.794785
-147.093628
166.681229
137.874771
159.613007
143.547729
154.510391
144.235291
174.709457
149.400269
142.937225
142.599777
-36.803871
-42.370449
17.626631
-26.319258
-43.782337
-56.216778
131.962021
148.578812
155.039780
139.293381
49.505367
26.508003
35.639797
20.058968
27.571884
72.990166
14.447586
28.833040
147.153244
147.792633
139.814926
155.612335
140.975739
126.991325
134.038742
157.721619
149.797760
151.829010
140.211945
153.863632
148.620621
162.039688
157.194641
119.818024
116.942596
133.019180
148.503952
146.395645
165.769775
143.815369
138.553894
145.900665
138.963654
137.175232
138.709747
140.180420
166.487762
146.935303
154.131256
133.797012
155.284134
-17.559822
-43.121037
-20.433121
-28.008911
8.445362
-4.700113
-41.026474
-12.538237
16.568710
-27.295450
169.631836
167.933609
157.478119
135.793259
167.307892
139.485535
146.985489
138.826218
153.062805
157.964722
103.344658
-37.289726
123.026245
151.412659
132.309097
137.236526
114.463295
151.740814
143.910156
140.577728
141.900894
111.547676
138.313065
140.914017
159.112473
149.459488
136.820450
143.360336
160.707901
139.707916
145.454681
169.459686
141.438507
151.980713
116.924332
124.683159
127.612717
144.440689
145.708252
143.716873
165.848206
151.354874
149.311157
127.426369
116.514168
78.622658
154.483429
142.761719
138.543686
162.937592
-3.251368
136.548264
118.806328
149.101761
-158.996445
-153.122787
-159.741623
163.389420
148.493576
147.670181
152.597855
125.016426
20.655390
18.385689
167.529037
148.872299
152.684250
144.838318
159.726929
161.510941
-17.728321
135.229996
137.493637
148.714218
142.289444
150.526443
136.674072
130.818527
154.783264
139.904938
166.737900
166.179077
153.774673
157.584366
-178.792603
163.231430
135.114243
130.677689
140.770538
141.859955
127.552277
173.612869
153.925919
155.320618
99.830101
146.909622
134.617584
10.992395
148.342407
159.377640
132.584061
161.134583
134.295761
-39.839344
2.877664
142.129501
142.729614
118.757912
140.360413
136.513962
157.133347
160.055893
130.167221
176.324692
119.275177
107.679291
156.511505
115.974365
128.455170
160.922363
-84.258965
-23.381052
12.596591
-11.381726
18.623726
-33.371765
32.110535
-14.294554
-47.100243
-40.826782
-16.371473
28.499495
10.740246
4.016345
-48.943710
137.340637
151.646942
117.085121
150.219559
135.604218
121.244537
168.517731
139.185898
148.695511
161.879868
150.636337
151.713608
128.450638
162.271423
150.030426
144.576874
120.090240
136.204514
176.259613
126.317307
167.607788
67.675140
139.671402
139.775162
148.553436
145.217316
141.260468
120.101395
160.857010
154.697739
140.940384
118.630424
147.129227
144.044601
141.093033
158.617599
142.810318
142.000122
152.038177
154.988602
171.525620
111.712242
-18.295618
138.530060
142.975388
157.200623
172.256897
150.679245
117.857628
140.903641
128.904129
142.376877
164.704010
141.342316
153.202408
163.995636
155.842117
132.616684
156.208282
-18.349554
143.744476
140.082062
-175.384033
148.617493
151.717392
135.097916
130.200592
162.891296
162.129379
159.059982
153.467667
153.687576
143.021255
136.102844
139.665421
163.447006
158.298004
133.494858
155.046356
164.684677
167.784836
127.576126
136.763901
139.016815
157.015228
166.032211
159.262054
129.905121
157.800552
150.054382
131.456146
158.057953
157.241165
137.400375
143.826157
160.178558
123.249908
147.831635
166.674423
137.376984
143.942261
156.175415
147.793396
142.844269
11.742792
-30.562117
-39.500572
142.624588
-34.013428
159.154633
150.189499
140.940186
108.930489
140.375610
-146.806412
131.844254
135.688248
154.516556
129.441452
160.997528
138.332962
140.925797
140.795456
132.347855
55.984886
141.636032
-18.175669
137.491074
139.171448
126.356155
130.340652
166.642349
147.533096
159.407318
153.757355
156.139923
157.525864
125.833733
125.452293
152.074677
133.325256
162.522125
165.018982
105.088440
14.902498
133.526306
150.028030
168.918564
15.420341
161.957260
152.043976
152.081223
-164.183868
160.399765
134.514648
143.676132
147.289658
141.922150
148.462250
115.107468
135.725876
140.611588
18.152884
14.494557
145.232681
152.940384
171.090622
134.557693
133.357422
143.987152
146.533524
155.403809
146.668686
-10.290345
17.176313
25.670410
5.806976
11.631472
-19.354548
161.413712
16.550470
-16.005983
17.569454
128.555389
165.277481
-52.621151
-1.814883
14.063270
-15.824102
-41.810863
-39.520424
-34.613613
-3.266087
-7.045896
152.890640
147.145996
132.956497
135.075516
140.385437
154.638947
137.271347
170.749237
164.149811
149.447311
128.122955
147.345779
151.374237
125.305359
13.148746
-11.044357
-52.179119
-0.221173
33.729187
-177.965286
165.280884
141.551025
141.740372
154.229187
153.644348
164.192215
159.779648
145.114777
117.819824
114.273720
149.804901
141.813538
170.757339
153.645065
143.298813
120.476692
150.011826
150.548538
144.443970
-9.042483
51.433571
1.718056
134.103592
142.070602
161.618179
129.985077
167.020096
160.302734
153.105347
140.947784
154.455399
125.585670
-12.079333
0.374300
-3.827815
-38.859722
-27.179853
25.482552
-18.637493
21.256390
140.567581
142.859070
112.163261
116.128006
140.654358
139.472870
141.161133
138.150162
152.601135
160.424057
127.098335
124.163895
139.794312
134.709351
147.417664
153.998444
157.921356
132.637238
-134.450607
177.718765
141.497528
129.424286
171.261505
126.362862
144.322342
165.124161
134.972992
149.700684
137.074310
150.172012
-157.622421
142.053955
132.873505
143.340012
126.873680
147.477036
171.158340
141.644455
146.275894
17.019266
160.747391
178.298889
125.857101
149.669739
104.073830
139.974640
118.015114
145.697601
155.131805
141.679428
145.689499
137.144638
161.204742
133.000381
161.446198
156.533493
124.734680
141.747833
152.748596
130.903061
164.126129
162.858673
136.897339
2.808886
7.525143
-21.440588
2.833103
-33.163239
149.907333
145.763702
129.476318
144.655853
173.436264
179.826401
166.109940
14.153287
-2.798833
11.710380
-42.955544
-62.028843
-0.027976
-4.174669
-23.478098
19.172329
153.768875
131.966980
148.858093
146.781113
145.339340
156.112122
155.436386
127.357063
163.031525
140.505737
140.800156
149.738495
160.094040
152.463089
108.410583
127.697350
147.077133
144.403412
133.104828
131.604965
-41.885246
-44.528275
-50.908493
33.022881
25.257278
148.417816
145.656082
153.553940
23.151371
142.329926
126.264786
147.310364
138.427567
127.495514
132.631287
138.791702
137.452469
136.530228
115.127312
138.339752
141.897095
133.887329
-47.118343
-23.853231
-47.518044
1.010656
-35.541176
11.480532
-45.411575
-31.881992
135.097931
170.289108
141.018829
102.325043
128.415848
144.998459
131.759750
110.502106
113.997406
139.034149
125.727386
133.252518
156.797806
128.968323
149.583817
162.190216
146.528259
137.979828
159.372437
147.313354
-6.991621
-33.139591
-10.190995
-31.729744
-29.890289
-36.902184
-14.970522
141.075531
153.684235
146.393661
141.526459
116.894997
150.099869
162.168350
147.019562
135.886108
6.923281
-33.223259
-38.101151
-31.214748
145.644974
145.057678
150.961044
129.099960
149.792023
133.159500
145.971329
135.596527
142.387436
126.826675
135.921906
-26.849720
142.410629
150.633072
143.393463
151.182907
126.638519
139.219955
138.351791
126.868233
22.194529
-0.231547
146.718384
159.083679
-3.344919
-43.793682
138.945343
109.372803
167.888062
132.164597
121.289238
158.585312
139.386505
164.856659
160.128281
120.539146
134.924484
142.384491
-44.018936
-53.885193
-20.344702
4.551436
-39.724499
152.137466
141.862442
166.345444
-7.757522
-45.735653
-2.284305
-9.068349
-40.267109
137.722794
113.240196
149.812393
164.828293
158.999207
132.072250
134.962128
167.538254
131.018463
72.813416
139.449966
135.896683
136.235580
130.924042
124.017570
147.193878
160.738953
173.663971
150.412598
163.379059
137.334641
144.087234
163.295670
153.029404
144.209335
132.568832
146.443954
147.124481
143.425598
140.970062
155.805756
154.245148
166.046158
139.607391
137.175323
146.270493
144.971054
159.631531
142.420959
153.768341
154.623703
156.747971
136.277542
144.181686
102.793304
129.658997
127.570534
137.979782
121.207603
125.658127
130.559448
138.564972
145.192734
138.466415
135.221283
124.047142
138.370316
13.241520
-37.636555
-20.307934
-2.467834
-16.991020
-3.464980
39.313499
-40.163502
146.183212
153.785568
160.217636
147.868820
146.712723
150.402664
161.561569
163.933334
163.550842
146.610199
138.266785
154.180740
136.307571
146.533325
150.830811
149.791580
150.345016
133.789078
137.415482
134.272491
119.749290
155.449234
143.650131
125.610069
146.299088
147.134766
141.238174
151.414093
154.859894
156.051147
141.285721
179.053925
151.892746
165.824738
7.861623
47.932392
-19.449179
-37.155342
-38.818439
-5.004411
-13.586961
9.138972
-15.460900
127.671677
152.648743
148.853699
154.861496
161.011078
141.144943
146.498611
14.701898
2.090408
29.714771
-88.635384
151.828293
-178.849014
135.673279
165.011566
130.557755
146.444244
162.203201
142.788040
130.306366
144.529358
139.153458
156.662674
155.488068
-32.665627
142.891418
139.793289
129.700562
120.346848
149.727875
126.201317
128.711914
151.766922
165.674591
-32.318657
-46.885864
-4.996183
-50.421368
-42.256824
-27.310333
-7.248574
-35.831768
153.082993
148.218246
153.418533
134.510986
157.819611
129.365646
162.365662
151.666428
139.000687
-39.761505
15.557264
144.038834
132.854889
138.708023
128.566360
168.240479
135.728989
154.060974
156.021927
172.064865
153.538849
153.157013
116.503502
161.533463
115.972115
162.484619
152.254028
167.084152
163.138733
155.252762
142.280807
126.823601
47.669151
-0.937952
-44.017731
17.792496
63.002220
-19.020500
16.861979
5.792342
-6.582043
156.398636
153.774200
124.434769
-26.164236
6.765614
9.804516
-46.617336
-9.438568
18.849657
-14.152254
-8.130356
-2.864163
9.874640
-38.231762
-30.647249
-25.384502
1.727031
131.488251
135.548508
143.070190
143.901260
148.678085
142.504288
-49.977688
155.490204
148.316132
145.324310
172.884064
154.014328
131.391891
165.542358
166.128174
137.754318
130.533615
154.891846
133.148712
153.523163
145.982224
147.541306
116.460770
136.662964
151.845612
145.470047
118.490036
140.063126
152.818466
118.054581
151.052750
148.259705
130.773285
147.305511
159.131622
146.422882
122.384460
134.766586
148.822922
-69.782600
143.259583
145.312836
159.043961
144.093460
140.359146
153.523056
138.641083
169.419662
33.812702
166.071213
139.883011
148.448471
-43.614616
146.114700
142.575943
112.004402
157.833801
154.333969
150.350891
126.416397
149.103638
158.381516
169.189575
146.521011
137.277435
-44.667599
-6.324279
-38.907166
-17.096420
1.807103
-17.847990
8.429023
-13.091893
6.884529
-42.355980
-39.117779
-36.363476
-80.488914
128.276031
153.669342
142.904099
149.748413
151.182785
157.461685
143.279678
138.502441
138.859253
147.718826
151.222107
134.495590
124.836876
136.221252
161.223511
143.466125
151.578430
152.405670
160.962677
-173.951004
141.900330
165.717285
145.515274
163.429550
131.571381
123.077980
156.313354
135.616272
149.484985
129.591705
131.368942
115.912346
157.998718
166.487427
121.349640
158.087814
47.159668
28.401880
-38.881512
140.066467
138.021149
162.363007
125.862816
156.402863
148.868210
146.768600
161.114090
162.101318
156.571320
128.108032
140.879288
154.671585
155.816498
149.546509
-32.964794
-13.217643
138.573456
-21.754436
-52.856354
-18.974960
142.672501
153.532990
11.551692
25.880306
-10.344328
10.186246
12.500615
156.058716
149.038895
158.099686
-37.211296
8.807296
-29.609726
-27.239670
2.514739
0.277659
146.181061
142.210648
139.838577
169.153397
132.906342
119.777580
143.803497
-44.527885
13.721920
23.930613
-0.998972
-15.927819
49.862503
-38.655064
8.481954
139.441696
132.547836
138.812653
157.776062
137.479935
117.959686
108.296837
171.373398
160.438553
178.147430
138.543121
-8.426041
15.466281
-38.523411
-19.435974
0.675217
5.746308
3.411165
-18.342817
-6.896939
4.862926
145.551575
132.397415
135.043777
142.889648
160.873505
145.059631
142.322708
117.337273
158.640366
145.768967
168.191635
146.584732
147.236252
143.494400
-23.476854
-4.628762
-178.115280
131.574570
119.070816
-36.395412
-15.090778
-39.877338
-6.219211
-4.485108
127.958809
142.788895
142.866241
145.267792
-179.367569
13.294151
-19.026043
-18.603931
9.359458
66.704079
145.096039
163.003113
152.884293
153.039932
156.155518
132.451263
148.999374
154.352570
132.444611
144.450470
167.392029
129.415466
162.026154
145.541962
138.145081
132.134811
128.514648
147.421265
146.608856
154.604782
155.740692
141.486755
-52.053391
1.720787
157.364517
-39.267368
157.483322
154.892395
151.550278
-5.902492
-15.490658
-11.146484
162.889893
151.580521
145.032181
150.401093
145.158783
-178.815994
164.043671
120.209953
157.980225
141.815155
139.524765
137.727905
167.545822
160.926086
122.405289
162.623672
133.010010
103.049629
138.724594
142.949081
139.099014
122.660980
166.186737
133.560898
147.432281
155.960358
-31.149206
161.196808
141.894012
137.779724
32.065720
166.580399
-176.200516
64.115524
-144.864227
-169.078217
-160.200363
-35.016205
112.991554
28.723907
-175.953033
129.552231
141.623505
130.242615
140.442871
152.432800
145.263885
176.358246
148.270538
147.056473
115.721947
121.035835
178.225235
131.067917
112.746834
116.392212
146.919800
-11.382973
-17.616974
94.331161
144.461517
12.810682
-36.415218
-18.020792
21.364250
14.707306
7.181082
10.578510
19.494677
2.967089
52.983780
-26.896093
11.516439
6.572293
-16.412752
155.298920
140.058426
159.485001
114.340187
143.110214
138.197525
153.142593
118.479088
121.902344
127.690834
148.651108
164.400101
116.823662
126.148422
112.909714
29.544903
32.345505
33.120766
26.738695
172.549072
144.172714
151.200272
149.125336
148.023254
145.202606
160.275604
171.209564
142.113358
138.125381
147.698486
145.582993
134.872208
128.718384
141.714844
174.073639
126.522171
156.867783
122.870941
133.124466
151.899246
158.601944
148.065140
178.760605
148.302658
147.381744
158.320984
129.430725
152.291962
147.819870
133.687729
165.941513
141.208176
160.996887
117.574791
153.309784
14.856870
174.825165
150.430481
133.041122
125.180992
162.117920
138.594467
127.542015
151.519760
134.991852
146.726532
138.074387
119.817436
153.190491
138.296844
148.156921
160.517899
159.303223
175.999817
146.508209
118.179039
96.556137
138.358887
114.258690
127.655739
150.248718
54.507507
18.733793
5.045545
142.710983
166.113892
164.572311
153.185501
144.622467
138.132950
12.993866
-40.125076
-7.129070
-29.953625
25.070366
-48.370182
19.384882
7.317859
35.783875
-54.835625
-29.351658
-2.824037
133.082916
128.712448
75.612114
10.776324
-37.723057
-50.629936
0.577430
12.856669
133.778885
155.359955
140.030807
137.730438
117.770897
93.894920
163.159531
160.078232
164.548813
138.944153
144.661957
-23.792170
-8.883872
-10.730089
80.801331
4.534059
-20.635330
144.938736
136.559433
131.487717
142.938156
158.148026
157.671661
129.879654
149.533646
153.634842
155.982391
129.057983
130.339600
135.810669
164.995346
146.852966
154.408173
137.090195
160.940598
59.890381
73.919571
139.044922
159.937668
39.509274
73.722855
176.064621
160.700867
179.619980
122.506317
144.101135
169.172806
145.100891
154.489594
157.870575
152.274399
146.522263
166.314011
-43.371475
15.059803
-5.100119
54.711983
27.452044
-24.426170
125.678207
146.105942
-11.794063
-1.365014
141.621338
147.658081
162.985641
137.810181
130.461197
141.981201
13.957162
115.140167
155.719360
-39.364685
-32.025238
-38.752357
-4.686130
-6.436783
4.071839
140.064606
156.990860
148.731110
133.377579
160.652725
133.228333
131.698395
120.774773
175.534012
15.022193
18.172735
-1.397458
-32.095322
-15.952230
26.571863
10.318315
1.157413
8.915792
-3.503137
-2.148947
-43.400032
127.857033
133.055527
160.432999
132.793091
145.059174
143.093460
160.518204
138.980255
139.734818
143.020279
159.745911
159.168396
145.865341
131.131378
159.939423
146.126160
141.758408
129.954010
173.144073
113.495728
128.543381
148.176819
139.095352
163.111542
122.054245
154.218887
158.134781
103.037544
145.017502
125.065620
4.160572
169.678757
151.685181
138.229202
138.642654
162.952911
156.187103
147.762589
152.194946
134.106583
144.561951
144.797546
151.998672
131.178925
124.178596
151.564606
134.737854
148.615295
154.781097
137.965607
157.744415
158.039520
132.446213
141.382751
166.175964
146.891541
168.394897
168.580582
162.038528
-11.226334
138.246429
139.627335
134.501266
137.174759
171.146759
157.950363
158.925644
135.391769
142.618073
141.108292
162.268829
138.113983
121.167450
114.707787
123.913422
139.464676
45.335361
-3.013828
19.155497
-25.787390
6.861470
-51.995636
11.441103
1.918263
-43.829815
8.813272
-0.673185
-25.153830
-30.085991
127.988983
156.021378
160.905334
146.159668
132.328430
154.441284
136.059036
140.353424
150.761856
151.189194
140.497101
140.324326
-12.333102
-3.456041
-14.223217
-44.855637
3.681690
144.329742
146.194321
148.999176
116.176674
150.286667
-52.174080
6.158165
-47.029617
166.894714
132.826172
152.337433
129.131119
134.183609
143.486237
120.949516
147.796249
109.275246
142.674011
150.168732
132.595673
148.835861
167.917969
-178.933014
135.725693
10.682625
-20.799761
141.426285
148.002823
150.643143
147.122681
145.877701
158.990341
144.163559
-179.457138
-42.655788
146.102051
168.719025
159.447418
161.695526
141.218887
130.777634
155.802200
157.208832
159.584000
125.097420
154.370163
165.712830
166.993729
135.154404
154.780106
155.539383
173.924835
149.870575
150.403778
166.826294
-50.315670
-40.188232
-36.651051
-17.736933
25.517082
-6.275823
-42.019791
148.347397
145.349457
142.834473
161.125961
134.529526
168.111115
144.462341
146.708435
154.346085
161.757629
166.730331
135.405167
118.508858
143.430817
147.553741
148.313171
-21.632555
-2.014894
-28.899338
-40.577736
-13.047933
19.839098
156.308334
136.337616
138.787369
-175.226929
11.901731
-41.787189
-31.963781
123.728638
-9.889207
-45.186192
150.943375
153.533981
161.907959
145.502869
139.439423
142.430344
132.559860
131.780594
146.939774
170.101913
146.576645
141.696854
158.799500
135.838715
134.960983
144.323151
162.893326
161.324661
142.594162
149.442795
145.869644
145.692978
177.354614
135.438934
144.084595
150.470551
141.295563
147.020935
146.368652
148.149902
148.024567
158.254852
136.113205
146.741486
149.011536
165.160553
108.585724
151.385956
152.582520
150.331711
154.699142
143.914459
121.997307
127.111450
-36.152218
-10.528782
144.993546
116.822128
174.622025
147.612427
144.815994
150.811676
122.069786
145.930878
152.711182
174.467621
140.174164
-166.436996
-178.363846
-147.386917
84.884468
24.105686
124.525063
153.674438
148.928986
146.609421
97.393883
135.547531
141.674515
134.683929
100.208679
146.846970
34.502754
-9.814758
-33.446430
3.887208
11.580410
5.877799
-27.084053
-0.516999
-42.386250
-6.318355
-20.342386
13.626445
151.541992
157.835251
136.131912
134.903427
112.534180
113.601952
141.149353
158.271652
146.821823
149.215332
160.017014
122.911621
151.038239
141.743744
141.942368
146.024139
134.620148
109.058365
154.442795
121.795433
138.496826
145.356842
139.704788
123.108635
4.869087
-55.858559
-0.708312
169.071594
135.493683
-179.793457
145.876740
144.757355
41.593590
177.651810
24.640156
-163.987152
-146.171402
178.295761
-140.410416
-167.911819
-143.599167
171.627014
-146.811005
-153.563705
34.236778
-161.187820
154.410019
-156.994400
145.560562
147.180435
165.986603
175.103256
142.173325
146.878815
142.904190
160.959320
156.938843
151.447983
11.971889
19.685078
164.734741
115.185562
157.849091
136.345352
134.840744
153.802689
133.629150
15.258349
15.012335
3.818083
45.233315
-48.494396
-28.559214
-42.641834
141.588043
170.256897
149.457870
140.271362
128.588303
153.863724
154.426712
131.985977
160.156754
148.780365
133.566391
127.915489
129.080643
147.619370
168.249756
146.734161
131.992966
152.093307
135.944275
148.531052
145.829468
135.176437
151.859406
-173.817383
149.727341
118.187813
147.525101
137.035172
82.394836
138.926407
169.876144
147.243851
145.136124
138.650330
134.011139
148.277054
137.941727
164.550262
139.201904
125.309921
-39.621216
-19.494308
-30.540251
24.299232
151.727478
163.796951
1.238595
66.448952
26.353544
-0.123541
22.703457
151.902359
155.137604
112.358719
140.387787
72.347107
-156.167404
19.129930
-156.863647
-153.160065
-149.949081
37.941219
37.901745
142.475876
146.258789
155.051849
148.943741
146.589279
-49.989422
124.895332
138.746490
148.901321
146.481735
157.604141
136.968018
173.508087
128.374634
152.421722
150.572296
120.166679
140.909302
-1.586096
-13.770598
134.771927
149.415131
141.571457
164.828247
143.661041
161.769974
145.841736
133.678085
162.816849
149.322891
143.874390
139.394638
120.404671
126.139679
137.430573
154.447754
136.748077
159.895035
135.889832
143.822495
150.729294
160.876129
159.450287
159.102539
170.744003
137.640503
149.979919
143.275787
166.539612
123.201263
165.410309
128.240265
154.582260
146.837357
155.842148
153.574387
139.354874
146.486877
156.291794
139.203156
145.487579
162.850174
152.792282
149.078079
138.583878
115.717087
143.964600
125.737556
179.889847
13.902544
-7.523187
-41.524094
24.784386
144.777161
143.970413
147.655151
133.990356
149.905396
113.475471
13.961564
133.188141
126.908791
152.135681
174.596176
170.702652
134.016220
163.121078
1.002492
179.205978
138.012619
115.182190
153.485992
136.265503
126.785049
132.721207
146.824554
148.745331
152.903671
159.995316
133.965073
160.899796
120.446609
149.880539
160.731567
143.148926
133.658401
124.350197
165.820694
160.045639
171.733200
152.351334
136.828796
165.261383
136.934280
144.469177
143.299515
120.417320
137.322418
-14.984715
-39.977631
-45.799500
-25.375898
-23.489796
16.378681
-13.361203
-24.687433
-16.659258
-24.546148
15.308695
147.081177
149.919037
162.500839
153.579346
173.369797
149.355850
154.590164
146.361450
141.803055
121.485207
153.724991
138.252533
140.278961
154.078918
170.209015
119.507172
168.092606
138.021347
159.972427
149.558441
135.741348
133.469406
144.885666
127.247017
140.937531
151.936111
134.714783
124.394241
138.962479
155.750549
107.541222
169.266876
166.205963
131.914047
145.506348
128.014191
-46.597260
21.156607
-28.627424
-3.382867
-7.492319
-0.312160
-0.034264
-46.276657
115.787849
147.617859
12.753353
155.855637
144.119995
141.287704
162.929672
151.292786
17.301472
36.704090
36.214176
117.893173
134.870163
133.232910
178.612793
126.824257
128.655975
151.237228
139.669617
-24.713398
-39.009068
-40.611210
130.668121
145.089828
133.339859
128.100159
137.366867
157.186188
143.814804
119.012627
167.062973
138.895355
117.544174
150.304825
-11.735776
-29.531652
15.976839
-10.996174
-40.350597
145.010971
151.490082
148.157211
137.730560
160.210861
16.689810
21.937582
-49.083752
5.679822
135.510834
137.599106
144.951538
162.123245
131.170258
119.716476
137.246475
128.666763
141.060944
-38.147255
144.246124
-17.890104
14.905565
-16.800484
-7.552163
-11.909412
-34.304199
-22.842237
-44.938454
12.915671
15.306238
12.423829
126.152985
11.331101
132.654694
-139.109055
-141.630692
120.773895
166.450699
122.530991
120.075905
151.583527
174.340347
125.073486
149.574280
120.756699
132.977493
150.648636
144.191254
160.804749
141.356781
141.749191
152.530594
143.204514
135.703247
134.629807
175.380768
154.112167
154.781906
151.671173
142.362335
120.440109
-20.539890
178.680176
155.716034
140.458191
123.985275
-33.256512
3.186842
135.251053
138.914688
118.521713
144.466476
160.018112
136.642776
144.541428
158.279007
156.828476
141.485825
113.451744
116.851372
161.147705
123.618935
130.519638
142.505066
148.346252
138.375046
154.586716
137.808594
148.971359
152.967651
148.737030
156.069855
141.557053
155.417496
5.449278
38.037849
-167.802948
-157.310593
-146.844711
-142.137894
144.693451
-157.603256
-155.804581
-154.995956
-179.916061
-139.857605
-162.972137
43.041409
73.325851
-169.954483
28.093016
33.727444
-168.533920
-128.460327
-126.898476
20.349663
-168.249084
144.218842
141.364868
146.614532
-0.312787
7.785530
161.028503
138.189362
143.309280
142.703201
147.783524
145.917862
135.792084
145.944702
143.930893
45.720654
136.394531
158.738403
142.856766
147.145660
162.939331
125.645706
128.981293
124.573708
164.386551
13.574685
18.830582
-44.968956
-8.805065
14.193859
19.157255
2.600378
12.829720
144.818039
25.806938
-20.211639
-18.211588
11.225650
155.613373
157.826965
140.405945
-178.168152
130.119751
150.681488
144.386459
159.753082
131.368607
163.498001
161.225601
141.441055
132.310074
169.211548
131.872925
136.591202
175.947296
150.929581
159.118668
174.160400
2.178795
-45.257553
-12.675428
11.388421
19.010164
-42.178185
142.120392
121.339821
9.179950
-38.901909
4.745366
-17.806137
-41.109680
15.310120
-16.876501
14.751831
17.914701
-42.899956
26.867552
-7.006615
3.732083
-36.906586
-42.977573
-2.157310
-38.757244
0.978788
38.277920
150.401627
132.342087
131.533707
135.219131
136.131378
158.789383
176.061096
154.228607
136.516922
-19.960522
-7.123867
-43.799335
-28.150869
-8.553889
-52.411190
4.475665
137.119370
106.880913
146.239395
123.219887
125.584045
163.206177
144.341766
162.900009
-146.646881
170.960770
166.222610
-178.366714
25.259935
35.164616
-0.232390
20.218676
17.658903
-177.189789
-138.237122
128.680710
147.926727
156.373138
158.818787
167.996002
165.113373
111.652466
145.716232
157.125519
140.760269
151.310501
161.006363
147.109650
144.443008
149.945587
140.848755
-40.715935
-38.664375
7.184059
17.123442
139.117828
142.029694
136.749771
151.733078
146.502090
135.092331
12.690019
-26.730686
36.707142
160.674515
134.816956
122.486092
122.852463
128.986176
142.724289
151.576584
144.862579
160.658646
146.091354
144.091263
156.946899
151.162811
149.821045
131.234421
127.065338
40.035423
-3.094526
-45.155315
36.546955
-42.854069
-40.465366
177.429825
148.887512
118.433113
153.150604
151.655823
6.774218
137.348267
154.247116
137.970215
162.367493
159.510727
169.961823
173.270309
158.665665
140.027252
141.360794
130.323074
141.730713
153.416672
133.074081
142.490219
160.768341
113.312325
131.601837
154.222214
159.195953
126.512772
163.432632
125.117409
144.003159
140.621613
151.770355
150.635422
128.360092
148.797531
131.424881
151.602127
164.832916
162.105453
-178.240295
136.379486
156.351974
159.498962
138.508621
142.138199
146.624588
11.934937
-32.691750
7.375253
11.955957
15.605845
41.552334
-45.498001
-29.206615
16.233768
-51.510353
146.321915
128.045944
129.253769
136.837845
140.891953
174.214279
156.535385
154.706039
140.155136
109.839363
175.720245
156.862183
159.903229
131.128372
146.200333
134.696014
11.348174
-22.934427
160.328354
124.830032
154.692703
122.533600
156.383392
172.869965
131.802856
-30.144110
-23.075596
9.828473
1.286944
-41.559589
-21.511881
36.583870
-48.207523
157.534119
151.462387
130.737305
131.165085
9.297833
12.761209
9.463380
23.460047
-43.464584
-39.427097
155.227310
146.657944
131.271774
128.421463
118.116875
148.088501
137.097458
168.224045
149.636887
161.064178
147.763916
147.394730
145.143417
129.611145
129.099426
166.796646
161.004608
156.379059
155.215225
151.019714
139.463333
147.036102
149.141373
156.808060
135.676529
149.326721
149.857040
161.691788
146.377518
159.283142
147.367966
158.482513
143.234314
131.262589
-29.831028
1.085885
138.245697
136.085907
151.210709
126.858925
112.322540
132.442230
160.038696
148.226761
179.810242
-42.916798
-167.245010
133.515671
133.298279
130.399277
147.345276
142.490555
131.661942
140.880997
140.269699
144.882339
154.407364
35.715607
20.581470
132.185120
137.146088
160.976715
150.755890
158.779800
155.750824
162.574692
132.028427
176.593536
127.197647
138.853607
144.252396
147.736771
149.851212
139.318069
147.636658
159.081223
159.383453
150.578690
141.037094
133.809464
170.134247
136.692703
132.659088
142.700455
148.303040
69.623077
57.769001
-2.154405
131.292709
134.935715
-33.479404
-46.043678
-27.500237
-98.427795
153.558548
157.554092
133.714874
120.729187
158.340607
154.157455
138.474716
124.270241
146.764053
150.628128
136.688095
156.058060
135.792267
147.784851
171.722290
130.129745
156.559311
142.200638
142.986008
167.763107
148.939392
42.796566
148.235931
107.686676
151.149612
121.919144
166.401779
130.133835
157.408401
-178.739929
147.111923
148.920898
161.149918
177.519424
147.726669
154.141769
22.623938
147.029922
124.960533
134.294601
130.998901
131.614182
134.121750
147.940338
139.565720
132.031723
141.388168
122.363815
148.188416
148.683594
105.928833
152.129364
140.821442
149.864670
144.516220
125.665199
152.648743
147.390686
126.986595
158.049728
168.433578
149.461716
145.128113
143.995377
145.635712
5.541568
-18.927269
-7.112815
142.690704
167.360825
151.393539
162.603043
148.276428
129.846588
134.561844
137.534332
131.690338
172.912247
111.284431
154.675049
130.937500
133.104309
18.395128
-40.924393
5.147155
11.898966
108.009384
150.205078
144.402222
151.951859
133.470352
137.127991
149.757599
123.948799
169.250839
145.989502
112.377586
134.073624
151.626114
155.612732
145.064346
134.406113
7.685896
-9.474008
159.095306
159.046280
23.764311
129.070938
133.897720
150.654541
149.521194
161.700516
138.598938
126.741676
134.301071
157.803009
143.268738
136.811066
143.528900
116.496056
0.417778
-35.633255
-2.555658
-15.707397
33.872761
10.120359
160.575546
147.283234
141.612427
121.341553
121.531845
142.601730
132.891174
151.344360
3.007196
21.017511
14.350119
-96.630539
139.099930
149.393402
146.261108
158.432205
116.091339
114.225784
158.110138
135.766724
136.619324
-22.926687
-6.076993
18.876488
-7.397992
142.810471
135.219208
147.634903
144.212540
95.789276
149.678909
93.477127
156.340836
143.456268
167.880661
136.491928
125.843414
153.749054
140.572342
176.320374
129.222504
125.212593
166.636887
139.918030
131.514893
154.657852
167.936508
158.281952
146.986252
164.991623
-15.844066
131.611130
140.904358
168.066376
135.596207
138.935318
122.547195
144.362564
-7.069771
33.745747
-9.388392
10.084379
16.840231
-2.749867
-32.255428
29.853003
-39.091766
-36.762897
40.246197
-40.792393
-2.303418
142.743057
-14.723358
9.731548
-47.094280
-31.805878
-32.685886
27.968256
0.229850
-47.761410
13.153325
96.676720
144.463638
166.707825
156.866638
151.719971
146.075684
169.128448
134.096420
144.989944
147.910034
122.361275
143.810455
161.746109
157.362869
125.041946
117.024437
169.047913
-173.090210
143.590851
131.146088
141.387924
157.628006
148.064529
158.332321
139.336639
132.804474
7.839871
29.370991
7.674270
-10.560208
122.864113
159.380432
164.535522
160.486832
155.469360
134.276520
156.987350
134.949371
-2.896108
163.879257
153.809692
149.113205
158.482620
164.934479
-177.632126
138.274536
123.582909
119.071449
147.542816
139.928619
138.741837
145.762650
170.757050
156.102188
138.689896
154.659851
149.579025
154.861877
138.415665
120.997040
104.942780
171.092133
130.595718
147.006348
-60.478100
33.161278
124.328026
165.778580
151.466110
148.812515
151.607513
160.668823
122.082344
140.729675
135.167999
108.767632
15.316352
143.605194
-156.469910
171.634995
-150.184753
-156.112183
-177.736176
-157.068420
-147.071976
101.634743
-133.836670
-126.298302
-156.607544
18.553875
-141.976624
-171.535370
-158.709656
-172.789566
-157.679230
126.281815
39.796482
36.125130
175.200882
112.325294
122.090065
147.090897
140.851440
117.334816
158.376465
120.658806
145.879181
158.612427
166.571075
160.014236
129.555191
153.290863
141.060806
145.675995
99.569206
143.638306
172.238800
129.993515
102.612518
-1.885748
-37.765877
-12.213367
29.821352
155.855347
130.079803
154.376221
146.961838
136.537140
145.832458
146.953064
178.775223
139.923111
148.420029
150.469803
161.569565
139.184982
147.154877
138.906281
127.516853
155.652664
150.956604
154.228149
17.658733
-12.572939
159.338501
149.074951
147.894409
145.684158
133.751495
-16.510803
165.030243
136.752457
0.614530
154.750122
125.805954
143.151474
153.997772
120.529175
168.492722
151.970535
146.825027
135.591171
141.755051
161.873856
151.990677
128.630356
133.769455
159.430069
20.826645
-42.555153
-12.015291
18.901543
-35.510128
6.946671
143.288895
133.292114
139.418243
2.239745
15.606949
9.441421
-45.000080
8.053909
-4.420313
-46.698929
-22.969421
3.168112
-41.543716
3.704700
160.924683
152.470093
117.702896
142.585541
155.055374
145.168030
128.316177
145.125946
147.021317
138.677216
170.478989
138.799210
168.761581
-42.646149
-6.114780
142.424088
137.301254
155.623047
132.245514
173.747101
174.684036
149.419510
123.920921
39.408733
175.571854
-162.990250
-167.453476
-177.990631
27.388475
146.106583
-41.639305
-43.562847
24.394281
-36.781921
-39.067001
-12.674089
-15.881374
-6.676322
18.685001
-7.539628
-13.792875
7.622000
3.988505
-25.108374
-2.315706
-41.830315
-44.336704
151.673172
147.912354
114.762566
144.771118
164.019196
157.367996
140.387985
169.907913
146.915878
132.806107
144.333481
152.608139
131.236038
171.519531
158.101547
120.997421
138.223816
142.581757
144.867493
147.463623
162.861359
152.032639
178.214783
105.136375
152.195312
134.967834
154.294342
133.652008
145.234756
158.896271
150.862564
126.161728
139.892731
137.830185
121.759102
136.294632
149.416153
147.093109
137.430450
10.902012
156.247559
154.614426
9.555140
-34.764290
129.257584
133.691650
138.018692
141.777039
112.982872
150.753113
146.233658
147.077652
111.605286
143.557022
144.078766
144.208160
142.204041
156.784821
126.180496
85.467606
144.500702
131.452255
139.476761
149.903336
120.534882
142.255920
-17.933046
-20.822033
20.745567
10.578342
149.086960
140.716919
162.313446
150.363663
140.465363
156.054764
149.874252
141.796112
139.288086
-177.468185
117.060638
125.719543
131.018875
109.340263
151.196640
137.423187
143.547348
146.026642
115.734421
146.085037
148.195114
163.009567
136.501816
163.927246
151.556351
145.386154
158.481293
145.683563
122.455589
152.897903
165.896591
146.989136
146.942673
156.536194
157.186569
115.870972
162.453217
139.884232
172.920380
149.865906
145.908493
131.228195
161.006058
152.521042
149.049744
-175.284973
108.516136
161.639099
146.869751
132.185074
144.554504
148.341614
168.272537
137.879730
150.572189
120.289024
151.599915
145.722763
127.705505
141.575867
127.881088
157.992081
138.926071
149.709534
144.107315
155.006409
114.920044
133.449081
169.537186
30.307398
29.450129
16.312086
-130.246460
-152.484406
63.832062
23.826895
33.118736
-151.592285
-137.912247
28.799656
144.165314
140.792191
142.127365
163.031128
152.632446
131.929871
-17.212564
-35.631344
0.607163
82.546387
-49.493835
-2.093122
-5.764154
26.288538
3.532746
11.484408
6.933105
-14.202882
6.798811
10.954451
-0.876033
-12.414984
15.602594
29.128904
-11.010005
-30.032572
168.998520
131.984909
-1.916221
-0.601984
5.519279
-51.472851
15.966961
-5.155143
9.736920
22.380144
-38.127785
28.592678
133.754364
120.022209
141.235886
156.218414
140.372681
149.208694
148.840683
10.516851
-2.810697
12.549951
-0.843255
-30.097452
23.375200
116.547707
129.021088
133.983063
133.675186
131.104004
126.392563
147.445160
165.645142
119.602081
138.227524
114.171745
137.189819
149.372665
148.423203
129.818054
122.393570
133.487701
144.391754
132.448364
141.303604
124.507553
138.590668
133.434616
114.737747
156.877518
146.052963
139.030884
152.295547
134.159256
137.504181
165.949783
115.861664
-42.613297
5.447012
-12.439788
148.151581
-7.241885
-1.745179
-40.175602
15.216145
123.922127
154.601349
143.940201
127.602463
147.347549
145.438461
139.074219
165.534485
-39.951641
-32.141907
121.774834
128.967072
19.808182
151.174149
153.613098
147.260117
147.043243
141.905197
141.101730
175.395111
122.824249
135.740005
149.900742
145.939987
130.120346
140.637207
123.518661
153.110535
160.485016
-41.344986
-21.397308
19.190727
-39.849304
-8.675978
-57.676456
3.473051
145.158478
143.292313
167.003922
171.419159
118.778824
157.916534
172.931534
146.917496
171.671341
169.230743
167.715302
139.776733
146.327713
141.553406
142.337311
124.775597
150.034256
15.344989
-26.172226
-10.281491
-45.960487
-30.102022
7.801296
141.051315
160.759659
150.475418
152.960571
116.537430
145.093307
145.613464
143.897583
121.970291
164.676392
147.940735
147.006012
135.293137
146.222427
156.823318
147.796036
151.029007
144.951691
173.582703
140.745972
111.353111
140.117355
144.122070
133.729584
131.940979
154.078201
162.369415
120.198921
121.815216
171.312576
149.766586
139.725601
160.645828
152.327667
127.744965
145.467010
-47.480953
-51.020939
-34.074642
-2.996566
-25.515926
0.541041
-25.607191
-0.263187
-37.052570
9.994676
-43.711536
141.586548
109.365906
150.620697
161.799774
117.954559
-7.362766
2.009739
11.159779
-26.260157
-55.386536
27.341215
-1.118201
-26.358875
132.689789
137.764664
146.091812
142.982056
111.741417
152.759644
137.173309
13.407852
0.522645
170.327148
148.354752
171.777283
123.881989
155.721237
-179.097992
138.618210
173.599243
140.507004
146.048553
109.499153
-32.372242
-14.227149
11.099396
3.266506
9.996309
162.182312
112.478058
140.307037
141.749771
144.357101
150.696365
133.737396
139.505875
134.108597
131.594910
139.773315
164.140869
122.030037
143.854477
130.293549
152.518906
-37.025513
42.799252
-5.953085
-39.826042
-33.643051
-43.307644
-30.416002
134.025925
148.828125
127.663849
-4.032403
140.774231
134.007507
125.948425
-43.434166
-16.524281
-3.887258
-0.148038
-44.032463
0.241474
127.305878
167.986725
-33.914333
15.275196
-17.251070
-25.330015
-4.568704
-37.320553
61.560608
-18.675392
-42.988529
8.244383
16.248215
52.048725
-105.288010
-19.457394
-20.840307
-36.834309
20.898077
26.861679
-47.286057
-51.634220
-13.347777
-11.153266
-0.761561
-26.037973
-43.986519
-5.864578
-22.781107
-23.782078
-55.726921
-23.352283
-47.985706
-173.830093
151.778870
154.913269
160.253616
156.003494
111.554016
-159.690643
124.593887
147.996780
159.024521
143.365936
130.636642
152.968185
174.183975
129.027802
134.023743
175.718643
137.421722
144.329712
140.873215
157.722092
137.800507
145.553711
137.114944
160.854111
136.855255
157.823578
130.152023
120.442322
116.866730
131.929092
114.798851
167.405396
124.958931
9.537988
-38.072819
16.372784
144.340134
147.782761
-9.502660
-47.488640
-29.330296
-1.084081
-39.866646
137.396439
-42.594913
26.035982
45.441147
-13.469173
128.731323
151.412170
174.464020
130.796509
154.510925
164.318558
139.024918
149.013245
0.387149
-12.441674
8.957913
-7.750460
-103.967728
125.877495
72.256195
126.788879
150.486420
176.714066
112.726822
146.079300
-11.305452
132.052017
147.824875
138.059509
150.556015
147.263016
156.496979
142.651459
152.828156
153.363800
147.295319
143.351288
158.299210
173.308380
147.426819
134.223892
148.648727
134.130417
6.119780
157.999969
137.236328
174.351105
136.061890
134.241760
146.924942
0.662638
137.201874
145.046722
146.985657
150.394714
21.386972
33.565903
-0.381549
55.810844
133.148117
149.762955
117.735298
128.054718
143.599060
146.507339
144.105743
132.057083
119.701393
133.208389
8.511631
-36.649532
115.244957
141.452530
159.453613
141.339859
142.209122
156.843246
134.491470
145.307343
129.745071
125.219246
160.032013
158.839813
177.854691
155.942520
129.788315
169.081589
138.298050
157.272400
139.545807
124.591972
149.166031
164.790573
156.952148
142.492020
150.030914
147.853592
155.724594
150.494965
138.309769
146.880325
165.919937
140.404388
146.923187
133.878769
167.924805
152.607407
135.023300
130.562393
143.248734
131.500702
131.297897
142.032089
118.998360
10.311908
-43.221840
-29.088463
62.218327
34.349155
-52.821854
-45.022865
129.032471
136.337341
166.746094
-171.693222
142.364105
134.797241
135.192413
145.031906
145.782410
117.666351
141.637131
-5.927743
-40.818146
-11.141060
-11.524373
-50.352280
-3.888970
134.732300
144.457153
140.087448
158.706345
110.563820
138.020447
145.764709
156.724350
-171.628311
145.927536
164.576294
140.944031
158.286041
94.639801
144.008392
168.469452
134.701187
148.162979
159.240982
132.853912
164.819672
122.004456
141.151596
132.209900
156.049545
142.462219
127.998627
175.117203
140.963455
155.690704
171.483780
142.357941
161.076248
138.253372
142.418411
151.095993
120.634956
163.945740
134.746857
154.552643
163.436371
148.421188
128.698685
140.215179
147.982224
150.129318
177.580536
139.050964
145.941132
-179.812317
143.491562
156.145569
156.536209
152.546143
135.491760
173.947296
123.713219
152.784683
147.719742
139.629761
149.349106
107.595573
149.406235
146.003784
159.327377
145.414291
177.572784
107.682762
125.060852
107.691170
151.003967
7.347747
65.846275
149.087982
141.522308
156.536728
143.791245
153.643600
137.983932
141.397003
151.546951
158.912216
159.531357
139.112717
161.713989
112.015564
150.268600
145.928116
155.268616
136.918289
144.574799
-165.180862
136.925262
106.490074
146.258560
137.889572
161.703491
138.046417
141.888824
152.527985
145.080383
12.443085
-47.132378
-5.911982
27.348679
146.005936
123.823990
156.940536
133.414337
-26.115175
-38.603828
15.173707
11.667851
67.892944
0.411645
5.033882
-28.603031
9.453010
12.252645
147.373871
130.677032
158.264923
152.947815
147.042297
166.054443
152.844055
136.716995
146.847397
123.174889
117.182915
146.349960
137.003418
140.909424
133.417023
115.490211
142.895065
131.570389
127.201080
141.663086
156.864090
158.835266
151.589264
143.575073
145.217529
159.855957
142.547958
150.611877
141.849777
145.854813
131.450226
151.555252
146.566666
153.187714
134.985901
140.241257
165.449997
129.551575
146.252167
153.563522
153.494843
137.192108
152.590057
147.741150
165.254730
155.755814
131.620132
139.615479
154.066345
138.629639
162.177979
145.772430
147.733536
156.306870
-37.859791
16.316694
-24.482697
-46.192684
169.262527
143.326889
145.609161
127.272316
146.037384
147.040009
131.008926
150.461884
156.753494
136.572220
149.702988
141.431931
136.487457
147.016693
126.244812
122.931160
160.692642
159.033890
175.717133
136.834702
149.357819
153.979874
108.905678
160.760834
177.980927
121.979607
10.196552
3.991499
-40.817394
9.456149
165.102036
152.991318
92.269493
137.061874
138.538132
130.608078
122.679039
163.309357
137.301498
125.999474
165.149353
125.770676
133.941681
133.195404
147.696747
143.731522
148.181595
151.204010
-30.792707
17.794071
157.662704
149.240448
159.650269
19.895674
27.757998
-11.024391
-45.120010
7.960106
4.896370
-28.039606
2.546682
-9.948427
13.706262
146.633606
146.270401
127.613869
141.765472
151.511703
168.318939
147.490753
137.076355
129.261520
115.932472
151.448654
12.061139
130.684326
115.140671
-179.730194
121.648613
154.225906
149.764709
144.500397
144.264816
167.137146
149.099274
131.671249
139.672546
142.443634
158.573364
152.035828
148.827484
145.742371
130.813492
163.904221
114.423515
141.850433
125.097313
153.103302
121.229485
-31.453526
134.272873
-31.169113
-7.161468
-50.041138
22.502304
-33.325424
151.890701
144.671738
149.578491
146.576859
157.739014
144.456390
156.539429
126.547035
174.700836
144.341705
104.128334
153.821152
105.179527
123.168961
110.423965
109.529350
93.422981
152.476807
169.490097
157.373657
168.594177
159.032791
146.842484
129.166336
142.844604
122.762451
139.421753
153.036697
154.291855
132.098709
149.933105
175.329559
-135.546097
153.842621
145.260086
155.314224
141.641006
150.809586
146.432083
140.249481
160.347519
146.022614
138.608078
131.357788
137.001480
172.555328
-37.214119
120.971443
177.694794
152.183914
156.958542
161.539597
174.393906
151.732437
160.591446
147.483917
137.361389
130.326675
159.772568
148.945358
-28.437672
122.338242
166.696167
-11.392243
-35.957848
-0.321425
-7.802403
128.307816
156.469376
155.691833
169.890167
-6.477142
172.232178
167.823929
139.107513
162.129349
137.673889
150.017609
159.857330
129.396530
-17.770107
37.033192
142.137177
152.436966
143.010223
138.242310
133.953506
124.030914
155.260101
148.170120
145.222900
148.116760
139.344650
154.893997
137.538589
130.860977
144.638718
125.498848
5.937094
16.242392
9.029111
-0.814694
-51.892387
23.109285
-29.363884
-41.496380
-7.999369
120.611023
142.368774
150.154816
132.041183
-36.707397
76.330414
16.349033
-43.679535
8.550743
4.829131
-44.804733
-4.005897
129.135956
121.216484
146.192001
155.060791
142.205261
159.680725
115.296539
161.560287
-1.539768
-45.084190
-4.855670
124.949356
123.174980
149.316696
150.898376
118.400284
144.890060
153.359100
112.981216
3.174532
152.411423
143.225296
146.590225
142.761307
150.814621
145.208252
152.196960
109.871872
145.044174
143.251022
48.823414
14.046367
-27.299360
137.422440
154.149124
141.633575
136.744705
134.623367
135.588150
156.996841
161.897675
7.255446
11.017066
-27.751757
-26.680176
-5.122581
-28.506079
-50.176891
7.781647
-28.025938
19.132317
9.865815
136.550964
143.496048
164.173477
141.883621
144.586334
156.231110
152.760147
165.823410
174.581696
123.297462
141.489960
24.311968
11.108935
10.495669
75.705132
155.638168
162.489517
150.844238
155.063507
167.978134
147.513626
147.272614
160.915558
138.654175
142.317276
145.892776
139.053665
132.220871
110.417854
149.741348
145.597107
164.606842
143.951874
153.188248
151.913483
175.138840
128.680710
165.311188
158.991302
134.093170
141.388153
153.176865
140.516891
122.981087
159.275131
146.497604
142.437469
154.650085
161.318909
137.356812
148.887482
126.176292
178.055176
146.293686
162.771805
161.703949
155.733185
145.013077
154.343536
139.418884
159.725098
127.453262
164.726074
149.384552
151.645264
148.809982
112.121834
136.144547
158.500549
130.345749
159.110291
150.288788
163.101028
142.066864
143.194916
149.220642
158.135147
147.047531
-13.212653
53.587879
148.674622
175.719696
156.875153
127.783806
-28.865795
157.487259
162.864365
-176.817459
146.073471
128.906204
141.132187
157.347321
147.186325
127.847504
148.583405
164.929291
123.570671
133.000366
149.284653
166.666565
138.674286
137.497391
158.883301
158.260452
125.578812
144.066513
159.074432
-27.508801
0.167859
-15.044721
-5.405118
6.509394
6.206051
-5.830858
5.047719
-32.105148
-31.332880
1.924171
-36.937416
-6.219810
-43.933964
-1.137116
178.658981
-10.078467
-12.600333
-84.620735
-25.771889
-41.909214
-69.411903
-3.240813
0.519641
18.694080
-6.899839
17.258875
-39.375080
-42.126282
-42.654247
-17.394243
150.605698
146.958176
-3.989585
7.236573
5.853002
123.528923
132.862976
165.147049
152.573547
146.359772
152.403748
140.589386
5.167860
13.874389
-49.624710
6.297810
-35.938675
6.488454
5.826621
-3.069372
8.021866
-11.777075
-8.671268
-12.353662
23.665829
-27.509638
0.733820
-1.737312
-10.418146
153.839462
148.427704
143.100098
-43.187313
-43.428650
-36.110382
-34.928925
3.990616
-24.703161
12.079806
3.360627
3.056077
-58.246445
-15.367156
20.766777
87.430573
48.979774
-1.324560
-34.269421
172.855972
149.802414
143.969254
157.131073
160.285400
151.048538
139.407394
146.993973
134.730988
160.010834
136.631317
173.103806
23.126890
8.123494
32.382214
-42.943108
140.633713
134.611115
153.216873
75.094688
-155.653717
-127.343681
149.684830
129.343994
155.324921
142.885345
113.042244
148.493225
121.060646
138.274567
144.206924
145.618820
145.504898
164.927521
3.418676
14.855471
6.023563
13.440347
128.050293
135.393829
143.794540
134.387192
162.186722
149.984833
-31.201641
1.467538
66.602165
120.762413
145.614578
120.679138
139.329681
131.143021
173.025253
59.381096
141.419907
-9.237461
-41.287125
28.266541
-16.776932
59.224342
-8.359520
2.526464
-32.715530
-27.269068
5.112474
17.259668
-6.018778
4.608277
118.145477
151.341309
160.855972
129.094604
141.516037
126.540833
135.484558
23.305483
-34.167221
-19.145420
-23.247244
8.202002
-20.050055
-46.983429
84.732559
122.635124
169.521851
141.711426
130.578262
117.603287
140.382233
154.801651
136.236679
146.619370
118.987534
155.316315
135.019394
150.980988
168.305771
124.953125
147.587921
131.177658
5.735178
11.123496
-43.636868
130.321869
144.316254
167.636581
142.204117
156.443604
144.696335
137.153900
123.696205
135.091064
107.520470
-25.842607
18.680820
-44.466789
-43.807720
-0.761047
-13.431734
-8.430560
-38.504723
-41.179203
13.134207
-3.122300
153.662186
127.087791
137.309677
164.621780
128.066513
135.345657
-18.577494
-7.935482
-42.481262
-21.729782
-31.000748
-4.929905
-3.683764
3.691039
8.445850
-1.270878
-11.649785
-38.330471
146.028946
135.198578
163.455948
174.661911
136.081482
119.651413
149.741837
159.792419
147.249725
152.657776
140.381256
150.687210
156.156342
157.129532
149.529984
151.812988
147.187180
146.170883
149.531342
128.910339
143.722519
126.410156
-17.431652
148.641190
156.413147
131.678116
158.002289
165.857269
132.940765
34.052410
157.605667
145.366623
130.308121
126.596199
134.418167
149.456711
133.581589
106.948433
136.791794
108.192253
148.000275
141.720596
140.064041
142.248505
166.547882
154.406601
163.430084
144.731369
138.214554
158.018433
156.301300
71.743538
132.424210
121.802345
159.992813
137.680801
146.006104
166.658493
121.826714
145.238998
-34.284149
-45.981609
5.061828
-6.252725
-59.191448
-44.800976
-47.797272
-43.922600
64.706078
-30.067434
18.100590
11.226071
-10.512828
-34.357826
-8.537158
-24.064682
-20.174725
46.001717
-34.607952
10.569093
36.365368
-32.137104
10.001738
-11.749385
-34.337006
-14.681981
4.584283
140.132080
155.749680
135.121384
116.665169
152.941086
149.626923
142.962860
145.129166
138.073837
146.129623
155.806580
150.388733
154.110931
138.936417
156.400269
136.242233
113.969658
147.754807
140.479416
153.913986
142.765671
151.619064
138.964005
168.683090
134.840118
130.927200
99.439507
156.273132
150.444031
154.481369
129.271057
174.866562
161.641769
141.374222
137.138046
162.769226
119.746269
135.641296
144.079590
155.316833
175.157898
146.426743
107.690193
-0.507449
1.781361
2.817723
-5.904650
137.443649
104.822144
143.312347
143.664124
148.037949
140.449768
122.712746
-13.115407
4.427663
3.465997
118.939102
124.112427
146.357224
158.170776
156.589859
144.520355
127.378159
130.139923
150.558502
159.062454
130.776794
176.179596
175.055573
135.295105
168.917130
146.901382
116.366608
137.333939
132.575607
119.550323
145.640976
156.289169
141.676758
136.965622
149.376282
-161.861099
149.054733
-161.221924
154.321243
111.200394
140.431396
158.134491
140.601349
158.129349
116.497040
110.702354
133.551834
168.733871
132.506454
147.071014
4.232303
6.267758
-44.711876
-0.667346
-94.094627
-5.570984
-38.816322
-41.843086
-14.521931
-37.805080
13.446150
147.906876
146.806931
123.460785
149.138565
17.639393
123.151886
145.006866
145.981934
151.737488
150.126907
119.567116
128.274902
134.566895
152.031509
144.167557
160.990295
120.854973
144.523422
151.979446
7.110609
6.103774
10.661048
-23.114555
19.316166
8.608591
4.820483
-47.998928
161.413010
147.257172
127.641655
178.847824
165.817764
149.167603
147.530716
153.123734
3.364645
9.725647
132.163986
151.857635
122.050964
124.134560
144.575912
162.072937
153.327484
155.323898
154.701691
151.850754
142.185059
147.988068
132.824356
149.798111
144.415421
129.848511
167.962784
129.922943
141.048660
139.297516
159.202042
135.867065
3.002375
-30.125641
31.442736
139.091080
167.747116
163.289841
19.079805
-14.207056
-16.474812
-11.394905
-35.610104
-77.344383
7.009442
-15.887250
-42.501411
161.636108
109.855865
109.233505
138.279785
126.683868
138.741104
143.289078
131.261520
150.544922
135.648346
161.088058
145.510925
148.647232
131.983597
145.678787
107.972031
-35.429253
155.131912
7.343821
7.779326
23.503595
-62.023537
-14.700591
-8.033823
5.159967
167.391739
154.794159
147.546173
127.599731
154.112137
160.297180
157.583817
-170.121048
158.744400
132.916916
-20.811510
13.216747
-61.645813
12.423018
14.655388
30.876291
156.927322
157.318832
146.396301
163.105789
157.666412
170.219193
160.300293
-152.394547
130.077637
145.727173
124.152206
112.405380
117.966759
123.313332
145.373306
134.420547
145.322906
119.618790
139.715485
163.711014
127.782303
142.616745
147.875137
138.487152
164.193237
157.426010
159.928802
137.609528
145.293045
142.758163
156.539993
142.256195
179.348373
160.713730
115.565643
145.643509
110.695084
164.017593
168.037506
140.494354
139.569885
148.345932
159.823517
136.027191
151.437958
148.154999
133.304733
136.610046
149.213196
137.046890
162.415222
138.920105
129.102509
156.829041
156.875015
120.530266
153.504196
11.920330
133.869812
142.076263
139.672745
135.100159
139.508881
162.349579
161.769714
134.242035
136.630692
110.604713
117.595932
153.517181
143.251266
141.462860
145.579956
141.632980
139.237244
172.658020
-17.839655
-5.889060
131.133606
146.963959
133.533722
177.651962
148.086441
146.017548
159.954300
164.319077
121.459198
139.550842
133.715515
132.458557
130.972534
163.717148
158.640503
73.090393
-160.583984
-172.716156
-138.139481
116.611732
127.644287
141.125641
168.542160
157.176025
137.412735
148.913040
150.187622
155.371078
153.084366
149.496017
35.575779
128.556076
123.004333
-37.632961
21.141954
-40.328342
-6.786685
10.917530
-1.328101
-13.280154
3.653877
-44.921162
-36.387108
-13.955122
32.269249
-40.472832
8.201283
7.514392
9.090834
-12.773125
-45.535316
-40.386375
163.803207
132.912796
143.355774
139.557755
158.369797
142.091095
156.907700
145.556915
155.021530
108.667862
154.228699
0.247872
11.109556
-11.993092
147.531815
148.215363
144.347000
159.947968
-1.524312
13.596799
-32.285553
20.488329
-156.318329
122.700600
107.628380
179.617416
138.238770
150.971451
136.867004
149.221298
162.535416
140.114075
141.898621
149.602524
151.362198
158.770218
151.074020
153.491074
147.700485
155.960510
127.634056
157.259689
164.510696
130.536880
130.080215
139.307938
164.006729
157.744476
137.460068
133.137131
170.555634
140.242294
113.625603
144.186310
153.480270
138.632950
149.617050
134.278687
146.747406
169.744339
87.517555
153.379807
115.191734
153.422821
157.483994
142.147171
160.000092
155.605057
177.204865
3.708240
-45.108990
-5.096737
134.303238
133.415451
164.787430
136.794693
121.862480
179.342102
126.862045
159.598343
133.271530
130.276855
18.013781
156.506195
143.861465
130.011139
143.126953
153.010391
149.744339
146.294891
141.917328
137.976730
146.702057
140.278305
117.108070
-6.940711
-43.212658
8.658096
7.938499
142.717712
131.534897
145.192719
132.671570
153.630722
170.198395
105.661392
159.229004
151.564240
156.141083
133.609451
141.229279
140.455582
108.721672
1.035332
-35.635956
-11.112870
116.945099
138.688889
151.110855
159.628265
133.749237
165.528748
120.898933
163.468246
150.009308
156.123001
138.431671
-37.885761
-1.753681
19.970522
-30.768730
20.676029
16.307623
19.936468
12.203192
-0.746248
23.436945
-24.172300
8.028323
3.353162
3.741777
28.540623
153.281082
145.218765
141.046402
130.821960
114.739525
147.567917
149.045609
148.078979
125.305977
-17.135931
31.942184
-17.373497
-80.864105
16.420160
7.864244
14.110514
14.627326
20.085516
120.949692
139.089523
155.822983
134.768372
113.253319
165.257019
120.188370
142.356216
153.347916
162.248199
140.220032
157.292221
127.760704
153.560760
130.798035
144.335541
139.498825
136.790955
130.875519
144.178329
-38.655209
-28.547924
3.429425
15.939514
-44.016243
-28.658148
84.825111
141.650345
137.247940
153.245209
155.971283
151.325653
155.704987
165.189896
173.587570
136.522781
143.573151
141.032944
151.379623
148.098907
160.893127
156.244278
136.660767
149.935135
145.551758
139.544815
146.761353
-35.765720
-12.739315
30.525429
-39.407825
-7.439015
-38.011921
-46.146656
147.716705
139.643463
111.721382
125.694176
57.785309
120.725311
122.048080
137.438644
154.646606
152.080795
140.390732
144.789566
160.645355
134.325638
132.743210
9.467096
5.109330
-46.977448
-6.061715
3.368192
13.061297
-0.000000
-45.767590
148.216782
125.085922
124.990517
168.453506
149.814804
157.491547
116.009026
-153.190292
162.115021
128.740433
127.267876
17.804193
-79.261482
22.798723
-40.001469
-1.483189
24.830137
-22.756134
-21.675009
4.707983
159.840836
157.893799
140.608871
147.486176
130.611710
95.360413
129.249176
162.080719
117.988121
128.880112
133.208435
146.453323
149.561935
163.905777
151.557541
162.173782
157.396423
153.993881
138.093277
130.868652
176.048279
146.395493
-21.952122
-41.365528
-9.835373
4.639245
-20.619043
1.713265
0.513962
-0.213062
-66.654716
-46.598545
-7.101803
133.852661
141.958862
154.119171
131.005783
-9.639370
121.440262
154.051971
133.751373
129.240891
168.773987
143.229614
145.355301
168.643478
131.946716
151.682663
153.212036
134.243774
152.142944
156.338150
128.516891
124.913513
137.754227
147.887070
146.524323
149.631119
164.987289
138.930405
107.851967
153.595795
146.860367
150.999817
143.452957
134.738159
150.304642
146.969559
157.672729
117.934792
142.796860
144.858444
147.090439
146.784042
-34.476864
154.054184
151.069427
163.359299
143.044434
161.837296
151.118179
149.489899
130.114548
142.603333
138.656906
147.939819
148.485184
126.959717
149.642166
31.620325
29.277092
-167.023987
-173.816345
-159.831894
128.420120
164.516693
-178.463531
148.977585
152.104324
134.670731
137.311996
131.173538
-8.531313
-29.596430
126.486244
140.282181
123.525833
139.686722
-27.069798
-14.801735
22.355717
120.955078
156.595947
166.144440
144.013763
155.634689
132.294907
156.438583
143.333633
142.601929
0.315899
142.379410
152.568558
147.649734
155.048553
14.221715
140.207138
168.607101
152.491196
149.135117
146.186920
135.371429
138.451538
169.889984
136.508011
148.076660
150.728683
142.054001
143.060013
138.413223
164.971024
163.898209
126.204597
146.811584
130.204086
122.083900
113.071091
136.477493
169.731354
153.860214
153.114746
142.290970
142.890518
137.182175
135.727386
154.687912
128.638306
140.738007
141.711426
163.627548
109.825500
148.535507
152.662018
147.882202
166.690430
166.654312
135.371857
152.720795
136.886520
136.304672
137.499176
153.949722
159.953003
155.230621
145.471786
149.273102
161.975021
151.030029
151.069000
161.046524
148.722397
144.494781
148.590363
116.510834
156.654846
160.103607
129.858505
115.058708
146.297470
142.663757
142.656311
164.051544
145.590179
130.827301
139.862900
140.346466
177.170746
142.014862
133.754364
142.314682
117.941940
155.610550
164.877182
120.097229
139.851395
147.225571
141.178284
168.874405
164.163406
134.809662
170.930344
164.120026
118.476181
3.918166
-40.970459
162.987717
165.861420
162.451218
143.430466
151.021927
162.352798
149.881805
156.024429
148.970139
158.757706
144.212540
139.576721
172.929581
151.648224
150.028519
135.822693
135.403076
136.621170
148.012268
159.728821
118.371910
155.001160
-35.572235
-8.125791
-42.115219
151.024109
147.096802
142.660599
124.971443
165.487854
135.552490
144.511917
146.201050
135.939240
141.998505
166.124756
107.004349
149.932297
145.261200
160.433212
177.350616
155.326599
145.059692
172.762497
123.286110
159.310623
155.810211
142.057861
145.723358
153.875870
161.905777
148.803909
163.101135
146.854263
173.871567
147.293198
137.092834
159.092316
130.426743
163.707962
109.445190
159.012924
129.524918
117.375427
160.911591
152.085983
158.128632
143.236343
177.721863
126.814667
167.799255
128.183624
-44.565060
50.429111
-36.350147
-12.101051
9.208333
-9.241503
12.307542
-29.658026
-40.289318
-7.990653
4.157746
-3.524534
-23.376087
152.921707
147.912964
147.357544
159.172287
140.071976
142.394730
145.439758
144.220612
108.654114
118.554840
164.154373
130.483017
154.300415
160.341125
152.800613
146.734756
56.155560
139.045898
162.187302
151.139786
146.026428
151.604568
168.824860
132.156128
148.600296
134.307327
163.569092
120.450722
154.928665
135.028030
-25.740335
-33.244911
-45.370068
0.535588
-7.696461
-45.333557
2.678176
-35.762161
-44.485035
143.751068
127.522850
149.915710
162.792755
158.570419
115.763573
136.211456
151.637589
149.374588
156.971375
124.517700
140.838089
144.853577
157.460556
116.146103
149.390579
127.301796
-42.432152
-35.683346
-30.714987
-42.625168
2.212313
-31.721975
1.037220
-9.483111
-29.556116
-3.986589
10.897785
-4.160995
144.127914
115.345894
137.342545
130.317551
150.175400
158.944824
-20.855576
-27.109949
149.242142
140.649261
147.044678
152.270493
133.144852
131.875183
131.391068
157.261688
43.935600
147.482910
-46.444729
159.944534
143.023682
135.242676
-36.627010
18.343676
149.147308
178.185211
125.631325
104.993065
171.070297
137.627136
161.698761
149.399323
150.043930
168.810532
135.450653
2.753282
4.102648
-43.586735
-3.655484
-8.770417
47.287178
34.640209
147.422836
145.946259
134.631989
157.798828
127.970375
136.942764
138.551086
-17.619411
9.619179
-9.576226
-14.984305
8.717873
14.160617
-115.681381
131.946533
151.455872
139.291504
135.159210
146.737259
137.148422
149.021057
-2.050232
164.634537
140.946732
107.632065
154.607193
161.740646
154.803070
145.638992
131.261414
155.014420
141.023972
139.061646
154.047485
137.072739
131.216003
170.796173
145.781982
137.982605
158.805801
172.100876
139.971771
126.303986
155.088806
151.631714
153.716232
35.665928
154.712540
171.203415
136.735367
153.691391
168.004532
166.893692
168.604965
152.474045
169.275360
153.757736
124.586548
137.809036
108.901001
161.654388
147.065720
121.174408
151.813507
122.708305
149.806763
-5.919669
124.221542
141.540207
140.354584
143.481857
158.413696
160.950562
110.089005
141.278961
140.751114
161.952438
153.751221
142.644852
131.505768
136.642456
158.317581
164.762192
156.644699
135.066162
144.345413
149.430618
147.423355
134.862183
120.956963
161.179276
130.579971
155.259613
142.997284
141.161514
121.418930
136.999878
156.485916
144.429764
149.863785
129.362320
142.663635
148.607071
164.357559
137.929138
170.919037
111.321617
136.999130
-135.543152
116.042328
-155.515030
177.734695
125.193138
150.578598
151.374298
125.996986
156.460693
152.656036
150.223404
112.164062
144.264771
137.991882
154.022644
131.780426
122.321144
134.708099
169.405533
121.809380
127.992630
140.342331
128.170410
142.849930
136.896179
144.219955
152.572571
125.167885
135.088882
144.054535
134.623413
120.627663
118.473930
151.347717
158.365143
-39.156132
8.761432
-45.821152
-34.752583
158.199860
153.159668
137.690842
135.667572
140.063568
140.670151
121.864243
142.219727
162.158249
-15.284190
-22.632423
14.071251
-15.727379
-14.345186
-7.850205
-15.019202
138.001663
137.587631
132.134064
129.779831
168.368988
147.972946
164.652252
153.175476
8.685028
118.840942
123.111725
99.613129
18.790503
-42.311512
143.635025
152.809448
141.641388
154.423386
155.957596
115.515663
121.262039
153.282043
149.668732
153.270996
143.679581
147.135300
117.424500
155.586502
158.951233
131.381775
161.119522
159.058655
136.857559
158.040283
150.528580
142.706100
111.585533
138.205200
160.568665
144.442108
119.379883
142.878006
139.215317
163.117050
162.493744
127.561592
162.057175
156.216904
142.863571
2.789235
134.662262
136.501816
159.950424
140.214523
131.402664
141.895081
150.920929
154.562088
154.855164
160.992966
154.092575
164.428925
142.685516
138.012619
148.051682
142.709061
132.201080
135.945801
165.073441
122.461922
113.898338
137.660782
143.976440
118.214546
167.353363
119.123741
139.070602
153.280426
160.606400
141.470764
151.755173
137.564270
16.744600
119.764519
163.493683
128.177704
131.171768
137.155411
143.528229
120.124458
10.938985
-43.944897
-29.272215
-43.389309
-4.328345
-1.111884
18.953312
-44.149197
-3.109231
-61.484867
137.464508
165.824905
158.176437
-40.524807
-13.700496
-13.939665
-0.967932
19.739651
-68.140289
-2.044975
34.541470
135.398407
90.651329
147.376022
132.637970
156.948181
123.052315
9.789262
10.231738
18.793842
-48.012852
149.512985
84.337288
130.532364
149.926956
155.162918
139.432297
15.708835
-30.918434
-32.676785
156.670731
126.202843
160.687073
138.597504
150.508316
141.659210
154.028427
170.389236
147.255753
148.500412
-0.972168
9.573536
-18.792919
160.448822
173.596313
138.363464
157.334518
127.250626
148.283646
133.337387
142.898117
160.119141
163.058151
154.790146
132.305725
139.738464
147.972488
132.903366
147.283676
115.418617
117.417229
23.851145
132.496155
144.342728
123.912819
150.895874
129.922165
157.012329
152.106888
163.960464
173.066284
113.958641
139.201767
119.679199
122.891281
22.442257
22.954224
149.135254
116.637344
125.684761
149.412979
140.693420
156.339905
-30.334316
144.144135
150.207382
143.423828
138.094284
153.910248
161.583542
141.376328
131.569092
151.105377
135.746445
-8.460626
-44.048958
17.238293
-53.912086
17.611399
32.589653
43.938560
-30.688311
166.097946
130.765121
146.483978
139.901749
152.633469
11.641106
-26.356352
156.569763
131.278366
160.956635
127.202324
148.741867
131.429337
158.797089
120.668793
103.952942
141.752762
164.292114
162.601547
135.559509
-45.106461
21.115313
7.493105
126.122238
154.875626
168.589127
144.080872
112.737434
122.090897
134.507202
122.765800
166.093750
151.401382
-179.370682
-20.645889
-18.324883
8.198075
4.486593
21.269499
15.521776
15.139303
18.782253
144.954849
129.337067
139.770599
127.686256
142.310486
140.969528
152.666336
137.250381
126.561470
142.596390
130.266266
86.469521
168.991272
162.931702
146.047668
147.505814
123.637306
136.815002
158.837479
147.203812
131.960770
114.217308
142.218124
144.297867
104.729469
148.471527
150.156708
143.676285
165.169220
119.601524
133.805298
148.484634
156.888733
173.751129
160.227493
151.991364
160.464874
125.842537
141.286163
149.296646
138.675537
148.466995
158.410507
-91.412323
2.316213
140.789871
128.835617
172.464813
170.913254
153.893890
150.936966
177.733917
125.895378
161.453674
122.229401
133.676880
157.229431
165.762405
145.943375
139.094391
124.917511
134.966019
133.760437
134.615982
154.465942
149.179672
151.448410
119.424065
147.386810
160.745483
133.643127
144.169174
156.156937
154.186005
133.489792
152.720398
-63.244057
10.140784
136.361664
152.755127
131.873856
150.958954
155.040039
166.141068
164.613205
129.072540
112.566399
-32.582939
18.327826
159.242798
126.631142
-2.638043
147.893661
125.460899
145.755890
148.857742
158.873947
26.507858
2.199536
151.475937
134.270248
130.886780
20.578974
-46.132809
25.534550
-34.963089
31.701933
60.722988
2.949952
102.904976
135.573044
140.131180
126.961571
138.013901
151.352631
156.715530
13.424543
144.249649
162.520050
148.926849
155.842804
158.955444
129.860397
144.336639
141.908066
153.120895
147.781616
146.360901
156.622681
149.565674
143.985352
152.358780
139.842499
138.948502
-78.881485
-20.268764
22.315809
-23.298145
-47.132179
-3.330489
156.616211
142.147934
136.835846
142.465851
170.180374
117.337700
140.541946
147.777069
162.165573
133.252014
168.312881
176.415421
171.110764
148.937851
126.026657
148.777847
133.390533
168.817398
153.858154
174.903137
146.546539
151.819229
177.523132
153.883423
110.175514
157.047623
142.079697
116.647247
155.529251
144.558289
139.075073
170.757568
150.092300
105.251656
159.830246
19.565319
-170.736588
150.937912
163.449326
156.000488
127.547768
137.698822
154.627289
143.144974
87.584557
147.826462
154.917572
143.911591
133.203049
158.496170
165.431366
141.480942
160.081757
162.412903
136.629532
155.940033
11.238712
-26.226505
-10.903239
16.789278
172.013809
157.690155
123.587105
172.643402
105.045357
113.359901
145.292862
150.111328
150.203827
146.264526
174.669006
147.584366
138.988449
159.857971
128.686844
148.791214
129.992203
139.856384
126.106606
147.401352
147.890305
1.644610
-46.122173
-40.304417
9.499990
-6.643754
-42.831158
-11.205967
-18.681824
-47.404522
-1.198446
9.052365
-38.083027
-11.986055
-33.727936
-20.873793
-5.287871
-0.438348
-28.605564
-40.419743
141.707642
159.834244
135.739319
105.033974
137.981384
118.340698
174.944351
153.910233
177.100983
-152.584427
148.066025
151.196182
148.975464
157.058136
156.336136
153.390686
141.845093
162.602020
161.654877
131.176620
156.717636
134.979523
106.889671
122.977058
151.838120
168.204758
157.170929
164.592987
139.172760
140.041214
155.928879
152.931610
140.329468
154.868805
-5.463931
19.623272
-6.424922
146.926514
145.751572
145.920975
146.876923
151.726105
145.568115
140.075882
142.659714
132.568192
139.572968
175.233170
156.661163
142.570023
147.309692
136.715210
117.339035
4.655304
-43.496517
-21.523714
25.508804
29.003222
11.836377
38.138519
6.981598
18.926870
-46.895515
6.837961
13.421822
132.075958
141.685989
137.740067
142.751526
155.469345
122.616600
143.579849
164.292404
141.308914
172.291229
122.556129
157.308945
163.285843
156.203415
154.972443
137.937363
166.793869
140.078003
146.765686
-49.632580
-39.097679
16.673557
-25.267025
17.701521
-3.409845
-41.914852
-23.387531
-172.378616
144.860291
-133.760605
120.163071
142.392532
146.557480
156.445374
149.439209
142.139282
154.964966
-14.418209
15.954578
-13.589170
-4.624232
-39.378613
-0.485375
-23.790205
-44.164276
122.088776
160.153946
156.121140
142.422928
153.591293
165.681854
145.475037
157.811111
162.159973
137.622406
151.513229
-174.025436
130.108246
138.244019
1.314327
-2.372813
3.428169
-21.469980
-51.341892
14.771466
31.248083
17.591738
-42.150932
141.811081
28.022377
-154.406479
178.093704
177.756393
-146.575729
148.386612
147.985718
123.245514
131.836884
145.899445
165.986267
148.512268
128.731964
129.523849
176.583939
172.173050
172.289932
118.745659
128.639755
147.361130
170.298935
161.333694
129.787933
117.920586
144.283157
3.896466
-29.910357
168.214355
156.683167
168.695007
140.632446
154.844101
131.508545
135.949081
138.730545
140.312561
137.093948
1.488326
9.590544
-27.494209
-49.512970
132.713989
139.223038
158.354507
174.917374
167.886551
3.537620
-7.952458
-24.495886
131.483566
134.082153
154.243164
144.995209
141.430283
154.400894
144.999969
124.712677
119.711670
138.788010
139.874008
123.842003
137.946503
141.557526
165.438080
-171.488663
153.042984
125.024841
150.150665
173.251358
137.858047
153.088257
138.189240
121.188011
140.543808
107.001472
136.635483
127.977562
11.636722
140.059845
146.332916
0.847191
-18.499813
-5.150694
26.108362
-52.560593
-24.189058
-20.420263
-3.687802
14.151177
138.706009
119.141251
148.863327
140.678604
141.051285
144.288116
135.461380
163.776413
114.525749
150.570282
157.705902
164.141983
170.537079
155.726120
145.529144
156.301163
131.499222
150.881699
138.933823
160.562286
-39.682285
36.761215
8.977654
3.420680
142.574020
13.458378
15.989156
-50.806728
-14.112726
-39.600315
23.411909
-0.742831
-34.995682
-34.608227
-31.536970
-26.350290
-2.071788
147.213989
134.818451
159.018234
149.701584
134.853317
-10.857013
-24.329714
-29.696968
16.361719
3.708609
7.916139
-41.248333
21.373426
47.218971
30.411333
-12.591736
-3.063946
-37.397778
14.983407
-6.484766
153.357147
153.527039
152.182419
136.321091
145.128036
149.907181
136.325516
128.020721
147.621506
133.208908
146.276215
138.754837
142.608612
112.499565
162.003876
142.119995
142.011688
127.097488
167.353470
140.901138
130.417587
150.660843
141.216034
144.663773
160.533279
149.665405
138.249451
129.690872
135.636841
142.592346
147.786438
168.644318
136.511566
108.724792
-25.321281
33.659931
-13.831384
-14.872232
-23.983164
-21.394321
-27.063051
155.649994
134.494888
148.681396
170.723267
132.149292
164.614380
125.770882
166.676590
142.847641
115.514297
141.300812
152.722031
159.662933
153.936096
140.768311
58.445660
52.609627
-155.533020
165.365540
162.099014
-129.893021
-149.215973
21.837894
82.014931
129.859100
143.101151
152.261780
177.302002
176.420929
154.510483
150.524521
142.067581
133.368011
130.129700
142.814468
137.385208
161.684875
128.595886
158.288635
131.461533
121.054138
157.703247
162.027039
144.769562
129.915054
-45.186844
-5.191389
-7.810625
-38.446297
-38.149445
-57.894974
-8.783286
64.573151
14.848955
-34.822746
-18.918161
-8.448942
-20.303308
-17.894041
-20.084223
20.088301
-43.119827
7.680915
16.010380
117.842819
22.555847
54.024452
-1.472995
23.624046
-22.284605
32.041805
4.194513
-45.098167
-45.087246
-38.748798
-27.982050
148.967255
178.052567
130.175140
143.049377
144.620911
136.286255
3.840175
150.647491
173.278412
123.207413
114.252151
142.188522
154.906845
143.096970
139.472672
144.581879
164.819412
145.014969
-5.840632
4.093569
10.340846
2.864300
-1.856883
94.617836
163.437988
127.946236
147.556793
147.080597
150.371307
129.319244
142.823563
-174.376144
160.820114
152.080902
104.900673
132.192139
159.694366
-5.517006
-18.743616
14.352695
-21.796377
3.379624
135.440094
165.279831
-5.234988
3.107216
140.366943
133.446381
132.821075
167.618912
145.451279
152.787125
104.931984
142.948334
160.323380
142.743820
135.592041
150.225372
-35.751587
-37.543388
148.869019
168.500275
151.783051
123.861427
146.485184
146.099091
161.925964
108.905128
173.357361
155.890366
134.989975
137.642090
155.449203
157.815887
23.201178
12.498121
20.843178
12.856807
126.580063
138.797180
157.151520
141.012390
-45.758434
148.941910
126.596893
147.372604
148.986450
120.048653
166.128479
176.994293
163.182495
141.674408
177.397430
151.736588
122.027992
136.517258
134.094879
142.259476
148.112885
125.466919
140.884460
151.475784
164.904831
143.328476
145.581268
140.957016
120.330498
145.024857
117.730652
146.213547
-41.464428
-2.106357
-31.156382
129.275833
143.214310
152.392181
150.273376
12.913670
-44.937237
-9.148728
37.599957
72.099533
166.299744
160.126801
157.072723
-42.132736
18.018871
3.670772
12.952061
14.446012
16.230984
-5.998550
1.610583
5.398117
-8.027492
-8.072535
-10.568032
-20.744846
10.506237
12.271522
-24.537926
26.234898
17.530199
-47.923855
-48.441944
5.635899
7.260771
20.760218
29.083334
2.294308
137.812042
154.341187
150.116425
160.319717
146.169647
156.016846
162.762787
118.409065
124.156631
139.957458
145.470078
128.674911
131.602814
167.388062
155.318970
136.394257
-18.619705
142.895538
153.636047
147.808487
149.158737
143.031906
117.104256
140.813583
157.071228
147.741913
168.332260
155.789963
129.246109
154.400116
146.455261
159.723801
161.137924
138.159805
148.445801
156.832397
33.163078
-148.443359
-170.612015
-148.644623
143.398712
115.808159
-147.334000
159.591980
-132.721558
10.185184
150.063660
-178.325775
138.096451
155.811859
106.821732
103.728455
145.773804
168.512024
172.714142
157.277878
104.575439
159.757324
147.884018
151.825821
134.110321
152.133499
160.604538
168.377151
130.939713
131.477692
129.245590
160.402954
131.497589
166.386520
155.726440
130.257126
141.852448
159.206207
131.427780
173.103195
110.193581
-178.779053
154.841797
163.378403
163.224442
144.992630
151.266495
154.544693
167.595673
154.369354
147.180786
148.026123
139.781570
141.168304
133.322113
144.563385
152.433014
154.886490
142.381775
164.636353
158.042313
148.027161
149.576294
142.392395
124.894508
150.472717
134.439575
151.003265
157.782135
156.516205
139.179855
123.504646
155.190247
146.508881
135.207718
156.043640
136.682648
153.659302
147.448792
124.021027
127.497375
159.911804
114.950531
139.830246
152.686752
166.076675
130.951614
131.582840
162.991684
162.360336
150.380280
2.307323
-8.506853
-3.722943
-24.469542
-17.152348
161.621338
151.125107
136.589951
130.017517
120.980675
154.334106
159.602036
158.574524
125.634018
147.311813
138.795197
168.038498
149.237381
11.758974
143.362106
140.587418
150.104706
159.476074
161.874832
167.611145
160.625031
145.957428
145.572556
150.450714
141.783447
143.184235
139.476044
148.908615
144.350693
136.999710
167.906754
135.192963
155.756607
156.438156
125.721565
135.209564
156.517563
146.029434
136.718536
134.556961
-49.495865
1.213859
2.722755
-25.814154
4.309708
21.384592
17.205120
-48.838165
17.452980
-0.222936
-3.171817
25.257053
-19.574106
2.579064
7.783160
6.279384
-5.543159
121.376198
146.825790
141.777405
167.463440
135.545944
151.059204
160.915085
116.854271
130.959610
152.174591
138.286758
126.382492
158.446213
106.290459
-39.189693
166.510284
145.000366
173.829453
134.614670
149.899048
149.479172
159.890686
136.529709
133.735107
154.213043
137.364761
129.815598
157.684174
152.139587
146.546280
171.695847
169.233887
162.743637
132.703171
124.066963
153.733536
133.127182
129.762238
6.053916
5.702758
-9.651660
145.642334
157.907257
143.704407
148.722946
147.036118
26.455297
153.708755
176.587387
-178.331512
-174.227539
-159.243317
130.391830
126.042313
152.541092
138.757950
172.395554
161.899414
136.312302
166.206512
124.171684
148.471237
146.637024
121.665581
159.332611
147.382553
32.996910
-38.239159
62.510216
132.164734
134.414948
156.377899
162.121445
144.143692
152.864731
157.095673
-24.120216
30.429949
148.118652
136.395203
130.995911
158.050049
148.773102
157.966309
146.368668
149.254440
8.739140
138.152725
142.757309
143.120407
155.441666
130.160263
152.046509
-0.541402
7.058247
-29.242336
-41.889912
11.404011
7.095474
-5.867518
-20.083199
24.851168
11.004783
14.180719
-6.628181
-0.837434
5.572356
3.515801
-14.890250
-33.194412
20.548153
-12.203515
127.817078
146.819824
125.858398
135.146835
156.585129
-47.433601
10.422092
26.185928
-142.340500
-178.970917
-131.330521
-142.565659
-151.365250
150.791367
154.904510
146.065033
143.836121
148.107788
158.947098
162.018158
148.230392
152.286743
153.767639
146.182922
144.879852
166.063019
143.329254
126.398392
129.148758
144.499237
144.114136
128.645020
82.126854
136.370377
144.174026
146.217804
139.015198
163.786041
157.113708
131.298584
148.713959
-33.734806
1.540912
20.853436
149.560760
-41.353687
-20.133154
144.353821
130.556183
-178.946472
152.111572
138.408142
137.851944
145.058563
142.896927
150.290924
139.263901
137.474686
134.584778
154.190659
146.256805
149.663712
140.705063
-156.019836
28.418785
41.990803
-23.791534
-172.454132
10.613185
22.986227
26.286642
141.526642
166.433075
142.245102
115.586563
131.380707
141.074860
132.178375
145.198059
136.398849
7.394463
-1.557711
10.995279
165.895996
126.845322
150.985596
148.807037
120.373093
-4.451663
169.335648
152.599426
-139.872025
-158.275269
34.561981
36.960323
9.106534
143.753769
140.107330
121.913559
162.951965
161.720840
157.212753
124.777252
122.292755
173.116333
172.438522
121.590912
140.531250
136.903778
152.006287
159.146515
157.644409
145.815842
126.615692
-103.328133
-20.770092
1.339253
123.326378
154.105240
166.848480
142.594345
110.618080
147.036316
135.338531
160.311508
148.261642
-21.709896
4.204912
-6.480773
-34.716377
-54.851246
-16.241917
16.031452
-7.072019
134.848831
115.879768
143.627563
154.069962
139.072205
-10.019949
-1.396898
46.640301
-69.262161
113.906441
131.680038
127.503830
148.130325
114.588760
150.172150
1.217240
-1.518395
153.161209
165.586121
145.744781
159.235672
138.790482
114.469307
161.125183
134.249268
163.689148
150.250351
130.151367
124.958717
142.484695
165.467209
161.140594
133.146362
137.199738
154.864120
129.976578
147.628632
147.613251
155.281219
145.940155
145.210831
141.279388
-45.274647
-39.843605
-30.546244
11.059535
62.392998
-167.940704
155.331711
138.741333
142.406281
5.055941
-46.513050
-5.402471
-12.630746
9.881130
3.604945
14.148761
4.025306
0.462248
-20.593124
-33.597069
31.675766
164.167282
173.882843
141.347092
124.220886
156.880005
134.563812
159.318970
139.399643
160.194016
142.123215
129.012100
179.465134
132.566971
149.447418
133.325668
135.508484
155.895187
131.607910
171.791763
139.082642
157.009659
170.368866
113.061562
157.698685
136.707031
135.754471
162.471222
128.001587
142.947617
137.446869
-48.043232
-3.149146
48.631542
-11.146397
-11.983309
-22.324568
126.494934
176.000259
128.745010
152.260559
136.852386
135.164398
130.573792
106.913918
153.906128
144.499420
142.746780
131.335876
170.583344
-7.681376
-7.889388
-48.028767
6.290521
11.791105
-6.647915
15.160811
177.698517
174.897293
138.547836
145.006393
148.247452
128.134644
137.897278
127.028221
143.700211
145.782410
151.532150
168.924103
136.759918
151.935959
132.394058
161.691833
-43.448448
-4.207333
-19.837067
-4.271042
155.815857
140.103668
121.862251
142.960739
130.462830
168.167892
127.451210
136.565369
149.829895
152.379303
153.990234
151.455917
163.932327
147.294815
145.062073
134.444519
163.368469
123.556801
166.525162
135.899094
125.673752
174.578827
149.398483
172.418472
154.957123
135.779633
148.427246
125.927399
145.062958
149.157104
129.081802
155.401825
147.183334
172.282349
153.887238
108.496208
145.285568
152.028152
169.383041
132.243179
-179.980194
155.415436
108.840149
153.500519
142.858124
139.503326
157.039978
148.515549
150.553009
151.347443
151.486557
129.600159
142.060226
139.994522
159.422455
105.843193
130.472900
146.490799
153.235382
140.599258
165.136551
158.805557
149.375198
155.060852
129.455963
143.816879
-1.170359
25.181873
2.208771
-31.094461
16.087820
151.832520
124.847900
164.161118
158.900208
15.665463
145.178085
142.058945
168.179184
138.015930
135.937851
106.497696
150.337097
122.373543
145.155640
168.133347
123.386894
154.180786
141.047501
124.168762
159.656128
135.588074
135.176819
113.195175
149.451401
179.633072
159.722824
-42.487228
53.114090
-7.752562
146.732849
157.749664
152.314301
138.980240
138.056900
165.524384
135.121017
154.983643
130.587097
139.268204
148.870651
164.566757
168.331696
136.133774
154.624023
140.228729
166.105621
150.421051
150.048569
143.179489
147.697662
151.147369
163.788803
142.821838
137.863770
155.631119
130.496933
141.650497
110.407875
150.672989
166.444138
156.288757
129.794342
149.324234
142.809799
146.815994
156.664536
153.168228
148.281509
140.011337
148.981155
137.726654
-168.726868
137.424118
136.533890
130.270309
155.655533
133.582108
155.334000
94.968643
158.406647
130.057556
153.114792
105.547791
142.714203
128.861176
169.683350
170.553284
169.058975
118.531517
147.487930
149.164825
165.176575
4.532158
16.498987
143.980591
140.523041
133.621475
163.505096
150.734573
-37.141857
-18.365627
12.451530
-17.615847
112.362488
130.608398
140.035370
110.748055
158.277847
146.025360
172.094055
158.498123
137.726120
160.605911
147.070831
159.286835
142.906372
-24.246437
-48.874027
-7.515958
16.109829
-35.747540
-2.363143
140.852890
157.645050
146.540878
136.693924
143.448410
160.188019
150.621262
163.840012
152.904343
138.292297
129.386841
151.590225
148.688751
158.183395
149.417923
154.380692
165.757858
135.938004
156.286606
145.477692
126.859718
144.755722
134.195114
147.078308
153.249039
-141.123444
-142.738022
164.178513
-169.998474
79.286499
137.398102
0.591822
-4.556898
-22.666035
-2.523364
-29.667963
-3.631570
12.692009
-18.332310
-0.326858
-44.613258
20.484659
-7.063775
-0.338620
24.979057
22.548349
148.037735
116.450569
117.068710
136.277084
150.437347
140.838516
132.664474
124.074509
166.900314
128.146149
145.565750
127.746140
149.050797
125.404236
154.922211
148.166779
133.085464
157.225418
150.917664
129.174530
161.867798
148.503754
142.907776
148.333298
5.797652
-36.653454
-48.345657
-42.698994
-6.530508
-16.545555
19.245539
163.131607
139.709991
129.539047
125.973984
154.659515
149.497086
150.292297
143.595657
164.346664
116.471878
136.532318
132.725342
166.657776
139.027405
160.402100
128.599976
124.982635
147.802383
146.417694
139.931931
149.167587
152.743683
165.030685
140.495438
144.419617
150.051010
143.338715
154.294540
126.647461
124.610481
133.212616
155.212646
152.173080
126.605881
160.219452
165.305817
125.103470
159.337769
147.448090
132.973434
141.251205
153.170074
-42.470230
135.261902
141.869003
134.457596
145.456314
25.235323
22.725496
-20.250727
13.876525
4.013760
32.340275
14.326043
18.381519
12.979277
17.957243
-7.613369
5.127131
-26.701965
142.107376
127.500061
160.101822
158.752823
148.100128
168.226044
146.410019
134.519547
129.107513
154.154968
150.468185
147.840057
146.365234
122.419373
154.885590
150.464661
112.153679
137.642380
176.176834
161.981186
130.200195
138.203400
156.024673
148.719803
156.174576
144.197845
145.373322
134.167725
154.907684
140.482483
145.810699
145.038162
136.709137
166.386292
145.139847
145.329117
150.738205
140.867126
126.754913
159.967468
151.305267
122.722237
146.912994
159.544479
142.269333
142.878113
166.579773
145.439529
139.301132
138.483459
120.718727
154.366348
131.308731
106.975075
150.023438
141.808167
150.450455
19.544004
-2.811950
-36.057289
152.821823
145.726486
136.299866
142.749542
152.717575
167.848450
133.341446
119.066498
154.925507
143.159897
151.277893
129.012924
-175.639679
157.826340
132.491013
129.764572
146.093521
149.724167
172.452148
137.387238
134.940430
139.565094
145.357056
150.636261
159.269653
160.654297
144.300140
118.200020
143.223068
129.262589
155.462280
173.859711
-47.859756
-24.452074
-18.019888
27.353682
-39.103302
161.236923
138.966614
147.528519
144.145584
146.915359
148.557877
170.991547
129.287933
123.938614
134.520935
161.271652
134.906631
176.567032
147.997971
154.658005
168.793259
135.976166
137.218124
139.770340
143.865250
144.146378
143.123688
137.440155
140.992355
141.973755
148.966629
141.401611
157.712097
152.258957
152.848160
158.715286
133.668808
164.456497
152.565109
175.784531
-163.516663
-135.768478
-161.648254
-139.160187
34.181900
148.100113
125.810272
115.992081
122.270447
160.320602
170.657501
164.236221
140.063919
129.790314
143.052261
129.323212
153.396622
147.702026
119.061859
133.384720
117.066345
143.235153
159.593674
150.936066
151.595749
152.701797
112.268822
-34.370747
10.115926
-12.364639
26.765463
66.908165
9.748626
-46.396034
-30.273634
16.691498
25.678238
18.382515
-35.237717
16.579100
-44.471119
-32.833027
-4.830997
10.123935
116.377403
103.231873
144.678452
174.897186
139.460648
114.105217
143.084702
148.967682
140.725418
137.100067
147.493774
138.025803
14.089977
-166.531509
-158.465424
-166.766174
-158.171143
126.135612
140.356842
140.442200
135.055588
142.675415
127.184837
153.267578
145.789734
124.349869
130.927856
134.882126
-42.740822
-47.880074
-27.752541
12.726422
148.767426
148.794647
144.959427
144.272278
163.147766
143.882980
38.895222
137.438171
147.954941
118.323540
143.233871
156.229218
139.992935
157.222809
133.579376
137.595367
147.945129
140.500626
18.572605
38.260983
14.903416
15.956566
-26.875696
25.549479
146.485367
8.491372
-43.387966
-19.084265
-22.506758
-41.367779
-42.612522
-4.350146
114.647614
134.457153
140.462097
140.582916
150.959320
153.771988
161.390884
150.425232
155.596375
153.065384
150.861465
144.475922
164.976074
-164.976685
134.866714
145.294434
147.156723
135.970047
134.015640
158.280472
134.815338
124.493156
169.681351
150.938461
130.920609
130.149200
166.709045
146.904419
137.523926
152.795792
166.407120
118.486015
163.607300
155.421387
136.392410
163.799377
162.599869
143.572266
145.974426
126.959442
136.269135
145.919724
156.045197
125.961601
135.591019
129.528320
162.539307
120.828064
173.315002
98.445709
147.080826
149.909653
3.286404
-21.848515
-0.248660
-4.456368
109.738541
159.424393
161.314423
158.914825
145.522934
137.858170
148.011444
134.132294
173.528519
134.430099
155.033615
122.807411
133.430176
145.908356
154.712219
155.368240
145.334564
133.189117
-48.466301
4.781843
-38.095348
3.343866
48.712635
-29.954336
137.600159
159.282791
155.995285
-179.061417
152.091217
130.844986
135.758179
154.501282
171.330582
152.119431
121.286530
134.187851
132.372467
136.054382
137.585800
43.046051
14.070913
-10.956841
-28.006294
38.143604
20.331064
11.987683
-35.772980
-24.772049
21.593290
147.360474
143.078522
157.257797
160.530655
148.942291
143.045074
166.880280
132.215118
146.784698
151.157623
127.795647
131.166534
161.381836
139.946960
159.008072
127.436897
153.388290
4.120272
-2.291747
15.829325
-46.409016
-11.872868
-27.647284
154.271637
134.994919
150.908096
152.638229
122.129898
157.117386
148.443451
155.832352
116.915596
142.863068
142.618469
112.150009
141.329025
9.297665
11.252389
-0.307741
3.385296
-46.071766
154.584625
136.009872
176.307785
18.142784
-37.830631
0.044235
-29.508392
175.558777
165.954742
130.684708
149.589737
155.338135
150.046982
153.247421
-33.628365
16.734013
-29.083305
-2.282419
138.335831
117.668907
122.115921
151.775284
-34.354683
-22.905338
2.402163
-40.477139
6.416401
18.587942
8.786864
-44.084484
-4.177155
-11.710093
-44.037796
128.459305
150.778717
143.390076
133.985077
137.106735
134.271515
122.149017
154.739944
147.792297
177.494293
133.993576
149.220673
153.607040
132.676178
131.278885
-1.156229
158.097366
135.458862
153.082352
143.664124
141.786850
146.880722
140.381271
142.845123
108.341698
135.052811
122.904083
117.064110
149.289261
150.482315
122.335991
132.816696
163.949280
157.856003
142.948044
-31.601437
14.965287
-41.433147
-70.650826
22.676765
154.413956
156.689926
137.332184
161.615021
143.618103
142.156097
135.788574
156.489929
142.261993
139.575119
144.180099
145.414078
147.299484
1.531613
-2.127345
-3.042338
12.385197
-4.500933
12.623356
-0.457568
145.254272
164.669373
164.187454
159.323242
137.316177
141.525589
135.078690
145.836472
152.175568
146.522797
154.001175
138.760818
134.930969
161.752670
-171.768463
155.600510
155.050079
134.288940
153.866669
147.679382
149.202667
116.276627
149.809448
152.666077
134.873993
143.635773
22.981556
31.683029
-3.216498
139.195251
139.105469
169.800003
175.832169
127.804718
117.984039
160.510300
177.855515
120.543488
160.575790
131.080032
117.961182
132.815018
147.349625
133.299026
177.340286
154.848160
133.672852
152.380936
164.753281
107.665749
140.976639
144.243011
148.740875
148.371414
132.698593
156.832703
152.741653
145.806213
171.912964
150.163177
152.751846
132.490646
127.288078
173.767578
127.533287
169.541016
157.170242
-177.739197
149.282440
132.870453
154.573624
122.817398
148.799652
167.718964
152.728882
125.006500
142.554535
138.778046
156.996750
153.820114
6.615475
-10.048840
124.172966
147.899399
161.068283
150.723297
148.966583
158.352921
-177.154190
141.720352
173.305679
147.380432
164.930283
148.026016
152.390152
153.100281
-22.688128
153.363373
131.676285
163.119827
143.954376
171.066849
140.980042
147.488068
170.504456
144.489822
162.693207
137.805664
170.248856
150.072464
142.061920
137.696640
12.765167
130.753036
124.530075
155.461456
141.165085
98.700409
119.915955
113.754265
-1.478829
-47.249096
-10.524388
-3.552752
-43.996376
4.705070
120.594330
167.433884
158.480927
134.674988
133.580383
137.217072
149.346664
154.296539
154.538879
150.172165
114.834404
161.595474
125.566856
105.375313
155.022293
135.290848
141.503296
162.143768
146.831665
5.823188
13.686084
-45.997116
-50.839714
-33.491959
-46.553478
-23.649147
168.263229
139.583282
128.838272
-23.940201
-9.893441
-18.058289
-20.671717
-47.352188
-15.990605
4.887198
-38.881020
-39.139801
141.350800
154.715561
141.678329
121.996498
139.470322
169.183319
154.805710
115.721268
154.437897
154.401855
4.181325
0.797703
139.933853
143.103989
153.042862
133.895920
160.044128
140.263962
142.318237
148.854874
120.173813
121.798660
141.369476
135.232208
139.441101
161.727798
-31.059477
139.878769
164.451675
166.300079
145.517944
119.915169
139.413956
148.255203
151.098618
146.739670
141.195770
161.112183
161.658691
150.781219
155.498734
101.633537
132.764603
141.398193
146.636230
145.881165
150.396210
138.205917
33.809334
3.339940
12.143691
19.494339
107.591766
155.682312
145.909378
122.971306
151.256226
126.097542
154.020264
113.777359
160.650711
147.929306
152.007858
155.390457
138.750443
172.400269
155.893692
141.151474
143.318451
158.380188
137.696976
116.562103
166.098358
165.577805
-42.590981
120.267220
-139.768951
-159.515610
-172.537674
-132.384338
118.702782
-168.153534
-126.928513
-157.987686
-163.957993
-161.723404
-154.720551
27.130543
132.596497
173.060913
146.384689
143.200806
-130.082672
117.349037
152.614731
153.115707
125.032532
-20.183050
-0.222056
-43.694843
0.059347
-6.120516
-41.491367
178.964661
143.520599
134.820282
152.415115
157.836807
147.227676
26.536072
32.480209
113.652489
135.349136
-173.353104
9.071360
150.960434
-40.133095
8.237879
0.863661
-2.194369
54.064030
148.863876
160.456650
143.014832
150.515228
146.120560
157.492844
129.644775
131.119186
155.127090
149.328476
123.108086
125.041565
138.344009
132.644501
170.790634
147.648193
9.778129
-39.134468
18.207872
-18.618269
-16.284620
2.196063
-0.651320
6.317734
-16.891317
-41.539059
16.583241
7.036870
143.052032
155.326538
140.585068
151.011780
164.199127
143.415085
145.556793
133.673431
125.240952
140.510529
145.312088
148.365936
143.917236
129.267288
115.286018
141.041641
117.965805
134.286407
139.978683
14.369233
11.416871
142.342392
148.473907
-135.432083
-144.983856
-145.299896
-153.375992
172.795517
-153.666931
-168.455032
24.245913
110.456017
-142.599777
-171.591171
-163.716095
141.539474
152.973694
-170.855881
140.404053
-143.595245
-119.181259
-171.238831
171.033707
-164.400635
19.849602
176.984863
164.282043
152.497604
121.880867
143.430984
160.046097
141.891144
155.883575
144.096405
138.585800
149.708878
144.194382
130.796478
115.045593
139.687500
143.074097
128.138702
134.228119
130.615952
130.320160
136.678314
-28.075518
-26.253727
131.500626
135.761047
157.366669
152.415283
149.944107
132.008759
127.902702
154.441788
155.659286
156.202164
143.396240
151.006409
101.683067
111.880074
146.634964
171.063599
162.858414
154.517868
136.677612
119.558044
125.241783
120.182762
140.806274
165.455307
159.756866
146.542053
142.433136
144.229675
138.715088
126.942749
138.426392
137.226501
133.207581
140.219254
146.261002
149.336868
151.835526
129.932983
149.686844
139.371948
129.972809
147.365799
129.585861
153.713974
126.201889
155.397964
148.069290
143.858032
144.827621
145.494324
140.730637
144.796844
151.989304
151.360977
148.538467
110.526016
133.824539
127.348785
106.414688
148.583374
132.301941
133.359131
150.359695
159.778656
139.692535
151.127930
138.287445
159.946243
-76.211365
-180.000000
136.930389
131.582336
143.431046
140.713425
146.145187
135.292908
158.239426
57.466743
116.065231
171.692490
136.771622
137.173904
143.982590
159.150635
151.587891
132.174316
177.577469
167.694824
148.738312
124.240517
174.305511
127.620026
120.941071
119.324753
169.321381
113.948761
151.396332
144.880295
-38.220497
-28.200708
16.521927
-65.164185
-6.535400
-82.154945
166.559525
156.660065
154.134827
176.357162
147.981689
146.229889
150.617783
130.766006
131.048187
161.911072
154.323975
143.985291
140.080154
159.227280
148.767517
179.573410
142.423386
141.729645
139.115143
152.561340
147.273651
155.656067
148.380707
135.013458
147.602341
136.314346
152.497833
161.002426
134.408279
-9.182367
-2.175559
142.748871
8.425737
11.824717
9.846023
45.461601
155.741196
157.466827
161.377991
144.474228
27.233889
114.185074
160.380493
104.885376
169.945984
108.586014
134.922012
169.691040
163.188354
117.988808
144.428741
160.425323
142.882584
150.532303
149.168152
146.599106
143.573471
130.097473
152.199463
132.628372
148.938461
126.393379
156.351135
143.300232
146.154358
154.365326
147.395126
144.157562
114.949921
137.484116
167.608734
170.113235
157.373154
164.953751
135.227921
169.229874
141.251694
143.779678
141.578308
160.351654
173.632431
159.642471
157.809311
156.771896
173.360550
-11.210272
-14.495675
-25.004051
158.819717
143.591827
124.220917
135.307053
143.795578
145.701508
138.061279
23.509890
-48.825348
40.970943
-15.089256
-21.474169
144.848236
85.142540
118.341148
135.042465
-8.373322
8.220939
44.788651
-43.702236
-40.426067
6.606220
-10.082526
4.866511
-38.606350
21.487663
-41.339550
18.319983
-5.371588
-37.925896
-18.292213
55.552082
10.626861
157.359512
143.486984
130.108276
164.276535
123.841049
115.442101
155.002930
151.792847
143.254501
121.168571
164.050278
154.690445
149.594406
171.542084
75.840897
146.990417
177.164749
134.355209
139.658615
134.016525
146.743546
155.739670
131.857666
152.173004
124.693802
36.162643
-12.260591
12.073424
-3.013763
-37.119045
-43.086147
-1.266096
150.226593
136.646378
141.493698
142.705536
-168.801865
113.887703
143.281509
154.124344
136.479248
150.103516
144.301514
120.546921
174.139328
146.808044
148.078506
145.003845
140.855270
136.786194
166.236801
149.308960
153.587387
154.620087
140.166565
142.768890
130.692337
153.518295
155.430649
154.969635
-47.838158
128.126663
138.557404
173.122528
151.735123
129.775955
126.122360
135.864990
160.336914
159.812271
145.942551
158.230225
176.305557
153.731613
163.713913
142.130539
177.991409
140.619095
148.446182
16.089422
-5.761331
15.525770
-45.936703
-0.469389
132.350159
144.112289
143.029022
-159.134186
67.424789
168.698044
138.910721
144.354950
122.954079
160.043716
139.141541
148.599426
135.092804
119.294441
140.263412
140.836655
158.494919
132.890457
158.954407
139.624359
139.673065
159.248398
129.558716
148.162842
163.189468
156.353409
157.580231
155.095398
142.965805
138.479599
163.235519
124.128105
164.630661
118.673126
5.120477
138.893494
152.164627
158.409058
131.889328
150.352707
133.949005
150.280792
159.607590
106.034409
170.351288
177.323792
140.444229
138.266708
150.894409
138.941010
177.006104
162.398636
143.629669
152.369019
150.224762
160.124359
-4.292267
-20.886547
-23.146975
-42.123226
21.226490
-28.792387
115.024612
129.192825
139.452133
158.137207
154.017868
158.585205
167.658722
152.134293
130.591782
128.186981
173.359665
129.134247
150.961182
153.182755
163.619873
134.585052
177.617386
139.443588
127.584755
144.599716
124.380005
126.630241
103.662270
136.610519
133.448242
127.826683
154.187820
144.024002
122.758148
133.859268
132.129379
109.284409
125.228477
154.356277
-5.205410
2.852521
142.802521
173.355179
144.503052
161.099213
145.580139
-36.188381
-11.551522
18.094543
170.330032
161.913147
169.690353
147.316193
122.134727
129.892868
139.272583
112.979546
147.041962
165.760300
157.718628
150.300598
156.369965
142.505585
106.777954
141.144394
143.344391
163.067078
133.722366
153.814575
141.559433
127.818825
134.912048
-165.597168
135.923035
157.641037
155.954758
168.387466
141.930008
140.416000
-85.981567
-22.301315
14.548152
134.865356
129.060654
166.660767
143.946808
147.313187
153.836670
144.754684
136.749634
142.484955
146.144455
151.814102
128.075272
144.494995
161.271667
159.244156
119.934891
152.487442
132.306168
132.770447
154.043381
132.946121
158.158508
151.338242
-40.458519
-12.511308
-46.589973
13.361838
-7.583022
-46.248272
145.001099
131.416855
162.886520
165.205215
163.990051
157.771332
145.294693
171.233276
122.097382
163.932037
176.049866
122.006020
134.003876
146.666290
159.461868
140.000763
137.903854
144.024719
132.884628
138.080917
156.078720
163.661713
152.123871
165.519119
142.631638
167.358521
161.513641
55.987244
112.857971
149.464523
146.879593
120.676346
148.738266
177.421387
161.252151
145.078049
145.548492
160.016388
133.872986
150.964233
145.410187
146.209900
155.573853
143.007996
145.638947
144.877426
144.924698
150.664169
124.293152
139.286697
138.901321
148.494568
154.895203
149.441330
147.364182
149.864517
147.579544
15.018226
142.362015
-7.157001
-8.778835
6.176063
23.858433
7.503520
-35.187675
4.146709
-37.087975
-11.805836
0.867053
18.695616
15.368458
-40.688141
-43.113091
155.386734
149.013580
147.804260
148.357864
164.719025
146.311981
133.142700
130.995056
148.664444
140.136871
117.785759
170.187653
154.328613
130.550430
138.903748
150.464096
153.697128
158.232727
145.381912
6.060130
-23.321060
-24.316853
-12.077031
-46.295181
-28.681244
-37.179413
108.670380
132.068146
136.708633
144.335663
133.928726
151.065826
151.756744
116.684448
164.640625
142.282059
148.041473
150.254700
153.774796
124.142288
158.872177
159.304749
117.583778
142.350540
141.687378
104.892548
158.678680
151.505600
140.858307
145.461792
125.229759
167.183472
146.538223
150.154953
150.152771
149.787460
172.272476
152.661636
125.966293
6.225512
125.078613
136.559113
144.376144
146.910843
20.496153
142.399841
143.496918
131.323975
166.826767
134.502487
138.972610
165.272522
155.815109
110.103775
140.668625
125.668968
175.553391
167.251602
165.041702
151.589020
126.623726
12.335899
0.898093
158.729965
161.535614
146.716476
0.189746
-36.507164
12.430208
-5.319608
-10.397691
11.227017
12.369535
-28.871078
32.496525
147.286819
144.540054
149.304047
113.182297
133.635696
139.796158
148.935410
127.868835
137.809189
111.526062
138.174179
136.864105
134.069031
136.832687
148.832031
140.503296
167.207779
155.831299
149.394638
144.733688
137.847977
150.579224
145.274872
133.200211
160.984177
124.132423
154.625366
-2.104777
10.112329
-20.718931
5.269683
-3.693372
128.305038
133.923019
141.460648
133.808807
114.076889
122.948578
145.352997
164.090332
142.791824
159.802597
133.701508
172.012039
136.190598
-39.312778
-14.902115
32.901550
-44.500118
137.901672
148.138351
156.269791
168.489609
27.168098
-2.269951
-22.937527
-40.958977
0.557780
1.491741
-0.068528
-19.131941
6.507014
-36.767635
1.511031
-33.558811
9.440442
-32.877048
20.975441
-0.734354
-39.056934
-36.984501
72.654060
146.247406
139.586304
132.918198
145.911362
132.739944
136.434647
173.554443
152.039810
141.297928
31.757998
-10.686769
83.505814
143.254303
144.363083
130.672241
122.816765
122.055389
167.793854
138.729477
161.298645
152.855438
15.668549
156.180862
139.236618
139.000168
137.867203
147.461243
156.207199
129.779922
128.568207
149.983658
160.226746
162.734009
134.366211
165.557373
146.821930
117.020325
144.395294
142.175873
148.020935
124.488167
84.530037
151.513306
142.506638
162.261307
146.987869
144.073914
144.987915
141.270599
15.610098
9.000406
-35.777672
-35.133247
-22.389462
17.332884
-44.633476
127.981781
166.783798
151.267365
147.087631
119.979004
162.619675
139.276474
123.682121
129.766739
158.102676
-20.087543
-2.440078
140.549194
118.635979
168.825256
130.915024
147.259766
165.379532
143.481750
145.397186
146.074554
154.340851
-161.971481
-44.008511
85.396713
-54.541744
138.099930
161.190781
140.148453
144.810410
148.765320
136.994339
135.990936
159.251694
114.352020
127.018959
174.790817
138.617706
142.975830
172.362564
146.991516
123.934074
135.573792
162.252625
144.465149
161.107635
142.333786
149.306503
141.889816
155.632828
144.238220
142.250702
-179.485275
160.719604
149.460602
-137.272263
119.825729
-163.969849
-137.675217
-145.153534
-150.947968
174.444855
-167.624283
154.143784
167.057175
-143.840576
179.589294
140.986755
129.996338
19.548944
-15.595838
0.360994
-4.069386
91.641212
129.563873
164.278488
154.955383
137.186691
116.427536
148.591217
146.514496
163.330612
175.725830
119.341949
122.576317
142.074966
115.890015
135.998993
-2.897459
-40.335026
0.146710
5.802113
105.944885
132.845947
143.142014
145.548172
168.820084
140.338852
171.154083
138.430176
137.946365
145.284775
141.757339
160.182068
127.184784
144.905426
128.707748
143.938644
142.166779
134.736801
137.577057
169.180923
127.903519
146.933426
151.641342
141.872879
135.685272
163.531738
165.264999
132.549561
105.991035
145.694901
148.220642
155.719040
141.706970
128.159454
157.798264
125.769852
164.112198
151.896576
132.887665
159.709061
153.642746
138.793015
138.246201
126.729919
163.912109
143.873917
122.633064
126.396591
143.531921
-12.681030
-37.338341
18.591339
-42.753555
12.494366
168.208282
134.301102
133.997437
136.047440
144.571335
155.872421
157.356857
158.057983
162.265823
92.676880
128.868484
144.137955
125.087967
8.403122
162.744934
154.592728
149.763412
124.275162
139.848389
146.351486
154.906143
148.593430
156.786102
131.786621
105.278290
154.865997
153.656952
141.872910
146.301239
142.730927
163.463333
145.193283
30.165222
136.622772
132.340775
124.928238
139.012558
33.502407
0.429328
-42.342102
-8.821404
-12.173995
7.283730
-8.303828
-24.568703
-2.391137
31.369814
9.449390
-60.429810
-178.818161
159.855194
169.783417
-10.001226
122.258781
138.620789
128.052200
162.757050
148.936935
-175.215118
124.286217
176.126160
168.793030
167.790848
-3.330019
10.513333
11.209270
-41.710831
-0.850648
2.568188
-9.682187
168.463348
148.744293
115.442825
156.517319
148.911438
123.082542
151.881271
136.071411
164.975937
124.208405
125.607651
135.352219
-42.585278
-30.474611
-20.062483
143.130783
155.799057
133.319168
159.806061
141.700394
135.701416
-43.761429
-9.523839
-24.402119
-22.483345
152.777969
117.055885
149.836014
130.545776
158.815247
148.900330
133.809128
138.687881
143.326950
169.781097
134.963882
157.414124
160.768616
154.553802
137.752975
153.278183
160.967346
157.566925
148.872864
119.951027
154.353012
6.706802
144.216446
129.605667
165.306168
147.801270
112.274956
154.547546
151.207977
36.054630
21.940353
-172.791397
53.258030
15.704659
158.424988
131.438354
169.893921
144.376114
146.500565
164.815765
162.154007
155.375427
144.581375
147.224258
138.451889
142.198486
152.778107
150.295380
143.736237
149.181046
151.337738
123.528664
142.502350
160.050339
154.880310
162.173874
167.893600
150.515549
153.751862
162.320770
142.599869
166.564987
148.750534
148.533295
139.614075
127.931564
150.307022
119.799149
138.522934
158.820404
133.919434
159.577484
-15.600170
128.014709
124.941437
155.589417
148.272354
152.220337
149.534637
155.925842
135.060455
152.085220
128.779800
136.896118
146.868149
129.564438
153.491913
157.241379
175.201416
143.843430
145.946487
148.253891
155.729797
177.668701
147.101746
137.009460
157.872467
151.786697
142.215179
155.267334
149.271851
5.060551
14.487556
5.661366
-25.789761
-2.141375
-44.236530
170.447891
151.561172
137.011398
152.521088
140.058228
144.318741
155.265015
148.453751
139.941818
164.290192
159.043259
166.054626
165.922913
136.476410
143.563736
141.304382
134.858353
141.380890
137.772156
141.361633
169.040115
135.568573
121.624458
127.984474
155.767258
175.220901
150.670090
164.271408
164.505203
147.990707
157.063477
151.194763
156.068619
131.468628
127.961922
139.023560
134.656570
136.813599
163.333298
137.099869
109.422890
138.373718
152.298111
125.561615
123.426933
154.504089
119.890717
121.956924
150.435898
142.134552
117.009140
135.864182
8.457863
168.432083
150.844650
137.161514
148.494125
127.562325
140.373962
152.771545
161.465607
139.277008
138.941895
107.217148
148.525085
124.754242
155.024261
136.843246
162.054550
114.256638
158.974579
145.926163
120.761826
159.541428
131.929306
145.652115
144.894608
125.974335
171.845261
119.933716
143.922989
152.682358
147.684525
145.475784
133.854218
153.452820
154.928467
132.987106
155.549530
126.821098
157.736847
125.862320
150.535172
131.067978
144.603088
159.252838
139.128189
148.937592
143.004730
134.076447
143.072708
160.582748
138.659103
147.862366
149.002518
173.082352
138.379089
161.779465
160.609055
156.531204
147.578430
-14.734573
149.997528
168.837814
165.502380
119.077621
132.126297
135.726242
155.687973
119.888420
147.139130
29.214653
-11.263654
-48.257828
145.596161
162.500580
145.056686
146.637329
162.944489
-49.003616
25.153799
15.518037
-12.695785
144.313522
61.147934
-41.582733
-4.423326
158.198456
145.336441
143.290359
150.160187
146.428040
117.420784
158.032547
123.036400
163.181076
149.875000
144.181595
130.552429
148.762619
179.461487
142.117737
152.451340
152.938812
138.530640
134.949692
164.139984
157.439468
126.444252
156.730270
121.795135
137.096863
149.013901
146.545929
120.882584
112.274292
159.817581
80.769852
130.244247
146.348434
149.564804
149.051620
136.138428
162.926025
122.002144
146.427368
148.279663
148.760483
136.929138
156.745514
136.821121
147.649643
157.209045
-165.705917
151.153427
146.760544
142.104218
120.777657
123.387482
130.052338
139.722092
128.442673
161.628082
168.019409
115.521240
149.308960
175.723999
144.331360
131.509445
150.190125
148.232529
133.658630
144.315506
153.714798
148.326492
-166.442444
12.895916
165.569855
-176.420929
128.916458
149.889893
-152.110336
-150.355148
-157.025436
-38.388962
41.385757
138.751160
132.423767
175.325211
153.914856
139.398346
153.687363
-25.726824
-6.473872
59.597305
162.015594
141.849380
143.938416
145.459473
143.154678
129.632736
126.147659
154.473953
139.488007
167.956299
163.268661
152.430466
153.290756
149.708008
151.170380
-174.029648
154.548447
157.852646
150.946640
125.937248
150.075348
143.502304
138.686584
-22.521927
171.059723
156.036331
146.378906
144.908737
133.263779
138.368500
-7.667490
1.201382
33.670937
142.875580
147.055817
153.362320
124.177925
160.134644
153.620041
126.833748
136.013397
152.822845
143.070908
149.945618
152.798843
142.832062
169.248840
134.299408
123.235786
111.576515
144.257568
114.072464
-5.848580
149.997314
122.850372
153.877121
134.078537
159.737686
162.498413
152.970215
127.211296
136.602020
151.750473
3.362957
-16.852711
110.360222
151.254593
138.023193
165.278580
163.193176
146.937439
144.397217
145.134796
144.191238
160.647034
161.170761
140.809799
143.181671
111.143509
144.058609
127.719780
137.873230
164.748917
125.021416
123.730766
143.174652
144.137207
146.881714
152.029846
155.974747
137.942215
164.459396
162.129257
168.184464
143.140823
145.201584
138.742310
163.379807
143.427307
158.813354
150.658051
132.721649
153.281982
153.065216
159.451981
139.706024
147.809860
148.597458
123.959045
160.708817
128.172256
133.429291
149.251099
140.993164
140.963364
138.279388
142.921570
140.550430
101.210670
151.980713
142.931030
154.623322
157.429764
135.738022
128.770264
144.627869
150.787216
151.459930
-46.737881
142.545486
145.940704
146.700546
158.026001
167.144821
-169.840210
155.143784
166.650162
128.558990
161.144409
131.280243
123.973648
104.954453
175.053818
151.627548
146.716721
142.608353
116.897476
115.859398
137.328552
166.930252
164.795898
144.916275
138.133636
161.833450
147.437622
165.925873
136.499191
21.356983
7.873075
-164.934326
135.281586
104.772087
150.297775
141.068558
146.001511
171.124985
15.707523
137.964233
127.677788
139.263382
129.817200
135.417297
166.205353
117.363625
153.220520
158.728577
-19.451632
-35.866970
-17.150055
-17.566353
23.098902
-31.771503
76.060959
121.123703
158.765137
-24.982632
161.753433
122.424110
158.905441
-178.483536
129.934738
-132.192596
39.249046
25.080713
30.745422
-160.167984
171.669388
167.855698
39.006916
155.352310
5.369472
15.409638
-27.174343
-0.052339
9.427649
-4.293225
13.955264
-39.250011
26.013433
-45.295547
-15.058661
-32.244400
-39.892170
12.587082
-18.292627
147.638382
134.320770
143.236618
132.085846
149.226913
151.538467
169.163467
122.862068
146.670853
142.206573
149.957840
150.119812
141.319199
154.253387
168.107788
137.868774
136.666122
153.971390
150.990143
127.861282
136.582764
133.938492
150.413177
149.628860
144.481308
142.724823
140.891800
-3.253234
5.281383
150.203140
149.442886
122.911102
137.692184
152.643631
163.680099
154.141266
141.157532
107.395508
131.682419
160.781799
157.750412
126.175362
135.692459
129.119125
2.084502
13.206601
7.438699
134.892242
145.757721
155.302994
-9.434422
-36.626305
-23.149355
4.755181
-43.402260
-37.875561
-24.098177
131.890625
148.222031
135.864578
134.119629
129.649689
78.603287
25.168810
17.361002
176.328323
126.041817
147.112762
162.178696
128.916122
146.397110
133.887222
142.742264
-25.605570
153.864731
147.700714
133.399368
141.349609
-144.848465
-177.338455
-177.326935
133.967148
136.605911
145.527084
139.621628
135.152985
136.266449
156.899170
125.679504
166.116226
149.354370
148.168304
127.934105
125.528404
139.309036
130.017746
126.533813
135.052032
146.553436
137.832657
171.783539
145.629379
131.797531
147.631241
151.323700
145.925446
166.324585
143.861862
134.284714
144.294846
146.441574
-43.439205
-3.842469
-19.220335
-25.974323
39.534378
-3.178291
22.996746
-20.277191
-53.915287
-30.683811
-9.300096
-44.421581
32.277214
18.413506
118.900162
130.732132
7.652937
114.077026
136.571823
158.643600
129.122482
65.139008
16.644194
46.557613
27.417778
-1.458844
167.023422
152.517136
137.117294
140.038025
146.941330
135.242416
146.438141
149.800079
-14.623429
137.959747
156.767563
147.729034
171.563904
132.941147
11.559755
-40.197372
144.519196
156.717331
139.384918
171.713089
130.899475
16.635607
13.200621
2.665429
172.314209
147.307663
157.456131
152.370819
144.447266
146.660675
169.665207
147.005798
131.866455
128.153458
132.724777
170.712326
163.945190
170.179962
151.985336
155.841690
165.898148
127.200600
135.451324
177.916992
153.944458
171.132538
122.427361
148.456741
154.760986
119.014008
139.892990
140.553497
160.411209
136.917725
138.888367
144.817764
139.109528
143.846619
138.373779
150.003860
146.432312
167.193848
128.862427
136.987930
147.945679
137.162811
120.279266
138.196487
139.355713
148.476501
153.426697
-178.808426
137.248566
166.403305
164.868942
150.010391
142.872986
119.191017
156.833817
167.211929
166.667542
-30.329231
-0.589503
-53.620514
-14.590685
13.759260
-3.393903
146.772263
138.964401
135.091156
138.366837
-1.251013
11.394922
30.764591
157.979248
-19.032370
17.290489
-15.267469
-34.327213
34.399475
-6.448622
29.502144
-37.915508
2.200960
2.103103
54.200390
17.298096
-26.799227
165.982834
131.432373
147.021210
169.797363
131.545868
132.331482
145.563568
166.257645
131.612762
100.815430
156.540497
150.389343
149.803467
139.337860
143.345123
153.962418
144.574280
134.717819
159.967300
-165.128922
157.518539
142.469467
131.730270
158.118042
139.896423
109.299110
167.280655
169.764923
153.777771
134.847290
107.477051
153.495544
167.249161
8.862618
155.408676
145.472839
135.420731
143.921326
149.463165
143.038712
132.368484
114.766914
143.449966
144.595139
131.771301
159.143738
135.190460
172.929520
145.785614
128.025040
161.741516
159.432693
149.171768
167.187607
-152.661102
135.369446
128.885208
165.740219
148.574097
155.054688
145.506195
161.350800
154.720169
159.790253
143.827835
-34.607983
-33.453560
51.424961
-40.975449
-23.043886
1.502980
-39.065895
-3.623420
-0.547512
-3.735125
-27.409639
136.443649
147.237778
154.572433
138.229080
144.290405
177.615829
145.849655
146.081772
148.280304
155.153076
138.916016
146.823410
136.672852
148.862350
136.826660
141.553116
104.876152
9.740979
-14.404255
-8.456191
-33.758686
7.668769
-25.339479
-21.754803
-17.071495
-47.975636
147.366440
154.975433
151.785873
151.942001
140.261429
143.639847
166.175186
138.218842
149.029938
150.495667
117.141388
137.798065
159.202484
137.258469
153.249252
150.678696
159.984985
147.251938
-174.045120
150.085938
111.221527
152.256485
158.659012
150.472412
140.515594
171.119324
137.219803
-9.518492
-42.088306
15.107770
-25.758274
145.961060
133.197128
128.244766
142.670334
146.178360
108.115929
152.207382
101.100540
136.245132
173.064697
145.682129
-20.127340
-10.333557
-34.370140
-42.105289
-15.531026
160.591400
154.148407
144.447525
142.583221
8.263533
3.535073
-32.963242
151.633911
168.820572
128.644745
169.237350
141.211731
150.869720
158.506500
146.891006
111.555717
159.138611
165.854233
141.065826
161.068085
130.224030
139.676315
132.366989
138.036209
127.353676
110.112411
158.946976
152.053711
137.026840
153.337952
165.762863
154.608185
132.300079
147.049774
163.764740
142.961929
139.764206
142.907715
154.293060
147.055664
153.762619
162.691330
162.545700
127.012238
170.481125
142.341415
156.978348
130.003265
132.665482
148.922821
146.477722
4.379895
24.078547
129.276535
146.896652
145.635666
130.929504
149.144897
132.844055
148.599152
146.770950
156.526978
-179.889847
147.810425
148.485626
149.854034
144.651398
136.196106
147.751709
114.744812
111.525688
0.840466
-9.564415
-24.955765
42.075890
152.391327
33.865211
170.975830
138.289734
139.065247
150.543304
149.855347
158.088455
140.304565
145.920654
138.940765
139.936646
164.154617
141.127335
136.945847
160.744629
137.084015
150.956070
162.148300
135.775482
150.256592
-20.050203
-2.047748
154.299484
133.693329
148.521225
124.658348
138.625916
157.371338
141.324753
122.496742
136.156143
169.361786
-179.951523
96.249046
156.660324
146.158936
155.733505
178.972427
157.061371
163.558197
154.422668
-34.127438
131.290588
155.604340
141.755981
140.579742
152.030304
135.821198
147.236359
127.876678
141.140335
17.978045
-44.200127
-35.883503
10.374866
0.734886
-65.051590
7.157850
14.096107
-11.397464
22.111696
7.585221
129.358398
157.542480
114.044235
163.409882
135.545090
136.235168
154.185577
140.433655
145.331451
139.751297
124.931938
145.409714
148.295074
153.506866
131.710846
128.896088
135.767227
131.926773
161.869522
146.974365
156.116638
152.145142
73.612289
-172.175232
-166.486954
-151.490082
-161.370667
145.828949
136.917343
167.576080
132.470840
123.848259
152.515564
122.599182
142.331497
138.429962
159.647980
107.675232
146.219467
146.583435
169.807281
166.947723
133.582230
130.297501
155.752838
105.348129
129.364090
136.205978
133.117203
132.939468
149.442230
138.781555
141.843445
138.296768
142.983337
160.839981
157.753479
165.553116
137.629608
148.782822
147.232513
124.579132
168.871902
153.625015
-16.914433
-9.082810
-12.097809
-8.591989
23.445570
-26.102814
-0.290066
151.029373
-153.159592
150.321533
160.551865
145.902512
147.337967
145.161148
146.338638
140.740387
144.569107
175.583984
10.595629
13.546852
7.356741
12.272614
8.383704
148.555130
148.314606
117.739304
149.251617
148.459183
145.157089
168.460327
147.105972
147.424850
104.400269
111.525627
143.652451
157.827484
115.067955
159.818329
152.668732
134.175400
125.909119
136.717636
163.269684
160.385757
146.780838
149.419861
165.134888
151.533066
128.308105
144.309311
117.450714
159.823364
134.649292
15.114870
12.299977
-8.297939
19.035017
-38.971188
2.586945
-31.292612
125.331779
130.405487
152.542206
131.680679
164.828491
7.384665
-38.867245
-22.746342
18.720360
-22.632193
2.276666
-42.801025
18.569689
-26.959719
149.791153
132.658173
145.525177
158.047592
137.247757
167.863403
123.499550
166.657181
132.184677
148.852127
154.186569
131.573532
155.585449
154.454910
143.115967
149.469818
150.580002
149.933594
144.676849
151.978851
6.225984
128.049133
168.350998
152.723022
1.577188
-47.433578
150.996521
131.725754
155.321350
114.548874
132.936020
157.005081
132.959015
127.697746
122.666389
155.893768
135.010895
148.635010
156.507858
138.507156
117.825592
144.538651
152.820221
152.249756
150.539352
142.499924
144.554977
139.087006
155.248779
174.452026
159.750107
-1.940881
20.581451
-9.765332
2.042198
114.117249
148.784760
143.972839
137.193665
148.873230
166.656967
-42.301464
-21.900770
-37.377052
153.905930
144.639435
143.550659
105.193222
134.711411
149.897369
154.566360
161.728378
136.779266
131.974670
154.791946
134.035187
140.912186
138.452438
140.124695
154.604492
158.643921
154.343628
153.269730
155.598297
157.785797
113.108070
152.108994
105.494247
165.280685
147.603973
122.443321
147.824905
159.367188
138.860611
138.298981
146.750946
106.755486
134.394394
158.782486
142.907883
143.717346
146.470154
160.950333
147.778503
164.049713
147.825943
122.454491
135.537628
139.568604
128.370316
154.308945
141.066299
163.544067
140.837311
144.751923
-174.909210
144.771698
132.313766
149.005692
163.802155
149.236511
155.608795
142.287552
141.225052
152.082687
165.057922
134.409836
122.769775
162.287949
131.350662
163.426239
143.857025
161.643188
141.484848
134.979980
154.011536
141.336914
150.324692
136.073105
145.807205
111.950195
130.555344
111.229317
158.551392
136.073227
120.160889
153.389313
140.645340
148.724854
137.642258
139.813400
157.354279
158.547806
139.225967
150.096619
113.462112
160.759979
149.173172
133.624069
149.483444
148.875519
131.344772
141.905731
7.493733
-28.488283
132.902634
154.235565
-160.545334
-136.194183
-160.436295
-146.796753
-156.227676
-5.882666
-136.269775
-158.420532
-163.227081
-121.113060
40.458389
5.660397
41.721668
-173.165756
155.349197
154.641785
152.662064
128.991623
133.308273
149.009613
136.353882
142.533600
168.173431
161.002808
117.513443
118.056534
149.834091
125.055336
107.205902
132.172897
152.752609
17.301392
174.226837
117.582329
143.000168
159.154160
145.493042
119.218758
157.904800
150.947220
136.316864
125.736603
164.304230
137.747513
175.828186
140.141083
44.008564
138.942566
139.162796
160.583618
127.411285
146.333496
162.679169
138.910294
140.751938
137.598877
149.713455
144.510040
147.428513
146.915314
147.563950
150.724716
160.035095
135.760696
139.269196
143.719131
145.266708
136.068375
153.577728
105.080833
145.972122
134.566360
147.204330
150.477325
153.639999
105.936569
157.375015
-40.657822
48.549923
-1.399137
-45.508781
-42.227310
-23.719347
-31.601149
2.655865
-38.104542
-27.716217
8.406417
143.019775
155.996597
112.580620
147.966431
160.252914
161.685028
157.172150
133.896561
121.049294
137.121429
138.635010
149.569168
142.130295
134.933517
158.937042
120.318253
109.050987
-176.729172
4.926088
2.679638
-17.126411
-14.595376
0.332202
-1.762808
34.624168
-31.457920
-16.271620
-28.149523
-49.135593
-0.827562
-30.793373
16.339542
14.303307
-33.349800
-1.203172
140.997116
148.806366
128.516205
157.616180
150.668243
126.077827
143.945267
117.975281
148.675308
137.570206
148.847580
157.202499
151.560242
156.851654
143.149765
122.276062
134.459091
136.983765
137.192429
157.516983
152.534424
127.736061
135.916061
114.490845
153.166199
145.109177
158.471436
131.522141
165.169800
118.187431
134.812515
153.909714
113.952713
151.322098
146.730896
156.311646
168.918503
134.174789
154.033966
145.563705
135.738754
135.468460
178.326477
156.468399
21.249804
12.469937
-5.928272
143.956726
111.159569
160.270065
127.991234
159.114578
118.918327
156.884628
150.267029
159.388367
152.557571
135.473129
4.559563
9.279066
27.290476
133.209305
145.706146
154.677536
143.938416
142.785690
137.691544
148.367889
157.372635
162.713425
146.973785
140.500244
-27.925705
-38.841988
0.363695
19.495548
9.469733
10.053946
140.418579
158.276718
7.241533
-43.844414
142.671158
131.276169
146.229172
153.119247
171.901260
141.049759
-32.230461
152.039673
147.874374
141.567825
115.997971
159.012695
124.319260
141.226837
136.284729
135.990936
169.254562
140.138870
5.979665
148.119980
152.375107
153.056427
145.282425
121.670059
142.774429
116.200241
140.547028
145.148880
147.730804
-12.760700
10.408434
-42.220097
-9.647647
136.518265
129.666595
136.584061
143.574646
156.274429
141.499069
-2.049754
-31.053190
1.518267
-10.716323
21.904743
157.078018
138.683807
147.532669
136.191208
133.611084
151.742081
128.817383
122.237320
1.999097
139.938599
146.161697
179.113083
158.034454
148.354034
151.773499
162.228867
152.898010
146.182220
142.677063
134.057236
146.396225
139.408340
141.494110
166.418686
136.743271
135.309235
147.824615
7.379615
0.397128
-33.177197
163.808167
174.628632
151.153091
148.038986
112.323669
132.053894
132.412369
149.937500
122.272179
164.029922
139.152039
137.883209
128.385193
133.659042
177.418121
127.797119
160.789032
-35.278183
-41.131977
15.280239
17.526503
-42.872566
151.396072
141.692245
162.704910
138.329300
145.625259
138.383881
157.541016
158.554092
137.383347
158.924347
148.026855
144.309219
112.551910
152.007935
144.911087
120.358810
151.054123
161.233963
146.183151
147.238464
141.508041
155.027237
150.459946
158.162369
143.664001
114.901367
140.956375
126.515724
138.529053
157.574692
148.308975
148.129181
133.645752
148.098709
150.534515
164.039413
156.582123
156.974899
146.027435
126.080124
158.935257
152.942230
133.010208
148.075134
130.446594
122.710518
146.462173
142.923447
146.045013
146.155777
172.242111
158.715332
162.732742
164.553909
-9.682147
-13.708958
3.712145
68.753716
18.097490
2.433089
-7.304898
-39.054939
7.067245
-15.043984
9.426481
170.576508
140.110275
166.279297
145.529053
144.695740
-6.072669
-41.947163
-4.281577
-34.847805
0.864567
-44.886654
152.582367
148.756287
137.369324
149.712646
175.142670
148.662140
130.559082
146.640045
160.151978
145.447845
42.023460
14.744185
47.749306
-21.077951
18.782516
149.234955
163.979340
26.686275
-9.612677
-37.648102
-47.373989
124.349396
102.080528
144.313034
130.366058
155.466034
154.910751
102.158463
141.627838
165.931351
143.539597
145.849945
146.311356
-29.293758
-36.708511
14.694534
21.249155
-38.179504
-24.918447
-67.758095
-19.031771
23.306803
64.745262
-13.029920
15.407597
-14.986418
-45.029987
-9.309853
-8.452544
-15.788207
-28.713144
-6.573367
148.174637
165.208054
142.096466
142.645355
179.903076
128.576508
148.190567
150.945709
115.632065
146.578354
156.197021
146.197128
146.480621
135.256760
141.928268
156.525635
156.942520
126.062607
160.745224
143.021835
153.446213
133.758667
147.392853
129.253479
127.502861
135.687485
-19.754095
161.451996
137.151672
153.918579
146.939743
163.145386
154.267075
6.772365
-10.974955
-26.400618
145.516922
164.863541
138.194092
146.359177
124.372223
136.271149
142.566498
170.175735
159.503418
154.797699
151.634979
125.640694
160.633041
148.965866
131.446381
130.220566
163.167664
119.993347
147.834305
161.133606
153.752426
-32.301540
-6.183993
-40.952869
11.857503
-5.224422
-32.276909
20.140049
114.224319
102.443901
138.982452
159.980179
140.453918
144.478714
135.711227
141.349503
144.033676
142.867722
131.905319
166.275635
134.246262
146.406265
142.998550
153.160461
133.816544
146.381332
157.789032
140.925507
143.622726
157.499039
161.575272
136.001648
-164.332932
12.841681
149.637177
-7.217245
133.022186
160.381500
164.517166
108.544998
159.784637
146.557693
155.807129
157.718811
150.641998
150.892487
143.220352
160.020752
133.414032
145.830765
141.704742
141.269470
-177.126205
35.288582
173.813339
144.033554
126.647713
149.497253
159.812790
170.877869
141.206345
142.701904
147.683670
145.181351
142.939606
156.118469
149.025833
167.673492
135.218826
167.466476
139.544876
158.282196
136.157898
146.728760
135.045166
-135.180862
-157.212723
-140.477203
-145.334213
-165.088562
32.622364
140.435959
141.232437
142.050537
137.757584
146.205734
125.444176
130.945374
142.566452
152.880585
4.317426
121.729332
-167.835495
108.237297
154.972076
5.084767
-2.477492
18.602840
-47.655293
-45.860596
-106.644669
109.777405
-34.935570
-11.907294
1.306112
16.811728
9.668817
21.291536
146.878906
142.611557
122.635551
157.944077
142.849686
126.801414
163.615280
155.752670
144.489258
126.522552
140.594742
14.585344
18.392748
124.643555
138.575546
143.562256
141.959091
138.942764
143.799347
153.110840
169.436218
157.025009
152.051132
147.768677
154.266144
151.807281
153.091522
145.572525
119.846634
155.935120
149.143997
134.090881
150.811676
147.628998
150.903763
142.627151
151.967422
127.269150
148.440964
145.180649
162.862503
149.414169
144.736130
152.900269
140.270844
122.180962
-38.059361
147.378265
110.025627
159.026794
148.805511
163.036804
126.180809
69.765266
154.791946
42.948071
153.426636
-148.331909
129.960846
152.930435
145.273560
135.978897
154.695175
167.623749
151.073532
149.211426
142.613739
118.294975
154.857025
158.141403
150.694382
160.211502
154.645508
155.531235
163.995651
156.872849
163.412460
119.548851
160.613495
149.605972
146.614319
153.835251
126.952065
-2.981240
17.857571
13.805662
129.408981
160.763077
142.791107
136.138306
142.518021
150.969971
164.507843
157.237823
123.202354
154.280487
133.973526
161.077728
152.352661
123.405396
-10.436260
162.902313
146.392792
155.324478
141.446808
149.295837
150.032700
127.776123
147.028854
146.829025
145.760849
155.499039
131.931931
149.505386
116.053703
124.833282
157.706757
141.540512
168.370575
161.697311
142.089233
105.627335
138.855682
139.642410
146.382706
129.295135
150.768112
147.520523
164.460739
138.635086
133.167618
132.327286
162.152634
152.280014
133.851517
136.217819
116.112679
123.944283
159.868866
139.074402
141.192764
147.963135
132.628799
145.023544
132.296600
149.836105
166.883362
125.637718
177.876144
165.735703
155.360275
144.621628
146.919540
149.670822
154.706650
146.491501
154.057129
162.323349
167.166107
-172.386322
174.277023
-149.652176
-154.926529
-154.448380
-158.516449
-176.245728
-178.131866
-155.345963
51.945835
-171.488846
-151.532196
-177.356384
98.302437
139.881699
-157.156342
-161.202896
138.036072
122.105278
153.060196
-155.517609
32.281582
46.698441
62.514606
-163.819931
33.036972
24.783228
152.455551
149.521561
-19.642321
9.375970
0.489789
-39.005920
-15.692290
-55.679707
5.700214
150.334213
157.771439
139.974777
154.467926
176.676514
11.023390
140.804367
150.702148
154.221848
149.054276
165.788467
153.402832
158.625717
144.034866
-37.040215
10.832109
145.770248
167.316589
154.219315
171.799454
145.318298
138.805359
125.780083
158.000336
129.469543
150.080612
122.858414
159.027206
146.514877
163.783432
171.815094
133.693405
132.670441
172.302719
130.723770
152.102158
152.654312
128.295547
-0.229850
-36.130089
-41.826843
21.050100
170.462936
169.634155
150.184814
163.995377
-177.300110
147.606476
151.707413
136.917740
136.256531
164.878769
178.994965
136.513748
140.261703
156.725372
131.976913
174.362320
151.685562
144.908081
146.033661
145.470505
142.656097
138.073868
-37.651279
142.527893
147.072830
143.345139
165.753647
154.548172
162.095444
118.783157
131.969269
144.944641
175.096985
136.799988
-1.018180
-18.193932
13.988814
-27.283012
8.797298
-48.529575
129.705338
126.747948
155.578033
138.862656
148.320145
140.758560
131.490707
145.146515
150.768021
172.742996
158.144791
118.079277
154.513382
143.526703
157.337341
134.289612
-13.378439
-6.057574
158.831375
113.927811
155.487015
120.163658
179.206955
113.721809
-129.775528
-146.862411
157.991684
-169.209778
136.602585
10.161054
146.960373
166.031143
119.777336
143.810226
130.385742
150.313980
148.324387
148.323624
141.158112
156.521500
109.850128
122.337914
135.181320
142.833725
145.773148
121.975967
136.122314
149.490814
155.022278
160.457352
159.880753
-23.898710
-45.395836
-25.104132
6.752382
-14.295798
-44.515011
155.366501
150.573318
177.943939
145.466324
131.352997
64.925514
-24.433834
12.879824
-5.761603
168.802139
-25.700329
-41.622059
-18.439262
-5.391360
-36.723919
36.263351
30.559177
-46.231697
-32.262230
135.673279
123.427574
149.929031
151.466660
145.253586
133.156311
126.571457
162.660217
157.554047
125.658180
169.514267
132.781784
174.342087
145.109268
151.313904
159.184219
159.083710
137.488251
166.346603
154.448776
154.197220
162.758560
112.639374
-155.469543
151.181686
147.147308
144.612732
118.549812
123.717720
138.962921
156.646805
165.560257
127.060951
140.311859
148.670563
159.261002
140.635239
143.343964
115.205070
132.396164
-53.145645
-37.296192
-8.008516
-28.735683
12.286985
18.113787
-31.773523
48.114693
145.426788
119.917160
140.981415
140.748123
150.953064
172.900284
150.125443
149.697418
138.616547
139.629593
150.275528
142.642365
132.084839
-15.758595
141.506119
159.647247
144.559143
136.647812
116.587852
140.150742
30.580206
55.318108
-6.860641
-0.225554
10.886689
-5.581177
163.145096
157.446869
164.821045
167.510666
134.730850
151.018478
145.588333
117.365105
157.075180
-4.367984
149.852737
140.920181
146.008408
136.112701
150.698990
118.654190
156.484085
144.076111
142.514450
156.123993
120.750740
142.200165
169.504044
146.392624
151.331665
0.553554
148.863968
158.533737
177.140350
151.754715
152.801270
154.253769
138.914185
149.275101
153.139175
121.388657
160.729034
145.206558
162.004623
108.978516
144.695038
9.462424
-45.413250
16.357016
-7.978433
3.139682
122.467323
141.033890
129.588837
165.084610
155.948151
114.519623
174.676331
142.686707
132.970062
139.927795
125.389549
139.193436
152.768219
133.304443
139.987411
163.522568
167.976059
152.296921
101.118965
164.964066
74.878738
23.436798
-43.485466
10.767974
147.723267
159.665833
126.704895
163.041565
116.496147
174.736343
161.175278
137.304810
132.263412
161.547760
140.983521
152.693832
162.354950
4.344605
-12.455156
-41.472500
-42.608749
4.108277
29.845619
9.127591
4.151948
-1.503631
-2.561090
36.525105
5.035011
-30.936569
14.655886
8.839446
-2.470530
15.190243
-35.725143
129.840668
164.728119
139.336441
167.294037
120.717438
133.333344
120.577530
171.707031
168.012817
131.947662
145.797470
-46.312267
138.420441
139.906387
114.738075
12.102826
6.203681
-2.196776
130.930786
137.943481
135.117691
163.193604
114.685234
144.415161
137.707443
133.812012
122.355179
124.626205
150.081039
143.709747
137.793091
-50.107689
0.683283
1.882008
20.452873
-5.688064
161.606873
119.952377
138.580673
139.895920
125.829453
157.495987
173.712006
169.147568
139.810211
142.041336
146.874420
167.680283
146.800735
143.042618
113.598854
133.153183
146.072174
157.921677
-21.087263
14.861598
159.833893
58.234558
138.336029
130.704773
137.431656
150.768875
153.949478
153.485916
148.122253
147.829544
140.807068
135.500595
138.317368
131.222168
154.331833
150.643356
128.941635
145.484283
146.991806
142.620346
151.522797
152.845215
138.317520
142.309357
146.727722
118.062996
137.025223
159.256577
149.377960
-2.761162
-26.158581
1.920302
9.619076
-6.712356
139.340927
144.601715
131.681564
169.930389
170.874649
156.013687
136.894943
134.223724
129.433212
149.715546
13.111448
-17.486641
-22.147497
6.254795
21.117628
-39.951653
140.211899
145.324432
166.066360
149.975052
153.213425
149.627136
114.771744
155.432663
101.887924
150.141861
111.278839
164.941132
122.895889
165.344864
151.169434
-47.027351
132.592758
153.362259
152.065262
123.429596
145.568619
-41.152882
140.981537
131.529846
154.075775
136.141830
137.633484
178.187592
142.673813
143.081924
133.655472
-7.363619
-6.132740
147.948593
14.147112
163.772919
144.298782
149.506027
-25.194849
137.456573
139.602753
-143.411011
-155.964706
-42.052826
-2.350104
-34.714836
9.772637
-33.966564
-32.298084
3.234948
127.853867
147.064087
165.626022
160.533722
149.580490
159.093170
152.752701
130.279007
138.928329
9.946826
142.483521
165.464264
155.815048
163.341461
143.386703
163.385941
159.043289
-37.755692
6.612244
-1.370022
-25.483814
-22.554459
4.219419
-39.123573
144.994461
121.993240
138.320801
153.121567
167.573456
171.763016
169.283966
167.291824
133.520142
139.059906
143.239166
131.668274
150.741318
106.608200
145.031830
141.703598
116.676346
150.158646
123.671684
5.229745
166.168518
121.308632
168.674438
81.337982
161.466919
142.894348
150.049835
158.164078
-175.886002
178.392212
143.161987
142.752228
134.599899
129.859924
141.283035
105.571686
155.846878
153.093277
149.759384
178.031784
146.171310
148.322342
135.783905
134.763718
143.567413
133.865906
133.887650
143.381958
124.659973
112.544258
20.338985
-11.691233
-22.381256
168.290436
163.835693
13.403698
23.249571
-3.064457
-0.937117
-6.335863
-6.659940
-21.877073
5.462568
-16.864992
-1.402908
-0.284619
6.147491
-21.550192
-40.124146
25.066441
-24.154848
145.791534
108.412773
135.033783
161.508011
89.218552
54.443249
-167.116364
-153.272125
126.877151
-151.734894
-31.632244
-2.003107
-18.664959
-9.604248
119.979889
178.146912
134.308746
160.031097
-155.745468
119.976852
171.520432
147.129227
120.481659
148.121033
159.912628
152.486923
147.426819
152.626846
110.714783
139.524857
140.847412
175.022705
130.192688
118.859177
157.834961
-4.715716
-6.758914
12.989019
-7.748915
29.830112
55.973812
111.884872
155.163483
169.301163
169.026337
124.968224
147.967804
140.910446
128.544357
141.551147
144.558258
165.581009
137.522629
123.327934
146.166443
162.938797
156.094788
169.162888
100.255104
153.852997
162.409256
147.753372
110.427650
163.412094
171.327637
154.809357
145.809814
111.568275
118.177185
156.465973
162.041229
162.488861
5.186971
-15.077143
134.906311
147.053772
148.756454
163.995285
146.064484
136.303635
141.888870
120.917534
161.653809
15.009658
-46.019730
9.999084
7.771779
-43.658508
35.957405
-11.784987
32.997456
149.667740
134.883636
154.287704
153.405197
150.205460
157.809128
121.758934
136.258743
154.226044
135.670547
155.910278
148.849014
164.059692
118.821922
169.304825
95.646629
-34.714138
17.694162
4.962739
-36.348885
-43.939644
-40.459774
-30.286829
166.512131
150.557907
120.845467
127.592476
160.993073
160.023331
159.515930
146.828323
166.939377
158.450638
162.643478
142.650162
168.918045
155.265121
122.289261
155.437515
131.409317
141.450439
143.271912
152.690628
149.055573
170.959488
146.128815
157.048996
145.449310
152.888016
129.662262
141.000992
157.782257
145.671036
132.107651
169.855164
-141.968536
137.698608
116.347664
150.210175
145.272018
141.026733
141.773300
149.036835
155.801254
148.529343
146.138184
162.558868
152.362976
-3.163597
-4.600023
10.000460
153.203491
176.583542
144.242569
135.522675
145.181870
132.301025
156.805984
150.831039
-176.424210
120.204109
142.794373
157.011322
141.825653
154.521393
145.514008
131.419144
132.784058
144.607422
129.635681
132.506836
167.552261
134.302139
108.571182
117.384499
147.612213
130.271500
159.114456
142.920120
146.951431
127.151726
138.219101
106.256516
48.348183
159.980698
146.813248
134.501587
170.805649
144.375992
147.585129
147.620956
173.889404
152.760864
149.129501
130.761246
167.171585
158.081802
164.151917
28.073528
28.533979
1.165668
-34.583717
-0.724428
21.729479
-46.898678
154.676147
138.809998
123.756874
118.602974
125.080864
166.045029
145.251617
146.000839
127.948822
144.777924
141.752960
136.799805
131.840530
136.061127
139.621429
130.172485
131.140854
166.140213
136.861786
156.752289
161.156052
144.144516
115.347229
150.279236
151.245026
152.768036
119.308426
134.812469
159.288574
147.256180
137.625504
172.561264
133.388596
171.949661
-84.294968
2.919401
-26.675072
-47.060574
-31.965284
7.718995
-59.160248
-31.757143
-8.217929
6.750232
25.728287
-46.578293
-36.554684
-13.453755
24.570953
-16.913387
-30.610416
10.964923
138.445221
-25.087584
-46.550411
169.979218
147.576859
156.516693
140.918015
175.503983
156.060028
-38.686695
-9.105454
147.016251
114.134323
142.179596
158.549454
150.186157
136.442123
142.895691
114.078194
129.942795
159.066818
156.862305
-0.403483
-14.980765
-8.365908
-13.257701
0.990711
-8.587987
-32.337681
-9.395550
32.564243
0.186626
146.669403
141.376373
101.766396
136.215164
164.828476
143.976852
157.709488
115.902443
161.560226
147.109543
118.818062
149.533737
140.987549
149.094666
110.398933
154.973297
153.035904
124.093056
167.885056
134.792328
128.814407
15.136281
19.007135
15.595051
-158.027618
-144.772003
146.585358
154.714462
157.497345
138.179565
150.755356
163.767792
158.997513
137.169250
150.155075
156.010452
163.660995
156.067368
153.155106
133.309402
142.046341
174.244171
138.693588
126.548660
166.818176
134.483170
138.343109
149.881744
128.805725
135.314133
147.154404
159.917267
165.580917
156.973099
149.723114
140.880463
130.745148
150.714828
146.222412
158.050079
134.347641
147.315887
160.616364
164.885818
120.232849
148.549957
161.980301
133.687714
144.742355
145.462265
137.989914
118.361900
158.427490
167.281647
163.743942
104.679932
145.247345
144.199738
147.221375
143.838882
142.452438
165.814865
145.538010
165.936432
165.992569
150.096756
150.349457
166.141556
-15.554605
142.358536
174.886826
-177.306503
148.193817
153.954529
137.740860
153.590073
169.241486
-167.552856
146.044678
166.019211
171.981842
147.507080
-23.193678
-10.597635
10.386616
24.336758
0.596105
-18.460047
-11.611654
158.552704
91.010223
-68.376099
-12.181362
-10.373234
-40.248531
-38.972580
-45.619495
-26.778276
-15.766666
111.369217
-60.966923
1.817039
-90.608620
171.198181
141.242615
134.467499
119.424347
131.811859
144.098846
149.211945
-9.517212
-22.748859
150.814087
-33.255070
-2.246725
148.927933
147.347672
140.062088
169.729706
144.720322
122.823120
136.975006
152.054031
154.616989
145.439636
137.924591
138.134048
-174.879166
138.041122
147.133850
138.048737
136.508728
146.006866
138.679504
123.399406
136.691483
172.548187
140.330719
135.159225
134.745667
143.829590
156.056030
177.928955
137.498352
125.090820
145.297775
153.617310
126.088028
148.691330
114.463196
151.640228
40.887714
-31.742548
21.035635
-43.387344
-43.489635
5.480332
-6.740463
136.501831
118.675293
128.544785
134.238297
143.503876
140.240219
127.513969
143.056183
125.195900
-32.135384
143.569122
171.665482
135.346558
124.142319
157.781036
126.100792
153.117554
140.062958
158.533035
140.366241
141.806473
136.681076
170.023849
140.861069
127.772491
120.499680
165.074936
126.832245
-172.103668
154.023834
149.527725
161.215118
142.189224
132.160080
153.127777
-21.494953
118.340889
147.260361
-56.371292
-38.130264
-38.162388
-39.922783
-38.940449
-17.555475
-21.122375
-10.619321
32.508320
-33.120979
-10.847363
6.276917
5.419203
-48.254833
20.460747
14.159808
-40.691734
-25.959412
-47.578671
3.443896
-56.320450
-8.948543
-8.389463
2.545759
-10.657226
3.919016
-30.827145
13.888140
-31.579172
-46.347900
141.542145
142.982681
-173.224091
146.791412
144.054199
149.107498
145.632629
149.969940
133.135376
131.024811
148.661179
154.028290
167.422501
151.614258
152.113251
163.072281
171.954941
168.195786
128.685211
112.344261
157.892609
157.732346
156.261154
152.338394
133.083267
6.072378
40.253868
-29.801237
-36.520554
-44.617016
4.111755
144.904785
166.241394
125.827118
171.770172
89.405342
-37.752037
138.908630
143.336182
109.441864
152.669205
145.369141
142.812424
156.610931
-7.647448
30.066454
-46.601551
7.708488
6.722370
151.738678
157.102783
152.356781
161.577698
96.466209
157.301178
158.229874
146.101288
-156.908371
145.969666
157.506088
141.074554
109.203362
145.354050
152.955963
132.519272
149.728989
143.412567
137.704498
147.317154
135.465424
-41.267708
9.865396
158.033447
104.592133
153.535568
143.730225
160.813141
132.329391
173.093674
130.487991
176.062622
135.742828
139.950485
147.171753
136.149033
136.085388
160.597061
141.879684
148.709732
142.599731
163.233643
138.639221
139.321609
139.025314
144.797348
165.341476
128.124557
169.810822
150.705978
153.366287
173.766708
153.951385
-41.521214
13.567671
-30.652166
8.076887
9.731811
32.163338
-19.753378
23.670696
3.423597
21.835323
9.102821
-13.316336
143.838364
151.887238
161.651794
143.859756
155.528107
153.526794
159.858994
149.415710
130.527008
144.286346
116.068390
129.885269
136.231659
147.428635
164.018387
144.414078
153.201355
155.753479
135.099823
147.432602
161.276352
142.397659
140.421341
135.979202
137.249313
153.867020
122.557686
-173.082199
175.209183
155.925720
154.546402
134.585434
122.802017
78.815201
26.660044
149.700943
132.948959
179.053116
151.588684
154.758743
145.363373
149.114792
130.869812
147.809601
146.660461
157.845428
156.871155
125.493561
141.991669
124.291229
146.584671
106.090744
101.261017
136.050232
128.038193
134.031204
127.816849
137.970917
110.172729
134.302582
-45.997898
6.015162
5.691818
-31.827690
6.861413
26.378544
3.088828
4.531596
137.553970
149.713379
126.479401
163.406754
136.154953
158.676788
138.871994
-177.912491
116.638931
172.112885
133.809052
-175.252930
141.508072
161.291122
166.990540
125.434311
150.897018
170.803955
157.096222
148.415817
131.692551
126.073494
142.478317
137.967758
141.178055
145.758545
141.856873
124.060097
139.868408
170.673660
132.311707
156.742111
132.302063
153.298172
152.726379
164.083054
139.712585
176.602859
142.886169
147.068588
159.716904
141.797607
125.421967
146.808212
123.346054
100.488075
166.961105
152.358551
152.341812
130.690903
171.198410
153.495697
167.383499
140.079926
134.563492
154.777283
140.873077
152.303696
134.825668
118.035843
149.851730
156.155991
151.216644
142.697067
145.183853
148.254410
149.748032
144.727905
131.779694
159.436005
159.732880
124.733467
137.675705
137.110245
141.138748
143.736343
144.052597
112.717049
130.626541
179.688461
129.376419
156.253830
170.621490
162.496536
169.326859
149.992569
147.813950
143.342651
146.923126
153.139023
148.859924
127.572655
160.241058
168.649048
159.570084
156.699448
143.940399
163.172058
156.975662
143.693207
153.676575
139.102448
150.903015
154.292496
139.198425
112.122604
139.393494
138.631256
152.884125
11.139999
123.827538
139.027313
110.532440
140.103928
146.342194
114.482582
170.503799
155.934967
127.176643
155.710083
130.315231
141.173721
146.167648
166.743256
152.152969
133.818832
118.448097
129.737823
152.298737
114.253654
109.578735
-3.505260
17.290386
7.802554
25.650648
27.207354
-11.354837
47.825886
-42.299751
14.321901
143.176636
5.792241
140.035217
134.837891
144.711700
142.402496
142.522797
157.077454
144.823456
172.314468
158.222870
124.287186
133.695297
149.894852
117.876228
145.872894
113.775536
141.438843
165.776428
149.261200
158.409027
131.519653
152.456635
148.408340
138.521790
160.398407
132.990662
176.478561
166.078522
161.044022
144.102554
168.423843
147.995880
160.578308
151.733536
135.529297
155.959763
117.319626
148.235184
149.292603
138.785706
153.077148
130.087524
146.480988
127.667648
169.106415
136.723755
160.529572
149.049866
156.839447
152.156143
148.099884
156.139008
149.826706
155.289642
155.642624
143.788635
155.802124
149.056488
46.768181
120.776695
-164.580185
-153.994385
130.048996
140.434311
-2.038649
-166.963013
149.015930
151.025146
156.344193
143.137375
147.671829
157.103806
133.828506
148.169769
148.842300
150.689026
142.065338
120.141914
156.040878
157.765396
129.060318
137.858215
150.314560
162.483902
133.577560
145.618286
145.057831
151.279129
151.395798
147.198853
-177.233170
144.561783
154.788132
129.240372
151.310272
177.927734
156.490601
150.350296
159.990005
-41.679455
2.718726
-17.311068
-11.133988
5.688443
-8.378923
107.226364
158.337540
130.386444
164.116791
146.350357
133.668427
159.432968
137.824799
9.704437
-27.058659
152.789734
11.238799
19.128357
10.067318
141.409393
154.810349
169.470047
151.900879
130.732269
145.519470
157.624222
135.997726
1.311793
-16.717602
17.940819
137.667862
147.514069
-2.107008
-20.467850
1.694659
-53.844292
-3.298593
118.674149
168.809128
136.232010
147.758270
121.221672
108.696480
141.419708
126.059769
165.370346
136.031586
151.037735
162.374878
149.937378
144.402420
125.925934
122.343697
149.058716
177.845673
137.707748
147.008698
150.682892
13.994634
-9.969517
16.975716
-3.031897
-40.050720
134.787323
149.362106
-15.564598
-2.379486
-3.789512
-42.650101
154.893646
157.566208
143.652115
138.464081
134.394821
165.856796
172.348572
144.787018
145.077927
144.669296
135.902267
149.611038
138.051773
137.007324
112.946350
136.213608
149.340439
140.773666
140.885437
156.707718
128.783981
141.133453
120.060318
113.348267
165.284637
156.253448
141.854874
38.329880
17.933599
70.454102
39.819283
133.526810
151.822540
129.977188
151.653458
171.636200
145.932648
157.215424
133.993057
119.375183
138.346024
164.843536
155.064285
156.000763
147.995560
131.275070
114.441505
142.692474
146.138672
143.839218
134.423187
150.006821
161.875137
160.749603
160.524567
176.336746
122.335541
170.930710
142.476089
154.500183
27.504276
-16.397844
144.243835
134.673187
149.537979
140.704620
151.541824
135.794159
162.799484
151.448471
145.592987
146.097061
123.471634
125.993843
145.397400
150.011826
169.101105
109.615395
123.411850
153.218445
156.581238
129.161774
-43.491787
-6.331158
18.031487
-35.470570
-17.583544
7.803434
149.277924
-19.361759
-65.059624
-20.300730
10.974184
160.485062
170.063324
125.017372
149.544586
145.835999
157.507904
128.797379
136.981064
161.278061
135.003113
146.432739
140.612396
137.583267
154.258820
-11.152772
16.859470
-41.906868
-59.081699
-22.787960
-31.164164
-0.862073
-12.635259
-25.136694
-48.659332
-49.744747
144.681137
141.437851
150.449966
162.643860
-8.549870
30.528250
-7.537312
23.562946
-9.316564
136.010925
1.576815
-1.106945
140.915329
154.634842
131.663162
157.239517
135.743683
129.075897
152.702179
146.857468
-14.205651
-36.992180
-32.712734
-47.921398
148.002563
155.103226
138.740479
153.450165
169.652618
133.953842
151.277695
91.296150
146.529282
148.669708
21.307987
-42.356007
3.929993
4.745448
-25.883194
3.582936
157.761490
127.399277
155.871841
151.009628
133.281693
8.011996
1.515041
5.300308
-25.450972
23.491312
19.832607
1.647583
-43.754475
148.804993
146.125793
107.361107
11.914592
-47.474072
-8.787580
-90.227028
-3.122927
-12.447617
123.530983
40.580727
-39.605278
147.012253
152.791885
164.816620
167.000885
10.003782
10.371603
14.138741
132.645996
146.286682
172.815201
156.565170
100.375374
130.455841
139.193787
173.218140
162.948853
162.251343
152.625488
148.174911
140.974777
163.051819
110.536263
146.952942
142.650726
124.152626
138.605515
140.508698
37.019405
29.560152
37.397263
144.919418
148.269455
154.944122
138.813995
-39.952942
139.324356
154.977905
147.962799
132.433105
143.029861
146.849335
144.157593
-40.406364
-22.527864
-2.987668
-6.864271
148.646774
-20.872978
-24.694130
151.647842
134.809509
147.195343
165.494675
159.927338
141.994659
138.489838
148.838257
138.200974
149.447571
149.333817
152.562057
162.140808
121.166061
1.531996
-20.697956
150.463211
144.906998
150.651550
165.675812
131.705704
115.692825
139.178177
172.676086
134.087692
143.025070
150.715225
138.635178
117.643913
131.450485
128.580719
147.164658
128.467712
-32.236992
-34.130207
11.383803
-15.724029
-50.992268
-46.826328
11.747020
-8.056736
-1.470069
12.737967
-5.429932
-16.966986
143.106598
159.610397
151.802048
138.372238
-25.698769
-13.895308
-34.453812
-12.042756
2.127989
153.671280
148.456314
144.303802
154.643188
153.108429
138.636475
117.592659
146.138901
139.516342
148.425461
162.275299
151.147537
142.614105
136.230789
123.477509
152.740753
141.603195
138.614258
130.308716
149.363068
117.956062
154.849457
158.185669
-132.913696
156.635605
-161.302094
-174.170486
129.254959
16.013227
-5.893219
-33.444839
-2.349771
2.955852
113.262619
133.975525
149.673996
144.662704
124.435738
108.923210
151.160934
154.183426
12.331823
12.580545
-168.846512
23.435690
80.141716
147.092316
159.953293
149.907822
15.813580
-10.999127
-42.958534
-23.509109
-36.679508
170.922592
164.797348
142.010422
155.955994
141.677368
132.883667
141.384399
145.120697
153.262238
142.389084
-25.947721
30.351053
-41.721001
162.465576
142.791046
144.160995
169.567352
155.735977
143.769958
150.114441
144.086456
114.910629
143.360016
174.825684
155.675797
150.828461
150.569855
145.361389
123.547050
159.187836
132.237839
144.932617
149.881302
10.072044
166.706345
140.734894
165.339767
151.566544
144.732941
143.206268
156.954300
121.146431
135.532578
127.557167
125.063599
133.344620
144.983810
-43.509438
14.351070
8.607473
143.982269
134.526001
135.043991
161.922623
151.297501
140.383469
135.593231
135.521652
124.619759
142.412491
145.366669
143.091965
30.748650
27.964052
28.547274
-21.496723
-13.042894
-12.777943
169.394150
172.543610
127.514694
140.846161
165.500473
140.302200
166.914352
158.444153
160.999115
154.354767
-165.679611
4.716090
126.501831
135.656723
149.502365
151.851990
153.643921
141.556442
134.019424
132.251190
139.854675
124.261284
141.498856
124.637695
135.482147
168.656357
159.198822
67.371613
149.257248
163.619064
133.547516
135.455612
147.263092
143.626022
116.528099
147.339203
171.526627
153.164276
160.701599
-36.035522
120.910927
154.524841
160.881851
134.287369
144.381958
137.375198
142.136795
161.589615
155.800766
165.451385
142.448105
132.999329
146.620087
156.543625
147.535110
115.034218
152.850143
110.627747
152.737579
148.458008
138.728897
133.231552
154.008545
121.047737
135.927994
146.469910
135.506119
-16.843367
-35.243919
-3.472713
1.523414
14.789792
-21.144133
-25.589731
-45.110996
13.953678
23.324924
21.918444
-4.807256
-9.581520
0.580809
163.031723
143.304520
139.119186
161.723099
156.434982
-177.923767
15.565973
-0.579797
-44.285034
-45.095654
15.890456
-24.847992
-36.175488
-10.236447
-4.128487
165.034485
159.319748
144.434174
162.329376
131.883072
150.278244
142.295181
-42.508362
10.287268
129.004288
159.849396
161.244919
172.412521
135.558258
122.700493
134.209122
142.001297
136.010529
148.505325
146.683090
168.819290
127.233170
161.875992
142.866119
147.466324
-45.146957
30.109415
3.265307
10.265924
-5.339353
-29.682146
24.392710
-32.583496
137.500900
173.217697
148.730515
150.840317
139.151993
5.275517
-25.055515
164.255142
154.731766
146.960663
137.950760
135.150558
149.051163
147.056122
151.115189
2.929575
-1.466204
100.470100
167.255890
159.993927
120.856995
146.075912
149.291428
155.296707
134.268036
171.326324
119.844788
157.262787
129.983963
124.000168
158.804062
5.401093
14.537570
0.145370
121.099602
144.487778
121.040306
156.804718
165.714264
161.420441
139.718292
130.722351
2.995717
-42.241760
158.326477
143.151550
143.864761
155.244858
161.392563
131.956390
150.833771
141.778748
177.252914
-175.525375
-44.366119
-2.670271
-4.850342
16.663521
-1.746637
-10.742903
-10.136633
-2.723186
-12.628481
24.746019
-23.014826
-13.247229
-2.895567
142.485794
-159.974533
161.362457
161.416595
127.923042
154.266434
162.414780
12.337418
21.402981
159.381287
132.597000
135.847336
165.560516
146.024170
67.493538
-46.954361
-3.827559
-34.020515
-6.812759
3.249320
32.504284
16.365393
-5.903587
8.325508
4.387714
142.367203
162.828812
146.750732
151.283264
165.281631
172.764481
141.070694
143.275208
152.029312
129.435623
128.064285
128.144882
141.856796
147.263260
-27.823524
-37.683884
108.388214
169.972397
159.666626
138.814880
135.503433
134.726303
161.659348
138.690704
142.218018
148.066666
145.035049
153.530899
153.093170
140.347275
114.547119
134.824951
131.578842
134.101044
166.267258
-178.587204
139.137970
143.562485
150.898941
148.512589
164.385040
137.768372
126.073921
113.729019
136.524017
154.317963
144.827896
133.648422
165.885925
141.167892
137.389618
125.043869
155.008636
132.227615
161.626297
143.978607
130.144302
-8.372524
-1.871580
-20.477497
133.666595
145.252716
156.348999
129.284622
145.641449
145.052750
157.166382
156.838135
152.407455
128.554733
154.166718
135.639572
124.358696
145.938171
143.481003
144.402054
163.110001
155.041992
9.641675
1.836962
-43.282154
134.821289
145.366592
161.388107
138.553406
146.334015
143.311691
145.673248
145.126495
154.372482
154.304886
167.920471
149.925369
141.449524
145.770493
142.300781
125.672112
126.752563
131.734390
131.644455
144.239883
152.175507
145.884659
137.504318
127.062851
127.542412
-16.775274
40.740108
4.647935
142.465469
-15.957050
155.968338
144.178177
155.341522
145.168793
148.235168
147.695114
155.824997
-45.026043
-49.474686
5.830085
159.783981
129.072769
154.498795
146.597382
172.015747
131.876801
143.946152
177.654648
139.485535
157.903427
148.261047
-175.427048
145.606186
151.884171
136.392609
151.357498
147.257126
150.189026
-24.220055
23.893970
-19.744644
-21.299492
1.834190
34.255428
-43.859310
17.893608
2.611045
2.412407
-21.286701
-21.324120
-41.551212
-1.527903
-45.702797
-39.355717
150.185120
99.941124
119.183731
-46.547325
-2.560555
-11.505401
95.540924
151.536133
167.593460
150.949356
-137.711960
-162.906143
179.010468
158.901886
149.847427
156.056717
151.298920
133.458710
146.907333
158.269958
153.422409
118.213654
103.394478
142.472549
-174.003784
145.135086
-19.718649
-35.079311
-3.743504
14.601866
-49.888748
-30.768047
-41.503925
-40.667828
-32.864590
-15.373483
-31.181587
145.667923
165.442871
143.161880
172.914474
152.678421
128.261185
167.587418
153.168869
139.043015
144.079941
153.821213
-35.307594
-35.230564
12.831444
12.070632
13.672942
156.079620
153.483612
153.610886
74.896233
127.190781
147.491348
138.618378
142.655563
179.895309
153.121475
144.102661
151.290237
148.959229
51.105629
28.509912
-44.172401
-29.203009
-47.192211
8.124050
153.299484
158.301086
152.424820
142.035828
157.161087
-46.361393
-42.646458
10.302096
162.906570
131.032547
152.842758
142.627136
142.659561
138.939545
147.690277
127.503098
128.114349
129.661224
138.172180
141.852661
164.488464
-77.860283
131.281708
147.140488
109.549835
145.062912
160.072021
159.872345
170.756256
152.098846
158.010391
143.320908
153.011536
137.594269
143.134872
164.917236
152.301270
133.689163
137.146011
151.134506
153.711685
128.388092
140.892334
170.019272
141.773727
128.341110
131.843811
138.149414
10.880196
178.965607
117.972908
174.014191
162.514755
155.381256
156.153152
137.056320
-12.964046
154.600006
158.578262
129.487442
-160.001907
-165.832108
-168.629883
-155.375595
-166.851456
-161.219254
15.252677
11.134854
-127.392990
173.376892
-169.682205
22.818026
51.844540
157.693878
146.245483
177.662338
135.359756
112.805550
163.052017
77.189377
162.091324
157.228104
155.846924
128.422241
135.348938
141.813995
164.662170
145.234863
146.763870
140.018768
132.756516
157.352921
144.195892
154.679016
137.603561
128.385803
58.302456
141.595749
157.956619
153.125565
110.431007
142.403946
166.212112
137.886581
147.716522
169.342102
152.610901
150.985733
162.438354
153.920898
165.183472
142.253799
128.941101
104.825233
153.382431
141.377945
124.844681
142.562897
130.664108
159.729752
151.271805
-42.270962
10.538364
162.533493
161.161560
167.266785
131.518448
164.318634
120.671432
149.004135
163.008118
135.894516
-44.292503
-20.504938
0.725507
-32.886044
-8.381198
-9.047481
-0.849497
21.774155
-12.474285
-41.187805
31.847059
148.120148
144.354568
119.222832
132.644470
149.230774
136.590683
160.692856
146.155258
148.283112
173.926453
151.076889
142.485123
156.005844
148.559250
135.984390
141.702789
143.057983
129.469116
161.469162
146.130600
141.149414
131.155823
156.720383
71.856392
137.024841
45.800430
25.762871
128.170822
146.878067
138.158005
124.892082
113.641350
164.526627
143.907440
146.009781
113.761284
156.833450
157.824280
-150.053619
147.521118
134.790314
124.184250
164.322952
156.342331
142.088898
117.934479
146.931442
127.822487
145.701859
158.503036
150.113754
140.243759
166.002213
-178.747574
174.241852
141.160141
161.993317
173.466858
173.829453
148.359955
-28.638964
17.920431
14.111185
4.260161
-29.019249
-40.392002
2.641010
132.710709
176.068451
143.755356
154.833450
136.780197
136.676941
149.847458
170.508179
113.889877
147.214233
142.104767
119.123245
173.679657
152.396683
136.545441
162.129913
150.800873
136.103210
147.958740
153.797348
107.304482
167.433243
141.193222
154.556427
107.341400
134.129395
142.068802
153.338165
130.265991
154.522873
149.597656
137.379532
135.343628
140.500183
138.564194
123.295906
156.306305
167.697632
157.401749
146.577515
153.795731
115.909523
144.149704
163.213730
158.253021
156.676224
168.044724
135.275635
139.983795
140.919098
150.606079
144.472488
141.256622
131.326385
135.901169
115.368797
154.698166
-1.262226
148.691895
136.859756
1.816284
-22.218925
-19.172070
-23.884357
14.907598
-23.597179
-34.458199
11.034869
-7.562653
-45.682396
5.743613
-0.757956
-28.508963
-39.085453
8.296425
-11.671802
-37.715923
125.089516
147.236115
172.712250
-170.306808
141.352798
170.497009
127.178528
173.124588
137.576584
146.153381
169.722229
160.955460
145.157654
146.085098
141.440826
148.189545
-28.505398
1.959646
23.879744
-40.056755
4.239100
-44.690945
36.667805
37.870216
4.222945
166.046066
152.096558
155.857498
165.065781
152.205551
157.861389
150.396530
128.302368
123.121582
167.180557
146.360214
131.848892
141.423386
175.350250
144.416321
173.334457
112.382423
58.544853
-13.947601
0.318367
169.086563
150.420715
150.151764
141.939087
133.961319
118.950882
158.564774
135.623428
-14.577366
150.314102
150.662598
155.573608
141.666122
151.742661
157.521423
92.674706
-12.237557
-5.708735
-4.509281
8.242787
127.128731
-49.984673
2.303418
132.552872
169.408768
163.915375
143.788010
153.867538
149.535141
21.571686
8.276258
154.132324
142.829666
156.276108
-8.665692
-47.456604
-1.882320
-3.940046
19.493408
-27.619253
1.574704
6.568532
4.908478
147.507782
142.302826
137.010315
164.379135
-35.620644
127.353020
154.922760
-46.543533
7.793014
-43.427147
-43.230007
66.959900
-1.649245
-29.472200
-36.390980
-5.942902
4.382041
-31.183149
-5.709696
6.586331
-24.229301
-46.566368
15.755199
-38.251972
145.611404
149.672028
149.990128
154.522659
127.487686
170.243851
123.825600
-49.402607
-15.820006
17.434797
-9.906610
-52.079479
18.959850
-2.898337
7.231692
-55.945385
-13.306383
-42.490318
-28.389055
3.233495
3.975128
9.247943
143.294449
155.906342
140.487183
-179.197144
125.968010
130.818939
136.403641
135.544830
164.872711
148.793610
146.531174
143.648621
156.597565
156.375275
-7.032129
-12.896405
-25.892359
-21.193066
-45.614765
-40.470047
-43.447720
23.399746
116.174774
-31.085812
133.341034
163.954773
142.069016
146.688004
121.616676
152.174667
113.629326
129.183838
150.870316
-178.061020
117.297440
128.217499
155.201706
156.280869
159.341095
151.271271
151.459686
138.258347
147.704056
150.782349
155.347321
148.626389
158.084518
157.641937
120.792656
147.371506
139.195419
166.388870
138.437119
135.655960
126.188438
-40.747559
0.180226
-36.287018
-17.518833
-43.131123
14.772445
169.639343
135.879318
139.755310
169.886047
154.385132
134.885208
147.224777
149.509155
166.576630
143.780716
130.897690
140.278259
167.294037
148.502350
124.777847
151.247940
151.260132
156.726456
157.936981
138.594009
112.755287
118.854218
156.206757
151.104218
117.770584
168.169495
117.941597
-171.794281
143.415421
146.997818
143.966125
155.462692
162.098663
166.345764
163.589142
-178.526062
158.762817
174.204269
154.613403
110.825455
162.266983
-22.690826
-12.945294
4.933242
10.169432
146.196182
138.917709
130.684967
161.636383
126.943939
174.007523
148.519699
117.603676
155.063858
142.412872
179.567474
144.619644
140.210678
149.581833
140.045868
150.979858
171.427277
150.012039
129.418152
161.120682
160.935150
135.465027
145.840775
158.223007
129.109283
133.572067
-45.131340
-15.594441
-34.914028
7.060664
-14.903522
-26.353443
-3.168173
-31.455284
-49.771946
62.970863
-36.321739
19.546291
7.570745
-23.779715
5.833479
14.802537
3.663563
0.496534
-35.064232
-15.683956
-28.473223
123.692345
118.907600
127.283257
141.044098
140.882538
141.877960
153.563858
146.642029
147.735001
141.433731
142.217697
13.121201
46.919014
61.474957
-141.506454
-163.614716
69.745041
161.544418
108.875763
122.470383
140.758118
147.813080
143.288376
139.863983
155.069199
129.666290
142.683075
129.187164
137.678299
149.096741
139.216583
108.507370
154.458893
151.521393
151.518600
145.946579
158.507675
146.052841
130.743729
151.001984
-19.845779
-12.926728
-4.198526
148.640137
167.184174
145.615463
153.692383
148.285736
123.856895
158.337311
143.730194
140.737183
157.084213
157.944626
161.016739
152.690292
107.210602
136.379257
106.429169
147.668976
133.337952
127.468315
136.571457
146.232971
143.331604
166.410522
147.402359
165.038483
121.293358
125.854942
174.544556
133.495270
100.592484
118.566612
122.497238
140.610519
158.072632
38.031364
-26.117712
-47.649498
147.936707
147.632004
156.654022
153.531586
7.700642
-148.710587
-132.316956
-148.547256
-156.523529
-143.568420
-141.323288
148.746765
-139.619934
101.451210
-151.764236
-138.714096
-168.998337
156.784592
164.584915
-174.987488
-118.874886
-137.976212
41.616661
148.986847
154.666367
99.882996
8.049667
150.973022
136.762421
154.202988
160.366638
129.908005
142.455963
145.061035
153.949554
149.886505
156.613052
162.422409
160.161896
162.062805
151.061905
143.442474
149.025833
148.310608
127.537354
151.850052
172.624954
133.380890
-53.386707
147.842728
-13.751461
30.108974
-41.664505
9.570949
21.150259
-22.807323
16.113827
-36.818722
159.501144
30.504026
-40.445789
-35.492676
-32.841270
-10.835561
-39.543781
17.532000
3.838237
-42.134335
-1.597407
-91.604614
17.617100
166.055801
140.325729
137.508560
128.995712
119.658829
134.054733
146.769043
149.483887
128.146103
-160.464828
145.426422
-169.968231
175.425964
128.295258
139.097260
134.103439
133.605316
133.681290
143.619125
157.402435
141.820709
159.354019
165.820862
105.791100
151.357086
142.118668
170.194870
150.885452
141.687744
-3.924907
8.009718
-37.528908
133.665970
149.110474
154.103668
151.663773
150.049088
146.444702
155.846802
133.081696
131.201111
161.087875
169.332245
155.965469
150.733322
115.474495
128.983536
-177.427383
143.373962
148.598495
155.389511
155.021011
145.774323
146.634705
139.307571
135.899933
162.683685
140.339951
130.940598
111.925888
153.691071
154.689926
153.408096
150.851379
9.421955
152.492661
149.540726
157.070786
-162.321854
133.661819
116.962067
115.897202
64.538147
-8.708585
-20.021687
-22.338346
4.523030
146.466354
120.199860
161.791306
145.077469
134.143219
150.752441
143.353363
163.101196
171.266830
140.094543
117.191872
144.142853
163.727982
134.490219
171.381943
126.841644
161.776108
147.340973
6.683221
13.624256
-156.694824
178.557480
141.061386
114.634430
-162.523148
139.855026
-50.794102
5.476470
-10.941828
144.534149
134.516937
140.577972
117.170853
134.225357
150.365479
143.629227
113.728317
130.881622
158.755478
109.406044
116.774696
134.960632
146.537323
144.211807
-19.703461
-9.953012
-25.321480
135.254440
140.320435
158.745331
150.992371
143.582993
146.130066
155.776306
137.919724
158.470383
148.545898
148.331268
121.195877
136.697891
143.151611
136.737030
161.359741
135.522964
134.817673
140.336746
153.917419
127.189697
169.316727
122.140991
150.981232
139.822693
155.773544
151.156235
136.264694
123.365013
155.489746
166.453781
166.184494
168.051834
157.174835
159.130447
141.212723
119.207588
162.977127
4.915179
-30.645569
35.954456
8.233182
-91.179207
-39.980019
174.699966
86.503136
122.280731
102.719917
157.920547
133.953857
151.455795
137.255356
178.791290
167.166092
108.931572
152.782150
155.574539
103.004776
139.457352
137.144897
156.332108
154.716934
152.704819
173.550323
169.617966
139.198181
123.926575
149.233917
147.771866
154.865982
149.918503
130.692413
128.544067
145.194290
141.950027
145.660889
136.139328
112.973450
150.706970
-174.466629
137.407913
154.441330
152.838516
139.971191
166.363785
158.879135
142.137009
168.259430
143.030411
106.029938
152.681717
139.724823
179.541565
146.719360
138.895081
121.876892
-39.129425
-9.990721
-10.784961
-47.002151
155.555038
144.603577
148.084259
155.899704
-3.781184
-19.835344
10.759708
35.279659
24.838642
28.718922
137.782471
144.749863
121.349876
156.320175
113.683090
134.277679
158.380463
117.628334
148.682739
159.797348
145.841919
148.378998
129.553757
150.405685
136.001862
144.143143
-31.726589
-34.240955
120.568924
150.237625
133.372711
154.120361
147.458038
143.271545
170.915192
118.913124
123.838028
144.262741
155.223358
129.848495
176.221191
132.650375
141.402863
131.235748
130.134094
165.841934
132.441376
115.253098
151.934326
113.448860
154.320007
120.383034
148.144577
151.331375
144.682510
140.851135
160.401688
148.470306
168.517258
140.164932
153.131241
157.546249
139.738770
152.995102
145.219543
158.865784
142.584366
103.395554
155.252350
135.686890
110.805618
160.056183
134.787033
19.605112
16.655409
-5.145936
-26.109348
-12.923766
-37.096062
-15.978689
22.206785
-18.126118
-19.379387
9.114751
-19.902828
143.754608
8.230319
154.430191
33.008339
149.157425
139.101273
169.257309
154.538818
131.311630
167.873596
126.775162
116.340218
130.695877
148.167419
164.175598
146.246994
138.475357
157.337997
140.119171
159.984863
142.951920
144.216110
158.141174
164.222961
151.090256
163.600021
126.592003
5.004137
17.549236
-4.697236
-22.364264
2.335064
115.420502
16.137644
20.087078
-135.004822
-157.976883
158.726578
157.858978
10.726971
47.710278
-25.857653
8.486259
130.677612
144.714218
157.151550
155.286514
-4.166592
-39.074444
21.734533
-117.292076
160.658798
-40.203922
-170.352707
-150.691330
-151.049210
-168.282043
-157.780182
-130.545532
147.926346
149.419785
31.933662
78.668640
15.693275
146.780319
145.523163
145.863953
150.799545
5.406931
-3.518752
138.105774
175.582916
167.476196
146.389114
153.380569
129.822571
158.699936
134.307159
121.788635
115.120834
162.776855
125.381012
139.264603
142.380203
137.345383
105.865417
169.514847
133.228622
116.183983
155.166397
175.305206
132.548355
128.835480
162.743713
151.267868
143.840057
137.748581
147.679062
148.866852
153.969254
121.118973
141.284836
137.108597
145.799484
134.746994
164.828445
145.476868
152.793030
114.047783
160.677002
145.391678
128.550354
165.632217
150.583939
175.545868
129.821976
153.654327
155.325455
148.419647
144.352753
150.436661
133.610657
132.883133
153.878830
153.893753
153.975098
166.726730
158.163193
156.076248
112.979790
159.516251
161.104446
102.304390
13.680352
134.605209
159.216904
156.179611
147.205109
113.005630
152.569290
165.087204
151.634399
135.081223
98.288467
158.403122
146.304337
141.943283
141.346329
164.245483
-2.865872
-27.618162
-29.891983
25.582621
147.381287
123.790863
134.728653
140.368927
145.975891
139.573196
133.165604
148.235825
145.265671
150.903900
157.018768
151.645355
160.574615
-7.533014
-32.082130
-10.804325
-2.260706
20.495968
3.023167
1.053134
-37.149559
6.922431
-30.333715
-45.557705
73.278175
148.393066
53.415874
20.558397
40.023457
12.581235
21.257868
134.969696
140.710587
150.187576
174.309174
134.296738
175.010910
145.096634
97.097282
131.218842
158.075806
131.461197
135.454315
145.980286
123.961411
117.111664
109.062622
125.244568
115.331467
141.928787
122.605469
138.129105
154.948502
143.449066
154.620300
143.931046
143.585327
141.483017
160.450684
108.447998
163.739075
168.387924
146.030670
150.560028
-20.205866
35.201191
-3.778335
144.130997
161.973877
179.507812
155.936264
145.874191
147.296738
147.055801
-36.507149
24.586948
113.208916
144.219238
140.359344
156.034485
135.067551
140.275864
148.228561
152.871140
128.481018
146.799606
145.347733
148.998413
128.159805
13.219645
-179.632019
131.709305
131.751083
118.793488
152.350632
137.382156
145.441605
157.743088
134.896027
135.773773
139.448395
173.180008
41.425858
147.117493
155.207672
115.131561
165.666656
109.702530
146.405624
148.314972
126.402084
145.634476
147.815735
143.663651
162.852142
79.305450
13.623865
152.635971
166.202362
130.232529
141.349365
134.368240
146.832733
156.516922
144.048355
139.211212
163.231888
155.281143
-177.178802
165.858765
141.752319
159.925430
133.475845
146.599106
138.940826
150.714874
133.284103
162.310196
151.853043
147.039215
136.647141
144.378601
-137.690323
138.707977
110.004440
-9.831994
-35.675415
-20.286148
-23.990278
23.060797
-10.044572
-42.808907
-8.108739
136.293793
101.166252
145.070587
121.564384
149.978699
154.420197
149.172714
145.727249
148.972687
130.606476
151.569351
151.326935
165.231339
147.828445
136.662903
36.862015
-34.971569
5.157156
151.508957
126.871887
150.555099
124.364555
-84.577347
128.295349
169.265869
162.662933
149.634048
132.456833
7.356154
10.637578
-7.520004
-36.200821
-33.520615
-17.874102
126.195152
155.385834
132.222702
160.100159
122.279556
158.582581
139.155212
167.962234
151.805603
141.953400
163.659973
100.595695
109.746559
151.315811
129.693756
140.357620
161.611633
159.347672
104.482368
154.036316
151.439896
164.068176
154.031433
16.403372
-17.407900
-26.878937
-0.019782
19.007837
-36.704929
-46.781307
-35.582596
-34.367157
-31.706802
-18.545673
-19.938240
-42.872147
-18.007166
126.776703
99.991615
156.661957
152.649506
-173.551743
138.189850
133.217590
145.923355
160.062042
30.074270
169.540298
143.888718
130.461258
131.787201
31.101452
-28.959475
9.128150
1.217883
23.859083
-21.524738
2.674007
16.555027
-23.257227
1.297846
17.559414
70.555634
13.193979
124.578056
159.981857
126.010239
139.057770
141.724823
115.294678
148.139114
124.654526
155.557465
145.150620
160.177155
165.807968
143.007645
171.850998
145.212418
-179.368195
158.464813
-23.369011
146.694183
153.070541
126.094215
151.754456
4.043509
161.913345
122.908554
155.462280
142.862640
138.280807
136.755829
143.792816
161.211609
146.184402
144.536087
129.575180
140.561478
166.843323
133.715057
135.705170
154.352661
135.392044
161.165634
-43.789513
-140.724152
135.314041
156.443787
105.473648
141.707901
146.264893
-176.969269
150.477509
153.634140
126.960548
122.275436
-33.292747
-36.098366
-14.270343
1.892792
168.838394
128.378906
139.220917
141.447891
165.434311
144.047607
117.519547
-177.755356
107.735786
136.462662
146.196808
-162.249847
165.766785
142.544510
160.713745
136.163773
108.366043
-11.015868
-15.897577
-41.634068
7.213574
61.027943
30.831650
60.717659
46.272167
120.921310
143.133072
171.050323
130.470154
167.886307
153.696075
122.622856
144.056885
154.433685
10.835016
172.012955
149.618744
136.734421
146.148727
141.256149
123.443794
136.914047
173.759369
144.097961
149.436264
143.098801
-171.914368
121.107582
128.489029
104.208183
159.627762
5.747093
-15.194099
134.684052
149.083267
155.645798
147.483200
154.215988
142.191528
161.169907
11.159815
-24.014606
152.125824
115.984367
133.977661
159.068481
149.102768
139.963608
140.626953
140.279526
132.443100
141.863220
137.522583
158.933441
108.173286
-178.496613
143.806351
135.871506
130.779968
142.959854
145.501236
156.314590
167.584091
145.573807
167.481918
146.340485
159.514725
148.898529
147.696686
143.163940
148.499298
146.154846
167.699997
155.504120
19.128679
6.511834
-32.509945
-11.927784
151.248550
136.366196
150.708054
128.748291
148.764755
151.774414
126.870483
128.045654
153.750854
148.935730
151.801468
124.517044
160.491440
129.571442
159.924850
131.651779
113.749802
139.381485
12.406149
15.675539
172.242752
140.607788
166.506577
16.274534
140.769913
137.506775
170.862793
144.486969
162.504822
8.770619
-18.007940
11.869148
0.980187
-18.544687
-20.825375
-6.536510
-30.125269
-5.748764
1.389312
13.951157
6.961057
-31.483093
-2.391956
-38.389938
6.230864
13.370171
-26.647223
123.449135
154.085281
155.256897
137.218597
9.155342
30.729307
64.645828
31.420633
114.204155
155.714539
154.795792
132.070145
136.221237
154.591904
138.322586
130.552536
147.746552
128.960052
-17.993086
3.521199
130.694214
139.958054
161.693420
166.295792
143.671814
150.474319
142.949051
147.543243
157.473343
148.587799
144.728210
149.967087
165.877808
153.712341
149.808792
137.381470
143.257675
121.566704
126.293579
142.051407
159.689316
157.565979
139.151718
166.385315
133.761932
156.169830
144.322617
173.422836
157.912354
132.463226
147.844208
161.353378
154.198578
134.477188
143.153824
148.769028
146.366989
127.149979
146.977219
141.195892
134.841187
162.352158
145.184479
142.508041
122.057686
172.755966
154.607071
145.899384
149.123276
167.686340
147.901321
153.301590
11.639345
-7.407110
-4.354196
126.381500
131.885178
148.188858
142.844147
151.083054
143.383072
147.388336
177.768036
126.956001
146.598511
131.048187
144.747223
115.614716
140.659485
110.630173
146.602432
140.396423
158.719910
142.332657
134.301544
134.096024
148.154419
144.340912
124.360977
113.606895
123.569328
151.286392
151.403931
148.910385
149.180176
123.481941
130.892151
125.657768
139.385361
157.142593
5.187726
9.350530
-11.992435
142.297958
144.842056
142.264984
155.753479
167.569733
164.852310
-54.625332
13.231466
14.263123
-41.562660
15.689260
167.048218
156.245117
137.675949
149.033340
164.149658
152.260529
151.518066
142.089783
149.626160
149.982498
149.706497
154.435120
136.911545
158.967300
144.124741
146.903076
146.887802
143.929245
51.459011
24.170883
27.980734
168.363815
123.543556
146.990570
155.533890
139.982513
138.667038
146.868149
135.228302
177.490707
149.807678
145.724976
144.912842
128.230331
148.391693
140.591568
-142.371277
170.704590
149.091217
162.567886
149.848816
162.846970
165.138763
158.115723
168.543274
144.151443
140.283768
136.197113
135.893539
160.503723
138.457809
114.119232
142.322311
150.153061
141.002792
109.760010
99.794540
148.206802
141.806641
154.146408
136.290359
166.568893
136.852158
136.788666
152.597244
148.773254
141.306656
147.061783
138.232666
128.385284
170.597107
159.858643
153.102051
146.495667
138.772308
26.459122
-53.787369
-7.692176
-12.568027
0.039565
141.264130
122.170219
144.688568
142.008011
125.029503
160.704117
154.214462
161.327347
151.882629
154.846466
161.650848
137.142654
150.091370
139.283020
151.475098
73.089294
147.341522
130.570511
169.438416
176.328629
144.992477
148.034744
121.512283
126.379570
137.795105
151.026260
135.388565
136.549606
153.702316
148.229523
153.680252
160.970886
159.791351
145.146255
133.322357
155.898911
148.327408
144.324493
148.816788
144.030655
144.758667
160.350327
129.864136
117.361549
142.497757
139.809647
160.254532
128.300125
146.533142
150.594437
170.090408
120.473190
14.692892
154.937775
122.413147
149.709671
139.502258
138.288940
165.176682
140.898666
-174.960510
142.661636
149.811600
-35.276714
15.952118
-38.985958
-12.699359
-37.779457
-19.984377
15.130840
-44.057957
6.487064
-40.484016
-22.194925
4.892127
21.798309
-18.197771
-26.074383
-43.938034
8.074626
16.100769
-21.787731
8.406043
163.036743
146.326172
-26.988472
-42.230434
138.935837
147.702866
119.131104
137.207474
172.410599
163.112717
128.012299
128.476257
149.776840
150.973129
133.785507
128.718719
93.918167
146.201355
13.866311
-164.087982
152.678772
144.242783
169.037613
144.752838
140.575775
172.893082
130.696991
139.578934
147.581772
130.390839
143.370377
127.767944
143.021378
149.672760
97.258339
158.717300
118.031837
152.535049
139.551727
-155.969543
179.370682
19.265121
18.436325
-162.656509
157.829041
-155.929199
46.913990
168.708115
149.484802
153.679596
137.769745
138.226624
127.370140
10.777913
144.790085
168.841522
154.401230
159.325745
137.207993
157.738266
153.629822
144.091309
142.895630
141.128311
173.034088
172.962250
138.209045
146.311005
147.082352
146.901428
139.453247
148.085480
133.241882
140.280380
107.466560
149.132507
123.468369
153.949966
152.082260
145.518860
146.677322
147.604248
161.441086
146.513153
137.080734
156.621262
121.068718
156.568420
163.112656
137.198441
146.570251
133.006195
11.075902
4.979647
-20.677259
13.900569
8.457886
110.461769
148.694199
-26.780262
-50.535999
-42.644878
-35.287605
-53.777927
13.594184
-13.219883
143.863037
141.415100
142.468307
139.089767
145.529602
146.624481
118.031891
139.614182
124.693375
152.606552
123.936920
117.056961
13.498071
-35.151524
-8.495742
-60.785034
-44.277454
-40.968948
142.582840
154.799286
153.584732
135.375687
146.344879
136.730988
131.600906
144.170273
158.035522
148.190262
133.916061
149.394836
160.509171
127.052757
124.280807
125.633659
147.209824
140.009766
155.600800
138.763336
156.495651
113.962845
142.421616
156.091797
18.919815
10.599510
12.047191
15.119899
-51.937916
6.809102
-2.619727
14.261292
145.032150
172.739380
155.018524
131.752197
137.769791
138.099228
107.896736
147.065048
169.324326
133.874725
127.358841
161.369278
154.355392
177.674667
131.132935
174.890549
143.516144
4.074532
9.914310
2.961013
4.572046
7.797068
138.825562
142.353287
166.358704
-36.896877
23.311092
14.981927
-16.570925
-41.005981
172.411438
138.644943
141.291641
147.012756
161.426010
136.969498
156.225723
145.248398
152.856461
164.730087
120.875832
150.263412
135.614471
127.818542
125.133484
167.423721
133.270599
159.835266
129.547745
155.464813
139.602386
160.284424
138.310944
160.808350
143.827652
151.875092
143.448013
135.594421
149.232788
147.234131
158.123856
142.957565
141.698563
145.208603
155.821701
157.645264
118.938530
123.752602
158.034927
128.006683
136.792969
160.538208
124.345200
110.012321
136.281754
128.243164
124.655586
139.217270
144.064301
130.527771
144.803284
126.603722
-15.433475
-50.483162
-30.963192
18.120716
-23.553051
13.702543
-31.008821
-1.142267
-7.436562
21.923008
27.899567
120.313965
123.640297
174.064713
158.034668
126.084969
131.503189
152.021088
152.153107
137.387497
139.818649
158.066940
153.111084
166.639359
-15.260477
-9.931433
-15.267639
-44.790672
-32.771221
139.757172
144.430984
149.047958
148.784790
147.102081
134.622345
133.603729
170.624023
149.749847
155.171371
145.873764
107.526642
169.570404
142.314850
147.525360
-43.909958
-3.175580
7.743670
6.663296
2.941046
25.245132
-3.801739
-35.246426
-11.191619
150.632416
113.406807
147.139923
159.736053
133.483658
154.831757
118.236946
144.359039
148.294968
108.081253
153.017593
172.856735
152.524460
146.280945
141.061264
159.541504
162.808884
121.588860
147.580002
145.330231
131.014755
143.913559
140.174210
136.170761
150.539185
163.504578
160.570480
124.487434
130.697937
172.788269
154.926331
134.269547
142.317017
174.369308
137.119324
148.835022
145.134384
135.119797
134.154190
133.862274
140.023514
144.616623
157.145584
153.685699
139.307495
175.195587
140.743713
119.129845
147.207169
140.930954
148.248367
160.216400
-157.826599
-175.838669
-139.725250
-179.234329
161.341049
136.621094
155.596115
165.447128
142.412292
116.390694
148.643051
112.856590
136.158829
41.454777
31.080231
145.011185
-149.745087
65.622520
44.404247
175.273819
140.357849
146.502029
174.239716
136.737091
125.903313
134.453659
141.123199
170.561584
117.710808
139.932922
161.692047
142.992981
-10.863248
27.240366
144.456558
157.183716
118.936356
-10.716066
-6.006911
23.827141
17.510902
-32.790142
-15.734194
-39.652843
-18.330692
-10.344650
-2.364219
145.373459
150.958466
157.165710
141.398132
146.375351
140.177460
160.600845
151.439911
145.197845
139.535446
149.627777
144.778717
144.083054
126.728432
132.928162
151.357559
146.664154
163.299469
165.685806
140.191269
161.168015
170.273773
153.323334
164.129913
144.112305
161.039993
153.721329
163.976379
-10.506537
141.898529
146.245819
151.219345
122.111359
152.750076
-13.015248
12.475060
130.147736
130.642639
4.355186
162.046310
172.942963
131.004196
130.015472
150.279755
43.642246
-11.838841
5.200665
144.376404
102.508438
147.307648
142.948914
151.273712
163.381073
177.523453
145.885269
145.750748
-12.113084
-8.317603
-27.222826
21.269093
33.828037
-32.783955
-18.158901
11.827416
19.307058
144.858414
138.512527
158.105530
147.172180
138.902267
-2.812994
15.981368
121.283485
134.529343
126.337555
127.812134
152.610031
159.346222
122.772820
158.492157
135.238510
142.456131
161.838745
140.463791
138.541138
149.658081
132.059296
125.878128
131.633331
108.036278
158.503876
134.803894
139.991959
168.574951
10.722236
-6.632499
0.235734
14.849182
-34.535294
24.292658
-31.381233
14.337382
-54.350460
6.344738
143.488052
3.646367
-48.564285
-41.566730
-25.479486
38.128952
0.339773
13.652876
-47.389416
-5.877666
98.454994
159.213913
169.345779
165.459869
165.876251
140.479691
138.371094
9.461240
-38.712547
-0.952649
-55.853840
17.319778
-28.882082
4.752749
-11.150866
-16.049658
10.990604
-21.372864
10.379189
-34.145237
-64.201477
145.680389
152.720032
165.203873
127.958885
141.714722
140.310745
142.277451
138.991302
140.758942
147.462524
168.363327
129.392471
129.947372
-9.540379
-20.363710
18.090122
106.205414
135.552429
152.289246
0.304546
-28.425896
3.641531
-34.528370
6.044615
-39.781998
-0.456283
0.996815
-36.603764
-12.265383
-35.626049
7.472518
146.862808
-178.378860
153.278214
172.909576
137.886230
118.138634
144.192993
157.924911
173.382416
156.078766
142.067764
140.119293
136.593369
163.694397
149.456940
130.551819
11.994390
1.974272
127.764458
131.320236
144.759659
138.649124
-156.845978
111.701752
152.317688
145.036545
148.398071
145.382233
146.783646
13.409958
137.239777
126.663857
172.744186
15.379278
20.695347
14.529119
22.539646
-19.225012
-38.104408
140.820541
119.132072
144.194626
137.698334
161.734055
-46.756496
-43.293396
-31.265671
-2.283619
157.535629
145.102768
16.145470
-42.448559
-6.446858
127.754189
120.704750
149.759247
145.590698
152.073792
155.893585
114.440643
154.305084
152.927292
148.420914
98.209229
140.448486
156.245911
170.084595
147.481461
10.564716
20.196213
153.995300
138.268860
10.844477
17.732201
152.012375
150.216095
144.675232
140.886703
119.249001
152.229568
134.481918
173.907822
-154.526703
129.064590
128.143402
170.406158
145.947037
-173.903000
-0.810841
5.696121
32.681973
10.927623
6.142769
151.111282
117.685959
152.016907
163.797592
162.335236
151.860764
156.193741
170.675156
148.431473
137.020538
127.136696
-15.572983
-15.266549
125.614326
142.143219
153.281708
150.896790
152.237915
151.711990
-159.861313
33.386002
22.294556
140.758575
126.774590
-146.975494
137.778137
156.898361
171.265060
142.138062
141.818207
164.352737
137.784805
170.872192
142.029114
147.835861
152.783844
144.663620
138.212402
-7.901222
-24.139688
151.041321
147.320953
128.857513
145.522232
152.717194
137.916733
179.245911
4.933996
10.873879
19.540747
10.037462
135.294159
152.343689
143.308334
147.347855
-38.548397
-24.077341
-4.813080
22.022030
8.303994
10.088299
-20.301340
73.922150
139.041901
138.296524
139.222321
142.653122
122.219345
147.302933
175.963074
-44.609245
-11.828133
-24.277147
1.471001
-41.175957
20.408241
147.984558
146.879303
142.760345
140.375687
142.159668
120.262375
151.219376
142.959702
117.972839
142.077042
148.511581
150.361710
136.021439
2.960286
125.649109
156.253616
144.853989
158.119522
141.369644
149.784348
133.274292
126.632149
130.721405
143.649979
158.186249
-0.617390
9.002437
-3.749618
-37.725410
-66.284134
-38.527172
-10.729814
-47.725117
1.508698
-13.716477
-8.190719
1.803200
-17.960321
3.651143
8.372876
-6.359740
-17.309885
-8.233229
16.433407
2.206732
8.483921
-31.698698
-14.572604
-0.655811
-4.051395
95.698601
177.066208
132.366394
165.700912
153.406143
129.554565
166.099655
149.966812
92.612595
153.873566
113.753807
143.288376
122.277725
158.181244
174.110504
135.717621
133.237350
144.239075
159.706009
126.094574
155.497589
140.484512
152.626083
147.043915
155.105530
138.062759
148.730270
140.914902
109.878899
144.088959
153.610138
131.124359
139.725922
156.645370
155.308853
156.123932
156.069229
114.161629
-172.176132
26.236691
6.312953
142.716034
145.584412
144.465057
155.460052
146.282211
138.272705
137.550842
34.424942
150.266235
114.736160
165.903763
150.476852
151.881622
88.231834
148.709290
144.437317
142.640869
50.168999
-166.236374
-160.028152
173.413635
-139.468018
-138.755356
-158.965378
42.419209
136.101318
154.572464
162.939514
23.066994
-37.978729
2.450963
38.632236
16.396173
13.173196
9.907702
-29.445257
4.693022
-43.041656
1.586959
5.102232
-11.020175
64.257896
127.698235
136.051971
150.599380
131.229492
121.850021
-7.352259
-28.276814
15.611658
-2.078390
-43.603718
131.697784
-176.548370
156.118393
149.026886
159.046951
129.264572
151.484497
102.132278
135.999557
101.358025
148.127975
160.029984
148.477142
99.713768
131.030334
142.976852
-39.962921
134.339859
116.304482
133.916885
145.767654
20.329512
-38.641613
-15.429356
63.182907
140.521790
162.354095
143.879013
112.627190
146.547882
126.963440
178.781143
154.047562
148.639099
152.835999
-170.732269
8.700935
13.859641
6.348847
-26.479448
-16.363077
-0.537412
18.316114
-94.195007
-29.167501
157.003586
131.032089
163.412766
149.355865
138.742249
148.884491
135.152710
-4.434867
-5.767961
162.562210
155.621582
151.571854
149.349899
163.114227
140.514038
144.081802
156.711914
154.338074
138.029373
128.701828
-177.283997
130.910843
115.656342
42.619064
152.350647
151.777420
142.736710
145.043274
141.609863
-4.649326
0.692386
-28.841368
-7.548004
133.165848
132.671906
-17.777302
-7.225666
141.444794
124.912582
151.256226
146.152969
149.732025
149.983276
125.617142
162.413345
138.731796
110.656258
168.346725
151.227066
132.072388
132.953430
135.936172
148.076340
151.704727
128.435913
175.333542
145.589218
141.700333
173.089157
136.809174
159.000793
137.407593
137.292099
1.498677
-33.754665
120.760468
125.258202
-4.100786
5.395829
-6.289367
2.361403
12.151417
-8.778611
13.665949
19.633877
141.898941
146.827866
147.911896
121.068565
162.048752
150.245239
150.558777
150.245636
139.695114
162.654953
-150.478622
-153.475327
34.999325
151.390884
148.354736
135.932266
134.294556
159.326920
-0.552139
-41.671608
7.592694
-13.746934
-28.526730
8.441385
-1.751559
0.364769
4.940702
167.577377
144.243088
149.787292
67.387932
20.082096
-172.325714
16.352091
36.136314
96.608681
21.020817
21.883835
22.185848
59.237598
148.875290
124.032257
128.046005
143.165390
143.468750
140.976089
126.544167
151.211548
131.488129
160.362823
91.679199
148.687271
119.685081
140.335541
158.605576
142.858154
154.563232
135.857773
124.757919
151.446411
144.344208
149.881012
141.445938
135.686478
155.688568
159.325760
151.368973
142.097183
81.133423
136.497803
128.048065
175.114639
149.003540
147.326202
162.014450
168.801620
150.520279
173.554016
133.008881
-165.561630
138.264420
146.887268
161.791306
146.272675
151.541092
143.328674
145.976669
155.619904
158.648346
-136.912247
167.547318
-172.471085
-152.523315
79.357521
39.444565
-41.486168
-42.929722
-26.254574
13.430910
-19.005613
143.730133
132.218994
141.053925
149.637222
143.132309
160.119843
164.042068
153.976212
121.350243
153.095459
149.494919
151.730286
155.757156
174.396515
154.767563
154.819427
153.694244
164.342392
129.311340
165.381134
124.676956
101.222916
143.299530
123.363129
152.853699
0.074019
11.077040
149.514328
133.099472
166.665192
140.208008
164.378738
158.089645
142.791183
153.237091
127.339989
170.552185
138.725037
147.234634
132.940323
147.899170
143.977158
-175.119888
21.571527
-155.172348
76.954102
26.717169
-141.763763
28.014685
142.394272
162.190903
149.802399
155.966232
152.245956
156.140198
90.031960
145.957352
145.892899
143.873398
145.443497
140.878296
17.438843
121.450043
136.362610
135.683716
166.984451
154.947418
147.916443
-18.122231
-16.744566
-14.302311
23.109892
15.132043
10.172623
-48.613449
8.702493
-43.519058
137.748840
110.964584
128.230438
141.741058
165.571747
136.136673
-41.606186
122.578735
158.161850
171.492096
126.935875
136.669189
166.676865
172.946854
136.373184
133.720200
126.470367
108.477455
167.523361
132.269485
152.404648
139.647964
165.340805
116.042282
134.562439
126.646812
147.377823
139.991409
142.171997
141.098526
142.604385
151.080933
153.945068
154.543823
149.240921
129.730362
176.448563
149.329849
-176.724091
128.385605
163.438461
116.439774
148.585953
148.310104
147.127304
-41.914005
-25.605776
-19.258362
-33.823509
25.848412
167.291794
179.672531
152.003067
151.650650
110.296257
143.856583
147.692093
156.522537
-31.206263
13.590435
6.406982
3.982904
-4.361837
147.955215
162.218689
162.861938
146.745148
139.982132
-3.827917
-31.195671
20.569033
6.854520
153.485550
159.252747
159.932907
137.270538
155.405014
147.957779
133.004852
157.146027
40.028923
49.306728
-10.321384
14.605483
131.431427
137.794342
144.464371
129.918655
158.420074
150.860916
146.553696
148.891205
149.448090
-31.008080
-40.277096
152.902405
140.042297
144.131042
160.213623
150.451706
126.388748
-21.475065
2.010421
-32.918575
-3.991008
19.653706
-14.612171
1.032872
-38.211365
-0.123541
-39.512077
-28.178118
10.896503
-13.927397
-41.791592
10.000616
169.352051
136.415314
131.621429
133.934906
136.773193
172.975845
141.933350
130.964706
137.904678
156.958374
122.825783
144.588303
158.481003
146.452209
149.619720
121.730820
-37.862247
-18.250658
3.235251
-43.885403
-29.496874
-13.901806
22.574224
17.058229
149.290405
129.903503
148.130432
127.532578
131.176620
177.006226
140.079544
140.547943
-39.833717
-14.379826
11.006858
-1.983864
50.893314
-38.063988
-42.496864
-0.284619
15.880176
7.971320
-14.881875
142.723679
139.093796
137.297531
155.951111
128.865158
2.283362
4.198900
-8.343344
3.184322
145.608490
137.684387
136.265060
133.896118
136.389297
149.954056
141.634903
5.141861
11.042485
138.914505
145.209900
177.291794
13.918981
-8.567883
161.814285
142.967850
126.885124
174.225647
132.751083
161.291946
135.527100
143.294678
136.732254
147.779602
156.789261
159.440170
122.042274
145.125519
150.461044
125.895653
153.652634
145.520325
151.190979
167.898499
164.169464
150.386978
152.687424
144.294708
141.817520
141.140579
143.154175
127.189880
179.346558
136.982727
11.782730
-7.452298
35.328892
-156.972794
169.572433
147.886261
140.402267
142.413803
113.343857
154.262787
140.622955
148.043762
161.945648
158.407043
173.154602
135.104858
150.645447
139.607071
138.101929
102.923958
170.004715
153.619385
149.979416
175.229950
160.924820
138.620193
14.886914
15.119113
-18.597818
101.208344
167.183899
150.220795
134.782028
149.851212
166.622498
114.064781
144.360275
129.137375
161.590714
141.108200
-177.956741
132.392532
134.969971
150.928696
105.770317
144.542877
167.453079
147.971878
132.178513
142.633408
149.825638
128.867310
167.362457
140.436600
147.306381
160.505905
163.993042
39.665138
-156.017136
143.811188
46.824951
140.600830
154.908859
146.584976
127.547928
-26.094158
127.899109
81.863487
122.854881
152.270538
155.398834
147.342850
145.077637
143.803757
153.393829
150.933746
150.701233
146.073242
130.078400
114.594872
152.040726
138.338928
138.616226
123.408028
155.148758
161.425354
124.481079
147.111618
144.066116
156.085434
-15.851007
-60.588993
141.844223
141.027069
161.526917
147.922607
139.621185
155.484299
125.482224
157.667816
8.286051
-45.357082
-1.519426
158.775208
153.815826
129.221222
-8.252024
17.489632
8.557425
10.797053
-2.000467
-16.186684
-9.898687
-6.688032
-3.314580
-41.147957
-33.025551
-3.371562
-6.622764
9.374272
-5.295166
-10.059638
-27.667597
145.847916
132.998535
147.259308
132.942047
121.289604
-151.655884
-148.514526
151.420685
145.446167
-135.621338
150.711624
115.711105
144.164062
165.179840
138.102219
146.179153
154.623672
142.304398
145.021088
-37.095242
-35.900135
1.678181
157.397522
128.828598
142.598236
138.423157
155.991440
128.460831
130.772751
160.094376
159.557144
167.025940
130.006775
138.836639
139.552734
16.438139
134.437683
135.750305
106.790169
121.389145
114.074593
12.797461
-13.661901
12.073489
159.534866
153.456131
147.148499
141.436813
140.003586
136.473557
146.881348
139.872070
164.686829
161.230957
28.878103
-43.626938
4.592864
5.570633
9.393645
-36.180279
-5.826150
18.889015
124.795906
178.173706
153.948669
-106.380341
-49.549480
-4.693314
12.639286
-21.779558
179.078033
64.859909
136.621582
137.686340
112.690483
139.631653
143.175720
131.589401
154.335663
133.613007
153.278320
119.493965
150.106216
176.883591
120.798141
132.734360
154.068222
153.175720
157.198776
148.921158
162.726837
132.318726
147.592682
148.453308
167.381470
164.599045
146.816223
163.890640
147.278671
170.085754
134.182037
175.334808
125.171913
119.369759
131.247147
126.719139
120.585686
-49.852253
-7.062553
-1.581524
-12.093702
148.546341
146.989029
143.420059
129.421631
147.007187
146.947083
146.973404
157.630951
133.870117
166.904678
135.675446
120.049828
-151.064789
133.999207
162.799301
154.726273
159.673935
173.685074
124.975655
145.849106
144.907303
161.879730
137.515839
135.364563
96.822510
-31.209517
-65.059814
-19.918211
-40.034824
12.252387
19.670280
8.684530
142.639999
-18.161673
3.514465
-7.203476
150.232468
120.473114
175.582520
154.406235
112.191460
-37.485840
-8.847310
-37.454361
-10.223160
-34.118969
-49.783085
20.552307
146.495850
130.772888
138.743317
176.766983
143.006409
159.628433
161.900360
132.974762
121.742950
165.786133
133.715698
144.849106
148.329529
133.271820
126.829941
-27.515455
1.580039
158.156296
133.520523
138.430801
126.547157
138.201324
166.867325
3.598476
-3.548231
-6.857953
-32.049175
40.186855
-53.426830
-34.193336
15.732859
-8.596604
-1.505712
-45.302315
1.139523
5.544715
148.336060
158.019028
147.324142
120.283966
146.102890
150.199814
148.626251
128.106812
137.087936
168.274521
155.818680
6.405727
-2.314184
1.983272
14.347295
145.239716
144.152664
171.129013
154.537720
138.862274
146.964005
150.128601
3.819006
158.919525
161.497864
8.141191
153.196014
120.400986
155.779510
159.616226
131.510696
167.173782
108.913017
-34.802227
18.079044
165.339905
117.721581
162.792038
146.874664
134.458389
164.706207
158.899857
144.395309
139.915985
150.431274
151.778397
136.937317
138.816559
109.146072
146.426300
156.161697
129.060074
144.870529
141.851746
174.861435
146.088226
135.235931
140.113266
153.960220
131.133484
127.659561
162.030151
154.618958
124.172699
171.858337
144.542389
144.141785
144.264450
156.256439
141.217545
165.104874
143.355270
136.890610
5.027924
7.725578
11.967789
-46.795460
-5.039717
155.885422
148.085541
148.306595
148.509537
118.478409
153.353775
128.722168
150.692047
146.103806
151.609589
134.880997
151.471024
-30.634878
-23.441648
-18.600441
26.882441
-7.715664
-40.250458
14.980434
151.948547
132.123047
147.447556
134.030838
155.915359
159.139648
167.269409
107.552666
147.464127
129.081192
142.230637
170.838028
148.699936
120.835243
159.529556
155.377472
160.224197
166.493912
146.322403
124.922951
155.047653
155.050873
137.444489
151.786713
172.837204
135.499603
108.478546
148.897568
163.191605
156.158905
139.240631
164.674240
144.992859
-14.329381
-14.752502
-37.947803
-8.542517
-31.126617
-43.950470
25.782230
-51.038921
17.043110
-4.280021
-52.751598
142.024948
13.822825
5.563099
-22.829805
13.136461
0.500068
1.702264
-43.125134
-8.615775
16.935127
23.303869
161.665649
138.507629
157.233978
152.048752
148.491364
21.688810
33.834175
-9.710534
138.084732
148.317856
119.129532
150.652893
147.373215
146.528336
151.551193
128.311554
154.589844
142.609589
134.059769
143.640518
128.169800
135.896744
147.473755
125.052559
151.512527
130.147797
148.549973
129.676682
133.276184
137.163574
171.466873
153.132401
153.810013
153.016098
140.299240
161.429794
163.022064
155.323517
121.520439
129.211578
139.786057
149.562988
143.769028
135.051529
131.427673
149.670822
147.017715
-35.762558
12.995915
-21.762468
-44.206501
20.801483
-8.484523
6.987215
-10.237178
-40.773445
-41.150314
138.294418
142.067902
124.978142
107.144157
118.876022
145.682816
163.690750
151.879456
120.562561
115.833893
135.989136
143.201248
143.085373
146.593048
139.245422
143.866135
146.061508
143.834641
135.829346
145.376389
144.474182
139.064987
147.398010
150.062180
149.829498
157.107773
137.161972
146.394836
152.056229
10.747738
155.096863
-46.114361
-7.484064
136.870529
150.199875
131.988876
14.380155
8.186283
-13.520132
7.793921
-1.628587
-46.794098
174.016785
135.340668
158.107590
112.765900
167.921600
133.639114
171.585876
141.451935
-43.183372
1.744955
60.268574
139.777863
17.911606
7.078451
152.468155
135.904221
139.004044
122.205605
142.254761
165.162598
123.538948
152.139908
125.745453
121.955658
152.889328
131.950912
147.483536
135.789078
158.396362
151.655457
147.814545
150.866089
134.739441
129.254013
144.193756
134.115753
167.391159
158.139572
123.164589
170.724960
142.118408
-177.206619
135.004456
127.076622
159.033569
169.375076
129.876480
157.600159
-4.694024
-14.127173
-1.390298
8.740667
2.213993
-24.286266
-15.807199
139.236542
149.926498
154.253906
-23.333849
-11.491919
105.786240
128.361053
144.576782
147.198349
159.149216
140.019577
139.941238
161.786942
129.149902
139.332809
144.140747
142.916626
150.430145
81.137863
24.291571
-53.553013
-5.854007
-43.413876
-10.056881
6.842635
-40.490078
144.096939
121.862358
155.993240
173.591629
169.400955
148.278748
173.266754
161.974594
136.461288
158.446655
140.505539
132.486053
157.375992
156.759033
154.007126
173.161179
166.234741
164.166733
138.398941
137.783051
2.363640
-21.678320
-33.975891
2.677446
29.096048
162.274963
150.142471
159.542221
132.764450
139.886383
138.105698
139.316071
135.568192
146.754990
177.741364
135.876694
151.430786
147.174698
155.904022
173.328537
131.989853
139.109589
179.679169
132.303482
147.808380
151.776337
121.223587
133.558701
146.877594
132.174088
132.783691
147.198700
159.852737
138.561584
147.089600
146.586914
148.851837
170.167252
161.880722
147.736313
134.542145
135.846603
152.241379
115.116791
-28.200998
148.257706
128.174545
161.950806
146.433456
131.259476
149.432510
58.576866
132.478714
169.289154
-179.200089
158.856384
149.369797
113.858932
152.798615
-5.825914
22.711323
133.426697
131.359360
147.721527
144.433060
158.937164
148.296738
134.198654
116.703148
144.637802
134.928146
132.343323
125.891785
138.029434
139.959763
143.678680
148.096008
157.316879
131.196289
23.964327
156.126648
153.783234
163.572906
136.980621
109.271461
105.964500
-179.574783
159.880371
149.643311
114.637001
137.323502
141.403580
161.031967
146.627029
128.540909
149.149719
155.124573
122.760704
171.444382
137.415222
125.751358
148.604218
132.220932
125.273232
114.794052
135.642166
149.213593
142.686218
127.637039
142.405396
105.830826
143.632767
138.429382
125.693680
121.735138
140.756332
153.160934
146.977341
151.494141
161.046631
133.364746
149.894470
129.993958
122.027390
167.050522
133.282700
132.937729
150.240143
138.906860
114.311401
155.686172
141.725601
156.113007
148.070374
142.927872
155.506256
145.986618
140.719376
157.699295
172.793442
143.163742
118.515045
152.830948
140.381332
150.181259
146.639862
165.779694
129.656448
159.220428
131.405197
140.709885
147.204941
143.060303
138.076385
-4.962226
-35.765984
-27.949039
-38.852013
-13.818250
-6.133443
-5.423830
12.382425
-6.296097
0.389668
-42.661419
128.825012
157.206711
171.285294
137.980255
148.280960
25.404722
11.522579
17.212162
-151.253937
175.252731
24.873148
19.601173
30.554771
70.885376
-170.211823
-173.022049
-171.369919
-134.121780
-151.751465
-169.057220
-140.167282
-174.167358
176.368210
145.959503
126.349945
139.658615
167.894165
132.835663
141.924667
162.587997
150.713181
144.889236
98.375183
162.398636
136.608215
134.320679
146.959641
166.877472
167.679031
115.102425
177.995605
140.657639
130.043411
140.125931
168.541412
143.330933
111.817291
136.980835
-2.823968
-34.666409
-25.583050
11.452134
-1.807319
-37.390762
-44.237915
159.837708
3.043432
-17.668537
-47.495857
7.335106
-26.295948
-21.292805
118.640846
166.386154
143.575195
140.912949
145.572433
147.694275
140.923782
124.106812
137.783585
119.937431
126.880333
140.934525
-170.157501
141.811844
4.630793
-40.606289
-38.306133
-26.558628
13.545278
131.505035
145.295731
153.100433
129.533554
155.004120
155.791718
137.970551
142.289673
131.691116
135.991013
138.962784
137.845093
157.671722
148.319626
150.742493
-161.349304
135.709763
147.579865
176.618347
132.910370
62.755234
128.575104
160.062531
167.080185
155.265915
151.382507
148.029419
159.689880
151.547043
111.363182
-32.867275
149.225632
158.639175
5.550014
143.429077
143.535950
122.479317
139.307541
137.582993
159.751007
146.294479
15.937636
141.783951
138.982407
168.365723
142.159073
166.829697
144.039581
154.930222
155.365707
150.990494
1.466871
15.062760
-8.478805
141.573624
153.440201
143.524292
130.454788
141.372757
179.462936
149.355865
152.483749
149.066208
137.647293
141.331253
147.480011
122.836288
143.502884
150.388962
139.166534
172.211716
166.962784
143.793442
126.198395
150.506973
140.437317
136.243637
154.088943
145.334122
139.118454
152.018417
147.173035
132.488861
149.267532
132.251495
156.259781
151.339691
133.106003
151.911270
56.825695
-173.863068
-125.586098
-148.234467
-130.012939
153.255417
125.337982
126.968292
113.397797
144.305023
161.474167
114.344002
146.151138
-0.377424
-26.175207
31.476488
-9.909648
-7.381902
164.633743
140.282654
-40.861107
11.793495
-22.337976
149.164246
135.933655
145.348312
173.144836
153.754456
165.625717
94.072708
-8.333948
38.421894
148.153168
130.310822
154.917618
131.618500
113.696243
149.372803
170.942047
129.892639
148.026443
155.335083
132.944992
138.593063
155.613556
166.569611
148.401505
146.245743
137.380005
138.657608
124.323753
110.996361
171.610016
141.677948
143.628036
144.293518
165.351273
143.420135
135.019165
139.931335
166.325073
137.738876
161.247910
132.963196
-39.440849
-41.433006
-165.537750
151.695023
108.569839
143.031906
129.805649
151.032623
129.160202
148.872131
156.307129
147.583786
143.629135
132.199036
146.986481
175.200439
155.763641
165.769531
150.131348
159.058670
162.234085
146.505966
134.455185
122.604706
145.154770
160.294479
144.169418
131.793869
111.320374
165.960358
145.798004
32.773193
173.028381
150.408737
24.835609
-153.639023
34.742027
16.804726
136.502365
135.840683
148.082901
147.839447
149.369370
148.447769
146.723480
30.579206
31.499372
162.872742
142.083374
-163.068619
155.540665
144.519928
116.849586
132.748245
142.221558
140.118530
147.533066
136.161072
157.806000
146.775040
154.918213
128.321960
107.973679
139.333374
118.255142
172.424637
128.329208
153.546509
163.421463
165.852402
138.354599
146.133240
156.590225
125.585564
154.954651
141.603058
165.367111
152.978775
137.283173
134.111130
139.728043
-33.324947
4.854056
10.085588
16.030252
82.946472
146.836212
125.150795
147.610367
140.471313
156.803528
146.666183
135.252335
136.374664
140.984680
155.495255
-42.987579
-30.906563
-54.379040
-37.403320
0.222056
156.377945
131.198166
131.256454
134.248154
138.690811
150.089737
158.785721
145.414948
169.168228
143.082565
116.752144
149.499542
112.343102
140.220963
168.094711
-15.067517
72.929848
124.833939
132.952911
138.265839
168.488327
139.908859
158.623642
174.475464
150.356277
138.742065
143.625763
147.753616
145.207367
154.793213
108.008369
-179.015610
140.807831
150.962997
143.662064
162.122284
122.875504
111.488991
90.662178
135.210266
147.895630
166.651382
132.011581
149.824524
154.318069
121.774605
135.783890
139.932098
162.384048
150.954102
147.373993
162.546753
144.074738
162.509583
173.157837
146.022873
146.177551
155.831863
145.555038
123.563293
144.184708
147.089859
160.085587
125.947533
172.915024
145.236313
163.076050
115.711952
139.625259
145.911957
11.600094
25.969669
-44.433979
16.132250
145.652893
141.089874
151.664215
148.675446
146.074341
106.334038
-27.796675
140.424103
150.079117
150.299164
150.025864
153.442673
141.969543
142.053284
137.912170
157.703552
148.644272
137.492142
149.031464
141.593613
134.410019
136.570541
167.479721
143.222977
146.350296
149.957535
147.872360
145.744431
147.146637
145.269592
169.444458
150.373154
152.948502
138.609085
150.115280
143.598175
163.195175
138.128326
157.732849
114.737175
164.871704
98.715286
169.147552
155.127747
19.188753
-12.509684
-18.599714
-39.385475
145.212692
147.024475
155.277191
154.172775
144.948563
35.372009
33.293163
119.590797
115.033661
161.010880
143.248047
174.666000
154.709564
163.152084
159.123917
135.820663
148.599579
161.242355
-8.872254
19.708179
18.199291
-19.663593
22.241402
11.052020
-5.649618
-36.869320
-41.299072
-48.059479
-25.215008
-16.872183
164.307053
150.613571
142.600525
145.507614
133.450226
135.514084
158.619904
145.418060
163.385239
126.566170
142.543411
156.065002
120.894287
104.601776
150.395096
150.033081
179.396378
137.893173
168.030716
166.030167
120.206131
-175.298264
-117.365677
-154.877930
-149.508652
-148.177689
21.576321
169.663452
-18.026134
-0.633656
9.980341
-3.966547
0.931252
-19.149511
129.885513
106.008003
128.459549
29.356937
-30.718304
-15.315899
31.819345
-34.635693
-40.359764
26.923630
29.456713
3.516470
13.439847
24.061089
8.691878
136.281494
131.926346
165.024704
121.344345
151.127441
155.958496
167.109222
160.246429
161.944046
172.142532
-32.019199
32.193497
-35.503220
-17.283411
133.700974
111.809029
168.225632
121.149132
156.575302
139.417725
130.810913
132.029373
119.542183
147.607651
123.768471
145.587173
158.957977
170.441956
139.857193
156.517853
142.689346
173.921860
121.474037
147.415497
150.095306
127.431854
142.343689
134.174911
8.842513
-48.796894
-3.429311
-43.351440
163.367462
150.457108
138.406693
151.911911
144.221863
152.086304
126.144814
164.827118
152.317261
155.259338
126.097031
156.676620
-33.004265
-10.955619
148.799622
124.814240
138.818497
150.638550
-24.221743
-26.664450
10.578305
6.391417
1.609246
-34.295155
4.621604
-36.000141
-3.457287
126.631889
150.260406
148.719070
130.504410
138.235153
149.649094
123.039024
148.547668
123.677849
150.002258
-9.162829
-35.634632
11.971427
-2.498497
3.187886
-50.291382
-10.184662
22.983192
-12.361434
-6.526663
3.594448
166.059799
152.031891
-11.699420
-24.913219
149.880844
141.073395
148.772629
11.777995
1.173365
10.505507
-4.316247
31.730745
8.094102
154.204285
169.441635
-172.675537
-42.328560
-8.706149
1.803200
-19.384439
-37.601074
31.121233
156.628586
148.308029
93.156097
24.780329
-18.471874
17.562426
-7.069244
-9.580475
-35.668934
3.386973
158.435410
139.120514
156.339218
148.554398
150.229813
122.855164
119.478622
142.705734
140.383240
109.239044
159.802933
170.647797
152.110168
128.469818
157.034698
141.263977
149.102539
133.080276
158.720459
164.501892
167.662018
161.067780
103.854752
137.220932
154.344208
153.956711
108.991295
123.543747
164.476852
165.220352
159.424255
142.279526
133.748108
166.914444
160.379410
139.777893
142.832626
134.268738
146.555710
33.879379
37.070198
-142.554520
-169.980530
-165.920441
120.206650
-166.507324
-161.158035
113.442154
-171.413330
-152.389343
167.784805
176.609253
142.839005
135.941528
131.679382
142.423782
179.492920
136.436325
155.580734
158.301102
140.726944
146.700623
134.131424
151.969559
148.448364
150.592682
-179.757706
165.796555
140.774979
162.396317
146.238113
154.788467
155.066589
148.229065
149.876602
149.253754
166.597580
149.710464
150.972244
121.703636
-25.279007
7.758509
-26.567572
1.646275
134.672775
152.946411
148.088806
159.535828
123.514458
143.079346
149.835190
161.455673
150.412445
132.653229
162.378647
167.308243
129.846588
153.056000
150.204865
164.149704
155.807877
135.158112
140.627518
177.296860
147.398148
163.277191
142.690491
120.483162
154.686890
120.255119
159.201599
165.313232
143.242798
125.328362
157.422562
165.822128
141.601715
143.726898
130.644562
151.685699
145.069214
149.277390
140.056824
129.338974
146.360474
135.021927
150.815567
149.585098
162.317200
158.499512
141.096893
153.785370
159.174622
146.819565
131.330994
134.986252
164.324539
142.056122
139.969772
150.033859
167.258682
137.126129
107.867340
153.125137
143.641388
149.765549
150.322296
161.706818
149.446411
161.063507
152.825897
84.629471
163.929077
139.248779
148.334961
164.036758
-25.807636
20.004751
-45.756306
-12.934741
136.396057
143.413589
-171.236420
-4.546613
-24.276932
-13.143191
16.169155
-37.189098
3.659285
153.891876
-175.908386
135.125931
142.233475
116.192894
158.628891
169.284775
169.554947
118.042465
-3.047289
-8.759212
141.891632
134.382141
121.990288
142.210739
7.474645
-29.502619
141.479614
153.598770
129.594040
148.463196
148.259796
147.002533
14.152058
-6.443694
-36.136738
3.817468
-4.646670
-12.991648
128.992630
123.088882
159.737045
147.813568
141.966461
144.446625
164.296417
153.508896
33.230736
127.092506
21.564884
-141.792145
-129.549759
-168.180786
163.316895
-178.637421
-139.580246
-149.226669
-174.689743
-152.552246
-160.401703
-177.859253
-160.646271
81.241913
58.691299
168.820526
152.434753
156.838943
144.367966
123.582008
128.754456
133.253479
152.080490
147.930634
143.626480
147.044067
154.108719
147.849579
158.639679
143.356125
172.853699
146.612885
136.506378
159.759338
139.656845
152.384171
-23.593740
-7.138282
149.456879
107.529778
127.814949
150.398926
161.143845
135.577423
137.254120
124.802605
143.480042
166.406296
129.752533
129.267715
165.863022
135.450668
150.487198
151.304260
143.297943
131.834396
147.979584
170.681793
144.842926
162.912140
164.288116
30.663357
-151.048859
76.141220
120.417679
-29.339294
137.767563
148.729355
150.082504
135.527390
169.972260
146.566788
147.830582
122.489761
158.390442
118.747833
-55.970074
1.488326
-3.035768
-9.819145
-17.881832
153.052475
130.925674
161.668854
144.943634
154.658173
170.546432
135.302353
151.925400
171.469055
129.141113
160.201721
-179.594086
148.052200
147.118332
131.278061
143.562241
160.915039
-144.435272
164.425568
32.541267
165.740723
149.164841
175.214142
145.207565
151.053543
140.008545
138.671951
140.901993
156.089401
171.097122
133.925629
150.894882
-47.404045
7.938771
-10.202589
-43.142784
159.751389
158.523331
149.113724
150.497772
124.755737
146.523773
-3.524256
-7.485847
-37.363163
13.412004
146.143311
147.804291
146.879059
136.301147
142.049683
140.287506
28.479706
131.035583
151.489761
151.112701
117.791756
143.902985
155.871613
0.554261
133.040863
126.501671
148.814941
152.765671
123.461922
149.122864
140.456772
141.151917
137.993042
151.444366
155.979874
139.408691
118.358101
131.930267
150.834137
153.061203
146.179138
-28.108364
-95.107971
131.998428
165.592682
146.013885
159.095306
132.864655
114.904228
121.371277
122.580391
149.565979
132.679672
130.585785
156.618301
134.876495
144.787338
141.796143
-34.122108
-20.255146
10.637411
-28.444399
-6.882933
-48.227558
21.300205
-13.677204
-35.788406
156.245605
142.917221
-41.913025
1.499722
4.415348
-41.383957
20.267859
-13.487152
148.417221
121.230675
172.216019
135.467911
-29.759310
-29.325436
-18.576315
12.463562
144.951691
137.257996
-33.126724
-22.771606
-42.388783
50.268394
141.264313
151.213089
156.980774
153.041534
104.919258
161.333710
151.377472
128.603714
136.805450
152.572159
168.957703
138.823807
139.962433
177.475372
165.735275
-17.101669
7.596416
-12.889227
-7.032101
2.974009
-23.550127
-28.344648
-45.049480
12.188335
-3.688120
11.144064
-28.301811
-40.958294
-0.412594
-60.110126
5.142509
0.690122
-7.801572
131.910431
152.650009
131.651489
133.096741
139.281372
170.426849
152.500870
139.969482
153.015884
144.028290
150.996262
136.591568
-92.978462
142.928131
154.485214
130.554779
146.723602
152.105301
137.430710
151.953339
116.886688
147.446838
165.292084
124.308517
149.672989
153.982254
132.000320
82.520523
170.072784
138.515671
95.917542
161.856293
114.475204
136.863541
143.859375
140.161102
78.662811
159.027176
137.236572
128.394272
143.793610
121.179710
155.989868
174.290985
157.068222
-10.095821
-36.375343
34.887527
-13.815576
-0.215800
19.670595
137.903931
152.231873
153.986984
140.281525
157.277130
154.995087
159.666412
140.902298
126.520958
132.855011
140.840088
163.306900
141.502151
32.493347
-44.712208
-36.232559
-41.879738
-5.973302
-11.472722
-39.346455
-12.182964
-30.050608
-35.188465
-37.353554
-13.054964
-43.227802
125.548470
139.166031
155.609467
158.381088
142.201584
159.051376
141.470428
139.361206
151.251663
135.964645
144.615387
148.129028
151.890747
-179.224167
149.082382
142.488235
160.329819
159.179138
131.264801
109.365776
126.174759
135.454956
127.630653
138.383453
139.907623
141.935318
147.887497
168.965439
174.427429
145.778809
166.272156
139.620605
156.151566
151.274994
164.273346
-1.734945
-2.389746
15.664312
0.644373
6.047858
147.826767
143.262314
114.803658
10.045747
-22.584063
7.822653
84.976662
16.840385
140.923767
151.323242
127.458893
27.498337
-10.845802
119.564201
152.841812
166.591095
115.670830
149.303726
154.636810
115.973946
148.461182
162.362625
135.929199
137.818771
137.539307
151.427032
118.565987
-38.978397
-13.195759
7.950187
13.649286
-33.285057
10.666584
6.590915
1.019524
-20.550634
-7.849629
9.428358
-44.824791
-4.491960
1.252264
16.788960
127.939438
151.288025
135.962738
124.850471
162.488800
156.775742
-50.703724
9.255400
126.253281
149.237488
154.444092
-8.344049
139.357300
134.634995
142.215454
161.753784
132.656799
129.760986
151.139175
163.444626
155.404587
144.352249
146.335220
162.878113
164.126144
137.430984
153.497986
159.174194
135.015152
160.096313
161.798492
122.216942
167.679703
152.108246
113.069778
148.407455
145.272858
132.835114
136.695206
132.628922
114.209404
115.304214
40.961758
143.411575
135.431686
133.515640
155.143326
157.678833
146.137238
1.608760
-12.423829
35.013008
-19.991940
-14.837091
-34.440369
139.053909
135.898926
154.160858
139.868362
175.052979
140.799362
146.552216
155.229843
150.401627
166.489578
173.302155
-173.030167
76.129387
119.842369
-158.133652
-171.507919
-152.079605
137.100723
142.209274
-155.592194
-150.221832
-143.177643
154.302750
174.521912
152.394043
91.301071
169.914047
148.603760
163.319916
28.459681
178.211273
151.340439
145.162888
120.129417
145.093201
138.044067
140.935562
144.653152
141.281067
29.905855
12.802578
45.593430
7.303985
-172.307953
67.261017
113.502930
145.250488
153.032379
162.964676
147.089020
139.282593
146.821457
171.047714
150.514801
-37.416382
0.044235
9.350823
3.328020
149.746811
139.198761
150.741928
152.858887
146.504333
-15.473681
22.473322
13.175428
0.052339
-0.166689
-4.110231
114.604897
138.046860
140.970428
137.912170
160.970016
0.074019
-40.833031
133.297577
166.489517
152.858902
157.425217
118.325401
135.510071
145.768417
142.525238
138.608902
152.875671
159.203552
121.337181
150.036011
151.817719
123.617172
141.186478
140.949966
153.268158
135.598587
149.881958
134.517410
160.717102
133.217468
129.123184
157.158325
128.351456
143.119736
161.259659
170.485535
146.807465
158.349121
120.991562
158.137299
10.168696
-0.139882
2.165098
-4.590987
-30.615284
-3.245341
-3.133003
-38.357826
8.004472
24.248758
-5.178200
4.535571
-42.363522
11.600331
-49.243435
2.073959
5.419782
13.144618
18.621672
-10.500992
1.334569
-46.920368
-40.188461
13.502767
-33.161133
18.909670
-41.651760
19.314867
11.765005
-20.482143
13.321435
158.124741
-176.993576
158.848450
161.980530
159.190811
-22.845274
-48.081852
28.836935
-49.202759
11.773478
8.049447
140.618362
128.622543
142.475266
152.149231
142.608246
110.444061
136.161240
133.625900
118.873276
132.546692
126.701981
165.309692
-178.358597
160.136246
148.566742
137.923996
129.580368
146.797867
141.406647
132.957199
164.340408
132.691513
138.167084
135.047089
153.383041
163.701920
100.603615
169.161041
146.595596
132.362503
141.390594
140.664062
151.568268
139.046005
144.254868
157.087311
39.813755
121.190170
121.861206
139.224213
161.495773
99.507835
21.881260
-1.387903
146.736206
138.000793
131.754501
11.799125
32.190342
2.568341
-17.200996
-40.833138
10.356321
-51.031544
-3.108602
10.945766
39.864590
-20.244095
-5.607941
-0.525632
-36.523289
-1.069360
13.599051
-5.806604
-20.986439
159.079803
158.896439
153.783676
172.741699
143.935196
134.673203
158.369217
150.266891
130.513962
170.450287
109.895294
135.441849
144.783829
140.281372
-17.557253
150.434967
142.945984
121.256424
162.314682
159.660660
148.903610
151.126907
152.949677
160.273392
29.859072
149.076126
151.952515
155.405594
150.440811
145.996490
131.696228
168.132858
155.667267
134.548340
143.371887
164.266693
118.115631
135.680313
152.961197
144.920837
146.619431
155.434464
-35.249866
147.160812
136.093201
146.054977
144.753998
132.194427
132.300797
137.210007
162.779846
132.542938
153.738815
156.373657
165.573959
123.621635
135.962341
119.445793
133.783356
157.553665
138.140656
153.789139
167.600723
110.492256
140.567871
146.264633
151.934723
120.966797
145.609497
121.499008
145.943085
-56.234680
148.123840
141.835693
146.073761
115.193993
139.887344
165.208008
145.291840
149.056076
152.621017
147.139847
139.990326
150.292725
-33.518539
149.322845
149.584686
158.840622
138.822678
129.537460
177.486969
125.519653
141.612091
149.976898
115.965073
179.285080
136.193405
151.243713
7.240016
-18.445320
-4.204073
-44.364258
-3.915516
21.067104
28.479118
12.915442
-33.796928
-87.414078
126.185242
140.501831
133.404053
170.355301
152.767639
142.110794
165.757507
154.500259
143.675537
153.508652
144.214951
145.729858
145.747482
159.585205
139.191574
144.599365
133.304001
150.434723
129.091934
152.186386
151.478867
129.331039
140.330856
148.431320
152.110306
128.219589
7.135754
159.612518
125.997284
159.830444
145.143082
135.679764
165.143753
131.821503
160.453491
141.550186
144.923691
142.848099
131.874847
155.214569
161.444687
159.994995
158.028015
159.350952
120.689575
139.697525
142.461533
110.645996
147.787216
111.749039
149.773041
138.257965
163.486511
138.716934
136.942551
52.262512
-3.657198
150.600082
150.806335
126.272102
149.300064
155.113220
155.288345
149.301529
138.894211
161.545807
143.398209
138.668945
141.471176
131.722031
135.357956
140.079239
165.211075
135.425079
152.098633
146.967163
150.724152
159.710709
117.238098
156.348801
152.710281
147.578659
172.414948
124.767006
165.254715
126.589706
149.240555
175.351730
168.928833
153.259903
148.113724
145.649994
145.019241
141.199142
117.994011
150.033356
178.890564
154.652679
-32.872082
1.716688
-1.411392
5.195690
-8.256496
-9.586443
-16.701982
-4.736648
136.908600
157.222183
149.908051
124.001419
160.572571
141.221344
162.108307
173.194931
161.482895
161.137314
133.923615
155.601288
167.668549
136.580032
143.634811
155.187485
172.788727
145.978409
154.701096
140.121918
107.016037
144.953766
177.176865
146.129318
162.703491
129.254105
118.354248
125.476730
-176.307892
142.379623
143.934143
152.691208
150.871704
151.089813
160.105225
151.822372
164.264435
101.847389
143.460663
134.670013
168.362381
154.417068
134.034836
160.339478
141.052536
118.349335
148.474838
143.409134
145.060425
179.951523
130.685944
-11.976431
14.907703
26.211834
-40.192780
-38.185627
22.105246
-29.423248
-38.959633
-39.002216
-41.602875
-6.321240
-40.774963
15.898200
156.742294
153.462997
158.065948
137.777176
176.220627
149.810455
169.966995
135.136185
142.536285
132.789703
157.734161
157.605865
159.617706
101.960037
160.868347
170.123856
129.043625
178.954880
150.959183
147.711990
113.684212
129.722641
138.570480
150.163513
177.324005
156.941544
2.499202
-9.105174
-28.428312
-12.847902
-11.150406
17.966866
14.361208
3.510619
7.509115
-33.945808
-44.153137
-39.504543
127.827721
145.181885
174.917755
107.995995
138.203705
147.195343
135.453781
122.334366
165.797150
157.141495
131.802200
156.676590
116.819290
159.558563
134.501755
158.028580
142.419418
156.240936
146.105026
141.131592
154.501114
143.840012
147.244888
127.819389
143.702194
135.112320
167.171173
131.883820
-15.929861
-23.871281
-60.577042
9.469961
-17.167904
130.006042
136.012070
144.032257
134.383575
140.630447
135.774323
130.853790
112.255447
143.345596
110.239899
156.261871
165.892776
135.072464
-178.284332
152.961365
142.938232
134.324570
101.997322
133.697113
148.757355
6.670620
8.336397
-1.066795
-15.805907
-27.123022
-64.833511
58.895824
9.000232
20.846970
-23.916616
35.432892
-27.794441
-0.128204
23.805855
-40.191681
-19.627523
-2.389090
-8.726949
-25.481607
-50.495731
128.551468
152.376724
143.697235
146.506836
150.277893
133.386322
170.381836
125.537148
123.452080
141.206360
113.848495
139.178452
99.512077
157.599442
140.350662
170.214645
154.180893
119.932259
136.886383
122.195778
140.484436
140.076355
125.332298
137.795135
103.754669
143.518326
-3.853765
120.803497
163.888474
151.899948
147.713425
89.242355
15.179056
4.541958
5.952262
-44.481514
152.810364
158.749924
156.112442
108.902115
147.586105
162.868958
122.441116
109.156105
121.608711
152.399704
145.313980
130.980423
150.429550
152.989365
-1.226848
-33.256458
140.329773
2.636559
11.293600
-7.060331
-38.302597
2.863343
159.751831
174.166748
121.093513
130.999176
138.232239
169.655426
140.987213
152.334686
146.162766
175.814880
150.338547
139.891098
168.281204
129.082901
173.867828
97.086487
-179.533539
145.636673
154.469208
139.651886
172.752609
-2.106636
-15.621262
-11.922132
-31.471735
60.356083
-9.707578
-33.706997
-41.942692
-17.332413
-38.536716
-50.680946
-16.163439
12.208894
27.194765
155.137207
147.040421
158.066559
135.957565
155.414322
115.195396
121.232132
153.483536
164.315338
120.095047
129.172882
146.747070
141.841263
147.152466
128.276291
146.834518
145.738403
167.218872
147.511597
129.251846
141.999084
174.745651
139.664246
144.114685
150.761032
137.289902
132.839859
173.564926
139.107834
135.915741
173.301849
137.488647
133.599655
137.203445
163.940979
148.980637
148.010239
146.447144
132.216019
120.996521
136.141754
156.654984
132.269714
155.549713
83.019096
127.246063
158.748245
176.705490
146.419617
163.763397
141.236725
126.044975
150.646378
142.970322
170.860519
135.334473
141.430984
143.213287
113.125832
142.324539
133.503555
133.214584
126.736732
145.962204
140.884659
150.515732
153.985703
144.248184
168.189911
123.218056
146.724228
167.135574
140.218582
136.007645
145.164307
136.295837
148.229446
152.500183
135.721252
141.904388
113.566589
172.322495
155.993088
155.357773
132.345535
124.681343
156.409760
149.507584
123.715866
-10.535956
13.473600
-38.751797
-39.143414
132.519348
143.490036
163.866287
128.823730
126.582260
172.623016
137.613144
162.956497
6.590558
171.926163
145.845123
160.883072
-21.326242
21.251265
-27.932800
24.375959
-3.993216
14.882221
-18.120026
9.540255
-46.754089
142.376938
151.517517
120.793007
160.792816
141.015778
143.243469
137.654892
153.529755
176.546844
150.468384
152.456894
146.376938
129.553223
133.996124
141.055435
153.786850
145.148544
136.365097
143.937271
147.718796
146.567459
155.064438
148.747833
139.773911
126.322563
133.396255
128.919952
13.024571
20.179033
12.294590
-11.914757
-46.069679
156.516830
134.654160
145.925858
128.160858
151.945908
161.990967
146.224182
160.321136
141.450546
113.139435
159.461609
146.384216
142.604706
-32.544334
9.935886
-41.333366
-0.128204
-41.714638
-26.695892
-16.423264
-1.531868
-49.108154
-19.645815
160.213272
150.456940
133.545624
141.212753
162.357986
156.353470
129.896606
-16.819130
-0.577091
-45.233883
-45.227501
151.976868
143.926514
159.140533
169.000000
121.729172
160.956589
138.599335
171.270096
142.307800
153.791763
140.485229
143.546539
174.168793
149.743713
154.395828
150.460663
136.209412
147.469299
-129.016510
-173.510117
-153.010468
-171.226639
-154.824402
145.788223
-164.947006
43.761417
152.325607
-12.718220
-9.330539
-4.005652
9.423728
135.104599
128.945114
-21.637224
25.010643
-41.213570
10.532912
33.606705
24.297804
165.477997
-141.800964
154.986191
117.799431
139.452148
172.212296
165.098907
153.345856
140.995712
135.836258
140.829803
168.944412
138.646973
137.219788
171.839142
5.069563
-11.888013
-10.371053
10.584312
-25.327612
145.288666
80.344673
2.489314
152.998962
-3.393614
143.969620
147.784241
149.870300
142.102585
150.698929
4.907440
5.679477
-9.042701
-30.117069
-42.633427
-17.289202
-14.795999
-17.005014
-6.539750
-41.189373
-5.696499
-29.699154
136.987747
144.335403
130.147354
143.193863
123.707817
148.242645
130.618622
133.000168
160.073227
129.117386
141.440369
169.701813
136.907913
-175.856644
147.752853
121.131325
157.467941
133.599274
124.593475
139.295273
135.701706
145.639221
100.514320
143.861557
142.886993
114.415894
142.835098
-27.061617
-37.923893
142.761322
163.155609
120.456688
134.226654
135.945618
-174.487701
116.772896
156.234909
139.455017
-24.559839
-26.291832
51.210953
6.358291
27.316021
7.938969
-18.128973
1.676197
29.705915
6.631109
162.304291
144.097214
133.779114
161.434967
-6.115806
-36.672619
132.819031
178.564804
119.945900
128.102463
131.334625
150.513123
138.847595
148.856583
141.548386
172.795959
142.663513
132.553192
142.993118
169.900696
124.573357
149.105515
154.244049
114.428925
157.451691
126.108757
-26.941988
-13.658170
120.851707
174.535629
151.520584
154.200821
136.171234
143.704636
173.978027
151.576172
130.706406
141.145721
136.060776
154.717148
162.350784
168.979279
145.432343
129.436981
148.446365
140.466049
153.016098
142.253433
155.797943
144.976608
148.752853
120.967850
146.382355
123.830338
150.793991
144.441498
154.066574
145.839157
140.599274
145.053391
133.089600
155.353622
152.459579
-3.068543
-18.155043
157.169235
-33.940350
-19.869959
16.517279
178.314590
175.273026
152.366043
148.976593
112.207954
151.317505
172.270126
152.718124
124.124008
123.584427
164.705185
154.129471
129.782303
112.221344
146.090149
154.846893
125.754837
138.297134
141.844955
141.927505
141.734756
146.485748
147.372498
144.204483
160.396500
168.378845
161.315262
161.888824
135.936020
134.648239
-9.529430
18.676769
13.438569
-0.526747
2.820639
-41.266735
5.414500
1.281611
141.338379
152.648621
153.691528
170.346252
147.270432
150.838791
156.917526
155.107529
158.315842
134.916473
159.990540
151.041077
137.761215
153.722153
132.125748
166.412537
127.280975
125.015198
133.381805
131.239029
162.784683
122.684235
-8.242787
-21.181110
-14.161720
121.177414
150.598343
141.618317
152.558853
173.198898
158.343521
149.708817
146.978745
138.935638
146.940353
144.399750
116.447098
155.470764
153.361023
146.918365
155.425919
148.459671
113.384850
146.189270
133.871078
136.897552
141.135834
168.352509
176.898392
140.684998
152.142990
150.943970
148.844009
150.642731
170.704819
121.010605
5.473176
-37.489738
42.807499
-25.278854
-17.058031
21.654888
144.225235
135.905167
159.061386
124.044357
118.754555
155.735947
152.281357
152.169128
136.108154
112.959389
147.014618
148.617447
146.399200
139.090027
175.815994
144.290939
137.977356
138.611038
-20.727966
-25.517630
15.749438
-17.711123
8.232871
-26.826937
107.602722
131.196457
161.996048
150.033752
123.259346
135.392868
138.110489
151.714722
-17.596506
-12.271522
155.715195
145.912552
143.002167
-46.506866
-13.610476
6.066597
1.864246
35.732014
-28.755560
-31.204315
-44.738297
-11.929668
159.349487
143.181335
-43.565849
-22.001884
-7.010225
-44.383888
10.911343
-46.598831
-7.384027
142.055359
141.339508
155.717621
148.413437
173.941696
121.080940
134.709656
134.268219
134.128723
156.301285
125.636337
147.051590
142.427078
165.374496
-13.300179
-52.153824
152.119522
146.800781
163.768951
120.139687
149.549301
133.430771
150.794861
147.507172
112.070145
151.182556
129.438232
145.485977
138.398605
151.747772
139.070145
147.409851
156.860641
147.313675
138.051422
137.642624
153.251328
147.182343
139.519745
126.144684
123.158249
152.389679
120.765610
116.014626
175.388443
157.952484
155.614700
154.404984
150.113419
143.638351
144.581406
163.239960
168.052979
133.318909
153.215591
132.076782
164.519318
145.128967
134.499771
19.361254
-33.869411
-16.201279
5.055863
-32.274933
11.630897
137.551926
1.072102
7.363646
-5.718751
-1.617373
2.710939
4.053909
-6.317455
45.681011
3.220513
-6.786511
17.757469
19.242605
151.011414
-2.474646
-24.509598
-42.657188
-48.180462
4.987745
-40.694881
5.133738
136.090134
146.267181
151.234146
153.943115
147.368393
-15.536330
-68.565109
46.357883
-21.412430
5.103115
5.347347
-42.355145
137.241058
158.139038
138.399002
144.097183
69.150604
151.789230
129.906174
152.258072
130.118576
164.403763
164.701294
138.005814
129.590469
157.491180
163.998322
152.498199
131.882065
4.364037
-10.282945
-45.591812
16.677164
5.342947
-6.210819
74.327286
53.936886
16.161966
11.334282
-5.674506
20.647837
-11.018442
140.106827
143.262314
142.628769
127.923973
131.904205
137.176498
-36.080627
-41.363533
-14.945013
24.084097
-5.202549
143.310318
156.019241
144.601227
155.747955
142.973938
0.092787
22.410290
13.224407
-44.275745
132.054672
150.287430
136.447479
176.371506
133.505203
145.320129
142.734360
141.603119
100.686234
151.235840
-15.342252
-40.307026
125.919327
126.572548
145.999374
-21.502882
-1.487669
8.531336
-16.883640
-34.233189
-21.533989
-44.835957
-68.141624
-10.970003
-13.083930
-64.282211
159.329971
161.120560
163.023300
133.614792
109.742188
126.840187
157.670547
137.465317
141.734695
-18.986740
114.871368
165.649246
138.440231
124.143517
108.565430
133.536331
130.887161
142.749710
158.462921
136.465775
153.901657
129.907272
154.334915
130.465302
156.790268
176.320480
-18.843452
-52.164959
16.653288
13.242936
-26.410341
-6.752818
26.565777
154.070724
157.953079
147.248154
140.465347
148.466919
124.858116
151.341660
145.639252
142.273682
129.811752
160.457428
140.106552
-46.049904
19.514917
-19.603748
-34.639698
-60.598255
-39.957607
139.624893
123.938232
168.167725
141.171158
162.955765
143.539047
160.749634
-4.152420
-12.018556
25.744715
-170.413467
-154.686356
-149.202148
175.799408
134.380524
115.202469
157.670822
157.604095
143.244598
131.132431
145.267166
155.247772
141.732056
121.839668
40.178749
-146.435699
-139.746078
171.898300
-139.799927
-162.300934
-146.926971
32.798019
86.109184
25.243940
15.206304
20.362240
-20.141388
172.368591
167.470337
158.821594
134.256271
127.949188
154.382736
10.432262
-46.997368
-46.616764
53.870121
-29.938318
4.223733
-5.478008
-31.110725
150.576370
23.471985
-7.436721
107.020508
156.752472
168.703781
138.144806
163.637238
135.691666
148.391266
121.202011
122.381195
-4.751389
23.304371
0.940452
-40.912113
161.871536
157.417923
56.826382
12.401237
-157.582397
55.831116
-173.360550
111.470787
16.508663
19.685888
26.937984
47.899612
4.356580
-130.084686
33.172108
-146.054657
156.265823
148.838821
179.267776
153.841721
3.805446
-10.140979
13.524236
11.997857
-4.302203
-13.037399
-42.496971
-4.235818
134.036697
147.066711
169.026230
137.205276
154.882004
136.113342
9.228138
64.959152
32.767406
-144.219498
24.328934
27.265074
23.889637
27.391466
-148.691254
-139.595505
153.229263
32.287865
150.945419
-150.901886
16.607813
177.271637
-144.918015
-137.612854
-149.244965
94.489136
17.626101
157.054352
156.811752
146.210983
146.155609
148.915924
169.195587
156.272873
135.487015
158.077545
21.198730
139.763367
141.998367
143.818466
-174.515076
134.167679
133.503372
10.528090
-27.838667
138.229996
8.709758
-7.370330
-1.884398
-5.367099
6.679993
158.067551
133.723206
163.221634
37.099991
31.785810
36.882729
23.246830
33.141678
46.194241
25.502111
154.589325
124.102005
136.184082
159.442581
124.391441
114.550133
151.873184
156.953934
147.753433
135.963135
143.325287
148.556931
133.296738
139.031906
78.108994
127.487602
145.435928
131.592651
122.500214
146.180283
146.989044
178.884415
142.936844
147.499847
140.516541
118.277641
157.293762
152.041748
126.698486
137.583084
158.512924
139.654602
135.396011
150.564133
154.552734
151.840790
165.666290
122.563339
167.885284
156.874329
120.749702
129.173431
135.838028
153.062088
156.803268
144.991623
136.698380
150.362686
133.609970
141.710510
129.901199
121.543999
-27.088261
-19.153385
-19.887945
33.313011
127.468674
165.425919
139.518814
176.112885
149.949814
110.401283
108.707359
125.460594
156.226715
157.726700
152.119736
161.163055
141.100052
159.663116
155.166473
167.110764
-5.778723
-3.627146
142.025131
141.263611
179.360504
130.998398
134.975449
159.570374
135.025040
134.077866
145.521240
158.191559
152.773209
176.934708
152.246521
130.458466
161.712357
166.188049
150.590958
118.787895
131.258881
165.308075
166.883362
161.335922
165.690674
136.256042
130.990158
161.657013
149.303345
137.543106
146.594406
143.684692
152.344162
171.711334
129.957504
157.510910
166.119141
153.161606
146.757950
174.272369
147.876587
133.259827
149.325470
101.105659
140.539474
144.305038
156.349060
153.313065
158.330582
150.006027
157.261459
133.681870
125.039131
145.607574
131.233521
161.138412
163.583694
143.865250
109.614624
169.631927
147.435883
161.285645
154.687759
156.779495
178.793396
170.372375
-177.288986
116.472794
160.225281
144.694550
161.382339
146.273514
136.712021
160.492096
142.230850
158.606918
150.183350
151.996368
136.269470
118.284019
150.286331
161.166153
145.480972
138.663895
-42.674549
145.393814
147.849030
128.602097
132.468704
11.548110
-42.674404
-37.935799
13.075827
17.782614
2.585961
153.309570
175.759323
-179.077179
140.721466
147.366486
13.369831
150.444077
157.313721
150.482925
137.302200
157.325195
134.275223
121.684380
140.101227
146.404846
144.160965
27.797743
-23.841990
-48.544357
-36.338623
-20.332705
6.606695
-14.924328
-0.732219
47.157227
-6.500773
18.979736
-7.888244
-36.579475
-1.113115
3.030605
-33.245705
6.587998
-40.562981
0.858434
-31.026245
131.834717
118.137100
161.487747
157.499939
123.608154
142.801483
137.219879
172.240875
140.173569
160.322098
129.448334
124.901230
138.783264
154.780899
150.492126
173.381882
151.211273
137.457016
152.510193
123.715950
147.317200
-178.181442
129.263672
150.172791
121.241646
165.501068
139.085602
150.532867
164.296005
148.902710
133.124863
145.357193
157.907181
151.314697
150.394897
147.525116
145.507385
139.047211
137.691696
-12.292344
-45.041595
-1.702838
15.452110
7.232045
-10.212360
-11.868783
-46.893833
-32.184772
20.729809
-31.489567
-17.763819
-31.473675
-18.074223
-44.514984
12.955321
4.492613
-0.974179
-19.779240
-14.428178
132.946976
134.007751
150.376175
143.509583
151.688705
145.906113
160.458176
157.509460
152.138779
156.236893
170.986816
137.061661
141.361160
160.378632
143.377991
132.486328
137.965546
162.419861
119.890495
130.100998
158.362503
173.474548
145.552261
128.036972
158.604584
2.432767
5.879799
10.710684
27.767185
-34.387669
10.372988
153.491302
162.577179
157.023438
120.844437
124.073273
109.238640
152.913116
138.207642
148.453735
160.721603
148.947266
169.333130
135.708252
142.924942
136.392288
152.720642
150.458038
166.213165
159.588882
133.091507
143.426895
140.326889
130.127090
155.422638
138.837433
142.381775
135.749039
126.122910
161.018158
146.151367
162.682205
154.484421
146.971039
145.680313
141.568619
129.427490
127.806900
149.212860
163.670135
161.110809
141.901566
137.905914
106.958008
154.287689
-12.299688
152.103958
143.217392
151.071350
172.542557
22.324406
-14.389544
2.437991
-5.915760
9.889684
-19.554914
-42.199173
-17.781082
-30.967550
-31.652639
-35.965069
7.177147
33.497925
8.966814
-33.359905
31.356174
18.664789
-45.252567
6.553678
162.407486
125.536095
166.842941
149.065659
147.762268
128.891251
163.468567
151.813080
142.911179
162.478958
163.347000
135.174744
148.677094
143.881882
151.413284
143.407837
132.591858
118.085480
130.338928
167.700607
150.952438
170.636353
171.855118
163.242889
118.898972
133.734665
130.495300
147.612595
166.180939
-18.342480
-41.745483
-51.780575
147.389053
126.292305
135.757263
155.430908
104.618004
142.146469
153.576553
140.436050
23.951603
141.662323
160.161285
156.525726
147.720047
153.986420
151.879013
145.883484
139.475632
158.882721
149.219482
134.846298
155.833633
4.418319
147.557220
136.606171
143.228333
159.408157
153.850037
146.395554
153.333511
139.020126
167.959885
150.535217
160.302246
150.755234
141.474899
121.078377
136.276138
148.060196
156.020157
171.237411
126.255440
135.314392
152.382065
160.488129
156.633270
163.188950
140.876587
14.299546
34.122543
3.321483
-1.982285
155.154877
114.119476
141.819687
148.828659
137.697556
156.577255
148.615692
26.183275
120.886391
162.104584
154.933624
153.130829
130.187790
160.913818
130.437576
152.296661
5.164560
8.626209
-45.564411
-25.240170
141.329788
143.251373
145.499344
133.357193
155.375870
-179.829819
176.576233
159.508041
140.615509
144.044739
127.835754
158.838669
133.596649
129.579697
153.430450
6.762337
-8.588468
3.500174
-8.894855
-39.564072
-17.976938
21.305008
-16.607824
147.322052
159.973969
152.056244
125.722496
169.753342
150.432678
-6.996108
-11.419580
-54.725037
132.299240
148.789764
158.110626
160.037140
133.542847
133.075912
-10.718692
4.293681
4.763536
-34.429359
137.517654
135.923462
123.342705
146.774673
139.068008
146.363220
155.559860
140.853470
153.153763
138.444153
151.289093
176.632843
152.112488
152.779449
171.003250
140.354126
137.092300
159.312500
8.121125
-42.794403
149.593262
143.547211
149.322174
95.526955
139.432709
163.502121
158.370880
132.200729
137.836609
156.161194
126.474319
54.168049
-6.709083
-24.466829
27.276096
6.777923
146.741409
143.827560
144.474396
164.898605
140.686584
148.820618
129.374924
135.650955
124.069290
134.942657
22.395254
1.634824
17.788595
4.923025
32.612888
-20.093599
16.346933
5.987102
4.796200
-42.832230
-47.268089
149.218369
133.976944
157.970261
142.813614
172.052521
156.480179
130.747360
134.405441
155.697205
157.894028
177.933975
131.151321
64.846848
139.059784
144.625580
154.299881
173.387894
173.662949
157.975143
144.076202
136.491852
141.522766
150.316940
160.794205
128.140381
127.407349
118.991013
145.000504
142.543869
157.515594
144.306778
142.811493
156.173630
147.577194
160.401794
140.045624
145.542618
117.188721
145.944611
155.637436
157.502350
11.219526
23.133348
-21.071835
155.395340
130.504532
168.631454
139.716370
131.483490
29.329897
39.998165
-152.667358
177.062943
105.437485
25.320490
150.446548
141.000015
144.915527
127.341217
137.723480
160.016937
142.722488
129.872955
147.665298
137.151367
148.632294
146.685760
171.937576
148.390656
141.166061
171.188324
145.391663
115.953613
131.943420
133.702042
111.031075
149.849625
154.577179
130.351486
148.454147
138.749146
151.105606
178.103058
157.086655
157.109192
142.352112
-35.070538
-15.611303
-47.453232
-50.904663
9.659663
0.685284
-18.829004
-6.335492
-50.055614
-8.888074
-35.302780
-0.911072
26.563738
-20.835468
-52.278042
140.422241
168.741119
133.917786
160.870651
139.452698
157.586777
142.325943
135.630020
156.204361
157.476166
164.966202
137.696503
128.356659
173.755676
144.879868
139.485458
136.289825
155.996902
167.792953
147.648102
148.594543
153.376114
98.553902
162.912613
139.499756
138.109787
167.703949
-12.814518
136.404465
124.489510
163.792130
145.607681
155.834000
155.667480
136.884109
-9.074088
-25.914406
-42.783989
-8.119239
9.547175
-45.026234
-21.009388
138.323257
146.067871
156.098175
125.101509
126.786087
123.585503
117.116852
146.321472
-25.105717
-29.865927
-6.935142
-6.078219
26.580097
5.362825
-18.051025
139.108109
128.831772
153.705338
169.655701
146.789200
141.729355
135.193451
148.942902
152.682739
133.065109
161.716324
166.164948
147.558548
123.985847
116.961960
165.693207
151.803040
132.195694
173.580688
110.271988
151.421890
166.502670
4.674536
-11.572088
-21.078882
-40.507969
-25.452005
-40.719654
-7.196883
140.924774
128.754257
150.659500
167.528107
147.780075
149.462784
154.244598
119.550980
133.797943
155.162643
163.968689
146.898026
122.060211
146.567520
-63.656036
24.060326
149.751236
134.242554
126.236916
140.463455
-49.251457
16.288834
14.414889
-29.123940
148.312195
156.177505
158.507767
5.700661
105.631165
154.912689
139.005524
153.913345
130.394104
159.067154
24.622490
-71.134239
-42.573631
152.993637
166.252960
128.302582
140.843491
147.794083
-31.170401
-1.990365
-16.026394
-27.206957
116.642303
132.979889
133.073502
151.864883
152.908508
134.362762
140.583099
154.036270
158.749954
147.798737
166.806641
135.151672
156.997696
129.585327
160.070557
142.017502
175.630936
139.313171
138.288101
84.161285
-43.246746
32.164413
-35.638573
-0.448061
27.047508
22.618078
17.929218
-9.298848
20.904470
1.525339
20.294065
-44.103111
149.917801
145.414932
147.369614
156.756393
148.156403
147.612244
142.249069
-167.641556
162.926239
106.158234
140.632309
0.052339
-47.094318
3.626174
-146.225906
125.872856
141.117249
40.269756
36.868710
-167.958160
-116.722923
-172.112244
-129.775909
-150.922714
148.266937
100.205818
-129.860428
-179.465500
81.320572
66.196922
-172.179047
-142.633682
-142.931946
175.904175
143.985413
-146.401566
-154.259384
-153.970337
136.486252
-34.349907
2.059756
2.870922
159.787231
149.573105
145.733932
117.939888
146.925552
134.467361
131.624893
166.981293
128.738083
128.251160
141.988953
139.979904
135.083130
-145.693497
174.079071
144.153259
155.278915
119.100662
145.730408
146.236694
156.333191
107.729500
111.341232
132.917816
148.180313
158.021133
140.697113
124.724464
139.260086
137.054855
115.698372
147.685730
13.864530
26.474262
-15.174477
-54.959858
135.113708
130.785355
110.509995
144.475357
151.811844
131.379990
149.921066
152.099899
151.187775
161.324188
61.964417
122.246033
129.446335
149.717361
142.203278
142.777069
152.427490
152.576401
135.611572
143.404480
-7.477664
3.685411
-12.650222
-7.602561
145.418167
172.544373
150.375488
164.680267
138.793945
141.718994
147.138733
152.073502
144.306244
142.146896
2.042773
137.320297
153.358398
-47.250046
-7.516768
-80.310478
128.725922
143.213501
116.051926
123.431351
171.694519
29.192585
147.596069
153.936157
143.837296
126.740150
152.588318
142.964951
145.607254
116.687721
123.068253
126.444565
138.065262
147.037460
113.908035
140.847702
170.323578
152.839020
142.018127
151.696396
141.214890
5.701451
17.190613
-11.198479
-43.465832
-10.253997
-23.248230
36.379395
-4.417654
27.220243
13.317166
-32.864651
-16.713648
159.742081
123.679161
129.228821
179.960419
144.719101
151.686539
149.637283
-29.288363
-8.080435
-5.059079
-31.647902
-21.803053
-44.133522
-23.534388
