# Supplementary material for: Comment on 'Valid molecular dynamics simulations of human hemoglobin require a surprisingly large box size'
Source: eLife. 2019 Jun 20;8:e44718. doi: 10.7554/eLife.44718 (PMC6586461; doi:10.7554/eLife.44718)
Supplement: Figure 3—source data 1. — The zip archive contains a README file describing which source files correspond to the different panels. [file elife-44718-fig3-data1.zip › figure3/panel_B/box3/phi9.dat]

-136.550842
-84.739761
-114.689415
-67.624832
-56.237617
-71.896301
-75.084885
-62.008640
-63.421009
-66.486153
-161.041824
-52.790405
-64.854637
-93.086349
-90.008842
-63.927704
-70.397018
-92.082428
-99.905708
-108.394196
-76.231300
-136.529510
-62.120075
-57.837540
-148.288834
-76.073212
-160.578568
-68.684189
-69.114014
-69.369423
-91.433685
-87.171722
-86.320480
-53.698063
-62.974865
-55.138378
-124.262131
-59.031940
-45.022453
-79.033272
-89.305489
-60.166245
-119.529015
-71.548698
-57.588921
-88.247505
-104.851860
-78.946228
-85.020981
-137.728851
-179.233810
-158.634323
-62.831596
-45.970016
-75.641357
-57.287113
-63.524391
-75.870148
-51.193562
-55.924351
-67.192612
-71.271805
-64.697922
-57.803116
-83.137787
-67.936783
-114.942047
-67.938148
-81.052269
-64.811722
-102.312965
-117.314857
-60.404652
-93.793983
-88.868767
-116.888191
-72.209808
-172.663223
-112.885818
-100.740417
-84.531601
-121.090820
-71.055641
-67.596695
-80.616890
-71.660278
-99.892952
-110.674217
-103.302147
-90.671928
-120.833893
-64.676277
-65.979477
-113.521584
-142.061920
-57.851837
-76.883705
-71.724480
-65.165100
-63.701824
-96.408409
-69.086037
-110.349892
-144.696487
-119.634483
-150.538925
-73.673470
-60.164898
-74.574310
-126.141319
-137.193420
-89.614059
-93.205933
-57.419025
-119.381813
-87.539978
-115.639183
-98.401962
-102.391670
-104.072968
-127.409546
-63.033054
-116.547707
-113.942039
-69.312828
-160.027908
-61.949963
-87.140602
-110.817818
-116.990768
-117.276947
-93.061371
-92.271194
-61.970520
-72.473999
-83.324188
-37.778183
-66.595314
-104.467140
-81.500763
-62.219845
-52.738594
-73.703003
-66.617424
-127.002594
-168.206604
-77.295265
-69.100700
-91.934135
-102.207283
-55.965771
-79.761391
-59.554268
-70.141380
-160.902618
-32.190598
-58.477707
-143.113815
-33.675037
-165.342453
-40.966797
-86.410217
-78.415405
-60.463776
-76.373543
-52.621468
-157.436371
-66.397034
-121.509140
-81.089394
-130.735794
-87.071136
-82.117493
-68.301689
-99.288063
178.015930
-89.082649
-55.979172
-53.759769
-91.616638
-91.562294
-60.561428
-146.644104
-148.482925
-65.648552
-115.613182
-69.465157
-84.579102
-107.300056
-80.496880
-63.943714
-66.655136
-115.050484
-171.998581
-109.910095
-53.472252
-65.873634
-60.858730
-64.565994
-116.046478
-70.085495
-72.287209
-58.477932
-58.764378
-45.885006
164.245743
-105.799614
-87.656128
-83.560539
-59.540367
-71.973167
-85.568771
-63.776234
-68.662537
-78.156776
-106.934700
-101.987564
-83.151428
-104.009735
-64.592102
-78.329475
-150.254623
-68.016968
-67.475792
-79.993538
-80.837753
-84.809029
-61.230812
-52.263184
-74.069801
-109.956421
-131.194824
-130.753174
-128.960983
-34.264629
-60.914383
-55.503834
-63.689217
-59.785252
-37.741261
-59.408619
-167.982925
-61.265743
-108.142876
-105.741074
-52.951855
-101.407829
-88.159439
-105.084419
-120.888237
-132.527008
-61.198177
-59.634995
-117.203377
-68.827988
-119.283676
-90.137848
-143.352036
-60.604660
-79.783234
-124.351425
-36.187916
-68.025337
-46.718132
-44.433441
-126.487556
-85.753334
-66.558754
-75.781418
-146.059814
-87.219826
-93.194870
-134.378830
-70.866196
-163.713455
-121.108376
-58.822849
-41.527111
-132.342743
-83.476692
-83.944588
-59.771698
-64.941528
-56.789902
-65.456200
-83.986671
-100.532410
-57.616337
-72.647812
-111.504051
-78.018288
-66.575546
-60.713383
-51.406353
-64.601295
-62.278645
-86.411392
-68.678757
-53.216724
-68.761124
-122.389999
-116.260864
-166.078064
-146.773911
-91.212059
-89.480568
-157.464111
-65.200378
-154.987946
-107.744331
-93.624947
-122.678772
-97.203491
-66.830734
-155.350250
-37.622421
-70.075989
-125.032341
-154.491730
-63.610729
-54.884010
-82.091873
-54.376308
-84.607483
-62.288616
-58.185066
-85.167877
-152.892090
-68.893822
-94.550369
-67.732773
-54.054676
-68.755165
-60.961021
-124.173378
-75.175331
-62.966576
-34.879032
-96.856468
-71.441696
-131.461090
-160.213440
-63.319286
-76.586411
-149.806839
-137.678223
-36.557728
52.513962
-159.899933
-138.883057
-163.540390
-160.264694
-70.865753
-44.616982
-157.582458
-67.131569
-81.402176
-19.571661
65.385788
56.330284
-58.590637
-63.255463
-31.251297
-65.961456
-153.178024
-47.677979
-36.186340
-62.103096
-61.724049
-173.428833
-59.095135
-164.475616
-81.289268
-63.132458
-83.390869
-75.420799
-69.643372
-55.890301
-56.436661
-35.651058
-73.648033
-98.840439
-67.475449
-80.774376
-124.584679
-64.581604
-56.523026
-32.685474
-40.108089
93.225342
81.026695
21.547375
61.341118
88.345657
42.580856
35.973976
81.170418
77.909073
58.648872
20.622175
42.385738
28.592636
72.045349
-62.011303
-56.387321
-67.018822
-61.544258
-70.107254
-65.951569
-92.810265
-86.534645
-66.817017
-67.674530
-122.941078
-87.233002
-131.356979
-108.426048
-75.352905
-58.412048
-80.332787
-160.887833
-141.483688
-154.456131
-63.447624
-77.643059
-136.940857
-61.959553
-62.240559
-61.819443
-61.240032
-118.588524
-75.066620
-61.358578
-61.491245
-53.400593
-69.020248
-90.525970
-63.065430
-39.803761
-89.266312
-76.636078
45.024990
68.666008
48.576981
62.463593
59.742188
-99.891815
-41.703022
-126.165009
-141.891876
-31.354019
-59.204922
-61.428356
-74.135284
-138.552048
-97.996246
-63.143559
-58.360481
-57.407352
-71.871178
-136.198029
-81.672531
-84.409882
-84.828278
-84.124611
-150.732162
-54.293896
-68.084671
-88.263870
-111.754372
-100.509850
168.835678
-152.829834
-63.653458
-89.842545
-99.635933
-124.342300
-84.769066
-143.770905
-114.255577
-87.112007
-97.669403
-75.764420
-144.086655
-75.338860
-66.840347
-60.686050
-51.420746
-97.653130
-143.407990
-47.328854
-86.521713
-164.050385
-83.235413
-104.606224
-87.463867
-92.659790
-52.338692
-96.362373
-70.612976
-116.253693
-64.952538
-41.475628
-121.875870
-106.676933
-31.265394
-131.374725
-70.458275
-95.712036
-120.814705
-105.980293
-134.181381
-66.234268
-56.055298
-74.537849
-120.217033
-44.717487
-77.342812
-72.455841
-63.361256
-47.373634
-78.042885
-85.249702
-49.702148
-92.348602
-67.283203
-59.388840
-65.007957
-77.537155
-160.138031
-72.641121
-64.579803
-70.990715
-83.871658
-106.643143
-98.929222
-56.906864
-104.323853
-63.177383
-62.549305
-53.649235
-138.339279
-70.720116
-136.542908
-59.796581
-130.741974
-95.110809
-52.700615
-90.067741
-61.741425
-66.648582
-91.331200
-44.987648
-54.836243
-151.045944
-65.807381
-105.217033
-99.248840
-86.848450
-64.003288
-71.001999
-89.557251
-129.723557
-85.901009
-81.303307
-135.301620
-63.096630
-51.948948
-51.693138
-62.629791
-42.737728
-64.654640
-162.310822
-71.313950
-56.913509
-62.553322
-64.407150
-62.540096
-54.355873
-74.068733
-61.753239
-70.042809
-62.832684
-52.032337
-55.719215
-78.472717
-113.161163
-120.863495
-137.304138
-72.273720
-56.651150
-73.972839
-154.771500
-65.039764
-62.374214
-62.274204
-76.325745
-53.246605
-64.371605
-98.020134
-73.136940
-82.900276
-79.647896
-59.256035
-56.562756
-76.840485
-55.762833
-62.430515
-88.876076
-117.357285
-75.645683
-53.642086
-66.962143
-57.996273
-57.375210
-85.630646
-63.035328
-62.434544
-73.607147
-152.125122
-68.622429
-134.300827
-68.973305
-69.017342
-65.310097
-63.441963
-37.969032
-134.697189
-69.449821
-104.358780
-51.263485
-56.059017
-61.283936
-55.180309
-65.995331
68.762680
50.289860
62.574364
73.603127
73.900688
84.634254
83.609070
-67.850838
-80.790039
-138.711212
-52.060467
-64.206711
-64.366234
-127.389908
-64.889275
-74.218391
-95.745415
-63.604076
-136.389084
-60.331890
-103.790993
-71.176147
-67.311554
-47.650940
-70.376617
-61.721207
-145.393097
-75.970299
-55.594608
-73.023605
-135.396286
-61.531532
-53.000481
-143.296677
-80.129288
-53.017834
-105.157524
-62.998409
-97.561790
-87.784874
-60.917011
-87.172112
-100.430023
-133.096130
-148.433334
-60.409714
-143.080933
-111.205421
-75.700760
-153.757385
-147.326218
-55.013638
-115.366165
-130.394730
-74.760979
-160.939987
-59.588936
-113.532433
-101.291969
-112.555191
-164.959808
-118.861183
-66.677437
-110.961510
-101.259758
-53.909752
-89.306389
-91.463966
-132.343903
-68.319893
-75.430054
-150.307388
-136.409729
-98.825462
-54.888245
-45.826626
-113.904434
-37.471081
-55.210815
-69.154968
-110.605743
-76.996025
-62.339611
-124.236595
-104.807816
-81.688492
-69.595604
-100.709831
-63.116325
-110.024086
-116.918259
-112.268517
-59.315006
-61.451801
-61.355408
-114.792717
-65.063148
-171.897202
-60.085247
-71.495468
-64.291504
-83.619736
-54.592628
-50.692478
-114.947350
-45.891445
-146.516342
-49.191162
-86.878929
-27.749300
-65.865341
-72.852066
-79.548241
-68.989571
-62.970856
-68.599205
-68.814606
-88.351120
-118.215866
-85.290657
-63.025745
-107.279007
-98.948540
-59.039906
-45.289341
-86.430969
-98.503220
-103.800705
-112.464165
-65.335800
-75.166336
-110.716957
-169.477737
-136.848404
-112.825584
-61.369827
-127.202911
-87.240913
-112.011093
-66.876945
-55.637100
-98.047165
-136.275528
-65.613579
-57.207005
-43.110226
-164.090012
-86.406479
-162.515717
-74.306099
-70.424156
-72.955116
-80.893494
-58.789608
-34.137821
-93.090294
-76.397141
-101.045601
-110.896912
-109.689598
-86.327820
-114.911331
-101.169662
-102.581215
-78.603722
-68.142509
-137.087387
-60.767002
-63.333138
-71.744453
-145.137695
88.331558
82.949715
-69.891426
-55.799355
-40.388111
-67.397789
-83.231598
-59.349766
-115.249573
-141.029053
-146.901016
-100.643608
-65.248466
-70.467400
-72.980461
-53.239162
-56.208984
-58.611740
-72.966507
-83.915222
-69.725731
-125.234505
-51.663902
-156.996277
-37.287720
-70.782425
-60.282318
-59.130032
-136.055893
-139.429749
-77.362984
-145.913910
-69.117424
-66.881729
-90.330200
-85.606194
-165.818741
-46.629452
-55.126049
-145.396088
-73.914337
-71.705818
-150.711853
-118.451126
-62.983864
-70.820694
-126.429688
-58.240383
-108.501945
-152.416779
-83.725983
-107.228699
-69.514420
-110.210632
-97.462029
-90.691681
-144.315796
-75.679382
-101.362556
-48.844910
-70.939194
-62.017506
-159.690582
-151.217804
-122.471924
-84.311028
-137.541656
58.238651
74.676682
117.802544
-67.196365
-62.782509
-71.077538
70.171387
54.497585
-73.679626
-148.985931
-83.291519
-54.654636
-79.369095
-140.358749
-55.839508
-64.878296
-53.485561
-84.875122
-128.361755
-61.177483
-110.957001
-88.304268
-69.278854
-91.233337
-63.281986
-52.992371
-97.665283
-57.552845
-95.659676
-71.206009
-105.685722
-111.035835
-117.927544
-89.524109
-157.625854
-107.387100
-98.191902
-58.834972
-83.404007
-81.298859
-62.752804
-63.076561
-157.897980
-118.711632
-115.536934
-54.740349
-118.481056
-146.876831
-133.636444
-116.353195
-53.088112
-108.605911
-110.830750
-129.933823
-94.603096
-82.987320
-97.996635
-154.365753
-50.328403
-137.962952
-86.517792
-153.313034
-98.760155
-54.342773
-63.662918
-100.979958
-127.133034
-146.298218
-80.946785
-67.225822
-90.780952
-107.575562
-130.219711
-62.681156
-70.326202
-64.530266
-94.756073
-119.610184
-60.058056
-79.036171
-85.929131
-69.821358
-73.848526
-59.978859
-64.862602
-73.550781
-107.423805
-57.211136
-112.526245
-81.080612
-85.095146
-47.676861
-64.572029
-86.480415
-73.661697
-68.532242
-74.475037
-77.323921
-96.871567
-64.268021
-55.418697
-72.295700
-157.590027
-146.498871
-75.754547
-75.983139
-132.519623
-141.731033
-61.420021
-58.399796
-62.368092
-63.303459
-63.100719
-148.966766
-71.763168
-58.079391
-162.055237
-76.334328
-148.060776
-61.913334
-56.134754
-150.302017
-62.819103
-128.756683
-61.864208
-84.890282
-156.465179
-111.009262
-93.755402
-112.345490
-168.148544
-55.836933
-61.238968
-143.890778
-78.819862
-63.534615
-79.632736
-59.611893
-129.619812
-62.682110
-71.859917
-87.745506
-79.293953
-135.690704
-53.403244
-46.182365
-67.006798
-69.597031
-62.217857
-73.828697
-153.368668
-108.917465
-113.926910
-125.300179
-65.047752
-71.536552
-89.848221
-153.823425
-51.233562
-95.246559
-147.818405
-59.873402
-89.985733
-59.863396
-133.637695
-55.616405
-94.913803
-80.564774
-121.474609
-68.348251
-52.138176
-41.639828
-78.756851
-101.390884
-147.351822
-62.556648
-56.866734
-67.608269
-75.977760
-65.211746
-50.225151
-75.987862
-78.910065
-60.389771
-68.404678
-107.232307
-155.194901
-68.372940
-59.363132
-87.958740
-51.211658
-73.216492
-72.776520
-116.373482
-131.505264
-75.876175
-68.614784
-61.081928
-77.398712
-171.460449
-83.620705
-48.685196
-63.939056
-110.113411
-94.200417
-149.389313
-117.323700
-108.584740
-126.122185
-79.244370
-78.580666
-71.331955
-124.002785
-74.454361
-59.999870
-89.570473
-64.560226
-46.535820
-84.857491
-87.840088
-80.588913
-62.903053
-140.522842
-72.731308
-44.653782
-104.078018
-53.605881
-70.283257
-108.593399
-67.438263
-58.989677
-147.481659
-134.160034
-65.913582
-152.484177
-60.456993
-68.392204
-67.769089
-138.370651
-55.888790
-86.979332
-54.903191
-68.700264
-69.444061
-138.194107
-136.948135
-99.846939
-72.182549
-92.927002
-90.857681
-53.834061
-76.040901
-121.194405
-86.807411
-84.315918
-70.402596
-118.603172
-50.080681
-66.966316
-93.596413
-43.742630
-65.061577
-83.844727
-102.995461
-59.277950
-66.326683
-112.348541
-142.041183
-67.682304
-53.032352
-54.758133
-89.646217
-157.060181
-41.097294
-49.740955
-81.176971
-80.099876
-59.049747
-37.710804
-65.956108
-64.964272
-136.599136
-60.508595
-48.313393
-66.875687
-111.851601
-115.507866
-66.854362
-117.088234
-124.003059
-99.535614
-87.168785
-109.847191
-97.578552
-52.686172
-59.379013
-70.127396
-82.022934
-54.949394
-50.434315
-69.312767
-72.293350
-55.097832
-123.155106
-100.243446
-63.020035
-61.236809
-62.956772
-179.850632
-61.831192
-134.860367
-66.624023
-128.881287
-73.427750
-92.019089
-66.071968
-119.733841
-132.509933
-75.426971
-50.839836
-146.178253
-61.539791
-82.684608
-107.348061
-68.576172
-83.325302
-57.640537
-57.949501
-67.713280
-108.134804
-110.523758
-70.506500
-58.932125
-67.362869
-62.145779
-132.081314
-131.748932
-60.862843
-58.810349
-115.913605
-71.500565
-57.915321
-107.217979
-48.560356
-152.706039
-87.039597
-87.603973
-60.928112
-63.967758
-68.085060
-84.389046
-67.139107
-106.806572
-104.392166
-120.712410
-64.131012
-83.367416
-66.071228
-131.822311
-83.905968
-121.777374
-36.391319
-53.137150
-144.280746
-66.984962
-60.057961
-142.753815
-97.554695
-87.976059
-77.302475
-53.744324
-53.599190
-105.166100
-40.432247
-73.511421
-56.970913
-73.245399
-70.730873
-79.614716
-35.581085
-39.125134
-162.814896
-61.760822
-142.662079
-168.067352
-78.211952
-65.719894
-114.656265
-95.354927
-58.916759
-64.367279
-77.676987
-55.237797
-49.677914
-143.095673
-87.077507
-72.842072
-71.289597
-50.885101
-62.434162
-62.123375
-71.571800
-75.713013
-159.199249
-63.974094
-62.703476
-100.484802
-109.341202
-127.734787
-78.086548
-90.251152
-89.585251
-91.972580
-154.809906
-60.292358
-59.192356
-89.230370
-58.633366
-104.667442
-76.129128
-161.241165
-65.302399
-62.996937
-77.901550
-145.263611
-60.339569
-61.063820
-60.474644
-72.506538
-67.976898
-121.066818
-41.536884
-94.860138
-71.098442
-165.204025
-65.449341
-100.455917
-75.949905
-42.630478
-58.702953
-44.081242
-69.335747
-73.490334
-41.079365
-121.133003
-49.568157
-124.233925
-80.930283
-73.619270
-74.991928
-68.319244
-60.782055
-62.484760
-20.027620
-151.336044
-65.428101
-116.245918
-82.403801
-89.899475
-133.492538
-58.751911
-126.872467
-153.305054
-94.910263
-72.375984
-117.142136
-98.727623
-65.098808
-145.826797
-121.860092
-59.843395
-68.988686
-42.417999
-63.520252
-127.068588
-66.117470
-51.023705
-57.681683
-100.260246
-66.918900
-63.785049
-102.604736
-61.839752
-131.489532
-139.135284
-63.965347
-66.793045
-59.729057
-73.597351
-93.293243
-60.806179
-98.170372
-136.679871
-141.415680
-72.012199
-65.097328
-97.138748
-135.355927
-56.110706
-75.141151
-81.999817
-141.761490
-84.232719
-159.043945
-53.775578
-95.508514
-133.241577
-136.820023
-120.174797
-76.407982
-90.908707
-73.354164
-54.367477
-63.650723
-65.379951
-138.277863
-52.957993
-108.625687
-80.184029
-82.429901
-56.469643
-55.710476
-53.030571
-59.209259
-65.075172
-95.101250
-69.396126
-49.722046
-89.649940
-56.792385
-71.263351
-68.401031
-54.479755
-82.433472
-159.247299
-62.487675
-101.966095
-152.841644
-58.334087
-67.666985
-74.053619
-160.880432
-79.843445
-151.852615
-76.556213
-131.052719
-162.734512
-51.416348
-138.341736
-147.629562
-76.235970
-87.783173
-43.514446
-102.884735
-66.977341
-104.141998
-92.400467
-104.073692
-58.302326
-67.692284
-55.885624
-55.905830
-142.500214
-56.179996
-147.474701
-156.233917
-108.631401
-66.988739
-154.935242
-39.212883
-68.825951
-81.320679
-65.566544
-52.585506
-58.568119
-79.078400
-25.726286
-67.718430
-77.884727
-68.098381
-55.313999
-65.424553
-50.182003
-63.690910
-73.212524
-105.729263
-64.990738
-63.752525
-57.978397
-67.559166
-59.639187
-89.828171
-113.381989
-60.745281
-66.914032
-110.090752
-143.801285
-45.710640
-97.966225
-76.051231
-84.704018
-76.862160
-119.321625
-57.265278
-59.895809
-36.566746
-42.967815
-59.197075
-148.358643
-67.190643
-60.172939
-66.548004
-73.706688
-62.447254
-65.956177
-57.310856
-46.199795
-133.152115
-72.407028
-40.335091
-61.914677
-160.618912
-83.679733
-157.829391
-151.628754
-123.536476
-60.589527
-107.616127
-150.124313
-72.436424
-150.878723
-44.511742
-99.184738
-79.393082
-56.894680
-61.307583
-48.425186
-68.109795
-52.165779
-56.738377
-58.792477
-72.644630
-139.342987
-65.111824
-58.749786
-49.410526
-49.599590
-34.891003
-41.039433
-75.441864
-91.278534
173.836426
-92.468246
-61.632538
-92.025566
-59.385857
-126.754913
-90.640503
-33.213764
-69.807388
-60.534515
-158.046844
-47.076233
-124.572205
-67.485458
-151.108017
-107.187737
-154.077850
-92.844643
-123.216194
-105.678749
-113.866661
-100.547577
-72.439301
-72.635719
-107.416908
-73.628448
-155.589172
-81.000603
-100.403458
-154.518356
-53.559982
-58.160767
-153.214203
-66.461632
-118.985085
-58.912529
-80.583778
-55.064396
-128.504822
-151.996490
-135.456390
-60.797367
-89.894119
-120.483849
-68.252281
-81.222374
-58.023956
-70.216492
-104.196739
-127.683983
-101.517982
-109.720184
-99.647888
-116.816185
-125.934929
-84.930458
-102.378937
-135.531616
-88.917778
-106.973991
-68.499680
-160.252182
-125.935852
-119.529808
-80.497971
-58.680008
-69.472527
-55.701515
-47.745907
-130.333435
-47.959064
-128.303055
-113.037697
-92.801125
-74.553467
-78.518166
-119.080978
-73.933571
-143.355103
-61.125397
-54.803322
-156.769791
-80.546463
-146.062088
-60.905941
-67.541656
-97.915436
-58.230480
-81.797951
-73.649918
-80.427109
-81.941422
-107.750404
-113.357498
-109.340134
-113.597763
-119.895401
-109.010895
-109.818993
-73.488113
-68.835213
-96.588623
-166.577682
-59.687584
-60.943058
-63.509678
-52.781631
-86.730385
-95.797028
-65.180740
-54.737160
-143.717712
-80.416626
-79.287308
-123.634079
-59.180016
-55.436382
-59.430191
-56.266922
-53.639210
-64.542809
-94.594498
-160.798737
-118.690811
-55.498013
-74.132339
-94.656326
-82.144203
-67.326881
-93.173218
-151.963608
-49.927795
-55.953873
-91.732048
-91.297585
-70.414680
-121.040642
-114.575119
-57.232098
-113.713989
-111.082970
-48.795929
-57.087189
-48.659554
-91.076180
-71.664665
-57.229862
-123.965424
-85.696121
-76.147133
-98.078644
-87.045036
-61.808651
-161.360260
-51.125107
-112.683105
-87.187912
-46.268002
-126.203758
-66.907135
-34.199760
-121.494087
-41.090855
-36.279339
-52.880527
-71.114899
-131.111328
-107.747345
-92.934708
-72.756088
-109.770035
-59.495827
-89.242836
-58.255337
-111.479752
-79.088318
-101.212814
-107.746613
-143.072189
-109.715919
-75.998840
-129.679214
-70.259476
-109.907928
-68.953499
-159.996826
-62.341591
-110.859535
-58.867054
-118.153549
-66.923805
-45.931862
-76.623344
-58.969131
-47.420204
-70.560654
-141.685913
-124.247421
-45.740475
-57.732376
-60.499546
-71.769432
-89.929398
-95.163963
-85.263519
-53.129662
-120.199028
-104.762856
-144.649918
-147.324783
-27.780119
-58.699211
-28.091644
-81.672455
-60.547150
-47.165470
-61.449848
-75.172852
-37.087986
-34.294411
-129.990219
-58.396702
-77.195938
-79.246597
-60.104733
-88.442162
-67.873932
-54.681190
-66.537086
-69.121033
-74.860916
-60.265583
-155.249283
-65.330971
-69.526573
-108.220909
-49.712902
-102.967636
-56.815750
-62.243927
-126.562073
-77.755043
-43.363422
-52.309910
-77.015572
-69.825951
-60.096043
-86.201103
-73.997513
-57.841099
-109.803963
-52.831802
-71.309792
-55.891659
-63.975632
-71.986549
-42.218662
-52.577572
-74.617897
-92.657463
-61.752972
-167.129944
-65.654587
-113.043037
-133.502426
-63.566334
-40.704895
-34.465965
-65.227669
-65.531822
-58.831688
-38.645077
-58.709427
-66.536469
-138.114151
-58.002945
-158.900269
-97.191193
-153.724335
-89.153549
-62.043781
-67.475410
-97.269562
-131.286697
-129.016632
-68.529434
-62.496010
-88.006836
-41.069450
-71.644203
-114.629402
-49.495678
-140.015976
-37.464531
-133.096542
-59.695400
-75.953026
-57.597351
-148.075256
-106.189278
-78.751045
-71.285454
-66.525551
-59.726196
-148.188431
-77.878235
-131.443787
-105.866577
-63.222343
-71.994408
-72.285484
-129.577209
-95.392014
-84.231804
-89.722633
-92.458191
-71.633186
-83.051903
-61.324181
-152.820450
-83.656601
-55.521034
-71.498833
-79.171654
-128.215988
-69.325233
-76.516037
-152.567017
-118.849327
-62.993446
-158.514069
-128.785400
-55.570789
-68.595230
-86.951675
-65.184402
-96.024300
-58.837227
-48.217693
-59.498390
-93.413040
-57.182404
-155.605392
-54.953716
-73.945183
-74.949921
-81.116501
-37.584618
-96.336349
-63.931744
-74.444557
-91.754562
-74.300293
-58.290520
-64.525452
-109.062065
-137.170578
-140.347336
-50.042896
-117.915215
-82.135872
-84.021576
-133.316071
-107.135628
-90.481239
-54.634762
66.224220
33.842815
-45.637344
-67.950645
-44.394672
-122.947334
-76.982170
-59.163574
-49.335037
-82.847214
-47.765289
-59.325584
-115.147049
-57.180687
-73.468422
-53.351715
-63.601032
-66.324821
-83.228004
-107.138374
-130.070328
-58.294090
-103.470764
-64.619858
-116.213150
-100.508224
-64.021133
-59.707455
-55.933842
-51.397446
-140.380493
-97.999985
-94.618523
-105.649948
-95.898552
-70.912224
-131.736450
-62.115799
-156.005341
-153.684677
-61.798210
-175.138840
-71.563972
-66.213005
-89.522102
-155.591812
-91.211884
-39.077396
-146.104385
-68.609680
-55.533913
-85.196579
-80.020584
-65.286507
-38.742130
-71.307335
-64.896782
-124.257607
-56.322773
-69.431534
-58.051147
-64.787216
-53.565639
-81.197495
-70.119942
-43.365528
-73.831993
-75.332657
-68.156677
-86.558609
-81.927841
-131.654266
-66.330086
-72.995789
-48.085266
-70.791191
-46.599365
-135.320572
-98.518745
-55.527058
-84.646492
-96.859795
-60.096142
-145.752945
-161.908920
-63.965305
-32.159069
-68.244499
-66.557755
-75.149155
-75.911072
-79.288109
-62.938278
-65.198792
-63.275455
-143.612991
-105.161285
-93.301689
-52.920490
-98.581055
-93.703438
-85.582863
-105.426491
-106.326973
-124.532143
-95.493568
-148.944672
-58.850895
-61.274429
-60.661350
-68.781395
-70.968834
-46.776009
-50.395027
-64.966278
-62.701504
-157.256424
-68.507736
-58.889736
-154.545731
-134.130127
-80.039726
-54.857399
-146.705551
-68.762466
-99.271606
-106.251541
-104.214928
-102.196785
-85.723526
-57.335602
-94.645462
-68.103012
-64.325890
-77.024010
-70.769753
-149.443848
-105.676712
-95.819122
-89.009102
-130.609711
-90.711952
-119.186150
-85.367584
-159.816711
-85.800209
-64.308861
-57.710999
-33.410252
-73.373238
-148.083023
-52.612335
-61.635147
171.047607
-81.956993
-112.978630
-69.513474
-148.322800
-154.769318
-89.070160
-149.594742
-54.204334
-115.495583
-84.595718
-105.940651
-72.102219
-72.675697
-57.765381
-53.332329
-52.376724
-68.308861
-165.332794
-56.906898
-61.079327
-61.936451
-142.977966
-138.257965
-63.379124
-55.679733
-126.262199
-146.575760
-75.185730
-92.406082
-67.586067
-81.594162
-68.354210
-50.957706
-56.761055
-77.530418
-116.399765
-74.291046
-68.165001
-113.174561
-104.732460
-148.104401
-121.268417
-114.475853
-64.381493
-82.573334
-128.726349
-57.656506
-62.223103
-120.394508
-63.441341
-78.313637
-117.450371
-62.987011
-71.626938
-134.578491
-37.799599
-112.304085
-77.771072
-45.419468
-60.245380
-145.934235
-76.827362
-58.720089
-66.295288
-49.797993
-74.075935
-153.231537
-64.019112
-73.203209
-52.885399
-124.754463
63.078392
60.890396
31.345585
50.087299
67.558144
59.442368
60.616627
42.801743
51.942295
86.944275
59.772095
69.347435
56.328819
57.743809
50.155224
67.509026
51.075459
41.435776
36.277020
50.266289
50.477039
58.561226
52.652187
-76.327766
-168.170197
-93.057014
-107.249947
-165.484360
-60.807915
-69.775162
-76.507355
-64.374672
-89.911293
-145.679657
-155.941208
-63.346642
-45.190571
-79.638405
-150.240219
-111.537193
-159.752899
-70.185524
-162.957916
-88.158875
-70.732193
-89.761581
-49.169460
-150.093216
-116.654053
-99.918579
-71.852669
-101.113319
-59.528202
-31.547535
-146.626450
-64.194115
-81.478401
-117.541481
-47.765488
-129.475494
-63.439552
-99.982353
-58.808949
-56.940720
-60.975239
-73.561134
-116.092461
-167.098816
-61.097351
-70.550804
-74.639824
-58.854092
-64.517105
-146.668472
-128.283875
-40.251179
-63.569004
-138.676086
-78.890099
-55.855728
-93.499466
-103.926979
-90.942902
-119.963387
-57.815327
-68.334885
-149.561142
-85.110023
-156.459198
-108.177307
-129.912262
-87.340485
-144.790466
-46.332939
-140.312759
-70.301437
-99.056824
46.010666
49.393955
-87.385666
-63.126968
-131.190903
-63.240158
-56.902184
-136.969833
-61.545601
-72.126892
-58.688446
-143.274902
-79.162567
-68.719444
-58.687107
-66.798302
-65.461662
-70.053535
-70.404236
-66.660896
-87.039558
-98.921829
-103.340828
-109.955299
-60.871922
-64.764641
-56.400085
-62.897732
-91.933395
-160.840271
-52.909721
-60.003059
-62.987305
-85.105141
-80.014671
-179.940643
-43.744286
-69.504951
-100.472679
-98.756233
-110.809975
-62.185146
-134.765579
-62.590649
-52.320698
-60.884056
-61.663872
-68.946449
-65.065155
-32.837006
-100.170052
-76.958420
-80.066971
-117.407341
-104.853455
-93.161652
-144.779709
-83.761971
-67.585175
-74.821617
-104.114090
-124.331238
-117.480492
-104.371750
-76.582886
-75.476067
-33.287758
-78.803970
-36.823429
-54.701210
-66.548256
-78.883957
-61.157059
-142.471756
-115.971565
-64.892288
-86.004173
-52.920513
-74.290726
-156.503738
-143.377792
-62.473034
-57.095299
-52.741234
-51.885906
-47.347980
-64.114555
-78.750710
-81.087524
-79.410477
-65.634750
-110.666588
-74.583031
-90.693779
-59.336636
-106.173470
-94.974602
-110.229767
-172.353394
-83.997444
-79.176476
-87.881660
-47.874424
-45.127010
-102.147255
-107.362152
-85.919159
-72.342789
-63.078857
-87.902901
-81.873192
-108.760132
-125.325699
-165.032944
-146.801712
-31.436275
-49.755505
-83.400482
-102.274727
-102.426773
-165.077515
-86.495270
-59.325851
-56.419460
-66.054848
-61.571804
-105.238937
-101.821251
-69.648933
-166.039444
-127.777573
-72.341728
-85.139008
-93.641655
-66.343323
-79.100594
-56.071758
-86.698380
-44.856388
-64.780617
-84.410988
-60.001011
-79.457535
-77.324844
-90.661880
-161.928696
90.826027
69.146126
70.226372
81.511421
47.083572
80.221458
72.741432
72.008080
45.874889
58.913460
56.210812
77.422180
53.411217
58.663563
48.319008
48.199398
45.771370
92.644447
60.085579
73.329353
51.701904
-54.424072
-154.866623
-60.209698
-146.847015
-165.575180
-58.190243
-49.541283
-55.564461
-71.412018
-42.402111
-62.181370
-93.494591
-117.593094
-85.907104
-63.747677
-106.190376
-59.874187
-63.174801
-65.364601
-62.048058
-48.478073
-116.253036
-79.357254
-49.989365
-92.330048
-83.608177
-53.235264
-47.552357
-52.848629
-61.221783
-163.785202
-72.307335
-87.841446
-66.620743
-137.804474
-159.273712
-65.037086
-70.289284
-82.537697
-67.402023
-81.647430
-45.943943
-85.679138
-71.044945
-55.859131
-60.418266
-105.860535
-100.621506
-54.691036
-56.211212
-169.078552
-149.291229
-63.403236
-129.386322
-88.674271
-60.617992
-62.714054
-89.744164
-74.435646
-142.630264
-93.090675
-74.520470
-88.470222
-63.769825
-47.596790
-113.095856
-124.586113
-85.060799
-101.831764
-56.663651
-75.527534
-66.856583
-72.718307
-112.171677
-87.337929
-155.592850
-75.528069
177.044800
-150.969528
-63.846439
-77.099281
-67.464645
-156.031189
-63.752926
-138.394821
-78.191383
-69.323067
-151.652618
-91.948540
-68.194092
-68.547401
-70.211441
-63.399841
-63.538181
-73.000519
-69.602905
-52.871346
-55.253227
-50.531036
-69.837387
-85.043900
-53.348068
-95.131081
-73.040649
-100.860802
-75.394043
-94.524200
-85.939392
-71.321381
-61.583443
-153.640656
-95.183083
-174.371353
-133.670242
-64.260529
-145.406174
-79.361328
-147.263748
-66.423828
-101.136513
-96.473183
-93.735657
-96.896927
-69.604172
-84.912491
-108.698128
-83.458817
-133.987427
-70.409554
-101.101791
-59.859493
-72.626266
-60.971779
-78.424339
-92.597023
-66.263214
-59.363426
-77.073463
-89.481796
-83.181923
-101.927032
-132.994766
-65.401360
-79.577263
-101.144928
-63.196274
-106.869064
-64.125572
-94.647423
-63.963299
-53.716942
-80.452362
-62.970203
-66.395340
-64.834763
-53.288322
-99.953041
-64.375732
-105.783195
-144.317322
36.185333
54.450649
72.533829
76.897575
-110.251389
-65.418365
-104.630783
-121.357918
-66.017189
-39.189774
-31.855970
-168.910599
-63.611145
-132.240295
-63.740826
-159.231094
-151.299835
-95.382721
-76.286758
-44.471394
-164.359207
-64.828781
-129.400681
-84.690742
-177.465790
-143.266327
-71.630913
-61.677917
-156.873886
-158.494339
-115.407936
-111.644585
-52.455673
-63.147129
-107.836868
-83.580933
-69.932068
-70.781944
-62.121330
-74.170944
-98.615005
-93.583389
-54.060089
-66.798576
-63.918968
-65.871796
-89.076706
-64.185677
-72.202156
-149.623993
-33.343819
-62.267681
-31.741690
-136.106674
-107.562042
-86.739357
-57.798710
-76.460640
-92.655045
-104.350136
-125.050468
-93.260719
-111.746452
-98.609512
-101.266510
-34.884155
-57.249271
-56.858074
-70.764839
-160.365448
-67.183388
-55.456924
-150.550827
-57.524910
-165.472931
-112.826294
-93.632942
59.927494
58.438850
50.794556
62.811707
93.212273
47.765205
-56.131302
-91.082809
-125.927277
-117.849419
-132.152664
-55.461124
-62.208710
-57.062866
-58.495403
-63.944111
-86.874741
-83.215500
-50.945038
-154.413254
-87.361938
-60.734108
-151.393829
-102.551147
-68.508423
-97.600601
-55.765133
-84.919952
-51.097019
-53.095406
-55.527016
-47.750626
-135.826569
-113.828903
-65.921570
-107.511772
61.557247
58.416462
99.484962
-62.355381
-80.003136
-132.622467
-67.851807
-160.813965
-65.430931
-155.676865
-77.925133
-50.220654
-89.651039
-126.781799
-57.557953
-89.478012
-124.201096
-44.397808
-56.529037
-164.400848
-100.829475
-4.916215
-39.671013
-55.754208
-152.768646
-69.985146
-166.316879
-146.315857
-91.924820
-60.825481
-67.352112
-113.632881
-109.359627
-144.804245
-148.838455
-55.526688
-54.479431
47.902077
60.207115
75.288231
-109.457352
-36.536373
-57.435093
-105.947594
-91.661476
-85.280441
-52.007786
-68.719101
-80.057976
-65.219505
-73.392769
-64.698120
-72.418060
-114.947350
-158.177826
-62.268326
-84.922264
-53.400791
-31.997202
-125.954681
-73.902832
-44.140068
-119.628914
-69.666672
-106.436348
-115.293808
-60.420425
-103.775879
-118.558632
-66.557922
-66.466629
-107.414291
-124.067825
-107.775513
-69.201157
-123.395309
-102.038597
-108.996124
-70.604187
-133.600372
-108.468475
-66.025383
-126.409256
-79.833305
-59.323837
-80.339455
-51.507854
-52.428074
-71.208099
-42.466908
-125.475769
-95.796661
-59.312794
-75.040527
-81.939560
-141.585190
-86.729057
-72.756424
-67.476990
-71.805122
-151.858017
-58.423023
-126.842468
-69.328117
-37.047337
-68.660439
-111.394272
-59.918179
-69.164948
-67.392441
-76.594368
-98.327080
-81.058899
-155.807602
-56.708092
166.818481
-176.876755
-58.367310
-63.231438
-65.310234
-67.564636
-73.061508
-55.034267
-61.992058
-61.448933
-88.126846
-61.354916
-97.827545
-70.628281
-60.963554
36.468231
39.721489
63.709534
85.256981
47.576801
-89.538986
-117.752289
-62.697697
-69.026100
-143.994339
-62.528767
-67.021980
-61.613892
-55.425922
-64.435127
-105.450836
-64.903633
-114.669373
-55.634701
-123.364891
-50.789112
-43.362171
-60.498829
-130.675095
-134.335602
-80.077568
-87.692886
-149.953690
-129.104477
-65.887642
-75.882256
-56.170094
-150.061203
-70.156693
-160.692047
-63.986984
-82.199234
-80.116325
-87.564575
-107.808510
-51.446228
-103.257774
-119.290901
-111.310791
-88.747139
-133.943329
-66.337944
-71.821991
-140.606003
-120.613701
-116.368942
-80.781250
-90.633812
-60.224834
-72.973244
-59.054188
-87.070915
-90.254448
-67.074684
-91.809509
-38.262142
-59.975101
-53.444782
-148.624939
-114.134438
-114.357140
-54.096210
-59.511665
-83.824982
-117.924538
-77.543991
-120.872169
-32.852116
-65.928864
-83.874001
-163.135834
-62.439003
-133.553024
-63.580063
-97.560852
-152.232880
-74.992859
-73.104485
-88.305717
-53.669430
-56.775215
-77.480072
-122.160988
-90.946503
-93.108673
-31.286589
-48.287392
-109.504936
-64.614029
-150.546371
-94.718773
-28.287085
-143.805191
-147.873810
-107.490845
-147.363098
-67.273026
-75.131775
-56.769821
-91.951637
-59.821846
-87.961517
-115.869362
-79.579346
-73.110931
-80.635811
-37.604401
-142.895493
-68.447083
-59.779827
-63.593964
-135.035446
-73.403549
-155.952042
-167.943939
-59.618244
-36.675407
-51.940319
-110.049950
-147.607758
-54.796761
-62.557556
-159.452896
-66.379616
-75.098526
-104.977570
-94.727371
-63.588566
-86.909859
-48.683105
-95.004662
-59.244400
-154.952072
-159.383820
65.165321
81.924812
74.071480
78.325699
78.600426
75.857521
71.935173
76.432236
54.227264
51.632339
-78.169434
-55.027046
-149.282791
-79.662155
-66.055168
-167.473083
-66.500969
-153.368561
-96.802040
-60.833199
-45.350018
-87.484482
-63.659157
-55.214077
-160.197113
-61.733044
-51.162460
-89.012367
-61.255905
-110.830818
-56.972492
-75.574303
-62.985622
-86.218849
-167.697922
-139.385925
-59.004879
-79.767700
-63.803955
-59.021439
-83.668602
-44.365978
-151.985046
-71.285507
-53.288223
-130.187958
-70.398140
-150.353851
-47.598255
-129.614059
-61.735291
-76.596657
-115.163078
-60.057339
-107.586555
56.562408
-56.176491
-52.477127
-64.402260
-50.487434
-67.002167
-58.111019
-125.174698
-141.966675
-103.622375
-127.287163
-102.344925
-64.922546
-78.323120
-91.149933
-61.410992
-54.380951
-80.812141
-59.810112
-133.641327
-79.141891
-60.973354
-32.008453
-147.300964
-52.118725
-57.787357
-158.922638
-59.233452
78.671280
46.547092
57.765903
50.699192
59.500938
84.815399
59.741051
44.478977
82.965919
70.231232
-65.470383
-103.645561
-66.687775
-102.775009
-154.590378
-72.356941
-145.713989
-55.885677
-64.040329
-64.431358
-100.074638
-106.057480
-66.791138
-68.467407
175.771484
-108.297699
-67.969673
-63.136463
-151.858978
-75.641830
-147.467896
-136.014542
-50.520264
-140.752869
-57.438091
-145.831955
-150.430099
-113.706070
-70.062874
-62.711563
-75.294060
-39.788887
-72.796143
-56.497803
-167.483078
-56.373257
-122.460014
-50.161140
-151.632645
-35.746933
-76.207047
56.402340
-74.078537
-63.548000
-137.364151
-66.802536
-115.371368
-140.926651
-76.955704
-63.133060
-39.805965
-58.325584
-63.729584
-60.577042
-44.085335
-65.773636
-46.672791
-81.602837
-97.160057
-106.091805
-134.121887
-122.772957
-77.082314
-60.393459
-75.987930
-63.838440
-108.693062
-89.903259
-109.619942
-110.455688
-99.742416
-138.313293
-147.919876
-122.904900
-60.083504
-63.768738
-50.176865
-56.980991
-77.318916
-68.094948
-60.683727
-70.449303
-62.068985
-70.351646
-62.159630
-155.995850
-45.248486
-127.739555
-54.762829
-69.249687
-102.134933
-138.384674
-131.126450
-71.397972
-156.214966
-18.098139
-60.205585
-59.863770
-102.933830
-61.510624
-64.770020
-97.274925
-152.415833
-162.239639
-80.726982
-52.510098
-148.429398
-61.558632
-112.542946
-94.061852
-108.992958
-64.555977
-97.935951
-79.496277
-101.267250
-61.912491
-46.847294
-86.737144
-89.011383
-65.463005
-144.465012
-39.050438
-69.026627
-79.367493
-76.584946
-57.839153
-67.446976
-86.299614
-65.057350
-55.991634
-77.109474
-60.329788
-107.617096
-141.519730
-151.177200
-138.245605
-61.339302
-100.416595
-105.059158
-67.291458
-56.307354
-53.339207
-59.631687
-46.365383
-56.162586
-66.271095
-67.645790
-69.473495
-136.338608
-63.472980
-60.714390
-64.938370
-52.222141
-55.843658
-85.103676
-51.820732
-131.321396
-77.512802
-123.125626
-72.463730
-151.969604
-58.195423
-88.457672
-93.363411
-111.386620
-97.413383
-97.362457
-61.887447
-59.460442
-81.354134
-152.166122
-87.906136
-76.914406
-55.657612
-66.087189
-27.996765
-61.642227
-77.772575
-80.539391
-76.125107
-63.057411
-64.931488
-97.749237
-102.639450
-108.460106
-119.698090
-126.419334
-70.964836
-110.028534
-90.144089
-95.293388
-59.356232
-69.593491
-52.689178
-132.188126
-56.543747
-104.363800
-57.644363
-60.866627
-73.564812
-59.083366
-82.818985
-66.609245
-146.328690
-82.271469
-73.363495
-71.699089
-67.354652
-46.259686
-104.492172
-141.364258
-60.678032
-81.553459
-53.310398
-140.534500
-60.338905
-104.749413
-145.296616
-117.623367
-100.188599
-78.545433
-70.476120
-108.600182
-54.578117
-52.360107
-43.803299
-110.266243
-86.742706
-125.065102
-64.013069
-135.436554
-70.002785
-124.846848
-36.998276
-67.324966
-138.008316
-66.779404
-66.976814
-141.101562
-73.866646
-110.210541
-165.781052
-112.828232
-114.027237
-61.000076
-66.214478
-54.421505
-77.169662
-60.741005
-76.996086
-61.641846
-51.669403
-68.890694
-94.474632
-149.158371
-60.714115
-145.998718
-106.482353
-25.682083
-55.631710
-79.400185
-53.220806
-59.840786
-59.622959
-141.305984
-67.039421
-101.856270
-56.842026
-42.758926
-54.100571
-69.679558
-81.729568
-158.107697
-138.821640
-73.783401
-76.806549
-58.197258
-65.130562
-80.708519
-81.468140
-80.341751
-64.917007
-64.195038
-53.077984
-69.371437
-61.208504
-36.183422
-87.030754
-153.145157
-75.737068
-45.871029
-147.858337
-69.666405
-151.775940
-65.406181
-109.997215
-154.431641
-76.289482
-94.372948
-88.041458
-74.059998
-92.467216
-81.764175
-53.793682
-110.198715
-86.577469
-69.271736
-96.661751
-64.618439
-61.176689
-116.843590
-60.040543
-24.976784
-61.576923
-62.767754
-53.765984
163.307281
-67.511719
-44.581402
-159.014343
-172.747009
-106.517593
-56.357460
-39.274067
-64.599205
-28.202227
-44.601017
-114.450226
-44.151146
-152.187866
-59.006172
-68.141754
-107.429642
-134.415680
-124.898018
-104.033623
-125.246086
-130.005814
-103.753960
-79.951782
-87.310638
-149.116486
-55.922047
-78.296555
-59.815762
-40.970913
-81.625626
-58.575619
-38.440884
-121.619843
-76.714050
-57.460419
-110.882713
-46.895870
-59.420574
-82.902382
-76.635345
-43.783169
-129.138916
-57.153877
-92.988686
-68.013351
-67.647614
-71.321716
-81.357864
-138.078964
-80.114861
-163.000351
-60.725338
-118.025131
-75.010246
-79.917557
-171.930878
-139.843033
-124.340363
-32.918808
-60.194412
-75.471321
-164.140488
-72.787567
-70.477875
-82.106110
-88.448776
-152.234314
-88.151390
-163.586960
-90.014694
-45.482189
-85.368797
-64.931664
-82.894073
-64.180862
-77.901985
-65.809326
-41.103481
-115.815430
-75.011124
-75.340363
-82.015869
-91.247635
62.892612
48.334724
36.304993
60.019478
61.823536
69.411873
75.413155
-84.434448
-63.709530
-141.086594
-111.476814
-103.798141
-72.915245
-62.388863
-89.922485
-155.139511
-114.802345
-107.063499
-93.469688
-58.193455
-94.100876
-117.454247
-71.765602
-53.807747
-90.959679
-111.328629
-98.830070
-91.001030
-111.801605
-112.007072
-54.245075
-86.401947
-86.629532
-56.124878
-58.068150
-86.994362
-96.334167
-112.639412
-72.407990
-57.969566
-133.821457
-59.285416
-67.187492
-152.103149
-103.479279
-87.249016
-66.195290
-55.480804
-101.531929
-45.899391
-89.472366
-143.129440
-74.103279
-142.468170
-76.620560
-66.628296
-78.413918
-125.051239
-81.180809
-75.681190
-154.833557
-47.642311
-79.041298
-65.798347
-80.033089
-125.426414
-73.200394
-171.423096
-37.440273
-60.367790
-157.684067
-54.542633
-61.832047
-65.743896
-63.845444
-154.402512
-66.967262
-145.609100
-124.581398
-40.021065
-153.578476
-133.998199
-111.971474
-132.344864
-57.435078
-62.930244
-84.224968
-149.028931
-64.302284
-89.194557
-59.151485
-70.961143
-75.808884
-61.140530
-61.525677
-158.198639
-53.156212
-157.274002
-31.680922
-144.066132
-53.393219
-140.998291
-139.960388
-70.676636
-54.906109
-145.290634
-75.836662
-87.730331
-114.575874
-68.179848
-60.013794
-54.084255
-100.274811
54.208549
67.365494
-68.848129
-68.332405
-144.173386
-19.690897
-70.851913
-165.989822
-56.559498
-35.464550
-58.255951
-54.261150
76.987892
46.625828
46.643173
110.281326
-90.731255
-84.882759
-76.907440
-149.271103
-110.079964
-98.985611
-66.308556
-89.323959
-114.823372
-61.411205
-93.928841
-91.354721
-89.676514
-69.758438
-87.864494
-126.768799
-60.138752
-59.504562
-117.294876
-89.336365
-105.573563
-54.572647
-141.447327
-161.973801
-73.535965
-60.380295
-71.576859
-161.702530
-91.531258
-86.827515
-81.518616
-56.159809
-137.576538
-80.495216
-141.465469
-62.286716
-83.977646
-54.944866
-77.191513
-64.133598
-70.314720
-34.070808
-70.857330
-133.756348
-68.652481
-72.477943
-118.966400
-140.270248
-64.132812
-101.475441
-141.449982
-53.024216
-79.938805
-60.321098
-56.201881
-91.930557
-55.278873
-67.682617
-59.266216
-47.272751
-129.571304
-50.751919
-72.516945
-145.476151
-62.409935
-87.078087
-73.463562
-31.288206
-68.936928
-65.302284
-80.960693
-120.700745
-58.355610
-55.807831
-157.632660
-49.803467
-71.446014
-138.719376
-57.350651
-58.289139
-66.005440
-54.419296
-141.051315
-73.200066
-104.827110
-90.119446
-60.371384
-89.790672
-88.642052
-49.679607
-78.052734
-114.612152
-109.216537
-61.941212
-98.192116
-155.253235
-64.890251
-102.896774
-134.890976
-93.894203
-103.093925
-86.106590
-149.011307
-172.040131
-58.950424
-89.135872
-100.567528
-78.923599
-70.416023
-71.154915
-130.102249
-81.716164
-98.119156
-87.085121
-64.852676
-112.662086
-112.444931
-136.440186
-132.669037
-85.456856
-166.355728
-60.069920
-65.501221
-59.684704
-82.164558
-115.488838
-53.013786
-50.169193
-157.258652
-85.075287
-49.720619
-57.483948
-56.709496
-63.373894
-65.676926
-119.305145
-170.633423
-84.922516
-57.843689
-121.158508
-55.447510
-60.568558
-89.725182
-145.181335
-56.067539
-75.893883
-93.039017
-88.335434
-139.907791
-155.774948
-77.271111
-80.760033
-33.911713
-113.869507
-58.708145
-104.863258
-55.793430
-116.586334
-55.989388
-60.573154
-123.254173
-135.053513
-56.236794
95.364349
52.531868
51.316200
62.629219
63.201122
49.417377
50.837948
58.944645
62.007431
79.703873
66.072594
-139.719955
-137.782532
-84.401886
-62.993999
-59.909199
-74.306938
-69.999123
-56.919685
-83.369362
-165.864487
-140.224243
-116.385788
-74.702950
-132.426788
-47.236938
-96.833878
-80.955620
-92.170494
-52.568172
-65.237114
-98.060143
-122.870491
-79.734467
-53.641544
-65.585655
-66.154465
-49.174984
-46.827240
-102.529793
-54.390450
64.614021
49.331535
55.911900
66.811890
58.154186
49.951443
72.669228
74.705330
63.077477
22.046444
71.691727
57.593571
57.873943
-148.612076
-55.676945
-60.851749
-120.649986
-113.359222
-60.605816
-82.831596
-142.985977
-38.264458
-77.000580
-41.779015
-116.883179
-69.696434
-61.231045
-70.238579
-112.195290
-129.550659
-36.260330
-63.338417
-71.440491
-70.700935
-142.495392
-68.387642
-61.086136
-152.297195
-53.930531
-44.332718
-63.700199
-72.630867
-56.874748
-155.801895
-144.552887
-62.937309
-100.247131
-101.960617
-94.507935
-106.434784
-55.320232
-67.156433
-94.256721
-80.914955
-135.557144
-73.461632
-144.468292
-55.244663
-55.018600
-76.578384
-123.864037
-131.571198
-74.799599
-62.224754
-52.324913
-45.523079
-64.953262
-169.487305
-68.828369
-54.599007
-47.645302
-117.660370
-70.806244
-65.983688
-55.315636
-134.680679
-66.415306
-71.176506
-69.460945
-75.087341
-66.617332
-68.713486
-67.589134
-62.455635
-95.955902
-85.017662
-60.107067
76.378639
52.356354
75.280281
56.681797
45.021423
42.673504
85.709236
50.954617
39.089169
60.214752
73.923050
-59.350979
-71.514481
-98.856110
-75.005074
-102.741753
-65.921577
-68.277397
-94.230835
-60.941784
-70.594734
-91.923698
-54.402000
-148.179214
-86.341759
-66.272911
-64.472366
-63.205830
-77.119797
-51.466591
-87.069252
-56.695789
-68.874992
-48.677177
-134.956238
-60.281773
-63.441048
-66.315468
-87.200134
-144.620636
-56.418530
-57.389294
-47.549259
-123.447754
-60.427891
-82.988968
-74.295166
-78.158264
-70.489334
-59.583649
-61.422386
81.761810
59.620464
63.337959
48.549164
53.450382
59.990154
73.254616
-67.707565
-120.760170
-53.230923
-46.039021
-32.456654
-84.929764
-73.445580
-101.301292
-67.942139
-66.086815
-35.747055
-64.527443
-58.176762
-158.342392
-80.740112
-55.180256
-100.885376
-71.226227
-60.503998
-66.138504
-100.978935
-98.895584
-80.282814
-58.875736
-92.100311
-64.842255
-48.174580
-65.072258
-84.524506
-64.626457
-68.597549
-63.637939
-113.373222
-90.079475
-124.846237
-57.816811
-128.364212
-56.830204
-56.267082
-125.964348
-50.865459
-113.744186
-162.495636
-54.952271
-91.547424
-54.092319
-90.653618
-120.158211
-110.977753
-109.697296
-96.882027
-66.989525
-57.785973
-65.292366
-76.335709
-67.232124
-73.733032
-81.089279
-152.004745
-58.776684
-59.461357
-122.081291
-163.889297
-68.471840
-123.343773
-64.685684
-51.072643
-146.944519
-124.447853
-67.962067
-105.497467
-68.354614
-100.585320
-73.040131
-36.066406
-90.326797
-65.485504
-150.523941
132.459717
-149.820847
-151.786774
-138.173630
-64.883522
-67.302071
-47.527237
-130.672485
-55.261993
-60.305199
-74.992348
-114.653870
-142.702805
-79.704269
-63.504139
-156.517487
-64.459152
-60.109173
-140.562851
-94.946770
-72.909935
-48.931915
-77.608047
-95.276024
-65.639359
-101.716759
-102.843384
-91.608818
-90.482063
-117.433510
-59.098099
-85.322906
-107.564407
-60.885410
-101.713531
-111.311966
-97.000755
-86.244072
-53.189537
-142.084274
-122.862335
-101.916801
-46.387096
-103.314613
-107.783386
-83.317276
-88.888710
-122.096260
-99.458382
-124.075897
-95.272995
-77.578018
-74.773499
-86.364388
-86.233398
-62.243195
-64.509399
-107.144714
-82.530235
-137.463776
-139.412430
-75.504211
-67.531082
-60.209126
-36.258919
-63.532059
-99.773270
-60.527603
-126.346306
-100.751022
-126.014153
-118.248711
-102.157593
-158.981415
-66.441238
-70.284599
-136.718857
-90.913597
-61.951958
-86.518036
-92.667770
-59.677776
-52.347610
-92.885284
-57.947083
-128.230240
-123.385460
-55.214428
-66.222946
-42.973881
-57.351799
-44.126541
-64.697968
-107.231323
-64.541626
-120.989525
-62.680111
-90.940529
-71.564827
-146.710571
-64.194092
-64.047234
-100.280525
-117.829994
-41.003834
-122.695488
-75.492317
-75.829369
-59.745644
-152.561798
-54.165485
-70.317093
-65.315567
-130.978180
-48.624393
-116.659721
-153.214539
-116.767090
-53.464462
-59.756958
-67.805420
55.976795
75.457710
85.061440
65.331757
62.193779
65.107590
-66.906570
-69.760620
-73.187737
-46.634251
-78.049042
-99.115570
171.662415
-70.775642
-65.834808
-164.824448
-61.929432
-59.118500
-155.379272
-138.544937
-137.595261
-59.738155
-63.387951
-99.280937
-66.768250
-91.645851
-72.762520
-103.713463
-103.572876
-87.109154
-122.929031
-77.934448
-75.151772
-64.524506
-94.075737
-52.785057
-97.115036
-178.445679
-141.040619
-86.343750
-42.827934
-45.624741
-109.945824
-77.034424
-69.745247
-92.299026
-108.194603
-72.559349
-50.396767
-84.194290
-55.483150
-69.163315
-64.991745
-80.785233
-85.781296
-84.042709
-89.921700
-150.878693
-52.489525
-67.866570
-163.829346
-59.490158
-52.423210
-47.992630
-60.564583
-99.312569
-138.464600
-48.071613
-108.632652
-156.088776
-66.541130
-48.970013
-117.637909
-132.278320
-120.657310
-108.352341
-75.853439
-72.474434
-73.467903
-84.158081
-156.679688
-139.135422
-124.882164
-147.519196
-75.291061
-66.833397
-156.898315
-81.794739
-50.475708
-59.303539
-52.992867
-54.963123
-156.547699
-66.626007
-56.014301
-61.382668
-64.312706
-57.762714
-68.064713
-34.400688
-56.698811
-62.017506
-34.161129
-133.359985
-69.730515
-115.340294
-148.450363
-57.684467
-162.727783
-136.949936
-76.744606
-109.918190
-146.459518
-92.937927
-91.479523
-103.360954
-88.876114
-49.044506
-109.884621
-113.637077
-168.199219
-61.190861
-160.760086
-80.889847
-61.788216
-82.202393
-144.420456
-76.798752
-39.951012
-53.353199
-51.473007
-86.468445
-120.218758
-156.541702
-62.178284
-65.133842
-66.184448
-57.415600
-128.240265
-99.314232
-33.190533
-152.736099
-92.546402
-62.393036
-72.553146
-72.591331
-68.753510
-108.783508
-143.596039
-158.590057
-62.671013
-59.454075
-51.739937
-91.249290
-70.612389
-148.303528
-62.090065
-79.379799
-61.113701
-85.333977
76.097954
77.904984
-33.658474
-86.381859
-154.562439
-85.204689
-66.423912
-115.630356
-172.301437
-125.118332
-103.934128
-98.889359
-74.951355
-59.469101
-64.110336
-109.366295
-83.147293
-106.174782
-59.110378
-80.883720
-127.476120
-106.751572
-154.860107
-67.187851
-107.835304
-73.926323
-64.556129
-100.512535
-76.257492
-45.810139
-111.044441
-150.212799
-62.464809
-49.652267
-67.480957
-80.719688
-117.974052
-157.513168
-115.000656
-57.363213
-54.889523
-74.076866
-50.811886
-86.710022
-30.953903
-84.014481
-105.579468
-78.841362
-127.147461
71.686363
52.916702
102.280998
48.236008
90.677933
58.221786
64.467102
48.346943
70.415962
70.090996
107.094986
-76.462975
-53.979401
-59.632431
-124.680618
-72.708397
-122.085114
-130.340347
-60.626976
-86.128815
-157.678543
-83.576370
-45.920502
-62.948673
-87.138359
-58.462044
-63.379185
-78.357147
-70.187073
-69.830986
-73.650536
-76.077141
-75.367729
-77.426147
-44.751591
-66.325821
-143.654221
-107.965332
-126.438652
-91.226196
-74.929710
-53.717972
-154.749832
-60.894157
-71.982376
-108.680069
-159.074951
-89.494408
-49.334557
-83.005814
-40.744728
-139.441238
-127.544540
-79.112373
-67.383530
-56.026627
-66.806480
-84.888809
-60.192890
-155.392044
-77.525589
-97.550415
-47.717110
-82.000244
-81.535225
-60.802975
-58.998131
-53.346516
-70.931267
-74.329376
-58.645824
-161.224442
-76.137451
-82.379219
-80.713264
-147.812805
-52.066631
-65.420631
-166.375488
-60.853405
-61.173630
-49.918823
-123.948929
-53.463062
-161.844833
-60.302513
-49.994389
-120.320564
-102.257881
-78.545464
-88.080208
-63.161705
-55.159985
-90.029022
-68.302254
-166.397675
-129.101654
-72.304138
-64.024796
-67.386375
-61.812252
-133.023376
-72.341309
-103.835007
-138.775009
-54.469154
-60.421215
-35.913620
-65.638680
-68.458794
-56.891392
-58.760101
-56.826550
-37.656334
-92.387848
-140.278244
-51.706402
-67.944885
-74.681305
-127.027016
-125.771179
-67.684837
-64.251534
-59.172287
-65.157013
-138.814407
75.940697
57.723038
-56.875546
-133.312881
-48.367077
-71.120567
-66.383362
-61.918037
-66.318375
-99.033646
-79.390236
-53.245693
-78.375458
-57.881588
-49.965580
-139.252762
-98.926277
-65.092590
-100.774750
-65.673058
-38.330505
-62.043419
-69.987740
-78.232094
-60.486992
-65.386116
-150.797073
-115.727875
-96.931923
-58.218193
-35.044617
-70.889030
-111.643433
-85.297981
-74.038506
-67.573380
-88.368805
-81.856888
-83.273193
-55.999660
-164.110626
-93.836182
-60.835037
-100.399155
-93.906822
-62.356419
-68.730759
-98.447113
-46.513733
-65.668732
-56.685623
-77.464973
-57.904366
-111.004173
-71.708099
-94.315041
-108.122887
-78.273560
-109.781944
-69.223648
-89.375809
-114.768478
-62.348381
-84.913986
-60.937790
-128.486374
-33.959660
-101.568428
-65.273285
-117.895721
-61.925407
-66.278610
-63.050041
-129.901810
-54.363194
-63.861671
-154.688446
-139.818634
-39.702278
-58.679066
-50.791073
-67.366447
-62.766670
-74.438560
-145.010376
-38.553158
-115.768997
-58.561146
-100.499283
-62.432064
-86.827194
-60.948219
-82.249626
-63.021538
-136.632278
-71.305420
-66.002678
-55.778004
-72.667137
-29.211864
-72.594643
-117.583206
-27.355986
-59.546761
-68.628189
-101.544556
-108.011223
-113.380119
-111.259087
-172.808365
-64.653389
-62.258942
-64.512085
-56.585770
-55.758606
-140.189301
-103.240685
-95.394951
-122.092987
-132.975739
-79.076263
-144.272339
-67.987961
-79.432587
-51.962292
-115.971718
-100.704262
-101.044846
-119.884155
-76.602280
-73.936218
-141.205704
-104.815079
-70.441704
-70.537178
-60.382565
-158.747482
-51.064732
-70.352570
-102.254463
-58.843441
-52.722023
-57.951488
-56.384892
-53.732807
-30.760475
-151.727859
-152.243576
-36.983528
-68.770287
-85.769341
-68.818413
-83.205704
-103.435722
-93.721054
-123.983147
-64.413284
-83.992409
-52.280102
-63.459606
-54.839886
-59.395382
-63.854942
-62.155819
-80.261497
-65.096001
-75.625404
-55.430855
-148.904343
-158.270874
-67.518028
-59.967800
-58.654999
-63.906609
-67.797646
-67.774582
-147.388885
-47.184921
-143.590698
-79.351448
-65.930107
-66.739342
-143.718811
-50.998505
-39.213512
-58.346443
-135.302277
-126.325233
-75.490128
-125.501839
-88.746231
-90.305618
-136.736603
-96.373703
-40.208996
-59.459061
-146.652298
-42.992161
-126.870674
-117.847679
-75.163185
-60.764336
-132.184570
-60.003414
-44.234657
-152.037277
-130.913895
-133.682220
-62.176170
-44.271343
-62.723373
-47.260639
-52.803841
-46.982849
-67.779984
-142.473160
-81.157539
-77.227806
-149.890015
-57.340534
-91.641510
-155.016541
-69.894203
-58.259243
-71.010178
-66.726685
-154.614777
-137.498032
-68.316437
-46.251503
-59.458557
-86.907761
-71.803085
-60.306477
-87.826408
-48.513058
-141.259705
-140.443237
-69.341301
-66.997803
-61.130230
-132.489487
-52.858662
-65.777611
-53.860725
-140.090591
-73.851990
-48.989494
-63.247086
-57.710709
-74.448822
-103.472832
-45.890873
-61.037579
-62.193363
-59.251049
-150.413177
-67.218262
-128.642242
-93.578407
-125.846252
-67.779190
-64.921150
-162.835159
-69.123734
-68.111282
-128.068970
-65.582870
-61.859653
-59.382099
-74.520073
-93.365349
-57.851650
-57.473736
-75.693260
-57.196060
-154.895142
-66.505089
-92.658852
-60.885929
-80.275345
-78.581940
-67.389961
-75.769455
-71.956093
-57.521515
-150.772507
-152.998474
-82.313622
-56.516850
-58.044056
-69.141510
-64.349487
-44.586109
-65.904633
-111.442123
-78.928322
-61.732544
-142.861923
-79.739113
-35.819958
-55.235096
-58.511345
-68.643234
-64.206001
-126.384941
-69.675011
-137.466736
-64.786728
-76.184059
-46.231030
-42.968235
47.946396
60.482292
-82.120354
-149.586578
-76.527412
-23.672558
-123.697891
-64.213326
-76.620720
-74.136574
-92.369766
-82.989021
-59.937565
-58.972588
-42.323082
-150.289459
-116.532982
-110.627365
-63.957363
-147.217209
-57.556820
-143.427002
-130.719849
-32.039127
-102.595612
-64.928444
-117.580307
-109.399406
-66.338364
-101.978111
-113.249580
-83.195267
-118.298637
-151.516434
-107.236176
-103.947220
-121.388206
-108.275581
-95.045135
-124.507568
-143.727661
-61.127842
-90.095718
-58.536938
-52.473721
-142.818039
-76.869377
-90.386566
-74.275856
-64.276871
-53.647354
-126.815170
-76.144501
-48.500401
-64.503372
-106.987518
-38.269146
-156.462387
-151.336105
-62.960487
-67.615028
-60.688046
-95.758507
-21.495028
-88.386467
-69.835747
-46.489460
-51.800690
-104.457993
-114.241249
-128.843460
-35.584454
-60.362080
-88.991211
-79.162315
-67.283806
-52.087158
-164.035721
-85.588585
-62.485264
-50.816525
-48.371071
-80.261833
-52.007782
94.936234
-58.019012
-63.845798
-118.481934
-149.287216
-95.049789
-128.142303
38.768536
-123.180511
-86.026009
-83.335968
-83.204414
-46.529160
-107.525581
-86.315521
-100.198296
-64.569626
-87.958855
-76.325951
-32.801563
-87.804131
-105.250717
-104.527267
-81.061111
-66.407043
-66.778114
-68.229240
-55.457558
-144.515915
-95.539322
-57.594578
-140.948120
-81.252319
-81.210190
-53.066448
-93.294037
-58.278347
-136.998276
-58.240078
-81.217873
-35.930889
-63.566299
-147.088745
-54.889351
-62.562290
-159.258469
-60.158020
-82.224678
-62.371727
-92.107178
-61.183403
-29.359798
-140.255905
-74.119690
-115.989708
-47.041355
-76.197800
-71.444183
-87.064774
-80.519180
-87.456757
-58.077793
-63.451832
-46.262985
-72.196800
-61.874802
-117.253578
-118.608795
-127.116699
-61.051266
-72.557274
-69.141548
-151.150604
-45.617664
-89.500557
-128.545578
-84.819168
-94.400665
-123.424820
-87.940437
-139.969284
-65.706253
-47.991959
-57.167862
-145.202026
-59.581139
-89.111206
-64.110313
-143.609650
-89.070160
-170.913452
-89.260223
-101.718079
-105.626930
-65.912354
-154.917496
-111.088722
-59.615978
-55.498116
-57.481236
-91.716415
-150.166809
-83.983467
-52.540768
-72.309555
-32.115242
-66.209053
-95.816071
-101.856499
-67.000809
-48.811131
-147.557190
-121.715660
-99.303726
-66.448639
-142.103271
-67.773453
-92.370270
-108.703728
-83.810356
-52.988869
-60.524372
-120.013466
-49.571293
-93.630676
-98.185669
-62.883751
-81.972527
-42.048763
-163.329056
-75.731750
-52.182709
-78.855194
-151.565613
-55.337368
-90.770706
-51.626492
-52.321011
-112.264954
-121.559135
-70.402130
-149.506073
-60.351711
-141.502914
-87.775047
-102.862381
-63.995277
-129.285721
-82.281769
-54.684029
-161.303345
-47.056034
-58.441364
-61.154087
-83.883026
-116.476204
-51.693214
-51.442467
-64.791695
-57.597145
-63.984135
-151.168121
-90.816689
-67.136185
-34.869881
-47.632305
-68.302856
-52.716648
-52.725807
-32.272026
-70.077682
-68.509865
-65.820366
-68.278381
-82.373718
-101.953438
-57.942795
-75.074493
-173.944519
-60.587475
-171.513367
-81.542206
-67.119484
-92.792274
-58.674858
-93.136208
-100.928909
-60.263165
-42.655563
-57.474686
-54.114037
-83.753258
-58.219334
-56.592258
-50.223137
-50.189991
-66.618439
-77.776855
-64.327873
-68.695427
-90.325188
-39.473370
-57.450493
-116.569901
-111.153976
-101.952728
-106.268532
-106.990768
-58.907722
-54.345673
-66.990334
-99.697311
-78.333389
-89.286186
-100.124779
-161.292999
-109.240509
-85.062149
-110.566505
-58.049686
-56.867008
-105.962540
-56.485298
-121.580696
-148.897659
-84.012512
-68.169617
-144.256149
-41.773899
-69.678116
-59.869522
-53.340912
-50.173820
-74.753731
-57.283287
-93.478287
-91.181953
-80.797333
-92.527420
-65.257492
-63.031414
-69.115517
-167.689850
-88.162148
-61.438793
-63.963284
-153.149353
-128.832932
-53.376926
-88.333405
-50.008549
-103.682976
-86.183510
-114.725082
-148.062073
-88.462402
-80.679405
-10.691317
-134.240280
-65.368523
-66.642548
-23.586454
-97.629883
-30.861162
-109.180252
-25.244709
-58.280197
-68.956001
-50.959621
-143.879669
-33.587162
-22.786926
-79.469566
-81.671356
-62.857353
-55.924877
-69.307198
-67.508705
-158.253174
-48.230396
-59.902790
-70.534187
-92.108795
-85.961197
-94.544144
-78.760094
-140.455780
-55.674503
-63.400421
-95.383827
-53.142406
-68.696495
-85.620567
-69.362381
-28.256638
-60.355358
-111.427589
-64.329491
-140.379715
-90.069069
-151.146088
-70.534950
-80.418259
-91.111732
-86.345856
-34.287987
-69.424583
-70.949257
-177.222137
-117.320526
-53.783295
-60.506580
-147.953842
-64.026222
-167.167374
-70.276764
-128.968994
-68.362038
-33.279449
-95.811005
-93.931129
-64.803032
-58.545673
-69.931236
-103.879463
-60.654221
-49.216839
-65.154007
-59.947235
-87.786972
-65.583557
-72.389496
-66.658051
-64.307602
-59.910366
-72.516502
-61.975090
-78.978210
-54.465000
-18.813137
-138.138702
-59.321766
-78.740143
-67.805695
-142.091995
-64.430748
-107.990982
-150.496841
-60.955597
-80.375175
-77.028625
-65.934845
-101.270966
-110.437828
-111.657219
-133.095596
-98.031754
-96.569923
-103.604668
-78.802994
-123.882629
-123.903938
-100.371262
-160.577240
-58.398205
-59.621189
-81.035172
-63.261948
-124.817398
-116.261162
-58.793110
-55.706650
-75.375618
-86.761017
-55.738731
-62.734737
-134.283173
49.944962
77.268929
47.122971
48.125587
81.882942
76.427032
93.496986
92.281784
60.822449
-150.460022
-41.684994
-69.222153
-73.965843
-35.549110
-51.380615
-54.223091
-98.382065
-158.155975
-89.693771
-109.597191
-60.779366
-118.116173
-75.526726
-68.250603
-69.052109
-106.576370
-56.856899
-61.517586
-133.617996
-53.334492
-49.512440
-162.988220
-55.014606
-100.097382
-85.111557
-120.077354
-58.030670
-108.048180
-64.674515
-81.942268
-115.269272
-64.303848
-99.914230
-112.901901
-77.473045
-63.593060
-126.190552
-62.901833
-56.624130
-73.492638
-89.014244
-129.945648
-51.004017
-61.180489
-166.056076
-83.823097
-65.296219
-63.126987
-127.534798
-67.462822
-60.953014
-46.673603
-58.646439
-74.193123
-64.831795
-118.790695
-113.198769
-98.812149
-152.888596
-161.178665
-56.280464
-161.530014
84.591331
-109.483284
-98.404251
-114.986336
-65.446388
-74.959244
-74.465019
-150.019485
-65.771790
-69.514259
-63.941490
-74.039551
-34.663921
-81.135010
-71.032921
-74.353455
-67.065620
-77.503685
-71.857628
-63.990917
-55.844238
-88.547165
-80.865707
-79.319359
-71.760002
-66.436752
-66.349869
-82.038368
-80.911858
-67.428772
-64.067345
-133.039368
-151.794083
-76.693611
-108.299759
-134.837158
-62.808205
-63.513763
-52.683392
-152.005325
-109.378273
-154.569107
-60.380352
-71.755959
-125.544579
-118.882278
-120.456581
-90.116432
-101.525291
-95.208595
-85.990242
-103.461876
-113.202126
-96.810181
-94.838249
-147.527039
-66.881699
-77.652420
-146.354874
-151.397385
-114.988960
-136.396103
-56.315964
-64.524582
-95.794945
-78.734581
-105.787102
-71.186646
-97.206581
-27.489334
-60.115231
-42.494560
-48.377689
-58.157684
-99.427635
-99.720955
-40.199055
-55.784805
-72.440109
-140.584259
-60.527248
-79.954147
-56.021996
-60.058056
-51.142269
-66.767693
-94.271942
-66.635094
-103.015312
-136.653610
-77.334320
-97.404594
-64.336433
-94.500008
-90.018059
-96.675575
-63.868828
-81.149208
-66.033340
-80.263397
-109.471756
-67.168587
-111.562256
-85.462036
-66.081367
-58.357426
-64.180527
-65.675110
-73.063606
-88.357468
-83.982735
-44.768414
-65.166992
-62.912010
-45.417717
-79.674210
-139.445297
-62.462753
-159.587814
-89.010643
-82.995506
-62.730175
-56.688469
-86.587814
-59.643311
-57.896511
-73.181557
-149.095093
-85.203941
-108.914055
-104.521751
-94.509270
-95.739632
-66.475792
-56.255058
-103.869110
-101.328606
-136.099014
-139.309158
-106.644005
-99.937622
-114.154869
-48.065990
-113.206352
-56.295364
-55.736328
-141.151550
-98.801155
-123.816734
-88.099709
-146.397491
-89.492538
-58.655853
-116.228119
-106.608398
-114.052505
-68.776382
-116.598686
-67.265076
-67.445946
-58.924061
-142.996399
-86.760994
-143.857880
-102.868095
-89.536369
-110.905518
-130.050629
-62.852695
-170.642334
-61.730133
-53.987225
-58.006123
-81.977142
-47.638706
-47.251141
-78.726105
-65.968643
-89.355011
-104.836639
-62.191956
-88.534523
-62.467751
-65.542480
-137.163025
-87.971237
-116.187820
-103.574608
-70.254967
-114.262215
-59.811596
-152.627182
-63.397629
-28.694214
-156.513382
-104.155006
-156.673569
-55.723309
-155.211487
-58.739815
-92.193222
-94.256851
-142.491745
-152.728333
-87.148041
-147.767044
-136.743378
-114.589752
-83.015450
-63.569599
-175.086334
-61.093189
-64.309944
-61.601166
-81.627228
-70.165810
-57.771778
-103.284645
-57.061691
-108.121346
-124.555679
-52.518932
-67.982155
-84.776649
-36.276344
-156.574326
-149.541611
-77.515823
-60.749474
-79.593430
-65.341476
-122.325104
-76.668350
-145.249374
-63.827255
-78.614693
-49.154758
-76.131882
-79.110527
-79.907188
-66.971214
-90.514832
-148.518555
-115.143921
-63.954762
-86.523788
-111.314606
-96.309044
-75.738068
-65.584435
-103.773155
-147.799622
-119.959045
-75.367195
-70.512268
-67.689682
-75.248360
-63.481449
-67.083183
-67.417877
-57.467445
-41.901123
-46.129307
-59.262558
-64.462646
-60.762707
-66.599533
-83.403816
-83.710228
-74.856682
-59.478043
-76.243935
-59.297398
-72.995918
-130.215805
-66.406708
-100.257919
-92.385414
-109.696877
-54.962124
-91.910614
-100.240036
-58.819057
-44.677570
-135.591843
-75.025780
-154.387405
-67.787262
-80.184723
-115.954666
-147.343124
-66.191811
-34.284962
-72.859077
-72.774292
-56.452724
-101.461670
-51.345512
-64.060226
-148.476761
-112.785927
-111.496643
-59.010044
-88.360100
-57.359447
-82.620293
-56.931225
-49.634857
-70.065544
-74.577591
-92.314789
-53.490356
-159.971878
-52.244652
-122.185394
-65.776146
-59.967625
-57.130592
-49.845875
-60.215839
53.569054
75.618019
-102.425003
-55.729599
-107.846222
-96.547699
-59.954777
-139.996719
-70.085983
-65.970955
-75.565483
-55.564842
-97.029068
-64.838417
-142.186752
-140.829544
-67.509247
-56.736790
-103.501579
-76.785370
-43.775620
-75.764267
-63.980289
-53.578426
-60.643608
-61.978344
-120.038193
-50.993523
-58.812309
-89.654495
-60.616997
-71.552246
-58.380657
-59.770306
-62.774269
-71.166580
-52.747112
-61.417141
-81.603706
-56.650238
-157.631363
-56.445511
-49.542477
-62.672302
-48.581661
-57.617596
-59.074322
-124.663445
-124.531555
-145.596100
-92.308006
-100.272598
-145.340668
-58.409550
-150.124695
-63.923779
-112.639481
-83.636108
-64.925957
-51.090622
-77.509239
-46.918285
-55.822140
-135.508438
-107.714455
-67.150642
-100.318008
-105.239143
-144.526932
-72.861778
-113.957512
-166.733276
-69.356377
-73.534973
-48.121426
-59.970669
-95.834396
-63.103260
-34.432503
-142.979492
-55.234180
-64.926285
-134.489090
-87.380058
-56.444687
-66.482834
-87.420219
-89.686165
-93.153656
-101.603378
-51.125725
-107.263214
-56.394821
-68.634003
-63.139835
-66.721085
-52.153076
-95.823021
-80.852898
-109.370239
-93.841858
-81.978340
-93.918541
-73.724617
-58.691162
-53.396027
-53.501724
-153.742233
-33.875992
-62.584160
-59.541965
-51.775581
-147.372910
-61.665012
-62.687294
-63.540440
-111.275032
-97.096664
-69.254074
-73.258049
-157.468933
-47.346878
-124.946106
-52.190319
-71.515312
-133.232147
-56.515011
-117.519501
-65.598564
-52.433125
-64.897682
-66.719955
-38.899609
-57.429226
-58.369633
-138.780472
-63.137535
-80.221214
-61.726696
-97.403114
-101.570984
-57.034855
-151.915054
-63.888603
-57.226902
-66.119217
-56.425529
-77.363434
-55.155048
-163.879349
-80.891541
154.059082
-154.613403
-50.688416
-89.760185
-146.806396
-69.777252
-55.021404
-68.465668
-118.551544
-52.806629
-157.631073
-94.874344
-156.734085
-66.423096
-63.486359
-51.024441
-70.607780
-123.085861
-78.246628
-54.674816
-53.721409
-66.591141
-78.261147
-145.514297
-63.542900
-66.042274
-96.414993
-96.130142
-61.266521
-101.403374
-171.009903
-86.825615
-132.864761
-21.157373
-46.716412
-56.083706
-146.253677
-74.317177
-160.011063
-126.797157
-163.757050
-100.672913
-119.937813
-66.160774
-61.543213
-85.722984
-58.274399
-38.001816
101.114441
68.124115
-85.684509
-87.041451
-95.323990
-68.472702
-51.719471
171.629929
-135.319199
-52.273617
-106.501686
-60.874851
-80.343719
-156.320450
-79.946747
-54.366962
-97.783081
-154.667206
-110.593781
-60.253902
-51.883839
-68.814697
-100.455582
-140.865784
-98.917992
-70.434410
-115.820343
-66.557854
-77.635796
-92.349609
-152.638184
-164.840286
-60.488945
-124.060585
-157.612381
-59.708145
-126.398201
-100.191986
-119.496284
-59.106308
-90.412216
-77.855469
-111.047722
-62.775322
-94.704185
-91.728531
-149.484406
-71.157082
-57.050674
-67.936592
-137.863190
-25.798481
-92.043633
-44.239807
-60.430969
-87.413094
-143.558365
-69.945244
-106.613884
-123.389397
-85.158264
-122.309227
-106.655090
-148.945251
-93.786232
-109.137016
-121.702843
-140.944519
-154.810730
-66.646294
-102.879501
-93.202904
-57.767757
-55.690388
-58.701633
-73.650162
-72.642105
-71.013626
-144.428192
-147.695831
-77.645348
-122.741898
-31.570276
-106.775536
-71.218559
-42.765785
56.344585
66.001221
60.792149
74.801247
52.550270
40.121845
71.601730
76.568520
77.660568
-148.911728
-77.550827
-153.050552
-60.722607
-56.642593
-82.342445
-63.936317
-70.142868
-100.581421
-41.334099
-68.067589
-90.176231
-122.378326
-65.911163
-82.277992
-92.017311
-81.223732
-152.650894
-118.479965
-127.670486
-90.654770
-122.429810
-100.191917
-77.191994
-94.088203
-150.545364
-89.026314
-96.223640
-92.586304
-90.443161
-141.708023
-105.450768
-74.969368
-60.683647
-45.742802
-89.261917
-103.111450
-169.918579
-91.129799
-142.972168
-49.835472
-108.373886
-108.941460
-99.103699
-93.466820
-106.374603
-103.314751
-144.637619
-76.890404
-57.677719
-144.890366
-61.165829
-73.206718
-93.015671
-61.628799
-43.746819
-13.849401
-51.828468
-63.579155
-56.211876
-37.256264
-170.381409
-57.717506
-118.615166
-61.477722
-134.897125
-68.663445
-74.472298
-49.290237
-65.064552
-88.459549
-61.452602
-72.997314
-110.952393
-130.410202
-64.111488
-79.933014
-151.638977
-56.615437
-117.263100
-56.348881
-63.462700
-62.770199
-81.137032
-71.636284
-61.872234
-164.342072
-119.870934
-73.450775
-69.489433
-64.932442
-72.854523
-98.050819
-59.181900
-95.095512
-108.920296
-158.659363
-56.880432
-67.574776
-64.357018
-50.543102
-87.332779
-90.735878
-66.811363
-101.072578
-61.758785
-68.877319
88.241516
64.475342
-39.369740
-43.533886
-48.549042
-50.787907
-45.477165
-68.113083
-73.953476
-71.970856
-99.832779
-124.994492
-120.253426
-86.642532
-96.117691
-60.094547
-129.967148
-59.034584
-98.805214
-153.378235
-63.668983
-57.126995
-159.459183
-148.799026
-78.957939
-60.371609
-52.395439
-155.464722
-68.696129
-30.781038
-57.118607
-60.023754
-111.550957
-78.212860
-59.355747
-81.488716
-68.290054
-150.759827
-105.903214
-65.210495
-155.277130
-119.498268
-53.362152
-145.285706
-57.051533
-83.889854
-61.949451
-158.742493
-58.670166
-114.226379
-59.333038
-142.416946
-25.438246
-121.592659
-120.069092
-61.707832
-157.114731
-58.504925
-56.480633
-64.009293
-58.074635
-72.482643
-87.071480
-51.598400
-94.169510
-38.638260
-110.283096
-124.935631
-68.146484
-99.160172
-174.098236
-120.638809
-92.109764
-59.491592
-146.626755
-62.089695
-99.225868
-80.666428
-80.598351
-158.512527
-130.092316
-100.841942
-77.084892
-155.408936
-146.174591
-151.528397
-58.551731
-50.602692
-56.926483
-60.611820
-91.344528
-58.649643
-117.342110
-82.273643
-97.577888
-98.281952
-104.682892
-62.355267
-89.669609
-78.275124
-143.477310
-24.555412
-71.587685
-86.699905
-132.136475
-78.335678
-130.763947
-67.892937
-68.493187
-111.329300
-59.241001
-90.114250
-89.538521
-95.244591
-56.741459
-97.822250
-127.199333
-93.726524
-41.441811
-55.213409
-78.270050
-32.704411
-93.442894
-49.598991
-61.763302
-58.201111
-89.246071
-71.551079
-83.151535
-150.016296
-69.516907
-147.958603
-99.687363
-66.124367
-83.003044
-72.088333
-54.008869
-97.369675
-64.097839
-95.744576
-119.101578
-150.826599
-117.306419
-62.250553
-76.798851
-63.467884
-82.742577
-69.618622
-52.643978
-58.183197
-159.626572
-128.447662
-123.965889
-150.628708
-88.680573
-83.056877
-53.595707
-64.416351
-51.779373
-68.299896
-68.286598
-68.251488
-55.045849
-88.606796
-76.952225
-59.108364
-68.134506
-82.198784
-84.113213
-72.468605
-156.850861
-110.709908
-95.448265
-87.728569
-67.389870
-125.807526
-154.703674
-68.591202
-149.864243
-68.492119
-59.025070
-120.640640
-88.899818
-94.266922
-62.235138
-110.865875
-61.348579
-72.919304
-93.112244
-158.277191
-60.459656
-62.501854
-95.119682
-104.873413
-69.817749
-73.904366
-137.132812
-86.301849
-136.291168
-60.152611
-56.091778
-72.099472
-71.394989
-58.445961
-64.877922
-141.747421
-72.405075
-56.559216
-45.546768
-100.972282
-67.587410
-53.436131
-59.634495
-61.781551
-138.429810
-55.804134
-122.147842
-151.860336
-124.372231
-138.061081
-61.541252
-65.936127
-141.984924
-61.097111
-135.447128
-106.962952
-79.511406
-57.161057
-59.353008
-62.270607
-162.398117
-47.997398
-75.945213
-107.096230
-51.799168
-155.561310
-116.439705
-87.831154
-108.665390
-124.443420
-111.705025
-69.977943
-59.497105
-160.955551
-82.044533
-165.170166
-103.725800
-86.250435
-161.262390
-41.120434
-64.166061
-92.064735
-96.785919
-154.138397
-87.165436
-62.392025
-75.514580
-84.819870
-101.595360
-77.822075
-53.154308
-153.547806
-57.498810
-158.152618
-131.896133
-97.856499
-61.774952
-58.104504
-100.566071
-155.375504
-71.830940
-89.359467
-64.316025
-47.615131
-71.059456
-94.671700
-151.810242
-68.666275
-146.209137
-118.576340
-70.209045
-68.670097
-75.254486
-87.223434
-80.937805
-150.962143
-94.824539
-92.803070
-117.193375
-61.934772
-128.055664
-59.189045
-161.377930
-47.699791
-50.587948
-63.192150
-90.242889
-55.928947
-143.620682
-141.585251
-77.021202
-56.223385
-136.527817
-153.647354
-158.089737
-78.798172
-83.107628
-113.822922
-44.783901
-141.754227
-106.912140
-58.782360
-64.581581
-58.391182
-59.323360
-89.372307
-124.644638
-152.398605
-69.363892
-68.935936
-88.251945
-59.584183
-135.981293
-67.669075
-82.849037
-131.530212
-67.757027
-59.050560
-123.540619
-83.161331
-123.458015
-51.313034
-50.711777
-64.363182
-100.144981
-139.535400
-121.171455
-51.653759
-88.192245
-137.174622
-61.391567
84.704987
58.290478
-51.018280
-62.952164
-72.748726
-78.855164
-103.223442
-68.662148
-136.852493
-148.869568
-67.403694
-63.063488
-53.086777
-59.902149
-66.433609
-53.389488
-54.214127
-170.507767
-73.822487
-91.183228
-96.573410
-97.892479
-62.479698
-60.171955
-137.009216
-36.951454
-144.999283
-54.793552
-78.033089
-48.223701
-84.865379
-99.073936
-149.351913
-69.931381
-51.426708
-70.121124
-59.280281
-58.645824
-115.693863
-55.957050
-110.732384
-150.798935
-102.299637
-103.313705
-67.192245
-120.861664
-75.949409
-92.347946
-136.096405
-119.976395
-58.963375
-38.450584
-71.925049
-71.041191
-85.632820
-67.428932
-60.512234
-60.996441
-68.296181
-72.432976
-90.735641
-112.478348
-109.053070
-59.923138
-158.891724
-107.721695
-64.145943
-56.446102
-89.626236
-86.343414
-77.786148
-100.774712
-165.667419
-55.918957
-83.720634
-65.929955
-65.051659
-71.797157
-37.631073
-32.301777
-71.045662
-72.524208
-90.542542
-76.092857
-90.943512
-66.375908
-55.695984
-102.099266
-60.269012
-60.280609
-92.102806
-85.559189
-67.608521
-140.729935
-89.070473
-76.268028
-43.929470
-80.734993
-70.913284
-128.633499
-82.437462
-93.181046
-58.085632
-72.496613
-57.137043
-147.354324
-31.169310
-89.372772
-39.450432
-142.662231
-44.726246
-51.809010
-61.937557
-68.032837
-69.023651
-151.025070
-44.501534
-156.802414
-31.283932
-120.509163
-80.741249
-64.015923
-31.242493
-45.521996
-152.857407
-87.284012
-45.338757
-61.020962
-62.899658
-83.844826
-157.540527
-77.233917
-50.353905
-72.791756
-55.163460
-121.956383
-53.878735
-75.977531
-65.351418
-76.729607
-62.510559
-103.022949
-173.659363
-64.272858
-56.519352
-65.938271
-111.515976
-51.658360
-91.927490
-89.380211
-98.955933
-75.395760
-63.984703
-105.198700
-102.409172
-108.479828
-133.093445
-94.095741
-63.199074
-64.212753
-152.714294
-56.825062
-58.724747
-86.298904
-62.713879
-147.929428
-90.368149
-56.982941
-63.561340
-118.126724
-109.314590
-85.597511
-66.631279
-34.099483
-100.961075
-127.269623
-135.408554
-53.321266
-85.685486
-88.634933
-71.005943
-60.591984
-153.068954
-82.016548
-45.309849
-57.788349
-71.469063
-79.331505
-55.626991
-88.275978
-49.031345
-59.550976
-137.231491
-118.457756
-61.980042
-106.814621
-78.237617
-65.334457
-56.196960
-92.641144
-28.816614
-150.424255
-83.626633
-85.502342
-75.092476
-80.305061
-65.742775
-56.429424
-77.169662
-122.931625
-69.995445
-83.807091
-133.945282
-60.042221
-127.015450
-109.397537
-70.088089
-107.508011
-111.808784
-129.111526
-66.476059
-97.764397
-138.753372
-57.762257
-69.615143
-53.973721
-99.868889
-56.113083
-54.596603
-62.813652
-119.160446
-76.853714
-129.606049
-83.512634
-60.553593
-58.569885
-101.225998
-122.052551
-105.192062
-165.347626
-86.433632
-89.587387
-137.727585
-72.136436
-105.120857
-63.266449
-87.518700
-81.059494
-68.349976
-89.531479
-76.387260
-128.398529
-63.649612
-164.189453
-111.143562
-42.474243
-61.982616
-62.171139
-110.568695
-77.636520
-57.438000
-122.338684
-154.203690
-62.422569
78.393013
72.815170
-148.274216
-50.571518
-96.184921
-59.779583
-57.574837
-133.869446
-51.768063
-55.068604
-144.433823
-115.477768
-99.842606
-72.605301
-85.816147
-166.803406
-84.731789
-99.665688
-55.937290
67.292046
-120.403412
-102.735306
-63.671505
-83.181023
-150.809296
-109.350456
-135.323395
-118.059624
-59.411926
-61.949394
-135.836075
-91.087936
-66.916168
-151.727386
-66.794701
-95.706238
-116.776421
-90.083031
-35.599224
-151.532959
167.542755
-109.709259
-122.293434
-111.485237
-101.424057
-104.378006
-112.038536
-176.413666
-156.805481
-60.731647
-78.384415
-55.259392
-63.540638
75.778313
44.840656
56.388191
60.214413
92.346390
-66.403862
-148.279510
-97.293251
-67.915985
-93.176636
-148.358292
-85.688232
-142.826202
-146.499313
45.795448
65.694923
84.336128
70.810524
71.345383
68.413437
64.537399
79.834618
79.928696
71.545204
46.116703
64.835365
43.711536
59.178387
45.762856
38.284691
-128.600739
-88.003456
-73.495171
-60.089897
-140.789001
-80.688248
-62.984360
-79.544090
-131.403824
-54.498638
-69.027382
-71.422874
-56.504692
-73.228935
-120.505623
-62.150116
-77.329895
-116.630791
-128.464935
-124.985245
-66.377419
-102.059013
-59.374222
-62.639366
-36.629700
-74.644691
-74.737045
-48.541740
-155.964767
-83.876129
-62.648220
-52.453171
-53.241535
-76.539932
-63.776054
-57.497463
-76.137375
-96.131088
-58.594364
-160.856873
-95.810966
-75.687950
-62.271740
-70.580162
-58.791183
-152.402710
-50.546570
-78.124153
-56.062649
-107.797844
-26.716705
-62.993309
-49.847332
-151.757690
-67.219124
-68.639214
-59.164627
-79.774185
-132.175018
-95.246231
-64.729523
-78.525414
-64.033760
-130.178421
-67.999352
-82.350449
-77.939949
-124.887787
-154.600281
-61.085629
-48.444771
-48.915722
-89.812614
-20.995771
-138.129272
-82.482956
-40.572075
-56.223541
-103.593971
-55.986744
-60.930012
-84.201439
-94.929474
-49.927513
-39.991390
-153.619446
-145.380463
-66.345894
-137.259781
-62.169880
-74.700844
-70.840744
-63.930683
-66.751434
-67.004410
-58.290390
-51.084229
-63.712234
-101.494095
-146.550446
-166.088821
-64.550270
-73.644020
-77.472984
-120.747353
-120.054855
-110.571274
-58.564880
-115.448288
-64.577492
-55.421921
-68.085480
-47.536011
-83.331451
-74.937050
-68.492836
-56.567768
-53.871098
-58.539349
-123.337883
-61.644733
-54.365215
-103.895988
-79.351791
-91.787354
-80.998802
-72.164062
-76.886475
-60.784317
-77.896065
-78.159042
-90.789734
-79.489563
-134.561478
-77.391785
-59.358898
-154.252289
-83.286247
-159.859756
-104.121254
-68.394531
-113.258835
-66.774200
-63.198650
-61.112076
-92.261520
-171.133453
-76.342407
-64.387726
-79.626671
-61.129669
-115.215508
-106.999374
-56.945168
-142.752625
-103.957085
-66.961983
-47.005581
-142.625244
-59.477325
-56.032787
-68.112900
-105.616005
-63.902878
-84.418175
-111.720161
-104.928078
-84.981499
-154.018356
-74.211449
-126.240334
-110.045265
-157.180374
-58.242672
-64.307961
-61.209152
-63.450092
-99.451370
-131.221573
-85.853973
-39.400414
-59.214832
-159.391724
-136.261139
-140.138184
-129.247391
-57.306938
-58.711750
-74.783348
-81.736923
-57.481701
-65.089500
-32.822460
-96.803436
-74.900887
-82.493652
-94.762100
-95.162682
-95.024742
-89.504906
-61.722382
-106.517609
-87.300179
-74.937454
-130.001617
-33.921959
-61.531189
-76.708672
-114.442665
-114.998428
-55.201954
-65.191124
-59.539055
-68.589890
-105.970924
-130.537277
-65.407578
-81.327820
-71.583755
-56.141941
-158.707962
-94.560089
-63.262001
-124.442596
-143.482986
38.955570
65.281807
46.794853
-68.173798
-101.122742
-90.078522
-80.266998
-59.654560
-90.502739
-65.628517
-57.457760
-49.356663
-79.461159
-70.225494
-104.823212
-100.646057
-107.290977
-76.175095
-57.164768
-45.823242
-74.299690
-53.891186
-64.627449
-58.038292
-77.746971
-97.031166
-75.981369
-59.964886
-92.286530
-128.751694
-56.482807
-64.716148
-65.195183
-74.448044
-71.166801
-102.207718
-61.220390
-117.089622
-56.307293
-49.338120
-60.614525
-127.973694
176.393463
-57.119625
-67.628380
-135.722214
-66.890381
-85.006149
-62.489807
-66.043427
-68.908836
-97.824409
-80.173576
-47.861309
-67.070244
-53.873028
-63.431725
-147.760818
-63.696503
-59.516720
-75.273964
-76.404610
-76.487030
-85.211510
-57.848686
-57.045856
-139.337524
-130.744400
-63.713558
-96.153961
-113.228821
-61.679062
-140.204300
-43.538261
-75.252068
-99.510193
-71.361237
-77.243301
-134.527374
-75.154099
-60.836254
-70.767044
-68.373955
-55.793297
-123.998428
-110.936890
-60.924225
-119.635757
-66.758690
-66.084030
-146.196045
-159.252075
-60.704540
-89.291389
-90.001518
-61.173550
-159.775879
-65.000633
-151.840347
-136.450729
-63.035797
-124.062729
-85.091919
-154.134598
-66.268562
-61.580448
-94.419884
-67.709442
-137.674362
-44.311256
-64.902130
-133.666840
-61.304203
-61.349453
-58.208660
-57.788593
-63.698696
-65.632599
-64.997292
-152.613464
-50.924412
-128.849121
59.827053
89.106804
82.954819
50.661839
-57.795219
-138.987183
-129.955551
-64.985649
-79.587746
-71.327209
-68.421959
-151.486359
-166.596634
-106.445122
-73.041672
-137.960571
-51.148045
-139.294846
-75.394928
-133.704285
-149.327942
-65.544731
-58.013691
-103.006065
-70.693245
-59.560093
-83.613289
-65.981987
-68.943504
-74.188538
-106.757553
-72.434532
-74.921776
-75.740211
-103.672188
-57.378639
-61.021336
-68.625999
-42.081543
-74.079979
-138.352112
-97.356255
-61.824108
-151.723145
-84.373428
-100.235359
-52.705677
-74.714523
-62.592739
-124.582726
-48.685638
-70.260727
-64.947319
-123.187141
-61.297401
-62.851738
-56.064671
-71.550148
-73.038979
-84.157600
-60.078438
-86.635956
-129.247314
-102.227661
-151.971970
-152.718781
-140.608932
-60.214157
-76.891243
-66.521507
-159.716995
-104.529320
-61.733364
-68.717125
-76.903290
-95.032257
-48.455463
-82.411209
-91.422562
-80.929924
-77.599480
-80.513481
-161.551178
-74.620766
-49.086082
-57.970379
-40.000652
-161.622498
-63.801464
-59.163342
-60.531311
-71.126434
-34.490547
-71.223122
-52.460327
-138.198959
-113.962181
-65.755898
-109.511017
-64.769646
-66.561264
-118.426407
-63.958572
-59.852856
-66.887123
-48.419865
-63.959812
-61.960945
-64.642937
-68.073387
-71.529945
-74.624069
-152.528259
-62.764847
-115.292686
-59.819813
80.495537
60.434120
-146.339340
-65.884697
-48.886810
-126.511162
-57.827938
-65.289230
-64.394318
-89.774567
-63.355534
-100.492706
-63.559216
-109.891502
-156.886246
-57.478981
-117.337440
-39.028156
-109.262993
-113.879059
-76.497856
-63.845669
-75.283035
-123.456985
-131.775375
-62.245983
-96.103378
-71.741295
-42.994900
-148.923996
-164.197830
-58.711205
-151.141525
-35.621796
-66.253601
-163.548813
-76.206657
-37.881317
-60.878704
-53.255356
-54.209354
-80.167862
-147.161942
-43.448093
-132.060379
-56.412785
-107.129707
-64.709312
-63.524902
-98.087410
-132.749725
-46.525303
-112.853828
-62.421989
-141.775604
-96.089211
-22.810143
-84.905792
-42.531372
-66.585701
-71.261581
-137.073761
-73.632637
-111.899757
-109.181473
-66.390396
-162.183243
-101.274315
-119.423340
-79.114174
-71.324631
-110.810638
-151.123001
-139.435104
-162.419815
-126.731506
-45.438007
-152.215515
-75.759171
-62.967525
-68.128914
-154.799698
-59.335823
-61.789944
44.282612
41.614700
43.131737
59.526695
46.929253
57.752552
42.183990
75.164505
73.894569
44.752495
67.182404
69.808426
61.923149
79.605904
67.615570
-67.899178
-112.128929
176.336105
-58.961258
-122.430275
-65.462265
-45.875282
-59.934639
-155.555359
-68.968781
-69.581573
-38.085423
-85.873993
-51.221241
-52.030891
-76.378227
-76.274811
-61.731110
-100.132652
-141.468735
-66.676918
-61.285236
-59.653038
-57.133003
-151.371887
-64.840919
-72.176468
-135.700287
-87.784622
-67.526154
-62.788307
-83.036827
-79.010872
-104.413086
-92.055122
-101.464371
-142.096176
-90.729561
-81.818665
-104.195328
-55.715256
-68.650726
-62.705784
-59.280842
-66.366417
-83.368370
-54.880878
-63.467373
-62.324249
-61.243938
-70.147873
-37.183159
-113.855995
-30.097820
-75.427055
-68.744026
-64.048630
-86.590057
-75.917572
-45.761108
-62.252350
-69.539917
-105.086510
-53.926994
-81.443367
-64.762421
-93.156525
-74.263840
-68.926414
-130.371338
-48.373913
-67.521820
-67.113266
-87.320473
-152.154236
-93.526108
-106.226440
-131.093994
-65.661911
-154.416519
-89.575645
-63.913288
-151.111481
-60.245174
-56.938931
-73.546539
-62.534660
-142.866013
-52.696293
-69.816208
-123.024483
-64.595284
-60.022785
-124.528275
-41.328259
-67.311195
-31.835386
-100.708000
-71.601814
-89.875328
-125.129456
-94.497520
-57.756733
-65.556190
-105.521996
-95.475670
-119.407249
-101.603317
-77.521057
-65.715813
-111.105209
-72.713089
-64.043266
-93.767021
-80.512466
-111.557716
-94.256287
-92.901039
-155.983978
-159.987335
-53.098644
-51.474957
-86.407814
-60.103798
-118.765480
-162.222519
-90.415184
-88.638527
-98.104347
-96.564270
-98.223755
-78.308868
-91.959602
-77.700279
-61.095890
-79.580597
-92.344841
-108.919731
-95.201721
-68.636971
-109.670502
-112.586479
-109.061028
-104.343056
-113.114281
-121.415810
-99.272125
-71.511230
-121.602470
-69.263695
-111.040855
-108.828979
-137.229126
-99.861015
-109.444420
-69.887421
-129.343826
-76.025505
-71.288010
-108.092163
-56.579811
-75.891342
-143.688599
-37.372463
-70.524841
-69.089615
-157.147415
-23.895109
-66.469315
-76.113373
-90.973495
-60.882156
-111.252998
-92.307610
-126.607414
-126.234909
-57.511848
-53.283356
-104.949211
-124.293236
-77.829720
-104.907135
-100.281914
-107.704178
-152.165131
-92.332100
-141.126266
-57.605656
-94.591713
-93.765648
-54.232632
-119.283043
-111.891235
-43.421730
-62.353256
-133.102356
-94.751785
-102.674744
-46.463512
-106.488609
-54.152054
-87.004578
-52.451008
-69.639946
-60.637093
-52.368664
-66.805237
-128.620163
-84.852188
-52.295731
-49.207638
-75.783607
-56.792847
-61.287952
-63.027840
-61.326817
-75.091972
-109.751564
-61.460381
-35.795074
-73.848633
-135.651672
-137.046677
-116.726257
-137.661713
-66.460999
-97.792084
-90.810577
-84.814354
-120.563026
-101.058548
-89.369560
-93.718048
-62.434826
-119.153313
-101.666664
-54.924850
-93.253807
-76.555031
-95.485100
-77.285782
-115.141167
-56.438995
-152.861771
-49.230225
-134.383667
-49.341930
-53.505985
-78.452148
-58.670898
-77.558571
-121.913307
-54.397537
-149.817032
-75.607941
-85.014244
-72.514076
-135.859085
-151.358475
-87.580063
-101.858017
-45.599922
-44.112972
-103.263550
-51.965664
-134.075607
-96.956535
-105.588097
-66.158066
-64.429108
-73.309448
-52.476784
-106.084145
-60.022743
-86.357277
-70.242210
-124.121536
-64.459717
-85.233009
40.901520
-65.093048
-55.664406
-61.464542
-53.045425
-53.138218
-50.707115
-59.330860
-64.156578
-74.554832
-100.514549
-82.142197
-54.958946
-87.007843
-73.669762
-81.490707
-57.209766
-139.683640
-98.933235
-42.246857
-63.132473
-154.541306
-74.463882
-71.675293
-74.563423
83.950012
-73.278702
-59.686131
-78.612312
-159.611694
-152.631149
-147.632782
-67.884880
-88.389122
-154.131104
-75.652931
-67.088570
-54.531174
-67.135803
-84.088478
-68.525566
-41.467403
-146.668655
-52.541443
-150.928879
-77.689697
-70.910789
-54.518921
-52.888088
-140.543915
-75.694664
-52.428406
-134.948486
-57.894012
-107.127129
-118.889366
-61.703674
-60.090210
-140.829834
-160.065155
-63.369118
-42.671108
-67.343506
-64.153717
-59.986366
-104.489922
-54.200333
-121.638542
-106.629074
-134.255646
-69.688171
-154.156265
-102.073807
-103.196274
-61.491673
-76.130081
-106.691063
-100.637604
-68.580902
-96.972893
-121.045891
-159.031921
-98.209160
-80.855087
-110.809372
-90.836456
-82.602226
-131.626526
-80.369621
-61.459145
67.154617
59.346439
63.705807
85.328529
80.075005
35.753792
56.710987
51.562374
44.236015
73.228745
41.563499
56.102051
103.633064
41.731003
55.732952
64.033157
59.215755
54.335094
68.338928
86.930359
81.273338
60.906563
46.950146
52.525711
72.940331
65.646118
58.571938
39.389690
87.351189
89.501518
56.888802
91.828659
85.738174
74.011787
69.788597
77.219803
55.195221
72.364883
80.689880
-84.504799
-83.744308
-71.818687
-56.730885
-65.484138
-79.802078
-68.347740
-72.623016
-77.778191
-61.869305
-80.485909
-146.335037
-90.001846
-56.381435
-51.031082
-138.302032
-56.586357
-117.558167
-53.982288
-72.871719
-70.626801
-123.678421
-141.958572
-75.789978
-150.328445
-117.450249
-49.494759
-61.755569
-38.773041
-37.337482
-70.617630
-117.265778
-111.729225
-130.552414
-57.612411
-98.856194
-48.363197
-76.985977
-67.175697
-54.442230
-103.073891
-117.197830
-72.742653
-86.213509
-59.729973
-121.708366
-87.104935
-118.111588
-136.355759
-57.784744
-67.919380
-71.208160
-162.166092
-100.108589
-96.971443
-102.039574
-87.563629
-62.470150
-128.096741
-61.924747
-94.229256
-83.652771
-67.911102
-67.534546
-58.642834
-65.075989
-70.053307
-156.821106
-49.215237
-129.866928
-23.268614
-69.789841
-80.005714
-41.894691
-146.991455
-67.129456
-132.211212
-110.755013
-149.962967
-77.946449
-84.907555
-68.860931
-52.593258
-92.120819
-116.460785
-127.971985
-69.142792
-53.666565
-117.628448
-47.639721
-74.061737
-58.606380
-56.030968
-59.409317
-64.877419
-77.977806
-55.783955
-74.064995
-79.880470
-74.844154
-67.493965
-88.472557
-83.813530
-80.059097
-60.262310
-53.424061
-68.309944
-64.587471
-63.203342
-159.258667
-72.355827
-85.994110
-85.415726
-72.329880
-76.900665
-119.417625
-96.018661
-82.896820
-109.035431
-51.485481
-61.786556
-50.081043
-147.388977
-113.165695
-59.846619
-123.376511
-153.206116
-89.358940
-80.551270
-55.886707
-104.454376
-153.896011
-154.780746
-106.169960
-103.941917
-82.705902
-147.458481
-69.147316
-70.120499
-60.575150
-71.473724
-84.177254
-67.508545
-79.961510
-97.208473
-46.181873
-69.352547
-67.789825
-69.300331
-85.101654
-58.060791
-106.660362
-37.871323
-73.110962
-76.437668
-82.645035
-81.883011
-74.879509
-153.769623
-159.474823
-64.291183
-60.065971
-62.957989
-144.452026
-105.689316
-84.018639
-63.983089
-142.514130
-45.890762
-94.423653
-63.984047
-69.693138
-79.807358
-66.231560
-101.107262
-86.744232
-57.044315
-173.568665
-95.405441
-88.081337
-63.693226
-55.326588
-70.038025
-129.931519
-110.704430
-93.671310
-162.371216
-149.022873
-89.987030
-125.427742
-68.103806
-108.058548
-89.771011
-162.232941
-105.761734
-58.177029
-136.696243
-76.648476
-58.213104
-88.316223
-93.322243
-129.405411
-55.067707
-53.138832
-74.648689
-101.868439
-56.094311
-95.065926
-75.505974
-113.344238
-104.116852
-56.547722
-112.401352
-114.025314
-62.749886
-94.586151
-80.473473
-91.228630
-64.819984
-38.174026
-107.017044
71.396652
71.061554
53.970699
54.077057
42.426136
48.911793
73.003189
74.133530
62.547657
38.768749
84.418594
32.011478
68.846718
50.439125
58.852097
59.828438
91.380241
48.933990
36.730797
22.210543
63.927834
51.102802
81.639061
-61.203014
-52.583870
-70.123833
-134.075058
-146.946671
-75.069229
-135.673141
-69.703865
-64.585716
-103.697220
-142.069611
-126.423355
-82.399132
-114.454193
-39.494781
-81.132217
-57.735912
-66.583862
-68.582649
-111.424934
-85.255814
-124.980392
-94.517761
-69.109978
-149.995529
-70.607025
-134.141495
-69.142227
-98.432739
-139.511932
-147.530975
-149.825867
-65.373581
-107.960976
-58.627846
-71.071098
-84.677269
-120.139183
-147.428696
-59.722740
-80.456024
-82.057297
-159.140732
-63.737709
-63.045567
-57.644054
-77.028984
-79.763725
-43.629078
-62.488686
-101.523338
-59.262169
-78.723190
-38.512516
-61.743145
-61.270153
-54.445511
-82.805031
-149.247574
-68.821373
-59.311317
-66.020882
-95.469246
-59.788746
-111.523308
-137.479187
-130.764954
-82.055649
-59.766056
-62.434959
-119.267731
-69.587334
-91.735016
-93.032036
-71.975266
-83.934959
-62.760090
-106.531616
-94.071037
74.152069
49.921619
74.522301
37.330845
-139.630585
-105.573578
-62.016106
-104.482300
-81.561646
-88.966858
-144.638275
-145.750549
-92.169540
-64.162918
-98.789726
-97.851936
-79.392868
-116.209846
-163.774200
-159.436203
-61.740391
-104.108917
-103.168457
-64.766907
-95.894142
-165.060959
-76.824005
-144.166702
-66.299446
10.187578
-60.176079
-60.215397
-66.011688
-58.730709
-84.077080
-81.459923
-149.584747
-145.630203
-132.715439
-49.691422
-163.645233
-102.479164
-99.180077
-105.221634
-90.478073
-169.910736
-93.750290
-94.624123
-65.759621
-62.032021
-56.737137
-58.002155
-61.204735
-156.400909
-52.973289
-132.771896
-30.628889
-155.396149
-46.321854
-51.941849
-72.173851
-71.546036
-116.235207
-80.561096
-156.902908
-154.472214
-86.241150
-101.287926
-97.079895
-79.814156
-97.960892
-63.112183
-95.394943
-121.723885
-91.401115
-82.683762
-79.250420
-81.948471
-128.965637
-56.101513
-68.873238
-54.285046
-68.973640
-55.183231
-66.367294
-79.461586
-36.501080
-96.738457
-71.503815
-60.767632
-61.616375
-63.762844
-115.094620
-153.521347
-57.372303
-38.657597
-98.674561
-65.454597
-87.543495
-152.143478
-89.717499
-64.842796
-145.074524
-112.540054
-76.313690
-79.361565
-63.437904
-74.613815
-72.621925
-55.157585
-140.618622
-74.130524
-43.911774
-49.375908
61.910606
54.621674
63.360504
58.711926
65.910065
28.910988
30.114841
63.921154
70.397438
76.484985
76.010376
59.282009
54.754494
44.731045
76.317207
73.461807
72.175980
-58.647087
-86.937035
-50.978058
-51.559738
-87.101326
-65.282242
-64.964905
-91.681450
-107.886780
-161.687622
-69.690514
-76.412476
-102.783234
-90.508652
-67.703621
-70.123848
-77.419930
-49.173389
-50.266834
-50.743202
-123.955482
-64.988846
-79.517609
-68.961014
-69.467896
-156.706573
-113.023849
-77.320251
-53.491131
-89.677910
-54.998615
-59.398964
-124.464615
-63.857143
-68.654640
-55.098541
-62.941521
-61.385586
-105.763107
-97.931046
-104.413177
-100.230507
-167.912338
-96.045311
-142.163223
-108.143501
-58.855633
-79.131233
-60.646091
-145.049271
-74.026505
-129.162384
-57.667652
-62.694782
-62.924603
-47.444435
-62.426411
-113.018440
-44.937050
-60.234081
-143.830368
-58.632900
-37.186420
-70.598183
-66.922737
-77.592598
-120.858276
-94.157158
-42.730782
-53.329029
-115.538780
-87.542671
-76.658905
-78.036797
-71.608536
-141.881973
-74.490227
-100.593224
-157.112762
-76.416779
-60.653694
-145.433319
-43.757526
-66.355438
-147.791077
-64.761650
-83.280121
-119.146591
-65.250595
-60.777042
-65.030632
-82.761490
-111.315331
-73.013199
-95.922417
-58.601379
-124.941376
-138.201218
-71.623985
-42.996880
-54.169281
-67.656929
-114.574059
-72.240524
-137.002365
-64.782745
-78.380013
-66.107018
-27.792170
-52.198296
-62.389214
-63.010494
-66.082520
-98.411194
-122.073509
-58.346607
-58.857193
-94.097755
-144.501450
-61.590298
-51.571899
-70.064468
-61.705334
-44.869316
-158.070877
-62.228390
-84.872391
-81.408020
-61.716766
-71.306831
-65.328636
-66.719978
64.186890
-159.101288
-120.960648
-70.744774
-78.896057
-102.772514
-72.618767
-106.009239
-72.259857
-55.325603
-127.003510
-119.118057
-138.212448
-72.882706
-123.949226
-78.828476
-114.548096
-48.980942
-61.567989
-74.383255
-147.735428
-43.514877
-123.723572
-161.432632
-101.907890
-94.622452
-150.305222
-53.694469
-110.133392
-106.211845
-87.435280
-86.858475
-68.613609
-146.986755
-69.900307
-81.292381
-49.465908
-65.030556
-154.891632
-119.637886
-57.144875
-149.527893
-163.276947
-105.785927
-72.201912
-78.374977
-58.263168
-36.884449
-63.597153
-31.619823
-171.568726
-64.077377
-148.981506
-149.262863
-62.925648
-42.010765
-122.493729
-137.885590
-48.769245
-83.180870
-67.587219
-62.350506
-83.414055
-167.890884
-59.321117
-59.000740
-63.832458
-49.704254
-62.257172
-87.993942
-65.735153
-89.027031
-97.930771
-66.961220
-51.080349
-95.024384
-76.738388
-109.630745
-58.482632
-53.008247
-116.147224
-120.741180
-63.473682
-79.006248
-88.306831
-62.099571
-144.261887
-78.072800
-55.015858
-38.101997
-52.339581
-68.098099
-88.034416
-99.451462
-107.797760
-126.454018
-62.867195
-98.366760
-95.631172
-123.894859
-77.676018
-97.044632
-88.161690
-85.678520
-69.077332
-51.161369
-56.351589
-61.478775
-52.891983
-76.881180
-72.676498
-92.552658
-64.614578
-65.607910
-82.694183
-75.989601
-71.590157
-148.171387
-67.397736
-49.633724
-66.885284
-65.800758
-51.562355
-120.214355
-104.930725
-89.180206
-64.369377
-65.588333
-139.808136
-102.296547
-108.008484
-63.428673
-48.597469
-67.274658
-116.584946
-131.193939
-71.598877
-117.837425
-82.100143
-61.716610
-64.854637
-61.895710
-68.922997
-55.637997
-65.865196
-103.136940
-160.000458
-147.569016
-57.524689
-164.607452
-137.694366
-72.703491
-83.151299
-125.502289
-61.269218
-50.644093
-59.867027
-64.171188
-69.755692
-71.266418
-58.558998
-86.564217
-43.068356
-72.827232
-127.527916
-45.513214
-60.312199
-74.171188
-39.720146
-62.364601
-83.183083
-74.307884
-57.611195
-51.940186
-56.755177
-67.175751
-62.215939
-57.676353
-63.468300
-122.415947
-121.810532
-153.211838
-69.613846
-39.518463
-67.903908
-146.223221
-143.300568
-90.119850
-60.273983
-95.064163
-55.262028
-90.809845
-56.215786
-60.112915
-155.800690
-107.130089
-69.967133
-59.853165
-143.025116
-93.842072
-55.140839
-106.397377
-139.150162
-74.763222
-107.237442
-142.473587
-89.896690
-61.431881
-52.509911
-18.825787
-48.894253
-73.996048
-61.982754
-69.926010
-59.519070
-82.317383
-57.302025
-81.644821
-115.788635
-122.662842
-93.082329
-67.021637
-105.402245
-90.296898
-89.632614
-63.840504
-68.317924
-68.379288
-66.757355
-70.424316
-59.629261
-93.192520
-85.516411
-61.836357
-76.026985
-89.157074
-72.880966
-58.416965
-59.736313
-127.893990
-108.095512
-144.645920
-133.210342
-64.838364
-58.891159
-141.268173
-78.510071
-59.447395
-54.896366
-55.934628
-72.405205
-72.156265
-147.591187
-69.218750
-107.043854
-76.423515
-101.469940
-58.082169
-59.598595
-130.654541
-66.694687
-53.278473
-149.603912
-76.558685
-64.972565
-63.423302
-61.508301
-154.031540
-72.987007
-123.283981
-113.886703
-85.214348
-161.775482
-146.396088
-67.998947
177.511703
-44.216393
-70.417221
-55.738205
-84.932358
-66.204033
-77.154854
-72.294601
-146.232513
-91.387657
-82.254913
-68.311295
-67.999779
-66.857101
-83.008369
-156.321487
-69.443306
-82.633911
-134.068253
-53.113979
-42.382633
-43.701801
-118.717697
-78.111542
-60.809608
-41.356350
-35.277340
-71.797012
-93.452087
-104.802513
-82.638840
-61.104568
-79.548561
-62.722416
-85.651184
-94.895676
-97.212463
-106.284981
-82.758858
-52.182308
-159.517349
-145.416000
-98.041237
-67.267677
-71.340065
-110.548401
-61.237526
-74.441681
-89.743492
-155.071030
-147.208817
-68.638382
-68.133293
-63.083817
-62.070107
-57.578274
-77.459419
-61.030174
-86.611832
-77.173088
-89.077065
-69.470192
-141.767212
-101.387390
-55.327980
-94.325775
-41.361797
-79.172501
-73.675919
-107.723724
-89.384743
-107.194771
-74.776802
-119.915588
-102.472519
-112.902504
-63.661819
-68.619576
-100.362259
-59.386024
-69.437584
-69.645088
-26.434277
-99.261436
-56.791546
-157.476990
-128.674133
-49.413761
-157.140976
-65.301834
-76.767677
-56.116291
-60.062756
-92.125809
-140.857788
-126.776039
-54.429432
-149.057541
-82.276207
83.411842
79.753708
67.588913
54.637688
83.580315
44.048340
40.615864
-131.000305
-73.062149
-146.929749
-96.345520
-63.784695
-74.573761
-86.003738
-59.840275
-52.267639
-69.167564
-64.477058
-84.791374
-144.890411
-119.027664
-63.355480
-84.724998
-150.222122
-51.736504
-73.820053
53.271229
57.979961
73.491325
67.245651
57.569912
46.410278
-138.197235
-60.633511
-63.408104
-90.228737
-65.736206
-31.277218
-92.193024
-49.975479
-152.459396
-53.569069
-154.959915
-163.307877
-35.200554
-84.368927
-68.289948
-103.628082
-116.240486
-60.219410
-68.668976
-169.007538
-57.975327
-94.718552
-75.343407
-74.275391
-132.201218
-50.054337
-102.161194
-113.617119
-74.844498
-63.693684
-152.378937
-48.661785
-42.483124
-70.643608
-61.241234
-87.002144
-57.915848
-92.784401
-73.677773
-109.246315
-62.733372
-40.983860
-60.878498
-80.064774
-40.002758
-120.380096
-102.898636
-46.907520
-70.666817
-85.781929
68.974487
-62.816700
-59.061966
-64.678566
-53.896759
-64.934143
-75.926208
-59.709286
-38.430542
-159.216385
-65.717003
-144.593292
-76.614120
-86.862190
-69.473419
-63.482048
-65.994530
-49.331005
-59.189781
-129.930298
-83.900642
-71.243797
-59.133591
-82.798401
-36.311577
-47.673328
-26.580832
-91.076042
-45.521263
-106.892036
-48.807674
-46.175900
-50.802773
-50.088192
-82.411125
-118.719475
-59.415424
-116.232986
-78.299522
-161.450348
-78.492729
-48.198944
-74.348541
-83.885132
-45.423111
-138.333160
-71.254326
-33.760811
-66.525291
-58.406338
-93.035362
-83.578896
-114.553314
-69.095947
-68.328545
-95.086250
-119.156807
-60.039032
-59.218788
-97.474586
-77.450562
-78.365776
-88.468185
-172.161514
-73.012695
-157.532928
-87.488228
-109.460426
-83.466560
-167.015137
-53.369583
-89.610664
-148.139999
-76.830566
-55.996040
-55.668751
-19.923214
-23.592709
-64.631264
-54.109856
-59.282440
-76.373291
-59.819000
-88.060753
-62.234966
-52.471016
-82.932175
-99.668938
-93.064621
-112.730484
-102.921661
-119.815826
-53.667442
-119.570076
-60.695065
-52.366806
-145.612854
-149.624557
-150.617630
-73.584732
-133.377213
-83.885048
-116.416145
-162.612473
-89.001343
-107.696396
-77.567307
-125.895157
-110.673729
-86.125130
-55.006172
-67.731247
-96.341499
-115.681679
-119.467476
-59.724857
-159.850266
-103.048332
-64.090477
-73.712471
-65.395393
-102.261383
-145.339401
-64.527473
-62.441776
-75.085533
59.777771
53.820438
33.825363
56.922096
46.733814
83.626740
56.374863
-163.928528
-145.049637
-82.202461
-62.355888
-72.439972
-62.596809
-86.419777
-105.722214
-72.954720
-85.682823
-101.466934
-100.399971
-57.379925
-72.603523
-139.069641
-104.986870
-74.952591
-71.338737
-56.135754
-39.786510
-75.476486
-68.472641
-41.994232
-121.043961
-127.429565
-91.153694
-141.147125
-50.978500
-60.022209
-73.343849
-95.658394
-128.872665
-65.432762
-61.259224
-153.557220
-73.611160
-55.201622
-136.282227
-65.898796
-52.576675
-70.477646
-59.371281
-63.694080
-87.810768
-83.327652
-76.835678
-116.103264
-64.727592
-82.560341
-156.465256
-62.572056
-64.868362
-99.060974
-101.416870
-65.684875
-152.877457
-104.583549
-57.974930
-89.176331
-102.021851
-114.265205
-60.264442
-104.330498
-123.190361
-158.862335
-66.289536
-140.846313
-58.128006
-78.506882
-84.678703
-127.325829
-75.709435
-46.267010
-64.227165
-43.527687
-95.548523
-71.747902
-125.104660
-100.893059
-67.067497
-60.516895
-86.087234
-51.751549
-62.303314
-48.465176
-165.092056
-65.978378
-68.162781
-111.272331
-130.654617
-54.040134
-145.786743
-59.756180
-140.625534
-132.318832
-73.237679
-69.848465
-83.170883
-104.659874
-39.233128
-79.313309
-58.242500
-58.997349
-117.106949
-65.998749
-97.648193
-83.723885
-61.905773
-127.774750
-111.082802
-147.182495
-80.212006
-117.755104
-68.605446
-46.916344
-55.708004
-57.868790
-90.727417
-84.332802
-160.649857
-70.186249
-57.276752
-61.609451
-80.334976
-97.121284
-57.078938
-51.587051
-116.671234
-58.660549
-151.126328
-105.482414
-60.573460
-73.082626
-60.956711
-66.462791
-69.303955
-77.468658
-66.085365
-51.851799
-65.905403
-78.205338
-99.828377
-68.835266
-112.232155
-58.385601
-98.371361
-117.915085
-91.149429
-147.373505
-91.524185
-73.343628
-72.859344
-109.090706
-96.411217
-62.277409
-31.048960
-142.257339
-95.122185
-76.622353
-62.205902
-80.818954
-93.880646
-92.413879
-102.098763
-74.053307
-92.461304
-60.117985
-115.123581
-114.150452
-90.639130
-105.311935
-78.162712
-117.691833
-104.371735
-62.789310
-72.635414
-91.932755
-53.745415
-113.825546
-87.848457
-130.278687
-111.718147
-62.142376
-74.521004
-125.948845
-46.224358
-110.009361
-69.509964
-146.713516
-49.515179
-164.904968
-69.777435
-139.341705
-151.806961
-97.849312
-68.518181
-95.338478
-59.184864
-63.178078
-60.955406
-65.600082
-56.620285
-101.141808
-69.666588
-123.137634
-47.006805
-137.108154
-81.408600
-54.167324
-97.116768
-95.588379
-75.188156
-97.598923
-79.531044
-61.478142
-109.429649
-101.612358
-104.393044
-119.290108
-98.603111
-161.873657
-104.487717
-144.268692
-98.067253
-60.359661
-96.778900
-57.479126
-51.889507
-147.584152
-86.491737
-62.841274
-63.009846
-55.145901
-149.616684
-158.621033
-57.183586
-72.152290
-157.194611
-66.992355
-23.819818
-68.916176
-56.599976
-83.850136
-66.325531
-62.846630
-42.835518
-59.046101
-61.229801
-66.497322
-88.247108
-80.677643
-59.893589
-74.847885
-99.134483
-142.697495
-143.427719
-33.402576
-48.751167
-140.563934
-73.284950
-55.362434
-63.023239
-56.158398
-92.222733
-151.389114
-100.683495
-128.444595
-65.004089
-67.965942
-144.628326
-66.327019
-115.071289
-52.498791
-120.636902
-72.788300
-45.372120
-140.366821
-135.353638
-74.692223
-63.907684
-61.428097
-92.957863
-69.872581
-72.180023
-75.020309
-55.525669
-89.523643
-71.790024
-159.217789
-57.030880
-153.686264
-68.281776
51.890995
40.780819
42.294163
-153.665329
-157.092957
-138.104950
-114.799736
-129.689804
-69.809517
-127.391548
-37.324390
-82.370850
-57.487411
-63.883781
-52.575195
-68.432602
-51.702747
-62.068111
-59.501633
-59.097534
-95.440063
-71.469658
-107.623299
-73.297134
-102.321106
-57.505878
-55.155495
-115.707321
-68.159416
-67.636436
-75.207878
-86.755089
-112.317413
-114.955605
-71.208199
-175.924698
-90.882690
-68.767982
-74.887764
-154.721237
-94.412193
-96.845139
-69.415199
-126.119652
-118.254990
-69.056297
-110.942268
-141.492386
-130.204483
-72.674210
-143.088928
-125.275032
-68.016045
-150.193283
-87.099579
-102.659943
-134.691666
-111.042068
-82.717415
-49.227703
-130.037415
-131.553024
-108.256393
-80.222313
-104.720001
-77.838806
-52.605602
-123.369400
-83.813583
-85.712975
-144.439590
-114.670616
-103.797440
-151.389114
-61.206154
-101.325874
-57.355335
-73.077347
-54.453381
-68.333923
-55.520069
-52.223167
-165.882111
-80.822655
-55.463840
-69.833626
-89.585464
-50.016644
-152.470398
-66.942543
-60.543785
-68.794899
-158.949554
-133.816620
-74.647812
-87.246490
-64.538635
-111.595070
-70.575943
-62.522648
-51.750526
-50.380878
-103.815857
-93.899117
-68.094910
-55.623165
-69.454300
-15.166229
-100.866989
-67.365952
-64.729698
-58.263458
-74.627213
-156.622833
-65.214630
-63.965511
-86.196625
-36.507961
-55.744751
-147.515518
56.931015
98.160141
48.299229
27.493166
-56.949642
-82.656906
-68.533623
-75.380066
-74.894493
-149.057739
-66.381241
-149.193649
-61.895191
-54.684895
-65.285919
-56.566925
-106.251930
-53.979073
-58.385178
-111.492180
-114.248360
-59.492714
-58.227211
-154.728348
-53.794987
-84.777596
-88.148193
-92.098656
-59.886986
-53.173725
-131.026352
-62.881985
-73.029366
-28.463602
-92.371773
-131.386597
-62.261131
-58.733990
-158.471573
-53.406567
-132.232452
-58.887280
-56.634155
-149.833038
-58.894756
-68.454567
-88.881317
-113.325356
-81.357048
-115.884483
-62.770977
-108.917023
-60.370892
-70.582787
51.153069
75.115013
48.552845
74.093315
48.702389
76.581841
-59.011505
-54.400230
-143.751862
-122.106949
-92.420441
-146.968689
-88.076248
-64.338860
-32.215004
-93.262749
-108.744392
-63.803997
-60.595577
-79.985115
-62.998882
-66.631233
70.053192
62.497192
50.762871
76.243538
-92.703209
-62.760036
-92.287323
-72.953178
-116.907425
-95.720482
-108.057465
-111.010559
-111.075409
-96.564339
-66.252602
-59.634815
-43.784119
-66.507225
-59.427853
-55.363457
-132.976761
-62.298096
-64.110970
-102.736038
-138.903473
-112.744545
-89.218170
-83.555847
-110.064186
-97.262329
-133.904480
-98.970207
174.445358
-119.694443
-99.354675
-43.063694
-73.314240
-92.487465
-55.163570
-77.269157
-70.670738
-50.735313
-59.835037
-61.178677
-64.282768
-66.045609
-60.635998
-52.332142
-68.348145
-132.135849
-88.310448
-59.662224
-71.187004
-77.029541
-88.349747
-45.912674
-132.185608
-71.211456
-116.266899
-171.385468
-64.173996
-80.970314
-135.594635
-148.440140
-35.096069
-142.453400
-57.895359
-59.046177
-69.787369
-70.969940
-148.326874
-55.388920
-121.059799
-114.598122
-52.740971
-124.485954
-67.112946
-69.733963
-83.685150
-74.342491
-70.750641
-66.130440
-63.283474
-65.634621
-65.718559
-133.146362
-65.380081
-72.141670
-95.113121
-134.047836
-109.793129
-91.955299
-160.209366
-54.773880
-94.862854
-66.805420
-105.103012
-57.076855
-73.069771
-150.189835
-54.403316
-39.446983
-55.861671
-63.463978
-153.036377
-58.605007
-78.469276
-92.528168
-111.202713
-115.170670
46.578583
-76.209244
-49.708366
-96.766167
-75.951065
-69.208359
-55.795601
-58.844044
-89.757828
-88.034508
-75.135513
-48.790390
-48.268528
-99.772346
-64.413322
-68.422897
-130.278503
-52.932262
-109.957634
-70.797401
-134.382675
-97.723175
-65.025581
-75.643234
-59.512520
-140.535233
91.843719
56.504997
73.822868
86.118286
-50.252033
-63.281208
-52.997421
-55.335041
-73.521233
-55.676460
-57.506870
-77.903290
-55.437489
-61.267162
-53.719090
-43.429161
-31.243954
-138.463409
-89.442291
-156.927734
-103.112068
-55.750664
-113.580162
-156.728470
-57.184624
-62.793308
-152.891037
-128.059631
-87.496948
-62.741650
-63.101402
-34.948097
-56.329899
-112.470871
-108.747231
-98.781960
-74.382553
-95.073608
-107.331673
-86.581299
-91.339676
-63.029987
-158.996552
-100.854660
-105.011032
-75.510849
-81.308067
-57.183086
-163.422974
-91.372025
-148.531036
-105.122574
-119.372849
-99.607155
-112.057930
-87.143753
-156.884796
-124.623383
-49.907551
-101.442047
-88.688484
-158.866058
-160.548340
-65.466621
-151.096909
-84.446915
-54.839088
-109.932930
-81.016930
-88.712624
-137.269363
-41.933109
-67.696312
-67.068604
-41.364605
-49.672951
-146.698532
178.085602
-122.174644
-66.007393
43.771461
-87.579552
-89.612221
-69.166931
-62.149204
-61.533512
-69.890343
-46.778637
-80.764778
-126.368423
-44.344212
-66.401344
-78.567024
-54.440708
-104.103661
-67.936569
-63.723717
-82.133980
-62.660816
-168.708786
-81.790291
-99.052597
-67.549690
-62.554893
-121.394241
-50.712578
-95.100830
-106.212097
-59.300709
-87.334518
-104.241875
-65.410164
-68.318947
81.936592
83.472099
64.621483
-72.943260
-62.426102
-89.961998
-57.092636
-150.382156
-81.184319
-80.156914
-67.550102
-147.625854
-179.913757
-154.962143
-64.757782
-89.217636
-70.410492
-103.266563
-173.435577
-103.903183
-126.189430
-72.149254
-99.022552
-84.036621
-98.099449
-86.126137
-107.268707
-66.021103
-88.162704
-103.078529
-62.255054
-48.693020
-73.143181
-148.282166
-115.309120
-56.289101
-127.861763
-67.225952
-73.659157
-66.424271
-44.288338
-101.665855
-145.539032
-81.702866
-49.228550
-27.688911
-161.926331
-39.176525
-167.292099
-89.209427
-87.859253
-60.525471
-40.801346
-108.688698
-101.653137
-72.870514
-80.943047
-153.385620
-82.476295
-48.855186
-35.927109
-50.757023
-40.253639
-76.744347
-75.156143
-54.705563
-155.119659
-164.660248
-156.435638
-78.683235
-77.673012
-54.964512
-62.195930
-90.596245
-65.899765
-63.188740
-69.620567
-105.852768
-57.656719
-103.126549
-118.766373
-107.548019
-138.878723
-104.805382
-57.634819
-71.839813
-50.262180
-60.704670
-155.368210
-65.321205
-59.863464
-57.232319
-66.246429
-118.203331
-72.049164
-72.390450
-67.391243
-146.797607
-99.921661
-108.568283
-57.854187
-59.887531
51.049965
-65.276161
-98.844971
-79.478149
-98.052673
-71.393196
-142.719360
-99.450989
-85.846016
-71.473473
-63.984142
-110.989792
-82.691658
-105.936234
-90.625961
-104.556313
-130.722137
-31.234652
-90.405434
-68.866524
-102.014046
-106.085724
-55.214905
-134.048828
-166.367416
-176.888046
-112.576302
-55.575993
-80.569748
-50.489151
-81.687706
-110.793724
-59.705734
-132.674194
-151.129211
-76.280807
-56.040771
-154.823914
-112.101959
-69.024628
-90.776222
-67.042717
-148.966187
-67.741966
-68.714127
-76.004814
-66.993462
-161.686829
-90.643623
-70.323563
-81.973755
-52.307606
-56.168674
-113.829155
-92.878700
-156.529617
-43.217716
-45.799606
-66.558540
-71.343239
-100.015694
-122.360962
-70.722626
-163.542969
-70.726738
-52.672779
-53.725677
-96.277145
-60.702045
-76.661400
-80.917839
-101.767212
-74.349472
36.905830
51.703571
-55.249451
45.833317
-115.629547
-101.717499
-48.367493
-76.189171
-101.518288
-118.866653
-77.066246
-86.436401
-115.527779
-101.553787
-152.823700
-145.632187
-77.271034
-93.454704
-61.062531
-69.789780
-66.855995
-116.429993
-87.183685
-176.836823
-65.662666
-118.682259
-64.103470
-103.237457
-83.396080
-73.695396
-81.952370
-92.885956
-93.232094
-140.206512
-76.044449
-105.544449
-115.272957
-99.806000
-122.367188
-73.155418
-166.972977
-115.687073
-88.289299
-97.301598
-44.581253
-103.235008
-57.695042
-176.065613
-91.649269
-114.093872
-71.506790
-73.959808
-50.792572
-95.457138
-82.144417
-62.010792
-98.316063
-70.672585
-86.835342
-150.500931
-87.594429
-105.973450
-79.748001
-63.905460
-61.396622
-66.488380
-114.732422
-61.946964
-142.947540
-83.691330
-45.117271
-132.706635
-101.292725
-148.688919
-81.029327
-140.173096
-64.515953
-141.104980
-67.638161
-78.005379
-62.116661
-63.126820
-93.355232
-122.421844
-63.243820
-84.305489
-58.082798
-79.986412
-61.492653
-107.131203
-82.580292
-110.550041
-101.327545
-78.402901
-95.833794
-83.505493
-44.864662
-58.046585
-147.550964
-131.171432
-57.997318
-66.790283
-34.959232
-74.030518
-76.742615
-76.697929
-166.402176
-157.219788
-61.235020
-26.170362
-64.382408
-78.931664
-60.224754
-49.712006
-68.692291
-56.544445
-143.896439
-86.794998
-92.984329
-112.194336
58.922562
79.932663
54.554245
-119.618790
-72.803627
-85.509666
-113.806618
-77.968231
-63.684128
-76.103630
-60.821041
-141.787704
-152.044998
-78.428871
-59.196720
-116.711464
-96.703712
-92.634666
-103.435463
-69.715179
-118.121300
-82.365936
-59.816669
-89.617531
-61.120895
-66.195862
-83.849266
-79.688431
-57.578838
-142.530762
-57.715405
-102.714340
-55.404701
-19.748224
-122.316238
-50.132339
-66.374870
-81.587860
-117.903221
-51.559326
-94.025108
-36.094227
-127.709724
-55.318165
-75.991096
-48.708614
-168.307251
-147.624207
-140.436279
-103.675224
-49.781162
-143.529785
-27.130453
-83.796463
-56.202526
-86.626480
-144.686844
-50.903538
-86.945740
-128.291870
-93.508881
-68.389503
-62.290318
-122.543747
-120.209686
-65.313744
-86.552010
-160.815094
-64.381096
-74.393272
-62.024426
-62.688797
-104.360474
-70.813667
-126.857262
-64.827415
-65.755676
-57.681690
-67.908165
-94.056648
-123.674294
-97.022614
-148.044800
-158.885086
-68.869354
-61.437119
-54.437527
-60.320034
-60.597927
-28.969481
-47.399296
-161.841339
-62.499008
-62.048988
-34.054554
-149.327347
-134.404022
-152.847168
-122.583847
-53.301113
-83.556961
-157.671707
-71.560432
-74.983727
-119.905182
-55.885414
-55.340500
-75.082756
-64.027267
-29.679981
-100.018951
-46.640270
-99.224266
-111.708458
-77.599442
-89.420967
-65.509468
-170.009949
-152.833145
-139.160004
-61.752148
-146.199997
-40.607315
-102.151291
-89.748741
-67.186188
-66.499184
-59.097111
-68.119621
-147.990356
-64.541496
-77.371605
-63.854103
-124.603928
-67.979530
-59.446239
-153.764481
-113.305717
-120.308640
-121.621704
-56.623447
-62.588215
-59.192062
-78.740349
-94.722519
-95.967415
-59.194378
-112.818848
-58.977020
-67.418587
-58.570892
-60.849174
-109.361549
-36.550217
-82.418526
-96.234451
-75.435562
-90.708946
-107.267159
-61.095703
-69.320465
-59.895737
-77.020599
-110.178993
-140.774902
-144.746078
-61.708660
-81.117149
-102.700401
-64.458260
-59.388744
-110.729469
-96.863358
-58.531425
-118.665924
-49.691761
-143.614716
-132.936432
-64.718002
-69.728920
-97.834023
-55.136501
-58.416622
-74.799980
-76.682693
-147.313980
-152.142624
-56.653793
-75.466843
-150.844803
-70.871048
-72.468056
-150.870407
-64.791504
-37.138866
-113.391068
-46.651684
-101.965172
-127.525047
-63.816525
-58.130474
-30.796648
-72.257156
-56.754299
-55.199108
-36.016106
-34.334049
-134.276535
-75.451019
-80.722809
-85.642418
-45.677044
-68.220703
-58.488613
-59.159119
-77.803642
-150.519302
-75.558342
-87.148651
-112.166809
-134.512375
-166.454208
-104.587868
-104.036690
-97.228409
-68.428017
-150.476578
-62.981628
-64.618492
-68.131935
-54.435650
-136.703812
-57.410099
-72.883049
-78.123688
-149.691498
-49.876823
-74.445244
-143.398209
-88.911682
-62.466858
-94.125153
-53.863403
-97.745934
-115.791641
-155.822708
-156.511948
-55.291477
-82.904724
-80.592720
-67.871300
-89.148117
-96.596016
-105.280197
-53.505764
-52.267620
-7.662446
54.855530
56.128807
103.558258
46.019024
-63.823559
-48.345699
-68.677765
-77.657135
-109.168327
-69.213623
-95.216217
-116.094566
-127.494957
-50.865620
-77.525864
-57.485268
-54.341316
-67.880989
-78.280472
-91.240593
-101.257355
-66.240173
-125.281059
-74.361671
-59.524296
-114.147194
-77.547516
-162.641586
-86.370308
-60.077221
-82.802635
-159.799011
-70.656784
-45.676224
-81.061333
-63.964252
-71.809898
-69.928337
-137.158661
-58.067234
-32.327427
-39.044674
-53.398762
-64.290924
-143.713760
-151.531738
-58.473553
-74.187431
-88.134575
-55.084961
-47.563473
-74.156128
-69.695045
-76.646431
-141.816193
-38.546394
-78.069763
-117.480560
-129.500519
-121.524757
-107.651093
-56.188599
-50.303928
-127.920364
-92.612740
-117.644539
-81.127556
-94.641319
-90.913750
-82.539574
-61.992161
-106.894463
-39.571827
-144.795273
-137.903122
-48.674488
-69.498062
-60.049095
-116.524384
-112.440376
-72.886757
-62.877590
-85.244408
-70.924431
-73.807297
-70.861069
-47.694454
-90.137192
-162.619431
-115.690681
-92.595139
-139.481033
-100.690285
-93.479904
-122.841393
-140.024719
-168.173157
-106.969734
-50.094646
-74.959579
-81.798843
-111.315620
-88.290123
-127.425491
-80.915260
-105.898682
-68.262352
-144.009491
-91.419662
-74.793755
-63.756199
-71.968933
-115.676430
-65.084435
-78.234314
-82.012711
-61.564365
-133.449326
-55.435383
-48.830620
-59.404125
-37.149918
-71.821144
-57.768288
-74.213966
-61.925667
-57.648815
-117.111061
-97.039268
-123.003189
172.762878
-49.702686
-110.007164
-58.273067
-93.324486
-49.708672
-56.173748
-62.203716
-115.922714
-68.082436
-61.990112
-65.671150
-50.961304
-76.306168
-129.776901
-110.135101
-67.364830
-113.581612
-56.947102
-84.161880
-79.073959
-84.897552
-65.370560
-127.017616
-169.345993
-99.449455
-104.518257
-56.059586
-77.288857
-87.613968
-95.712036
-84.373817
-142.787613
-130.616516
-61.949684
-37.813122
-123.975723
-38.964844
-54.618629
-86.413193
-63.435001
-51.267918
-81.088448
-74.857117
-65.279472
-165.976974
-56.299553
-72.834183
-149.495697
-151.638168
-63.495415
-60.731060
-120.689629
-94.366333
-56.247711
-71.210945
-36.221439
-86.587059
-66.598999
-122.358376
-61.682972
-149.666016
-132.994904
-69.482521
-79.374062
-52.890675
-55.033920
-153.115555
-65.015182
-76.160164
-52.796940
-60.803490
-87.468582
-60.400932
-82.372505
-67.922981
-111.441902
-98.023872
-114.053940
-132.497940
-80.328804
-68.660934
-131.242203
-91.684776
-101.873451
-62.830204
-59.446426
-56.555084
-99.631119
-130.307388
-15.870637
-133.896393
-83.946190
-57.657791
-130.727814
-98.647339
-90.522911
-121.362183
-68.855072
-88.989357
-88.131287
-87.415619
-81.240646
-79.708672
-95.909752
-64.204491
-33.058289
-57.364822
-58.216534
93.466354
83.571419
43.146542
65.252663
45.040527
57.287922
77.860680
73.101532
-58.694332
-142.360733
-55.278969
-65.289124
-97.050758
-41.851635
-150.938492
-114.304855
-57.212044
-101.986115
-65.292595
-63.047436
-101.057671
-74.614449
-84.863083
-56.690228
-58.576866
-46.934868
-59.501648
-57.007439
-56.674965
-70.878822
-153.928360
-54.384796
-57.813564
-62.422134
-61.933857
-105.633446
-78.898682
-57.388634
-49.047382
-65.163879
-27.274002
-101.478874
-63.853523
-58.110973
-157.932983
-59.774658
-71.238670
-62.680840
-54.514179
-62.326790
-45.463264
-82.733650
-159.178848
-60.500931
-64.156021
-63.597191
-72.885078
-56.340038
-94.345833
-130.213837
-66.866814
-76.911209
-72.130646
-61.369198
-83.611572
-45.972248
-81.705498
-105.295624
-100.632622
-129.277481
-95.378822
-63.021858
-147.668900
-75.645096
-98.490967
-89.611244
70.323456
-84.664680
-72.695702
-58.392315
-66.349434
-60.081238
-35.194176
-56.423080
-63.135670
-56.773968
-65.807159
-64.858719
-97.108253
-47.546898
-98.117546
-74.424660
-34.579082
-71.871429
-53.143532
-67.305695
-88.543030
-66.626999
-72.006538
-59.725384
-66.549843
-133.737427
-145.358627
-65.037758
-41.313663
-73.794464
-109.436485
-83.517593
-79.398087
-70.285461
-47.924072
-69.116859
-91.459442
-98.375923
-76.362480
-68.499237
-42.849045
-104.682892
-117.721458
-53.274220
-56.507275
-48.322002
-145.838120
-145.278519
-84.438805
-65.539665
-149.390244
-67.102058
-57.276165
-58.199814
-73.292259
-77.311943
-71.732681
-55.116596
-106.631355
-71.350060
-111.631653
-73.509514
-64.502769
-57.561787
-66.372238
-90.383400
-58.629978
-140.890854
-66.038292
-64.967583
-124.935707
-46.724957
-60.696964
-23.345924
-94.200706
-79.875496
-97.339043
-111.539185
-106.490257
-74.611122
-171.258652
-69.821426
-59.904362
-55.617741
-151.394867
-85.705879
-44.181637
-62.593105
-71.842377
-61.218723
-130.306213
-91.945274
-65.624863
-74.809853
-60.139668
-85.065605
-65.734795
-52.443836
-59.900177
-67.432785
-52.957645
-129.389450
-79.274734
-97.730904
-45.288822
-82.011818
-115.409782
-62.350197
-142.802475
-61.712982
-100.447533
-87.810219
-119.887955
-96.889786
-119.536186
-62.447624
-123.354973
-112.703880
-104.040863
-85.404602
-69.029282
-51.726521
-61.708679
-118.529892
-66.140930
-118.396790
-61.554153
-64.071213
-89.294739
-95.868881
-81.360786
-130.874023
-145.269135
-95.036644
-120.712929
-94.370361
-75.610764
-59.314075
-118.621170
-79.937759
-133.522415
-84.292702
-150.056625
-88.080986
-64.102768
-74.682121
-155.275375
-102.599625
-119.533195
-67.688225
-120.881531
-157.568695
-117.964340
-114.596291
-92.134018
-77.346619
-57.562668
-147.309708
-48.265633
-66.652985
-111.207024
-67.964134
-71.031181
-175.495483
-57.286774
50.115524
59.182323
-70.461517
-60.514381
-101.728966
-99.421890
-96.180611
-93.714333
-153.312164
-44.057724
-62.724075
-57.544224
-86.628265
-87.184845
-106.996864
-75.857719
-72.252251
-58.548569
-97.978691
-65.091469
-113.128365
-66.117744
-66.253479
-129.067612
-65.328110
-61.477718
-58.395710
-36.260448
-59.879063
-61.136883
-73.494469
-57.390095
-76.805336
-155.843765
-59.459846
-77.460663
-82.293427
-61.425816
-122.876328
-67.188957
-94.498772
-129.117096
-144.436188
-123.669640
-58.503674
-57.987408
-158.901611
-46.133995
-57.219120
-90.647339
-58.596954
-153.676147
-110.489021
-96.439934
-77.350243
-79.635986
-132.399582
-117.571785
-66.566017
-62.356018
-86.874352
-65.020714
-87.964325
-126.737175
-76.438675
-68.249443
-104.553513
-88.589882
37.309006
62.975418
53.347294
77.770256
49.129520
-135.266159
-83.215691
-129.692932
-138.072678
-122.414619
-147.167572
-64.474442
-77.755966
-56.710331
-48.054455
-142.645813
-75.293350
-119.749298
-158.872467
-78.507347
-73.391808
-93.262375
-83.985382
-71.939606
-149.513458
-64.109520
-56.508663
-68.349297
-40.438095
-139.536758
-148.800308
-74.612381
-66.418213
-68.686485
-42.292725
-70.574638
-155.538651
-83.752106
-76.506821
-58.990074
-87.617569
-86.491875
-64.364166
-133.964890
-158.084702
-106.779305
-53.192924
-55.546841
-48.079086
-157.093994
-61.082214
-87.571243
-130.896820
-68.601051
-84.748444
-149.371674
-33.043106
-145.365906
81.949280
35.983150
-81.289177
-39.804379
-64.459526
-65.111870
-70.479828
-72.894005
-40.443199
-77.460770
-55.282280
-52.640999
-153.605621
-62.979401
-61.427563
-38.176796
-68.815468
-77.936546
-161.311493
-155.563095
-126.175461
-98.785332
-106.303474
-66.411446
-84.454018
-103.723213
-89.847954
-92.476295
-108.574852
-55.613773
-151.042770
-110.829247
-90.849052
-151.385666
-58.556282
-115.843857
47.503277
49.375656
-141.375153
-76.282440
-77.521744
-60.061428
-64.126465
-95.356842
-104.797195
-78.635292
-75.776413
-77.516975
-70.401634
-122.699394
-92.725784
-64.579697
-69.715736
-81.938576
-136.001175
-41.573536
-61.512169
-63.135532
-71.358032
68.948936
22.343010
77.012581
-60.610783
-95.057312
-56.142834
-51.204529
-65.524178
-65.852074
-167.808823
-86.255692
-126.593452
49.553364
52.490742
59.145397
45.281715
70.940117
51.379082
40.862392
66.439384
84.340591
-122.248642
-85.116699
-66.783363
-60.024532
-80.409897
-88.310295
-153.332443
-116.434746
-60.944107
-76.072296
-76.078537
-61.842751
-107.556740
-43.691463
-62.351120
-145.543900
-51.464703
-69.005249
-132.154434
-129.764038
-123.455795
-96.206009
-92.798386
-96.489349
-66.696472
-92.004539
-97.283295
-92.307617
-92.915955
-102.522461
-64.145500
-68.667580
-100.494453
-118.354507
-63.947193
-130.394897
-53.050674
-126.279305
-56.109501
-126.126266
-80.665680
-61.330887
-65.018738
46.025639
81.993141
83.199524
-59.919579
-53.362854
-69.892578
-63.111141
-125.607552
-145.237808
-58.666187
-143.932220
-75.598999
-92.603722
-66.135925
-63.151447
-59.528893
-81.338837
-66.693832
-113.142593
-151.289749
-115.922020
-123.258789
-62.139431
-81.351158
-58.733860
-75.986900
-65.930977
-132.872925
-78.511681
-61.010250
-153.945404
-147.832199
-86.862801
-58.803337
-72.210640
-77.426529
-46.910686
-59.205128
-59.010494
-156.299255
-62.848740
-67.612625
-71.926666
-54.420296
-100.122200
166.760330
-58.130787
-150.727127
-160.714264
-64.762146
-72.216774
-74.009323
-128.664429
-153.371338
-68.673058
-66.167320
-42.044964
-107.359856
-105.596085
-64.472557
-73.386482
47.078472
-156.475967
-55.688519
-129.302689
-60.095581
-61.327816
-167.177536
-56.110756
-44.862160
-95.097290
-53.821121
-64.058235
-60.838993
-121.165092
-117.213554
-72.889549
-69.140404
-65.718864
-85.388359
-94.731628
-102.408287
-76.242050
-124.150620
-154.758255
-63.936317
-84.830650
-78.425117
-133.931046
-114.386444
-126.812813
-47.114029
-64.051254
-78.247093
-75.482422
-76.902573
-56.941551
-54.564178
-73.961082
-152.907791
-92.334190
-42.371624
-51.066681
-70.508194
-74.228416
-140.329559
-25.678474
-108.144539
-113.670174
-61.644257
-120.239670
-75.203072
-75.380142
-123.421883
-54.016033
-55.314354
-122.291992
-155.736343
-119.816048
-76.121109
-44.416637
-71.221298
-63.035519
-95.758385
-107.929108
-110.263893
-87.117950
-99.487343
-110.650398
-96.157471
-95.262863
-90.086250
-116.245361
-120.986893
-105.359238
-66.485840
-165.428619
-75.759056
-136.246689
-124.689430
-72.245865
-72.696342
-100.552856
-110.782715
-72.424454
-131.610245
-151.693405
-75.914230
-22.680988
-55.704765
-39.598404
-75.982460
-71.944420
-34.771214
-89.036919
-87.073479
-71.020271
-150.370880
-147.766205
-81.511894
-123.099220
-49.003677
-59.919334
-78.472916
-69.730270
-86.795471
-144.126984
-84.670647
-84.391487
-93.895416
-40.310886
-57.163277
-68.686813
-139.621109
-93.597946
-79.660332
-102.386635
-104.774506
-107.136276
-158.256638
-149.721786
-158.771439
-87.579247
-88.667839
-95.589287
-71.929176
-143.914536
-45.532734
-128.638321
-48.490246
-62.288269
-73.127670
-59.938793
-69.456337
-54.411446
-68.290115
-126.290436
-126.097931
-145.002457
-79.428032
-86.871796
-103.209068
-66.588463
-92.483772
-72.888863
-107.279816
-38.196083
-47.612946
-85.529816
-58.882702
-127.657127
-96.738487
-140.868607
-75.859314
-58.342865
-145.542831
-73.772324
-43.773743
-139.271484
-130.518555
-53.829384
-149.172791
-49.031891
-138.629532
-39.700191
-61.913067
-66.014465
-66.613190
-69.037117
-77.966171
-129.327682
-42.963688
-142.328003
-72.997925
-107.809677
-74.228600
-57.285088
-62.152252
-86.500099
-75.687347
-70.258865
-93.922562
-102.606781
-90.600777
-89.389046
-81.047287
-75.685341
-71.893616
-142.509491
-68.361572
-57.585033
-64.362648
-61.767487
-56.279190
-53.350346
-54.556870
-59.721004
-111.528374
-65.045464
-60.112335
-55.625824
-38.409523
-58.245323
-161.254562
-82.995522
-63.548679
-58.126663
-128.429153
-150.595016
-68.186890
-66.427826
-80.337868
-146.451324
-47.269489
-91.520203
-144.724411
-52.205696
-132.264969
-121.370163
-46.097923
-151.115768
-59.430695
-61.280399
-43.182457
-56.197674
-68.393860
-65.968704
-59.983604
-100.297714
-73.479141
-148.895325
-95.301697
-96.619118
-155.525589
-59.777416
-145.082657
-63.716537
-95.204803
-156.487991
-76.105942
-60.963375
-78.110649
-148.685501
-72.619759
-64.513351
-59.393265
-83.736267
-72.493675
-123.038773
-118.466209
-118.539604
-95.107964
-61.144176
-107.780777
-58.673447
-120.742332
-77.808723
-62.687378
-63.889355
-115.559898
-81.355003
-95.651711
-78.852943
-101.274025
-119.866013
-64.497742
-116.700058
-61.006290
-162.903534
-83.257286
-154.690491
-95.330246
-103.327118
-133.311081
-98.790901
-151.861740
-123.667633
-83.184151
-62.383186
-65.648689
-159.494125
-106.682671
-154.786865
-89.791473
-70.532875
-161.070511
-111.334236
-127.994484
-97.923515
-92.581650
-52.776211
-55.074139
-37.280422
-68.324844
-59.394783
-150.702988
-62.710052
-110.894318
-69.314262
-97.039818
-49.546509
-95.717743
-157.625076
-68.956467
-79.728897
-59.471764
-63.389713
-31.667101
-137.310287
-60.232250
-62.003292
-52.672764
-59.899780
-124.000687
-166.914566
-135.353592
-112.609367
-164.825302
-59.679882
-71.169724
-131.133331
-75.061485
-84.395439
-63.492916
-75.612144
-73.579613
-65.225723
-96.429962
-100.662292
-104.721886
-59.327572
-103.762428
-108.364410
-129.354126
-103.733932
-63.866932
-167.540421
-80.967636
-95.398506
-84.137672
-151.785538
-60.672089
-82.864738
-154.765945
35.183353
-59.337414
-101.130142
-84.669319
-142.085938
-21.809324
-74.215408
-93.845985
-51.264027
-65.195328
-61.045387
-125.001686
-141.928162
-65.672974
-81.830116
-52.877914
-56.958096
-144.686096
-71.003326
-122.533218
-71.422340
-108.244186
-80.334641
-113.359360
-68.819450
-73.795967
-62.379047
-129.877457
-59.345127
-54.596348
-60.049614
-65.900711
-52.413937
-129.202408
-62.770267
-32.538437
-129.030075
-134.095169
-51.326111
-79.543449
-145.390366
56.423725
65.339172
-56.009510
-65.603447
-74.002983
-155.703003
-65.832092
-65.033043
-86.651375
-73.614037
-67.350220
-115.581947
-71.506088
-60.032040
-63.438740
-107.870659
-130.292419
-68.993134
-94.149742
-124.114792
-57.289597
-98.937126
-156.846512
-56.676186
-94.867317
-76.359329
-67.229103
-97.238632
-82.490509
-140.776367
-61.345478
-64.697159
-69.463257
-55.794430
-62.238422
-56.878105
-61.593140
-64.530807
-151.898956
-79.222656
-128.512604
-69.293701
-35.891796
-70.434692
-59.730991
-54.735298
-54.510502
-31.911110
-42.248867
-59.672100
-146.701202
-128.671417
-66.845833
-60.537766
-76.492561
-164.828781
-81.307297
-60.741470
-68.292480
-108.800339
-51.096649
-51.376106
-69.461815
-68.390640
-68.731926
-116.092117
-51.300755
-69.203461
-75.381805
-48.245750
-52.242519
-90.059700
-49.224365
-41.340889
-84.686333
-99.142868
-115.072533
-62.442242
-38.365707
-146.080002
-62.546223
-69.182121
-36.246628
-37.326759
-56.112030
-131.622192
-64.246239
-60.788528
-76.561348
-70.881775
-74.604263
-87.492615
-39.264500
-67.292740
-66.005890
-63.698116
-73.800529
-70.597580
-157.799515
-25.871323
-64.484962
-121.660225
-155.701126
-69.537399
-149.266296
-114.886368
-60.547832
-161.237061
-85.280609
-73.596146
-85.620621
-63.010662
-92.359421
-107.310875
-130.892105
-137.175919
-81.081871
-116.387032
-117.639030
-60.011562
-83.820961
-66.477791
-121.197929
-171.457382
-139.613953
-137.987411
-67.306702
-121.592674
-147.796951
-69.635475
-146.933746
-153.457611
-69.022293
-117.202164
-114.382622
-78.077583
-97.884094
-97.711769
-69.717926
-102.675529
-143.155823
-105.607864
-119.020714
-99.791405
-63.835407
-73.728653
-74.292969
-111.459976
-69.831764
-117.165184
-58.379810
-122.747070
-67.071617
-85.031776
-57.419273
-26.303263
-124.600060
-62.346188
-103.790428
-88.452209
-151.347427
-149.303177
-101.336693
-111.072044
-30.479479
-64.372742
-53.158245
-136.441879
-40.837742
-64.593880
-57.015560
-56.745327
-59.057461
-112.945068
-39.720291
-73.102188
-91.408623
-79.811310
-61.653969
-53.358021
-131.247116
-133.504471
-65.769829
-141.173004
-114.609764
-39.656796
-62.492104
-67.703484
-57.904198
-139.530060
-38.101357
-65.717377
-61.617626
-70.966339
-62.375988
-61.659954
-155.266418
-76.504288
-78.408485
-63.890926
-60.315777
-68.623680
-62.171165
-68.176979
-54.957188
-73.733086
-61.406715
-73.585548
-106.452011
-62.186176
-64.774147
-104.083328
-93.008125
-115.406601
-59.875744
-78.167625
-76.748848
-62.675491
-52.263523
-94.037689
-81.275330
-112.986519
-57.969097
-99.603325
-67.747704
-60.232231
-97.726898
-60.953098
-61.204353
-72.638481
-48.956001
-114.192055
-136.936996
-56.327766
-64.043091
-146.272202
-76.441010
-50.999653
-61.383533
-56.601746
-74.849266
-101.904144
-89.736305
-63.762421
-95.266090
-65.438141
-116.205078
-68.868317
-62.067680
-67.224548
-62.720810
-53.066826
-72.615768
-63.660507
-48.929581
-147.977051
-79.133736
-104.072960
-138.488510
-74.284897
-62.355034
-141.225784
-67.730614
-64.933105
-86.193909
-120.054695
-67.071854
-68.687492
-40.669182
-59.164501
-70.878105
-62.608189
-63.438152
-87.009232
-49.998287
-39.873127
-62.582130
-145.996902
-128.451050
-145.372604
-41.093643
-62.667507
-62.451252
-64.650269
-90.485237
-73.914421
-64.763603
-101.094154
-93.593567
-81.756256
-86.337257
-110.596672
-85.488129
-110.897614
-62.389206
-61.344875
-35.087070
-70.785713
-56.713650
-59.812126
-98.686172
-58.273502
-68.954010
-158.464905
-72.992973
-138.703186
-141.276917
-117.333138
-51.821762
-158.369431
-59.438515
-152.231705
-46.655788
-86.569778
-65.866776
-70.977509
-145.535370
-69.905319
-101.914642
-98.583588
-91.327454
-111.043198
-69.407127
-134.179718
-103.094955
-143.569229
-57.204456
-63.626152
-62.985851
-54.343323
-77.804253
-47.017727
-149.380920
-94.895180
-78.012146
-61.158508
-58.067097
-165.169296
-101.291626
-59.069759
-155.148895
-154.983261
-64.456726
-39.808830
-149.367355
-57.035385
-67.016342
-73.032318
-120.969376
-145.778000
-58.959507
-59.268730
-143.525452
-103.861954
-86.659782
-157.911102
-82.228928
-123.389328
-107.300140
-104.130363
-90.317787
-24.374760
-66.323006
-137.472488
-98.359108
-94.311913
-68.634201
-144.600754
-92.645340
-56.858784
-91.612816
-95.731117
-149.333527
-73.957954
-75.868469
-77.453407
-52.361885
-57.066830
-114.331825
-91.691360
-64.201050
-46.650055
-143.428986
-59.110386
-154.524597
-81.309074
-117.735870
-67.415031
-75.813057
-108.284737
-71.923103
-151.151093
-93.680634
-60.322098
-40.771809
-80.129868
-59.376827
-67.596542
-68.234238
-144.539459
-60.824226
-64.711052
-123.131882
-92.159119
-64.161880
-66.919998
-56.887764
-116.906006
-141.354538
-92.312645
-70.364609
-72.257393
-39.780872
-54.333595
-153.783768
-60.346260
-59.707127
-46.816547
-62.927719
-135.232361
-45.815674
-61.437965
-60.052589
-52.289768
-64.866196
-51.747540
-125.152542
-49.185726
-70.566269
-49.972084
-136.060455
-128.413116
-42.480705
-62.830414
-58.341682
-63.708874
-98.208305
-150.463287
-58.705711
-60.482933
-66.281296
-63.559093
-59.321987
-107.416374
-46.728905
-106.775589
-63.269581
-115.701775
-118.315224
-110.118599
-81.244057
-74.816414
-58.725689
-62.075386
-63.849083
14.195502
-141.312775
-172.657043
-94.588051
-106.725800
-84.895432
-64.770920
-67.632332
-141.766968
-149.519791
-75.681450
-67.777763
-60.711678
-72.143799
-38.060024
93.463562
47.037876
88.881950
63.523148
74.669739
-80.763618
-76.965424
-57.295994
-53.728832
-90.608406
-72.713394
-64.011818
-175.160721
-146.938202
-70.522079
-127.490265
-62.657570
-59.217278
-109.632042
-123.679680
-152.121948
-65.538338
-82.169807
-34.700569
-48.929646
-63.702049
-72.547523
-70.964378
-92.759697
-155.231552
-148.639664
-170.978592
-111.702858
-139.352112
-121.082542
-147.236420
-67.581642
89.602470
53.296268
39.381409
59.254894
53.971378
-58.274952
-77.397621
-82.728043
-67.937103
-59.730526
-110.887093
-43.686462
-88.980408
-72.631065
-63.362774
-76.013924
-73.748367
-69.973061
-164.650955
-56.412624
-49.946171
-62.924168
-60.196682
-57.885563
52.441086
57.763748
56.753254
42.129452
44.931633
61.929699
108.835472
134.137283
-48.395912
-59.305622
-63.737736
-75.160324
-91.111107
-61.696548
-117.533371
-145.600708
-100.607491
-115.294212
-109.964195
-58.003567
-120.373390
-144.077896
-67.238457
-62.314625
-59.357960
-52.482986
-96.716377
-159.487869
-139.407211
-126.464554
-72.734505
-104.847961
-104.662354
-135.727356
-159.452927
-65.597435
-119.993088
-144.518173
-77.130646
-63.971241
-53.348019
-66.216057
-108.873001
-132.972900
-60.969872
-139.277710
-88.139809
-84.661064
-68.409149
-53.076359
-161.327240
-60.856804
-80.063248
-74.038063
-56.087852
-67.576485
-68.586884
-86.985023
-68.552055
-125.526100
-67.557213
-63.015324
-48.875542
-95.431793
-58.474770
-52.645435
-55.159386
-76.670486
-87.896324
-53.335163
-136.582550
-56.674786
-102.565506
-82.723518
-78.402206
-144.096176
-88.867210
-68.645432
-61.322823
-64.953728
-147.645706
-75.990753
-55.907135
-48.268665
-131.277420
-61.217957
-86.182938
-78.284554
-146.277313
-64.460541
-63.493401
-84.731323
-102.651291
-58.051414
-62.249153
-35.134552
-61.047676
-61.412926
-157.104813
-73.851639
-38.906010
-42.347443
-83.939949
-67.130112
-94.199234
-61.885349
-164.121078
-61.554863
-70.166985
-116.421104
-68.800430
-103.673912
-88.918411
-47.854820
-81.335976
-76.092880
-77.584785
-76.732971
-72.283058
-64.511864
-77.305183
-94.369209
-92.250565
-75.518982
-111.290565
-65.380783
-93.729492
-93.552956
-65.944176
-150.367508
164.832458
-61.244938
-72.959457
-99.185272
-113.010216
-79.132889
-82.421967
-67.038696
-33.604694
-123.408806
-88.780670
27.480928
52.400749
57.680595
88.293983
58.820068
63.191418
63.687687
48.244801
73.915276
65.002785
-29.002625
-57.480156
-38.542831
-43.758690
-88.331314
-109.279343
-60.789833
-53.503117
-85.115311
-73.628929
-89.218399
-63.419697
-69.191475
-140.603958
-67.670563
-134.750397
-63.239353
-50.000248
-154.023651
-76.743065
-84.286644
-53.806461
-164.252899
-62.432926
-65.601227
-62.899685
-99.118576
-65.183144
-157.625687
-47.068676
-59.124588
-57.787262
-151.095215
-107.524162
-163.325714
-146.460434
-54.686844
-62.379608
-89.910591
-62.630386
-151.326889
-114.398132
-69.565376
-54.843201
-60.144279
-135.130280
-166.918777
-67.099991
-89.145920
-48.408913
-64.928444
-103.381012
-75.141159
-45.224247
-69.693863
-107.522888
-35.559486
-45.890537
-158.191635
-138.573257
-88.157043
-64.442406
-153.924667
-75.224632
-136.226181
-79.222816
-78.788071
-74.848877
-110.365456
-130.710938
-117.991180
-145.524750
-56.499367
-70.746109
-61.710262
-129.602768
-162.190353
-53.335930
-167.238266
-33.924809
-52.453251
-49.360111
-64.224426
-95.500694
-64.489723
-66.086853
-63.681736
-121.937637
-83.672638
-139.544205
-66.602509
-130.692871
-61.279663
-120.991272
-53.657990
-60.687462
-67.497070
-75.313972
-86.276917
-84.449806
-125.105484
-83.284943
-60.442856
-60.576385
-105.974174
-55.009743
-114.415184
-63.420372
-91.675255
-53.110134
-73.576996
-146.844086
-71.160973
-148.785934
-116.969276
-144.267731
-84.291321
-52.270012
-76.442192
-69.755615
-68.670357
-65.154274
-43.114189
-52.201431
-35.315228
-86.199242
-60.721088
-64.983093
-139.844315
-57.530735
-150.447769
-70.131165
-59.662083
-155.387238
-83.159302
-81.773773
-69.589088
-146.668961
-146.737503
-73.143631
-62.948009
-64.939590
-88.909447
-46.286613
-60.720009
-83.753372
-147.846161
-162.160034
-73.080956
-84.742012
-61.692669
66.517654
-109.383369
-102.188316
-64.118423
-157.820221
-89.329079
-88.612762
-86.132278
-71.034988
-74.210052
-54.187462
-126.502266
-80.717583
-154.938583
-54.657585
-57.877666
-72.495293
-53.880264
-128.990311
-7.210391
-146.182739
-148.031311
-68.763947
-107.234596
-58.735115
-94.664955
-132.427948
-52.747643
-117.897621
-70.639244
-73.161880
-72.493866
-58.091248
-67.057045
-54.505688
-147.867325
-59.156963
-138.408340
77.226158
38.341587
92.569435
-146.826965
-42.458664
-147.534775
-55.726646
-156.535599
-74.618546
-108.333839
-122.325455
-94.173653
-127.089622
-67.867477
-79.973900
-75.069679
-62.497711
-108.330574
-136.799973
-56.784248
-64.830963
-71.489372
-76.170143
-45.522690
-122.129486
-54.156498
-62.060631
-62.225704
-157.598495
-83.254929
-66.087502
177.974335
-107.338570
-78.039307
-152.319290
-80.643852
-92.937057
-74.123589
-65.625969
-143.386185
-112.118187
-150.992172
-158.642441
-160.196365
-123.991066
-102.091682
-127.037178
-63.789982
-63.022957
-68.997887
-61.671043
-67.441444
-59.783913
-59.492466
-66.134636
-83.200493
-71.351662
-65.669601
-58.707916
-68.363243
-57.052818
-61.592991
-79.943214
-110.764961
-101.752510
-122.591476
-69.378403
-61.377861
-95.016563
-137.991501
-56.922691
-101.549904
-89.841988
-76.100227
-60.761890
-62.232998
-81.600693
38.209179
81.874016
-124.745094
-79.263756
-61.840981
-67.833366
-45.366562
-62.274643
-61.337090
-80.535286
-53.760277
-122.129189
-41.900921
-66.523491
-130.557999
-59.595699
-47.025871
-58.205265
-66.161514
-145.426086
-50.361805
-21.709656
-60.299980
-63.215878
-114.557213
-52.426208
-56.930954
-89.293282
-163.707062
-57.850838
-55.981571
-105.527374
-75.854095
-111.339706
-148.360413
-69.760872
-59.178524
-33.115349
-86.222191
-59.634468
-95.403984
-111.531998
-69.128838
-73.252823
-59.553604
-159.303543
-88.376587
-160.650421
-132.367966
-61.962559
-123.119675
-102.937881
-51.789867
-60.243534
-67.253830
-97.919601
-112.938385
-51.591358
-90.819855
-108.112556
-57.743065
-113.348618
-110.056335
-108.913857
-55.795731
-117.046349
-60.395550
-68.197754
-171.063629
-108.802925
-132.836990
-107.532501
-115.370621
-96.033913
-121.937302
-102.474144
-115.659386
-119.294029
-65.725906
-54.393314
-74.000023
-59.896740
-66.283180
-141.950882
-112.694260
-64.788940
-59.159210
-85.836838
-60.547245
-49.867252
-58.644150
-47.960159
-57.324081
-65.062294
-72.455429
-90.525841
-66.333481
-54.029591
-141.338715
-46.660809
179.062027
-115.556908
-98.921562
-78.929810
-79.472359
-89.510468
-116.626564
-70.329529
-45.495586
-115.574173
-91.028870
-121.651535
-80.230110
-67.356819
-145.125748
-98.200806
-47.541348
-125.856804
-52.197250
-70.790154
-79.820923
-62.802521
-58.574783
-45.700249
-68.552162
-76.329651
-68.123032
-152.168976
-93.817535
-67.547714
-53.846848
-63.912098
-143.537888
-60.244621
-101.102295
-66.776169
-154.061707
-145.318039
-70.726837
-50.998653
-57.904305
-58.766598
-64.560669
-143.777115
-66.957512
-95.364151
-138.566498
-62.576115
-72.298157
-101.517509
-62.536671
-68.960030
-77.285698
-71.849724
-116.740578
-57.272907
-118.257339
-118.304375
-110.628365
-98.721977
-72.498779
-131.437347
-142.563492
-58.548187
69.106895
35.182774
49.958969
-128.947464
-134.207916
-61.384247
-58.164356
-55.456112
-135.519791
-158.278976
-96.884720
-149.491074
-103.169785
-67.085114
-57.762852
-161.697052
-154.877914
-83.343437
-102.460724
-107.224998
-113.653763
-103.369209
-74.045258
-91.597984
-96.139900
-69.674149
-119.959030
-80.090858
-113.383919
-92.949982
-52.697994
-51.221607
-65.405396
-74.260384
-64.138680
-63.260101
-149.031052
-62.377697
-90.746979
-67.437798
-55.785912
-34.598770
-91.050789
-71.795929
-66.227180
-55.326130
-93.213776
-112.987129
-69.406296
-145.408936
-33.120144
-53.791019
-82.750237
-157.206665
-66.962471
-87.115623
-110.557037
-166.289902
-53.331985
-69.532372
-100.125298
-61.985672
-63.883297
-71.971222
-93.266594
-65.501717
-102.550453
-60.113979
-157.676819
-101.863144
-77.960373
-122.575089
-124.099533
-141.059158
-67.867874
-54.787766
-43.174744
-112.292015
-82.870972
-159.679276
-124.034248
-105.282074
-84.950279
-93.740906
-164.924301
-114.233360
-98.778343
-59.644821
179.522736
-114.534210
-48.940910
-55.354996
-133.674500
-65.179398
-77.316673
-91.833519
-64.983116
-55.095894
-79.448456
-58.491962
-146.996002
-90.775818
-89.190964
-67.915611
-55.321514
-65.975418
-55.229748
-59.889061
-70.891182
-85.143745
-105.045326
-64.416687
-96.115623
-69.444847
-158.298386
-80.086761
-45.419346
-62.165863
-93.423134
-49.753212
-61.929760
-128.524094
-136.878754
-79.366478
-80.995506
-83.108948
-48.659794
-71.610008
-76.074776
-121.774094
-65.378815
-67.959274
-150.538879
-70.442787
-78.024376
-62.948257
-152.064468
-76.382500
-76.582016
-64.654434
-113.835449
-87.233788
-63.201118
-64.381935
-59.742275
-139.828568
-127.607147
-154.519852
-41.690968
-59.031582
-132.847870
-56.640892
-70.194504
-93.397644
-61.950939
-76.111755
-65.876968
-74.056458
-56.265907
-71.873711
-95.954987
-84.612457
-94.426407
-76.812912
-68.639694
-58.882355
-77.570724
-94.510460
-69.678337
-73.110413
-120.759148
-56.674675
-72.036446
-61.773605
-63.065845
-94.257904
-152.122238
-99.984543
-67.249191
-50.370365
-59.481998
-68.330574
-127.897102
-119.621780
-70.949005
-80.813148
-61.232300
-69.467079
-50.253181
-60.358501
-27.564617
-152.110260
-136.785538
-64.303841
-56.076351
-144.530396
-59.557476
-144.773239
-74.502686
-61.753590
-92.914307
-66.984467
-85.650902
-61.188942
-158.137009
-118.354355
-97.495712
-109.119026
-81.640236
-78.578949
-76.848625
-103.962883
-112.336426
-99.679077
-81.170143
-113.506454
-112.592339
-56.940720
-111.860352
-59.747303
-68.166626
-99.562378
-159.541962
-63.072735
-65.989433
-48.747841
-59.055840
-105.106583
-90.659767
-29.644751
-135.243240
-120.562531
-38.631779
-159.066238
56.272953
35.232006
82.391907
51.595627
51.238262
68.512604
49.531792
-59.191174
-56.684780
-118.054855
-66.824242
-84.566742
-63.371326
-74.980255
-67.008308
-53.493851
-60.295269
-37.660358
-76.452484
-53.577286
-65.449509
-106.476280
-62.618507
-65.266525
-66.038895
-63.519341
-116.843140
-94.083755
-157.503418
-112.641968
-91.176117
-114.613312
-73.578117
-153.196777
-67.084778
-72.270714
-72.455597
-98.763550
-87.685455
-88.077393
-151.555298
-57.668056
-77.501511
-59.224552
-67.244034
-32.444145
-56.922150
-48.446705
-142.934784
-57.032818
-66.580719
-60.951828
-92.100990
-162.514969
-71.543404
-68.814041
-63.946945
-137.749771
-70.458504
-60.118324
-110.079216
-155.961975
-66.918343
-93.035950
-165.796097
-64.531403
-70.521751
-55.456070
-75.651382
-26.668802
65.923180
67.968246
60.826027
79.613449
56.581272
-31.293125
-159.742599
-72.244179
-48.894875
-46.006706
-65.225189
-61.193928
-61.957508
-136.880646
-56.380699
-67.409180
-96.513634
-61.618679
-73.712379
-68.113121
-25.956867
-62.764912
84.618340
-143.400711
-61.891361
-49.691872
-65.697594
-77.538383
-92.848251
-82.606636
-93.876282
-109.309143
-90.713478
-150.597778
-57.838074
-81.580681
-72.258949
-65.641342
-73.940414
-71.411377
-54.574146
60.698235
76.086121
-64.280029
-108.731590
-89.901451
-138.503677
-55.843231
-115.168953
-64.851616
-125.632774
-64.894119
-53.962006
-53.258690
-63.891907
-44.950832
-62.391685
-65.975357
-55.128361
-57.270542
-52.401005
-126.278946
-110.665878
-85.020943
-70.248787
-82.084396
-58.351738
-97.586739
-151.913986
-82.850815
-161.693069
-114.349945
-167.841782
-65.296410
-73.127434
-96.402107
-103.862122
-118.273026
-170.379272
-118.952332
-109.795158
-91.197861
-91.811516
-80.175507
-99.330544
-75.995796
-151.580170
-63.565411
-58.063416
-108.699631
-79.489868
-99.033012
-49.037868
74.696655
-62.553833
-63.229824
-84.388313
-89.665863
-122.823898
-81.815125
-59.381245
-56.970531
-36.739056
-63.700527
-82.444054
-105.303444
-74.787476
-60.762806
-82.745239
-51.814461
-74.211533
-128.810226
-128.381470
-109.212814
-118.872391
-126.376472
-77.045479
-165.177795
-79.728325
-116.006577
-73.180748
-124.958305
-92.211823
-54.382717
-59.025433
-98.572243
-112.385460
-101.201462
-62.121365
-74.726219
-70.098785
-34.214241
-86.357559
-142.598618
-78.090096
-169.937408
-67.752724
-120.387283
-133.482925
-71.364594
-50.169949
-96.061890
-71.390289
-121.490013
-112.911263
-156.679901
-92.272575
-73.646011
-160.347656
-55.711071
-88.523201
-63.898781
-56.420822
66.789505
74.489159
83.759865
70.579346
-64.165649
-155.859833
-57.146488
-84.658180
-156.218491
-158.836990
-72.621849
-53.720272
-139.590836
-68.876305
-88.905266
-99.770500
-59.015736
-105.112984
-64.204445
-111.868065
-63.098171
-99.157776
-107.970840
-64.128899
-64.559334
-56.104607
-164.745102
-132.746078
-59.727909
-106.429504
-56.902088
-81.660675
-133.018555
-70.605400
-87.649055
-115.529709
-69.156700
-144.796646
-121.111992
-59.588951
-87.203667
-151.106995
-48.947010
-73.128288
-69.063263
-55.034813
-71.917747
-59.278233
-147.071411
-114.718704
-89.250504
-53.909542
-105.503227
-53.982769
-38.867252
-62.907475
-50.198311
-37.590851
-59.354141
-124.606903
-92.178947
-56.830536
-44.779823
-31.563389
-90.039055
-50.829647
-65.865326
-70.964264
-57.906334
-61.277462
-71.946991
-64.044693
-62.759750
-68.888397
-123.053368
-68.878517
-72.124763
-31.771648
-60.785210
-69.338394
-72.413948
-62.116306
-45.108356
-65.971939
-144.988220
-58.303474
-58.485863
-86.207115
-90.350792
-148.803284
-56.069302
-72.253006
-58.487041
-57.439587
-87.183647
-42.209862
-65.856956
-57.520920
-101.337685
-146.862610
-61.959484
-74.733955
-127.324585
-45.426727
-81.279564
-39.878574
-134.380356
-60.367844
-74.351112
-88.149689
-65.980934
-84.147621
164.272110
-58.225544
-88.226654
-150.685089
-78.066132
-55.130394
-61.429462
-69.634270
-58.591927
-51.106861
-38.580334
-65.924316
-39.661976
-59.519001
-83.258537
-158.603027
-110.066650
-77.946350
-55.679398
-65.263092
-73.488968
-62.125008
-49.763721
-78.472282
-67.888054
-131.584930
-70.744522
-45.986977
-101.974800
-66.720177
-36.253788
-57.475903
-97.884750
-100.625427
-98.273994
-113.149696
-107.386711
-105.601227
-67.641106
-111.992447
-71.003632
-76.260490
-74.817833
-69.959969
-74.169868
-45.992649
-56.591312
-32.666527
-107.106735
-70.745758
-68.155899
-33.486134
-65.950623
-42.257355
-65.910530
-78.682976
-69.812202
-57.707008
-130.517593
-49.436092
-62.839268
-62.208992
-96.494781
-44.814011
-112.414154
-112.970421
-99.926758
-126.882355
-77.800598
-78.368698
-92.012199
-151.042725
-76.977272
-44.392239
-56.634022
-79.154465
-58.695816
-60.751362
-118.231949
-62.674866
-144.871277
-70.193192
-64.355179
-59.625984
-114.758438
-76.720917
-60.763409
-61.599533
-73.447891
-56.988438
-55.765747
-66.313255
-92.519615
-110.030701
-69.841240
-66.548302
-53.753593
-159.327362
-94.127319
-61.294006
-82.357391
-88.257210
-61.358044
-131.185181
-71.275864
-73.129066
-68.198776
-121.491547
-66.703804
-83.631500
-76.572289
-85.868675
-43.852264
-67.020538
-44.331921
-162.071259
-62.116306
-159.559998
-65.354660
-97.872993
-168.188049
-80.508873
-140.427368
-72.765984
-137.299652
-63.242912
-60.338078
-62.313931
-161.119400
-52.137592
-60.093819
-66.959305
-67.046349
-160.496277
-160.124344
-106.369965
-74.713638
-60.923740
-79.436615
-45.204018
-62.227570
-45.330414
-59.877163
-83.516495
-138.820862
-162.190857
-157.236313
-45.647087
-49.185585
-134.855270
-93.701202
-61.740017
-101.713371
-70.751686
-82.336342
-82.488319
-81.457672
-79.307014
-41.810806
-97.677254
-83.110451
-154.400040
-80.959038
-70.397560
-123.021942
-111.617645
-132.687820
-91.521629
-46.821301
-55.385590
-156.356552
-157.554718
-66.960709
-94.460007
-63.302231
-58.527035
-136.175644
-49.198814
-130.248093
-63.085987
-106.860199
-98.715637
-119.238159
-62.405106
-168.771545
155.654510
-117.421242
-56.035728
-101.468933
-56.748932
-58.218746
-78.385735
-69.627846
-101.548828
-75.783936
-76.742630
-154.392181
-65.688904
-153.724731
-68.318573
-114.406311
-106.487259
-77.630821
-76.909637
-76.795471
-84.070862
-62.672112
-106.029037
-62.811733
-143.192017
-143.545898
-51.476883
-147.408951
-60.080425
-52.793705
-56.169704
-119.054550
-52.732113
-92.711975
-74.960205
-83.601425
-84.713356
-51.453205
-64.646278
-60.955837
-146.351746
-55.310680
-67.126648
-109.505333
-60.523602
-74.631302
-88.137093
-103.511787
-137.053436
-97.311844
-35.357601
-69.471855
-67.019722
-34.951740
-87.840675
-125.059914
-42.794891
-102.118706
-88.799034
-88.897766
-115.763611
-66.331886
-105.769402
-119.421928
-102.221443
-92.297150
-60.792274
-100.593941
-56.384472
-98.642876
-143.876190
-60.183567
-73.452232
-76.787277
-69.608131
-61.778072
-78.334709
-63.487289
-62.054855
-60.357639
-50.771240
-64.342667
-151.939209
-69.028870
-66.101730
-134.040619
-72.007568
-54.722023
-80.027641
-85.790108
-63.360310
-110.983292
-97.971252
-125.321358
-71.653442
-61.082035
-164.515427
-65.909447
-160.863953
-74.731483
-133.050400
-72.931274
-49.565132
-84.157814
-129.445709
-76.902573
-95.362061
-62.382553
-68.299698
-51.546898
-51.477322
-57.915180
-60.456242
-41.695667
-68.189789
-156.674026
-70.315643
-68.988441
-62.741398
-38.972988
-47.033600
-60.479198
-89.623665
-122.398132
-80.267311
-54.460091
-64.677406
-131.804398
-99.816330
-142.480362
-50.063217
-108.803719
-63.050648
-50.952690
-50.678322
-67.273399
-55.430443
-64.815269
-74.597313
-72.902878
-142.508926
-133.114655
-66.346664
-107.109184
-86.294266
-63.866726
-45.691479
-109.804146
-107.687187
-96.713570
-152.876572
-51.570129
-160.118927
-93.574928
-89.516991
-69.663544
-63.483215
-86.080490
-111.489555
-60.563667
-121.794533
-129.360504
-92.731163
-83.556892
-149.125595
27.093548
59.489647
74.210030
59.700760
58.815151
65.601433
65.180916
75.442513
55.162312
67.161797
88.059807
61.452057
45.954605
-30.437479
-82.724022
-69.441887
-51.675121
-68.458138
-55.641117
-107.182495
-52.657906
-120.474121
-115.902130
-91.419464
-57.438683
-80.049759
-82.435265
-56.896282
-147.259491
-65.045898
-55.719887
-77.667694
-132.356567
-59.429447
-56.106628
-143.942322
-63.907467
-56.786324
-159.951691
-71.696655
-33.330582
-103.491791
-109.988937
-67.383690
-98.555443
-54.159912
-110.195831
-132.377533
-71.122704
-150.283142
-74.522095
-76.232101
-160.791702
-57.084194
-100.054688
-138.928604
-68.576050
-65.460754
-68.429764
-60.406914
-145.173599
-73.506233
86.624168
57.777115
64.105957
-72.400208
-50.578381
-86.340591
-74.303299
-106.015862
-62.226543
-136.676270
-157.112091
-71.904633
-138.834045
-107.269272
-73.071747
-78.964096
-113.409439
-62.173248
-100.634155
-80.616264
-68.909958
-110.484032
-94.598366
-95.104401
-101.415230
-75.946465
-92.059364
-92.599663
-56.967316
-142.115768
-73.417313
-67.727905
-70.960991
-39.402908
-146.591675
-64.031990
-73.329620
-63.645565
-72.244469
-120.424561
-53.460289
-89.942146
-146.072372
-79.884430
-67.158844
-80.664650
-118.778694
-105.758926
-93.349678
-98.363823
-106.674095
-117.132233
-85.232735
-125.978516
-58.805904
-109.738998
-122.140793
-58.152466
-62.322918
-92.866493
-113.740005
-71.337685
-153.815323
-63.991753
-48.246582
-61.755043
-102.740181
-126.566116
-114.087318
-54.142273
-94.956161
-121.036407
-76.152893
-78.086853
-85.439018
-61.399670
-81.126274
-61.888851
-107.577843
-87.587051
-72.064209
-140.862778
-65.836472
-153.470444
-85.888664
-73.278511
-49.694599
-67.834427
-101.442184
-159.498398
-58.200497
-99.228218
-63.399929
-93.817947
-114.815308
-113.316628
-42.370525
-39.230354
-34.606758
-94.034348
-89.597282
-141.699326
-61.594200
-46.527069
-158.855423
-70.545166
-115.328545
-53.399345
-58.201126
-121.169037
-62.689056
-93.870201
-90.641144
-57.450588
-62.459679
-61.936295
-62.670338
-66.733742
-50.909996
-71.131042
-48.804333
-27.546885
-88.050934
-57.404484
-133.741577
-130.190964
-64.441513
-76.966057
-40.849293
-133.461395
-68.644104
-58.744678
-82.468773
-85.143730
-49.558945
-109.904350
-54.828678
-118.571106
-81.827515
-100.604858
-111.437546
-129.528030
-74.117317
-61.041561
-74.785088
-51.274643
-101.778458
-65.721909
-117.681694
-65.845612
-139.353043
-124.945549
-64.280884
-151.757614
-125.557213
-145.819229
-59.168621
-62.343662
-36.457981
-134.684799
-45.350277
-115.124092
-64.604439
-151.763641
-51.746326
-62.158863
-114.850060
-87.329521
-77.523003
-100.766602
-52.212635
-103.344551
-114.504097
-109.208984
-65.745987
-57.782360
-79.490738
-59.658672
-66.335854
-66.144119
-71.014450
-89.710175
-139.648376
-21.269997
45.291531
64.313370
65.999443
78.230713
67.685860
36.478161
64.029846
44.338753
61.630405
77.833107
75.523148
78.751877
56.667572
43.512432
34.948181
41.898701
88.590271
-72.755951
-120.488930
-75.502693
-65.769066
-40.381275
-117.413239
-155.810135
-53.779171
-56.723957
-60.289074
-54.379543
-70.908363
-65.210304
-67.108879
-84.790817
-25.339296
-86.579117
-164.432678
-65.512726
-144.519028
-63.487869
-62.741634
-59.548340
-94.141212
-119.113396
-65.186623
-121.161797
-107.936081
-92.431778
-76.339180
-98.196419
-69.244049
-81.555923
-71.014687
-78.893600
-45.541325
-161.122635
-92.563103
-80.828346
-84.559875
-49.769474
-73.901138
-50.927044
-88.093712
-88.427200
-60.155830
-61.143959
-93.318428
-73.055016
-52.799568
-64.814018
-84.604568
-60.346455
-53.527554
-138.802582
-59.574028
-46.393257
-105.829483
-82.759171
-113.452621
-86.903015
-69.453094
-143.583878
-54.758823
-127.180626
-67.274971
-74.203339
-83.440483
-66.395157
-62.046146
-84.655060
-117.528465
-51.142578
-64.489738
-63.151958
-67.359940
-103.143394
-103.500015
-65.889366
-72.770668
-97.048187
-113.675797
-61.557583
-119.395905
-63.344303
-79.107697
-121.980400
-100.727295
-96.976265
-81.284294
-93.990349
-59.049969
-128.329178
-89.293182
-157.677307
-141.560165
-78.999741
-84.094162
-53.177238
-150.216797
-138.958862
-148.803894
-72.921989
-88.581619
-59.466820
-66.669060
-52.545841
-162.012390
-36.156456
-142.492416
-55.797165
-87.507729
-55.785225
-69.653572
-48.308437
-153.374588
-69.395302
-61.788414
-87.075394
-57.968647
-63.415310
-68.256927
-60.256744
-45.932594
-97.847755
-74.138397
-48.251167
-90.342239
-144.320221
-96.758522
-77.249733
-95.413261
-137.757736
-71.382385
-81.110321
-148.377594
-80.018028
-109.640022
-132.859665
-64.223587
-93.129654
-79.057838
-85.587814
-70.679161
-83.704163
-154.725433
-101.999168
-116.021866
-85.177635
-155.507874
-60.903893
-72.121658
-141.666916
-39.639854
-63.171268
-145.929535
-68.405182
-39.539890
-58.098946
-57.199207
-59.183586
-61.507011
-50.162140
-121.834160
-60.495022
-103.384254
-66.394981
-153.226364
-53.171875
-111.689156
-78.654404
-69.967583
-88.462906
-59.669445
-61.496262
-80.571205
-86.699471
-54.735451
-63.978981
-120.607666
-73.661758
-66.274071
-95.749016
-160.393753
-120.726814
-132.451141
-61.470463
-59.462673
-70.200211
-62.364399
-69.791473
-78.298607
-68.725044
-120.228424
53.823120
51.917645
50.333382
62.388790
68.303932
-43.981995
-83.417130
-74.917191
-64.579826
-66.885262
-59.310600
-72.016586
-64.377953
-66.208458
-76.488815
-54.183960
-55.940655
-144.478317
-53.848637
-62.977238
-122.918808
-105.746834
-78.191437
-141.458023
-61.354343
-121.727844
-65.022133
-66.882950
-72.797318
-155.663986
-123.925774
-71.785156
-68.113327
-7.656963
-77.725655
-60.064804
-71.801857
-60.663456
-80.667122
-65.693176
-120.246201
-62.671135
-132.681686
-121.753990
-82.269310
-100.768570
-89.725502
-97.960388
-100.193123
-85.029854
-55.202164
-73.111382
-112.697311
-60.186806
-91.616196
-151.390259
-158.710175
-71.384674
-66.087280
-167.470184
-62.891354
-151.123550
-171.152664
-139.535370
-65.941330
-63.697166
-140.157272
-115.307442
-95.149895
-54.064472
-69.056091
-88.407799
-157.106033
-62.705463
-82.346069
-96.757141
-51.887821
-61.662849
-56.768105
-70.566887
-83.945038
-91.359291
-90.307449
-72.207031
-49.326321
-113.122093
-125.582695
-86.569160
-61.979149
-108.402977
-129.869324
-155.530731
-139.520233
-60.357639
-56.431679
-111.478584
-59.454670
-84.945778
-69.916260
-109.731575
-71.917900
-92.113991
-165.938751
-126.176697
-106.002182
-146.166946
-59.254566
-108.803627
-42.963104
-53.541317
-94.558449
-110.448921
-58.514904
-59.513969
-48.132828
-139.925095
-157.678986
-114.649353
-95.321823
-65.029533
-58.023376
-55.015514
-55.018303
-88.008667
-141.579819
-54.330078
-71.088760
-72.966919
-86.127808
-82.818344
-125.795654
-66.513496
-154.681015
-59.332531
-60.101440
-58.803329
-56.072784
-54.843880
-140.386658
-82.668732
-63.175529
-93.483688
-73.598068
-116.704536
-60.816227
-80.778618
-81.782333
-64.662910
-63.383537
-63.919044
-66.346634
-85.584755
-66.239014
-32.617287
-59.914669
-70.697006
-43.518295
-109.698341
-129.485291
-39.472263
-62.859196
-94.437820
-58.312531
-60.573845
-54.946960
-62.712818
-142.198792
-133.888962
-145.018097
-96.827560
-56.189533
-61.637756
-73.919075
-73.848907
-61.141159
-58.047085
-66.102165
-63.317654
-88.875778
-67.674683
-92.891838
-47.568653
-67.759521
-72.177132
-143.336975
-44.731697
-50.870346
-84.244621
-98.213623
-60.606846
-69.653877
-69.514893
-140.630005
-95.577553
-88.725624
-92.641663
-101.725800
176.589920
-66.071884
-67.854225
-104.377586
-63.852554
-94.914085
-83.403542
-111.428627
-60.469055
175.823639
64.242874
86.436127
39.709137
63.119907
67.130310
61.373249
59.252460
-65.220154
-99.152260
-121.213364
-62.340130
-107.915497
-63.695698
-115.592186
-108.387115
-75.882179
-91.179268
-69.511772
-53.911728
-79.552864
-164.111618
-54.151165
-139.771179
-58.603088
-79.558662
-157.357117
-64.082581
-79.151817
-57.892967
-139.037170
-157.189835
-60.891953
-128.845139
-47.993851
-50.736439
-96.371399
-83.751358
-44.410511
-98.553886
-62.757549
-46.107044
-60.574677
-54.887478
-62.080147
-87.830658
-123.587456
-155.146652
-130.519775
-69.192863
-68.979179
-67.447395
-38.131596
-89.772537
-58.861534
-96.687004
-69.033936
-133.225739
-134.109970
-86.216148
-50.641312
-162.979706
-80.642952
-38.969532
-56.605923
-90.929817
-69.116302
-106.600044
-56.863747
-147.105011
-132.160324
-69.940987
-65.313995
-66.121704
-141.836990
-124.442406
-63.580116
-75.818558
-59.160259
-59.189411
-78.424515
-159.976212
-65.496346
-68.317055
-60.603447
-97.119041
-48.631901
-61.340149
-58.861496
-63.843719
-63.086567
-142.395004
-77.419952
-64.518250
-58.471355
-122.470970
-147.041824
-63.461311
-45.973804
-75.726395
-71.143700
-93.328049
-71.433144
-114.377785
-93.535240
-54.482502
-107.564407
-138.398132
-149.910248
-54.636936
-66.688461
-144.977020
-156.927521
-59.178955
-76.927979
-57.722984
-133.289169
-116.831337
-79.011627
-162.426697
-74.033852
-76.513794
-92.716736
-71.528877
-68.718048
-87.775276
-75.329727
-73.355774
-81.804466
-106.698669
-121.425865
-140.608582
-110.946533
-92.588676
-62.749313
-80.860657
-79.107941
-79.020004
-51.084057
-52.449390
-72.758614
-53.225471
-89.393036
-126.066216
-74.821785
-144.163971
-57.109543
-95.017357
-63.721577
-62.840782
-56.286835
-55.322285
-155.445038
-62.548473
-67.335846
-76.605911
-154.006577
-70.495674
-50.649208
-52.230789
-51.803249
-76.554825
-72.210991
-34.897736
-35.718025
-65.524147
-55.686756
-55.569027
-114.382545
-64.916176
-68.865089
-60.611942
-54.090477
-120.558983
-63.969704
-68.994408
-76.552887
-80.816284
-76.606544
-129.158173
-73.357368
-100.088913
-141.273468
-60.568188
-64.482536
-77.994438
166.299805
-62.287373
-67.542091
-57.317135
-141.847153
-133.279099
-54.699432
-73.736702
-93.427505
-83.624893
-82.311638
-90.210831
-57.018528
-53.043800
-66.716209
-123.933693
-66.511520
-62.957005
-47.469044
-163.892624
-64.160301
-70.945953
-153.380890
-66.046242
-85.732040
-81.930206
-91.649048
-155.688858
-115.492683
-87.280838
-150.237106
-65.109764
-77.143166
-59.646248
-142.204117
-70.294716
-73.888344
-105.651016
-117.552429
-71.620125
-77.578339
-58.585678
-126.321625
-100.423996
-142.517517
-156.965363
-125.303215
-70.627754
-65.752510
-63.245384
-50.932560
-62.331543
-64.406715
-71.380432
-42.775524
-101.650642
-134.816544
-151.724182
-63.346455
-66.565132
-148.537949
-116.539673
-52.745041
-91.123611
-134.653366
-56.749012
-54.487644
-71.757469
-65.032440
-112.260223
-46.475670
-110.343224
-98.994980
-60.612747
-114.547974
-39.731144
-69.114113
-64.042175
-69.261734
-79.590042
-94.796165
-65.178650
-139.511917
-65.110916
-60.682007
-120.553185
-149.291519
-57.532867
-86.566139
-149.161209
-101.826492
-87.190430
-64.635208
-142.829391
-60.197643
-133.790375
-150.559113
-63.039597
-173.492584
-77.160004
-76.497559
-70.691628
-122.870888
-63.522053
-65.461891
-80.579597
-62.431793
-77.425446
-144.811188
-118.886482
-110.181007
-95.519547
-111.364433
-153.257217
-59.322239
-71.145187
-161.973175
-84.216576
-124.200142
-97.171509
-66.179314
-165.527191
-61.876762
-117.370773
-64.597725
-75.479309
-93.372192
-136.287842
-46.492332
-69.000725
-92.280594
-54.465240
-82.519005
-67.186302
-53.797661
-70.349869
-60.549229
-93.304947
-137.651138
-56.209400
-72.493927
-58.963634
-58.651390
-67.488838
-56.064816
-54.441902
-91.944450
88.656219
-34.399670
-138.201859
-107.163223
-61.469833
-115.138145
-66.296272
-52.799072
-63.555889
-149.571014
-54.789078
-141.773849
-69.310654
-72.243332
-53.710110
-122.098259
-73.280357
-55.322872
-148.774048
-134.729385
-116.337730
-50.557571
-59.909088
-127.849525
-71.192398
-75.751572
-113.721848
-68.592865
-76.382874
-89.477730
-53.061333
-55.038151
-51.517696
-90.342201
-81.285172
-87.683128
-64.539368
-66.798546
-159.851349
-156.333542
-145.380936
-136.131516
-72.186562
-76.446083
-77.673325
-68.274277
-96.898575
-89.251251
-87.522179
-65.915512
-61.120804
-109.026138
-51.993053
-33.786350
-73.095474
-63.567432
-61.005505
-50.451614
-59.442566
-70.391510
-94.488083
-59.312508
-77.619667
-111.731522
-77.272263
-104.487427
-113.596725
-42.848774
-69.984612
-115.870338
-67.004890
-57.130020
-161.333099
-65.573654
-77.438034
-63.016079
-70.746109
-17.638435
-42.515049
-65.300865
-85.624588
-89.065567
-93.188683
-100.946861
-72.228798
-61.793388
-139.775665
-69.423080
-110.651917
-48.276894
-74.284256
-76.200882
-105.632240
-115.079094
-148.842117
-71.353249
-60.182091
-105.045425
-54.362156
-116.852196
-70.419106
-108.290436
-136.820755
-106.056587
-126.763458
-87.885582
-135.726334
-64.311897
-119.506912
84.361671
-174.535736
-161.475647
-87.869247
-55.682739
-54.701275
-75.473099
-55.735401
-102.464409
-46.869720
-143.565872
-85.122169
-62.234562
-51.651318
-156.672073
-111.177986
-96.638794
-98.964180
-96.316246
-76.804581
-148.939621
-118.724884
-99.436638
-95.243233
-104.421089
-106.420052
-68.542778
-49.915382
-130.565704
-58.875355
-150.715027
-67.358040
-72.076988
-66.258163
-54.328850
-64.202248
-143.508560
-63.652973
-56.389347
-67.426582
-77.693802
-80.099968
-49.857944
-56.057774
-153.157181
-59.103699
-52.904068
-67.582848
-81.475235
-62.773819
-128.180359
-89.614044
-64.893021
-31.299225
-81.284477
-119.900276
-77.351837
-124.595222
-67.589096
-105.812935
-59.906139
-125.600967
-72.654137
-60.579430
-45.805573
-135.488953
-70.196129
-60.654469
-61.327171
-49.012093
-71.211472
-106.980301
-51.964970
-49.043171
-59.005215
-84.246185
-96.345932
-66.604942
-136.652893
-100.825882
-120.264191
-68.381554
-75.396431
-79.319435
-48.370998
-90.714554
-62.833775
-68.653496
-99.494987
-113.457939
-42.646111
-152.891800
-81.579048
-158.148117
-58.759457
-86.796272
-62.672787
-142.962570
-103.305031
-64.888077
-87.575844
-19.317623
-33.333515
-67.209686
-135.395004
-74.726814
-64.490410
-71.863907
-63.018654
-59.788025
-66.230621
-62.032688
-59.470036
-156.732941
-94.835373
-89.114990
-111.589516
-59.559616
-58.952587
-92.394028
-160.688095
-50.358135
-58.314575
-30.874048
-59.357433
-145.757294
-102.938225
-141.808121
-63.427223
-85.145096
-96.770912
-158.963623
-101.217087
-58.762035
-102.503967
-59.427547
-77.987411
-58.259502
-95.854721
-99.451660
-73.668518
-53.730850
-76.193298
-56.249794
-73.374023
-156.260239
-61.093456
-100.929085
-80.998352
-135.625031
-52.539352
-67.392365
-125.078789
-142.214462
-106.970451
-65.053566
-118.613739
-160.239639
-32.334858
-101.479408
-167.365646
-62.891239
-77.109871
-60.805988
-84.046043
-62.279465
-135.388428
-61.821861
-81.386627
-54.696232
-45.931664
-94.071411
-97.095573
-61.209019
-149.674515
-56.551247
-91.662758
-139.947021
-134.060608
-49.452713
-52.739292
-35.263535
-82.529800
-121.132019
-22.180819
-69.394073
-57.145271
-166.820633
-157.607590
-37.599216
-58.028164
-51.825886
-47.709118
-131.326416
-46.651783
-71.558502
-88.626488
-112.308586
-69.172997
-68.876900
-118.170586
-46.809544
-94.000648
-68.414307
-67.390335
-75.345261
-141.212646
-153.177948
-55.947258
-50.338840
-62.838490
-132.342270
-162.089813
-160.316498
-63.289330
-139.063293
-63.956509
-67.495628
-79.257256
-77.200043
-67.015656
-92.750275
-151.973236
-97.146675
-92.399452
-59.231445
-127.126358
-74.293770
-64.814133
-68.376144
-121.445999
-55.323105
-152.155945
-61.968452
-149.423355
-95.486633
-111.877533
-124.194870
-54.677650
-75.412453
-110.709236
-156.786102
-65.165817
-82.640778
-124.040283
-158.810730
-49.704952
-79.825264
-64.725151
-125.723557
-83.109314
-44.880547
-58.941353
-52.132038
-58.267574
-104.039742
-54.566906
-52.789753
-49.443542
-104.860756
-68.309402
-66.128777
-57.334641
-154.948044
-92.649841
-166.122314
-62.210083
-41.282154
-92.317551
-140.413956
-68.394974
-64.760208
-62.809631
-116.186852
-56.303223
-151.580338
-135.497101
-153.905853
-64.443932
-84.265305
-97.798622
-56.496223
-56.568024
-74.556122
-50.336773
-85.647110
-157.045624
-42.675278
-134.452820
-36.094128
-59.220249
-66.536736
-77.139267
-140.942123
-89.768059
-138.628601
-101.892876
-61.987186
-95.463455
-79.184639
-68.446190
-142.877396
-81.007759
-53.392971
-55.717915
-87.287445
-66.236191
-130.402252
-68.994133
-101.575348
-73.740211
-63.747417
-99.860306
-87.666748
-97.550156
-162.619415
-87.803238
-55.909489
-88.603394
-33.132156
-89.781563
-65.809608
-89.799995
-77.997414
-58.697098
-60.791801
-93.674019
-55.071117
-62.694897
-82.976364
-63.814869
-98.114540
-143.033203
-67.722855
-91.971703
-149.073227
-45.880863
-54.027187
-114.353996
-48.903675
-63.543495
-59.745697
-160.446335
-127.106056
-76.970139
-152.628433
-86.599060
-124.325912
64.649323
69.198914
105.111275
55.721481
59.725075
12.274767
-74.572632
-53.399391
-84.824646
-106.461914
-96.232361
72.799309
35.999771
58.340179
55.056931
66.931030
67.818085
90.679642
56.766277
106.351013
42.712254
60.667061
57.707253
74.018196
66.136070
69.972717
56.120808
50.253296
91.593506
63.583042
50.734707
2.680879
-129.359680
-69.850281
-46.535507
-92.225288
-56.323906
-149.937866
-137.174988
-79.087151
-119.457008
-61.558388
-125.062065
-67.549416
-71.370979
-148.290558
-71.502518
-67.285378
-55.393917
-104.921730
-60.281921
-156.402344
-73.444656
-46.063683
-61.802090
-158.786118
-57.539322
-106.826263
-97.069664
-88.019028
-70.771919
-105.166466
-60.583664
-119.051064
-94.774109
-88.714622
92.405563
-84.302704
-59.502270
-91.935783
-66.355553
-145.459778
-69.119896
-111.010086
-71.936852
-68.212662
-49.433758
-35.261440
-61.303547
-109.581947
-62.527065
-15.983166
162.331970
-103.781921
-70.516266
-101.903221
-90.464401
-65.593513
-92.851242
-111.338074
-115.441788
-62.794987
-63.823345
-144.246613
-111.203819
-82.243042
-49.430630
-82.667671
-140.414810
-160.653534
-96.624374
-112.522713
-86.844101
-101.138870
-113.117523
-170.492950
-54.009869
-60.114212
-38.837891
-66.116165
-75.513161
-72.203964
-61.194080
-61.622345
-93.134331
-30.466846
-56.531902
-111.681396
-65.034592
-103.353500
-65.997055
-144.813583
-83.291779
-112.327713
-86.853401
-70.205536
-76.027290
-66.749237
-55.856411
-30.094744
-69.439781
-84.756485
-110.729370
-151.034256
-95.862999
-77.468071
-96.607552
-58.686348
-71.652603
-65.631424
-96.491615
-111.085228
-141.999863
-143.714386
-77.254074
-94.285721
-50.776749
-128.818481
-134.590790
-157.389481
-136.539093
-91.075523
-61.846088
-48.092510
-97.780907
-60.405437
-64.819656
-60.684685
-56.289246
-102.697304
-138.363724
-98.994354
-73.445221
-96.897621
-163.993134
-78.465195
-60.888020
-49.050861
-60.431080
-45.750454
-83.654343
-52.523857
-58.898056
-80.702423
-156.000793
-70.690643
-62.346508
-96.085388
-73.535789
-45.087894
-68.879898
-78.413948
-59.947289
-115.634628
-71.194374
-161.517624
-61.520138
-60.628593
-61.935825
-60.928848
-61.216080
-62.592014
-56.268246
-69.042152
-63.786156
-67.652603
-84.833687
-59.481998
-32.617844
-73.448898
-153.118774
-175.453430
-146.559952
-129.216736
-106.069794
-71.828865
-93.649216
-59.730869
-96.435402
-108.216171
-47.945377
-97.438034
-141.975006
-104.218330
-78.295135
-65.692848
-141.588181
-82.490402
-60.109379
-77.002281
-161.185791
-136.921768
-57.630642
-75.124832
-45.344833
-56.760319
-136.542633
-64.885117
-148.741028
-155.013351
-161.471756
-69.041237
-52.626568
-47.922470
-136.024536
-100.989983
-80.204529
-60.407883
-110.289001
-103.470108
-63.734158
-112.416565
-79.860252
-156.150940
-106.395103
-143.901016
-44.065842
-101.873268
-56.813622
-127.098503
-116.770927
-107.813309
-61.976875
-67.406601
-58.911507
-54.699104
-87.473740
-160.960144
-86.895004
-95.283707
-107.042076
-63.813690
-88.601151
-111.398781
-118.240540
-81.281540
-137.588638
-79.117622
-40.241528
-144.169250
-140.563522
-72.469696
-73.045792
-83.550728
-97.963211
-64.025940
-132.801636
-139.262405
-55.641212
-136.087448
-66.670471
-89.251335
-61.523945
-73.871002
-60.895260
-51.757149
-149.251434
-59.600994
-42.322552
-31.610649
-130.693542
-55.399715
-74.987305
-143.985291
-144.452881
-88.250389
-125.331741
-55.942417
-142.961197
-99.196098
-61.396145
-72.573967
-60.139442
-98.474861
-178.617035
-124.435013
-158.071472
-164.083359
-117.016365
-46.619747
47.962349
80.313919
81.226753
-58.250034
-134.974930
-54.280994
-53.833607
-113.772675
-58.270145
-55.725582
-107.575211
-58.916927
-60.621723
-66.670853
-144.479141
-62.503304
-50.585800
-147.648849
-158.974167
-86.463364
-109.386017
-135.794708
-47.963875
-98.252068
-57.846985
-63.590984
-56.461952
-30.533266
-62.685902
-41.848480
-77.623428
-99.149971
-65.845581
-65.001991
-128.476059
-57.945286
-59.688740
-56.299530
-33.134129
-66.699585
-64.588219
-142.571762
-92.730354
-58.103500
-156.023834
-139.668610
-49.609928
-77.157913
-123.258354
-127.148811
-153.678406
-90.200897
-146.815399
-49.632095
-51.627922
-60.177677
-97.670166
-59.237709
-94.545044
-162.988449
-71.714996
-81.874512
-68.357239
-95.272415
-56.735229
-69.627518
-91.930367
-67.385361
-65.265442
-112.086472
-163.398987
-69.176888
-119.303772
-67.954506
-122.506973
-111.388039
-81.738525
-75.868248
-102.681633
-84.390800
-148.621964
-72.605354
-120.830742
-99.512550
-99.021461
-108.076363
-54.018864
-72.312042
-62.066807
-109.661171
-139.825500
-47.380619
-67.649826
-127.049011
-164.877914
-55.905540
-94.585266
-112.707878
-113.113190
-87.961212
-155.037048
-112.134384
-110.913971
-57.928253
-37.887859
-58.367023
-101.864441
-55.078583
-88.465157
-91.156906
-63.598778
-134.481125
-75.571777
-111.068123
-133.971786
-79.144440
-58.342476
-60.044369
-87.141434
-131.802155
-62.726124
-98.512642
-93.598907
-90.938538
-86.604263
-154.567535
-57.769955
-57.862312
-110.039940
-67.741005
-44.015762
-64.873383
-96.572083
-61.595352
-142.175812
-55.548397
-65.693451
-69.899452
-157.673508
-59.956184
-63.777695
-56.377056
-99.736542
-65.713478
-57.383762
-80.055687
-105.982338
-64.327682
-137.554825
-62.329002
-87.649094
-144.301834
-126.700523
-175.538483
-116.786911
-63.748188
-111.275383
-139.474075
-112.530785
-67.773117
-111.571724
-123.876427
-76.556824
-68.236801
-50.449955
-89.008629
-14.487378
-60.068737
-146.671753
-58.434772
-66.606316
-111.009071
-81.715355
-96.280396
-55.851421
-60.130211
-58.764992
-68.991890
-82.575958
-109.205635
-56.887867
-113.547028
-104.952560
-55.498657
-75.530159
-66.258064
-63.956261
-56.609570
-65.371315
-121.041885
-160.671463
-79.648186
-176.212692
-72.695160
-64.963684
-76.762665
-60.415863
-67.973061
-120.686539
-60.725254
-44.941090
-57.755886
-65.278183
-93.901505
-55.668736
-119.624298
-103.347038
-125.778458
-125.536110
-111.514137
-57.119678
-143.033463
-75.410484
-47.271099
-66.120621
-57.653187
-92.610916
-93.088455
-92.404015
-53.374100
-60.136692
-167.879944
-63.781292
-54.417480
-126.447189
-103.530594
-115.260735
-64.499603
-99.052452
-161.782471
-103.800797
-99.775040
-56.592892
-51.054333
-127.695900
-90.757607
-46.121975
-133.476425
-58.816647
-48.374203
-122.982315
-58.395432
-115.135262
-109.873482
-71.187469
-72.478439
-112.473495
-84.850937
-54.206402
-165.713638
-106.853195
-132.286163
-84.587448
-147.657516
-56.311138
-60.511936
-134.916412
-106.737617
-108.425529
-110.206009
-69.615646
-46.596859
-116.185844
-64.664566
-72.239098
-60.152210
-97.356979
-55.718426
-61.746376
-63.175285
-44.575344
49.344482
82.823158
68.637978
53.769154
47.208862
38.582153
73.261642
78.245773
-89.547134
-62.651581
-61.798149
-53.930801
-149.381805
-136.128677
-133.942520
-72.830673
-47.685074
-62.466652
-110.706497
-41.906086
-115.084557
-63.466949
-53.143829
-63.672661
-47.564999
-128.127151
-98.935165
-52.240761
-149.344421
-58.157146
-85.162651
-155.758774
-133.263901
-61.330055
-154.784988
-83.948303
-61.644550
-50.352489
-66.986122
-160.773438
-90.180695
-61.848965
175.402832
-63.281933
-106.654320
-131.323654
-154.232239
-106.033997
-163.238968
-87.042206
-97.941422
-98.157333
-144.543472
-26.825081
-61.331463
-51.866703
-60.418079
-68.100342
-81.077980
-55.332962
-111.375610
-57.028469
-34.614727
-74.500793
-59.526112
-55.375309
-99.005112
-57.785267
-159.643448
-118.612488
-68.395226
-61.604969
-142.783401
-61.927464
-69.339569
-75.034546
-46.073963
-78.201797
-110.609756
-63.207085
-123.077431
-92.571045
-63.231110
-74.156921
-70.261902
-64.862930
-55.806896
-163.839417
-103.276237
-108.525604
-53.859234
1.225571
-96.682220
-92.239189
-156.914642
-91.338783
-19.615421
-58.366592
-104.541000
-59.339527
-52.835541
-97.273949
-154.377151
-103.020378
-71.883858
-136.765366
-68.958191
-97.418556
-152.702744
-115.695938
-61.393890
-106.642883
-59.778282
-71.475891
-160.283646
-87.741066
-164.142853
-60.929298
-68.968948
-58.415039
-159.286011
-78.934608
-123.084717
-56.744003
-68.844086
-49.641792
-27.171762
-39.916615
-116.859558
-53.014744
-118.995277
-152.507904
-87.031570
-123.127922
-71.814354
-118.394768
-138.272995
-101.970039
-62.713207
-49.768913
-44.939293
-71.055496
-50.663036
-67.574570
-56.306152
-54.640564
-63.849541
-106.483070
-118.363617
-172.344849
-89.260735
-75.799881
-87.044479
-59.205170
-56.015697
-159.693619
-62.221401
-59.284569
-58.961639
-155.628372
-118.059509
-175.230362
-153.654953
-75.164917
-59.260098
-65.249466
-69.692574
-63.729713
-53.554810
-40.438694
-74.027626
-102.320656
-58.529488
-160.153549
-31.356344
-125.919434
-70.811829
-135.879532
-54.732815
-74.662628
-122.407417
-50.991390
-147.123337
-64.707870
-70.983376
-117.114136
-80.088486
-61.600845
-78.123993
-58.144768
-152.007248
-151.662109
-58.191120
-112.542938
-48.526909
-66.568352
-75.816566
-69.586777
-109.993782
-62.454796
-143.338608
-97.489067
-61.467678
-112.175987
-49.761250
-92.260368
-99.912727
-76.977097
-59.727882
-72.182701
-137.970200
-67.507233
-134.665833
-73.565186
-56.880444
-58.378479
-84.158539
-86.651451
-60.761059
-73.802422
-144.914139
-141.504013
-103.927711
-134.118881
-59.889343
-91.390388
-83.794899
-74.030518
-141.749741
-141.969620
-61.427563
-58.912235
-74.722977
-68.868370
-57.161194
-106.787697
-82.312424
-60.179375
-60.391312
-62.643089
-56.214466
-69.725632
-152.214828
-58.573875
-128.263916
61.526340
56.203323
42.159218
50.836613
62.368488
-51.286942
-58.508072
-66.352592
-131.533554
-55.232819
-58.761959
-155.554825
-129.470108
-94.654594
-144.285645
-111.345512
-81.142715
-56.125313
-93.817711
-77.992767
-59.412136
-79.761688
-56.728752
-58.886848
-72.259766
-115.494904
-144.574707
-141.814163
-166.500977
-99.174576
-112.647247
-65.430664
-91.439743
-109.287704
-63.940990
-69.361908
-123.139122
-158.647263
-59.265816
-71.735397
85.845284
74.740639
-132.059433
-65.195137
-155.174164
-89.471741
-126.212807
-62.481365
-65.750648
-111.511612
-79.180336
-124.063972
-66.617638
-57.586750
-64.893005
-52.529884
-120.828133
-149.047195
-65.992035
-68.172409
-143.996292
-160.849808
-50.949585
-143.613464
-74.349350
-74.667671
178.618881
-68.352028
-119.337753
-59.753880
-86.151726
-132.116745
-157.505478
-69.523865
-69.834579
-111.223808
-52.911369
-123.681152
-59.785133
-151.364548
-134.365143
-59.295238
-57.328205
-59.050240
-60.176189
-65.623756
-71.120842
-153.307007
-143.541367
-98.065727
-129.799026
-92.980423
-59.675579
-58.195400
-155.590057
-55.242565
-58.957649
-64.994858
-61.990437
-163.920135
-99.290253
-52.136978
-53.748726
-54.508099
-121.903915
-57.463142
-83.450150
-104.056183
-50.169041
-54.489582
-80.045471
-55.718586
-65.539215
-67.974586
-55.301254
-65.338966
-91.955757
-57.026829
-51.008629
-57.277504
-142.735977
-53.329063
-150.966858
-35.165340
-47.067104
-57.972633
-123.930473
-133.149628
-109.604889
-124.694603
-71.490715
-55.286110
-78.759117
-51.807224
-59.463028
-50.225967
-56.862427
-179.035507
-54.819553
-52.295582
-116.480042
-47.791969
-82.845970
-68.850693
-66.230766
-57.003784
-55.557224
-135.439484
-56.397469
-127.029411
-109.729240
-137.733032
-102.631073
-120.088722
-63.019897
-63.143974
-78.610252
-104.631104
-61.511990
-105.923920
-62.844082
-40.148556
-59.045670
-64.464470
-74.889206
-88.190903
-145.626053
-55.316360
-100.254791
-81.323494
-91.904594
-113.823662
-108.673523
-78.074760
-61.148125
-103.095802
-89.818420
-82.684998
-69.838821
-68.549713
-96.510788
-144.239899
-86.672508
-56.682564
-33.276890
-88.435600
-65.977821
-81.970901
-71.921463
-54.393536
-87.609543
-156.505905
-82.534943
-144.585571
-161.781494
-138.724579
-64.346092
-84.743217
-86.021141
-92.937378
-72.672920
-57.123268
-64.268341
-59.134907
-37.137867
-84.664803
-90.869522
-74.784088
-97.292450
-41.740803
-69.148056
-153.875977
-112.466553
-49.292744
-64.350082
-147.388214
-75.034554
-59.821259
-120.787872
-129.979843
-153.582657
-33.659416
-82.325287
-51.755909
-143.931961
-53.740280
-53.426029
-87.024620
-45.112995
-156.263016
-40.284676
-55.659416
-71.386536
-100.521622
-62.454906
-60.633198
-61.018017
-56.255024
-72.470291
-62.351742
-87.551353
-98.801430
-134.667862
-93.401031
-99.065697
-126.973595
-148.410248
-40.568649
-59.162590
-70.122757
-141.239044
-77.937622
-142.018524
-145.319473
-58.757874
-60.577572
-128.619904
-71.346802
-54.012756
-84.853813
-41.451077
-74.810440
-41.772453
-41.719200
-58.551342
-68.137115
-42.641365
-96.808769
-71.192139
-67.205765
-36.625362
-99.382034
-61.237381
-174.042831
-69.339912
-57.662354
-128.984451
-60.151340
-88.947746
-61.869251
-84.463242
-57.871841
-97.643074
-50.702454
-52.756748
-90.105484
-74.021667
-57.695507
-57.643372
-127.141502
-63.657524
-62.181423
-102.544891
-111.026276
-69.293198
-89.970757
-74.374557
-72.881531
-155.791382
-54.729763
-67.328316
-63.744022
-60.262566
-57.829418
-67.518951
-57.965427
-59.520397
-112.395760
-92.478050
-160.419220
-142.237869
-112.928253
-85.070984
-69.620514
-90.572624
-77.725182
-52.076786
-58.761513
-145.046188
-78.826347
-64.727913
-37.354378
-89.255432
-59.637253
-131.075562
-65.659920
-58.028374
-93.099136
-60.933220
-152.338638
-79.872162
-69.293510
-89.535538
-78.738304
-62.887829
-64.463509
-112.839828
-74.186562
-126.931519
-89.754135
-65.954514
-153.098389
-163.424942
-58.397423
-75.129044
-53.881184
-80.637192
-59.912148
-71.057770
-64.209396
-61.660362
-72.060440
-148.948624
-131.100342
-65.768944
-92.164162
-61.819252
-58.562775
-61.660213
-133.850922
-57.008709
-103.747536
-48.206207
-63.925766
-47.123058
-87.830971
-103.117523
-43.971134
-50.422234
-66.340576
-154.183777
-59.582150
-92.498001
-94.875237
-56.934341
-62.212849
-79.964287
-82.306114
-104.811104
-67.787041
-53.513111
-58.511749
-113.837105
-127.391518
-100.081802
-62.309887
-166.236176
-96.413269
-57.574863
-58.422615
-158.673080
-111.962280
-57.158672
-50.143944
-99.571632
-107.486679
-110.116844
-88.856163
-58.523235
-91.184700
-46.114967
-107.614006
-68.617470
-88.468758
-123.347061
-108.608780
-98.359474
-75.158936
-92.633339
-96.432938
-146.813171
-80.945450
-113.235367
-99.909218
-94.116455
-65.102417
-104.719673
-46.904190
60.903297
60.073418
55.800068
53.863884
78.218994
-64.864510
-82.325447
-124.052269
-54.660244
-152.545212
-69.132980
-55.497066
-71.253174
-106.810616
-86.631508
-145.330688
-46.053238
-78.601128
-106.157745
-56.357800
-92.992775
-68.783417
-65.923843
-31.332996
-58.958073
-55.724346
-63.715401
-67.119392
-122.892746
-59.007435
-82.845589
-78.031769
-50.308529
-80.986549
-84.403091
-60.633579
-128.731979
-119.728714
-77.575027
-72.909996
-132.266769
-65.700638
-50.964966
-49.685329
-64.508118
-57.901321
-80.025070
-69.559814
-58.600460
-56.677536
-37.037247
-83.122658
-68.652084
-61.440750
-69.647316
-140.960373
-52.127647
-74.214096
-78.537949
-65.399826
-128.745224
-68.493156
-46.435856
-59.292782
-62.748322
-60.133530
-30.264006
-105.651367
-65.024231
-84.218803
-66.508774
68.863792
78.357430
59.367611
37.491100
38.953331
-122.940804
-65.529900
-120.667938
-99.592873
-59.621284
-80.139610
-162.788651
-122.659851
-139.272217
-65.612907
-63.207989
-89.889183
-69.338905
-41.823715
-50.599678
-95.263954
-59.301659
-65.760834
-88.339432
-54.071259
-59.963531
-65.107002
-65.839859
-60.739033
-121.685715
-82.193420
-103.455040
-57.454189
-141.829620
-75.698219
-105.441887
-127.262276
-65.539688
-119.969864
-116.636360
-81.311272
-93.047577
-68.097313
-33.712910
-67.006805
-69.397072
-57.166851
-95.674637
-89.238480
-89.447075
-67.495964
-62.758198
-77.754669
-72.774475
-69.286217
-76.798531
-58.215824
49.404369
77.743317
79.389252
39.227531
49.986404
75.613152
65.832016
78.261047
49.390301
56.059910
62.201916
59.547142
60.614891
34.732864
53.180984
33.151428
50.780151
75.624466
48.880009
87.815155
59.438023
47.677055
39.398186
66.312012
68.816154
47.970100
61.796803
77.398903
51.224487
41.973503
62.261570
67.668564
-60.922047
-83.083885
-78.738228
-103.429115
-104.389519
-116.039078
-79.688522
-112.930664
-63.332039
-81.581718
-155.686325
-145.302048
-115.564789
-77.976471
-105.564751
-106.472122
-102.427574
-105.898232
-54.918442
-105.443810
-94.910149
-100.285995
-63.154884
-64.166779
-125.852264
-90.822212
-82.249191
-153.753632
-72.509438
-68.168549
-104.447845
-61.806152
-135.775818
-165.663010
-96.983643
-75.137489
-69.020523
-152.980240
-32.540211
-64.306183
-121.133057
-103.646606
-66.671082
-53.305302
-67.415001
-136.187302
-59.370564
-80.243607
-65.079887
-73.617233
-64.213074
-146.149109
-89.908897
-103.745735
-107.548424
-66.678535
-111.270500
-96.483795
-65.986649
-53.280724
-75.110130
-70.655357
-81.161224
-85.808311
-65.825356
-97.722816
-62.893524
-61.424503
-58.360294
-91.398537
-153.233200
-63.743599
-134.416504
-56.769699
-78.261681
-68.085762
-119.858719
-77.464752
-58.461170
-70.596504
-96.906319
-108.608841
-73.314575
-79.976082
-130.226044
-127.012497
-97.644493
-161.166412
-90.822273
-83.106606
-55.042873
-59.371155
-136.559540
-79.509605
-65.799713
-102.387039
-101.581589
-82.416702
-62.263702
53.544556
-81.549530
-58.573772
-68.166779
-74.435776
-59.547138
-59.730061
-121.065887
-94.299866
-63.486099
-58.283279
-47.730881
-61.801708
-96.977303
-65.148651
-28.344776
-63.012070
-61.385521
-56.201599
-64.723434
-70.303497
-56.190346
-63.398975
-64.463852
-73.212578
-65.222542
-154.316895
-133.193237
-150.992111
-56.343380
-126.107430
-71.053894
-132.867203
-80.265083
-101.609268
-77.352150
-66.656685
-109.022438
-104.921974
-60.132805
-107.581734
-66.590637
-77.398788
-151.309952
-45.815693
-85.232368
-64.958496
-146.796173
-66.762810
-84.262215
-98.197212
-112.948318
-27.287376
-61.776489
-106.876060
-56.444550
-52.159245
-82.591347
-76.804459
-53.093151
-75.458321
-81.582329
-56.835762
-47.224873
-62.800705
-59.970184
-122.506973
-147.709991
-158.308884
-110.510376
-77.809357
-85.161209
-86.827461
-57.813675
-149.047089
-67.860435
-43.345951
-69.983368
-88.021690
-124.762909
-85.271744
-104.428749
-88.375999
-99.224396
-56.453663
-66.026039
-85.640747
-58.831734
-50.239159
-79.032585
-74.734734
-56.755257
-52.848152
-174.031769
-34.082809
-128.530884
-87.541664
-61.752392
-75.941330
-144.748428
-64.460587
-50.655823
-69.121628
-119.009483
-67.554436
-93.351456
-60.500404
-55.605354
-65.002541
-60.179127
-67.372421
-169.009796
-69.413078
-68.479355
-138.670792
-107.534714
-57.164436
-57.519608
-66.896423
-74.223167
-66.467827
-145.915955
-109.551659
-69.981941
-64.262238
-62.511665
-68.707565
-51.930428
-146.913925
-156.572372
-145.355072
-121.876198
-42.687111
-154.242508
-140.667267
-67.005630
-155.049973
-26.676235
-93.006065
-120.280746
-54.548588
-71.354637
-25.462748
-55.091537
-61.782139
-67.911438
-70.289703
-68.631058
-56.640064
-158.130707
-147.411835
-137.327438
-65.772980
-58.470692
-65.022881
-55.422054
-79.355087
-83.988091
-36.527035
-74.602570
-149.072220
-66.771103
-64.364792
-137.061234
-117.355843
-52.798012
-88.382355
-152.397324
-90.042572
-57.732548
-62.620358
-72.917130
-39.111111
-83.740952
-79.365562
-63.117500
-58.365658
-44.099022
-71.640869
74.603287
50.963318
32.301849
-61.415516
-84.528328
-109.374855
-81.915726
-105.050346
-62.249352
-60.756989
-59.119049
-113.749496
-88.839470
-69.008018
-67.225914
-134.985306
59.728989
44.077744
65.177841
40.752056
44.310974
55.918407
67.076332
44.469303
-50.113270
-61.918907
-43.851719
-146.100632
-74.512085
-146.470093
-65.937630
-60.320908
-47.071121
-35.002811
-80.721367
-94.829445
-76.415207
-61.492435
-54.206661
-97.019417
-42.349686
-59.511238
-115.207230
-58.326405
-81.971779
-61.485394
-78.152290
-102.006126
-113.489410
-89.469513
-145.362015
-111.805405
-61.259048
-65.120705
-71.734329
-91.358086
-54.208778
-65.630615
-71.538292
-83.618874
-163.721054
-80.956169
-119.694740
-60.000477
-170.818680
-142.740051
-86.342628
-71.511597
-85.377083
-75.209641
-66.039108
-94.070175
-33.827328
-62.228168
-85.102242
-73.206512
-79.534744
-134.419037
-70.183647
-89.541946
-78.674820
-55.278336
-54.850021
-61.590694
-116.999001
-89.111786
-61.080643
-60.859406
-91.851555
-136.629517
-65.764610
-90.515762
-87.950928
-151.696381
-151.568939
-174.430420
-50.997532
-141.413986
-61.766968
-151.359314
-92.111069
-64.226570
-82.767212
-48.628448
-73.283714
-78.650078
-71.175949
-143.872467
-70.899559
-61.529617
-105.930794
-160.050980
-67.197899
-89.493294
-80.311440
-96.498543
-58.093987
-68.927719
-49.574459
-61.305138
-146.560425
-44.214478
-52.365524
-56.948090
-92.543510
-84.064255
-71.990501
-63.473961
-32.778080
-84.863190
-140.076843
-131.981842
-102.641678
-110.118904
-63.953529
-85.669853
-73.476158
-87.930542
-104.701019
-78.840942
-103.784233
-73.087654
-88.046730
-59.983006
-163.831970
-57.374065
-55.008850
-60.185528
-56.807941
-67.213486
-64.773354
-164.505600
-77.113266
-110.664986
-102.092995
-91.884712
-93.969139
-87.750969
-92.913887
-88.122337
-106.207176
-68.696381
-130.527878
-167.003220
-59.061195
-57.417004
-63.814972
-62.055504
-58.546768
-59.650826
-99.792252
-78.624123
-67.805672
-160.284698
-79.067909
-69.160133
-71.158943
-58.015965
-52.035793
-150.725113
-89.725708
-95.139084
-53.270000
-96.737801
-48.791626
-58.365246
-71.205902
-31.699715
-27.546270
-54.740974
-65.316582
-124.394241
-138.996643
-55.231480
-59.902756
-94.477425
-76.272896
-98.748085
-44.294075
-126.159172
-99.608994
-66.636284
-104.442291
-150.617401
-87.837631
-122.147133
-124.639717
-150.633209
-60.092617
-109.041809
-126.185974
-127.528969
-116.125343
-90.941612
-66.965599
-67.382690
-57.700840
-80.236969
53.540157
50.388840
55.998257
84.206573
89.968727
65.266029
62.034542
36.075764
68.168633
63.640408
-156.651688
-63.444511
-42.755863
-84.090309
-61.993114
-57.990395
-62.505741
-61.995239
-144.850952
-59.866695
-74.563812
50.437206
49.110985
83.536377
64.433525
62.355034
89.380341
65.898064
-63.292961
-63.389889
-55.195812
-80.134109
-85.661842
-117.630089
-82.059479
-68.060097
-106.606819
-89.586220
-80.104675
-60.514641
-52.681534
-81.943619
-71.027519
-110.701775
-75.313461
-105.150398
-62.623024
-139.132172
-136.262238
-87.706764
-146.775513
-109.952019
-69.329926
-88.488777
-100.061661
-84.852196
-66.669624
-54.902702
-68.593575
-72.882561
-126.337059
-131.970444
-61.609886
-56.919991
-86.228745
-130.910110
-53.099152
-69.572632
-90.890282
-66.365601
-84.523453
-70.335930
-113.991730
-165.877945
-54.230267
-120.973587
-60.713837
-65.793587
-62.881599
-98.932205
-77.120300
-81.302727
-105.299911
-41.388470
-56.392307
-61.666412
-121.962662
-67.817665
-32.508472
-117.599693
-152.437134
-118.339798
-28.226137
-144.388794
-79.099350
-99.085823
-67.501648
-126.318069
-110.176712
-74.371170
-90.756172
-92.219368
-119.639839
-68.181282
-56.724674
-57.371231
-101.774162
-66.225166
-64.023979
-62.584530
-72.245392
-89.061310
-85.072533
-141.689560
-67.703911
-49.758827
-149.224213
-62.984776
-146.177048
-86.790573
-165.135941
-77.097588
-67.146500
-136.371613
-64.563240
-31.617283
-66.980087
-61.029976
-76.344681
-96.788620
-65.877251
-93.778397
-72.434669
-79.609749
-125.406311
-53.703331
-72.592178
-131.897278
-49.010567
-110.934250
-70.018036
-128.048004
-70.927658
-49.622471
-73.210785
-55.166931
-69.422226
-50.143120
-101.923691
-58.282909
-39.117641
-112.520630
-75.485504
-42.559765
-59.752644
-66.687889
-141.865646
-73.183502
-65.862572
-128.361908
-158.177231
-77.651367
-80.521912
-70.501671
-39.331161
-69.785118
-78.117966
-55.696857
-41.509750
-79.445518
-105.430412
-51.737869
-98.908379
-112.272911
-144.013840
-110.594185
-107.488182
-79.667976
-104.496796
-104.834671
-98.259605
-57.643768
-65.012329
-74.206024
-101.251671
-79.839333
-89.511642
-79.846008
-115.654015
-106.409042
-61.066021
-83.424103
-107.713036
-82.478600
-153.161102
-58.004826
-106.500122
-98.316704
-111.573196
-65.062469
-102.486382
-90.490913
-67.282806
-97.405060
-108.962952
-97.075958
-110.729446
-111.867523
-142.055313
-53.782219
-61.255962
-42.936905
-153.998413
-73.963913
-59.276005
-159.585251
-63.017097
-50.604904
-84.948044
-150.350983
-57.698902
-55.905380
-57.507793
-81.017471
-149.011658
-87.632736
-120.760582
-115.272194
-149.265167
-76.180283
-62.471119
-86.905807
-65.710777
-120.143623
-102.246407
-74.835594
-65.433052
-61.415035
-68.516151
-139.924210
-62.604198
-78.037621
-50.225079
-67.670204
-147.471771
-94.160446
-79.747032
-77.645752
-61.411171
-117.958168
-94.436905
-108.675995
-82.594223
-92.856003
-90.757385
-100.328964
-63.435154
-138.563248
-83.714302
-64.068604
-47.446316
-60.498581
-82.268990
-49.081093
-60.311375
-61.333565
-98.243805
-72.134918
-59.197876
-112.820023
-101.541733
-71.175453
-89.045647
-89.283104
-76.189117
-62.797684
-96.139877
-105.227844
-67.016861
-95.085396
-89.218300
-63.707172
-58.009129
-64.367348
-63.275757
-52.065998
-108.100365
-100.851654
-102.106361
-148.026932
-54.610584
-64.477859
-49.217033
-65.621971
-129.471420
-63.627895
-101.403557
-39.525211
-141.822479
-74.486153
-133.423386
-56.049728
-66.318962
-81.554108
-90.617615
-49.387363
-87.168777
-88.933464
-50.809284
-60.746689
-110.546448
-105.657463
-126.710655
-79.735962
-75.421860
-82.756538
-52.870575
-129.897156
-76.895798
-137.759033
-85.013100
-114.964348
-66.854965
-87.893608
-154.260941
-92.809479
-28.666695
-57.126453
-74.413101
-117.925255
-66.114426
-122.978790
-8.347014
-78.324654
-39.072170
-162.731277
-68.812294
-69.659927
-60.904663
-123.157578
-98.750397
-95.195999
-97.058754
-117.774422
-96.741234
-91.917572
-99.396622
-94.491379
-103.115898
-97.641937
-89.726418
-125.002769
-63.042007
-154.620346
-79.352707
-157.553772
-107.299782
-137.176620
-70.281197
-58.080647
-54.778233
-83.387054
-75.033028
-114.011681
-78.003304
-81.008179
-74.764740
-111.553894
-79.052071
-48.815639
-151.285889
-56.308807
-84.284431
-119.166100
-157.286789
-29.541561
-129.345428
-70.230614
-64.810608
-89.993073
-119.410690
-78.016556
-78.996040
-100.378883
-66.116402
-161.279099
-99.924919
-110.546951
-25.803322
-62.063107
-61.890446
-51.820164
-81.070297
-96.445351
-78.107330
-79.274437
-52.435184
-72.678764
-158.335114
-140.335312
-105.596039
-53.477280
-114.402481
-76.841881
-75.339500
-119.640198
-61.758465
-79.673813
-59.518757
-66.054840
-58.467079
-104.735672
-67.449234
-110.492699
-142.663574
-103.047470
-55.528683
-67.262276
-72.826958
-63.393353
-118.817375
-67.347626
-53.668526
-62.108177
-34.708954
-71.119370
-67.013168
-117.382164
-71.455536
-100.364899
-92.439713
-72.357567
-119.514496
-79.996918
-114.706779
-65.066490
-62.476353
-52.290028
-144.920303
-74.163536
-153.722473
-52.206684
-131.616776
-65.362793
-57.490486
-144.744095
-79.549606
-75.002335
-61.928528
-55.082550
-98.467712
-68.146805
-50.474064
-76.685471
-136.387131
-85.086105
-65.617081
-61.256344
-73.890396
-130.268143
-80.836906
-105.301193
-132.019241
-58.795494
-62.666920
-135.278732
-39.229839
-63.401241
-64.400070
-55.984840
-78.757828
-52.619453
-153.639191
-67.780403
-111.812965
-50.233482
-62.069866
-132.236359
-71.722214
-131.002243
-66.468544
-134.660187
-92.078331
-107.324196
-98.466118
-105.101791
-93.964432
-162.164032
-37.964497
-53.154285
-131.711380
-57.309746
-76.323105
-64.656227
-38.980129
-72.796494
-66.638382
-95.231773
-64.639366
-88.009422
-135.534210
-66.236740
-63.586231
-54.777134
-66.679642
-70.780891
-97.440224
-67.618858
-79.902245
-48.743225
-99.498466
-72.618736
-116.272957
-88.834579
-75.220566
-93.459587
-141.171600
-78.003265
-156.012604
-78.550270
-111.321342
-58.206310
-52.751751
-66.029793
-57.795479
-48.620537
-124.355690
-75.229362
-55.765709
-62.364693
-81.189713
-84.715538
-87.385788
-87.578499
-63.733982
-152.260696
-135.614990
-48.628742
-58.664581
-152.593307
-109.470657
-70.464973
-59.700256
-73.367767
-65.941063
-79.692017
-69.454483
-53.713909
-93.953445
-103.904053
-114.499893
-80.870468
-88.451401
-96.397018
-81.588562
-101.839699
-118.339294
-131.282028
-78.043922
-74.824913
-88.721397
-52.351360
-104.708351
-62.850018
-68.364380
84.916367
53.177517
58.114246
-145.696182
-41.086670
-152.896500
-148.259140
-31.598715
-143.129578
-99.022644
-64.898254
-64.805397
-65.861252
-135.279160
-135.738922
-70.036224
-56.009666
-150.475616
-86.639824
-74.608788
-90.787666
-106.353035
-59.808918
-66.780563
-122.233757
-101.773880
-59.878094
-60.733124
-56.909588
-134.915253
-58.215176
-109.812813
-107.983009
-96.501839
-122.551384
-91.291656
-116.205666
-58.124321
-103.004356
-174.991470
-111.158798
-136.665436
-62.950108
-162.583054
-63.226810
-44.315128
-96.800789
-99.108223
-66.338562
-79.857918
-64.301292
-62.032909
-53.492142
-85.252594
-77.016747
-96.630463
-67.425690
-120.918968
-128.438110
-84.903717
-82.462502
-63.215446
-59.027870
-83.300766
-66.884132
-108.247681
-117.153717
-74.938759
-55.704067
-122.466965
-110.143272
-144.921417
-48.902763
-113.624664
-50.159988
-48.536922
-69.605476
-58.288975
-87.711449
-54.055534
-82.066910
-90.641975
-51.314770
-63.671772
-60.987629
-84.950012
-123.963654
-81.709976
-108.204552
-64.091553
-62.611454
-50.763786
-68.130859
-62.481079
-61.169395
-68.886726
-53.728157
-61.700291
-37.342926
-163.038757
-65.575356
-60.086941
-66.132790
-128.203400
-156.772049
-59.693413
-76.168983
-106.652359
-66.328087
-30.514107
-73.230026
-59.897438
-42.603333
-32.169109
-122.945145
-49.422234
-69.148712
-58.799858
-94.380379
-61.037792
-167.220673
-97.197746
-150.909821
-92.424728
-57.437737
-115.107231
-83.006104
-133.227371
-55.111004
-102.432755
-101.995377
-71.444511
-64.369682
-139.517349
-64.668213
-47.421238
-78.545479
-88.995071
-59.471191
-47.305122
-68.529572
-66.292725
-56.219971
-61.797794
-61.609615
-54.700790
-79.422539
-160.179886
-148.226334
-58.006779
-152.608719
-115.198265
-120.823059
-94.145149
-41.653385
-115.100304
-82.454514
-74.346642
-43.750706
-66.066628
-102.080750
-56.951653
-70.416389
-75.102745
-61.797405
-70.473595
-76.590385
-57.986458
-126.790581
-59.969917
-86.177429
-68.082268
-92.645729
-73.522682
-53.862854
-65.531593
-59.127033
-63.617081
-53.056557
-83.740547
-79.177834
-102.839371
-112.727264
-70.002151
-55.789555
-157.842590
-114.288948
-67.052071
-50.978539
-156.959412
-152.084396
-85.111282
-63.114777
-89.721596
-86.763329
-63.327721
-96.273453
-73.505135
-103.884239
-77.814949
-119.075272
-105.151627
-70.280273
-159.755081
-148.147720
-151.839172
-153.305038
-40.091022
-76.412918
-56.534367
-37.343220
-86.148422
-73.763222
-87.147614
-61.418526
-63.850639
-64.646248
-53.425083
-91.108406
-56.446922
179.891647
-30.496618
-73.895844
-47.855488
-61.370087
-151.269714
-111.652832
-109.629807
-80.829659
-64.845276
-36.730362
-67.877869
-88.857895
-54.308800
-64.423485
-53.691849
-139.320633
-90.239830
-58.161873
-56.106758
-73.404564
-55.971989
-59.781467
-158.277649
-81.093346
-101.810196
-99.964249
-83.070030
-67.766914
-152.384430
-60.941029
-67.731026
-75.213425
-60.934586
-52.147442
-115.891830
-42.774612
-164.825302
-117.593285
-70.494354
-65.462799
-61.509888
-57.331818
-44.324429
-139.039368
-76.738037
-102.268188
-68.411446
-72.772285
-50.143013
-66.162361
-77.845963
-72.913750
-40.863544
-60.381504
-65.837555
-129.803619
-155.126999
-65.335014
-88.980148
-77.465027
-160.289581
-138.798294
-108.328682
-118.920937
-94.756790
-69.918816
-88.680717
-54.922520
-52.603832
-96.808258
-149.205719
-113.488953
-126.575951
-67.453384
-31.764442
-91.381393
-62.489071
-74.002243
-76.966354
-90.830360
-87.202744
-61.555668
-105.571648
-63.694695
-60.445000
-65.752647
-70.363770
-62.784897
-133.597733
-97.618851
-95.508820
-102.267883
-127.115906
-110.826492
-99.001961
-50.436264
-62.436592
-46.419132
-144.149063
-40.124561
-121.597099
-46.361088
-142.159119
-62.908886
-64.151581
-46.668530
-73.762573
-67.940170
-83.409111
-133.263596
-64.092110
-72.282059
-155.997482
-64.688812
-104.805855
-153.917969
-82.399475
-108.886780
-61.674965
-35.797913
-144.329437
-93.302643
-61.981224
-136.477203
-71.552040
-40.163231
-87.046997
-42.120186
-62.045792
-56.094872
-81.314323
-123.736343
-47.662743
-136.095123
-110.340584
-76.103203
-56.648670
-54.073330
-58.261784
-80.222305
-62.021671
-69.473122
-105.767670
-152.911911
-52.762062
-76.187233
-79.855476
-40.825848
-64.876518
-79.856026
-110.017242
-57.030254
-92.628456
-102.353127
-79.473465
-59.913044
-116.384590
-95.372467
-124.132301
-118.970726
-142.735046
-63.666252
-86.321907
-100.387177
-67.025711
-144.361801
-148.711441
-115.472794
-70.295639
-139.591751
-54.550545
-63.231663
-76.960045
-152.264084
-108.738846
-56.634941
-65.056374
-114.741829
-61.127457
-97.769073
-118.972397
-94.824883
-43.142780
-83.362625
-86.777939
-125.814674
-114.804230
-69.298943
-86.438034
-42.719784
75.417015
49.163834
77.658188
50.858215
50.390587
33.261890
69.621025
82.195602
56.221054
94.169708
48.130917
63.575745
74.955284
79.729477
72.809235
48.004795
50.610191
52.143982
75.498146
50.572590
68.126076
46.710651
83.900658
64.257935
87.896606
51.890636
33.293179
44.104595
40.493031
55.004345
54.244144
67.988297
50.232430
68.748543
63.404068
-88.175072
-147.678375
-89.655663
-102.384308
-59.025379
-26.903545
-97.371338
-80.492752
-69.016731
-118.159531
-114.440613
-150.166489
-91.528801
-56.677265
-74.101936
-65.833984
82.467155
62.332031
53.214710
78.284828
-68.609695
-65.221588
-46.373749
-168.074463
-87.875313
-154.645386
-68.416924
-150.133835
-59.402023
-95.998222
-66.800621
-56.790276
-134.370941
-42.153141
-152.468719
-112.474640
-34.823608
-148.406204
-45.976662
-87.541191
-53.681793
-89.749001
-61.038734
-74.588013
-102.051743
-76.915550
-63.329468
-54.794285
-75.578697
-89.889099
-100.209366
-156.998749
-95.707436
-62.294067
-69.969612
-83.803673
-65.521431
-16.500429
-65.785110
-74.281868
-67.874207
-72.872948
-126.773315
-87.221916
-69.675331
-59.350105
-95.820404
-18.913431
-55.073288
-84.444527
-71.694870
-159.138214
-71.041245
-51.598946
-80.955330
-43.033401
-61.759388
-126.067680
-57.600109
-62.462925
-100.377144
-110.986015
-27.249212
-50.097519
-64.351082
-151.986145
-59.443542
-46.853966
-119.396835
-169.411301
-60.830399
-109.303703
-42.747715
-62.710976
-59.174438
-105.931908
-157.223373
-163.386429
-133.518005
-38.222198
-143.534332
-85.964180
-53.188168
-42.262711
-58.386662
-82.126831
-63.378475
170.351044
-56.560184
-160.203964
-59.517143
-74.132751
-92.945839
-75.516647
-40.096767
-62.677193
-55.251354
-149.183395
-56.279926
-73.973961
-40.964615
-39.897728
-87.073708
-66.000320
-59.950596
-68.895752
-57.408974
-58.513885
-97.418205
-67.585922
-144.458969
-36.288078
-65.094688
-76.150543
-59.342155
-122.853775
-117.850853
-126.588577
-57.421986
-111.509544
-78.337433
-106.716438
-89.057060
-50.705582
-121.773552
-62.310917
-54.256268
-51.602234
-147.797684
-84.781990
-37.562473
-64.859344
-126.535561
-65.982376
-155.401855
-79.207039
-68.380692
-70.514519
-168.132599
-75.281532
-82.208466
-22.888180
-65.578560
-74.024216
-61.475819
-98.750534
-53.506020
-55.674507
-73.551620
-138.989700
-125.578445
-102.171257
-148.529327
-70.072052
-76.708000
-56.478554
-74.373543
-103.674004
-140.633865
-69.956253
-57.332565
-44.565495
-83.895279
-108.845306
-108.012657
-103.534355
-62.250114
-61.608017
-54.301224
-140.991516
-146.743881
-55.429867
-149.114578
-45.094200
-80.880363
-67.346664
-120.836502
-65.213791
-59.684021
-113.233131
-64.119255
-58.315235
-88.493248
-147.556564
-114.782211
-62.493271
-84.263710
-117.150948
-98.352119
-75.217995
-139.096405
-64.928963
-49.627319
-111.400795
-95.536758
-65.290306
-80.853531
-96.313919
-93.616882
-71.706207
-77.500015
-98.155022
-84.190010
-106.948738
-117.445206
-95.418808
-97.901566
-170.762924
-105.669746
-58.623936
-94.353127
-102.581535
-95.646431
-57.424431
-81.749489
-137.929688
-84.437363
-82.538231
-115.178596
-85.348396
-68.420570
-66.586082
-60.702564
-68.071297
-156.698761
-87.022026
-75.471161
-83.829979
-155.933304
-85.039856
-97.809563
-95.623596
-65.705414
-58.571354
-63.030041
-111.354057
-57.486816
-61.097446
-53.719540
-159.850296
-23.844025
-46.330097
-60.585598
-86.896011
-66.701019
-39.046459
-64.003769
-51.914776
-104.590744
-70.539436
-60.236008
-58.118214
-81.422722
-48.842106
-137.316101
-67.722603
-69.243828
-106.911079
-96.107727
-103.252144
-81.831116
-50.440212
-90.857048
-33.239334
-76.029968
-87.293167
-61.776695
-70.676552
-30.360643
-59.768757
-72.827515
-66.575706
-64.387840
-70.778770
-32.031979
-62.786701
-67.994278
-64.843262
-63.635292
-63.552845
-114.573494
-87.571350
-88.793564
-46.714436
-92.751572
-62.587341
-79.548714
-67.059998
-119.363495
-128.299088
-132.777176
-59.020237
-97.742035
-121.856987
-90.324844
-107.080605
-103.123711
-114.536148
-117.720161
-106.381744
-153.397385
-55.935650
-122.192177
-57.195038
-57.376644
-65.388634
-165.337402
-81.806496
-158.143890
-106.528999
-92.479988
-115.230774
-106.383186
-95.279427
-69.068611
-64.704071
-58.710854
-52.741230
-68.736450
-76.623917
-62.720409
-79.587204
-106.287178
-48.606895
-137.980545
-64.084068
-60.068165
-109.889366
-61.311123
-56.745052
-46.855343
-63.350754
-38.944771
-127.284378
-70.105644
-120.531616
-59.072937
-60.510254
-134.911987
-86.759331
-162.823517
-147.275314
-74.554390
-61.979599
-63.691463
-63.703007
-62.455410
-63.870693
-62.830212
-145.134079
-63.109852
-133.871567
-73.790764
-59.726376
-104.148933
-89.898186
-65.354774
-60.509106
-110.489296
-46.718906
-89.731598
-71.178070
-90.483383
-76.310913
-147.396362
-62.034813
-59.400955
-71.760590
-128.724579
-70.823334
-102.574486
-29.772964
-71.423119
-68.313560
-104.272903
-50.232986
-57.549866
-78.190544
-63.726475
-83.297951
-108.896194
-61.877506
-80.227661
-113.346573
-151.181519
-66.194351
-61.703003
-65.647202
-148.723099
-89.131805
-160.449570
-139.868378
-49.249931
-93.563728
-91.381874
-98.431602
-79.483894
-96.620216
-66.677551
-115.393883
-61.126064
-58.538891
-53.524887
-111.850571
-93.729225
-53.403019
-87.826286
-80.325394
-125.523369
-166.933411
-116.909966
-84.989929
-58.884533
-47.797840
-70.599686
-59.048962
-64.842506
-123.121582
-64.702774
-66.287056
-94.875153
-152.182663
-58.357025
-61.235252
-41.744446
-67.910370
-55.735458
-57.693199
-67.732498
-90.067886
-117.195374
-104.832321
-77.003754
-91.373314
-98.052940
-61.447922
-68.710304
-148.297989
-75.506310
-61.207256
-69.299309
-37.037109
-112.109329
-64.229393
-151.691803
-71.485245
-57.483395
-155.306915
-53.314934
-64.230064
-60.473045
-146.827454
-169.542084
-107.203789
-101.510094
-116.763680
-99.683563
-102.815781
-92.105659
-71.355423
-111.492729
-56.654640
-56.431240
-62.234291
-102.199074
-71.369270
-62.611233
-56.328812
-64.141731
-36.262939
-56.183807
-64.847900
-143.560196
-60.155727
-62.712704
-70.704720
-60.018002
-97.638588
-69.541321
-60.321712
-75.712784
-87.561523
-78.130455
-59.428757
-61.733829
-67.405945
-51.060909
-64.111649
-37.315506
-70.305458
-50.223618
-64.843529
-73.095276
-70.495514
-76.790237
-145.248322
-86.596619
-119.543190
-158.114304
-105.231079
-81.167160
-84.990051
-90.579987
-72.606400
-151.732224
-102.183273
-56.295612
-93.967308
-58.972656
-159.503677
-61.144043
-111.469788
-75.891243
-139.923172
-56.961487
-58.666321
-55.171158
-121.163673
-60.666393
-54.051472
-151.988770
-67.036621
-62.466442
-61.422749
-63.449947
-143.460632
-66.021896
-58.398830
-62.113083
-107.195320
-94.022972
-113.133705
-120.828278
-56.289146
-142.809418
-34.291344
45.832241
47.477249
38.072746
58.965492
57.666683
50.979179
62.677814
50.733013
-148.593567
-55.228222
-77.101997
-126.168571
-98.006355
-51.333881
-138.088638
-111.129181
-94.171768
-126.430649
-70.161079
-61.286854
-128.007095
-65.575485
173.126587
-66.610489
-95.262672
-52.607433
-110.839439
-61.311359
-64.524467
-60.801590
-147.198547
-137.849106
-56.660587
-74.480843
-125.556557
-31.942242
-46.377892
-109.096436
-55.117054
-41.681080
-120.801918
-57.366837
-105.978790
-63.520252
-65.254738
-96.263451
-85.920097
-43.881748
-60.946663
-74.558167
-74.949875
-58.053497
-61.063267
-55.129570
-48.764534
-79.023300
-132.384308
-60.574902
106.692726
-59.922928
-36.440472
-31.582239
-37.749027
-59.238834
-141.020020
-73.632469
-63.347549
-86.277122
-68.238686
-150.800079
-77.723953
-122.477142
-139.507996
-52.084923
-62.361973
-102.779449
-64.455040
-61.620892
-57.322926
-119.679375
-138.672943
-91.660301
-69.297485
-143.988525
-63.011154
-58.065178
-81.243057
-43.650890
-63.397354
76.740105
86.502754
-133.112106
-143.402878
-56.179886
-96.800972
-80.049995
-51.772556
-151.083969
-49.719170
-66.060654
-54.263084
-66.737457
-92.557068
-80.046875
-60.694897
-139.192383
-39.207394
-70.056870
78.537735
-63.940792
-49.713657
-78.470978
-43.527599
-89.825180
-51.926880
-148.787933
-96.782112
-61.019348
-73.872055
-62.325520
-83.551773
-148.942505
-94.348694
-56.546696
-160.081146
-121.636551
-97.078819
-72.135368
-84.334351
-67.840317
-131.200623
-60.013481
-139.874115
-63.570732
-53.133369
-141.618301
-101.070145
-101.716553
-83.940521
-81.464409
-98.120964
-59.246391
-115.051552
-97.940857
-59.074589
-52.606716
-134.273117
-76.267815
-59.947453
-57.027447
-155.981934
-65.533134
-111.400993
-73.410759
-38.751663
-90.132484
-67.605621
-59.959808
-44.748539
-84.993942
-37.191608
-79.949615
-43.826397
-119.906807
-73.057938
-146.651749
-146.142609
-52.579395
-157.205170
-62.275032
-75.256615
-58.819221
-126.096436
-76.332977
-141.058899
-120.074966
-155.091309
-154.435135
-97.823807
-76.295685
-63.114967
-64.078430
-77.399887
-145.858032
-38.826859
-117.957115
-65.761353
-60.987282
-118.880035
-58.204376
-90.671745
-62.233990
-78.268448
-70.671364
-59.739563
-106.569786
-65.220177
-70.341698
-79.677086
-121.868301
-14.189876
-105.503098
-92.082954
-96.853447
-127.082359
-83.146210
-119.750214
-135.776596
-60.086536
-101.002235
-72.950729
-168.251022
-60.703575
-83.771271
-49.889313
-148.189178
-49.081715
-75.701744
-155.640442
-139.756775
-49.685574
-65.949310
-154.257980
-72.346367
-109.650200
-122.325539
-58.999561
-61.587254
-87.702675
-63.550797
-34.832432
-55.507915
-77.132248
-58.319279
-77.791542
-81.685738
-66.263901
-47.130318
-79.965324
67.810905
-82.637672
-54.336197
-124.574448
-68.281532
-59.565079
-102.864952
-55.507977
-66.618095
-76.697639
-35.098755
-49.734352
-82.101616
-157.734406
-66.373619
-79.650352
-49.648178
-71.805634
-62.845074
-141.075302
-145.370163
-61.396286
-64.157906
-127.032166
-85.296783
-100.519394
-83.036568
-67.810638
-156.474091
-57.893570
-115.168472
-31.277184
-105.004845
-89.865387
-119.209389
-115.494423
-109.564354
-63.805786
-146.841476
-151.529572
-126.797302
-128.762711
-71.590858
-63.313465
-161.244263
-150.542572
-55.438797
-69.477119
-54.679092
-70.456154
-146.159164
-81.714104
-87.565857
-77.413795
-69.624405
-74.089828
-150.489365
-46.781292
-79.055458
-57.957962
-83.847862
-117.015289
-157.346603
-80.113251
-76.056801
-60.253643
-68.741325
-82.171936
-134.764771
-79.537933
-104.241798
-115.808723
-54.272842
-94.173668
-64.645744
-55.666721
-145.993240
-71.276421
-51.980598
-165.974701
-75.840408
46.858013
79.456337
92.084053
-114.957542
-74.967049
-70.056396
-156.048569
-147.539505
-62.205769
-101.916710
-91.168907
-121.840500
-71.279579
-85.662155
-78.760849
-84.744164
-145.561111
-53.835976
-66.349503
-57.443909
-55.503963
-56.267796
-68.133240
-73.794342
-59.749714
-65.741234
-79.941483
-59.075592
-57.136318
-142.839401
-87.320801
-132.744339
-62.588627
-85.280212
-85.408325
-146.988007
-77.150818
-47.900440
-49.979359
-66.364380
-74.818665
-160.897980
-61.216572
-116.881294
-166.262222
-47.666630
-139.438736
-57.297047
-79.233467
-56.691982
-60.565701
-53.274967
-115.818184
-115.320076
-21.030563
-64.522209
-104.352646
-151.728699
-55.278221
-122.944153
-159.560425
-77.552635
-146.574921
-57.328938
-74.275566
-111.032082
-81.395676
-160.271332
-98.840904
-165.675903
-57.850994
-87.102409
-132.868423
-78.984329
-84.639648
-79.490952
-134.845154
-85.447998
-66.581924
-161.328873
-94.480255
-32.035683
-156.669418
-77.334633
-61.351147
-61.353859
-99.772148
-28.566208
-145.458694
-64.505859
-77.321983
-96.432472
-58.120705
-86.779961
-103.798889
-151.745529
-110.518188
-112.235649
-113.485771
-102.187233
-157.417038
-93.923576
-162.728424
-109.170975
-125.405312
-106.876175
-122.168831
-109.849342
-90.023842
-107.756920
-55.913677
-101.811600
-94.844879
-59.473656
-148.840225
-144.887070
-36.306252
-89.426537
-64.480644
-59.627480
-110.931351
-149.645508
-58.592106
-57.642559
-139.866501
77.871269
60.924889
-82.946999
-160.601410
-59.470844
-57.065872
-132.473038
-83.116974
-85.397034
-72.993568
-153.561142
-70.019981
-153.439743
-57.475090
-62.849190
-133.830612
-79.407593
-73.456795
-60.722996
-153.627319
-76.592064
-154.275391
-97.824951
-57.612682
-156.942230
-78.105804
-67.200478
-58.165478
-39.542599
-162.035675
-159.513138
-63.259281
-101.193855
-82.302849
-102.101921
-64.585968
-61.117840
-94.085686
-132.662628
-53.062077
-152.779602
-31.669256
-36.447395
-117.880768
-46.397514
-65.427895
-73.760963
-57.975052
-132.028061
-83.525848
-137.427002
-56.504009
-123.434410
-50.464668
-102.962463
-83.083946
-178.528458
-119.389404
-63.436539
-140.528900
-140.545502
-64.010490
-78.388039
-99.018784
-78.934563
-55.849174
-135.274612
-96.167839
-114.413269
-59.489010
-150.766739
-108.761833
-66.238495
-59.804901
-105.055092
-67.577248
-55.911163
-44.240837
-68.137703
-101.821434
-86.521339
-151.986694
-153.006958
-76.206291
-67.939568
-161.223862
-64.341187
-70.592194
-151.611115
-59.373226
-67.847908
-73.411392
-65.207870
-80.029388
-42.867973
-112.321884
-69.581429
-105.233505
-77.498276
-89.416824
-69.928360
-53.309361
-52.860462
-57.246429
-120.620094
-65.332344
-123.887794
-77.721138
-62.900703
-100.973938
-116.290932
-71.614342
-153.120193
-125.657906
-64.154633
-42.182312
-151.367722
-51.128223
-55.245129
-142.678650
-74.014641
-72.353859
-65.723495
-163.906143
-89.595299
-109.896172
-71.758003
-70.431602
-67.697060
-76.125458
-42.406338
-100.159546
-69.357262
-65.013245
-63.917919
-105.391777
-76.046638
-143.765900
-70.694847
-83.549034
-63.894878
-92.099625
-143.141800
-89.374611
-75.595573
-170.092087
-88.414467
-68.581253
-81.122818
-80.738731
-66.137383
-65.586380
-56.818142
-115.448288
-70.498116
-74.122894
-60.305672
-74.330795
-72.787598
-24.227112
-68.287300
-81.891251
-54.712433
-95.940567
-113.941841
-66.586250
-154.210251
-90.254776
-66.364555
-55.039364
-52.195503
-37.968594
-95.799126
-52.825329
-68.843712
-82.336784
-97.513031
-72.366653
-64.854393
-104.257996
-103.576546
-116.263573
-105.608246
-60.189960
-117.648064
-72.920448
-82.331871
-167.420822
-74.595963
-61.780388
-163.127594
-38.420788
-54.221325
-62.149895
-107.215111
-41.542965
-78.199844
-126.204842
-59.141438
-150.304657
-115.674873
-74.482300
-133.742798
-145.768509
178.880219
-52.088043
-65.173836
-103.067268
-56.152794
-65.501541
-64.457962
-68.830109
-117.010544
-136.844589
-72.764763
-59.209869
-40.993080
-141.275101
-72.862907
-91.643021
-69.699661
-61.730099
-31.404306
-120.121712
-80.101936
-140.278900
-137.613586
-65.420166
-75.113922
-61.492783
-114.661026
-111.999031
-152.630539
-62.522163
-98.590111
-159.650604
-62.036625
-102.652344
-151.327835
-101.571999
-61.738911
-77.221794
-56.840046
-36.420280
-87.760284
-124.217995
-104.809349
-119.051422
-65.587029
-49.798248
-143.298996
-79.164467
-139.048538
-140.516220
-110.242577
-95.999001
-67.322647
-66.727547
-80.345352
-58.326260
-142.244583
-108.229340
-88.692490
-58.157604
-74.550941
-61.234173
-147.231064
-84.771278
-54.610416
-62.564053
-72.665916
-95.755302
-103.558998
-54.813675
-149.833313
-126.467598
-109.128799
-63.576160
-174.193253
-67.604355
-40.548241
-83.629936
-66.819298
-74.057610
-68.260750
-80.366524
-66.751389
-103.451271
-53.108261
-86.107010
-123.920227
-73.401390
-73.097008
-65.711853
-45.555912
-140.570526
-134.368362
-136.475754
-67.523544
-59.381580
-62.160191
-62.382069
-169.265991
-117.134613
-68.278427
-66.031769
-57.979900
-139.134125
-66.515137
-140.274506
-65.012062
-58.104435
-78.432526
-61.604275
-54.309128
-128.732101
-64.197266
-86.310097
-98.128464
-85.488541
-84.666649
-84.555717
-112.131134
-107.063698
-66.302223
-61.073895
-63.889408
-68.279640
-34.830769
-83.034760
-72.662910
-111.793388
-70.891937
-90.585297
-120.091850
-55.010784
-119.398109
-145.713791
-59.092499
-143.566330
-59.136917
-73.271927
-60.150646
-59.289913
-98.790642
-76.315643
-82.045921
-65.613144
-77.046700
-55.002609
-63.891445
-88.501472
-164.578323
-126.830444
-55.327328
-98.006683
-58.099934
-107.012543
-75.742966
-91.175507
-90.310257
-27.214911
-67.345215
-44.255718
-82.823044
-64.807129
-90.164314
-159.757034
-76.180992
-113.123955
-45.922012
-45.205097
-149.388138
-105.190804
-89.920647
-82.577820
-64.343773
-129.328537
-97.688751
-104.946777
-91.324554
-112.045265
-110.712852
-94.500214
-63.489021
-67.152763
-89.253571
-170.657318
-80.558121
-82.037498
-147.550293
-63.523563
-64.994171
-65.413017
-66.003357
-60.297153
-57.979275
-100.531525
-137.543030
-73.341286
-124.101433
-33.297783
-95.002769
-63.438965
-89.036392
-99.462296
-148.397903
-67.527908
-78.331131
-82.597870
-118.749306
-163.723679
-66.134056
-64.943542
-71.887184
-142.237442
-38.097424
-41.281845
-58.579948
-118.976776
-51.548050
-80.042435
-70.734459
-38.055222
-71.376442
-44.052162
-56.282810
-28.889824
74.111267
76.155991
69.284126
67.876938
-144.869965
-68.629890
-55.556774
-125.914696
-59.533730
-73.886208
-101.597565
-50.771973
-112.642296
-66.918694
-151.418106
-98.280716
-109.150093
-77.843262
-100.113060
-98.136429
-74.875427
-71.297501
-60.860382
-87.924126
-27.583946
-54.972355
-63.051270
-57.229759
-76.260277
-63.613850
-59.798298
-69.975082
-147.943863
-57.091808
-85.532242
-149.999268
-157.730698
-94.166832
-65.327042
-114.984100
-88.734863
-61.794468
-116.112038
-63.331589
-62.473866
-57.284012
-53.560146
-54.433765
-59.260925
-88.624191
-160.463623
-55.476421
-67.205956
-178.318558
-99.970657
-92.787453
49.329739
65.340157
66.086540
-64.257950
-56.065292
-72.217026
-55.841370
-53.324574
-56.571835
-48.605831
-71.457176
-78.778954
-89.225891
-155.843277
-39.011971
-66.579773
-60.075951
-59.095150
-103.559181
-174.017807
-82.529823
-60.654861
-59.670792
-59.128201
-116.228477
-73.836243
-86.998604
-76.405960
-75.606407
-69.326591
-62.078117
80.577400
-80.131035
-85.347076
-60.938950
-124.411095
-46.516972
-61.288010
-98.703171
-112.660110
-52.568108
-73.025093
-123.517395
-109.718849
-84.659714
-86.849220
-58.995365
-145.162628
-137.609375
-69.498711
-84.186661
-52.869122
-77.621651
-59.006355
-145.308273
-106.989670
-73.424080
-145.155106
-84.060974
-65.596672
-41.633018
-51.115528
-95.236679
-72.905937
-105.696815
-87.313972
-80.948486
-35.816006
-71.640938
-142.933838
-53.930485
-71.945312
-132.093124
-71.451576
-58.595028
-57.772709
-153.226044
-133.282120
-30.578753
-87.994057
-68.691467
-53.228561
-75.238144
-56.097244
-109.301132
-57.212917
-138.720352
-110.920609
-108.722191
-70.668297
-63.542156
-74.535820
-126.233253
-81.213661
-86.606201
-90.810211
-65.937416
-56.568329
-115.266663
-59.157555
-60.455784
-156.812576
-141.334641
-79.686165
-60.825825
48.911144
48.809422
49.424309
-75.934265
-58.755806
-106.061295
-65.132172
-65.047211
-68.387253
-70.457397
-60.393703
-47.955124
-64.957680
-107.086594
-116.765984
-67.751907
-129.113083
-55.742828
-75.422783
-65.134521
-57.503189
-59.331787
-67.772766
-87.447594
-56.954716
-66.240601
-69.416489
-67.648102
-60.939407
-58.732643
-149.019913
-51.383194
-114.848694
-65.609978
-117.435532
-53.730953
-68.612411
-97.786919
-168.209717
-70.163284
-121.976357
-50.354591
-55.029533
-117.556732
-115.385246
-99.903488
-64.023987
-60.322971
-46.009247
-65.310371
-70.799469
-152.117996
-63.464928
-62.600872
-150.301712
-46.920723
-69.856857
-123.824631
-50.063828
-78.210938
-63.172047
-153.383179
-53.922821
-68.282738
-32.962013
-71.886795
-70.747620
-65.160782
-55.370064
-37.212799
-136.118927
-148.684464
-95.321579
-78.756149
-67.458374
-60.483124
-56.794678
-52.501274
-45.646072
-84.796761
-60.383492
-126.667206
-160.541763
-79.263313
-63.150982
-93.373306
-55.411472
-113.669807
-137.157425
-108.319611
-46.607471
-155.086014
-65.638000
-54.512859
-68.229614
-86.650429
-52.167332
-70.297707
-63.084663
-73.561523
-112.035927
-85.318291
-59.282379
-146.449219
-64.403938
-137.500320
-53.888496
-149.168228
-86.510895
-71.392769
-53.519852
-137.188614
-82.317451
-60.263420
-58.105278
-76.743187
-63.294281
-93.197525
-137.513443
-94.245659
-154.683258
-67.071617
-89.212761
-120.428398
-74.881203
-153.589493
-92.468979
-64.422050
-111.013069
-48.375866
-150.256424
-44.893658
-61.212399
-123.133881
-37.020863
-69.867622
-75.354370
-56.652603
-61.415405
-95.658432
-58.267166
-124.981392
-141.056793
-87.986649
-67.697784
-56.672874
-54.903488
-56.457134
-63.300720
-153.484390
-126.809929
-62.413116
-55.980652
-56.684353
-57.636181
-63.753609
-61.103073
-78.100281
-72.129646
-135.074326
-95.276802
-59.397343
-59.847042
-55.445263
-76.952217
-52.550106
-109.463554
-104.888939
-101.071289
-139.630585
-114.280739
-74.595627
-99.963371
-57.571735
-46.006084
-41.871914
-63.580917
-62.175659
-78.727730
-68.704941
-101.684441
-73.270187
-74.584381
-54.623840
-63.951530
-144.909729
-128.286728
-100.885712
-150.293671
-59.155834
-130.390533
-158.894745
-145.513321
-152.404373
-68.228012
-64.872337
-66.659363
-70.003204
-33.693577
-95.932716
-67.298248
-72.187668
-102.526810
-96.303200
-97.824768
-64.199799
-94.946075
-55.405216
-105.254295
-55.919960
-114.328773
-106.459862
-74.704994
-62.401363
-127.073357
-77.358604
-71.489410
-118.764030
-61.615856
-79.266266
-69.032478
-85.780014
-63.864368
-63.646130
-64.402840
-153.942154
-73.302734
-64.532013
-81.016495
-70.789597
-148.016541
-66.230209
-50.301674
-81.940018
-104.950371
-155.328400
-70.459190
-42.764782
-79.858742
-69.641968
-64.571190
-79.611092
-156.075928
-140.060349
-82.883156
-135.633087
-77.197105
-35.872700
-94.963585
14.781094
57.619766
54.057255
-48.159599
-115.234123
-123.679420
-55.555504
-70.374184
-120.792679
-105.713295
-69.246666
-119.549011
-94.788269
-83.918762
-53.769596
-53.629627
-127.125031
-53.468300
-56.874325
-74.226219
-62.073898
-62.170330
-81.405632
-99.620338
-159.209503
-63.134140
-82.089645
-101.237236
-113.030891
-77.417809
-28.846859
-58.195660
-112.821594
72.601768
81.653999
62.774490
90.103203
85.192932
53.219261
-13.701289
-58.632248
-56.468643
-71.276764
-55.378452
-70.303162
-98.004959
-57.190090
-94.108116
-134.952805
-68.527763
-125.667221
-121.448997
-51.330765
-62.889442
-154.821106
-77.978699
-63.867661
-65.646599
-47.139004
-98.824997
-134.599777
-105.519417
-48.689064
-94.783783
-59.007065
-75.944061
-53.626247
-76.069244
-68.477509
-151.367569
-59.128178
-68.628914
-63.843933
-60.197212
-63.757423
-129.423523
-72.168259
-133.520874
-65.234337
-64.735710
-55.282959
-52.935646
-95.497528
-80.028572
-62.672829
-43.386070
-82.113564
-66.641167
-114.717148
-83.686562
-112.582336
-83.504433
73.684395
68.479141
42.476200
58.418114
67.261467
-76.317932
-62.361481
-117.069260
-68.092598
-133.166245
-86.352364
-76.769234
-87.093521
-82.556686
-63.492096
-68.423370
-43.893913
-77.989426
-108.807533
-48.526863
-57.210503
-60.518723
-65.816490
-62.612759
-84.908249
-52.959141
-148.169983
-80.100342
-69.399170
-68.867714
-72.187462
-52.635445
-62.377388
-73.328514
-97.541908
-65.731506
-55.316509
-59.099194
-54.548443
-68.203972
-153.943436
-87.699799
-65.669441
-82.449921
-148.371216
-120.295799
-116.577774
-108.086594
-63.751869
-75.592865
-71.295982
-107.435738
-59.237675
-59.411919
-76.225044
-56.541317
-65.836914
-102.410980
-121.755409
-109.496902
-54.158325
-96.789383
-126.287308
-86.420830
-165.356262
-68.158371
-84.150154
-67.189728
-135.950836
-98.109215
-116.510178
-77.458015
-99.277542
-85.648132
-145.962219
-114.564804
-88.356354
-118.960510
-91.499939
-63.492165
-93.447945
-119.285080
-62.571632
-62.281090
-90.839165
-60.501907
-71.578217
-66.800461
-92.101028
-63.202354
-49.071804
-117.973099
-63.733749
-58.964310
-167.257050
-69.441711
-73.203392
-56.983852
-58.092476
-62.444599
-48.156761
-77.199181
-125.678955
-48.526825
-60.000736
-53.943886
-61.708836
-61.966965
-71.928658
-72.566063
-83.069656
-74.270210
-50.659931
-61.988647
-51.811935
-58.190887
-122.512306
-57.309628
-84.869446
-85.603119
-60.955746
-103.309723
-79.754822
-59.657642
-78.697533
-117.364380
-74.910027
-103.434097
-56.121265
-91.053749
-56.780125
157.739761
-68.105125
-128.554382
-168.753891
-99.288910
-54.793018
-61.535549
-30.521559
-86.131172
-95.220612
-43.051262
-81.454041
-69.596626
-138.853149
-68.947983
-77.658722
-57.836323
-96.898041
-84.360855
-71.869659
-60.582928
-63.742313
-77.126549
-65.728722
-165.171005
-121.791199
-39.244358
-146.156357
-139.776703
-62.878365
-59.723083
-166.536453
-79.875015
-66.505264
-165.915298
-65.705208
-84.816742
-61.714123
-130.469910
-95.498779
-119.550827
-57.871754
-99.147881
-123.365913
-80.456543
-78.200661
-59.254524
-112.571777
-64.290993
-58.295265
-89.112808
-143.555969
-78.800598
-83.174820
-75.524101
-142.811798
-75.578308
-61.601772
-153.416153
-60.818638
-59.644604
-57.839439
-92.233612
-61.039566
-73.710480
-58.602917
-151.087891
-156.645035
-73.137695
-84.596596
-60.417595
-64.134010
-91.828880
-102.747528
-113.102753
-56.519485
-62.088104
-136.882919
-66.872841
-124.952675
-111.297241
-113.162056
-106.280220
-92.145973
-51.848461
-105.033562
-95.519073
-91.789726
-115.307983
-94.303322
-124.504562
-152.556122
-97.011978
-150.641922
-69.826271
-119.812248
-118.091507
-62.101376
-66.698402
-97.088867
-67.970161
-115.261703
-53.898838
-84.116325
-76.316444
-43.528996
-47.187714
-88.976753
-79.620148
-85.368599
-127.294487
-54.759071
-55.251114
-95.745232
-70.933189
-36.918587
-64.877274
-65.464134
-66.233574
-154.062637
-59.177780
-108.277573
-100.677505
-83.334007
-127.007607
-79.685257
-57.819447
-61.527317
-132.875809
-78.027657
-63.190857
-65.267700
-88.864182
-91.173920
-48.562180
-144.846329
-54.052254
-49.748238
-55.763538
-72.607445
-78.049248
-63.645920
-103.727829
-71.141350
-82.233681
-48.680561
-62.561264
-103.465630
-133.768539
-70.540703
-73.585930
-64.939720
-114.478806
-77.904564
-56.950443
-60.092125
-71.888809
-52.031864
-61.047119
-166.029083
-81.167160
-62.544338
-66.886826
-65.151566
-85.871391
-165.480270
-77.911415
-73.990547
-69.432259
-82.126404
-63.258595
-66.627655
-109.463379
-86.684486
-152.129517
-61.684147
-114.943512
-72.350739
-153.973007
-58.400192
-79.927597
-63.787807
-146.843430
-77.322021
-83.556831
-43.080700
-78.937820
-72.428429
-50.121597
-55.901295
-75.440498
-61.281590
-57.326630
-74.505943
-74.695717
-43.079063
-99.546623
-75.953857
-121.365707
-105.132477
-107.088295
-66.347885
-106.671700
-138.582184
-124.471748
-121.220825
-68.058990
-59.881104
-120.276947
-89.911842
-68.215576
-146.067474
-141.332474
-62.166939
-59.478054
-156.879959
-60.680340
-51.438179
-69.366051
-70.147835
-59.242668
-148.709595
-55.803825
-142.691284
-60.799129
-58.289925
-138.666016
-40.824921
-156.980652
-74.124947
-67.116318
-149.611710
-76.467407
-105.239220
-69.403648
-131.650970
-62.648232
-149.743118
-63.651424
-22.386620
-78.683571
-97.244675
-63.754391
-50.046299
-133.509079
-67.720261
-87.292473
-57.764034
-70.603615
-117.862053
-80.506699
-140.968750
-84.653793
-91.566963
-86.960190
-57.225155
-14.343463
-108.987793
-80.112389
-128.982697
-52.341511
-82.869049
-78.001709
-81.043533
-66.221802
-55.559483
-49.733963
-62.965446
-75.163559
-56.526386
-100.993561
-128.044220
-148.555481
-70.661186
-96.339508
-66.660858
-62.903728
-89.749077
-75.025864
-163.832504
-87.414711
-153.119675
-94.211830
-65.736557
-69.993607
-48.305706
-51.932838
-91.446358
-150.553543
-150.560272
-52.554829
-67.029533
-147.687561
-62.246788
-110.608559
-143.137299
-80.679024
-76.749054
-146.209641
-113.148643
-70.513802
-145.016693
-74.887161
-62.455322
-61.183731
-147.670273
-67.857964
-59.535011
-145.612793
-62.333355
-125.468163
-115.655968
-59.787525
-121.500237
-100.004677
-82.179214
-79.650719
-125.030441
-111.699333
-75.118568
-58.436146
-138.370071
-68.082344
-107.296120
-97.306717
-67.681801
-112.681740
-75.565750
-29.922165
-70.428169
-61.938583
-50.814827
-141.912964
-94.251244
-158.967728
-72.784637
-66.430527
-167.521179
-95.812660
-64.637100
-87.206474
-53.781067
-92.413780
-66.389389
-27.593245
-89.755707
-99.972656
-78.821381
-151.682190
-41.533852
-83.783669
-47.869152
-145.348480
-117.726707
-64.270927
-26.376415
-157.895950
-76.354523
-128.172638
-69.858215
-114.590622
-85.367836
-61.921234
-80.490608
-66.890823
-61.980125
-91.709412
-110.146423
-136.072311
-96.464447
-129.796432
-139.371536
-108.638741
-65.494911
149.787247
67.905190
-86.555016
-62.262211
-76.725464
-51.811611
-52.451023
-15.588839
-144.208237
-62.297318
-153.247940
-62.097775
-116.513306
-78.012039
-80.950554
-121.074997
-62.177681
-85.447128
-153.683289
-41.434273
-61.320744
-63.333214
-59.805237
-94.184067
-148.318283
-113.902084
-117.982864
-63.909954
-69.799736
-66.328247
-41.830936
-76.643433
-61.626259
-108.528000
-107.048103
-109.823616
-58.965805
-104.937149
-90.321487
-65.284950
-79.472366
-100.370285
-55.957623
-140.674454
-46.691505
-141.295456
-117.827858
-65.481308
-57.033066
-89.092674
-93.380676
-48.346642
-65.972366
-58.193565
-60.527683
-62.517361
-146.793106
-145.022507
-99.369514
-142.117691
-79.762047
-136.908615
-82.079788
-99.350639
-54.772163
-66.837021
-113.246460
-82.502167
-58.209465
-68.288132
-74.309479
-55.779789
-33.356098
-58.894081
-93.332130
-88.851768
-102.049698
-103.809441
-26.770769
-158.095459
-141.149017
-43.314629
-70.828194
-35.860996
-164.911179
-66.822350
-71.225456
-110.662994
-70.310165
-64.163445
-93.472702
-77.784386
-71.079559
-64.840416
-63.314758
-72.826385
-63.743610
-99.086945
-55.775906
-90.961693
-74.939461
-73.607567
-60.279530
-86.378639
-59.769382
-85.823135
-87.197639
-60.050953
-59.386120
-77.453651
-62.830524
-158.671921
-80.900871
-36.302269
-89.760918
-109.296944
-130.027649
-140.221664
-57.769463
-66.911690
-149.995651
-129.553619
-76.609261
-72.850754
-66.316231
-65.157227
-47.255829
-82.285126
-55.914371
-153.046005
-56.205570
-162.725571
-52.791172
-117.660316
-59.488522
-76.094925
-61.643246
-64.920586
-47.626423
-79.834152
-63.392956
-72.818199
-59.448078
-59.430054
-86.098099
-58.727253
-81.199104
-50.871952
-60.218586
-74.104309
-151.718964
-108.657173
-48.375896
-64.837753
-61.360287
-67.686134
-67.010788
-53.227787
-88.939232
-62.706554
-69.470436
-120.540878
-113.562172
-129.204803
-61.389530
-57.519337
-106.103691
-84.477844
-95.044205
-119.688461
-79.339767
-104.837036
-76.626472
-107.248825
-83.007530
-91.769173
-99.419739
-109.477203
-68.486969
-90.120758
-62.163994
-74.578384
-49.907440
-69.428314
-128.830887
-56.017597
-53.229256
-59.472286
-109.939934
-114.716858
-131.611649
-83.243790
-133.573547
-32.024338
-93.855453
-46.484684
-43.978642
-52.370251
-70.255775
-113.909195
-73.523514
-59.958958
-72.705353
-141.407013
-129.728973
-77.741966
-56.161400
-68.443420
-128.216827
-119.351608
-98.276329
-55.870239
-59.899696
-65.831642
-83.887840
-92.596733
-66.686165
-103.473297
-107.272881
-52.511868
-79.174599
-165.595657
-38.693714
-67.212624
-119.625946
-111.420380
-155.481735
-36.490501
-72.532860
-56.644199
-84.442055
-77.559860
-87.858093
-59.447376
-60.915817
-82.619934
-54.398113
-129.716766
-56.082062
-56.133297
-55.759300
-78.965012
-53.092827
-63.585861
-48.387287
-65.970451
54.291847
37.768837
60.641201
53.109280
70.629738
-115.269562
-66.712021
-69.912354
-68.289589
-62.899960
-67.708511
-165.928085
-61.427898
-51.741798
-54.127201
-148.393372
-55.769894
-58.288769
-56.968578
-49.347980
-92.347046
-80.937141
-56.805370
-71.465683
-135.585281
-112.076042
-99.135834
-154.692917
-155.021561
-122.089340
-127.373215
-74.744904
-76.033356
-69.607155
-44.634865
-81.037819
-54.452663
-101.418510
-54.169968
-106.145683
-115.527260
-133.682770
-98.380371
-99.874725
-62.034199
-114.286499
-145.088928
-142.380508
-117.872650
-151.089355
-58.771938
-61.558041
-110.360672
-96.553764
-88.349350
-94.656227
-25.504339
-157.506302
-99.851105
-42.181229
-88.025490
-55.765739
-70.278320
-65.662285
-72.302383
-91.331497
-88.726944
-70.843773
-67.045547
-68.435555
-75.218430
-102.247452
-51.971455
-66.866142
-56.613571
-139.401154
-32.620480
-164.977661
-114.593712
-127.247520
-91.073204
-86.910713
-119.583138
-63.528214
-146.448883
-87.719879
-65.618629
-150.803711
-133.179398
-64.877037
-153.071960
-56.763172
-66.570168
-59.210529
-138.301636
-87.385681
-65.470055
-77.701355
-69.260567
-77.757820
-64.956833
-65.546890
-58.239258
-59.406490
-71.552948
-52.679752
-122.564735
-101.653114
-157.757416
-124.743576
-58.396599
-64.491898
-74.090553
-133.992233
-105.426201
-92.364082
-109.152794
-106.606514
-87.981575
-149.351257
-58.267349
-76.811913
-60.390827
-105.835945
-152.729019
-78.043900
-103.068001
-101.035828
-111.044510
-48.996346
-98.497589
-112.829193
-102.974319
-67.323822
-137.411118
-51.313862
-79.831795
-65.269188
-96.554726
-108.912933
-71.624123
-56.655125
-60.569839
-132.770782
-61.299797
-82.392891
-73.976799
-99.903938
-120.365219
-57.049656
-101.569542
42.930408
64.899681
56.250298
58.755539
56.814365
55.028252
82.840897
-69.983528
-59.111172
-75.598518
-63.214306
-117.690834
-118.367912
-93.513741
-74.171768
-77.874550
-94.282372
-61.417671
-72.704597
-72.938316
-81.346062
-92.292862
-167.860626
-106.559731
-99.565681
-82.197746
-61.104630
-57.685085
-101.497772
-80.918991
-139.708374
-122.948250
-133.654633
-100.409737
-114.715096
-57.574276
-98.518883
-64.985634
-60.036354
-63.854984
-38.495468
-74.474762
-121.902885
-139.498901
-144.965897
-132.388443
-100.882889
-70.976074
-65.130745
-110.855606
-97.512276
-124.920967
-83.294540
-111.629509
-53.994839
-108.282600
-123.132462
-160.062637
-60.291996
-88.326874
-69.933289
-45.939030
-141.143539
-56.184093
-72.437691
-102.485466
-63.818253
-86.296417
-62.665787
-48.385944
-56.467167
-147.719009
-73.153328
-71.126701
-36.009598
-55.229073
-103.692589
-78.166245
-112.370079
-100.364365
-90.000610
-56.623962
-62.701305
-54.824642
-71.867592
-68.459114
-48.849876
-115.687378
-79.534210
-104.235229
-117.474182
-100.599335
-98.443657
-154.061966
-61.950298
-58.918282
-60.708458
49.428036
47.376877
48.356709
76.538643
-33.268990
-70.161201
-75.187157
-34.628654
-28.622541
-143.119858
-61.392017
-124.718262
-76.762398
-72.665771
-111.814453
-144.854965
-55.612595
-60.987030
-75.322655
-67.754288
-64.513855
-70.563644
-67.501076
-57.267689
-42.295483
-64.365585
-85.296982
-62.344448
-58.288708
-52.494125
-78.955750
-102.414162
-102.229111
-96.849854
-166.462189
-113.908264
-88.159866
-104.318787
-60.814087
-77.554558
-81.204391
-48.645702
-77.391602
-141.033920
-83.731331
-110.028374
-147.484344
-111.709045
-63.724911
-32.044106
-35.688057
-60.458660
-48.861702
-45.934086
-118.732246
-64.897705
-145.872833
-144.362991
-67.650398
-63.964733
-174.073303
-59.266006
-90.125954
-141.935089
-96.139503
-66.190292
-92.673546
-65.284561
-35.763519
-111.362694
-134.929474
-64.185036
-80.432976
-93.109741
-84.196228
-104.841347
-75.475327
-29.145905
-44.144516
-55.428074
-56.085598
-55.821381
-75.012497
-101.299202
-73.009178
71.588219
93.449524
60.210148
68.018013
32.094807
66.176842
88.837128
-94.518997
-146.160400
-55.127609
-54.722771
-61.497570
-66.646866
-138.333237
-57.301029
-39.452152
-63.440208
-84.888618
-88.076721
-57.767750
-113.562401
-95.026665
-43.810150
-90.370071
-54.454964
-171.579620
-106.193237
-149.872620
-48.281506
-102.520218
-108.581123
-57.673027
-71.093567
-163.048004
-145.587662
-141.172119
-166.991089
-84.269798
-68.477844
-91.694962
-94.117729
-130.047836
-159.503433
-177.230347
-54.765034
-139.996597
-110.177200
-162.085251
-139.461975
-70.412872
-38.548298
-67.028618
-157.246124
-114.153038
-61.449844
-79.119568
-72.142288
-59.574490
-84.354271
-70.167694
-126.710548
-58.567402
-142.369522
-46.913391
-145.515472
-59.426052
-137.262283
-53.563866
-137.750153
-64.380730
-54.840347
-86.159645
-87.922791
-134.348526
-96.880241
-58.841133
-98.135643
-68.815239
-160.072708
-56.615189
-89.835396
-97.696182
-52.133289
-149.186172
-75.163681
-158.244736
-85.092972
-101.352974
-58.392658
-70.827728
-101.828842
-68.108704
-66.976601
-119.742294
-62.771988
-75.484642
-68.715134
-47.259937
-125.139069
-60.263287
-118.334671
-61.174038
-109.315994
-49.820301
-24.831844
-137.655594
-75.746841
-64.251053
-68.885696
-57.669163
-136.035019
-35.503796
-50.054558
-97.499771
-130.493683
-58.116238
-127.568504
-80.836372
-137.366119
-75.220924
-57.240379
-67.294281
-55.689941
-82.356644
-99.444855
-87.862198
-124.225655
-62.239044
-94.447311
-87.645042
-107.003647
-127.087166
-75.013390
-135.713959
-127.310242
-144.997116
-59.484360
-93.790932
-51.537552
-118.080948
-63.828804
-92.536041
-54.020992
-58.711796
-90.971146
-120.485107
-111.202934
-116.573441
-49.870174
-68.348366
-122.519218
-46.662178
-32.840168
-28.074205
-65.678635
-83.603027
-141.652679
-75.408188
-70.018188
-66.288948
-136.914581
-45.100941
-128.331314
-118.950005
-113.476196
-133.447250
-93.736191
-65.250694
-95.306137
-168.916214
-83.160126
-62.152821
-59.837414
-60.801003
-159.138260
-107.345558
-87.000275
-70.251884
-95.085701
-115.096191
-65.092850
-94.725517
-103.770119
-71.396263
-102.521378
-119.041939
-100.478691
-53.941479
-65.452232
-60.751450
-61.301121
-69.559158
-69.546539
-68.881065
-69.586067
-60.063511
-139.179535
-59.019436
-31.072752
-153.920685
-127.091972
-98.517151
-111.320862
-59.333630
-62.207561
-156.328781
-58.200176
-70.428947
-61.107903
-85.363487
-112.990776
-55.027504
-103.421097
-74.400757
-61.198288
-62.903641
-72.760277
-74.748222
-96.562904
-64.402542
-124.234154
-74.396576
-51.268810
-87.571136
159.674301
-97.616119
-125.147911
-97.646881
-45.107170
-140.850616
-78.596962
-67.770195
-68.898071
-51.893829
-78.290108
-115.631371
-58.517860
-99.440010
-48.440632
-70.661995
-40.180202
-79.542374
-157.647095
-85.958023
-50.128124
-76.603783
-136.694550
-74.207039
-56.055882
-126.393135
-73.412750
-96.874001
69.404907
52.584015
-62.989639
-69.487953
-96.711411
-117.134804
-66.989601
-47.564713
-58.555988
-76.934456
-63.605667
-155.680984
-60.326015
-148.861389
-65.371284
-53.385174
-62.169388
-56.598190
-54.963661
-75.490486
-166.203400
-88.943192
-59.492496
-69.202057
-54.443909
-145.023819
-78.620331
-136.831543
-64.291191
-129.638824
-85.583122
-171.565842
-35.972954
-49.149586
-34.575909
-69.575462
-78.938354
-70.776413
-67.272659
-44.325260
-89.737762
-33.359722
-79.082466
-79.591064
-97.330849
-94.853149
-138.716034
-60.623043
-54.980431
-80.789185
-151.235413
-102.784096
-53.702267
-52.946068
-92.207291
-75.369095
-51.314068
-73.755547
-72.504921
-62.879463
-108.231941
-130.287903
-79.080528
-78.918709
-64.205383
-63.064869
-69.698036
-63.171295
-102.830589
-95.060715
-112.335526
-59.502399
-71.619247
-82.405006
-75.779709
-102.534332
-41.913353
-70.555099
-49.684525
-87.741653
-96.474335
-138.414169
-62.410831
-110.427513
-122.562462
-83.150169
-60.956879
-148.001389
-57.040100
-70.725365
-151.669785
-62.653774
-152.886398
-62.306957
-41.520233
-161.890030
-59.874191
-77.804543
-61.687382
-58.842651
-80.871658
-147.455856
-68.857536
-114.036438
-85.328758
-70.786270
-57.077419
-67.526115
-103.311440
-113.671776
-44.437119
-68.560997
-51.919380
-122.039543
-62.120041
-106.120323
-134.248444
-106.367142
-63.602261
-118.705116
-87.956406
-114.399696
-162.588089
-60.683994
-74.959618
-61.853424
-59.396339
-62.054893
-149.742645
-150.965256
-65.510796
-114.844025
-145.043427
-65.803886
-114.976913
-103.900642
-78.111687
-60.479984
-96.517220
-87.458961
-68.701729
-99.028175
-78.774094
-156.548935
-98.123444
-127.563148
-104.216171
-100.603256
-55.486874
-72.821312
-67.102196
-63.700138
-40.606472
-139.876755
-60.777180
-166.274811
-106.750092
73.799080
76.698746
-61.439114
-111.012878
-41.740360
-56.146793
-62.030777
-68.708435
-51.679359
-82.813583
-73.476135
-117.617493
-79.960106
-67.499527
-62.922909
-140.585831
-13.642686
-35.336044
-147.652679
-62.981483
-83.925026
-72.002808
-54.094124
-146.694580
-105.693634
-115.443550
-74.395264
-65.464272
-60.152912
-56.649570
-76.303123
-76.435219
-74.310555
-62.554928
-77.931671
-52.088219
-154.785858
-67.870407
-92.136963
-141.940033
-67.633553
-99.001999
-77.474579
-85.014221
-108.810799
-79.927170
-58.008438
-147.242676
-141.540970
-103.413849
-57.984573
-146.876465
-70.414436
-56.057774
-68.201614
-109.987411
-68.947189
-70.791908
-120.483673
-57.991589
-112.842590
-101.819572
-52.317474
-61.618290
-93.153755
-29.026882
-115.465622
-135.171478
-70.435051
-87.933594
-53.952690
-105.353172
-123.969429
-51.841427
-111.368591
-117.291634
-28.929436
-55.352711
-53.781013
-65.751343
-135.446686
-147.226151
-77.748520
-100.468018
-58.784950
-69.696045
-78.114754
-62.715313
-70.966080
-73.162865
-85.069061
-144.962112
-68.735985
-50.345680
-53.049488
-151.977524
-60.459026
-65.249466
-61.972393
-96.298447
-104.568672
-69.363617
-134.997482
-111.127235
-74.008713
-162.615967
-57.847855
-84.330887
-56.633400
-53.698799
-78.000481
-63.676052
-62.767353
-99.221382
-52.276814
-57.446087
-71.836090
-107.063736
-102.350845
-152.000748
-157.742218
-64.725243
-57.360699
-152.912552
-67.247063
-91.763634
-156.416107
-55.474548
-126.049156
-86.928093
-141.072159
-73.241615
-59.142906
-83.296669
-65.587952
-59.762131
-62.128735
-55.024376
-75.240730
-76.457863
-70.447800
-78.796242
-68.783806
-100.447830
-133.088120
-26.723677
-121.254814
-81.631302
-70.739838
-88.528038
-62.669605
-62.731693
-70.829849
-64.075165
-84.774467
-58.542694
-118.548660
-142.657028
-108.008614
-161.269577
-76.211006
-59.109219
-87.140068
-68.190865
-41.524811
-156.855225
-96.686226
-38.973213
-69.921776
-59.352905
-63.989403
-62.793709
-69.875984
-53.926739
-168.492035
-39.695229
-138.526260
-64.107056
-157.888031
-62.443954
-47.087997
-57.043285
-110.533173
-85.029556
-58.349968
-82.176109
49.360706
63.219242
49.498199
-58.420277
-129.483200
-68.597076
-100.520988
-90.764854
-107.936241
-103.095581
-95.600815
-62.137615
-75.667389
-59.169353
-54.806259
-64.419884
-89.592529
-79.831779
-68.000412
-117.466652
-150.458557
-162.460678
-64.701225
-98.778809
-116.096474
-108.957764
-102.566681
-122.669586
-50.908241
-101.213135
-77.659981
-68.928703
-81.960419
-37.379677
-55.852295
-53.819290
-84.462349
-55.912617
-59.364689
-59.442307
-128.263031
-116.947762
-79.918625
-81.394501
-63.940342
-67.139603
-126.133713
-59.659042
-63.098690
-142.300400
-121.262901
-118.944733
-104.057014
-58.589508
-77.548782
-53.786682
-64.336372
-100.028038
-137.547974
-50.881779
-60.946342
-56.761539
-169.779755
-67.771744
-96.536171
-50.637383
-31.977192
-82.206291
-53.408695
-63.847866
-146.081894
-42.301987
-57.732670
-69.064339
-128.299927
-94.744797
-127.455856
-68.414215
-63.060661
-59.147255
-117.735054
-72.671082
-70.235069
-58.110298
-163.422073
-59.508957
-76.426254
-58.790852
-61.704910
-31.768003
-125.042618
-40.492970
-40.371479
-42.732216
-122.443619
-103.514519
-56.967793
-109.152298
-56.420406
-73.719482
-55.047966
-74.509529
-88.064415
-64.730064
-57.018036
-63.367939
-49.539665
-156.904938
-52.042755
-85.078568
-69.455956
-55.233448
-88.189964
-73.742393
-89.731766
-58.401230
-71.542404
-141.970673
-92.561447
-79.011124
-57.456547
-42.957180
-46.700054
-61.770554
-78.010078
-98.907005
-118.406197
-95.605583
-103.823761
-107.516663
-52.904274
-59.010235
-104.658257
-47.318172
-74.672363
-123.371880
-116.599686
-101.193832
-121.722244
-171.272797
-160.961670
-78.888969
-80.747673
-65.188721
-147.235794
-60.659473
-38.745701
-94.021942
-49.220726
-60.515869
-67.593552
-71.933228
-60.667252
-71.304108
-83.630768
-75.230858
-79.513954
-129.531006
-140.996536
-59.044857
-143.561295
-43.641266
-67.138313
-93.516937
-134.593460
-88.531151
-55.856285
-62.931953
-56.374245
-56.617069
-84.146530
-55.079918
-158.484879
-42.541771
-122.400330
-68.538651
-52.793365
-161.154343
-158.627365
-68.506981
-44.365406
-101.464752
-66.590256
-61.911747
-59.109901
-119.165199
-72.180977
-46.709190
-67.320213
-74.050697
-60.056976
-163.610153
-65.908539
-67.566307
-51.873013
-50.738907
-83.604233
-150.487640
-132.796219
-96.288231
-53.883278
-142.693314
-75.036438
-59.104412
-120.890450
-86.598686
-58.451252
-81.692245
-111.128311
-62.071022
-90.401360
-110.992317
-75.403130
-30.372473
-64.477493
-177.033630
-66.152962
-85.719521
-132.282257
-55.406227
-62.197803
-44.770863
-82.449013
-60.123276
-131.749832
-111.498055
-94.639534
-123.793098
-67.488045
-86.439667
-63.415955
-89.806320
-80.932884
-63.431404
-60.548313
-67.589264
-82.520645
-59.862041
-92.559540
-154.036697
-69.233566
-96.202499
-61.520687
-110.829208
-93.739616
-108.770523
-63.879333
-59.656277
-42.535545
-53.658775
-88.210373
-60.473644
-66.604111
-70.542412
-56.376419
-153.790634
-59.276581
-84.701004
-97.306328
-44.520859
-62.289848
-81.727890
-16.355572
-56.966740
-139.355499
-85.265495
-65.413849
-74.937920
-140.616638
-143.757690
-53.537937
-67.894684
-140.478470
-57.689331
-89.047661
-99.368568
-37.596642
-80.335060
-45.527874
-142.145905
-110.967094
-77.458702
-95.614914
-89.930893
-65.677071
-116.192848
-54.685394
-95.600479
-74.952652
-115.958244
-56.898666
-141.081436
-139.755020
-69.848465
-66.870102
-47.439857
-69.574173
-40.561508
-99.651878
-50.651863
-96.433083
-91.251549
-113.055122
-102.809586
-85.561302
-38.116093
-94.172119
-83.998650
61.327991
49.654499
38.282124
72.080231
66.381348
43.140739
63.993717
83.647850
65.225281
75.831848
93.739822
42.007008
68.145973
70.691963
44.155777
59.930618
-109.300369
-93.367523
-166.868668
174.240356
-94.258636
-101.415001
-54.886631
-62.573833
-79.134354
-66.540047
-66.762840
-64.044655
-108.129868
-79.625511
-155.019882
-87.311516
-113.011772
-54.742603
-79.814438
-80.020561
-104.728470
-64.599098
-132.659027
-89.836678
-103.106361
-48.777027
-78.532150
-62.426613
-87.680542
-113.032379
-82.491722
-73.667908
-75.095375
-144.858322
-119.593163
-71.810364
-141.866699
-60.317745
-159.219940
-65.975594
-89.020500
-152.091919
-85.562340
-65.275131
-64.387741
-51.201748
-114.819725
-62.512024
-39.694691
-122.583969
-64.608299
-44.551945
-128.113205
-66.536530
-124.424171
-39.067802
-64.665283
-115.597450
-57.988071
-80.477119
-33.258476
-150.873840
-69.050140
-79.705650
-86.437149
-59.812279
-61.552227
-73.518120
-97.592796
-89.218956
-63.276714
-69.020401
-130.807571
-157.822601
-137.647003
-159.324829
-55.281521
-66.601997
-67.998337
-110.683693
-140.667984
-155.523193
-59.909500
-81.522461
-74.228561
-80.393806
-51.888592
-58.741085
-116.177963
-72.724434
-67.567986
-58.471424
-65.346443
-58.433079
178.255829
-48.597866
-71.892326
-37.967979
-137.277924
44.525440
-55.373539
-66.739510
-87.819878
-61.897713
-73.493332
-39.106964
-128.492264
-98.615578
-160.857590
-97.440231
-111.589821
-116.712616
-109.100174
-123.391731
-135.531982
-86.872520
-111.870232
-100.720764
-60.080132
-63.265968
-109.388832
-59.666725
-65.870781
-71.119057
-68.608635
-56.972046
-25.960644
-66.270424
-70.024139
-54.839428
-58.990864
-73.274017
-68.862999
-71.544403
-33.965412
-90.516556
-83.598770
-147.900101
-60.527657
-67.041512
176.405426
-77.848213
-137.349518
-136.243500
-62.017609
-58.706852
-64.569176
-59.186543
-70.359131
-95.779228
-98.819641
-48.886036
-62.890514
-57.558506
-93.198257
-86.243942
-31.069908
-80.182869
-159.344513
-62.637497
-149.350128
-56.835526
-58.324028
-84.799026
-138.603210
-90.098732
-61.284649
-65.339188
-73.422195
-65.126160
-99.244331
-38.921173
-49.614517
-110.952019
-54.938488
-60.797710
-103.111252
-103.515312
-146.879364
-94.312691
-160.707443
-154.274948
-63.389915
-159.226074
-59.877350
-123.547081
-38.367214
-82.784111
-65.297836
-73.623764
-73.467010
-64.806213
-149.802139
-148.967377
-49.502243
-47.132736
-92.763771
-59.475414
-74.338257
-149.159317
-126.307701
-46.566662
-64.578491
-85.307831
-115.460175
-108.349960
-124.061913
-83.783783
-71.966896
-103.157188
-118.666962
-106.063423
-62.966740
-59.257774
-96.925514
-102.897682
-83.659958
-92.247032
-105.888168
-97.932022
-83.445137
-91.477280
-89.548172
-61.850677
-137.667664
-58.060616
-62.826309
-63.158730
-93.045280
-139.463821
-160.149216
-112.895950
-136.076187
-95.306122
-58.360146
-96.845673
-79.773659
-76.937080
-95.599403
-68.231895
-63.786667
-69.355865
-138.807693
-103.856628
-90.363625
-124.922775
-115.846802
-66.691589
-39.967709
-122.805084
-126.022491
-74.873695
-65.695297
-148.372070
-62.161800
-127.600601
-58.609596
-116.493240
-135.536148
-78.700180
-72.580772
-54.287960
-37.285465
-145.558792
-141.083374
-69.059509
-61.541996
-64.248466
-171.301926
-57.423309
-52.559380
-55.190102
-165.503601
-65.671234
-88.582367
-68.491982
-76.756653
-100.015961
-65.084114
-57.542408
-72.691978
-53.842258
-105.215363
-66.784912
-154.454956
-47.022205
-77.433372
-57.167313
-40.945290
-150.005753
-79.988457
-55.781982
-60.438660
-60.304638
-172.612885
-94.227524
-65.506668
-42.316071
-121.547516
-150.624466
-52.039478
-71.059387
-60.183964
-60.744385
-79.761848
-82.551399
-159.152176
-69.230103
-99.399773
-60.839092
-94.699600
-103.669647
-135.041000
-70.312271
-77.954178
-108.748604
-83.220688
-173.963455
-101.882812
-126.030739
-63.362679
-64.614532
-32.120575
-67.713318
-47.330376
-76.335014
-43.967587
-68.330864
-100.346146
-81.967979
-151.286987
-50.163033
-131.443726
-67.780655
-73.618469
-62.227077
-90.997177
-59.413689
-62.587082
-100.127663
-72.668121
-71.091812
-76.299065
-67.449471
-163.536285
174.943741
-66.524010
-58.075981
-46.939331
-43.529694
-64.068680
-55.664490
-119.534233
-142.986725
-66.373756
-71.181740
-129.589020
-154.674118
-77.341301
-144.844650
-85.533844
-62.226475
-60.601505
-90.782555
-111.843254
-131.142578
-166.835770
-131.270004
-76.158432
-64.970123
-80.505127
-106.158493
-101.402687
-125.059937
-84.713654
-119.339241
-116.570969
-124.744110
-77.795982
-122.836739
-65.168617
-85.936523
-71.483948
-54.897114
-54.343010
-58.512642
-49.767323
-147.603378
-65.826912
-66.582199
-59.028198
-57.622383
-79.233215
-168.991150
-65.767822
-98.960335
-164.090118
-70.755951
-105.886543
-21.606659
-58.963783
-134.739777
-63.079090
-60.284325
-86.737305
-67.823524
-64.205124
-116.220932
-104.147636
-58.966965
-83.761681
-67.840546
-65.926666
-64.584427
-153.520447
-71.621964
-59.964687
-61.391144
-32.377716
-104.100395
-37.066967
-155.027756
-154.904755
-126.287018
-60.422337
-60.894806
-153.733841
-54.791271
-68.990341
-87.729279
-161.797592
-95.009575
-86.375214
-36.799404
-149.634125
-85.107048
-73.402191
-95.712967
-78.651466
-56.951199
-107.677124
-67.520935
-57.625195
-162.162857
-112.614708
-141.141891
-68.903221
-61.749805
-62.241924
-113.252869
-131.796707
-72.420586
9.827792
60.920982
73.831093
53.328091
90.960831
-135.984360
-63.112850
-54.518127
-135.690613
-117.364784
-50.249619
-59.659611
-148.296661
-140.982117
-80.875008
-51.816784
-79.934486
-88.615662
-57.801231
-175.272293
-50.339531
-149.892349
-121.115829
-71.214851
54.472805
91.381767
38.257027
54.098419
46.333748
70.441017
56.357208
48.551388
44.682713
59.978779
70.021622
91.634644
73.539566
49.223007
51.666790
55.828201
47.883293
55.436401
57.856255
-57.333431
-69.912315
-116.356804
-100.193947
-89.432671
-98.168228
-117.865730
-80.015251
-144.988739
-27.754801
-70.849480
-57.165901
-82.353462
-90.952911
-122.370239
-64.714355
-160.556290
-63.393318
-117.499954
-64.233620
-74.083046
-84.524155
-46.444584
-83.451782
-53.484371
-65.177681
-83.506821
-100.142334
-44.025017
-155.472412
-39.739830
-59.933273
-157.942764
-61.365791
-160.504807
-87.189232
-63.855194
-77.658020
-80.211853
-54.266930
-97.781578
-56.745644
-136.200439
-63.408958
-108.755981
-88.401375
-98.143257
-81.526405
-62.074913
-99.371094
-59.306412
-65.747345
-59.053642
-172.110382
-54.364094
-65.611267
-152.618286
-77.981842
-101.909439
-76.059990
-55.408279
-110.348076
-59.960289
-70.537262
-77.932007
-139.852631
-60.573978
-63.137821
-150.474487
-53.364864
-98.644592
-87.848305
-71.310463
-81.319771
-93.153633
-72.919296
-61.830051
-129.003922
-68.075813
-61.089878
-63.345890
-62.684570
-60.451134
-55.060768
-77.256485
-57.990906
-55.523785
-138.558273
-64.197083
-119.843094
-98.492371
-72.699631
-156.823013
-132.069901
-156.096268
-130.874374
-52.398636
-82.641129
-91.387321
-98.422287
-65.860603
-82.319832
-65.785004
-65.984634
-62.799461
-93.024948
-61.596214
-141.520294
-28.168417
-48.181511
-63.470970
-124.447350
-86.827477
-57.643631
-73.361244
-57.395714
-58.621174
-32.590668
-128.552643
-54.662285
-163.925430
-163.405304
-156.713730
-62.892250
-110.034081
-106.585434
-67.499329
-141.665649
-57.063362
-62.917801
63.222084
79.649490
-58.824776
-87.078835
-99.094551
-65.320633
-63.588669
-153.101547
-56.662598
-74.631401
-63.042839
-61.898621
-78.358772
-123.587639
-88.386833
-50.453152
-143.912186
-78.986916
-154.680603
-127.841187
-63.089005
-66.221619
-53.681549
-67.468445
-73.272583
-60.432991
-95.839851
-101.918961
-92.345665
-92.685127
-64.965729
-61.891838
-125.088539
-117.834717
-75.401779
-38.603916
-92.114075
-158.694321
-67.826614
-83.556511
-90.463318
-43.194855
-145.102020
-97.346634
-98.358437
-69.421272
-57.792011
-68.048119
-61.173725
-74.230064
-63.865242
-86.762543
-166.673157
-69.862343
-67.604980
-59.114689
-80.902664
-64.836349
-56.879143
-57.689693
-100.041389
-67.964500
-123.984322
-119.866234
-60.429947
-101.446587
-154.794449
-74.160889
-171.549561
-81.262291
-63.574345
-67.945068
-115.661789
-56.317204
-75.133453
-79.812508
-85.810730
-70.115837
-75.857635
-75.321320
-78.767639
-64.428566
-89.175667
-52.576576
-56.113232
-53.009895
-92.835777
-163.959213
-54.899815
-155.301407
-95.001518
-102.479431
-104.929062
-72.173126
-43.858608
-95.373146
-75.737350
-101.647446
-69.014717
-120.244766
-109.649742
-96.146675
-76.412369
-67.458618
-109.561668
-85.747902
-117.687828
-52.281033
-76.719437
-70.434731
-82.262856
-81.986214
-60.564323
-73.890045
-69.629745
-83.299278
52.369621
50.528458
52.700211
73.055031
56.547451
67.316727
-84.858780
-65.044693
-62.909534
-154.124115
-56.571445
-68.948921
-60.950951
-68.635994
-61.867332
-72.019409
-90.277664
-55.642635
-76.297417
-101.661194
-69.658516
-155.518051
-57.630272
-36.837070
-44.570930
-59.219944
-55.578278
-41.623375
-63.115479
-64.464050
-150.310318
-64.099770
-134.624649
-42.554863
-157.387939
-53.037296
-141.024109
-72.940727
-71.207245
-158.429932
-77.134384
-56.049526
-139.640182
-61.420364
-49.927757
-129.767105
-44.938919
-146.115799
-66.295441
-146.383453
-123.424423
-142.373016
-63.118450
-59.831253
-118.438454
-71.144043
-136.964432
-142.096893
-60.129696
-65.182571
-156.094955
-149.699158
-43.840458
-83.596313
-72.057785
-83.788391
-59.052216
-99.583672
-67.969963
-71.422363
-59.945835
-56.302048
-78.419678
-122.875175
-145.425385
-81.773857
-99.472290
-75.214455
-86.271690
-118.833344
-144.730301
-167.724075
-77.123390
-105.048485
-107.795570
-161.597794
-77.298653
-64.476326
-77.593735
-51.709717
-66.518036
-127.560715
-68.912262
-157.510513
-61.362278
-82.154274
-61.757153
-125.694489
-57.685963
-83.045303
-98.761444
-101.942375
-87.128960
-110.198631
-97.777985
-88.515701
-100.676788
-113.333321
-46.653866
-153.134918
-83.946747
-63.750969
-32.246666
-66.960579
-51.194012
-64.054947
-63.715744
-150.364609
-57.133968
-122.740799
-64.663429
-91.342453
-158.296173
-74.521858
-151.836075
-63.507286
-72.978981
-145.808746
-68.362747
-61.518307
-118.382744
-146.573364
-80.769058
-57.270363
-142.833633
-75.462646
-136.204346
-62.245491
-63.722507
-83.806015
-27.031244
-103.059410
-53.616486
-62.966812
-71.482819
-52.587749
-64.418365
-59.217319
-65.282051
-89.646217
-56.746513
-92.585876
-108.786537
-63.920807
-88.103760
-104.246536
-135.475723
-57.952785
-158.328140
-146.716858
-105.009163
-83.365295
-91.694252
-67.030136
-97.783081
-39.198772
-77.008804
-94.332588
-65.151169
-64.556198
-56.694561
-42.640881
-58.482479
-70.360626
-73.985916
-66.319336
-60.341904
-57.443344
-54.556206
-59.237785
-116.822418
-61.753021
-74.600937
-61.686951
-141.574066
-101.831825
-57.784824
-87.145302
-59.685959
124.907013
-146.228409
-72.738594
-80.122238
-62.558472
-90.837143
-91.344833
-77.547501
-63.428329
-79.234467
-61.489063
-56.252678
-113.268196
-63.196869
-102.847961
-134.304031
-137.018448
-78.290001
-114.917381
-73.503036
-61.468407
-84.616753
-66.510315
-70.725159
-91.623878
-92.992943
-70.869804
-53.952099
-136.974716
-116.120712
-62.902130
-61.746620
-69.535652
-66.532608
-154.395264
-47.990616
-87.412209
-70.532341
-116.675117
-42.949623
-53.506947
-50.806808
-84.006401
-142.277466
-79.598473
-94.262596
-127.085648
-65.855492
-132.533005
-65.868004
-89.817551
-134.281754
-66.880211
-85.482193
-96.389091
-50.065769
-71.058144
-96.212402
-159.222076
-69.266296
-106.586296
-128.233124
-70.544609
-130.780746
-54.124802
-59.803295
-142.787292
-154.003571
-86.783981
-79.881561
-45.728394
-56.726849
-62.973137
-52.908051
-58.376892
-58.389603
-98.333099
-134.946823
-118.924164
-75.260605
-120.258354
-87.392456
-89.371407
-107.585579
-63.506706
-54.706604
-88.322937
-100.502090
-156.388535
-97.041801
-102.166618
86.669319
71.854721
60.572163
63.733067
58.532749
58.244072
-64.445107
-81.013252
-56.932327
-69.948990
-70.628799
-62.504662
-155.063461
-57.859726
-66.101189
-41.261837
-52.763153
-63.634518
-76.575775
-90.879990
-76.619316
-88.547943
-134.125229
-62.197002
-56.665760
-67.476280
-96.420395
-60.272606
-76.650002
-137.410278
-128.851837
-84.484642
-47.449177
-77.727394
-64.952499
-130.727097
-65.166252
-65.314735
-158.113235
-57.701157
-81.061844
-56.033474
-91.110260
-64.187584
-85.217186
-70.115593
-79.414551
-64.826073
-91.656883
-79.030144
-107.051285
-56.425568
-63.996014
-110.269409
-101.832336
-141.859665
-66.885818
-144.734863
-84.809425
-66.740685
-107.536514
-88.933167
-128.834518
-63.946831
-90.921455
-120.688408
-59.451439
-53.459206
-61.633976
-147.182999
-147.012405
-67.448540
-75.012306
-77.749138
-134.531967
-63.074348
-61.320740
-58.075592
-55.858227
-96.260361
-62.938591
-60.697102
-32.892010
-92.900215
-161.133026
-62.759880
-154.548706
-134.447495
-76.361931
-52.592834
-69.539856
-85.805954
-65.091789
-72.563210
-62.445877
-78.314110
-140.138657
-60.793804
-63.389050
-71.049263
-57.207142
-143.178116
-50.339138
-139.190140
-142.679108
-66.184616
-69.192871
-65.170639
-86.514885
-169.642319
-158.505676
-92.558434
-88.899071
-63.086376
-94.474213
-118.803116
-128.732117
-149.128189
-132.356171
-148.559769
-130.634735
-86.779449
-102.611717
-97.230194
-84.307907
-69.250252
-60.609524
-162.673080
-68.301140
-61.299988
-160.298660
-164.743210
-55.143486
-49.290291
-69.577614
-80.368141
-97.107986
-96.895966
-70.480408
-82.467979
-122.868187
-64.576569
-76.435211
-129.487625
-110.864052
-152.136688
-154.444916
-108.269424
-123.474648
-53.924713
-94.406517
-94.691605
-84.742691
-104.471428
-63.591591
-59.888927
-72.316589
-60.937305
-67.355927
-61.755440
-64.380424
-90.371384
-67.774048
-63.413219
-61.675034
-95.791145
-80.059914
-93.532242
-142.391220
-79.652962
-72.076912
-131.160995
-60.469193
-49.132114
-159.469330
-109.329903
-60.334328
-146.312592
-82.217438
-91.587234
-69.597755
-59.659050
-91.559647
-54.466076
-137.462784
-61.836979
-149.535660
-59.793842
-87.643021
-71.272133
-61.741463
-73.704758
-65.252876
-62.760303
-61.855133
-63.008266
-71.756248
-67.101059
-74.520226
-68.739441
-61.952202
-92.374947
-77.183472
-143.711182
-62.641869
-57.292114
-76.156586
-119.127785
-54.848675
-35.903641
-54.995602
-66.302429
-35.894230
-89.581734
-60.011993
-84.291168
-71.840645
-110.180275
-63.178459
-118.566780
-71.455215
-110.061417
-49.144005
-35.136322
-55.397617
66.945831
-68.127884
86.535576
50.820915
51.572144
81.807632
-76.289551
-40.863426
-74.910881
-78.622665
-63.413235
-76.823883
-76.127235
-156.331390
86.055115
87.688416
85.042374
-61.185692
-139.913147
-72.004776
-75.035110
-101.137589
-65.471207
-68.599258
-67.648598
-70.353455
-103.992432
-59.852131
-82.047104
-102.039192
-90.197807
-72.564842
-65.935547
-56.411652
-178.741638
-62.022213
-65.911797
-147.102097
-49.669849
-66.561340
-66.257927
-82.331444
-50.571724
-65.144089
-72.015968
-77.153542
-96.971306
-62.774586
-67.607155
-80.765839
-147.229752
-120.422401
-89.775307
-40.137451
-106.250374
-54.650398
-121.778740
-60.717079
-51.097855
-52.215122
-62.533875
-75.490005
-58.117474
-45.105251
-69.549011
-75.294701
-48.010300
-86.561218
-101.105774
-61.043201
-60.224041
-85.133125
-96.274231
-88.445671
-55.088814
-59.306057
-147.063553
-83.793976
-98.620682
-99.372391
-72.391281
-124.574913
-84.327850
-132.078918
-142.077713
-78.570084
-49.407547
-57.856071
-54.415302
-119.200943
-76.177147
-60.219917
-59.491074
-38.518543
-55.902740
-47.234085
-139.813797
-61.087925
-117.593491
-60.821617
-93.243553
-60.953609
-63.472630
-97.566887
-57.010109
-83.076782
-57.741493
-64.703743
-76.301811
-92.898453
-117.494003
-155.506134
-102.937500
-128.036041
-81.520317
-105.995720
-53.316170
-63.102856
-58.834728
-92.076004
-91.529617
-70.518143
-55.991447
-154.279510
-55.720791
-47.505867
-133.402542
-67.075363
-97.920181
-63.620457
-143.497711
-94.910736
-64.054619
-58.384064
-54.961235
-50.345356
-51.164085
-82.316872
-139.041107
-77.036346
-84.616028
-109.628365
-145.127792
-43.976273
-56.797596
-59.584251
-156.701492
-151.134491
-138.103592
-99.481262
-60.115635
-64.001808
-88.801765
-103.193153
-57.536102
-154.374268
-62.778770
-139.050140
-59.308529
-125.995590
-53.980015
-100.589088
-62.380905
-83.360527
-63.887272
-69.397285
-59.392876
-142.263565
-64.486473
-89.144928
-130.949203
-63.783375
-102.569298
-137.529144
-54.961739
-69.657623
-107.019699
-47.304962
-50.705658
-92.322525
-114.471931
-97.429321
-60.794037
-59.902237
-52.819527
-132.144669
-44.634762
-79.216545
-77.993683
-47.113384
-78.786522
-63.666599
-59.717495
-52.977253
-157.702499
-161.159103
-84.800293
-64.502396
-72.013382
-59.849884
-149.950516
-155.329544
-79.274498
-63.973461
-48.417133
80.644623
-82.035095
-65.486839
-83.702454
-85.785606
-87.500343
-113.955208
-72.609642
-96.823738
-152.689178
-84.826439
-46.730923
-148.314865
-70.508133
-89.440094
-64.159233
-56.345890
-79.841629
-147.091034
-53.671589
-86.121162
-52.137901
-84.933357
-63.268093
-114.561539
-51.786808
-140.715942
-60.749084
-82.238243
-59.649929
-81.394524
-66.682053
-77.502975
-98.868057
-149.096329
-57.350201
-135.991425
-58.514957
-99.987900
-86.011597
-61.853218
-143.509293
-100.792389
-74.382286
-55.765430
-61.417633
-85.380592
-63.805416
-154.264816
-151.462616
-148.134720
-81.999832
-132.986923
-104.724915
-161.094940
-52.921825
-97.180733
-110.828049
-75.256866
-36.113632
-57.297695
85.607658
52.102905
79.613892
104.817787
50.146278
70.398827
75.527863
58.480221
52.054558
44.779461
76.596962
-135.868469
-100.998672
-96.219025
-99.409508
-64.886124
-99.550346
-158.882980
-79.793411
-56.691376
-118.424461
-86.540985
-93.556213
-156.515167
-68.055656
-134.113770
-83.567703
-54.643013
-50.061268
-55.191849
-67.034966
-63.713516
-67.737587
-70.779907
-69.352440
-148.016525
-49.616779
-106.875954
-64.532700
-165.968735
-110.077316
-152.732986
-149.732056
-61.221180
-66.237411
-64.371819
-27.489031
-86.722343
-133.392761
-99.775864
-65.763084
-35.786507
-81.794731
-70.872894
-76.286308
-58.508995
-84.558197
-141.414413
-61.717171
-129.969391
-52.044308
-77.745575
-91.013245
-52.013119
-163.876343
-67.920807
-148.003067
-61.062870
-55.222687
-67.625465
-103.484192
-54.564201
-63.364986
-134.734543
-53.322189
-67.744179
-109.014610
-64.824287
-61.898502
-117.541801
-57.575478
-65.632362
-88.122948
-153.350891
-56.874607
-61.828995
-83.623764
61.880383
74.593132
54.440758
48.299320
54.343323
62.848057
57.837860
65.396088
-49.733223
-50.516861
-100.337448
-49.601723
-156.581375
-32.022854
-152.594315
-61.857769
-62.238476
-77.191635
-73.577469
-94.850357
-102.092804
-97.467514
-56.146420
-57.846493
-116.374054
-112.258621
-155.146423
-65.927513
-89.615860
-89.714790
-73.152863
-89.182625
-64.913620
-58.542751
-136.475372
-63.066883
-26.059032
-54.175491
-74.613106
-60.607914
-27.221245
-60.059139
-55.723278
-55.130684
-29.477886
-65.303413
-153.734390
43.123978
-91.773605
-76.923386
-48.000854
-71.651840
-101.075951
-97.190842
-93.877800
-63.264091
-106.334236
-96.522003
-115.003891
-77.416000
-91.805984
-66.756584
-129.938217
-73.654037
-36.253841
-56.162647
-63.644062
-56.527100
-118.180679
-131.791794
-84.424416
-57.257877
-66.043243
-70.865013
-57.157703
-62.396931
-65.401199
-55.684475
-116.815384
-128.403503
-51.333466
-76.584442
-87.283669
-153.134232
-81.706299
-60.166977
-74.256088
-71.633011
-71.364929
-62.376904
-55.391701
-55.991810
-59.324856
-58.592945
-39.935528
-128.702087
-92.532143
-157.455383
-46.226887
-152.468567
-72.417351
-36.323193
-55.560570
-74.789841
-148.472260
-112.887352
-46.617191
-94.504700
-119.485878
-64.972176
-98.584442
-38.746185
-61.114124
-89.437981
-143.834290
-78.678116
71.107941
-69.058342
-77.683258
-80.500824
-149.658340
-75.290985
-96.209351
-78.053085
-116.723381
-67.723923
-107.942093
-157.705994
-80.851578
-136.577835
-81.280205
-129.141464
-134.373917
-66.572578
-100.319214
-64.943237
-31.147488
-64.989342
-92.618576
-85.191650
-88.042427
-91.378456
-97.698555
-120.838852
-55.940365
-120.575943
-50.536163
-156.659866
-64.501259
-76.943184
-63.698975
-55.772549
-29.384644
-98.210594
-56.911438
-158.734360
-61.165352
-45.441360
-55.096279
-62.814365
-152.416489
-56.949730
-114.275780
-102.217773
-62.718578
-171.964386
-68.983200
-61.229473
-55.682743
-92.192833
-101.234917
-83.355270
-58.654785
-72.450272
-73.965340
-69.141777
-53.273731
-156.651337
-133.191437
-58.641937
-128.184097
-128.050034
-65.968933
-79.627090
-69.631279
-93.108582
-68.882904
-57.684681
-131.263702
-79.086311
-55.324711
77.693848
56.042828
51.429745
46.687740
56.763149
-64.340775
-81.190384
-167.085434
-119.256615
-120.942726
-135.462158
-129.390198
-87.783325
-73.853523
-165.590286
-51.912579
-80.682213
-36.129936
-93.034637
-94.306465
-130.223206
-84.233139
-65.185066
-62.724033
-113.399216
-61.025620
-63.979340
-128.145721
-55.584194
-109.815315
-56.989792
-78.244125
-125.724419
-68.050537
-126.016930
-65.560204
-127.738029
-98.952400
-106.386078
-55.553066
-43.035168
-73.241623
-62.726562
-89.271980
-60.951595
-99.781494
-119.195732
-107.555084
-100.057823
-63.493961
-92.048180
-46.699341
-146.960037
-48.837799
-51.568447
-130.556763
-98.525162
-68.429787
-145.961975
-108.119942
-64.890526
-59.631973
-50.361118
-144.825485
-159.201645
-133.093475
-125.668877
-53.218781
-123.375450
-147.233276
-141.939819
-33.186852
-34.806076
-126.732758
-71.439598
-124.028061
-98.887894
-71.274330
-69.431618
-100.470222
-92.806450
-48.924389
-144.155121
-73.240250
-124.608025
-141.160217
-59.441044
-83.938614
-54.340839
-91.276276
-75.570335
-71.188438
-59.499481
-94.653511
-104.382324
-87.432091
-166.395355
-69.731995
-125.409454
-60.536633
-137.560593
-47.789936
-59.466637
-57.504078
-33.501881
-60.698727
-54.647930
-39.148998
-40.639942
-42.909969
-58.209499
-57.432243
-113.634605
-117.075737
-160.514511
-68.692787
-87.353752
-61.997147
-123.144753
-70.257904
-64.950409
-66.314308
-60.371780
-94.517548
-122.884590
-77.490707
-119.757828
-68.891701
-61.625664
-63.935532
-145.010559
-38.898270
-162.687439
-108.345444
-78.945358
-88.496918
-68.812294
-26.314690
-100.743141
-90.059280
-76.877640
-59.623142
-66.227264
-127.414604
-61.401115
-94.877151
-88.590004
-65.785210
-152.557907
-73.890678
-103.818291
-62.153133
-66.497314
-129.396301
-76.322418
-135.317581
-94.713249
-152.297195
-52.322273
-108.398132
-120.816261
-74.286507
-131.884308
-86.698875
-57.107166
-50.948807
-31.494619
-60.483494
-141.013123
-59.615372
-84.507744
-151.070099
-58.829258
-161.828064
-62.814297
-128.829437
-137.061279
-79.516586
-56.962181
-51.769356
-48.961090
-70.297340
-63.093254
-104.390129
-57.744057
-61.987289
-83.815758
-61.096313
-123.374657
-63.678822
-64.618637
-114.461296
-86.280334
-54.346970
-32.454792
-60.416584
-68.090103
-74.571381
-100.417503
-97.668610
-87.277985
-106.359795
-105.281258
-48.878544
-54.935360
-107.561142
-58.748817
-94.982651
-97.206932
-131.677933
-53.895973
-77.758698
-66.866318
-58.254734
-159.092712
-76.816917
-81.058510
-122.805527
-61.469357
-78.067177
-67.871078
-55.019676
-60.262318
-68.208565
-98.042809
-124.788330
-96.351906
-113.181297
-117.045204
-78.599098
-72.585487
-50.431164
-137.944321
-116.945374
-163.203629
-119.029655
-114.561035
-65.612373
-102.981873
-122.920380
-82.533943
-63.953751
-63.824017
-58.282772
-151.480560
-110.948730
-118.340263
-66.763535
-137.929672
-129.016617
-56.484631
-138.428909
-111.554062
-53.734257
-101.887344
-84.875092
-39.950069
-62.560596
-61.422657
-82.346970
-69.793327
-111.638763
-55.726513
-112.487206
-70.856255
-91.328506
-81.869278
-82.029121
-96.809113
-95.312469
-104.392761
-88.284401
-44.594433
-92.970581
-100.507065
-99.118790
-174.235352
-93.108253
-62.303078
-131.962189
-57.615974
-62.059738
-136.409668
-45.807968
-58.759583
-95.040359
-54.916553
-70.810173
-102.169991
-76.052246
-55.729740
-100.954391
-165.983826
-57.522957
-150.075348
-66.866722
-93.147293
-83.988441
-77.733032
-62.742126
-55.682064
-99.659927
-70.465431
-117.294380
-119.963486
-149.119141
-35.983604
-101.899025
-63.042480
-63.904026
-92.930397
-48.724880
-108.495483
-76.501419
-60.010208
-57.873283
-91.918983
-83.572830
-144.091934
-85.149094
-64.245255
-42.994370
-60.462059
-50.280567
-83.863121
-130.972580
-45.546566
-57.170986
-156.590103
-133.633347
-90.977310
-69.068939
-67.641518
-56.461514
-81.040665
-73.988075
-71.766312
-86.582756
-66.665634
-60.699593
-100.693413
-52.370991
-48.940704
-64.107422
-57.259415
-36.280216
-71.530769
-141.379807
-36.376240
-49.978867
-51.543449
-60.220947
-142.718674
-82.161240
-135.454651
-65.085022
-54.599819
-92.479752
-107.073425
-128.069260
-129.051483
-87.174576
-75.184311
-84.127983
-114.964539
-83.729126
-68.427383
-159.289215
-135.334885
-64.815811
-79.013649
-60.465858
-175.236542
-63.585129
-80.872757
-35.459045
-152.863831
-59.425110
-49.408329
-151.062668
-94.063545
-38.920368
-59.248623
-157.223984
-79.783897
-61.999283
-58.985550
-63.896545
-51.354275
-86.042244
-104.961777
-96.855629
-72.711838
-73.145294
-76.053261
-28.522903
-47.774708
-83.601990
-61.437813
-91.093369
-69.808167
-87.707947
-116.800545
-55.264664
-156.486282
-74.047813
-62.997715
-161.552338
-65.819298
-71.022743
-65.511314
-67.786087
-151.760254
-66.430428
-61.822517
-122.115036
-74.526619
-151.318527
-60.909615
-94.599014
-57.100399
-99.340698
-79.999718
-53.970016
-61.967899
-62.103302
-65.822052
-75.402214
-105.210083
-109.788483
-54.984272
-160.226105
-71.133041
-60.710884
-47.638504
-86.236343
-153.617676
-77.345901
-52.963612
-75.909645
-55.783363
-75.802467
-43.491280
-69.199142
-73.005508
-74.280830
-79.347916
-69.169830
-85.518143
-77.448807
-155.088593
-74.879478
-131.610123
-162.998993
-97.003082
-77.680519
-53.620972
-141.745895
-63.006100
-49.445671
-54.073875
-57.408577
-100.717476
-115.675583
-38.007477
-157.837723
-68.572189
-111.464684
-155.920883
-73.857635
-154.143188
-82.667694
-70.990913
-52.555603
-68.447998
-53.214420
-99.249176
-53.195553
-154.455063
-77.636543
-68.067268
-146.326172
-56.891655
-72.334930
-148.064117
-49.671215
-44.942261
-55.485153
-59.624844
-57.733578
-15.537223
-72.773964
-61.840435
-88.258636
-157.903458
-137.197159
-66.291862
-59.492077
-153.898865
-112.225777
-74.986092
-77.058212
61.220081
53.421490
78.691559
77.090927
59.900146
58.833599
69.231789
-56.926910
-106.996941
-106.422943
-62.332222
-81.483261
-130.780548
-96.993065
-95.174767
-169.470520
-100.967461
-137.439545
-81.944054
-60.414783
-129.123596
-155.407074
-63.308418
-136.524796
-136.110809
-72.272652
-60.644863
-146.887985
-166.791107
-73.670708
-161.159500
-133.041046
-97.194191
-144.193558
-32.007095
-177.629990
-52.269169
-55.139668
-53.242386
-71.136147
-47.718266
-83.429321
-141.288559
68.014786
63.841404
51.224037
88.426643
88.555840
52.145924
45.387012
-72.223602
-59.437634
-98.911446
-58.031826
-93.190964
-92.767395
-128.180298
-52.646271
-72.436836
-70.149727
-72.203957
-114.248436
-108.993004
-65.911469
-142.064682
-60.831696
-103.422501
-69.345100
-70.858124
-51.923962
-96.283134
-73.703171
-146.704376
-150.460831
-104.629097
-109.546860
-93.465508
-139.194794
-81.142311
-112.468643
-83.748550
-115.453369
-69.908173
-106.125938
-86.804085
49.276241
87.273323
-105.988670
-90.391678
-71.446724
-85.190613
-139.206955
-57.321812
-148.736816
-63.572365
-86.854706
-129.733475
-82.813805
-95.718857
-64.350983
-98.014404
-112.213928
-65.506882
-129.254288
-64.070969
-93.872429
-160.664169
-71.294800
-93.872826
-65.417992
-129.452606
-64.514587
-90.362679
-111.918022
-100.972267
-70.990845
-48.716003
-113.522919
-95.316864
-63.415031
-59.708546
-68.819771
-135.885788
-105.223068
-105.410355
-60.965992
-82.985779
-67.048553
-51.051498
-106.744919
-86.992485
-71.855217
-112.835487
-80.124741
-63.149933
-70.700195
-144.924881
-161.625977
-68.344437
-76.281319
-44.487217
-46.004745
-74.362381
-148.668915
-112.758957
-112.047173
-145.624695
-88.980667
-126.311089
-86.595734
-160.786224
-70.435928
-78.058395
-91.765038
-121.972885
-108.545891
-67.148239
-138.417358
-68.566414
-81.958534
-158.763535
-69.308578
-106.551506
-111.888557
-151.762985
49.944218
45.039421
-78.724449
-150.154129
-66.925880
-82.707306
-86.329872
-118.859467
-158.096710
-67.165855
-138.359085
-57.156750
-165.988144
-62.436066
-76.642303
-64.189430
-78.089043
-63.347168
-128.065735
-154.341476
-55.189392
-69.547737
-121.981529
-49.036934
-52.027363
-71.413956
-82.983604
-81.835930
-59.912258
-92.436256
-69.644638
-99.852615
-105.716080
-33.753422
-148.379730
-58.127735
-149.382309
-134.621490
-105.880203
-88.718979
-95.389900
-120.777466
-101.131226
-70.080956
-39.871258
-115.640121
-121.730766
-55.885609
-163.603226
46.644341
80.745041
65.716187
46.423748
-66.057579
-58.109489
-58.515743
-38.234821
-159.421402
-135.602692
-53.373245
-164.146881
-82.435287
-64.271378
-65.835899
-64.107117
-106.616325
-58.194000
-88.728500
-63.542721
-80.376450
-27.199406
-51.516876
-37.153633
-134.548309
-49.567295
-148.374176
-85.278656
-58.959377
-14.451883
-85.183350
-79.497711
-161.248016
-80.613007
-65.523193
-74.824432
-54.750648
-63.271210
-55.336079
-57.105583
-64.538963
-114.865662
-106.501877
-62.398079
-112.113312
-103.427879
-61.324974
-59.841061
-65.577805
-84.385719
-15.848569
-58.671608
-107.555862
-76.714653
-70.380257
-78.368797
-52.463058
-68.435715
-78.762527
-130.796631
-69.775352
-69.485420
-56.434925
-56.689835
-74.698318
-81.449783
-68.984673
-60.914139
59.940693
83.708893
79.573219
45.586487
-88.401100
-55.398563
-47.825790
-63.659824
-64.900482
-117.500992
-109.497986
-103.348068
-145.012177
-73.199829
-74.243004
-99.727188
-57.029865
-52.035641
-99.771164
-48.129398
-62.424522
-88.579445
-66.535141
-89.956436
-35.856724
-74.243736
-54.356247
-62.266113
-61.224194
-60.887390
-168.752594
-98.631897
-115.939323
-167.690964
-122.563187
-90.767677
-103.474586
-150.759888
-87.828697
-58.916191
-74.638382
-88.255928
-122.507851
-107.477119
-87.270874
-66.420609
-82.834763
-122.179649
-65.743523
-58.777599
-74.296440
-75.534279
-67.972939
-64.989761
-159.661118
-58.631756
-59.816063
-35.546371
-94.742691
-62.985733
-76.821785
-93.728806
-75.936356
-57.758049
-65.601364
-85.658272
-106.321014
-116.238205
-57.998318
-63.200394
-93.890739
-65.660843
-134.191391
-76.325157
-143.257553
-60.983826
-60.093346
-151.327316
-49.942154
-150.706467
-60.184196
-82.214096
-68.680145
-105.167915
-70.962944
-126.744156
-94.737862
-55.770973
-147.824677
-66.951958
-93.681313
-152.904205
-55.927216
-62.678055
-130.900848
-144.545975
-117.459930
-79.525909
-54.638783
-107.157494
50.430588
56.285263
-61.289318
-112.053795
-67.488808
-89.859764
-97.606842
-38.927982
-104.396255
-71.261093
-120.961685
-55.892178
-77.063248
-70.382904
-48.717621
-75.757881
-66.609627
-55.170986
-119.257309
-88.009315
-59.083538
-65.492706
-86.803627
-88.691399
-59.559315
-118.456070
-120.292519
-62.366009
-64.561691
-78.986237
-118.703323
-65.764656
-149.209015
-67.075905
-76.795486
-66.591949
-34.799732
-40.145931
-78.867538
-66.294838
-85.761780
-139.245895
-41.822556
-25.654442
-54.185261
-68.433167
-57.288868
-36.641884
-55.252800
-99.641556
-89.776604
-91.981316
-60.926132
-132.456253
-146.766479
-58.536755
-46.366161
-124.248032
-147.313980
-71.213463
-58.782619
-62.148754
-65.278137
-40.338158
-136.686829
-86.663078
-58.223370
-63.614201
-50.960823
-135.989166
-96.518517
-78.419121
-79.590317
-153.599731
-89.192665
-63.326668
-80.621796
-59.645531
-50.938335
-58.027050
-68.008087
-56.234600
-45.025433
-99.072830
-128.343872
-64.809013
-61.606186
-92.731544
-143.378082
-69.488892
-53.685829
-105.299973
-131.856796
-84.688545
-101.684303
-110.077423
-107.769646
-95.728737
-104.947021
-127.465240
-106.021065
-115.557259
-94.935112
-93.431450
-104.109009
-65.574989
-61.827061
-87.217018
-114.832001
-43.849827
-140.333923
-68.185951
-59.993546
-62.905643
-72.879860
-155.035690
-96.681252
-64.159218
-66.112206
-65.768051
-116.063843
-91.180794
-139.531387
-139.354324
-121.603699
-95.908836
-110.661171
-69.379425
-60.765705
-73.434593
-58.692921
-147.031754
-72.971085
-68.934586
-48.181110
-72.011101
63.771442
-154.002457
-71.470833
-80.695427
-50.574795
-114.362709
-105.033119
-75.624413
-53.610790
-80.859818
-130.872284
-74.598572
-59.062992
-66.688705
-142.947617
-82.743126
-128.822845
-111.613152
-65.383629
-141.914200
-100.275177
-151.344177
-71.938515
-114.867302
-94.340843
-89.608994
-115.730499
-79.172836
-109.725365
-38.746548
-78.178596
-82.134209
-94.224411
-112.980927
-61.391998
-78.954361
-73.876740
-150.825516
-77.588959
-62.992699
-167.331787
-107.301880
-158.643799
-89.034966
-82.161942
-92.196159
-127.428192
-136.445297
-118.307938
-91.893059
-78.738380
-138.875443
-115.204315
-96.947708
-150.352020
-87.288155
-146.325027
-61.902363
-146.188095
-82.816391
-76.648613
-154.994659
-110.380623
-65.361778
-87.800728
-95.541695
-139.796402
-62.931358
-120.470764
-57.495251
-62.257896
-57.692200
-116.856102
-64.154572
-68.777321
-61.164150
-72.869156
-96.801109
-151.551727
-64.419769
-51.933964
-73.288872
-65.490570
-98.311417
-54.113182
-60.568092
-169.404526
-64.830849
-90.337822
-67.604721
-125.172554
-119.454239
-99.249161
-128.499725
-69.841118
-87.047050
-100.127205
-106.854218
-83.900810
-96.911476
-66.545532
-40.511997
-58.730198
-72.946304
-76.441078
-102.004570
-101.865738
-95.743607
-165.704453
-98.075531
-98.565880
-77.462547
-59.862091
-155.859039
-127.578117
-73.415421
-69.260231
-103.885788
-104.864861
-43.215050
-55.264603
-105.618904
-86.564011
-106.476418
-147.834335
-93.479080
-92.328186
-55.057880
-91.858658
-90.379333
-84.951523
-94.332832
-59.809517
-86.271606
-126.499496
-72.496613
-62.859062
-156.940857
-58.701012
-89.486137
-65.001518
-60.196884
-65.695816
-64.227341
-106.823563
-67.941620
-149.360764
-68.853455
-153.535706
-80.413414
-69.939919
-65.033035
-64.216423
-93.309105
-76.732788
-53.728580
-55.140053
-64.286911
-138.781982
-147.145248
-80.476341
-99.167183
-99.025185
-96.073616
-164.769531
-63.006184
-151.865250
-112.004021
-74.180252
88.110367
40.780022
69.612007
64.204048
63.825710
59.223221
51.904575
59.676174
116.592308
-58.241108
-83.150909
-68.858154
-60.237820
-59.415363
-66.177750
-57.064320
-75.515114
-69.802971
-56.299282
-114.085304
-51.241138
-65.444740
-70.253654
-67.899765
-138.667892
-73.686028
-74.396622
-51.626350
-143.136444
-86.056114
-85.074051
-57.187111
-144.694504
-44.527821
-60.264252
-97.500168
-111.157280
-91.792305
-76.409195
-47.573910
-81.248901
-69.621498
65.729591
56.767986
75.053940
-122.085144
-76.594261
-38.868214
-88.215019
-101.032570
-74.535858
-57.810719
-140.153244
-94.386681
-73.298653
-101.640266
-130.356430
-85.736969
-85.276642
-42.856220
-85.152649
-54.464752
-51.795506
-58.065498
-48.398479
-86.710732
-95.678520
-114.830009
-66.643951
-74.808754
-99.120949
-153.794968
-34.697487
-148.852661
-59.721615
-75.246666
-62.020882
-54.469833
-66.078033
-86.229836
-76.677330
-59.723690
-95.241104
-66.839981
-60.086201
-63.966957
-62.162148
-124.471855
-128.265121
-85.507973
-117.265419
-62.733112
-32.336113
-55.748394
-65.170372
95.902542
51.737740
45.956055
70.084785
56.219036
53.687710
71.551376
66.086884
66.871216
82.697067
88.308891
88.688545
67.523018
173.420425
-150.822479
-90.738205
-158.787872
-63.732136
-82.394890
-68.494972
-39.095699
-138.879547
-62.781181
-24.930927
-142.216354
-109.082611
-53.085148
-142.384079
-172.110886
-89.181694
-58.643093
-61.112587
-41.187485
-129.911499
-85.589912
-131.615158
-62.071629
-71.484978
-148.834839
-65.791672
-56.389809
-63.687412
-153.957626
-69.147881
-52.467026
-52.656818
-130.195587
-42.405991
-60.986626
-34.775299
-84.609467
-85.519554
-91.986343
-72.552284
-92.253593
-98.924164
-54.076801
-148.475281
-108.287697
-52.685051
-143.093567
-76.101471
-75.606133
-54.483715
-115.217033
-73.979118
-37.426662
-54.939484
-87.722160
-118.939293
-153.898819
-66.747322
-120.238892
-53.050953
-62.961212
-71.585258
-72.740326
-64.582039
-95.463608
-54.327801
-132.097168
-131.315491
-58.964447
-159.779938
-115.630028
-74.100899
-127.360451
-138.100510
-71.521240
-52.948151
-57.305843
-71.755547
-61.085205
-61.849258
-79.737350
-145.192474
-142.579437
-65.897072
-65.164612
-79.068359
-68.193741
-70.953476
-159.477539
-79.961235
-91.253410
-109.880707
-152.675003
-93.151352
-93.175392
-60.258945
-33.935966
-86.291595
-125.975838
-91.670006
-136.643997
57.104889
42.139816
86.196991
80.077705
84.663696
78.534515
79.877647
53.206341
52.834610
72.643044
-86.498131
-77.054245
-51.459095
-67.594040
-32.883339
-90.995941
-77.787041
-118.088730
-61.792965
-68.848877
-57.088017
-72.294556
-76.328888
-90.547424
-64.780075
-128.103745
-64.286583
-142.692444
-71.110306
-142.666580
-148.526443
-107.928345
-141.634827
-120.990891
-110.567657
-99.907021
-99.563347
-124.573326
-145.550095
-57.270317
-90.306404
-99.179947
-61.502838
-104.740044
-165.203766
-133.718521
-54.004467
-105.007416
-95.029953
-145.720078
-112.480103
76.150795
28.574518
75.298775
36.866695
48.726284
72.924553
91.097054
36.282234
-38.489307
-127.929520
-108.491035
-119.012695
-131.037918
-65.146904
-59.895462
-74.124222
-54.537952
-55.860565
-79.484917
-56.851933
-58.845722
-59.858437
-80.200386
-129.762192
-163.097183
-63.907097
-68.107529
-118.913078
-66.022575
-64.444984
-66.344246
-106.271812
-79.022659
-82.166054
-32.466091
-85.984604
-109.934059
-161.787827
-140.631943
-97.447578
-78.727531
-95.145279
-123.249496
-85.349068
-116.606964
-58.641045
-91.095749
-71.640175
-85.252022
-37.245014
-85.181366
-44.920849
-94.975021
-90.209938
-64.421112
-68.936836
-56.401741
-156.175980
-111.203674
-91.656723
-65.091553
-124.544998
-67.744682
-68.359238
-59.766727
-161.994507
-58.745571
-104.669182
-59.963150
-126.951897
-57.032021
-82.489754
-71.788826
-66.995781
-135.654587
-58.735554
-119.031815
-87.386017
-155.829071
-67.942513
-62.816414
-81.118889
-62.582130
-62.507553
-115.052902
-62.500477
-88.371338
-74.727669
43.550045
93.070572
69.105011
51.263977
60.800423
-63.799503
-63.836060
-60.552624
-56.305592
-57.794640
-67.786034
-104.220169
-49.016918
-100.606041
-54.449429
-81.311691
-57.697514
58.131477
55.603813
73.178879
82.497719
64.397385
-86.310989
-76.461594
-132.743515
-64.657967
-51.209431
-112.246330
-105.726349
-74.176163
-120.622147
-56.940144
-67.807549
-63.433109
-61.479607
-117.009560
-119.899498
-75.110535
-39.657097
-69.489182
-93.485268
-69.947922
-86.956100
-48.909573
-59.638325
-58.045315
-63.896000
-66.292168
-76.016426
-75.171638
-60.245487
-35.071400
-73.550758
-82.495819
-72.564590
-64.045021
