# Supplementary material for: Comment on 'Valid molecular dynamics simulations of human hemoglobin require a surprisingly large box size'
Source: eLife. 2019 Jun 20;8:e44718. doi: 10.7554/eLife.44718 (PMC6586461; doi:10.7554/eLife.44718)
Supplement: Figure 3—source data 1. — The zip archive contains a README file describing which source files correspond to the different panels. [file elife-44718-fig3-data1.zip › figure3/panel_B/box3/phi4.dat]

-136.550842
-134.556305
-133.412064
-152.003922
-160.890961
-102.855461
-30.995714
-78.585747
-66.817047
-63.625141
-60.860260
-143.619537
-85.687790
-92.455017
-133.060791
-77.189796
-52.301422
-123.258286
-93.566109
-137.050705
-33.680328
-65.503609
-66.489761
-67.848679
-144.445786
-79.343025
-123.516861
-75.670624
-71.014793
-116.114670
-52.425461
-64.567810
-68.422874
-73.135536
-157.474838
-145.638474
-54.638752
-86.972145
-120.449753
-53.817535
-74.541512
-130.734406
-62.032948
-107.595451
-58.543476
-63.815376
-87.478798
-60.528854
-63.839535
-69.242386
-56.888302
-69.588638
-137.200058
-55.547260
-59.681282
-68.895393
-89.234924
-147.265884
-59.937626
-66.113091
-67.910408
-145.188278
-52.905643
-113.867821
-74.764908
-98.577469
-77.449249
-141.018097
-63.880077
-60.536175
-64.372513
-53.037144
-141.303009
-52.279781
-54.437515
-59.116669
-43.978016
-61.096756
-147.095749
-108.471085
-100.587654
-60.007236
-140.654938
-111.766945
-101.637360
-70.639572
-67.812767
-75.871460
-69.764603
-61.471359
-65.105713
-94.545891
-60.580006
-104.473137
-149.000900
-88.460266
-72.833359
-97.798950
-59.554943
-137.368942
-51.971878
-117.695175
-62.173733
-83.742477
-147.087051
-64.408722
-109.440536
-115.238914
-72.861397
-98.951920
-99.973793
-114.211067
-64.928459
-50.342442
-52.366028
-125.234055
-68.398796
-60.835857
-166.498550
-40.675308
-141.633774
-148.931641
-156.202759
-57.207279
-145.209900
-69.423676
-53.835823
-155.372055
-68.505692
-65.951141
-60.894077
-133.606628
-130.834778
-46.998959
-123.927467
-146.035049
-56.031658
-74.034866
-110.642654
-144.427795
-63.997257
-67.372169
-62.813065
-56.260651
-148.813873
-69.649269
-80.534866
-66.456100
-60.938221
-53.686344
-66.573906
-156.848434
-153.493195
-81.699303
-171.295303
-60.983776
-94.646484
-90.817673
-63.923580
-70.833473
-87.494980
-139.151138
-64.203735
-106.686104
-146.970551
-154.586700
-87.663559
-61.440765
-67.051765
78.211853
64.370377
70.337898
75.968925
72.113052
82.278923
51.312897
42.650997
-55.686909
-67.689301
-98.598061
-87.076599
-61.884850
-110.294083
-84.829178
-106.351883
-78.475647
-112.956863
-40.288467
-71.093056
-132.277298
-63.018246
-60.412418
-42.982151
72.156914
-142.871185
-65.266960
-81.503479
-78.835449
-88.512054
-53.219063
-80.538872
-72.402481
-59.654194
-83.188301
-80.194275
-72.502731
-63.741692
-59.767307
-91.152000
-76.911003
-65.353722
-95.503471
-151.760178
-109.529015
-98.824799
-59.986134
-70.788383
-67.265694
-68.176041
-84.964287
-117.980377
-81.727242
-62.247990
-91.141853
-100.757172
-62.171669
-104.978798
-158.115570
-71.529831
-110.296036
-84.294609
-54.365704
-68.178436
-61.241085
-84.065033
-46.614361
-76.554230
-99.352394
-61.187344
-65.872353
44.279442
76.094467
50.826092
74.166328
49.387756
35.821026
94.779976
87.654388
78.550644
-125.732086
-70.703079
-143.587341
-101.587120
-131.642944
-122.811508
-64.841110
-94.620598
-69.970901
-126.681694
-62.400169
-65.297485
-74.486862
-72.441284
-91.464775
-75.961098
-60.803440
-61.444664
-68.244186
-114.136276
-83.527863
-87.844940
-55.047195
-111.464340
-56.107964
-52.590752
-61.559933
-77.564873
-96.330139
-57.474384
-54.670284
-81.916321
-80.000908
-76.904800
-124.593857
-78.201492
-54.062283
-52.502399
-146.409302
-142.519669
-64.361969
-133.015839
-69.315735
-73.198715
-57.047787
-85.912117
-131.595688
-64.904732
-92.228317
-89.524132
-95.936111
-73.006256
-72.126472
-112.090012
-110.334579
-17.851065
-64.776947
-78.969475
-68.794373
85.908356
73.444412
90.649681
48.105698
65.619019
50.432991
58.047337
59.406940
28.602674
79.665123
71.188301
91.083961
60.239635
-116.961029
-74.380920
-96.870186
-71.661819
-56.145809
-64.474541
-56.161240
-136.368652
-148.744156
-87.996208
-86.023300
-67.939926
-53.811054
-114.909264
-107.765991
-94.124962
-82.975250
-76.406372
-87.764771
-65.593361
-170.406693
-46.322178
-80.287521
-136.551025
-63.491299
-53.263779
-65.005440
-112.805573
-64.053734
-82.497841
-75.996071
-66.846573
-142.367538
-69.911575
-69.380074
-138.068771
-99.599495
-53.804188
-91.231216
-106.673782
-81.442024
-142.103378
-70.386337
-142.272629
-66.341927
-64.794220
-75.540741
-144.575867
-105.577827
-40.549747
-162.151840
-60.963314
-160.982758
-55.265160
-86.380882
-58.583771
-99.174286
-86.259697
-95.090515
-72.297646
-148.054230
-154.139984
-47.578495
-64.994705
-61.798058
-137.857529
-120.849838
-113.289406
-70.300636
-119.248993
-113.808464
-62.341129
-58.641590
-130.641495
-66.456291
-45.849541
-92.612236
-96.109894
-56.911694
-118.652725
-58.391880
-118.790176
-56.695637
-123.049843
-120.518623
-136.206558
-104.284843
-98.673721
-60.845287
-55.573593
-47.529346
-159.452011
-117.383614
-122.534271
-65.067406
-158.575684
-111.105118
-78.191154
-81.990433
-70.521538
-60.092327
-53.397953
-63.077435
-56.898041
-72.536163
-77.020485
-74.135155
-73.655624
-52.583996
-103.747223
-84.714378
-112.921204
-68.510765
-58.944672
-42.752312
-101.185555
-51.337852
-85.734596
-51.892338
-65.775040
-64.835365
-67.025665
-103.074066
-88.940964
-77.944962
-67.066307
-65.446510
-59.520432
-131.605530
-53.215099
-54.098362
-151.505600
-40.170944
-127.659164
-164.141144
-59.102341
-95.719124
-77.139900
-139.284760
-51.560287
-53.014236
-144.292633
-65.187462
-62.123833
-117.355774
-76.862152
-127.385818
-148.348770
-147.588150
-56.368172
-59.511284
-128.156143
-130.205200
-69.593933
-67.100395
-63.468506
-51.446926
-158.401947
-83.325058
-89.245399
-79.393669
-86.853676
-79.285210
-60.426132
-81.561028
-61.980690
-35.556393
-86.410614
-57.032764
-149.737076
-129.123917
-69.893364
-77.519867
-67.655724
-71.738098
-149.680527
-60.377968
-72.406998
-55.365631
-42.186771
-106.090240
-42.279442
-61.860596
-152.688309
-63.182518
-56.123196
-33.659962
-154.352890
-139.968796
-148.696243
-77.528984
-67.018059
-55.088036
-83.043785
-73.767952
-68.940468
-152.079788
-137.400238
-147.444794
-146.864746
-95.678627
-82.164032
-76.462921
-83.901817
-146.441467
-67.998260
-58.704536
-96.459167
-54.487812
-87.288368
-123.691658
-80.612419
-94.239250
-66.095421
-60.749611
-121.536308
-160.637558
-135.574432
-73.153503
-127.802200
-78.199898
-88.124825
-95.231689
-38.950943
-67.737823
-64.649429
-150.357239
-65.618324
-137.723877
-102.398048
-92.666206
-139.056717
-114.942116
-72.388908
-60.035973
-67.075142
-64.034637
-36.722691
-133.995819
-65.955704
-109.110748
-137.528717
-64.422371
-107.150116
-103.797249
-100.102783
-48.932369
-52.658012
-90.125542
-60.153603
-87.807716
-80.114914
-100.659332
-117.373077
-90.680771
-158.676773
-90.375122
-48.921268
-79.245819
-72.234261
-120.155533
-55.504597
-49.854294
-75.639328
-148.524582
-86.189522
-64.830116
-88.472961
-104.032761
-103.395599
-60.160324
-86.572235
-92.377502
-106.154778
-65.900742
-88.477516
-78.945183
-62.666721
-105.033546
-106.755226
-153.354355
-54.714493
-74.014641
-66.365646
-79.326973
-88.177795
-43.732971
-62.426575
-50.604630
-34.783047
-51.955269
-60.643135
-83.985603
-118.178810
-66.226082
-91.556587
-77.059464
-38.821430
-130.201035
-97.993446
-55.231789
-56.986473
-60.279995
-60.138111
-90.760727
-119.402344
-144.669922
-42.523247
-140.116165
-68.325012
-128.156586
-60.637615
-98.144569
-27.157558
-47.847328
-50.948544
-156.510086
-57.761322
-67.267563
-67.359856
-85.105255
-57.756023
-65.042381
-113.378159
-87.416008
-60.124569
-90.273987
-105.369324
-163.900116
-56.971416
-65.453316
-63.806190
-124.158615
-92.190247
-99.631012
-112.342491
-60.122776
-57.200405
-139.308044
-112.005737
-62.187351
-71.398842
-157.430389
-41.160751
-49.385418
-71.472328
-75.045685
-57.554058
-58.778378
-70.553024
-62.718243
-38.622631
-60.429844
80.323166
-69.685196
-25.534367
-149.282455
-49.592068
-59.407867
-115.641724
-78.365646
-87.952942
-98.815575
-102.962578
-78.776817
-66.310837
-84.190681
-49.630600
-67.651230
-81.003784
-114.679924
-74.069214
-82.170036
-68.712242
-75.161751
-61.921223
-142.605179
-117.132751
-56.945004
-103.554527
-84.391739
-86.006744
-43.397221
-64.945129
-92.693916
-47.902634
-37.251854
-65.878593
-68.761162
-83.560638
-61.747597
-83.408981
-91.818237
-144.782074
-85.122864
-67.602592
-70.414001
-117.518135
-84.959282
-61.033775
-69.805229
-57.363144
-70.512566
-167.266739
-90.158615
-111.567017
-155.451202
42.816235
55.520100
39.601631
-39.679146
-78.638374
-63.698124
-58.449947
-27.187180
-67.642303
-54.922676
-76.081825
-57.548317
-89.366241
-76.104301
-61.926590
-80.580307
-136.768082
-76.655014
-74.510269
-92.521194
-62.284336
-55.597263
-45.435745
-119.915504
-120.667336
-83.989883
-96.859329
-66.215118
-100.805550
-95.597511
-155.944244
-123.238190
-59.270699
-71.837830
-100.875755
-70.353844
-60.255981
-63.661648
72.811302
63.121765
56.805862
-85.188141
-95.263084
-79.015297
-108.409935
-95.232681
-65.585419
-71.602615
-67.460732
-120.071594
-64.566994
-113.206360
-168.426758
-51.644436
-67.141029
-130.872620
-113.119263
-122.811073
-55.452583
-86.407898
-85.611954
-97.947617
-78.651405
-81.251854
-41.630737
-63.291847
-30.268019
-63.642544
-106.564606
-55.338047
-63.619629
-153.917297
-84.172668
-82.628433
-45.614902
-152.574554
-143.241455
-111.415009
-67.112671
-33.002789
-116.427536
-63.306992
-69.355339
-112.451340
-37.562965
-61.234322
-129.267670
-148.399078
-113.634445
-82.398399
-66.429771
-88.583466
-73.605309
-51.379940
-80.013687
-153.321243
-69.085999
-147.325256
-68.197708
-66.762009
-160.891174
-68.799698
-56.810600
-54.072388
-76.342224
-54.917084
-63.866623
-62.079887
-141.336670
-99.014839
-149.419922
-59.071926
64.058952
53.433704
58.582169
74.932632
-90.308853
-88.238083
-94.343857
-168.322418
-101.403297
-160.319565
-60.005680
-147.287415
-68.260674
-69.103416
-134.069153
-75.023720
-108.148666
-51.268265
-99.899574
-47.098560
-39.890800
-65.449509
-154.995483
-152.834061
-125.881584
-84.028976
-42.803978
-97.614029
-56.232693
-78.383148
-78.505775
-46.105480
-147.050507
85.413841
-56.027531
-113.031921
-59.930065
-54.502567
-47.173759
-69.965919
-82.552956
-85.906845
-50.803249
-66.545570
-62.677132
-51.837894
-83.885689
-104.917839
-68.196602
-48.117771
-73.492996
-63.004620
-138.640915
-65.678360
-101.602531
-86.856941
-88.499908
-96.943924
-119.140511
-118.646255
-76.512024
-133.492233
-64.213982
-74.739113
-60.152775
-134.653259
-79.572296
-101.748604
-60.751270
-35.714603
-91.327286
-152.199951
-81.973740
79.399391
-145.040756
-51.699512
-56.758369
-52.488934
-82.919250
-92.929039
-73.359253
-78.481102
-64.010597
-91.760345
-150.574158
-138.758316
-167.545395
-101.473877
-69.343521
-153.760635
-104.927353
-73.798744
-73.278290
-41.116173
-95.315071
-56.847946
-54.868210
-157.132462
-64.741371
-56.950130
-56.616898
-168.018173
-32.240227
-80.628716
-101.398613
-53.500710
-67.673141
-49.049171
-29.322926
-149.865158
-29.132952
-164.229568
-127.640968
-51.729012
-76.793365
-71.030121
-147.478134
-64.732307
-64.297119
-61.353844
-74.263512
-59.612473
-48.804340
-64.474525
-166.864304
-106.822113
-64.830154
-56.679695
-57.643616
-61.510605
-150.594650
-146.196289
-130.202103
-153.487030
-35.164017
-154.196381
-64.976974
-68.676559
-140.790009
-85.308868
-63.676483
-61.939388
-77.783897
-85.640610
-81.611984
-122.029671
-76.415001
-88.872284
-79.075294
-77.947113
-44.354870
-63.384533
-67.442833
-86.333214
-70.260948
-56.425991
-93.360374
-42.783756
-55.447052
-80.924713
-58.476143
-65.816597
-103.055840
-105.802040
-61.330425
-120.638527
-94.478600
-59.584778
-66.590622
-69.139282
-64.892296
-46.389656
-80.126106
-57.351845
-100.236404
-69.555962
-122.670494
-75.027130
-135.793777
-155.390762
-122.017662
-73.667572
-50.528427
-155.035675
-59.778736
-58.287151
-114.777664
-68.559273
-74.440186
-60.609524
-73.449966
-87.071930
-71.980476
-58.341805
-100.406258
-111.671539
-75.031181
-82.709511
-102.239029
-62.289848
-61.598557
-58.649315
-66.998459
-144.622665
-138.903671
-85.576302
-94.665016
-65.460297
-66.377281
-121.192818
-46.298969
-132.250153
-60.442089
-67.593170
-74.590561
-74.809715
-49.723751
-126.819283
-59.366272
-111.121704
-78.865158
-95.350250
-60.338146
-104.073677
-138.038391
-105.131104
-116.259468
-57.856270
-110.977409
-107.531029
-77.814209
-119.013199
-127.219818
-50.531395
-79.952568
-129.090637
-101.925240
-55.580509
-53.857063
-75.835083
-129.801147
-173.366592
-126.063782
-109.179939
-114.979248
-153.603760
-156.079514
-33.113571
-144.942078
-84.172989
-147.831039
-80.266785
-60.706512
-52.152863
-65.229027
-123.424843
-64.039108
-99.251312
-53.766563
-148.410843
-54.572716
-39.025082
-48.469112
-76.736008
-54.080975
-26.359428
-104.830490
-143.283707
-62.955128
-66.685280
-138.037415
-69.335800
-125.250801
-50.112324
-120.427673
-115.431747
-67.186066
-64.443214
-89.134575
-59.070362
-117.377953
-106.188683
-121.340981
-107.804367
-118.543579
-60.959141
-106.017822
-98.036499
-90.440689
-97.669159
-79.181786
-94.273888
-59.924191
-61.442867
-145.270706
-82.315887
-29.150557
-45.699146
-57.011505
-90.496864
-44.922630
-51.418785
-66.998260
-161.573563
-61.202072
-87.606384
-162.681976
-133.514694
-59.817230
-108.803337
-62.420944
-105.701416
-99.301949
-102.995972
-78.403397
-53.073902
-63.524956
-69.495125
-61.407005
-69.524406
-86.390770
-73.849716
-80.424301
-66.148605
-89.610611
-134.312897
-84.330933
-64.481300
-80.505707
-100.646584
-119.842079
-129.799103
-66.763527
-63.090862
-83.595627
-107.729347
-78.329224
-57.987885
-52.202888
-118.350838
-152.444580
-93.263535
-155.073502
-125.012428
-95.486366
-83.624062
-64.237762
-90.047989
-109.857323
-99.793213
-89.020050
-154.965759
-128.698807
-68.260010
-65.926224
-92.470268
-107.356964
-59.902027
-74.022858
-62.633343
-80.732811
-107.300766
-64.727196
-70.073326
-149.304489
-91.078934
-154.454620
-90.275566
-42.652317
-79.480164
-46.656704
-62.386772
-49.137993
-57.289364
-60.362682
-21.374868
-134.979233
-62.585320
-82.890686
-54.194527
-117.518959
-67.472229
-58.517029
-122.387505
-79.669815
-118.490501
159.419418
72.474365
36.993008
47.275547
65.405357
59.887791
87.026375
-72.611954
-54.730038
-44.813210
-77.065567
-107.544441
-70.358017
-58.784328
-35.476349
-139.188599
-66.330078
-159.847443
-59.763912
-62.744007
-153.576340
-49.758392
-56.161850
-59.688358
-58.943069
-54.247063
-150.010849
-76.881302
-71.632652
-66.546280
-67.994049
-80.589851
-101.703056
-148.719498
-154.504898
-59.048477
-66.863098
-131.255157
-59.925098
-130.532516
-124.328468
-173.251297
-98.628128
-88.476219
-111.172050
-63.870838
-64.300957
-68.080452
-105.639931
-89.680702
-71.860680
-46.526035
-97.991905
-46.700542
-54.180878
-72.736465
-57.476639
-57.942528
-56.929081
-66.417046
-64.699562
-61.964714
-149.717239
-47.339630
88.428101
-42.200176
-56.256420
-60.442471
-144.423523
-80.107735
-96.241295
-94.528877
-80.182587
-107.733307
-48.819313
-68.902237
-145.358521
-56.181717
-35.651932
-62.905178
-47.931320
-146.138565
-134.682602
-58.502895
-58.322052
-162.289124
-56.323139
-51.210625
-63.483280
-128.279449
-104.446335
-121.251831
-121.462425
-52.961296
-153.107697
-124.641167
-114.650978
-59.683113
-78.751625
-32.768311
-49.785992
-64.779289
-65.447556
-84.754112
-59.215523
-97.993004
-64.760651
-66.503181
-72.525551
-86.097282
-82.256683
-87.540131
-148.773544
-82.079178
-67.044479
-164.875656
-142.510544
-41.811623
-63.100010
-144.492615
-66.163589
-60.719868
-55.584293
-73.397758
-55.125942
-125.519585
-120.707710
-64.352081
-58.512520
-106.829506
-63.855461
-133.412811
-56.360870
-78.120758
-84.486145
-98.492584
-84.345161
-94.842735
-75.612755
-94.217278
-168.358566
-117.935242
-65.500801
-56.809093
-67.649094
-60.144409
-45.865253
-93.566124
-58.342243
-38.418633
-61.659317
-74.167931
176.579880
-62.298275
-60.509926
-73.266365
-52.268047
-143.075043
-61.558907
-90.159294
-85.126907
-53.952797
-134.413956
-63.903984
-91.096519
-70.565086
-57.050911
-67.934891
-90.782639
-82.802696
-93.309418
-56.997555
-55.030674
-57.059307
-68.249580
-56.859604
-59.991405
-65.401878
-78.724411
-87.421211
-68.735443
-75.817032
-58.674107
-61.418724
-70.742668
-99.298798
-85.756905
-84.539940
-129.888977
90.820946
57.011250
82.825378
64.927460
72.064285
63.796982
45.025372
-80.741745
-152.329880
-66.995201
-57.485397
-58.502766
-62.561012
-83.496346
-136.821991
-78.745262
-49.870159
-99.702751
-65.387939
-158.264328
-133.129150
-154.616470
-60.692463
-101.695663
-78.562920
-59.839428
-120.571877
-104.391495
-88.264145
-58.287041
-100.963051
-63.934448
174.710190
-64.387939
-67.086166
-153.062378
-164.601807
-63.848755
-96.621277
-97.972374
-57.813889
-104.729286
-59.971313
-91.667625
-73.849312
-48.377975
-85.217445
-156.171097
-73.617699
-51.294121
-74.135513
-94.099617
-81.834831
-127.154800
-60.482613
-149.500305
-70.979645
-71.677338
-74.336288
-94.644257
-159.854065
-141.803741
-152.632584
-150.282562
-60.710693
-49.432980
-77.746735
-59.902565
-73.752609
-68.306419
-43.395275
-61.526424
-63.465656
-74.811348
-97.586739
-106.670532
-62.318573
-84.837639
-45.956188
-61.564400
-68.880196
-152.550034
-63.739498
-67.436981
-79.575623
-29.154018
-66.741066
-99.485130
-129.936676
-58.531761
-149.310989
-138.845825
-63.668163
-86.828354
-86.812256
-125.120682
-112.675354
-129.185333
-58.954147
-92.269325
-64.934662
-96.574409
-157.954773
-58.025185
-60.013958
-98.008072
-63.458061
-122.140785
-70.970985
-154.947784
-55.929222
-159.916290
-102.119438
-90.941177
-154.414948
-115.311165
-53.340157
-59.608990
-92.665398
-101.771317
-50.843559
-65.065407
-153.065262
-82.447639
-93.370979
-136.756577
-66.382523
-145.353058
-48.296585
-151.562775
-143.533401
-73.523865
-109.131775
-57.904934
-99.375603
-79.420555
-105.896080
-90.238602
-78.174477
-61.470421
-62.894341
-58.091454
-152.324692
-75.841080
-79.089920
-50.191380
-72.729652
-96.313164
-100.462509
-53.813114
-71.948647
-47.791191
-64.142090
-56.074497
-90.775879
-36.885002
-79.045563
-49.397503
-78.300537
-82.514977
-69.010422
-133.967712
-61.977318
-94.713631
-104.923332
-110.553246
-106.477104
-64.569923
-64.257431
-59.958958
-143.686981
-123.734825
-140.227081
-76.766533
-84.825081
-87.278725
-62.039738
-127.451569
-63.621124
-111.675339
-77.999489
-52.666698
-89.401039
-56.447224
-112.647621
-62.767952
-26.513475
-133.313675
-92.815079
-152.242462
-52.350883
-43.563374
-60.798378
-84.316170
-68.145920
-60.848076
-114.436501
-159.819717
-58.612324
-146.964920
-64.952888
-60.833485
-162.258377
-88.666260
-141.834244
-40.656860
-60.072788
-109.755966
-102.325821
-116.148087
-36.327385
-61.616917
-107.212395
-96.830643
-138.490280
-117.488342
-82.748337
173.489029
-82.956413
-55.363708
-66.382088
-108.333076
-62.769032
-63.876976
-130.659729
-67.245338
-65.166542
-105.470810
-66.315063
-61.955284
-114.841125
-51.265873
-48.757561
-109.007324
-48.688698
-103.152603
-102.366699
-99.064255
-76.468307
-85.409798
-59.447887
-80.896431
-48.117214
-125.835533
-148.446991
-87.188202
-65.933769
-78.115318
-113.633789
-118.206703
-92.156059
-99.392639
-74.305595
-82.225731
-68.664680
-62.557228
-146.278931
-58.488674
-64.521095
-69.814606
-60.618664
-59.044743
-65.204918
-53.205654
-62.696449
-33.990551
-59.732468
-135.882950
-118.194572
-66.212830
-90.960182
-59.015053
-32.330151
-68.953217
-82.941628
-68.149651
-55.218658
-50.973343
-66.460663
-86.996017
-51.607441
-35.987614
-49.341022
-43.134544
-138.698578
-62.568325
-128.369736
-62.948647
-72.013573
-58.816853
-38.865513
-67.690262
-58.491020
-85.421638
-59.113800
-73.363968
-68.022987
-64.839775
-62.468102
-66.939262
-63.897358
-114.508308
-64.711555
-61.562077
-34.464520
-54.652485
-63.165470
-80.332718
-142.054413
-54.873783
-79.571854
-59.036629
-62.043442
-64.699097
-58.374790
-61.957508
-74.426781
-77.250984
-93.916061
-104.319862
-76.346848
-143.629364
-74.326256
-54.565636
-70.264305
-102.961411
-76.970474
-69.975121
-49.802322
-101.825043
-171.478958
-54.740013
-63.565990
-48.441319
-53.249790
-130.180832
-110.164818
-91.944016
-92.320984
-106.321823
-59.652111
-168.076111
-67.992905
-58.950142
-49.752697
-93.892273
-44.860897
-57.469578
-88.507080
-149.798355
-71.101921
-119.841179
-58.081692
-164.024582
-125.366051
-74.746681
-56.421791
-72.583183
-103.443771
-75.058601
76.751709
77.525673
70.902733
58.092300
73.596924
49.427792
72.751152
90.220955
66.420227
78.713669
53.864414
50.447060
47.747967
53.317245
31.076605
69.328003
55.804787
47.071327
43.528709
43.006893
56.450932
51.969902
79.599312
50.855789
33.366970
63.084827
66.040070
54.515167
44.135651
48.993118
79.643570
86.002342
-61.015266
-62.127445
-131.539047
-85.138145
-79.016808
-101.499176
-70.486397
-92.928284
-46.098747
-58.898151
-166.573502
-81.889114
-155.836548
-60.198551
-69.296555
-57.362930
-75.373291
-67.390823
-65.045578
-63.411800
-59.859447
-85.672783
-153.355499
-63.705418
-139.513260
-38.895710
-159.832504
-89.287483
-127.472862
-57.900288
-84.548935
-57.317081
-52.072174
-64.193222
-65.275009
-64.776527
-54.818188
-61.340286
-35.032852
-113.784363
-26.292078
-95.412422
-150.193069
-141.390320
-69.200157
-57.529697
-166.392654
-79.086792
-119.235878
-160.638901
-59.103352
-125.993874
-77.707748
-108.948082
-64.031929
-89.192551
-79.902618
-110.907097
-146.468735
-75.864090
-106.076492
-88.152931
-91.259918
-61.229950
-99.488342
-145.390808
-59.206223
-147.085754
-142.960846
-120.750496
-91.841629
-86.734993
-71.169479
-148.191132
-56.094368
-130.563812
-62.600285
-56.856911
-67.482964
-68.652565
-109.541801
-57.364761
-81.147522
-38.127686
-140.939880
-93.901054
-83.099121
-89.927490
-107.888443
-76.812752
-79.096794
-74.920708
-96.988533
-113.553795
-69.079803
-69.761444
-46.126396
-55.219700
-66.819801
-41.886303
-58.546787
-157.484329
-68.019295
-78.378593
-60.527233
-84.349953
-63.427757
-69.011322
-64.017014
-120.556915
-65.757530
-76.359306
-36.551353
-74.481354
-49.813442
-71.376457
-142.574219
-74.513763
-126.211098
-63.278160
-56.150940
176.568451
-166.935822
-140.571289
-98.323235
-64.103676
-159.470749
-61.058739
-109.838219
-63.756741
-64.204308
-104.793404
-65.637604
-139.011658
-57.374706
-60.586823
-142.562485
-123.490211
97.210594
62.177307
-52.818089
-71.456352
-80.681778
-52.144390
-62.375702
-49.853294
-77.762650
-85.600014
-63.760292
-61.997814
-63.287697
-47.917065
-125.305725
-68.370422
-58.854870
-63.086601
-134.444244
-47.606434
-131.777817
-118.101654
-55.811115
-43.611271
-148.640945
-64.292259
-67.898796
-93.540215
-86.335365
-63.870201
-52.632149
-91.830574
-85.712021
-60.287807
-17.444201
-72.161377
-100.675377
-73.254860
-56.915188
87.039368
-69.442924
-149.259460
-58.841019
-123.269196
-115.873344
-141.473038
-68.207230
-152.427475
-66.670616
-111.559998
-71.323700
-63.797455
-58.051907
-52.517094
-150.478928
-69.286919
-54.287834
-62.522633
-70.608688
-164.290329
-62.457760
-153.522858
-72.853554
-97.530617
-104.169273
-82.739883
-127.911842
-114.494034
-69.221344
-53.644009
-55.335033
-72.368637
-91.928665
-129.388306
-49.320599
-61.723404
-116.042397
-144.049500
-68.930626
-59.517315
-68.234970
-28.114662
-96.478081
-82.715302
-64.123260
-124.287262
-67.692955
50.537384
34.879337
47.301628
32.973015
85.759682
40.429005
79.741211
60.803612
-178.025223
-28.968678
-70.703026
-137.788055
-155.086960
-52.518417
-58.747307
-157.154419
-57.079491
-141.203384
-58.755253
-75.953148
-65.990997
-65.831367
-56.767647
-111.016739
-115.196518
-93.125420
-59.103420
-84.612457
-59.949791
-82.368439
-69.673248
-128.052170
-56.937000
-100.018456
-75.139122
-90.146645
-59.004818
-66.858528
-80.396805
179.888092
-46.642635
-85.214622
-59.576656
-140.627609
-129.156357
-97.393356
-86.483582
-76.201897
-113.740120
-60.136246
179.267776
-96.869980
-91.356842
-148.802704
-146.081680
-63.705982
-61.187836
-140.832947
-67.809875
-65.795876
-68.137802
-56.709621
-129.084686
-61.373466
-67.520081
-73.815887
-59.788555
-138.310257
-92.095703
-151.495468
-61.785507
-66.507309
-66.185600
-132.233688
-146.784317
-82.473869
-73.140747
-66.027557
-145.391174
-97.418129
-57.121334
-82.850388
-110.671158
-107.119629
-167.099640
-60.271389
-65.738205
-104.945747
-26.143541
-58.978230
-136.153305
-62.748768
-82.820305
-68.210815
34.667580
75.297241
49.282177
70.791489
72.805275
72.622009
45.577087
72.525978
59.567184
47.510487
51.653553
67.912331
72.867157
74.243973
58.414112
72.102470
54.866837
58.743217
52.390598
41.712856
77.444710
55.896675
64.147415
62.088112
-35.967411
-107.517937
-45.044544
-105.428940
-91.194191
-73.484200
-112.178322
-86.633789
-83.562622
-70.735573
-76.253899
-60.031731
-85.870712
-20.544350
-137.895554
-51.137024
-67.822487
-92.050316
-56.591595
-131.518036
-87.107811
-54.430050
-80.201523
-50.494335
-140.643616
-60.279423
-52.589188
-66.739037
-98.274300
-104.375854
-80.870186
-97.616600
-154.720749
-66.608414
-58.962322
-111.577461
-59.003761
-161.843048
-50.591160
-67.139870
-123.818344
-122.095512
-88.817329
-65.150345
-70.234917
-60.291969
-50.739201
-66.598854
-88.184349
-156.402969
-133.570709
-122.472267
-119.349297
-75.279633
-121.086777
-147.354034
-111.915222
-75.987015
-60.908386
-54.279552
-119.286461
-82.574524
-115.929146
-70.016991
-49.439381
-161.901016
-134.123306
-61.259636
-57.742641
-116.902763
-126.229362
-86.287315
-61.264473
-46.486843
-86.474953
-144.430313
-62.123878
-45.394089
-72.205467
-97.503555
-151.204407
-68.985619
-93.847923
-88.693275
-94.608276
-65.784431
-63.626556
-83.860092
-112.923195
-61.725193
-96.139999
-104.061119
-96.835548
-114.207870
-114.556953
-73.398956
-61.873356
-67.736038
-83.487129
-65.330956
-59.707050
-107.835976
-68.578629
-43.965015
-136.622711
-58.941257
-97.968941
132.706940
70.414680
-67.458809
-142.052979
-92.327057
-80.305954
-117.257965
-125.537544
-65.019165
-68.772896
-60.570717
-124.864960
-52.995449
-46.704056
-52.788494
-130.579010
-105.341240
-67.493378
-67.479126
-32.649055
-55.019382
-42.743114
-55.078064
-46.943733
-67.207954
-98.562057
-63.079998
-150.484222
-70.506493
-137.185822
-78.218147
79.706116
79.636528
49.245972
78.923447
52.663330
53.985260
61.897297
48.611858
47.248917
45.774277
47.880894
68.940140
27.885681
60.674656
54.380871
55.474922
50.759533
59.727406
51.941067
59.760189
51.727139
30.370541
73.269707
59.827255
-101.224815
-64.864967
-56.379250
-55.759838
-155.688339
-63.575260
-67.790298
-68.417480
-108.799683
-136.238983
-62.175858
-94.659927
-79.227318
-64.045914
-131.506317
-57.815628
-59.384270
-108.518715
-142.728973
-63.097687
-63.450256
-59.450081
-47.111000
-137.986328
-108.397331
-66.373741
-128.281021
-95.788231
-151.427780
-65.814056
-58.099041
-111.444061
-108.892136
-143.573212
-53.202919
-70.903244
-111.439743
-58.465488
-53.558796
-112.580223
-70.636215
-50.469173
-40.168114
-109.379379
-64.461975
-84.898254
-79.399437
-93.240227
-67.391251
-55.214661
-87.150307
-92.884445
-121.465591
-59.709038
-165.422852
-147.115875
-67.791977
-92.472031
-44.886326
-126.700439
-59.071476
56.485027
79.285133
55.205494
47.720200
58.114697
52.184353
50.838375
73.112534
-66.744812
-153.532730
-61.387379
-136.355301
-62.548630
-58.757046
-55.017754
-69.705002
-106.923363
-58.955860
-63.606720
-118.046318
-77.265961
-79.226364
-130.974228
-58.604153
-58.450680
-63.027370
-92.747826
-97.632072
-60.100388
-44.972229
-57.306828
-60.195156
-70.818512
-136.007248
-60.485065
-76.305496
-67.539101
-85.785324
-99.956375
-90.838440
-59.019245
-66.150841
-57.333252
-52.307655
-51.014656
-84.781235
-74.911354
-40.563427
-65.935547
-66.340584
-81.512405
-135.821777
-122.240829
-164.559875
-133.381561
-62.531349
-32.141811
-63.154652
-118.257164
-77.497711
-88.129517
-65.930008
-119.674850
-51.190655
-146.222183
-121.055916
-129.850174
-70.425049
-82.755798
-58.558044
-107.227516
-116.289551
-66.309425
-67.519409
-149.943909
-98.186302
-78.971733
-110.524437
-165.240295
-71.156311
-62.620071
-163.069382
-83.274277
-39.448269
-96.237228
-71.552040
-58.911198
-73.751762
-49.667351
-57.135567
-62.817657
-103.683266
-118.032997
-81.556503
-46.645214
-65.016205
-77.515968
-56.426216
-76.296432
-77.785156
-114.556908
-68.335762
-112.411888
-93.256866
-86.791451
-92.437279
-108.585007
-59.896877
-79.884819
-92.959000
-57.106140
-143.960831
-68.192047
-70.634026
-70.081429
-80.828239
-64.781342
-67.934174
-154.687622
-60.508396
-46.976440
-64.904335
-79.923706
-75.447960
-139.417480
-170.129028
-80.104385
-60.363815
-49.659534
-56.293205
-62.768349
-153.842148
-89.984589
-136.253082
-53.373913
-82.837700
-142.402390
-85.198067
-122.119598
-57.607056
-108.378242
-56.484737
-68.284569
-72.009193
-71.351044
-94.900970
-54.695122
-70.415504
-62.720375
-164.147995
-148.327560
-57.076065
-65.589432
-158.625214
-57.458302
-111.575447
-62.230309
-140.923523
-54.812229
-145.574051
-145.755127
-67.350746
-99.917923
-70.085800
-65.038506
-76.850174
-134.473846
-96.446266
-62.832546
-53.075314
-125.663193
-91.421089
-149.155701
-72.326096
-54.520908
-59.048759
-74.382828
-148.968491
-42.148689
-90.878021
-57.205040
-56.924461
-120.326645
-65.183594
-55.240414
-66.789093
-73.905396
-89.350479
-101.348656
-71.867706
-55.055710
-143.162567
-103.371330
-47.732510
-76.954453
-57.702705
-51.621471
-60.567436
-73.941498
-55.122776
-58.375984
-77.809227
-67.010475
-142.078552
-157.595795
-65.832184
-55.180466
-50.027328
-65.122604
54.774590
49.069744
86.229820
80.302216
78.213844
38.244896
89.568771
54.260822
76.470612
-74.546761
-149.298431
-96.221825
-40.421249
-58.173168
-133.083176
-121.792511
-55.482361
-91.454582
-57.437347
-105.082741
-72.327644
-59.526646
-76.550430
-77.884987
-52.031227
-67.856026
-143.488876
-51.498569
-72.372513
-56.929241
-91.567444
-62.160709
-166.140244
-78.611183
-93.762184
-118.667114
-162.955429
-93.730087
-64.286621
-79.721161
-86.519501
-69.231506
-152.954498
-163.302963
-69.612854
-118.309837
-72.177559
-111.123993
-125.683182
-61.885990
-73.090523
-89.216537
-157.798996
-72.265938
-81.578850
-81.659157
-154.799347
-79.950584
-38.653572
-56.677868
-78.499474
-150.193619
-72.647614
-63.133156
-87.678223
-77.595482
-57.085373
-78.219009
-155.862244
-67.640289
-133.398880
-86.434570
-69.289810
-59.602200
-54.000679
-47.526512
-147.207993
-64.630608
-160.430222
-56.253696
-54.909531
-58.013737
-72.376884
-51.557072
-74.772141
-57.359516
-83.429420
-76.359276
-119.519127
-71.865646
-75.880836
-63.169754
-49.203915
-59.933609
-62.727715
-144.755051
-73.233078
-54.431660
-60.298313
-61.795177
-109.423248
-106.053856
-57.991013
-52.420254
-63.621513
-93.755333
-114.456299
-93.393433
-58.664322
-102.480240
-90.936211
-89.929733
-56.546417
-17.813248
-64.593201
-53.615486
-31.694883
-63.795277
-64.801689
-84.672417
-50.404854
-86.552818
-44.758865
-61.571281
-49.301514
-127.574936
-47.293240
-80.758667
-139.509567
-77.371765
-115.864685
-60.404530
-51.665394
-120.078285
-65.274162
-46.083126
-76.648300
-67.808693
-160.950974
-66.316368
-134.612762
-77.679825
-160.494904
-69.199730
-64.545479
-59.733265
-155.004303
-158.167328
-108.761795
-58.800304
-59.177570
-78.309891
-79.545509
-83.724846
-97.938286
-119.464729
-142.801361
-85.276924
-110.956223
-130.702454
-66.508240
-95.742004
-146.731766
-58.801559
-80.068062
-110.658592
-111.038010
-99.678093
-100.726524
-103.960434
-124.797409
-128.598068
-65.788910
-99.862656
-79.755287
-105.431480
-141.737152
-60.879017
-162.499664
-102.771667
-64.192230
-45.999187
-159.216873
-166.935898
-47.497028
-68.608253
-113.932175
-65.461540
-99.590759
-129.826569
-69.303947
-133.479691
-153.935806
-57.715260
-150.601746
-81.663353
-56.562611
-149.535309
-63.300400
-65.706345
-146.166061
-71.915535
-87.554741
-59.698048
-67.237190
-59.755512
-52.998001
-69.953308
50.805264
88.639313
80.399010
-91.334297
-98.952568
-65.312500
-72.495422
-66.616241
-64.390099
-102.254219
-74.235573
-75.428642
-98.024399
-62.435925
-77.520134
-64.383507
-72.102180
-103.694603
-104.654877
-109.206444
-78.568871
-144.220291
-90.869347
-95.511909
-103.750740
-59.634808
-45.852436
-119.414352
-67.316498
-162.535110
-100.891632
-73.939308
-104.633110
-71.801598
-138.557114
-113.150482
-75.926315
-62.172222
-73.358826
-59.719707
-142.716812
-101.435013
-64.422821
-95.347939
-55.474316
-60.309086
-53.533749
-58.522465
-129.517609
-100.512154
-65.084236
-77.781288
-68.543266
-63.006783
-125.803963
-65.588646
-74.170288
-52.711662
-71.117950
-49.395206
-55.720135
-113.211472
-163.563019
-49.086617
-138.413727
-68.660797
-55.830433
58.583294
79.445572
61.758968
59.159775
48.201694
50.308208
45.897198
50.766899
43.758801
69.160736
61.983982
86.615242
30.517498
-73.621605
-151.556747
-72.961235
-49.575439
-49.620338
-87.333481
-62.625469
-111.647652
-83.601242
-63.646950
-72.003082
-137.579956
-73.947449
-75.936752
-58.467331
-51.082954
-70.508255
-103.874031
-66.512253
-61.626812
-63.188923
-79.936890
-162.548309
-35.033630
-70.078712
-44.714169
-49.271126
-60.209782
-63.279472
-58.178375
-79.261436
-69.946693
-74.131454
-60.443378
-151.559601
-143.260666
-37.459347
-59.851181
-49.434010
-62.503910
-161.459961
-78.035385
-79.169312
-133.813065
-38.889515
-72.830246
-57.571068
-76.592751
-80.190727
-51.672665
-65.314682
-146.460037
-120.249519
-60.996880
-52.083408
-146.595428
-152.596176
-54.020077
-56.877445
-53.527927
-60.932087
-93.241730
-56.514832
-57.375511
-139.438873
-148.691055
-130.506989
-144.154556
-72.255005
-107.252174
-63.413364
-82.062500
-66.146744
-125.247360
-61.724144
-60.106556
-53.703663
-64.234383
-65.143387
-94.625557
-116.204308
-83.987679
-79.163055
-45.762222
-59.824142
-63.920841
-57.979034
-159.460114
-78.087189
-63.905720
-98.994850
-62.296513
-101.567505
-59.271423
-101.890488
-66.829025
-91.846741
-112.201271
-104.393135
-132.701553
-63.713642
-53.617691
-47.875023
-97.964226
-60.215416
-76.710190
-48.712696
-51.679276
-120.361221
-99.571892
-60.927402
-54.569744
-108.018776
-94.450592
-114.053467
-94.538376
-117.950684
-53.661510
-82.192787
-84.520767
-70.569817
-78.475739
-149.549988
-56.317303
-59.520847
-115.849144
-113.053139
-61.815510
-103.777206
-80.858490
-87.415199
-154.910599
-86.167091
-109.610840
-123.909866
-127.184975
-108.517151
-61.195602
-58.829910
-49.740387
-133.163116
-127.216881
-148.138000
-62.611740
-91.186882
-52.425522
-165.279129
-51.827156
-37.538296
-58.812099
-117.178116
-58.500362
-96.012856
-150.489456
-65.592857
-143.313568
-72.686783
-98.678436
-108.465683
-67.605194
-76.831482
-33.544643
-77.411758
-120.502533
-58.259346
-99.637161
-60.319187
-66.572594
-68.262604
-43.707161
-49.127811
-59.215019
-72.834709
-61.301601
-147.565674
-76.237457
-55.198631
-132.480408
-64.343842
-152.086792
-64.564011
-86.981621
-144.871063
-76.534714
-53.824871
-74.979858
-61.786064
-44.945435
-74.972839
-51.430080
-62.801167
-53.945591
-62.825851
-133.367493
-66.000671
-60.895260
-59.698635
-64.430397
-161.226089
-138.007401
-72.685295
-146.324631
-56.373230
-63.219440
-90.019394
-90.597984
-89.492203
-95.580605
-142.401001
-65.255722
-60.948349
-54.063229
-116.511261
-83.138733
-60.259155
-100.753296
-166.734772
-79.029015
-141.879776
-18.753517
-83.060516
-45.737770
-49.809193
-144.552658
-75.041061
-75.178909
-156.156311
-48.964798
-87.901237
-89.590454
-74.711601
-63.794865
-153.048187
-137.978561
-81.141579
-61.089729
-35.056419
-77.838913
-65.113800
-66.585800
-92.384628
-53.777523
-60.951595
-80.683739
-46.257877
-47.864212
-64.556908
-69.818176
-88.060242
-53.716496
-58.777061
-78.498337
-80.171051
-89.892906
-64.801987
-66.937103
-110.331436
-85.740791
-120.434639
-87.110268
-70.791710
-73.993446
-103.688347
-108.971031
-107.443047
-130.542892
-44.277035
-51.647430
-35.666729
-153.225708
-44.210960
-77.563065
-55.305008
-129.566177
-69.871536
-119.283333
-166.535217
-72.135536
-86.806808
-161.579147
-60.096241
-66.554863
-153.466125
-147.106339
-105.751305
-154.745575
-91.238319
-131.194519
-132.239258
-113.299225
-73.921318
-78.776627
-152.370453
-46.566277
-129.132111
-100.965767
-79.299278
-67.259178
-150.476852
-59.813290
-129.169403
-56.617802
-116.583275
-116.913162
-96.411774
-120.661079
-89.566414
-157.865372
-55.036690
-76.872704
-70.952576
-31.773178
-37.703613
-53.313725
-26.451878
-94.786179
-89.804909
-67.068703
-92.659340
-94.603195
-51.115402
-163.436447
-90.707840
-34.633259
-91.680992
-59.758392
-94.080956
-63.674519
-50.291496
-69.025093
-143.122269
-69.194832
-99.409904
74.995872
68.603752
53.674778
81.405083
60.575607
49.044331
51.235630
56.139721
-58.805290
-153.034149
-157.368195
-69.816742
-69.323433
-62.939350
-106.414993
-56.008663
-59.894894
-158.582123
-106.270958
-55.703815
-59.896255
-90.852661
-156.306442
-68.109924
-49.233330
-73.980286
-106.753738
-70.095879
-57.538677
-58.402172
-48.593018
64.339180
-64.539970
-38.603725
-95.886383
-64.493774
-57.866180
-64.506668
-66.302681
-62.926071
-77.023926
-134.171738
-109.892227
-154.313004
-152.519943
-64.968758
-90.004982
-67.480370
-134.832657
-121.800682
-56.850979
-126.758850
-66.323784
-63.815453
-70.313164
-69.260704
-67.546272
-67.667107
-45.141026
-59.156715
-63.579052
-65.185242
-64.989326
-138.542191
-144.030518
-150.964600
-98.208015
-58.912708
-171.041718
-52.144382
-53.714058
-68.963272
-63.890625
-33.856285
-70.654884
-73.445618
-59.929695
-69.125626
-90.425133
-112.218063
-115.142601
-67.174950
-77.165268
-64.251625
-63.043674
-69.529236
-66.327980
-114.202591
-83.948112
-66.720230
-77.112617
-111.998306
-58.533180
-83.109161
-148.734909
-49.300991
-87.210960
-51.043842
-57.219723
-67.386047
-142.701202
-142.260864
-75.566277
-138.634384
-66.473381
-92.678459
-76.304138
-91.193474
-117.317291
-64.381577
-123.993660
-61.824909
-110.478973
-97.051605
-51.265182
-81.011299
-88.004921
-101.014534
-99.122162
-103.085075
-136.604004
-62.831810
-148.945404
-118.960480
-148.103683
-60.687798
-68.202560
-57.789223
-106.276657
-49.661064
-36.345764
-55.349262
-60.844372
-99.413055
-132.102051
-61.055897
-128.990356
-64.911041
-73.053093
-63.693977
-60.929710
-89.886650
-150.053070
-126.477188
-72.315269
-165.266998
-150.615219
-164.893326
-103.376579
-65.729919
-75.297195
-169.633728
-54.963379
-73.062889
-65.232521
-70.188904
-73.156975
-67.101387
-71.478600
-106.944557
-87.677170
-74.797455
-91.881058
-162.629059
-78.951584
-57.822857
-65.905357
-138.998917
-138.648392
-91.825569
-76.931351
-139.800995
-66.822609
-63.436443
-73.722649
-52.712215
-96.271835
-78.768036
-64.730560
-71.095901
86.873566
74.421387
45.104321
58.566498
79.766830
63.652885
65.298904
50.202011
91.388039
75.865479
75.283157
34.464138
39.624001
64.891769
-100.600060
-163.094025
-105.634560
-56.800800
-150.769592
-43.098389
-56.796017
-60.352749
-79.114265
-39.808605
-148.543594
-108.202477
-60.228989
-62.148788
-65.504120
-60.013931
-97.640831
-148.395264
-72.739342
-73.145462
-53.841976
-46.204544
-63.511967
-64.524704
-54.184597
-68.444641
-71.143135
-165.365433
-57.583122
-58.845928
-55.198875
-141.253174
-160.239029
-74.830208
-57.591160
-90.461678
-73.083755
-77.900574
-56.678440
-62.865421
-57.007126
-67.059494
-81.642097
-159.881531
-101.402679
-59.926163
-50.777081
-145.345215
-119.172440
-65.575951
-65.627480
-70.631477
-65.947342
-66.407928
-83.226387
-86.897774
-142.782532
-100.057228
-79.403282
-103.041359
-71.562447
-61.435341
-123.134590
-83.829178
-95.205162
-72.453705
-49.889027
-93.989777
-64.311874
-65.816048
-60.401394
-82.896378
-65.441269
-123.649193
-71.048950
-58.493267
-59.911652
-72.068939
-150.625259
-142.746902
-135.285721
-115.582710
-81.869942
-51.609684
-61.077419
-36.008728
-53.161442
-40.603161
-49.193008
-71.516693
-60.704758
-84.643349
-46.494644
-125.987747
-70.474503
-66.294235
-83.635513
-127.010834
-63.000370
-59.909466
-97.273735
-66.334846
-30.489563
-117.752129
-115.929024
-65.637947
-70.769707
-60.846981
-144.046326
-54.884548
-60.615166
-93.733131
-60.587921
39.980850
44.531204
78.044609
64.598991
56.410271
-92.448959
-145.486313
-112.298805
-82.436447
-114.963852
-100.359055
-69.078987
-142.726822
-63.256325
-89.846359
-95.613899
-132.297272
-51.946136
-60.028015
-59.801678
-100.661072
-153.637115
-67.631088
-83.587448
-68.979721
-154.822174
-77.924286
-54.565102
-117.072769
-62.356503
-61.548115
-58.767612
-56.508572
-89.514290
-65.993340
-115.908127
-109.751701
-113.334686
-68.790001
-145.946976
-110.365349
-112.322411
-56.449314
-93.639648
-139.097885
-155.434357
-63.551895
-64.335487
-101.411942
-61.993778
-104.957581
-63.671402
-157.811172
-123.084198
-79.241188
-74.066765
-105.415573
-99.184631
-123.504112
-93.760330
-138.199387
-118.346161
-111.589600
-57.970024
-111.181236
-44.415733
-37.870296
-144.193985
-147.908218
-66.904465
-57.808300
-95.652199
-120.730988
-70.549561
-121.727516
-102.921196
-73.843948
-133.277863
-52.305336
-151.199066
-61.019501
-134.230606
-70.136497
-78.167206
-99.100845
-72.560204
-51.385902
-66.339630
-63.283619
-63.437645
-64.068375
-81.710045
-64.205902
-85.537552
-73.140350
-66.012016
-66.803345
-41.848515
-62.988316
-57.135860
-13.212221
-51.905121
-55.615780
-144.602051
-64.840675
-139.100433
-68.055252
-59.092518
-107.903214
-66.399925
-94.838722
-53.248158
-76.532173
-28.278126
-39.027279
-51.889793
-85.700294
-114.362930
-54.033276
-57.745441
-93.225586
-79.322876
-69.954460
-102.824020
-45.771179
-63.039078
-91.185249
-100.215279
-93.819946
-108.120682
-135.742554
-58.155056
-136.268814
-77.354416
-63.386421
-65.324547
-119.194771
-134.877884
-71.800598
-98.412224
-149.887207
-93.774292
-163.426788
-62.321068
-59.847195
-162.757950
-166.517365
-156.014435
-64.176239
-62.942520
-111.512886
-50.486973
-133.207581
-85.348915
-54.973629
-70.792778
-68.420853
-73.571037
-92.701515
-82.623833
-79.687126
-63.079403
-161.387482
-27.026669
-85.051300
-63.322449
-51.833454
-63.159821
-93.429932
-60.870903
-62.999702
-96.238060
-94.648491
-84.028793
-94.991188
-83.805511
-67.108421
-62.918865
-117.820686
-76.419815
-63.319099
-91.685173
-80.743080
-37.382362
-107.990669
-85.721809
-53.475151
-68.299866
-62.838432
-48.156479
-67.947708
-77.649162
-97.699829
-108.017159
-141.184418
-7.438752
-59.869728
-29.526562
-62.494335
-82.646126
-136.426834
-42.882629
-51.310017
-52.792389
-105.683464
-70.724754
-83.998344
-85.976608
-136.009277
-62.017391
-55.379017
-67.619232
-61.124355
-92.363052
67.397942
80.725052
73.249710
86.141090
49.646336
-68.929756
-47.158695
-51.875309
-74.024765
-96.311882
-42.948689
-75.037903
-100.651054
-83.621246
-81.811180
-50.824352
-82.544739
-64.254013
-85.834190
-72.796005
-98.682831
-81.065048
-75.373787
-138.097000
-96.249802
-101.016113
-73.426056
-118.789650
-60.984657
-43.186005
-46.932499
-89.028564
-168.274872
-77.630386
-81.565697
-60.048363
-60.366241
-58.484413
-80.084488
-156.553223
-119.149582
-106.642197
-58.882477
-68.554428
-95.403343
-63.344017
-136.553909
-91.894341
-110.685097
-91.630974
-63.746418
-143.873123
-63.488865
-144.853806
-71.452492
-132.938782
-86.485489
-103.319427
-54.318989
-114.189171
-63.832123
-151.380844
-65.147377
-138.838211
-155.650665
-161.732498
-162.328156
-61.565983
-151.401321
-58.755524
-75.972092
-56.579231
-79.251404
-105.419510
-58.787758
-64.737869
-50.631199
-60.443573
-68.917603
-80.803070
-93.424805
-61.745876
-75.099091
-102.024178
-67.596504
-122.466255
-135.347000
-54.668537
-117.693199
-49.473713
-62.018394
-69.618942
-126.454910
-44.914799
-88.621162
-171.773514
-34.821770
-73.263824
-75.483833
-81.500610
-79.419876
-94.528564
-115.626465
-42.500454
-68.499329
-107.363625
-79.417435
-63.898525
-86.583778
-81.785286
-156.800461
-159.175690
-91.782021
-148.500549
-114.037186
-172.874741
-61.546272
-69.113617
-73.260246
-112.859993
-70.830215
-62.168365
-81.152557
-146.748489
-85.419052
-67.703491
-50.412861
-59.108257
-44.648846
-86.533852
-135.855270
-83.253387
-97.718628
-89.768280
-161.986420
-75.425774
-138.236359
-64.409790
-58.796238
-135.869797
-79.010468
-87.612686
-120.510017
-151.786240
-57.565113
-86.182251
-101.381172
-106.242477
-171.767502
-121.934692
-59.271461
-77.355049
-112.991226
-69.874542
-28.163540
-75.345284
-149.031662
-66.954506
-60.023987
-81.212036
-58.800152
-110.029816
-173.167801
-97.942451
-175.208084
-119.877068
-123.627457
-102.254791
-59.202976
-115.004135
-86.329590
-71.896988
-116.157455
-76.064880
-79.082718
-66.204147
-114.611183
-79.811203
-113.791466
-126.998634
-108.518776
-105.827927
-109.571465
-41.681744
-48.302868
-114.710876
-66.017899
-68.586662
-64.986427
-57.813374
-70.151375
-112.166245
-62.381680
-76.682274
-98.063354
-60.666763
-72.872704
-133.339935
-71.841667
-96.185493
-62.479317
-103.470245
-86.990608
-74.105804
-74.494888
-94.476471
-88.166443
-68.098343
-53.505474
-141.308472
-16.334894
-63.714672
-50.528606
-106.948875
-138.576141
-61.646072
-109.178345
-71.750725
165.114685
-62.051201
-37.195305
-91.087959
-60.028603
-72.685287
-130.185776
-63.736050
-68.048668
-62.489567
-93.138580
-52.850025
-80.723595
-73.158661
-150.619522
-53.890812
-111.844910
179.980194
-160.630722
-61.276138
-56.470570
-46.307404
-56.781998
-43.877396
-36.279007
-36.498577
-45.834980
-102.566650
-45.971474
-69.288895
-64.699135
-65.409584
-102.740059
-113.995758
-69.164078
-58.406250
-60.002483
-75.939178
-55.966743
-91.191780
-59.867672
-68.112907
-63.329777
-83.926041
-138.249283
-69.243614
-64.990242
-44.557323
-61.686378
-54.968636
-153.796310
44.749496
44.511402
55.606392
70.464157
63.010876
-47.178539
-65.293221
-119.477394
-68.937531
-39.207626
-96.244637
-87.653297
-78.602089
-128.572525
-74.855492
-137.524017
-178.300842
-110.494949
176.805542
-71.587593
-80.666763
-147.941223
-58.085953
-74.057343
-42.778816
-155.974106
-70.863983
-70.148590
-145.102997
-33.334679
-115.602913
-42.944241
-137.194870
-55.614952
-136.293198
-101.796806
-55.919724
-58.047623
-50.517708
-112.592674
-91.451691
-45.917068
-48.033691
-32.310143
-61.876476
-100.703819
-59.595078
-63.931808
-65.639511
-82.904610
-65.493004
-117.683029
-67.077873
-125.028740
-60.884754
-112.397102
-103.140968
-49.964558
-53.806656
-62.085609
-152.492371
-69.240120
-142.401321
-76.136719
-80.931198
-63.441921
-124.422531
-58.493580
-65.717445
-117.391357
-63.435925
-89.887794
-52.115063
-110.175346
-58.981644
-89.536095
-66.892929
-114.025864
-55.166088
-100.311577
-128.667542
-88.495682
-78.351700
-82.898598
-167.405838
-78.018837
-59.271526
-54.472591
-129.891586
-123.304840
-31.300972
-67.257095
-120.595177
-72.914612
-160.641861
-70.087189
-81.251511
-55.207535
-63.182907
-50.288555
-53.267788
-107.470627
-159.573380
-89.519539
-79.750229
-102.176689
-63.428959
-67.296532
-80.470932
-60.430874
-69.035324
-40.582375
-43.486553
-55.092632
-93.859291
-96.971085
-79.536003
-44.468922
-61.052994
-86.843735
-141.193420
-59.990257
-81.487358
-159.541763
-85.090317
-60.970348
-102.920586
-116.503319
-127.087013
-50.167625
65.591217
46.523808
79.224213
11.872718
57.039959
62.837048
59.067856
58.244633
-73.935104
-120.614799
-120.120865
-61.322407
-128.670135
-58.538292
-71.923965
-77.174820
-72.568542
-90.547241
-162.467865
-79.122665
-46.261097
-74.403091
-73.753036
-59.863369
-59.557312
-99.890076
-124.076447
-108.472916
-45.902180
-109.136124
-76.368477
-68.812134
-78.137505
-103.524078
-45.887150
-61.037464
-152.833939
-107.427528
-109.206474
-74.090591
-70.984215
-84.144188
-74.147789
-73.544823
-71.125092
-93.125389
-78.192650
-93.175430
-63.714050
-50.027431
-75.823929
-61.149670
-87.582123
-150.148071
-113.199036
-58.692913
-70.509094
-68.789047
-58.971497
-158.309891
-80.670403
-86.262489
-53.836094
-114.167152
-57.971630
-62.261753
-60.213413
-158.826355
-128.813614
-71.120735
-37.059578
-125.177254
-109.964211
-62.689575
-58.459225
-54.547897
-74.063385
-100.979141
-46.176697
-82.343666
-98.362297
-149.740829
-55.933670
-166.877533
-67.255829
-51.304512
-91.118103
-59.144455
-85.813850
-63.878044
-140.749954
-57.051846
-74.346680
-78.048325
-61.109898
-52.054451
-29.451365
-59.722980
-79.765053
-73.068542
-96.603577
-74.638824
-117.217064
-135.561203
-107.997002
-57.967518
-120.519341
-75.956612
-50.364929
-66.377724
-56.168003
-68.057213
-53.996746
-78.942520
-137.656708
-59.490570
-65.228539
-99.544960
-48.104752
-53.266834
-63.765610
-31.928387
-71.156448
-72.488571
-121.082993
-70.419548
-97.863853
-136.782776
-63.803131
-57.181984
-66.477821
-123.845421
-54.845093
-128.885956
-140.361633
-65.495224
-105.126869
-64.806900
-98.914108
-62.099812
-63.077339
-75.750008
-64.349380
-72.837776
-85.544800
-105.062256
-80.525711
-75.112793
-85.602455
-130.162354
-47.243427
-115.976318
-63.646294
-54.124584
-67.869812
-153.281372
-62.875103
-63.131962
-56.029785
-82.706627
-149.034912
-64.183998
-108.951553
-138.703705
-39.534542
-72.024460
-76.269302
-52.475632
-98.496391
-128.455933
-40.370373
-72.079422
-43.341965
-103.266739
-87.506256
-162.521500
-95.512596
-81.927246
-157.860992
-69.787666
-61.809704
-137.830368
-99.361473
-104.790939
-48.025364
-82.783592
-67.090912
-113.721169
-77.302269
-49.899826
-63.501438
-65.660088
-99.460358
-83.087273
-145.602859
-90.295341
-89.451103
-64.264130
-75.497993
-146.983734
-80.070702
-140.444916
-65.336578
-67.021179
-63.011429
-74.366798
-69.541908
-95.040138
-67.740990
-64.281929
-45.403282
-153.210098
-45.175751
-26.053242
-63.324265
-83.024521
-117.156395
-61.796482
-70.571625
-141.557053
-102.598656
-141.259506
-140.177490
-94.063843
-116.470375
-48.463741
-42.012440
-83.571159
-150.983017
-56.843941
-85.882858
-67.510117
-25.910793
-52.330349
-96.619392
-52.302574
-113.100861
-146.981171
-62.614914
-160.673080
-112.285957
-50.572540
-40.542374
-66.677689
-64.736015
-30.999588
-63.288754
-80.375313
-72.651237
-97.243179
-69.008240
-64.794029
-79.416969
-171.013138
-75.357986
-62.709549
-120.671539
-157.016113
-68.535271
-58.553104
-146.794800
-96.175400
-58.069355
-148.069595
-65.716736
-98.545418
-63.389519
-66.644104
-66.370964
-71.887665
-171.731201
-66.691193
-89.040886
-57.130642
-142.636566
-58.591270
-154.333969
-114.847763
-71.477432
-54.785969
-156.756805
-64.462280
-53.205441
-79.358696
-161.457825
-61.955460
-118.943298
-93.054024
-64.803001
-142.594162
-77.058830
-69.310364
-61.657166
-123.528374
-143.641937
-155.972748
-105.431183
-64.383301
-56.086266
-107.227005
-58.512959
-76.802010
-96.254959
-91.115959
-119.352539
-107.438797
-116.024567
-167.949905
-75.177017
-119.730698
-66.013733
-96.225327
-119.965218
-79.224503
-69.478455
-54.517982
-152.054367
-58.119595
-95.277641
-68.439613
-58.769104
-41.173008
-144.188507
84.707832
62.383575
81.989426
80.567650
-59.222649
-57.556915
-148.436829
-60.657494
-63.857777
-88.347977
-57.756416
-84.625404
-68.426018
-69.397156
-144.626465
-103.997093
179.316422
-129.220749
-56.115379
-62.378517
-58.585602
-82.521088
-34.897041
-99.653755
-102.743385
-91.446281
-80.706711
-82.143242
-93.714996
-69.705437
-21.735161
-95.609184
-70.617149
-102.631111
-119.401100
-117.836533
-150.843582
-122.535088
-142.404404
-107.768837
-97.992470
-109.879860
-73.041580
-101.600586
-67.967896
-115.732956
-62.633022
-63.103733
-55.309822
-102.753082
-92.722504
-94.495743
-24.607494
-125.540375
-89.129646
-57.716442
-115.584473
-58.747601
-66.765076
-47.006897
-36.231274
-156.806839
-42.851833
-123.845177
-136.299835
-114.311859
-101.085922
-118.656197
-64.517159
-137.238129
-64.322128
-27.851162
-129.675613
-91.089203
-54.722187
-81.595505
-90.152008
-67.443016
-92.972229
-99.754463
-60.526142
-72.949432
-59.609440
-90.221268
-75.861794
-96.078804
-48.648838
-111.343307
-133.942703
-76.117828
-128.514404
-30.734371
-132.191467
-99.192619
-75.761879
-67.094162
-71.994003
-149.503464
-83.611664
-174.957642
-62.491638
-56.641037
-64.968307
-35.607063
-55.621792
-65.220619
-127.837273
-28.676043
-62.628262
-104.437302
-56.725979
-85.774734
-99.925850
-79.011673
-103.537399
-122.236252
-83.526573
-97.005463
-124.554543
-121.321609
-98.136902
-96.628227
-97.700165
-32.941647
-99.405479
-48.198799
-55.356037
-60.351944
-54.739380
-66.015579
-59.029270
-85.782982
-78.660904
-73.961502
-106.802628
-108.906288
-57.736774
-60.816055
-68.579208
-56.434044
-73.946602
-155.409103
-76.109337
-62.543930
-103.227280
-34.158527
-93.304657
-67.152077
-163.916428
-43.437824
-61.804768
-91.603706
-61.555943
-54.956066
-71.813675
-157.815781
-66.431816
-52.115074
-141.985367
-104.170891
-101.420898
-59.303898
-78.556908
-87.277084
-81.018440
-118.651939
-97.506798
-164.489853
-88.791634
-55.663139
-66.194336
-61.858669
-58.559608
-128.396210
-68.905464
-108.805717
-105.348022
-114.679390
-103.368759
-112.569069
-64.498665
-133.257904
-62.837654
-78.059471
-52.073490
-107.473007
-114.437202
-122.309120
-86.109146
-177.269333
-111.485466
-52.344116
-73.429237
-87.481773
-70.728966
-62.821220
-59.404366
-62.417572
-64.319038
-96.133400
-103.550934
-96.445625
-60.739304
44.911556
56.259789
71.400749
46.877331
56.430870
68.297424
73.493744
79.434555
64.602623
45.348122
-98.503021
-74.297096
-162.457901
-71.460747
-57.029030
-54.896904
-81.426682
-83.032249
-93.015106
-50.211079
-63.531601
-84.100800
-109.104340
-69.807800
-54.153660
-74.001839
-63.785515
-134.742340
-37.606899
-131.215240
-66.886314
-92.544273
-114.128769
-28.250454
-94.332146
-83.294807
-65.420029
-51.731487
-75.840843
-117.032349
-103.353134
-64.115112
-40.780148
-70.247932
-64.429825
-60.958870
-67.479233
-61.125893
-76.692390
-65.744423
-124.768562
-73.011528
-87.098923
-67.270187
-45.606876
-60.054012
-62.917561
-106.754829
-144.479340
-69.000496
-70.788147
-57.502792
-91.328575
-132.081802
-62.721096
-120.445953
-154.168228
-68.074348
-104.152275
-106.992538
-63.934822
-46.574291
-140.921951
-146.065231
-49.934284
-159.654984
-64.896057
-34.112083
-106.279068
-51.810207
-121.122551
-166.393616
-93.319397
-57.023369
-155.563660
-50.885525
-109.493996
-75.421539
-62.086956
-64.089943
-60.498589
-55.892094
-58.992252
172.285095
-125.258972
-89.363182
-79.122597
-60.499935
-43.460869
-68.736771
-69.694717
-64.655563
-73.159966
-97.302948
-149.810287
-52.668995
-93.783875
-45.298225
-155.289963
-135.285797
-63.206192
-66.158356
-154.289658
-90.267555
-112.193855
-156.841187
-69.243324
-102.989273
-83.545601
-120.436966
-96.581406
-101.276886
-68.908051
-117.445328
-116.040848
-95.670387
-62.758915
-139.274460
-54.345650
-28.284664
-58.319698
-89.306450
-139.519196
-70.007957
-113.072166
-98.206474
-99.164398
-122.389061
-110.841492
-57.598942
-65.112961
-138.719803
-62.265984
-66.926003
-74.638664
-52.987034
-168.550323
-58.760674
-74.289207
-56.292110
71.915123
-80.592697
-52.423916
-122.045662
-66.366035
-81.818398
-50.818188
-156.437881
-144.535492
-142.311676
-73.969284
-28.080074
-148.843201
-55.280899
-124.042320
-74.022797
-137.446976
-126.244728
-96.341545
-115.522644
-124.048866
-138.455353
-105.134628
-57.511467
-81.439308
-141.878616
-154.774612
-59.734940
-65.179497
-65.832901
-62.866711
-63.955128
-36.979836
-104.410736
-70.955925
-55.232246
-68.425148
-60.593597
-46.036182
-157.055054
-68.830139
-130.930450
-57.509697
-87.970840
-56.361374
-61.244507
-77.085960
-145.449310
-37.352020
-56.278442
-56.083374
-62.819214
-73.738510
-122.194466
-61.450047
-57.537560
-66.517120
-107.295349
-157.168198
-64.106499
-101.570755
-109.303131
-61.333141
-73.446335
-79.246712
84.738380
69.813400
-164.172989
-66.675125
-110.476967
-76.253426
-100.928299
-86.692314
-67.516624
-97.540634
-161.157196
-90.850342
-56.819183
-107.943993
-71.725906
-59.437008
-59.053738
-58.935684
-101.594582
-54.439938
-35.997128
-71.411880
-59.973450
-66.299164
-146.952911
-140.744812
-72.929092
-67.370834
-72.687515
-52.312851
-50.064564
-63.427536
-53.089725
-54.779594
-128.937653
-144.099518
-105.591911
-72.399185
-117.584648
-93.772552
-172.018951
-101.579659
-112.973427
-88.345779
-124.399925
-58.571541
-82.538383
-69.100655
-24.126492
-61.990643
-72.243675
-135.528214
-75.582558
-99.619385
-124.447723
-70.237183
-77.973320
-82.863869
-66.223137
-105.211731
-89.939049
-95.578278
-76.252625
-110.694160
-89.103004
-84.609634
-63.855648
-66.236351
-63.817936
-77.731979
-60.719749
-117.267677
-92.952705
-139.922455
-107.704544
-60.822792
-77.593498
-91.079880
-89.408058
-126.422997
-64.844673
-111.237106
64.375809
43.249912
65.889709
43.333691
97.069855
63.743340
43.249023
51.154491
55.464119
65.713997
60.047699
45.909634
-72.023552
-53.859108
-54.739418
-67.935524
-68.458755
-134.218399
-34.787010
-51.319122
-54.173561
-95.184952
-66.924248
-58.232796
-127.740814
-64.649345
-71.091499
-99.153847
-63.984589
-66.626015
-59.738770
-124.519875
-75.304237
-144.799515
-102.614128
-130.289658
-85.632195
-84.246910
-107.723671
-70.586296
-126.901100
-59.332191
-95.202065
-64.041550
-131.963394
-60.136951
-111.991722
-105.107101
-153.003586
-84.626717
-84.898308
-101.346413
-80.673424
-114.605865
-54.944042
-100.318031
-118.948875
-72.111359
-141.067108
-85.690536
-45.199146
-118.225052
-68.206818
-76.301353
-159.256073
-97.877151
-56.128933
-106.813889
-94.009659
-152.875992
-119.556007
-71.358482
-62.386089
-57.134754
-151.147232
-105.169441
-40.167362
-63.556313
-45.683857
-67.976089
-48.444332
-59.916561
-70.715698
-150.874573
-48.579449
-47.911232
-65.027847
-149.561813
-132.063400
-47.891350
-74.432831
-60.245270
-68.830719
-83.829193
47.417999
90.723442
49.764252
64.416809
75.936882
86.440033
75.975807
59.247990
74.221321
82.397606
88.124382
-62.450241
-89.941589
-32.053616
-57.998096
-65.059921
-93.780754
-89.062622
-52.296795
-62.092564
-69.706642
-44.533855
-87.030731
-61.541748
-90.375870
-55.985226
-103.207527
-69.754242
-148.183548
-74.593765
-118.014786
-100.456123
-94.238968
-113.821419
-121.831772
-62.605598
-59.626228
-88.830147
-78.840744
-58.188522
-70.115135
-55.138527
-75.903702
-32.264507
-66.145668
-47.301201
-63.424339
-107.723366
-91.135773
-59.704231
-135.933517
-74.726143
-91.428642
-86.279243
-70.657333
-69.123032
-66.639694
-56.332851
-58.559990
-64.955978
-60.004765
-149.717056
-71.268417
-46.339218
54.843407
45.756821
87.741737
78.223267
62.891750
69.626961
58.082108
-38.128750
-88.393867
-138.476959
-76.683861
-72.570343
179.353195
-84.015083
-74.187431
-74.702850
-59.865410
-55.428940
-179.146362
-120.801178
-60.910458
-64.377342
-144.271149
-113.986732
-56.196999
-69.722351
-88.919281
-127.517357
-58.541378
-68.777206
-58.357086
-88.534904
-61.266369
-96.283249
-143.654144
-148.896057
-94.039932
-108.132561
-89.628769
-70.122932
-135.735138
-106.864243
-53.152283
-124.002716
-112.672066
-107.367661
-70.196213
-59.706055
-70.167763
-84.697678
-40.283859
-132.414490
-98.638115
-70.248779
-94.791290
-75.082291
-108.440300
-57.696564
-64.440437
-76.638451
-57.319355
-68.860619
-72.100464
-120.988602
-107.593040
-82.907051
-75.495377
-129.744492
-84.732918
-95.601776
-94.792191
-145.934937
-54.465122
-132.061508
-72.412827
-100.474648
-100.032402
-114.828941
-116.495155
-74.967621
-94.466621
-102.894501
-53.290176
-97.722618
-98.415146
-92.522766
-32.177399
-101.119118
-28.524906
-67.286087
-152.250793
-144.815048
-36.370296
-68.719177
-52.149010
-142.616714
-64.984444
-149.380585
-72.859375
-81.239517
-55.378082
-33.498127
-57.989185
-65.149857
-55.783913
-144.179352
-87.606163
-150.610474
-65.545334
-63.484966
-60.571774
-124.970055
-120.749977
-64.267067
-108.451920
-132.696075
-69.102165
-149.718246
-101.108841
-57.572754
-112.253166
-93.550476
-58.847389
-53.447441
-152.822311
-75.477852
-57.107296
-68.839180
-104.322472
-75.869667
-110.718994
-74.922661
-50.691208
-96.676346
-57.678787
-64.488136
-111.316872
-92.558105
-161.332031
-76.110390
-63.105446
-82.620781
-69.763672
-106.828667
-57.757687
-55.107269
-79.226456
-134.154953
-40.042248
-62.646049
-133.915207
-49.216427
-79.019310
-60.133289
-91.422340
-62.928539
-66.543091
-82.149605
-99.364365
-53.595402
-97.019188
-111.539963
-54.704597
-93.040138
-105.016975
-130.632019
-145.638077
-143.521500
47.005058
69.983673
-75.234421
-82.530701
-139.072037
-68.324318
-70.312294
-84.340958
-102.810898
-52.884502
-84.313873
-74.679108
-92.428185
-60.752357
-87.814354
-73.129509
-149.661972
-90.469360
73.172768
81.215363
-62.679195
-112.657234
-164.919693
-72.971329
-87.192604
-65.008743
-92.549248
-92.483505
-91.337814
-70.409058
-44.052750
-54.341755
-55.948757
-55.979038
-59.733524
-74.994377
-88.005905
-67.666222
-47.423244
179.918427
-128.594849
-144.683899
-110.893501
-65.545624
-129.302231
-126.266724
-99.069962
-98.201996
-91.459824
-73.626724
-62.474686
-98.106667
-84.592010
-51.863846
-60.062401
-54.834450
-162.984879
-70.709038
-145.719833
-61.132389
-122.527573
-70.545921
-34.616016
-47.232765
-124.942474
-128.511551
-68.873695
-164.787186
-59.645954
-64.008575
-58.046127
-128.553391
-72.850357
-56.883095
-70.525467
-62.122952
-84.246849
-62.716599
-59.006805
-135.759064
-122.700363
-63.511311
-73.833069
-65.923233
-76.626808
-91.460152
-76.034912
-60.754036
-70.328651
-71.165329
-81.155930
-109.027985
-74.845757
-142.208115
-64.848900
-102.315727
-32.715431
76.272522
70.611786
-122.776062
-70.570862
-117.081924
-50.506935
-116.970825
-77.885513
-36.597355
-63.806587
-158.362411
-32.190552
-93.029434
-54.208977
-78.276810
-82.684700
-64.989502
-80.048790
-66.794418
-101.947021
-125.188812
-129.618896
-31.077932
-75.273773
-114.936287
-110.743614
-139.433868
-172.236099
-109.252411
-148.758133
-64.072937
-115.178047
-148.410583
-52.849049
-53.204815
-56.883732
-161.247635
-44.480835
-85.923996
-101.712212
-88.577423
-64.988968
-67.638458
-61.876724
-97.119179
-53.510326
-165.039261
-71.359795
-61.793606
-130.434158
-78.737679
-37.680462
-38.955997
-57.546295
-57.404362
-121.215988
-69.286224
-104.114120
-142.004593
71.140305
70.527756
46.725014
-29.424229
-84.728386
-69.996498
-66.396294
-81.153946
-100.341644
-87.420273
-102.619186
-86.199677
-81.734192
-59.414753
-73.748024
-95.391884
-71.170540
-153.667160
-81.017403
-93.460564
-38.726997
-56.070595
-70.949661
-109.171371
-88.101646
-46.643497
-67.307480
-121.614761
-61.057167
-81.498253
-69.797256
-142.258347
-59.247597
-93.271942
-135.799576
-101.631714
-90.199936
-98.041801
-80.628296
-111.595253
-69.376640
-85.716194
-89.020218
-53.094860
-60.103256
-92.891441
-62.228004
-40.819706
-74.813179
-143.644913
-58.869663
-85.482361
-121.413261
-63.473305
-57.756752
-167.028381
-69.171059
-72.415176
-151.940704
-72.670670
-101.197975
-90.938858
-144.060913
-149.723892
-58.832767
-111.456039
-63.266018
-81.456734
-98.444824
-51.062180
-69.173256
-122.298248
-54.854446
-49.054096
-62.098293
-67.140274
-52.643822
-77.301079
-52.131195
-73.439247
-111.629791
-61.373447
-96.997833
-68.182007
-70.673546
-62.509300
44.714619
69.222069
32.082264
44.231026
73.420021
39.805733
73.070045
43.643280
78.689186
69.283691
-51.297665
-69.156479
-88.228333
-47.535019
-156.695221
-59.550423
-57.432755
-61.504047
-59.023411
-28.471834
-85.298843
-65.095779
-78.641060
-48.987103
-42.509811
-134.700302
-71.734077
-75.375687
-60.476364
-44.319996
-75.342735
-71.027321
-117.444809
-72.874786
-91.564560
-96.685379
-59.807556
-133.542709
-106.759949
-62.371754
-174.818649
-63.757046
-52.217018
-62.974709
-50.553791
-99.778870
-73.182121
-55.660339
-34.610428
-119.639885
-53.101707
-50.944263
-57.222603
-61.296341
-75.208931
-64.473907
-78.453705
-36.144302
-50.256439
-60.168205
-159.522888
-63.507000
-57.886753
-95.531235
-30.526436
-54.945072
-143.791519
-169.277817
-70.728577
-117.071251
-56.374821
-115.638252
-109.611473
-42.581287
-58.199329
-131.335724
-58.019081
-128.921814
-57.295143
-145.946594
-64.232635
-108.228867
-69.059837
-64.188492
-142.543137
-105.276703
-93.927483
-109.710197
-58.712452
-58.855927
-75.709503
-150.754623
-105.537407
-99.084526
-73.823288
-58.116634
-92.306244
-67.141579
-58.406940
-73.000008
-82.546173
-83.418831
-68.058922
-44.683666
-46.795422
-66.696396
-89.143822
-58.791546
-73.890770
-104.412483
-40.519436
-95.443726
-68.323906
-136.264145
-61.143620
-63.754848
-26.559393
-69.293327
-56.744995
-17.095270
-65.632271
-60.251064
-89.197563
-79.294411
-121.958992
-163.377029
-68.898605
-66.033867
-73.668015
-95.701012
-100.533058
-164.188583
-54.564400
-134.893585
-96.881073
-51.339382
-71.997215
-116.433243
-97.551880
-66.236137
-71.722404
-69.353348
-80.986916
-134.430466
-61.758282
-118.965004
-64.249779
-90.824303
-56.360928
-165.536621
-68.869774
-103.319160
-120.180588
-69.532036
-58.208393
-58.943722
-71.121971
-76.569092
-70.256294
-79.065849
-66.291313
-66.253525
-63.502335
-50.973530
-134.555374
-73.728157
-81.553337
-56.197399
-43.531261
-64.506912
-21.808468
-68.972992
-74.414764
-57.971821
-74.882439
-134.857712
-62.179882
-42.779915
-84.164268
-119.672188
-60.201420
-120.123962
-40.018978
-99.989609
-106.472076
-69.664589
-98.007263
-99.726379
-52.674011
-25.535469
-63.135296
-45.395947
-65.482033
-61.237026
-82.186142
-55.510582
-68.106567
-69.224258
-71.045647
-73.774971
-64.310318
-61.803646
-60.755985
-58.607277
-145.224518
-55.304565
-72.235222
-53.008568
-126.166222
-145.480301
-85.517982
-152.932556
-115.893417
-60.869347
-51.229801
-108.053741
-114.995651
-62.746037
-145.842560
-71.070229
-156.488297
-95.366074
-62.415550
-22.688179
-115.294693
-109.514626
-107.765182
-83.439919
-108.715424
-125.254295
-91.086296
-65.979904
-89.945671
-62.402981
-91.706512
-99.808517
-84.665764
-62.791668
-100.279190
-147.646393
-65.197952
-59.373699
-99.694954
-53.122112
-81.068268
-76.875603
-57.549789
-48.693829
-60.226460
-71.420395
-95.233742
-54.288395
-90.368416
-67.861740
-42.397022
-90.832024
-44.127979
-82.345207
-65.535622
-62.673172
-137.550385
-56.874958
-58.021381
-97.865166
-85.092468
-70.897095
-71.231552
-59.000996
-158.267471
-72.645630
-49.075073
-100.326691
-37.779495
-146.660843
-62.119045
-109.579399
-133.312820
-67.905724
-48.097069
-67.105103
-58.190571
-54.812298
-55.946526
-58.530407
-138.739441
81.971809
-63.735825
-67.187805
-108.136665
-114.330544
48.441254
51.332638
-53.287766
-67.628716
-45.777142
-56.620464
-70.065826
-22.337511
-68.046188
-151.529480
-90.004898
-55.348938
-67.604752
-72.831871
-63.741199
-50.612686
-109.202721
-58.934959
-70.326515
-71.904030
-68.465866
-63.961834
-64.901917
-86.480560
-132.685394
-65.493225
-131.332764
-43.473782
-59.095100
-53.080883
-118.855148
-98.774719
-64.062813
-63.115219
-109.792709
-87.843124
-94.049637
-121.371605
-94.938492
-63.688259
-92.434311
-44.735397
-139.553528
-58.711689
-107.082283
-63.254215
-58.290955
169.843414
-65.303131
-117.486229
-60.871735
-127.603745
-114.006233
-75.952133
-83.268494
-110.674156
-158.186615
-138.523529
-146.595825
-66.258965
-50.271378
-90.797462
-71.783348
-74.785812
-79.577385
-73.503082
-66.874321
64.271286
58.253651
56.875359
81.560844
-48.528488
-73.740440
-130.730148
-42.603367
-113.205086
-62.453812
-143.851456
-79.645287
-68.703079
-69.727829
-66.759171
-67.418182
-149.832642
-82.183975
-95.693169
-104.478348
-61.404491
-60.783127
-57.046688
-99.082077
-60.903809
-130.474045
-74.876289
-72.912117
-95.781921
-60.751881
-136.066544
-80.585556
-105.068520
-63.714214
-56.207794
-136.781219
-31.698469
-40.862591
-56.589195
-59.636852
-11.141820
-140.769821
-70.913986
-133.149719
-55.010242
-69.196259
-89.538818
-169.950241
-76.306740
-78.716850
-75.810501
-89.935364
-86.891350
-105.192909
-69.019386
-98.975929
-77.351768
-56.677097
-68.357124
-43.906300
-55.858566
-61.815994
-89.227295
-146.395752
-81.547874
-106.293694
-85.338905
-57.572659
-122.061401
-33.870392
-41.192726
-51.432365
-58.959515
-156.686600
-37.739319
-67.136719
-131.448288
-64.323845
-163.031784
-143.083267
-53.911232
-51.079044
-70.337532
-62.541954
-57.940948
-111.484734
-56.631779
-73.062325
-139.328156
-34.580162
-100.340271
-65.622047
-22.675222
81.245644
53.724457
57.785065
54.422581
40.871029
67.750900
89.784569
60.039997
58.985065
56.574249
67.545853
63.724857
-157.112442
-36.625446
-77.547569
-97.112465
-64.866905
-63.478935
-119.240250
-143.866943
-153.250168
-50.778927
-44.930817
-113.556496
-89.954567
-31.061459
-152.142670
-116.680405
-58.118198
-136.618378
-128.124771
-81.708229
-69.464302
-59.997875
-66.541245
-88.273399
-58.329647
-111.591034
-55.135990
-69.245743
-116.837059
-74.082397
-65.325615
-52.413029
-51.460838
-75.387833
-57.580227
-39.198082
-74.052483
-99.452904
-82.438713
-61.743286
-53.511200
-55.885693
-60.095757
-100.293327
-106.294174
-60.193661
-104.441719
-57.776882
-79.614777
-87.597969
-74.841850
-100.049355
63.451893
88.090210
55.457508
87.064575
77.799782
78.830269
55.634254
41.896149
85.242462
61.035168
70.402252
-83.254524
-58.796848
-94.530327
-152.112686
-116.431442
-57.014999
-55.242046
-42.713432
-63.700539
-58.800514
-66.197906
-135.352371
-64.834007
-70.546494
-125.861336
-63.841324
-68.493721
-80.556160
-77.250801
-54.051643
-122.579620
-111.829018
-54.534676
-90.013695
-78.091370
-139.979385
-67.050194
-113.819893
-73.339943
-140.061081
-120.924583
-108.796822
-156.456802
-68.408295
-94.404198
-56.248272
-58.229614
-99.288605
-67.169907
-62.194633
-66.234383
-63.033653
-137.829910
-48.153194
-103.219101
-57.928410
-58.018780
-59.982677
-57.638664
-57.669968
-62.491138
-145.029846
-67.382507
-70.247078
-47.562733
-58.666447
-98.482475
-60.740555
-117.164528
-153.693924
-78.735184
-97.645805
-87.597076
-67.732918
-149.286652
-69.423706
-91.320175
-87.929741
-75.758965
-78.898026
-121.943512
-104.366867
-104.486176
-91.711632
-77.010887
-124.685455
-96.388626
-79.344063
-58.394329
-51.705284
-84.187309
-74.953323
-69.310074
-150.794098
-59.894855
-47.986084
-80.427986
-88.795044
-78.169022
-119.911438
-72.424011
-47.090069
-76.417366
-64.421005
-152.298477
-147.381958
-59.818527
-48.956524
-52.137657
-38.452045
-40.831200
-152.637421
61.910881
56.352303
41.979507
49.971531
54.290623
65.783195
78.713913
24.066542
49.002518
47.661922
73.546013
87.775406
86.683388
109.783577
69.174522
52.238380
66.701538
63.575180
49.354000
49.434757
62.748295
-84.796188
-58.180962
-72.967567
-90.950020
-153.416367
-40.087116
-78.354088
-61.900253
-54.036125
-136.979736
-165.374725
-112.454140
-84.212616
-89.000572
-72.858215
-60.029602
-77.291695
-40.684708
-113.189880
-125.345932
-67.250267
-40.481831
-113.855583
-58.129585
-62.627102
-63.106834
-83.743706
-83.301041
-76.975754
-69.572594
-61.677574
-60.283916
-122.579414
-165.460800
-50.524319
-52.879211
-65.114609
-87.801071
-61.780876
-158.753754
-97.332512
-60.769386
-58.392685
-149.367294
-69.882462
-48.212967
-78.465500
-76.068947
-55.713730
-114.664925
-45.006992
-127.270515
-69.751381
-141.520721
-58.129463
-111.604233
-52.751289
-58.781628
-62.642639
-73.047569
-119.020142
-128.820129
-52.360748
-159.691620
-165.399429
-67.085274
-60.063580
-85.018600
-148.843399
-77.864777
-59.837761
-108.522575
-62.067375
-63.920315
-168.633667
-79.517319
-127.964241
-77.182198
-74.927521
-106.455696
165.375320
-74.037331
-138.598587
-61.820156
-123.335411
-58.922108
-65.258461
-78.535233
-77.381485
-77.263313
-168.092728
-143.358231
-59.843678
-72.310883
-75.418175
-68.341522
-73.651497
-69.719208
-141.465897
-48.141075
-69.408997
-54.562778
-72.098450
-35.892075
-69.200165
-70.077156
-140.004211
-63.828491
-119.704170
-72.899475
-69.665047
-56.404446
-126.267815
-57.402184
-84.838287
-64.636436
-61.804218
-112.830635
-53.517010
-103.044884
-140.548920
-92.309212
-105.505440
-66.634438
-130.562195
-70.980255
-132.138565
-75.291595
-45.583126
-71.952507
-106.767868
75.423164
-161.972031
-57.342182
-62.440075
-58.153511
-62.375320
-103.234238
-57.170959
-32.334255
-136.608032
-81.265686
-96.451294
-90.031670
-91.872856
-68.759003
-81.255798
-51.139149
-61.140068
-88.593155
-97.753418
-102.934166
-91.594856
-112.868858
-85.346985
-49.461288
-104.050720
-61.280453
-64.444107
-56.720871
-61.490654
-128.972733
-50.821003
-114.314346
-74.681473
-70.077431
-54.465111
-64.090431
-50.038582
-143.139496
-68.882988
-112.791962
-63.220596
-89.038406
-114.307838
-86.126419
-65.328918
-113.880745
-66.768188
-153.879456
-161.606140
-65.769920
-49.681477
-58.372604
-56.889149
-39.797955
-64.028099
-76.123711
-63.379089
-92.303612
-93.673828
-69.728607
-56.902359
-85.850754
-54.352257
-73.999336
-60.598965
-54.480316
-62.730530
-58.016560
-85.288544
-69.108871
-76.527161
-64.049438
-67.587494
-76.522224
-80.931961
-71.962029
-115.343063
-75.804039
-67.861290
-71.570580
-54.648426
-98.903992
-70.198662
-63.252792
-120.503395
-99.766846
-65.351410
-66.852348
-132.476334
-64.379128
-63.650517
-63.044472
-69.555931
-72.608559
-154.688644
-91.332733
-116.472137
-127.596085
-133.045746
-51.618439
-64.011475
-48.921066
-57.192486
-41.438580
-70.641914
-121.032722
-141.713272
-58.062397
-51.951477
-63.223854
-97.639442
-122.364693
-58.817898
-113.266182
-68.069756
-84.619972
-52.842892
-86.743469
-142.038345
-144.305557
-51.297352
-133.513062
-55.014347
-116.542572
-80.137398
-77.983871
-90.746719
-67.900726
-58.764839
-84.248116
-66.572639
-138.654495
-75.323967
-86.806450
-53.009979
-80.839333
-88.308098
-44.291218
-169.619949
-72.550156
-85.088753
-63.647182
-156.692734
-82.862320
-58.635498
-54.329193
-69.521667
-79.647446
-35.890961
-29.200491
-71.225288
-58.511196
-39.730423
-47.277641
-60.878635
-95.527496
-71.968285
-73.555862
-58.919170
-98.510361
-47.977058
-58.396065
-89.824471
-63.064472
-86.830055
-157.485687
-56.235737
-144.068848
-45.829990
-144.086334
-68.430008
-111.647751
-101.984779
-56.828568
-50.019703
-59.834816
-66.006516
-56.067001
-148.664413
-66.014420
-55.448814
-94.692612
-63.764751
-130.666260
-90.812492
-151.623108
-70.502197
-93.345169
-121.380531
-62.442467
-105.210258
-100.938629
-147.736572
-67.822670
-60.148499
-120.158318
-143.345474
-58.998863
-115.496185
-115.465546
-76.459984
-82.098381
-66.939835
-51.123386
-71.030052
-85.534470
-106.326492
-103.499496
-61.991772
-87.781380
-105.305244
-128.028839
-110.576317
-53.521702
-61.402603
-104.064537
-157.008209
-57.634594
-56.316429
-72.020592
-66.190620
-69.184288
-100.391525
-59.937057
-68.043106
-94.401268
-154.007935
-107.684891
-110.687263
-104.752022
-80.526779
-123.443039
-50.481186
-64.439499
-79.458336
-60.533409
-143.993668
-61.398697
-58.459518
-105.264763
-76.579056
-98.633522
-60.109512
-108.085800
-121.518021
-120.422783
-100.330612
-99.359665
-63.699699
-59.502411
-123.426292
-93.451378
-63.572639
-56.890678
-85.449326
-108.053452
-59.873600
-68.331093
-68.935234
-81.112892
-45.410362
-82.785629
-102.636574
-64.363686
-69.868874
-159.882706
-129.472092
-147.480988
-43.204006
-151.913406
-67.335632
-152.474396
-78.094841
-174.137527
-55.837364
-57.977238
-73.765549
-41.774467
-113.879639
-61.611671
-84.723618
-71.920700
-74.282608
-89.077354
-129.088242
-62.332966
-90.579819
-58.409199
-87.481499
-85.417191
-100.343025
-108.421745
-161.412582
-133.958984
-170.065552
-67.941818
-68.357010
-75.883461
-115.700829
-58.898930
-58.802559
-60.803371
-98.877663
-58.337776
-71.204071
-59.209820
-85.294830
-58.414806
-63.479309
-103.456238
-80.349762
-39.796047
-165.015823
-152.171906
-61.017841
-97.051346
-154.183945
-141.057968
-99.561241
-133.871140
-56.089088
-98.375389
-77.409843
-117.686638
-54.559559
-123.862511
-61.914787
-65.339317
-63.313393
-66.597145
-73.937119
-73.589325
-67.997070
-82.576065
-179.278809
-55.961807
-48.276779
-42.900780
-64.864815
-67.944984
-82.739197
-142.819061
-67.200394
-80.205482
-27.945030
-116.516754
-94.769981
-150.140579
-68.485733
-65.105171
-159.299179
-80.119484
-151.107773
-69.446518
-110.652191
-64.301689
-40.848949
-76.017265
-143.961533
-102.302391
-63.435753
-51.888062
-115.841530
-143.410309
-107.761169
-83.448006
-61.051903
-116.964348
-43.855209
-124.828705
-54.221153
-71.889824
-136.443008
-60.798817
-99.251854
-70.389793
-148.980591
-149.287796
-50.718212
-142.303070
-49.354866
-122.074242
-35.118950
-76.484528
-90.076111
-50.196041
-86.980415
-45.833504
-45.439407
-151.325897
-141.247711
-121.518318
-154.585205
-72.690704
-141.956055
-56.584023
-76.977211
-66.643059
-116.672493
-71.187683
-90.541840
-120.544525
-62.549381
-127.505745
-117.821495
-81.115646
-52.521938
-81.569031
-109.043961
-156.775696
-106.216156
-124.077759
-88.369591
-61.683140
-72.726906
-64.925011
-79.088371
79.783257
69.415825
55.978512
81.378098
50.526070
57.225304
42.748009
60.054184
55.552021
60.676651
74.225822
50.929665
62.500065
58.420300
57.365150
48.008957
66.437653
62.286774
72.201622
70.458771
43.392296
60.075760
75.953438
-128.016418
-45.393909
-160.287872
-71.744362
-60.386028
-84.520348
-121.187111
-73.822762
-111.583183
-108.641762
-158.843689
-88.187660
-66.005035
-68.012833
-132.994125
-75.408569
-107.270248
-98.504608
-63.783344
-130.110016
-51.886364
-116.509384
-95.065750
-89.679626
-98.731079
-87.954483
-178.120682
-127.730736
-98.411308
-37.908020
-53.901917
-51.806396
-79.833504
-64.773560
-60.479565
-89.596535
-81.827110
-60.401157
-72.408859
-63.621685
-35.124630
-124.612167
-158.617935
-77.429543
-82.060905
-72.537117
-82.112526
-104.962082
-87.126625
-72.023300
-66.972214
-90.433868
-63.355076
-57.560379
-58.600334
-63.545227
-83.415962
-107.848358
-103.204872
-51.801640
-65.144226
-80.334198
-59.735657
-62.985664
-96.795364
-71.854538
-98.562599
-103.265717
-138.938339
-156.375626
-52.681911
-132.275787
-69.795288
-115.795990
-66.785164
-29.606167
-78.787025
-145.563721
-41.254890
-47.205772
-72.655167
-60.543102
-156.019058
-65.999573
-89.594742
-95.204262
-52.056149
-133.824814
-56.231228
-107.451408
-153.264130
-79.797264
-59.235092
-48.591221
-32.756565
-61.750126
-118.903481
-121.061172
-126.552261
-66.003761
-60.911999
-40.256683
-55.158997
-153.894272
-133.544205
-92.718903
-177.044403
-65.406197
-73.198593
-61.200043
-67.042755
-118.849304
-46.907471
-126.126663
-64.931343
-174.986588
-61.638382
-90.626350
-62.959232
-55.166309
-145.229752
-73.770836
-66.408440
-45.041977
-138.077194
-103.124077
-53.995747
-41.855595
-56.693966
-76.553215
-137.037186
-62.738022
-88.709885
-54.390713
-65.278725
-41.054668
-66.535995
-54.939442
-104.164093
-66.151894
-55.570339
-53.581501
67.633400
18.224937
33.778530
82.779289
64.720642
67.294815
57.645809
54.785606
60.808174
91.416077
-64.308167
-60.603840
-66.609756
-67.650780
-64.094429
-110.543365
-59.050835
-88.856506
-68.949623
-118.236702
-63.777420
-53.848763
-62.455780
-115.918251
-88.168732
-126.088127
-94.237244
-62.176689
-57.315536
-57.040394
-116.890182
-64.253052
-123.731300
-56.714760
-58.853184
-156.530502
-101.120682
-54.997097
-54.699070
-86.035828
-128.648407
-123.241577
-61.343334
-57.901039
-72.123100
-84.963165
-57.990147
-60.385677
-51.766331
-83.933006
-161.662354
-158.237518
-69.786240
-62.454838
-68.085808
-83.087723
-162.894791
-63.766663
-72.279160
-51.866199
-82.503998
-131.875259
-62.468025
-76.867607
-58.525673
-156.545578
-66.457817
-165.032135
-102.406303
-69.837257
-64.602890
-146.277023
-97.466820
-159.471222
-70.951172
-52.926735
-127.817665
-128.566040
-49.311993
-90.304146
-59.763912
-56.258575
-58.465126
-57.887695
-83.277885
-53.040703
-64.841644
-56.531284
-69.040649
-60.481621
-72.788383
-135.880005
-90.523712
-77.359558
-83.731552
-71.114189
-132.924515
-58.440189
-156.568069
-73.175987
-47.177868
-91.890297
-57.654648
-76.893967
-62.018810
-159.118958
-72.999626
-56.080677
-70.015266
-101.316803
-52.395973
-81.516159
-108.759232
40.332680
42.607822
43.604626
-70.135345
-89.993881
-88.622353
-131.507401
-106.264679
-78.813637
-65.456306
-115.903275
-50.089203
-37.852798
-64.964012
-59.167721
-121.857948
-65.683784
-131.029663
-147.403381
-139.968170
-87.932632
-120.531738
-48.719616
-110.410866
-59.029755
-65.746445
-141.309006
-130.632050
-135.260681
-58.577480
-73.303017
-55.014320
-59.280239
-64.277138
-67.823425
-61.893353
-57.989128
-161.782745
-52.266224
-56.862213
-83.363274
-66.553467
-51.219208
-70.697319
-65.296234
-135.391006
-153.213669
-103.652100
-28.882317
-117.510338
-78.778816
-88.764984
-59.622509
-27.149956
-73.554573
-112.367409
-66.163635
-60.063053
-130.640228
-63.253178
-68.018738
-138.198593
-61.552406
-63.664928
-63.762020
-67.095573
-46.634418
-73.386406
-115.071686
-151.573532
-76.729179
-97.662880
-65.864258
-137.714630
-135.510941
-68.198341
-127.218903
-66.078537
-91.074364
-39.527225
-73.724312
-147.245865
-71.482368
-63.471279
-111.467056
-67.177132
-86.199669
-74.329239
-48.252453
-63.623188
-49.917812
-97.320053
-96.220741
-67.229912
-60.542233
-76.679283
-57.816570
-136.674072
-65.190964
-90.740387
-66.613068
-63.586941
-62.988205
-86.382889
-89.253395
-31.918596
-40.811756
-57.013504
-58.255116
-99.942558
-64.973846
-62.613194
-107.862038
-122.657211
-59.389721
-85.975136
-76.688660
-123.336082
-58.284111
-52.091003
-53.688419
-99.453995
-123.263992
-63.362076
-46.149147
-68.056366
-62.781490
-50.345306
-64.114685
-122.604210
-65.867661
-37.391685
-91.862465
-40.169094
-108.004974
-68.462021
-140.133408
-110.273781
-94.726212
-130.596649
-72.660576
-136.587021
-63.366283
-61.950672
-36.839542
-76.388680
-63.704433
-136.352066
-110.304871
-60.781681
-39.219223
-140.370026
-63.249836
-77.648506
-169.425217
-68.183151
-63.595684
-135.642517
-118.942001
-50.790073
-94.631531
-135.732483
-80.797920
-115.747551
-50.046783
-66.078285
-128.187622
-52.278759
-67.088997
-125.145645
-176.607239
-115.990074
-117.019547
-126.430252
-82.827919
-59.621273
-148.161316
-120.516182
-86.610001
-132.434006
-132.544739
-49.500908
-113.234299
-79.933609
-82.924850
-133.783417
-152.079819
-177.341110
-65.872414
-51.833099
-78.972771
-71.481041
-88.827629
-84.540359
-60.653484
-61.382519
-54.585518
-84.289955
-70.825668
-68.313858
-117.222061
-45.024918
-78.881844
-75.376900
-76.021149
-129.441483
-62.923012
-123.808701
-66.930977
-44.700291
-100.620850
-78.041801
-74.878174
-136.728470
-100.162010
-138.952896
-100.977303
-89.214943
-96.765511
-59.561562
-72.680038
-149.715637
-77.784882
-122.269997
-60.899296
-147.908722
-125.976440
-74.431183
-55.283936
-75.572189
-60.300465
-78.079376
-57.273228
-51.287388
-147.319321
-70.162842
-88.847900
-155.963715
-57.852566
-25.299408
-81.722755
-145.090988
-57.091007
-44.277420
-75.338837
-56.907841
-140.454681
-63.088448
-50.343292
-65.175713
-83.312866
-69.439354
-65.451599
-72.454506
-59.286018
-108.017647
-59.323353
-68.084457
-73.196243
-85.183739
-136.820053
-111.340866
-86.172775
-68.203934
-51.288307
-66.302109
-72.754448
-107.634811
-62.497314
-108.308914
-74.357483
-83.547096
-51.708164
-66.466560
-64.850815
-42.298386
-99.964157
-112.664856
-68.486580
-67.754089
-50.409122
-93.095467
-101.944832
-156.393204
-121.465317
-98.888153
-148.500320
-57.013180
-110.547379
-98.562035
-62.574448
-48.081593
-56.459625
-108.634102
-84.421150
-125.388390
-66.585388
-80.527565
-23.714220
-35.115154
-62.945564
-84.958748
-78.202507
-63.950676
-79.007133
-63.349899
-59.750259
-113.245102
-56.434723
-65.012718
-54.854557
-105.476692
-66.894913
-48.192429
-76.377480
-148.762466
-97.885323
-62.128284
-76.192116
-51.422710
-55.703136
-122.817696
-102.404144
-89.882500
-100.430420
-87.988266
-62.078335
-138.230133
-123.833015
-137.244125
-68.853279
-95.955589
-67.286911
-69.146141
-58.006207
-54.605549
-53.933887
-68.739265
-68.286865
-66.519295
-69.225227
-60.414589
-153.015182
-102.342316
-149.872040
-100.104958
-61.562801
-70.747009
-58.552586
-91.408180
-94.896355
-60.201706
-94.564171
-145.610107
-54.353733
-110.037704
-107.587936
-50.682297
-132.890121
-60.998901
-64.055107
-150.907288
-62.577888
-130.113525
-73.863930
-104.022247
-86.953026
-54.653893
-159.933899
-55.042786
-56.724915
-74.587059
-69.316620
-63.439545
-118.570206
-61.898655
-111.865471
-46.812237
-68.506805
-53.754227
-99.566193
-122.904114
-116.570068
170.290909
-56.075916
-56.884865
-119.696465
-151.517105
-60.229733
-125.058609
-68.726662
-117.711105
-154.602936
-61.348976
-63.445366
-72.038528
-145.478302
-62.448170
-76.868225
-65.569252
-73.551544
-69.069000
-123.238762
-64.325432
-75.101929
-77.813316
-152.327621
-97.421295
-105.079132
-96.071663
-104.770462
-173.965042
-100.929581
-106.761574
-114.638489
-80.370781
-81.910973
-82.999199
-58.558235
-57.617813
-83.069443
-65.933380
-43.941135
-64.144897
-61.353428
-59.142277
-145.818817
-112.190437
-60.300766
-63.148586
-82.924408
-103.187485
-92.593277
-60.367245
-113.242172
-69.930496
-77.432243
-59.637218
-32.640289
-58.527534
-84.598938
-100.389000
-68.121712
-125.597893
-52.314991
-121.487801
-68.420525
-109.445740
-61.388206
-99.123497
-106.578117
-114.201736
-63.322960
-75.533981
-102.925491
-80.017334
-155.031464
-120.584770
-98.453369
-72.104958
-118.906113
-66.505135
-127.376625
-59.073483
-106.161934
-110.824554
-160.869492
-65.857315
-50.374863
-53.042183
-76.336571
-154.929398
-55.660854
-51.206367
-85.950829
-51.559341
-58.121845
-71.502136
-60.911201
-83.976013
-76.801506
-77.873093
-89.565842
-80.654846
-76.762733
-83.036385
-158.796204
-76.671776
-90.933769
-54.692551
-71.576065
-75.371460
-120.912727
-60.938618
-82.934731
-75.555725
-67.917381
-94.038040
-93.470520
-65.158699
49.099125
52.781769
44.149471
88.725288
72.548859
-63.628578
-82.722656
-62.974628
-55.146927
-144.879181
-72.777138
-59.101383
-85.135841
-52.572430
-52.173489
-117.263046
-144.427963
-111.243690
-156.267670
-95.190582
-64.365189
-122.508148
-88.673805
-96.910103
-142.872543
-55.992466
-82.581505
-50.919445
-88.549301
-56.884586
-62.393951
-58.701122
-60.971565
-119.867683
-64.637039
-63.198399
-59.750595
-71.666290
-64.696587
-140.410858
-150.332397
-96.523521
-160.762360
-36.162346
-71.267990
-159.776031
-135.926437
-59.482162
-155.334641
-62.674797
-63.424614
-78.961128
-73.102432
-64.658279
-53.258114
-159.482651
-71.937729
-157.451981
-134.759567
-62.016666
-63.984657
-106.821678
-98.154991
-118.548485
-77.239159
-122.232430
-167.927521
-84.940628
-95.201965
-105.759438
-84.815834
-101.788246
-133.078186
-100.066162
-111.780708
-68.286423
-108.850807
-93.260818
-64.589233
-118.041687
-115.868141
-64.032089
-160.879776
-78.712738
-116.837265
-157.124313
-67.376213
-62.982182
-56.519524
-58.280697
-119.334534
-148.147308
-58.955219
-80.281410
-106.446335
-95.061897
-77.236771
-111.784187
-65.615112
-103.188072
-130.151199
-99.243217
-62.779549
-88.312897
-65.811249
-65.552979
-61.375893
-103.503693
-59.361969
-96.798927
-107.381866
-57.628174
-65.845833
-79.956161
-156.582458
-61.230690
-118.403564
-12.625200
-98.038231
-53.829891
-102.797806
-87.284622
-139.946762
-78.824478
-104.519691
-113.911209
-33.633854
-60.508644
-56.608067
-49.577045
-99.052612
-108.570648
-75.561012
-58.516918
-55.678947
-69.438255
-87.601158
-61.962414
-66.446365
-62.367596
-84.083534
-143.676895
-122.661110
-125.267914
-52.170994
-64.295609
-58.928806
-42.594799
-87.446098
-144.192566
-126.168503
-62.636341
-63.510033
-61.486290
-92.797836
-165.590897
-111.150124
-54.018826
-53.605232
-148.234161
-115.155014
-135.741608
-100.193077
-61.548592
-86.806717
-93.572784
-171.705185
-63.305859
-81.860397
-108.888306
-106.882019
-54.093739
-82.691223
-127.481018
-38.425888
-151.084183
-103.939835
-72.666534
76.094948
54.152008
90.499504
74.818649
59.927235
44.049740
62.477859
53.328835
-60.945366
-60.058083
-57.380650
-61.212902
-54.121147
-65.369804
-111.227623
-112.980797
-64.760658
-49.893837
-77.599609
-64.071716
-74.467506
-51.774906
-66.634613
-108.604485
-67.883934
-153.081955
-55.085186
-57.057983
-118.942863
-148.439758
-62.111805
-58.520054
-136.621414
-70.816689
-74.723572
-163.925781
-68.064209
-40.264236
-88.091858
-70.117813
-61.470169
-61.960541
-114.389214
-150.206436
-84.633453
-63.083897
-34.055504
-69.067429
-129.596115
-54.893829
-92.325287
-68.069870
-54.152187
-150.587692
-97.174347
-169.493332
-99.005356
-101.437317
-113.780533
-79.638649
-71.416939
-91.133125
-117.876297
51.481041
47.854816
70.783989
61.924500
72.173164
-50.825371
-57.303726
-135.228500
-73.108391
-96.635254
-59.941006
-106.437195
-69.602913
-72.367371
-73.545067
-139.291595
-79.242744
-89.143204
-56.021057
-130.992371
-108.681458
-145.263000
-53.127300
-54.992260
-65.384933
-138.160507
-118.683083
-118.719063
-55.577579
-81.770531
-59.894253
-104.590416
-65.238678
-107.579819
-94.281403
-119.376839
-66.317513
-68.616196
-59.280800
-96.473328
-66.721451
-59.577061
-74.028999
-58.713608
-95.844330
-75.608154
-66.175018
-76.722351
-58.489605
-43.379929
-60.364765
-78.167648
-86.390610
-119.202179
-39.713039
-105.796013
-111.428314
-79.350868
-85.644890
-67.682243
-71.123299
-23.490858
-60.210300
-104.120979
-160.054794
-95.542427
-67.552628
-28.691851
-74.491913
-87.870300
-107.789955
-54.340504
-56.058514
-102.839066
-59.779049
-46.886185
-53.288403
-138.425583
-36.791828
-92.568222
-160.688477
-98.284134
-72.641304
-56.868649
-73.140945
-129.069290
-39.470901
-156.588531
172.423569
-85.889748
-59.055958
-112.462982
-102.511581
-75.422058
-79.420876
-152.323212
-154.737289
-152.003769
-71.469185
-56.768906
-127.154739
-124.515732
-74.589920
-90.724831
-109.669060
-66.367645
-77.739471
-125.789757
-155.992020
-37.832836
-133.449478
-76.479805
-60.036579
-163.773590
-148.105240
-102.075745
-77.251640
-90.800560
-66.391167
-48.471851
-54.609726
-86.013451
-72.768318
-91.579674
-72.586494
-96.588951
-83.480042
-59.777042
-65.637688
-95.784882
-157.355057
-63.889580
-61.036507
-48.141582
-107.516205
-90.022057
-59.244293
-49.784161
-74.877113
-67.049980
-74.437668
-112.164124
-59.987255
-63.864265
-139.827194
-59.695877
-74.724174
-76.627945
-51.771122
-83.689125
-79.873344
-149.412598
-79.437630
-68.191055
-62.809544
-98.528885
-70.221924
-72.244514
-94.380646
-116.833916
-57.935757
-63.004463
-150.073746
-152.267029
-77.239761
-110.732101
-93.741417
-53.718655
-88.753586
-139.960358
-93.456993
-69.198631
-58.861031
-104.291969
-56.121525
-62.002747
-86.244904
-77.724968
-49.850529
-74.403122
-137.705185
-64.851181
-41.717587
-51.030529
-61.411915
-60.143295
-62.463577
-58.474201
-53.234924
-75.899521
-64.037117
-69.653717
-131.586914
-83.039696
158.717270
-73.804344
-42.845142
-25.619240
-67.916611
-123.806160
-62.093491
-63.201309
-147.670639
-63.303699
-62.658115
-64.624016
-60.518860
50.753891
-33.319454
-65.195351
-85.918633
-136.382309
-70.353798
-77.788918
-143.471710
-40.514595
-72.617828
-79.105888
-59.707981
-42.690639
-108.942406
-108.658127
-90.219208
-59.058144
-116.095680
-136.397141
-101.630493
-64.080910
-49.402790
-70.970879
-129.074722
-31.935831
-57.215775
-123.801872
-55.755089
-59.475018
-121.096786
-139.657776
-69.069435
-60.436119
-61.186184
-102.582909
-70.162201
-60.932106
-139.861862
-65.888107
-54.468796
-40.037880
-66.931122
-71.635422
-70.847626
-59.745609
-142.869293
-141.624847
-60.141655
-113.730141
-89.629372
-122.016502
-95.106667
-71.946968
-56.762573
-61.819874
-97.168777
-107.062386
-103.046341
-132.574875
-74.703468
-136.238571
-63.864258
-86.121445
-52.897202
-62.903587
-134.381668
-59.841919
-51.614342
-66.844376
-37.054691
-86.677528
-84.819344
-63.628536
-66.489967
-36.109085
-96.553909
-65.723511
-142.390793
-54.618019
-65.614166
-91.808823
-66.335747
-63.026161
-136.000137
-138.964157
-84.218964
-78.848541
-100.865593
-90.358795
-114.684036
-108.857674
-71.994286
-103.961243
-64.857468
-100.303101
-68.742462
-90.077507
-55.802135
-78.390793
-52.880322
-49.674927
-80.657570
-115.499664
-136.169464
83.672958
62.107952
-117.391235
-62.912403
-96.812820
-84.965012
-101.749603
-69.357498
-102.740646
-117.673576
-76.710220
-84.959663
-112.874168
-168.683044
-54.158020
-71.804543
-66.739555
-150.769440
-44.639706
-68.946358
-165.071091
-87.495316
-96.546341
-104.487091
-92.694031
-61.846069
-112.454414
-131.143082
-93.097069
-107.282402
-162.547272
-131.433411
64.541077
104.295105
84.057404
46.791245
63.578415
47.942299
72.188782
42.862576
56.968838
83.280426
86.600426
68.997566
36.107605
50.536289
77.850830
51.492378
84.310844
81.973358
49.389671
-157.463257
-55.020138
-118.573364
-101.794128
-81.809647
-92.547981
-79.771523
-162.229065
-90.577454
-47.319035
-94.139137
-62.456532
-77.568741
-59.829174
-161.250519
-69.557999
-56.941433
-64.788414
-134.399109
-89.079285
-57.916634
-62.530106
-107.594185
-63.050728
-153.613358
-77.559402
-57.129604
-81.751747
-99.356079
-140.355133
-53.121075
-119.725914
-129.544235
-158.027298
-108.179092
-111.808159
-152.655518
-74.358833
-104.646202
-77.288857
-176.143738
-54.446327
-60.381287
-68.248856
-83.495651
-164.165787
-141.107819
-50.679749
-120.714722
-89.430443
-94.833344
-95.743767
-74.584007
-76.671402
-157.412308
-56.811436
-80.705269
55.731846
67.084206
77.690208
53.606564
50.829758
38.231998
53.834053
52.976948
-55.888985
-66.578636
-97.589516
-103.441025
-152.560852
-122.614296
-34.258183
-57.411453
-63.479145
-89.366524
-157.016754
176.875687
-83.616631
-71.583145
-56.637577
-159.875626
-71.323799
-69.767105
-142.595810
-43.417248
-58.426781
-75.342804
-159.760986
-60.463264
-76.512772
-65.998634
-59.216568
-83.051659
-124.940491
-60.476143
-72.453262
-154.549393
-108.907974
-79.214027
-72.167458
-150.478088
-116.185898
-84.855011
-56.661945
-152.405807
-125.661987
-80.683098
-105.328537
-133.952759
-128.730103
-109.323662
-128.371735
-125.825546
-105.260223
-135.058807
-55.681496
-40.482536
-46.381321
-54.405807
-55.779675
-148.126038
-72.937241
-112.528786
-68.248116
-68.209511
-60.172913
-53.666092
-66.157776
-84.597679
-67.066208
-54.162197
-86.330467
-43.675510
-87.977631
-63.874203
-51.277039
-107.616249
-104.804604
-70.621567
-80.183983
-63.731064
-30.531343
-72.812698
-69.327614
-63.258408
-46.295349
-65.690186
-62.443314
-77.718987
-121.997963
73.553726
50.284256
60.465885
59.481941
56.001720
73.468269
51.519814
54.842548
51.949684
65.977646
46.056091
-51.886509
-104.737946
-30.947815
-75.608208
-66.401840
-150.193527
-55.786282
-87.362633
-94.707352
-64.411018
-71.638145
-120.944122
-95.069244
-108.218552
-167.430557
-138.163910
-54.268852
-80.461082
-106.520584
-85.449539
-35.960659
-89.307983
-83.448730
-80.583900
-71.308289
-126.635445
-35.577629
-70.478783
-101.872383
-58.501606
-136.856232
-68.290573
-66.864731
-66.284203
-64.201965
-60.566380
-171.099655
-83.751785
-43.735081
-66.695435
-100.569328
-77.427666
-154.591492
-126.809692
-147.257401
-138.594574
-133.621002
-130.413361
-59.157494
-63.386898
-55.232105
-52.299194
-44.265743
-70.132385
-56.651737
-75.954460
-59.562458
-69.799301
-113.251686
-71.575409
-97.516373
-53.445213
-61.682396
-55.273033
-81.389610
-151.193298
-76.028114
-164.798767
-132.858398
-58.527210
-74.822311
-72.901405
-86.297646
-139.270432
-98.237366
-94.347763
-99.030090
-111.791023
-114.293831
-54.496788
-116.425468
-150.966660
-54.456532
-89.469292
-63.672890
-65.901161
-74.130142
-39.412758
-154.089996
-71.206726
-55.512955
-74.705559
-62.032780
-81.858612
74.404945
52.535789
73.543480
79.606194
71.120964
70.215790
59.866558
36.507771
59.299595
63.247562
35.515175
73.760010
-69.492203
-47.528633
-64.196861
-69.496529
-54.114723
-73.606796
-66.496780
-118.579971
-80.311790
-92.342140
-59.538052
-119.344521
-56.293758
-144.578491
-78.583900
-87.858482
-51.074272
-144.075180
-61.081055
-56.398212
-81.850479
-79.604202
-68.673965
-159.188461
-63.488270
-63.933899
-159.203018
-40.085678
-175.223938
-114.943291
-12.913609
-44.910820
-162.849274
-79.861435
-118.088898
-160.851456
-116.563934
-67.403564
-144.848282
-78.691208
-98.911453
-126.661453
-64.771049
-129.945374
-144.868423
-66.004257
-108.836250
-79.762405
-59.401707
-73.794373
-67.662079
-113.605965
-67.390366
-106.582436
-62.707951
-68.633598
-71.382263
-72.218117
-80.496323
-88.581810
-110.298790
-74.580887
-104.148483
-70.202568
-157.226044
-57.513439
-151.061554
-55.036579
-154.009766
-158.568008
-90.935570
-149.220490
-71.496666
-59.011124
-62.475197
-61.054287
-126.809624
-44.686504
-30.188143
-155.919846
-59.610252
-68.807503
-85.969681
-72.147255
-160.347427
-65.044212
-69.064903
-113.461578
-77.364952
-159.199692
-59.310314
-71.669342
-64.488121
-72.040474
-85.567329
-87.077957
-66.078979
-55.327713
-134.820282
-89.030556
-115.189156
-110.345123
-66.477875
-64.400948
-93.492195
-59.873981
-50.261089
-72.608154
-75.791382
-136.722015
-50.005089
-61.888721
-157.019150
-60.716812
-52.367081
-96.465141
-61.834053
-46.472927
-68.513245
-89.754326
-104.624153
-53.599277
-63.741673
-61.270153
-98.051147
-88.746307
-73.575729
-89.705757
-105.390953
-151.280777
-127.789551
-59.727551
-69.282310
-58.810051
-160.540070
-68.141922
-117.076912
-123.908012
-59.263149
-152.968689
-23.055529
-93.626175
-89.457207
-146.988388
-46.788322
-47.039581
-60.509285
-73.683090
-66.093071
-118.408234
-61.497135
-67.402832
-36.563580
-38.775372
-80.602432
-72.591438
-125.020241
-87.438141
-137.144760
-83.815620
-77.765816
-142.206909
-73.185799
-69.742874
-67.140244
-60.725323
-143.524872
-85.714584
-64.651375
-106.555450
-74.058273
-113.382957
-62.608749
-68.643257
-85.228432
-154.444473
-112.090759
-112.644249
-168.102997
-60.459259
-49.631710
-87.229294
-83.222107
-63.269123
-93.382523
-157.180450
-60.365864
-68.902672
-141.493500
-56.096397
-72.722565
-100.907051
-98.464455
-74.023537
-87.692413
-49.202965
-51.370483
-60.010216
-59.318169
-126.569191
-56.879147
-107.341591
-112.882896
-80.855515
-64.056396
-114.897461
-78.416031
-59.357121
-147.882431
-146.990372
-163.124832
54.076801
-143.366379
-131.803696
-116.016251
-91.561012
-83.889999
-56.267059
-63.851772
-64.528343
-109.240349
-158.874207
-54.308475
-40.783096
-82.508224
-84.206566
-98.135880
-51.229187
-67.312180
-54.737461
-70.287895
-139.635498
-131.305862
-80.135178
-35.414440
-62.492470
-56.964630
-54.239651
-108.286156
-61.986401
-83.388069
-58.050240
-150.275253
-140.331451
-124.825974
-69.631622
-89.311775
-84.853485
-146.694153
-140.017532
-102.671455
-60.098736
-63.519444
-135.598450
-89.969933
-84.291054
-44.665623
-155.336670
-54.918129
-74.575089
-134.726151
-57.541889
-90.927414
-76.508965
-149.442139
-94.172058
-62.849743
-60.652405
-80.836800
-66.438255
-75.466400
-54.550179
-88.404503
-72.684120
-100.349808
-78.649506
-69.602791
-75.936287
-114.076721
-64.777527
-60.127205
-59.265575
-76.080887
-37.583958
-77.665192
-98.614998
-54.407867
-58.215599
175.576035
-86.448929
-64.822441
-150.004639
-82.087257
-60.230709
-85.624695
-63.992676
-127.750687
-54.347694
-55.601894
-82.148727
-81.894104
-59.499210
-56.128994
-123.685318
-55.185627
-60.406940
-57.358704
-56.489159
-58.252728
-139.126862
-82.476555
-59.585796
-58.174561
-82.317719
-145.259476
-63.770206
-120.285583
-64.483269
-156.185059
-93.985352
-77.612938
-79.675606
-62.855087
-111.665840
-114.559517
-153.825989
-99.832130
-97.730286
-154.787720
-95.783974
-140.430191
-97.811668
-103.607674
-110.108032
-95.867340
-50.871059
-106.104370
-100.129387
-62.816776
-95.508957
-123.167595
-67.741028
-62.076969
-166.068161
-63.827938
-81.320343
-50.809628
-48.382984
-118.588234
-76.906456
-139.708344
-33.262848
-76.537231
-149.898651
-95.289841
-129.623810
-93.012558
-88.973793
-138.683273
-133.775223
-77.478012
-84.116768
-62.333588
-84.052132
-84.561012
-61.973076
-66.745506
-73.376396
-77.679695
-49.344555
-78.059540
-59.990879
-143.838959
-77.970421
-67.224998
-52.916435
-51.901367
-69.387825
-71.878578
-63.633236
-57.367561
-115.408417
-50.530369
-154.467789
-69.700859
178.391342
-86.024162
-43.713955
-141.325165
-122.600876
-58.155888
-62.464863
-81.498985
-51.590599
-84.596466
-67.758644
-64.830338
-70.291771
-59.249424
-51.224552
-126.062653
-78.097885
-77.706711
-38.498135
-133.464325
-133.603226
-60.714115
-155.681992
-67.453491
-57.251003
-65.470024
-59.228622
-146.091492
-143.089752
-146.858978
-129.860977
-61.927689
-95.738380
-39.813507
-62.634525
-113.682152
-85.705528
-40.843723
-64.703415
-56.706100
78.672844
48.292210
-125.681923
-85.492836
-66.867432
-58.498608
-60.272572
-57.267658
-124.639198
-82.550537
-107.154381
-64.753937
-108.370087
-95.594116
-128.496964
-103.689102
-91.485115
-64.033791
-82.476326
-109.086739
-126.197304
-129.250702
-105.804108
-139.271255
-101.791824
-98.434944
-84.242210
-84.009880
-67.592987
-175.148956
-58.951515
-83.423187
-57.742779
-64.809990
-142.016449
-116.010986
-143.733002
-71.551094
-88.886063
-102.677338
-78.456955
-110.595200
-102.866158
-81.191254
-140.872833
-66.015076
-62.087482
-73.392159
-53.105995
-103.643669
-66.302803
-62.770405
-63.865959
-116.784164
-158.093399
-62.888020
-75.426102
-66.038948
-65.632515
-59.326740
-103.628845
-88.437035
-86.338303
-139.535645
-62.892349
-73.220573
-92.133438
-81.360138
-62.339638
-66.349831
-58.068359
-89.860954
-52.455231
-65.246292
-137.696426
-131.652496
-84.653847
-71.423035
-116.531036
-61.889065
-54.039631
-45.406937
-52.826546
-60.826672
61.466274
75.802216
72.100449
113.105217
66.810410
63.591805
56.511505
-44.070972
-90.000595
-85.931404
-102.168022
-63.801163
-141.710876
-66.636719
-125.404396
-56.522511
-68.897591
-63.912346
-80.265129
-67.155373
-60.724106
-59.885895
-45.833450
-133.636749
-98.884857
-174.694626
-53.325836
-111.043083
-103.018265
-74.680084
-100.849060
-115.994049
-110.388237
-55.060257
-122.530312
-70.192154
-34.020878
-60.588318
-38.935577
-80.762115
-132.500748
-92.230835
-76.283455
-91.934738
-102.882019
-106.490761
-60.197247
-96.719765
-70.147026
-54.152203
-69.064201
-136.613281
-33.939304
-144.326614
-66.566338
-168.442749
-67.888710
-144.232635
-61.169018
-83.306168
-60.069637
-67.627815
-61.696045
-85.863335
-61.864311
-168.445419
-64.500687
-62.872871
-95.172272
-122.379883
-67.681999
-68.979485
-54.447693
-73.994431
-88.061287
-53.569023
-114.087440
-108.501877
62.924377
74.671021
64.236298
37.575073
-63.711292
-73.146759
0.647403
-112.619377
-68.945892
-67.468636
-61.341488
-46.834438
-120.655724
-82.611198
-65.779488
-64.309891
-57.054729
-98.938591
-55.906250
-147.395889
-57.101261
-144.695999
-63.942207
-140.442154
-78.410309
-55.036835
-104.385963
-119.047897
-147.594955
-53.191795
-67.175621
-55.072262
-64.850410
-56.466999
-143.840912
-45.336567
-61.146351
-78.338837
-137.867706
-112.281685
-64.209999
-49.187614
-88.652519
-106.723541
-61.178139
-90.138100
-63.073124
-141.840485
-65.575661
-68.005371
-120.320145
-78.749252
-104.994499
-126.886574
-63.671867
-88.220634
-95.031128
-68.111275
-58.368622
-64.724030
-34.036583
-58.303734
-134.360001
-55.504421
-54.521576
-51.946445
-65.633743
-121.321419
-52.063946
-58.777107
-103.435143
-79.433884
-64.944878
-45.747791
-166.524445
-114.973633
-62.536854
-79.672806
-163.949234
-39.648766
-28.740116
-82.015007
-128.954147
-61.274799
-68.356659
-60.542957
-104.408257
-100.118523
-59.025883
-107.238579
-117.463509
-104.203613
-94.553360
-149.867294
-158.616791
-71.820190
-64.969597
-63.223507
-63.275833
-163.608215
-109.222878
-129.307190
-60.023151
-166.411484
-43.612724
-120.113106
-69.789131
-55.146423
-95.856567
-97.400360
-73.350380
-68.123901
-67.942200
-55.289074
-77.652016
-143.403534
-121.063782
-58.493984
-61.735489
-55.932537
-60.972084
-48.623394
-81.315041
-75.847610
-156.468292
-105.434273
-50.879131
-72.435226
-61.687088
-58.601826
-60.830769
-125.079720
-56.494232
-27.464197
-55.439018
-150.291656
-174.001114
-117.423813
-103.091728
-99.341835
-102.217705
-107.384789
-113.570984
-101.380669
-105.178825
-111.419952
-63.865948
-54.532219
-103.967018
-60.470066
-74.457214
-61.202438
-68.936165
-81.922211
-64.178513
-57.725319
-82.432747
-95.795624
-79.041130
-66.521080
-59.435299
-157.974869
-72.985657
-89.394127
-132.916000
-136.426239
-103.027191
-55.259567
-88.545097
-62.200165
-64.950752
-71.018593
-135.090393
-40.471497
-85.222923
-58.538380
-97.568604
-91.098297
-103.712975
-38.280209
-61.113632
-114.929184
-116.889313
-42.131474
-53.359653
-81.412346
-152.940079
-59.604713
43.192558
94.196144
58.298538
75.756294
86.513809
33.848396
40.174286
70.712166
44.111317
-149.376999
-79.915627
-127.076416
-114.377480
-122.502472
-69.203583
-66.648499
-42.644806
-68.896500
-68.664940
-167.795227
-109.119186
-94.416374
-90.916351
-57.927441
-35.565647
-51.876514
-56.927658
-56.379543
-65.315872
-54.263241
-147.537750
-96.187340
-84.333878
-65.692535
-97.601906
-110.397163
-60.258110
-140.960114
-87.836044
-55.910820
-59.468296
-72.887421
-112.913612
-60.007519
-66.992897
-70.945854
-65.800934
-93.816635
-69.695801
-69.851433
-100.409103
-155.280548
-62.551567
-168.356308
-85.140213
-151.188385
-68.120667
-68.707146
-87.443581
-72.291634
-45.130955
-82.720757
-82.991943
-99.378357
-109.649918
-53.636631
-59.053402
-69.041176
-71.930779
-55.019573
-65.751144
-41.608303
-65.379646
-158.162537
-61.093903
-55.226692
-49.881500
-68.822128
-93.632446
-108.309502
-63.553276
-59.655373
-67.861130
-47.629848
-56.027206
-100.195908
-131.378677
-109.996117
-112.479378
-46.381073
-89.395004
-74.711281
-67.403168
-65.485710
-55.669044
-67.474182
-51.874977
-65.697777
-117.204948
-59.389107
-139.147491
-59.481991
-32.775948
-104.090828
-149.784134
-67.476967
-51.309029
-88.281792
-66.684219
-75.548233
-62.980541
-83.250053
-163.327225
-56.135654
-45.965889
-29.617355
-54.767822
-53.501289
-53.647545
-44.464184
-60.230625
-44.475090
-71.015114
-66.980591
-47.887642
-68.313324
-96.130333
-55.805710
-55.815338
-95.703720
-61.622238
-55.603619
-73.380768
-107.362602
-81.752472
-81.209839
-149.081757
-65.864601
-71.667664
-72.087517
-114.306129
-69.582283
-133.036224
-59.450447
-88.026489
-104.312881
-39.463791
-64.127945
-92.360748
-43.579403
-69.229637
-81.982552
-122.763763
-72.970711
-62.603748
-51.000042
-78.085831
-73.309013
-60.593624
-73.312576
-38.032059
-56.012421
-81.850731
-60.639278
-32.292854
-78.112007
-67.696457
-57.038727
-95.733665
-59.683571
-81.779037
-69.109436
-58.651371
-71.230545
-12.825660
-70.297821
-61.327972
-67.576027
-59.594341
-163.727798
-57.922733
-114.818710
-34.982731
-65.637360
-57.019344
-60.196709
-58.172752
-143.775986
-70.325630
-53.193451
-159.360550
-90.675018
-145.386108
-56.848209
-65.258270
-151.236908
-63.752464
-59.990238
-57.501045
-67.595139
-108.349655
-77.940826
-76.827049
-74.955040
-100.474556
-113.285843
-99.627586
-120.817978
-147.185303
-64.667084
-67.598335
-57.340767
-70.865578
-69.178322
-164.525818
-88.459755
-72.411285
-87.823860
-115.455681
-164.413788
-154.228806
-96.105911
-123.223953
-137.679810
-49.340672
-71.497162
-64.504875
-69.750122
-86.696503
-70.563889
-90.036469
-51.140865
-26.594757
-150.726562
-67.401352
-65.161552
-94.025558
-88.062820
-62.718388
-72.016060
-89.573425
-51.063427
-70.660889
58.908432
35.450058
44.262646
46.133274
53.390656
55.918808
38.420059
74.044533
46.074284
52.666412
53.157909
69.798363
47.827969
85.577919
86.482788
42.987358
-73.196480
-107.118927
-118.250732
-98.019989
-71.072456
-116.227287
-48.765408
-72.567116
-68.973007
-107.981461
-98.841957
-71.752983
-92.089958
-59.971931
-65.164459
-93.576904
-62.633862
-158.102356
-89.140228
-82.468811
-55.974510
-69.643272
-114.049004
-152.128708
-93.722771
-64.312294
-128.252457
-79.015350
-77.879768
-79.541061
-80.675278
-79.662827
-59.392807
-116.074921
-84.520409
-25.208427
-109.418701
-99.357155
-51.849247
-64.283455
-58.011333
-58.593647
-91.842613
-112.365814
-168.107147
-33.339470
-84.379463
-74.772278
-101.604706
-72.389107
-63.050758
-62.418911
-64.754906
-51.860546
-72.557404
-53.673004
-108.381493
-130.334564
-70.311012
-107.012184
-107.293343
-146.643616
-59.712517
-65.646111
-110.319130
-131.461151
-118.010147
-113.840828
-52.860817
-68.304184
-108.534142
-89.538223
-74.331924
-79.635292
-59.588440
-65.591766
-58.205578
-92.588524
-26.703318
-87.840027
-71.232857
-95.898354
-89.259018
-73.949577
-58.208015
-124.181793
-53.946232
-140.269943
69.759689
-113.582771
-103.508545
-131.194809
-144.807175
-49.543163
-132.072067
-64.701233
-53.582191
-109.128525
-102.248047
-87.800636
-50.620300
-105.077209
-68.186584
-103.542892
-106.149834
-65.106705
-98.704865
-51.183220
-154.711090
-54.776928
-85.114738
-61.331440
-129.036392
-66.049507
-153.279922
-63.021004
-62.848343
-61.502529
-51.426468
-50.735802
-70.593735
-74.783676
-118.182541
-82.088196
-61.981667
-82.071640
-75.911659
-108.504410
-159.109131
-92.710838
-127.063942
-92.960831
-121.259842
-122.971977
-37.337280
-87.739899
-93.292366
-53.413704
-135.405624
-149.559555
-148.064163
-138.915344
-64.667191
-115.897308
-74.715202
55.796207
53.424397
93.456970
111.755913
107.208733
72.928070
-108.728508
-146.506271
-70.383209
-79.782715
-153.366776
-65.425621
-80.242561
-48.449665
-67.218536
-57.126205
-58.234177
-72.556015
-97.594414
-70.542427
-166.035065
-56.752655
-68.021561
-96.214272
-97.563789
-69.611061
-80.883507
-75.680351
-85.991409
-56.454796
-69.263672
-137.724838
-162.209579
-67.459824
-35.598797
-114.488853
-80.383987
-52.487526
-159.537491
-124.357933
-148.355026
-79.229507
-60.418758
-57.243916
-89.983589
-35.756420
-105.959198
-58.592434
-121.512367
-149.573441
-59.298977
-115.114571
-70.285500
-67.468925
-60.034504
-86.825226
-116.584236
-53.944084
-49.537273
-71.259537
-73.118988
-43.744499
-60.642506
-67.383591
-69.907082
-62.479794
-55.361217
-73.377853
-75.124207
-54.953632
-161.165894
-41.669590
-68.269974
-65.782303
-48.083397
-118.320099
-103.134285
-130.288925
-84.262581
-81.007812
-94.128540
-117.870644
79.512390
-23.524918
-172.272995
-150.843765
-147.415329
-58.801491
-59.749065
-51.272102
-39.508408
-76.208168
-117.515541
-67.001022
-75.060616
-76.299057
-47.073673
-58.027889
-33.544247
-50.361351
-103.836670
-123.897781
-45.075512
-69.504112
-54.836159
-58.278572
-131.587448
-58.033867
-58.674908
-46.974155
-69.586281
-76.235565
-59.817871
-73.853073
-113.107117
-111.804649
-97.568977
-113.646011
-117.321114
-122.892990
-65.635925
-98.472282
-98.187721
-75.798019
-99.170891
-89.637558
80.036674
85.989014
68.801437
57.359749
61.678188
58.139904
70.335274
54.558125
60.028801
88.002922
-55.892303
-58.892742
-98.902916
-73.155571
-107.069969
-97.233513
-156.254410
-63.403809
-47.186901
-104.730942
-72.516335
-62.395004
-134.752655
-98.901482
-148.306900
-53.988754
-111.357201
-83.758583
-63.515018
-77.612244
-106.727409
-119.002762
-57.603401
-76.485687
-46.823112
-73.382698
-58.735920
-59.392693
-80.263283
-155.776215
-60.758533
-72.324730
-63.289047
-65.392860
-86.962112
-80.943283
-152.565552
-94.350212
-93.902786
-66.378654
-89.215614
-76.343216
-147.214630
-144.899643
-64.457657
-64.566673
-56.034050
-96.900398
-93.754532
-34.291214
-79.126083
-84.895599
-68.148857
-90.221771
-69.212601
-68.851921
-64.155479
-63.140076
-65.332657
-69.368675
-105.925865
-63.414684
-64.240921
-55.497597
-39.910427
-82.841957
-117.290627
-46.133331
-45.114075
-142.610306
-84.369652
-61.166138
-55.080112
-158.622696
-56.965012
-129.279510
-76.644394
-67.495232
-42.613811
-63.282555
-83.596733
-90.870529
-80.212097
-48.280880
-96.119370
-140.432785
-99.529648
-105.464928
-56.085495
-71.255310
-64.293472
-62.974354
-61.627556
-69.529457
-150.301147
-155.751083
-69.368980
-59.977833
-77.570084
-57.604488
-69.151703
-33.152916
-98.287987
-119.706352
-63.244408
-71.799110
-84.450508
-95.288879
-67.306511
-79.161728
-92.414673
-73.108505
-113.882912
-67.741249
-72.920654
-111.811584
-49.906300
-45.085529
-99.119690
-57.499752
-64.443413
-122.688507
-67.538925
-48.988972
-43.045525
-58.270596
-58.671173
-62.034595
-95.946465
-135.644379
-79.978882
-125.883728
-65.784462
-63.914913
-50.802269
-73.407051
-65.794136
-69.088348
-167.255249
-90.824188
-64.954506
-56.075497
-68.590286
173.408508
-67.661354
-114.986923
-67.506271
-46.393753
-84.140129
-28.170370
-68.151428
-51.929008
-148.007874
-63.176262
-75.380226
-88.871742
-13.058199
-57.759007
-49.804581
-65.133926
-140.594650
-73.157036
-99.911316
-57.656948
-65.318901
-87.861725
-74.924416
-130.176163
-145.537582
-72.536919
-72.774246
-105.986099
-66.829712
-65.602036
-48.636005
-68.842842
-58.026073
-67.982704
-113.804588
-63.416363
-75.664307
-158.049271
-55.418354
-106.240311
-156.322708
-93.734367
-98.340553
-72.221886
-87.145866
-112.770538
-84.092804
-161.963821
-131.239670
-38.798790
-38.449978
-81.412460
-137.920532
-95.113579
-137.094009
-65.824417
-116.972595
-94.781250
-55.649303
-64.617958
-50.415543
-73.999809
-56.848141
-127.330429
-91.948013
-55.943760
-35.973015
-68.204628
-59.676918
-75.349594
-86.896957
-116.594215
-54.828541
-64.146172
-81.262421
-63.972313
-125.250755
-67.140671
-77.776276
-93.165993
-85.959625
-114.665115
-57.764042
-63.167068
-77.458382
-29.615097
-134.633499
-93.945587
-72.719391
-62.340355
-76.967674
-77.707291
-60.031296
-66.046074
-51.373478
-62.438854
-89.984749
-128.539612
-108.484917
-62.127205
-68.301628
-174.985611
-154.147415
-80.230400
-109.786011
-75.715263
-143.298706
-54.384686
-94.528572
-78.375458
-56.187916
-67.883125
-72.425720
-98.055367
-61.379326
-60.185417
-99.146339
-56.204113
-114.252228
-147.977600
-63.735703
-72.254944
-79.827477
-75.503029
-120.870079
-111.729324
-100.416412
-79.517876
-53.599556
-74.100677
-112.992859
-77.242996
-156.994827
-62.568012
-61.452587
-65.077187
-59.098644
-57.347126
-149.244141
-32.476089
-89.908066
-141.807510
-115.670464
-109.324059
-158.921158
-111.540955
-170.234390
-83.989029
-100.885902
-116.718353
-106.042625
-146.675018
-71.423630
-86.782356
-109.277321
-64.022133
-130.761169
-149.844666
-63.827255
94.456993
65.335060
42.162697
60.793339
109.798210
51.564396
56.160130
66.603546
67.616783
55.600052
-60.809853
-123.578690
-66.822044
-80.110817
-52.659920
-63.439632
-69.456596
-74.932610
-61.843021
-63.316151
-100.169991
-62.682297
-61.452198
61.133591
93.304428
44.152378
-69.370888
-49.274899
-57.509678
-157.583252
-70.875793
-78.642784
-58.282780
-92.285873
-70.546082
-78.883095
-46.688721
-92.034676
-89.706741
-109.734734
-62.680752
-57.527874
-114.469788
-80.654671
-111.498245
-88.794037
-55.756851
-57.098164
-85.964638
-62.208336
-88.586479
-87.213295
-139.528183
-146.174057
-62.168377
-51.885803
-83.464569
-43.318348
-90.885590
-145.946869
-161.093506
-125.055099
-91.433380
-70.487320
-82.596199
-97.285667
-57.494385
-63.038620
-64.383553
-96.313766
-54.072315
-95.214531
-50.561893
-65.183479
-95.478714
-77.728767
-80.001205
-134.808487
-61.213486
-108.200699
-71.892242
-30.225502
-125.508163
-59.491947
-61.061531
-68.153152
-67.369469
-120.315514
-117.943222
-84.243073
-74.056931
-53.903797
-113.188911
-156.071960
-99.290840
-113.322899
-76.373245
-167.696716
-39.792213
-110.328491
-45.081467
-62.756313
-55.003563
-103.825348
-99.151100
-58.286495
-54.851471
-75.925827
-61.590530
-82.598755
-129.992355
-69.418991
-155.308487
-54.092075
-52.807060
-61.351898
-94.490425
-57.691803
-153.918488
-167.735596
-161.736099
-163.339050
-70.519691
-74.375656
-162.022202
-65.457161
-56.824337
-162.998184
-141.984375
-149.036926
-66.876305
-65.256119
-49.257805
-73.152145
-157.937317
-101.277519
-110.449661
-103.684006
-111.684914
-103.928169
-88.945404
-114.413193
-118.785782
-78.948334
-145.944855
-59.271702
-61.023804
-65.057045
-45.515701
-146.722626
-60.971184
-34.295540
-113.831299
-77.359825
-58.948151
-77.018166
-95.295135
-110.991272
-94.433968
-66.532257
-52.589046
-106.555023
-64.832710
-143.215622
-145.735443
-83.784805
-43.005421
-97.148773
-41.726776
-71.543205
-95.043236
-86.565231
-74.245972
-86.636383
-116.020950
-72.543747
-59.185116
-61.941643
-171.242264
-63.152313
-82.570595
-44.704674
-108.234795
-99.727898
-54.142548
-62.014229
-103.102745
-63.907974
-156.951035
-76.900177
-57.252399
-151.193741
-74.076675
-69.334244
-147.188385
-89.746521
-113.163551
-91.026772
-120.824402
-95.757164
-64.495605
-76.952156
-118.008820
-155.734344
-63.481194
-76.302986
-84.814598
-59.898754
-124.520859
-83.277985
-105.647514
-56.674988
-160.378143
-55.684608
-54.677212
-68.605515
-58.381687
-69.511429
-64.182884
-78.968269
-77.431229
-65.055428
-39.646614
-126.133995
-63.619289
-61.248135
-146.971283
-72.113991
-148.257751
-47.474522
-69.300842
-79.271812
-112.434929
-133.217484
-68.563820
-105.069420
-57.692883
-68.371483
-80.998528
-58.958462
-58.144436
-56.069832
-44.444893
-78.299591
-65.038513
-72.304680
-166.255219
-83.961655
-59.560490
-52.640350
-87.156654
-61.652916
-51.727566
-98.127563
-102.666069
-63.477959
-69.844162
-122.702850
-105.285736
-123.750496
-142.229996
-85.997833
-53.920921
-86.658257
162.546402
-82.284981
-95.145897
-73.649353
-115.406158
-145.342026
-66.419136
-134.788589
-160.453491
-145.895233
-120.611038
-77.618835
-117.527061
-138.488525
-121.420570
-125.809998
-159.907303
-103.488785
-24.229326
-37.208000
-70.412209
-99.171188
-148.752243
-85.318726
-56.464661
-59.787094
-92.943405
-68.337006
-131.471344
-91.772659
-58.450619
-81.240669
-125.994240
-116.861839
-103.505379
-62.681271
-102.970024
-62.541683
-129.313431
-143.207550
-61.762035
-56.562115
-72.757538
-61.223751
-131.538620
-86.064674
-90.458847
-57.957890
-76.422112
-61.139217
-143.762772
-55.148060
-111.925728
-126.964851
-59.240707
-32.273750
-90.890923
-55.416771
-64.613510
-66.155670
-59.578575
-70.255226
-74.479134
-89.514473
-61.469269
-76.393929
-94.939346
-117.455727
-73.590584
-68.294487
-58.717480
-123.160683
-112.935776
-94.910942
-105.582169
-59.731968
-166.870148
-80.370163
-133.056488
-96.011841
-73.117729
-108.720253
-77.415077
-108.605904
-44.124977
-120.141602
-84.369659
-48.954636
-82.140930
-89.417465
-144.262115
-119.674332
-59.777306
-82.968330
-132.896652
-48.863075
-53.333714
-52.294662
-85.204750
-101.251945
46.027576
57.111656
48.363171
39.678028
51.832672
43.919189
57.458466
52.004993
79.133171
-95.209557
-43.905212
84.700775
86.432945
-141.225571
-60.093040
-66.113998
-70.281082
-152.724640
-58.172752
-154.277786
-74.867035
-61.972256
-139.722672
-51.751194
-54.766048
-81.714165
-65.809158
-57.977642
-64.940735
-112.800537
-95.010170
-85.506035
-114.073509
-126.312386
-133.590103
-129.484787
-68.066986
-64.937866
-48.988876
-60.120197
-48.189407
-55.268940
-93.738594
-133.791229
-170.209610
-110.613777
-64.068153
-59.482864
-132.185165
-58.921711
-157.630875
-109.397812
-113.062492
-100.969063
-66.280739
-138.567261
-96.710632
-58.888363
-64.965889
-84.764610
-128.696930
-152.324814
-61.946068
-82.464577
-78.891945
-84.284119
-93.199951
-43.748840
-81.492546
-60.643265
-114.797493
-143.506226
-73.390915
-147.802383
-48.251369
-112.671753
-61.030918
-106.864311
-65.872543
-71.835152
-58.629425
-86.012680
-54.981770
-64.322525
-147.762695
-78.157906
-71.806580
-58.433514
-59.045719
-54.022560
-50.169441
-64.054749
-143.027267
-123.289551
-114.701561
-125.601288
-136.267014
-66.068092
-65.383316
-68.700882
-121.937393
-67.602531
-100.438843
-67.538719
-78.695557
-90.609787
-63.879982
-122.074219
-46.641487
-80.813972
-61.549797
-69.586830
-44.585537
-67.521240
-64.369324
-130.579636
-84.173599
-90.781914
-56.761158
-70.009514
-59.678585
-66.519035
-116.318130
-94.297722
-111.370255
-98.052734
-119.355362
-90.783806
-153.010162
-62.846355
-93.791077
-74.564804
-113.043922
-67.527382
-83.493126
-75.035912
-67.052650
-67.197617
-49.425396
-53.761971
-61.268898
-158.155746
-86.095322
-74.410538
-88.539757
-59.059086
-57.133133
-136.050644
-141.294250
-72.086037
-86.024994
-86.483376
-134.865707
-111.417305
-134.479965
-77.658218
-104.940887
-101.677086
-62.327332
-110.665627
-44.164845
-66.276230
-64.362198
-80.520035
-60.237648
-45.358162
-74.867500
-23.456093
-142.822235
-85.567741
-90.097633
-61.710297
-60.338215
-71.830376
-65.599144
-164.525940
-99.475334
-53.488945
-113.892326
-120.859894
-112.095840
-113.758125
-165.133545
-115.645844
-55.355427
-58.716873
-95.766769
-57.185596
-54.534050
-67.724167
-101.725723
-154.368668
-56.841320
-91.629478
-63.103500
-159.436066
-59.795654
-46.613426
-72.400955
-106.651871
-120.930611
-61.686474
-30.221888
-179.351685
-67.655319
-62.787876
-96.463882
-68.092941
-15.452456
-130.545715
-57.950390
-159.952469
-151.992569
-63.365330
-61.860760
-76.216286
-124.623161
-100.271873
-112.903297
-107.093109
-77.722916
-152.696899
-83.722343
-146.504593
-146.535660
-106.885612
-111.127403
-103.487831
-59.745491
-72.968857
-49.860657
-94.090363
-91.926926
-93.079079
-78.090462
-71.331558
-81.611115
-79.994225
-77.542511
-81.881378
-79.299019
-53.790764
-53.560085
-60.212833
-97.159042
-73.585739
-113.343987
-62.754093
-62.780773
-63.112965
-63.008442
-61.030430
-46.456295
-70.772469
-40.875092
-73.638535
-54.548393
-38.667473
169.588455
-56.167446
-59.221485
-60.266724
-60.249035
-67.687157
-129.217194
-139.821060
-123.601921
-55.821548
-61.510883
-53.835823
-53.241386
-96.329407
-113.792038
-113.187973
-63.986317
-65.484138
-38.643093
-59.293148
-55.111206
-58.682873
-40.210850
-144.157532
-91.785194
-152.444550
-62.668362
-65.955963
-69.054588
-110.237007
-55.487011
-116.624298
-93.442047
-124.998245
-160.912643
-54.732052
-91.031082
-84.301651
-85.536446
-63.950142
-39.647888
-56.398766
-122.926910
-75.621170
-79.821907
-89.816734
-60.732811
-53.144150
-67.234718
-156.834595
-95.767677
-61.850418
-73.063484
174.952438
-69.790611
-70.600639
-93.870621
-109.920418
-60.131580
-57.767803
-150.541321
-70.678482
-63.554646
-55.217480
-60.746387
-69.070709
89.959572
77.385414
53.524757
56.407223
36.412365
47.263199
90.151451
-140.002747
-66.306679
-83.906982
-64.125854
-36.336964
-60.959518
-57.988029
-61.496376
-50.266987
-142.255768
-57.836346
-126.947853
-131.380646
-152.543442
-54.670773
-101.574173
-74.257126
-73.081596
-78.006187
-56.604218
-90.039474
-57.995174
-102.300827
-91.415131
-111.564796
-64.846916
-82.023674
-152.742584
163.460922
-110.297272
-47.179745
-79.105850
-157.210495
-96.002182
-77.481056
-148.311813
-89.546852
-34.430038
-67.087715
-69.264275
-63.423611
-52.143208
-64.166977
-87.341965
-68.365425
-77.617752
-67.693100
-54.207359
-143.195953
-75.181526
-78.984238
-40.749310
-64.460152
-65.417534
-95.654297
-55.220779
-84.543091
-47.110577
-88.617661
-164.158218
-109.223015
-92.694405
-87.421425
-140.813461
-158.320648
-41.839478
-92.310066
-134.072067
-99.067490
-64.843742
-69.384712
-125.893356
-85.736626
-59.901180
-91.194885
-59.393703
-67.689087
-68.851006
-75.452507
-84.173767
-114.468346
-128.397980
-112.756798
-94.988678
-61.839954
-149.701508
-90.130722
-71.382072
-64.081573
-66.883453
-55.837029
-70.493408
-63.662785
-68.302704
-122.913048
-116.673241
-100.025490
-55.125668
-45.586624
-63.614643
-115.254242
-79.249290
-118.437439
-58.045826
-62.684166
-57.774204
-118.223694
-55.731827
36.836884
50.965942
83.364563
64.587967
-41.829727
-52.933689
-89.128395
-58.941933
-64.207993
-66.773186
-81.680229
-70.303940
-72.792961
-65.216324
-70.502441
-84.009384
-51.841610
-65.636063
-80.234573
-68.796326
-51.458241
-139.921143
-60.275871
-69.374596
-69.174217
-120.880844
-88.474792
-76.052963
-91.727119
-133.082474
-109.655624
-75.337257
-73.562630
-101.834045
-58.370464
-130.315170
-73.191544
-58.087402
-140.697113
-112.678856
-45.002895
-49.461742
-61.697090
-57.922112
-63.044632
-73.719780
-55.635368
-92.112038
-157.408188
-60.399353
-143.946259
46.681595
10.684282
48.205208
72.411499
76.342300
47.491150
60.613602
68.796967
41.131508
52.396088
-82.245987
-70.257584
-65.664001
-101.003387
-67.252861
-68.887711
-36.178654
-88.547073
-135.808182
-62.790157
-90.864731
-62.351276
78.919502
-142.639572
-52.716953
-151.592361
-120.445869
-147.702606
-56.558533
-92.205811
-140.034531
-59.489456
-93.640312
-62.833801
-66.839134
-134.815918
-119.476570
-58.939632
-67.662193
-99.531113
-63.947834
-67.430687
-61.748425
-83.145470
-103.099503
-83.509117
-36.802040
-47.723225
-135.545044
-165.346664
-68.803787
-118.118500
-55.713867
-74.820656
-96.864334
-113.326088
-103.298836
-123.427246
-118.140945
-81.937790
-88.159454
-111.157738
-110.333641
-128.357697
-68.197670
-97.194710
-95.200592
-65.589607
-100.994682
-58.005829
-60.124744
-59.881973
-135.077057
-65.379669
-154.096466
-147.991882
-68.326263
-50.081429
-65.104591
-145.807434
-57.568245
-136.421692
-66.565163
-82.714951
-53.134186
-53.218929
-54.162056
-74.506065
-78.757912
-29.373360
-120.597694
-65.950981
-56.541336
-99.732201
-55.850571
-91.591644
-122.485336
-62.275066
-59.209972
-142.584015
-82.906845
-138.639816
-68.801216
-53.566029
-79.677521
-53.861954
-100.404984
-77.995384
-116.680412
-132.579605
-50.834610
-78.129051
-115.965019
-74.342384
-132.708359
-75.830734
-141.025192
-124.307388
-77.992142
-74.175468
-69.641373
-132.193954
-85.574707
-70.070534
-150.271942
-54.128979
-55.179996
-91.643143
-130.808517
-77.025482
-62.000027
-51.548519
-100.327621
-135.977768
-58.499645
-28.322680
-131.830719
-83.986649
-76.317932
-71.766861
-112.511765
-61.661045
-72.028442
-31.777136
-105.158722
-101.223686
-135.405991
-57.513809
-104.764008
-117.217186
-75.037216
-60.926308
-94.088692
-91.924545
-85.909706
-100.027130
-96.355957
-84.145531
-148.770187
-82.851143
-87.716171
-91.829407
-111.331520
-101.263565
-55.990185
-140.795654
-103.469009
-135.215576
-62.861580
-143.365173
-58.904327
-75.062096
-116.088470
-59.136524
-73.485756
-87.023308
-55.436737
-121.289986
-100.223846
-65.036797
-56.109497
-62.895542
-44.479248
-62.457882
-74.865166
-82.402374
-131.680801
-59.181339
-161.566544
-39.454861
-159.612534
-68.243774
-107.163315
-73.918022
-54.374786
-73.483704
-67.066360
-74.420113
-55.678070
-87.490410
-56.237339
-61.021194
-121.501083
-122.011703
-80.903290
-56.293732
-142.697342
-71.950836
-143.742676
-100.426369
-68.728020
-36.611652
-59.296715
-135.434036
-110.892075
-140.329819
-75.721794
-43.152084
-101.638977
-74.261269
-69.628220
-65.464310
-61.779282
-158.089203
-59.315586
-59.962345
-68.582207
-63.191433
-154.536713
-64.235962
-61.634552
-144.245117
-59.938698
-56.625767
-94.211006
-67.710060
-48.221111
-59.198128
-116.707489
-155.937241
-55.275784
-69.533073
-59.270233
-124.041801
-98.897446
-156.832245
-91.038315
-104.775940
-35.797997
-96.249329
-66.019005
-121.996704
-88.292587
-85.794800
-162.430038
-107.301872
-74.961159
-63.033669
-67.610329
-96.916077
-88.225594
-60.478016
-128.975952
-116.145569
-74.516762
-102.097359
-87.890579
-72.743080
-41.565735
-146.763153
-66.067993
-65.798042
-147.281540
-66.147072
-63.114502
-60.635399
-92.911835
-57.523087
-66.164009
-80.631302
-121.909798
-73.645370
-55.929432
-76.501541
-68.437675
-89.842667
-72.840019
-71.732689
-98.514977
-107.922058
-121.528648
-166.231491
-62.189663
-161.375488
-61.808468
-91.536644
-103.889038
-70.120010
-79.959694
-123.076775
-139.036575
-76.013771
-57.728462
-102.104874
-68.856789
-65.744720
-91.308578
-90.896332
-38.203583
-50.732899
-99.050613
-87.403450
-41.125858
-153.928146
-127.972794
-137.353424
-65.868805
-62.021919
-89.086571
-159.154358
-156.709778
-61.605572
-80.601692
-65.373596
-45.373848
-147.970657
-39.456013
-56.708527
-68.824753
-58.492863
-152.678070
-62.974041
-68.542648
-58.777737
-67.615540
-97.992615
-44.907543
-81.713699
-132.119064
-66.888634
-128.662582
-59.656719
-38.854610
-84.770432
-51.036999
-132.118042
-144.663895
-149.742676
-59.109772
-38.084274
-66.472137
-58.856564
-97.647804
-65.662689
-62.004986
-60.879726
-94.119797
-149.624649
-112.892715
-105.431190
-74.614403
-57.296043
-131.551697
-75.348900
-167.334839
-122.868782
-52.476860
-96.254868
-44.612560
-58.207230
-109.888435
-103.643196
-48.791443
-158.408478
-126.720154
-113.774620
-76.557198
-94.757179
-50.246532
-64.885757
-116.332253
-65.188232
-98.918777
-59.088959
-121.393700
-78.818306
-108.262291
-104.250183
-93.951553
-58.151054
-97.180046
-71.709946
-42.042847
-57.935219
-53.124008
-69.657539
-46.732159
-141.248535
-131.852036
-61.310295
-65.335930
-85.485168
-87.795776
-69.125076
-156.781433
-66.291344
-133.330688
-70.336594
-119.481316
-116.704277
-71.352951
-92.371040
-77.608269
-29.410147
-69.421875
-166.708679
-61.602116
-63.057137
-64.915436
-30.574131
-85.685173
-77.164108
-151.953873
-90.747749
-99.040527
-67.310883
-112.395088
-51.721165
-70.384018
-70.671814
-61.724430
-127.287453
-74.701225
-105.092850
-101.094391
-114.177208
-109.582458
-64.431068
-68.050781
-23.450428
-57.629158
-40.707966
-63.099415
-64.392029
-105.146088
-79.908508
-131.365311
-62.482021
-141.194260
-65.106308
-51.361782
-153.888885
-59.312458
-47.504993
-124.092766
-46.692715
-69.668716
-66.483887
-103.196205
-81.303337
176.210052
-97.980499
-97.743225
-76.551071
-93.273102
-63.020061
-151.690674
-62.446949
-89.106934
-68.875435
-87.265717
-108.977806
-101.635040
-67.652603
-42.348652
-68.450798
-159.145111
-67.087769
-116.330612
-82.766640
-137.583206
-99.868217
-68.073311
-42.330833
-56.164410
-79.393959
-44.647976
-138.008942
-94.068665
-75.857590
-61.267673
-55.834530
-65.943207
-121.255547
-156.471848
-62.939766
-74.463913
-57.986214
-63.891060
-139.676849
-34.444042
-163.428833
-69.401779
-80.883186
-75.227303
-94.682693
-123.832603
-110.248123
-63.982224
-49.271095
-71.504829
-43.674938
-48.836071
-72.318596
-97.531898
-71.519157
-61.488995
-87.826874
-61.290890
-97.030243
-79.117844
-90.410919
-96.438026
-69.331459
-140.458572
-155.511017
-41.649311
-60.684299
-87.743896
-64.131439
-77.643318
-146.488678
-59.977116
-96.128647
-113.373032
-106.960075
-79.775200
-65.936569
-106.529144
-113.013054
-82.523880
-63.176113
-55.561958
-118.845787
-92.336761
-104.884697
-75.588791
-70.361900
-89.384056
-82.859138
-33.373634
-112.700752
-57.018333
-75.302246
-48.081871
-62.646984
-67.452957
-55.459789
-62.901211
-139.600616
-46.496986
-63.592686
-85.396622
-52.478142
-49.218689
-60.280022
-57.795364
-97.001869
-58.842384
-47.700912
-63.341095
-117.659561
-62.578499
-67.622841
-110.755180
-51.244873
-66.923759
-41.831558
-119.653175
-45.350109
-38.393150
-107.803535
-133.117477
-117.254982
-154.855759
-148.862167
-50.252621
-60.877930
-89.159973
-70.625618
-69.961067
-74.702293
-69.269768
-99.405571
-56.981461
-159.346405
-72.317757
-111.196442
-95.067398
-115.572098
-46.163101
-124.804062
-53.071533
-109.691116
-117.053551
-146.529892
-151.558609
-106.602013
-56.117634
-68.266106
-135.243469
-41.083290
-106.785591
-66.319359
-66.477676
-155.344299
-93.898590
-165.274643
-74.040825
-77.931076
-58.754944
-121.360596
-67.358009
-62.065529
-152.262650
-65.297119
-64.021332
-71.284187
-63.232712
-108.177788
-63.813675
-121.278320
-54.010193
-98.727806
-63.152027
-30.865576
-148.416977
-55.254124
-71.597977
-75.458389
-69.139336
-83.764137
-105.526321
-59.467976
-112.969765
-60.793579
-74.316566
-79.766808
-150.583420
-73.148384
-56.007847
-142.768829
-153.123642
-130.193756
-60.805515
-168.374619
-80.755745
-130.768555
-80.173630
-60.859688
-73.559593
-55.482010
-66.165062
-59.370209
-62.481869
-93.960960
-55.397675
-64.040581
-174.048691
-58.746346
-93.949013
-106.235802
-124.686981
-104.240387
-85.469910
-33.878796
-169.933838
-45.171085
-125.919090
-119.543907
-55.223286
-56.635010
-72.875069
-40.137100
-56.134010
-86.048149
-98.820412
-91.946762
-86.858521
-71.740532
-68.479187
-105.693962
-68.512123
-56.834267
-55.209225
-68.826782
-75.645096
-113.795265
-62.805698
-78.004684
-69.138641
-104.748390
-69.349335
-124.307083
-62.719028
-58.539116
-64.021667
-56.002045
-63.706699
-53.508369
-86.921982
-149.741150
-82.236038
-127.595932
-68.861298
-38.675232
-63.594154
-55.261139
-49.317348
-52.558247
-59.659775
-58.614910
-61.437603
-70.552910
-68.213371
-121.472366
-63.954754
-50.384209
-117.627350
-166.681976
-113.318718
-126.791771
-110.247124
-70.753624
-122.520927
-117.518547
-65.742592
-145.208252
-85.482964
-59.961216
-55.400703
-54.278877
-51.187592
-142.041306
-65.181091
-51.616505
-60.386696
-48.193001
-145.534744
-64.612602
-55.353943
-64.046783
-129.687271
-71.264404
-62.723541
-54.641113
-64.752914
-65.535210
-60.519421
-63.479038
-75.682861
-56.843529
-141.162704
-143.357651
-65.488541
-62.667755
-67.896568
-43.861012
-100.547035
-41.272079
-70.719139
-103.624985
-59.185246
-70.686119
-59.421036
-116.984512
-70.218651
-102.499359
-104.052711
-30.395180
-78.933662
-122.001625
-131.964859
-61.971462
-55.454807
-74.400536
-139.798172
-57.482471
-55.966892
-73.086807
-61.913666
-76.714661
-93.220573
-71.782211
-93.958115
-60.465271
-99.221878
-67.897896
-74.697418
-82.923027
-100.813568
-97.967110
-121.810104
-107.861725
-76.715012
-74.407555
-59.893394
-66.186195
-133.313339
-103.540649
-61.233734
-145.111023
-136.857025
-91.558449
-68.864601
-68.155235
-66.313522
-58.459614
-145.787292
-104.249893
-114.668694
-61.954300
-137.414200
-39.989635
-127.884087
-57.754841
-80.617241
-177.540817
-64.716423
-56.602654
-66.315720
-53.750767
-102.189705
-139.337570
-154.755463
-47.261822
-31.127728
-82.527802
-69.308739
-125.892715
-47.669106
-143.278488
-145.537964
-122.097672
-155.382309
-60.467102
-63.240685
-85.410637
-79.811470
-76.431976
-136.281693
-72.688202
-68.027878
-138.062119
-72.338432
-153.206009
-72.212189
-116.916969
-40.677479
-139.226639
-104.335365
-113.342987
-82.069550
-76.644180
-125.455788
-140.792374
-60.569706
-57.446621
-84.944756
-55.767937
-61.932163
-77.828796
-63.550461
-86.573418
-100.857819
-104.878601
-93.086494
-108.434822
-83.873253
-71.228577
-132.076401
-118.846703
-75.129990
-68.411537
-150.619812
-72.627335
-136.164734
-67.686440
-55.437305
-66.838676
-93.378021
-45.064854
-84.730591
-86.608963
-99.714432
-145.591995
-131.086090
-89.367577
-116.029816
-100.554207
-83.306618
-94.272903
-115.848648
-66.549492
-54.953327
-55.520912
-52.082207
-151.764587
-90.509438
-66.414436
-62.082111
-62.657265
-66.770592
-129.932205
-129.550110
-84.302567
-62.306744
-101.742149
-63.584671
-73.814339
-65.863708
-108.780350
-85.744370
-85.987106
-66.647285
-97.789360
-114.212234
-103.579247
-105.479927
-92.461227
-179.461121
-143.113403
-63.827007
-69.470726
-94.466904
-59.309597
-145.923080
-100.996948
-156.169205
-156.119659
-148.062836
-65.012100
-77.873199
-54.413765
-65.934814
-114.179802
-104.151405
-63.719704
-98.193161
-138.962357
-135.447876
-95.007530
66.958717
49.938511
54.701626
58.628593
35.287987
85.177063
84.986748
70.047592
52.465458
-46.448566
-41.024200
-145.724838
-153.562103
-65.116043
-57.602798
-59.237667
-59.193806
-68.301682
-94.957588
-74.414665
-57.650127
-93.318542
-74.025215
-66.246414
-72.364532
-79.417122
-84.440796
-69.501266
-90.295296
-65.811234
-139.817566
-79.973534
-96.113174
-146.644394
-47.939007
-70.246742
-95.533707
-58.096249
-110.062889
-126.565956
-53.526619
-82.681755
-129.346634
-86.455666
-88.816223
-144.899490
-110.147705
-104.359093
-119.417137
-56.543655
-95.892105
-56.734165
-128.453796
-118.840446
-65.023651
-115.538902
-59.767910
-61.881382
-159.128815
-52.284763
-53.864204
-96.246300
-135.386444
-142.263870
-107.030746
-155.851898
-174.619247
-61.007423
-67.513329
-85.714699
-81.368126
-65.867523
-85.709625
-73.010780
-83.644997
-70.026375
-95.770157
-76.499504
-64.704826
-89.842194
-105.806061
-106.292427
-99.785690
-70.254974
-111.426727
-67.254326
-150.358505
-97.487450
-68.833214
-111.302330
-94.212662
-134.637421
-163.441833
-74.866875
73.308510
-112.550713
-55.762684
-62.227856
-64.314995
-73.482956
-136.485336
-51.305008
-46.462959
-122.901054
-159.101242
-76.125435
-143.123871
-50.728115
-42.411160
-69.574226
-65.255028
-60.718124
-43.818947
-62.673950
-67.715492
-130.947830
-144.048538
-74.015144
-111.800591
-90.456009
-75.541550
-64.941383
-62.125347
-65.209808
-78.382690
-97.351433
-59.333221
-49.627796
-95.649536
-85.031647
-90.020042
-87.703400
-45.125648
-57.698151
-66.162437
-72.748299
-53.408421
-85.510002
-123.841408
-78.791313
-114.501831
-105.485161
-103.054108
-109.053543
-52.620670
-75.891235
-78.237991
-109.761871
-107.235962
-127.722717
-67.359894
-60.072762
-55.952717
65.658020
48.738602
84.463455
45.234776
65.475037
135.026398
-61.403267
-105.727020
-167.992722
-82.802742
-120.759346
-151.829788
-61.896675
-90.374443
-72.001793
-108.382652
-61.792095
-55.333824
-141.439255
-125.042480
-58.039597
-105.491364
-45.017433
-45.105034
-57.139252
-71.263702
-68.582703
-139.870987
-60.226219
-102.245087
-81.881691
-54.686607
-60.539856
-145.718414
-95.508232
-55.400848
-54.408787
-64.472687
-153.283188
-91.619400
-71.333649
-101.794357
-118.445023
-136.614319
-118.308716
-26.539558
-143.759308
-61.857986
-52.475285
-85.991226
-53.331676
-114.285393
-64.857147
-59.619148
-90.753960
-155.583740
-48.021809
-57.274109
-35.279636
-87.688889
-170.831009
-90.244217
-94.358368
-107.192001
-51.458061
-127.428841
-101.328873
-162.064804
-143.938187
-63.380627
-50.769794
-60.799049
-59.989666
-95.262917
-134.565186
-55.835804
-75.026451
-59.369934
-74.520897
-54.433395
-128.093063
-64.848862
-150.749817
-34.421272
-75.052521
-159.840973
-52.583736
-73.153900
-60.764557
-82.101700
-101.130959
-38.743305
-71.617996
-48.950394
-74.944977
-65.457451
-68.313431
-49.875389
-69.299667
-165.184402
-62.942513
-62.776676
-69.566483
-92.948418
-71.607597
-64.764381
-110.856194
-149.341675
-75.756104
-121.772102
-101.122490
-80.163986
-85.815079
-66.938675
-138.739380
-142.522278
-64.788673
-46.435490
-59.093906
-61.818878
-90.103096
-69.404373
-71.067581
-158.973404
-79.089638
-58.003963
-89.540276
-57.091690
-52.573376
-54.027157
-84.610100
-87.513039
-74.952377
-41.237488
-57.729500
-38.128479
-72.554077
-124.894699
-93.135933
-104.735687
-73.323845
-65.233780
-51.341583
-145.549362
-57.699432
-124.262856
-70.559525
-82.369431
-119.283279
-58.599823
-126.341133
-54.716290
-51.350792
-75.959679
-87.749474
-80.092842
-62.483906
-85.790421
-124.280281
-126.382889
-97.330215
-121.672546
-135.698914
-105.916916
-92.751564
-59.926842
-51.115253
-146.209457
-159.436203
-76.216263
-119.213089
-62.640938
-58.169830
-147.777603
-64.735847
-52.403732
-64.527985
-114.502029
-35.439766
-54.517941
-76.596100
-64.608231
-69.399513
-60.207253
-110.740074
-81.800537
-121.440605
-132.609177
-96.249329
-72.812050
-86.034218
-77.213051
-63.569584
-67.460915
-75.387039
-63.235207
-145.974945
-50.540985
-148.438248
-75.141006
-57.887886
-112.439507
-83.998161
-65.606148
-107.134727
-113.894569
-56.385853
-68.055260
-70.884659
-72.814392
-58.577244
-65.829834
-64.543060
-121.661125
-41.659912
-68.691673
-66.363640
-70.508194
-151.805679
-63.523277
-76.596390
-64.571297
-62.949963
-64.550491
-67.347946
-82.544395
-138.144165
-50.367489
-73.547394
-118.267830
-67.718987
-164.669586
-100.256393
-91.617218
-147.096008
-60.476437
-70.118210
-68.786888
-89.481079
-61.816967
-139.789062
-67.909615
-82.253929
-151.621811
-63.057854
-143.109268
-61.893383
-75.901108
-152.782898
-77.937111
-58.909996
-51.366905
-121.666183
-112.078674
-146.399780
-137.000931
-83.060547
-163.086029
-54.499878
-78.832779
-77.982521
-64.510201
-52.384476
-112.550552
-71.895813
-47.514248
-140.201126
-91.151588
-121.975891
-56.262508
-89.993500
-76.679398
-88.848938
-101.457260
-77.261833
-63.699577
-76.625679
-96.149452
-145.215134
-64.997292
-141.066574
-58.139187
-66.483749
-70.719810
-82.606354
-61.941071
-134.830353
-135.877731
-64.848999
-123.840775
-94.965111
-64.026993
-140.987961
-108.323380
-80.724030
-59.594810
-118.571999
-151.291534
-106.702438
-152.243637
-54.327431
-89.670952
-58.435905
-114.349884
-82.910545
-89.370934
-75.384346
-62.653286
-64.647766
-117.178352
-60.960693
-42.161674
-163.204910
-94.716217
-72.667320
-123.435066
-162.730240
-85.433327
-44.539989
-96.574234
-64.710205
-76.486336
-65.472786
-152.270416
-87.455444
-51.884892
-56.449997
-80.086281
-62.974991
-62.105118
-72.402519
-121.789093
-57.894367
-78.502953
-95.169350
-47.642166
-54.961075
-62.078602
-161.616501
-64.307327
-72.849983
-61.230137
-63.742054
-64.983246
-113.561745
-97.418777
-76.899315
-159.703354
-30.045786
-63.312584
168.702667
-58.453651
-94.511780
-118.372360
-103.453644
-66.988289
-95.604630
-55.038742
-54.831005
-54.208160
-60.465675
-85.288391
-142.746674
-60.465256
-59.378990
-71.483040
-126.810707
-111.964287
-67.556931
-77.898232
-56.849510
-67.791061
-52.789101
-114.364555
-67.738358
-68.454498
-77.811272
-147.507385
-62.707840
-153.608597
-85.937698
-55.628368
-60.253841
-98.991104
-93.000084
-96.200958
-75.123169
-56.295181
-82.988136
-98.475677
-131.177032
-68.115166
-157.641785
-78.697578
-56.584507
-66.458725
-59.571896
-52.982975
-62.654232
-83.433472
-63.798729
-85.903145
-127.836624
-148.017807
-156.446777
-93.048401
-119.843887
-63.372635
-116.680267
-71.723946
-54.353779
-70.923607
-164.871796
-78.705261
-79.669296
-121.952820
-108.937737
-27.472067
-144.053253
-53.308006
-55.961880
-72.839775
-144.241379
-65.697235
-57.746857
-71.448128
-104.985123
-48.280918
-174.916565
-18.201719
-54.109791
-85.385170
-139.700363
-53.558781
-14.589749
-67.578941
-83.959656
-74.574585
-103.663841
-66.244499
-122.367050
-41.925381
-116.276817
-75.454964
-124.284012
-88.550560
-74.854279
-66.793999
-137.077667
-86.259041
-62.686996
-152.779922
-72.211403
-62.685722
-66.864265
-52.493206
-69.720863
-113.004410
-68.836525
-56.035469
-64.190872
-80.992676
-42.801342
-88.925018
-26.841446
-75.614929
-61.787498
-61.168392
-99.506729
-76.220863
-98.877190
-109.140564
-114.130356
-68.283272
-102.747498
-83.903152
-98.549866
-100.125107
-93.400909
-61.637497
-81.616165
-86.998985
-62.673061
-59.224316
-66.677200
-137.396622
-79.458679
-55.399357
-73.805328
-99.894714
-100.403214
-152.820236
-145.871704
-94.938164
-76.705467
-54.032413
-61.867592
-151.457581
-57.939529
-33.759193
-117.338516
-88.939651
-86.232559
-71.543137
-115.219604
-79.739967
-69.708717
-70.716347
-38.726578
-51.364338
-141.161713
-32.251324
-47.504856
-65.725349
-51.863220
-76.728462
-82.013603
-52.839611
-84.941978
-63.372623
-161.999420
-70.109047
-61.169094
-71.256248
-72.664154
-30.961809
-50.578735
-98.325264
-115.506866
-152.129242
-92.391319
-97.931618
-106.193504
-107.702812
-113.869400
-94.560135
-66.682121
-100.959122
-60.888550
-75.744102
-64.453918
-82.706482
-87.281670
-135.208130
-61.682587
-160.203583
-77.138725
-66.817154
-109.912544
-165.725861
-123.921539
-79.603065
-92.576332
-73.152245
-70.021767
-100.257912
-58.604305
-52.402016
-94.009109
-121.117935
-157.809631
-79.145363
-99.678200
-46.262840
-52.082245
-67.374496
-152.441422
-140.005157
158.710464
-70.215149
-59.230549
-71.113197
-65.268707
-46.539223
-114.261658
-141.353973
-94.479149
-48.379509
-68.266136
-54.600628
-121.446838
-106.413437
-61.503506
-65.991249
-110.437027
-127.418289
-116.308296
-72.395462
-67.879768
-110.399292
-75.109001
-92.710739
-118.982666
-59.536964
-103.364319
-87.753548
-83.735443
-83.364990
-82.980080
-96.671494
-76.181213
-80.649216
-57.503975
-64.029129
-65.488045
-108.375130
-148.962845
-106.492157
-78.597534
-60.077671
-55.747841
-73.727135
-63.836155
-120.309380
-69.835190
-51.925892
-99.430115
-69.225395
-67.221931
-65.949081
-31.655428
-139.170593
-69.451385
-109.379929
-147.880005
-94.301178
-82.424721
-155.688705
-56.691658
-90.357346
-70.875854
-53.790428
-86.592583
-101.386200
-60.151676
-145.395370
-53.936691
-86.728699
-59.650093
-66.361320
-69.619049
-53.001331
-113.097054
-84.222221
-69.608383
-111.696754
-147.067947
-64.414978
-58.372250
-61.372627
-68.499146
-55.908283
-97.164108
-55.905369
-103.119560
-158.406189
-51.898060
-53.940788
-50.811954
-96.043564
-54.302952
-66.241508
-83.277397
-63.628426
-61.645699
-97.767616
-69.777878
-108.553185
-69.900299
-58.249702
-80.730873
-67.239204
-67.627274
-58.126812
-59.367489
-42.193417
-123.806366
-127.869026
-54.374966
-150.802399
-95.041153
-75.251350
-58.662449
-125.891174
-151.620026
-53.632000
-40.194939
-88.108437
-58.625095
-50.873356
-64.962189
-77.551491
177.379135
-61.637032
-67.369324
-59.361839
-85.197380
-94.605423
-70.399208
-101.620071
-136.404694
-62.067471
-60.119526
-49.710354
-81.417114
-54.149380
-62.819965
-58.797180
-142.831100
-70.051048
-82.721558
-21.076553
-77.009148
-155.861267
-66.346489
58.919441
61.465099
48.975254
75.397278
55.527012
-67.675667
-116.701927
-94.537560
-102.149567
-161.963806
-113.008873
-111.142944
-84.411079
-84.898499
-85.826668
-53.626141
-65.968597
-58.467426
-51.734367
-89.538055
-107.504623
-51.005440
-147.985046
-55.061069
-31.321272
-49.512672
-58.061543
-98.550751
-121.327591
-64.984673
-81.085411
-83.936668
-101.695839
-56.188618
-102.605003
-62.305653
-95.350563
-119.638435
-137.460464
-140.403229
-64.771378
-57.025463
-61.941341
-68.821106
-63.084690
-69.976067
-56.141842
-76.304184
-93.889275
-130.278229
-53.359940
-90.354271
-53.382214
-134.641220
-140.490677
-172.091934
-64.375580
-104.425812
-83.073212
-64.405029
-67.222511
-69.376953
-59.291721
-103.328766
-123.326958
-65.882309
-68.699821
-66.442711
-142.514435
-162.588745
-115.735252
-70.679855
-72.410538
-124.930298
-56.765224
-134.335098
-56.025021
-74.264137
-133.767532
-94.600479
-103.165436
-78.468956
-59.280228
-67.700150
-58.919136
-105.164749
-48.153297
-62.859970
-120.286949
-44.669708
-85.820007
-74.992424
-64.547180
-82.450752
-153.184143
-114.612877
-143.522629
-59.099358
-100.486282
-103.651215
-64.155571
-62.248833
-110.553352
-94.654915
-81.717331
-106.406036
-114.887886
-68.848259
-71.735710
82.491249
67.938774
85.850281
59.039318
-144.679565
-115.150574
-73.718704
-109.773186
-80.068214
-71.333771
-74.832733
-97.900909
-61.720749
-68.853676
-80.998718
-147.974060
-59.621674
-67.828445
-73.791801
-67.490845
-72.631042
-75.538994
-64.161095
-57.798580
-147.561951
-48.251686
-61.757469
-106.016144
-77.422432
-53.284195
-68.100998
-162.019775
-72.604050
-47.964745
-69.389832
-73.725990
-69.240746
-153.851410
-63.250397
-62.991848
-98.956696
-141.966064
-96.990456
-39.590382
-67.974403
-65.717224
-60.008644
-107.966530
-65.731186
-151.562592
-75.674103
-62.007725
-86.626366
-62.323868
-99.454475
-74.272606
-65.652679
-67.379234
-63.932331
-80.659233
-91.841614
-92.125977
-76.467110
-91.759613
-75.761925
-91.141281
-92.584190
-66.243164
-78.030762
-71.394867
-152.078949
-65.716431
-58.023239
-68.795464
-65.874451
-102.540840
-61.537010
-71.534096
-105.889572
-83.554794
-63.815765
-91.854568
-58.888687
-58.288776
-14.792976
-70.225334
-66.394836
-66.546051
-120.493599
-53.591434
-45.076714
-91.532349
-65.542877
-82.108070
-71.157555
-72.511360
-155.731644
-166.125198
-123.716476
-153.609360
-71.140213
-124.651482
-114.156380
-71.320625
-150.081879
-140.417999
-103.058830
-106.449280
-61.814629
-160.447021
-151.710022
-73.653587
-64.996147
-38.285980
-33.668533
-90.435608
-161.370453
-139.624100
-52.989868
-90.233070
-92.230194
-71.961426
-66.864685
-37.298344
-42.501625
-61.537952
-126.526802
-139.984421
-57.708355
-84.004807
-79.327469
-144.153351
-56.374119
-74.661789
-132.529175
-78.487923
-78.776527
-104.311699
-98.730156
-95.310173
-71.084930
-75.444641
-53.547943
-80.306862
-145.644562
-62.750072
-90.595917
-123.822884
-90.874855
-73.513870
-103.169144
-82.116249
-72.354118
-70.211624
-88.901993
-53.093166
-35.911701
-58.674759
-67.032806
163.085052
-47.426178
-147.346161
-55.452881
-63.078556
-171.637177
164.969284
-162.130676
-59.495419
-62.973396
-64.446304
-34.733173
-119.151443
-68.273056
-71.793098
-63.477261
-117.866547
-82.297333
-72.360741
-66.248077
-67.280869
-143.265579
-113.825859
-97.885345
-75.693398
-65.030426
-93.582558
-76.421379
-98.381737
-115.745338
-99.274673
-110.812889
-107.263023
-70.285255
-77.201126
-166.406021
-67.577950
-64.855415
-63.766521
-91.759697
178.388321
-113.157822
-64.408882
-102.235321
-57.827827
-84.490067
-130.669159
-60.829182
-176.717697
-72.949493
-58.121681
-134.632217
-145.792053
-125.903931
-102.271904
-54.329903
-85.279022
-58.608448
-162.145355
-64.047943
-67.761139
-70.039268
-99.831161
-126.348930
-122.048096
-104.251724
-87.445450
-64.163582
-64.797142
-81.380379
-105.764610
-90.241669
-106.676186
-92.715424
-60.630806
-66.479317
-90.486031
-56.969707
-90.990593
-58.898125
-81.075890
-70.667000
-68.750046
-99.401711
-94.233597
-67.148102
-42.919090
-68.381828
-84.003868
-124.774078
41.768963
46.308727
75.891716
25.002346
77.294319
73.314606
88.857536
78.694031
-57.839882
-104.608238
-95.520462
-68.282257
-56.803013
-48.368904
-148.815445
-79.893799
-64.339981
-59.015999
-66.354980
-146.947098
-70.469826
-74.621284
-114.800926
-85.806480
-61.864819
-71.159752
-65.621147
-64.993439
-53.914013
-152.805618
-106.755875
-53.229877
-72.175346
-70.727203
-76.670807
-76.823380
-51.375198
-115.997231
-68.867195
-97.973946
-33.311771
-102.857849
-141.851868
-67.573097
-55.216949
-66.542389
-145.765961
-108.260857
-62.808914
-160.612274
-62.795265
-78.270996
-67.340614
-66.947952
-72.422043
-66.199211
-75.736641
-93.846237
-129.891754
-74.788788
-77.323318
-52.189507
-46.196594
-65.016045
-64.715347
-123.926018
-72.533592
-113.388573
-145.825073
-45.157131
-79.921684
-65.711555
-148.417114
-41.827068
-80.686203
-108.907684
-95.870644
-70.143417
-44.627640
-65.089508
-129.380646
-49.652512
-83.964516
-108.691139
-109.476601
-83.259293
-86.998039
-103.561996
-82.906960
-69.157387
-96.213287
-112.428673
-117.034714
-62.923126
-77.521072
-76.484459
-101.447357
-93.166008
-74.138916
-68.593307
-49.791054
-78.510468
-140.869308
-58.830200
-100.968178
-72.747520
-94.466972
-86.014908
-44.129070
-66.482910
-135.093155
-97.232277
-61.557945
-66.795685
-115.737892
-64.461067
-105.830505
-74.788940
-160.712738
-54.452049
-53.949856
-81.595619
-32.386478
-53.996395
-95.496117
-98.176826
-159.020325
-63.308277
-59.347321
-58.869896
-62.380810
-43.268684
-69.379280
73.313095
87.153030
76.922318
62.148762
-59.832844
-74.812523
-43.513229
-67.285858
-77.877037
-137.424622
-70.153740
-92.878922
-122.229752
-51.091537
-122.059273
-66.041191
-85.417046
-57.471825
-147.166245
-139.526733
-55.406647
-53.742321
-59.972588
-121.485397
-137.694199
-58.243320
-65.009941
-164.429123
-90.533836
-64.811256
-128.156799
-62.033298
-53.457745
-64.029785
-103.366249
-60.034573
-61.075180
-99.046249
-90.282188
-99.133110
-137.028290
-60.962440
-121.971596
-67.965858
-69.850594
-143.990341
-49.345810
-104.800621
-77.730461
-86.139915
-88.816635
-53.853241
-57.380322
-69.251732
-135.815552
-55.406048
-64.519531
-47.666592
-74.735031
-97.200920
-55.228245
-142.922607
-160.239227
-23.830301
-91.278343
-75.368416
-50.612118
-106.961655
-52.367970
-117.238739
-95.391647
-95.076698
-106.070045
-145.879776
-103.717056
-101.950455
-99.216614
-113.119942
-141.056732
-61.302425
-128.277481
-84.973320
-54.022953
-64.799965
-51.451920
-69.524666
-52.379436
-60.492085
-57.679108
-165.135620
-91.525810
-65.346375
-145.281113
-87.735664
-71.327217
-81.358833
-66.395882
-73.794067
-75.813370
-92.768196
-115.736702
-122.159813
-110.096313
-77.998917
-75.813141
-118.354332
-56.186077
-78.576988
-149.147919
-68.624138
-40.386181
-80.822922
-56.366550
-61.015785
-57.262810
-56.014702
-59.039791
-122.910927
-91.850525
-93.140114
-49.909218
-64.234718
-76.267036
-100.337166
-102.037811
-68.811653
-115.114334
-76.686768
-65.438522
-52.636024
-126.244919
-71.033020
-73.462753
-88.397987
-173.849243
-57.574619
-116.828888
-89.286758
-91.140923
-84.748238
-151.020233
-60.224461
-67.176674
-56.803101
-58.768787
-93.941475
-55.165188
-151.005722
-91.398148
-82.362717
-64.472649
-119.762154
-68.963425
-79.552460
-56.595196
-75.922394
-52.630272
-136.056458
-135.002029
-71.354874
-87.168800
-110.467224
17.726147
40.206947
54.337711
66.371361
52.982075
53.154930
-57.559113
-63.952908
-44.113720
-127.938927
-57.844788
-154.200912
-59.839310
-160.646591
-58.100128
-62.105022
-111.557404
-111.457977
-107.754791
-152.561646
-90.619003
-103.461494
-111.710594
-59.735725
-60.267181
-51.993961
-78.267540
-58.026608
-69.018730
-107.488472
-107.272690
-102.260681
-60.079132
-98.484962
-53.239166
-66.850121
-86.168968
-161.272644
-58.285545
-62.629677
-143.370285
-144.408188
-59.500164
-75.502190
-101.118454
-93.552208
-105.786301
-83.406128
-60.878345
-117.537674
-123.612114
-108.687477
-79.376678
-67.004433
-88.374603
-72.871407
-86.529579
-75.049812
-76.599976
-165.847427
-51.903370
-64.963676
-83.233688
-73.052841
-56.036858
-68.806099
-138.645538
-40.039814
-144.294174
-79.881073
-57.862190
-125.010880
-101.844162
-99.225792
-56.269253
-118.534744
-100.995789
-98.793701
-64.661255
-81.272018
-80.935272
-144.097595
-153.681396
-89.471825
-63.644848
-79.537109
-102.258003
-92.881416
-60.638859
-102.611671
-94.744720
-138.817932
-57.191864
-65.577980
-68.023476
-67.247223
-146.197723
-93.061363
-113.324501
-57.763687
-70.113571
-150.628830
-56.136562
-111.451851
-147.204239
-82.902489
-61.227493
-54.424034
-142.535553
-105.332451
-66.491669
-73.333008
-99.643684
-67.807899
-50.895161
-66.269585
-74.855034
-108.183563
-105.757561
-51.797539
-143.697250
-57.753563
-138.458984
-157.317902
-109.901093
-102.357788
-110.772331
-73.105812
-62.656197
-62.301064
-91.374146
-66.270210
-141.951462
-90.671211
-143.807449
-119.079712
-72.273994
-40.549686
-59.156040
-50.465897
-80.468513
-58.094719
-99.510056
-142.123276
-51.892666
-108.594727
-64.814011
-86.830338
-50.976505
-62.247143
-105.185066
-171.735580
-99.257706
-68.226898
-91.606155
-52.514591
-143.440506
-67.183426
-80.706352
-71.314560
-98.003563
-73.388725
-152.736038
-78.366341
-79.760300
-48.819107
-58.619106
-52.004494
-75.139923
44.451248
56.811581
-85.436768
-92.496544
-102.209686
-70.753532
-62.482178
-65.231682
-53.769600
-72.845474
-84.195793
-68.220146
-94.173813
-154.476974
-66.322037
-80.069275
-148.803970
-62.823803
-44.216415
-64.843109
-58.112530
-159.015244
-58.582878
-64.075737
-60.750294
-159.350662
-165.619720
-75.005066
-64.560791
-68.079689
-142.237961
-74.021683
-35.299358
-163.500015
-97.174637
-91.933327
-57.721706
-67.679375
-69.549774
-53.728683
-76.568336
-78.740234
-56.533031
-75.694908
-100.379723
-53.708389
84.378311
63.969593
79.088387
-155.187714
-59.968246
-62.846474
-67.380356
-143.711716
-65.457161
-121.502556
-84.768936
-73.924431
-142.596466
-79.087006
-120.146423
-158.768051
-57.278091
-88.677498
-118.461288
-75.611847
-77.803551
-94.885780
-105.392670
-152.720764
-107.125732
-87.045578
-91.484116
-55.146870
-150.697800
-61.347019
-71.841125
-106.662132
-74.966148
-115.358925
-92.159973
-132.082703
-84.753563
-69.569489
-105.323326
-99.114769
-105.321251
-66.473396
-38.052219
-69.518417
-153.895294
-66.462280
-65.000656
-58.833885
-72.296265
-78.825485
-69.406273
-96.520294
-69.089462
-46.840076
-47.839161
-59.925953
-92.903931
-147.698654
-65.478027
-64.981789
-142.926224
-64.525787
-128.943298
-151.571838
-64.082924
76.521164
68.185509
-84.998314
-38.632107
-44.246159
-48.980122
-57.454994
-86.210121
44.023037
83.787254
50.432373
72.903732
77.761032
67.300064
52.087734
66.063011
62.536873
56.798954
60.104378
84.893478
49.781898
62.677036
63.124565
62.545830
42.509865
61.706425
36.655304
50.509697
54.296131
73.867378
59.614052
-94.250977
-111.758362
-80.041298
-60.945957
-71.951790
-147.737228
-41.353683
-82.874344
-105.703094
-65.786995
-63.160778
-91.429512
-61.144287
-65.214027
-81.469170
-120.541771
-82.015190
-90.815887
-77.467987
-65.248741
-70.792992
-76.406303
-55.248684
-113.937248
-57.523159
-106.399818
-82.092926
-48.936897
-52.328156
-168.476212
-97.927856
-91.091972
-109.337341
-122.573570
-95.372368
-151.883301
-106.081985
-112.799492
-100.182800
-50.720322
-56.452019
-67.339310
-78.337563
-55.230145
-85.496826
-60.316483
-84.209633
-72.774872
-78.905891
-53.501846
-64.519722
-58.833725
-84.689644
-152.435425
-51.104923
-94.231880
-77.397453
-61.803551
-61.726437
-110.304489
-74.233612
-30.217714
-96.373421
-70.205093
-64.249664
-112.556099
-63.979927
-84.828720
-131.717773
-58.154728
-109.274635
-67.398399
-102.599922
58.884518
51.713711
41.181923
47.534424
72.603462
50.796505
19.796410
79.674347
81.935776
-60.144184
-63.950653
-52.128956
-70.131454
-61.302322
-54.343685
-154.916550
-69.441132
-58.737724
-72.130569
-64.258194
-56.130962
-56.358730
-75.049835
-142.813339
-157.018005
-82.712158
-58.966606
-149.251236
-132.221497
-71.026764
-52.711628
-44.291485
-63.435432
-129.867416
-68.961571
-154.822983
-79.081085
-66.373268
-120.183167
-65.977158
-58.724686
-77.308823
-148.124512
-49.156612
-93.852539
-86.547195
-63.556095
-116.793457
-72.806915
-58.980633
-67.623268
-58.889805
-80.367867
-132.186096
-64.996407
-47.499226
-44.936668
-96.116516
-37.918922
-139.055664
-66.361107
-91.464409
-93.046295
-104.174698
-75.960632
-60.568913
-61.638218
-43.081696
-77.933228
-55.819283
-62.389034
-73.452660
-135.314499
-60.256718
-101.552582
-100.290955
-101.902023
-62.665569
-65.461052
-146.363220
-117.107849
-61.892357
-124.241135
-132.858688
-66.746826
68.346474
70.532707
-128.772308
158.562485
-62.272007
-93.184608
-49.943363
-41.276283
-39.597260
-70.213814
-67.563683
-59.313515
-145.209351
-95.077415
-71.120239
-80.638252
-63.578976
-58.783295
-116.141380
82.623009
79.600769
95.850586
-97.085693
-96.639442
-112.357277
-96.810806
-67.790771
-57.859211
-107.750328
-82.285660
-77.989784
-92.553207
-103.719307
-112.175941
-105.205528
-82.040718
-62.905880
-49.086842
-58.590084
-66.523346
-74.177902
-43.447842
-67.300766
-61.129738
-67.216141
-65.640762
-57.942070
-122.287361
-93.797188
-67.001007
-55.263584
-90.812080
-63.121662
-89.873840
-52.857861
70.476021
86.736618
67.219055
48.626705
44.535480
35.656994
52.109390
55.221081
57.564339
57.977772
88.282898
87.884666
48.445934
37.573097
85.630814
85.284256
-100.164154
-93.321526
-79.275963
-64.672478
-57.096283
-55.983929
-67.553658
-155.863647
-113.013153
-60.676685
-98.106117
-71.743927
-87.661392
-141.931366
-52.401554
-45.620754
-70.338654
-121.895729
-40.588856
-107.949692
-135.526489
-128.552185
-53.705235
-132.323090
-84.733322
-94.720680
-76.576424
-58.370754
-59.584354
-60.020695
-65.698914
-58.370983
-67.933968
-70.938477
-115.157761
-79.924995
-73.529221
-63.381462
-102.682243
-94.573471
-69.535759
-115.279137
-130.061172
-93.251312
-43.487873
-90.582695
-75.671173
-49.750107
-58.447994
-65.841995
-117.133911
-88.545448
-83.607452
-92.933517
-60.876789
-42.143387
-52.488159
-76.784981
-60.067207
-50.081005
-125.282059
-59.708214
-160.929001
-89.209106
-107.834465
-57.662086
-78.332863
-131.037735
-80.150459
-99.169548
-93.452286
-139.912445
-134.130768
-42.082115
-63.079308
-65.118759
-124.747375
-76.996071
-86.837753
-145.451324
-129.850632
-60.142162
-34.170929
-79.154732
-151.713150
-59.720821
-98.395409
-74.395164
-65.885681
-65.822990
-158.150909
-71.173965
-56.625492
-54.895386
-90.482361
-80.403503
-49.897995
-101.947655
-100.490608
-76.982780
-68.559647
-71.373619
-82.782181
-145.405075
-64.050079
-97.787567
-117.576180
-59.607243
-69.321739
-64.831093
-50.042877
-60.051647
-119.026215
-74.062149
-113.300964
-100.270538
-169.454559
-80.085449
-57.932236
-89.675789
-30.214306
-82.490707
-62.411602
-138.732666
-60.792103
-54.029041
-132.792313
-54.711388
-53.975613
-145.873032
-65.766220
-70.308876
-56.706081
-136.711426
-64.029083
-74.772911
-65.542030
-64.486664
-51.488113
-126.037422
-123.842758
-145.043045
-65.789413
-109.038475
-59.068703
-118.294952
-109.973961
-73.299927
-106.901245
-58.978409
-68.801292
-52.866837
-56.121246
-133.253616
-93.826645
-99.025848
-54.007584
-98.646881
-49.476810
-155.111633
-80.087013
-142.692230
-68.723976
-70.217224
-65.686653
-63.230637
-56.882893
-152.490143
-56.226753
-154.633484
-89.863678
-69.896263
-128.505661
-115.938988
-91.576172
-167.878204
-61.746178
-68.186317
-141.183716
-163.815460
-49.874321
-134.552582
-99.972885
-81.164566
-59.538940
-37.049229
-134.069885
-57.259605
-56.354290
-103.319901
-152.639984
-59.438564
-60.660561
-71.445717
-62.104004
-59.409031
-34.062878
-101.968971
-82.076454
-86.042267
-91.156075
-61.688583
-57.387562
-43.690903
-56.198952
-142.251114
-122.871216
-67.985039
-93.433960
-69.992889
-149.315506
-159.946487
-138.687531
-60.508163
-104.176849
-99.745232
-152.087723
-53.681175
-154.559662
-78.084312
-67.758797
-67.161407
-62.690845
-152.849518
-62.462372
-156.046707
-45.383568
-60.292858
-56.353683
-77.384888
-119.221275
-68.398560
-97.650543
-159.074036
-66.386322
-105.959969
-145.502090
-86.548866
-71.555351
-59.654999
-63.256481
-68.090149
-69.476929
-105.328423
-78.951698
-162.934021
-53.912582
-88.330666
-72.914871
-66.757683
-52.352848
-87.188805
-152.631607
-122.021759
-72.103432
-69.561295
-61.804173
-138.828064
-59.650089
-71.326935
-65.208061
-64.259109
-115.680901
-66.204216
-161.642899
-114.625664
-35.669861
-148.763885
-162.707275
-71.389763
-58.152309
-124.014839
-101.882576
-72.869560
-54.606468
-79.365402
-58.722267
-143.790665
-61.935059
-161.565948
-59.975437
-69.762886
-51.870922
-85.255768
-147.018127
-68.142586
-63.275272
-127.389862
-62.265709
-73.557617
-164.333160
-56.626797
-140.608032
-140.895569
-58.331177
-108.236687
-101.507469
-89.438782
-129.516342
-74.262566
-55.300133
-74.327644
-105.960670
-116.459900
-90.931145
-120.245064
-120.645638
-104.776764
-59.808079
-99.660408
-134.567688
-60.762535
-104.409401
-104.761726
-107.961403
-64.517441
-43.970829
-55.964375
-149.846497
-94.783699
-101.004784
-61.387516
-39.136589
-85.904526
-66.415665
-58.957310
-34.067455
-67.793259
-114.419434
-33.660652
-40.934452
-140.995834
-52.261353
-55.897930
-66.608658
-71.459328
-62.856033
-109.494301
-57.772720
-127.403687
-122.457855
-77.250023
-103.459091
-107.414345
-121.890480
-124.526909
-42.470501
-69.183395
-82.070618
-98.496185
-80.972626
-61.551586
-102.415710
-154.563492
-83.498306
-113.261330
-70.861504
-51.112446
-73.855202
-116.957787
-55.088978
-69.647781
-52.724812
-62.088177
-22.604799
-55.856640
-59.372398
-71.888847
-96.285515
-76.075600
-80.488312
-91.251328
-73.375008
-102.445930
-49.079796
-54.855392
-71.084389
-64.297264
-141.791611
-152.371368
-83.850243
-56.749489
-78.463402
-38.434521
-90.025436
-62.618271
-121.744934
-35.262566
-158.947861
-41.710266
-50.742672
-76.009232
-75.696556
-62.585552
-70.825958
-60.185226
-58.130829
-59.257324
-67.477440
-68.990685
-92.592690
-136.939438
-128.410751
-82.831482
-62.971832
-85.493904
-54.643009
-114.845840
-75.914604
-156.641037
-65.939499
-80.790863
-55.776409
-83.647018
-101.034904
-163.298813
-72.218239
-54.331295
-53.029137
-65.501266
-59.685612
-101.395676
-74.626823
-80.176102
-147.545609
-52.794693
-57.642605
-72.296837
-95.880150
-67.636215
-67.537933
-71.507324
-60.806377
-110.921371
-130.190750
-123.507378
-61.778172
-67.588547
-62.766991
-54.738396
-65.047752
-126.338440
-39.959343
-75.981880
-56.165897
-132.897552
-41.698925
-123.322800
-75.433289
-144.238022
-77.887947
-155.292618
-72.311493
-78.589287
-66.478317
-93.156319
-113.754578
-58.668781
-63.311081
-81.505760
-61.912533
-106.996971
-116.680321
-80.766518
-96.590218
-71.261253
-57.802113
-64.930672
-115.221336
-104.852859
-108.949989
-52.593540
-60.725803
-78.287056
-63.092976
-32.737732
-66.322296
-55.493889
-110.245842
-121.797897
-82.818672
-104.566071
-106.265869
-74.798149
-64.251091
-95.770752
-124.320145
-98.155342
-67.869743
-109.439934
-175.149933
-125.189529
-93.738190
-67.815811
-64.101868
-117.686874
-58.873367
-58.847775
-164.667587
-67.251251
-105.494247
-110.891640
-134.865158
-105.243919
-71.178993
-59.341522
-82.173927
-61.507191
-86.654861
-126.063141
-63.537491
-69.095840
-141.503677
-61.938610
-71.638618
-76.510056
-69.795166
-88.064491
-89.630836
-72.868118
-78.671822
-135.559723
-62.352867
-99.060829
-94.016098
-157.257050
-118.073921
-98.232353
-117.150658
-142.594040
-92.463943
-66.200752
-76.392113
-140.536057
-55.670025
-78.469734
-54.107155
-63.995003
-150.143829
-63.368382
-57.617599
-70.651283
-128.502518
-62.535870
-55.770157
-54.666271
-78.991859
-127.929886
-78.580643
-117.704140
-118.206650
-91.299576
-136.957825
-95.298409
-55.804123
-64.997589
-15.066914
-66.410652
-56.600735
-150.043106
-51.726849
-63.291344
-67.624496
-74.314331
-89.321487
-117.105721
-92.512917
-68.107597
-135.648315
-163.105133
-45.185322
-116.650009
-69.945107
-144.651596
-67.707809
-143.019135
-116.256401
-55.774845
-82.594383
-69.573105
-33.270748
-136.629669
-49.851551
-142.013611
-67.593239
-72.572525
-61.481255
-147.964478
-76.166290
-63.483654
-113.867104
-111.711441
-71.113968
-74.927414
-67.031204
-148.153168
-74.360237
-67.840881
-120.521370
-152.630096
-156.667450
-54.976933
-139.716751
-87.033775
-72.167526
-79.924438
-60.409504
-59.747616
-53.109867
-150.373016
-59.234108
-87.247238
-71.797691
-49.059906
-101.926727
-66.174492
-93.322563
-165.385147
-140.001801
-162.931015
-48.444115
-166.317322
-63.086582
-113.939957
-60.252441
-59.910313
-81.412186
-69.121414
-90.698685
-64.161743
-54.658218
-147.432617
-81.498329
-159.256668
-95.174858
-60.528271
-39.593391
-86.172714
-85.148262
-62.129864
-108.794044
-77.973213
-55.063194
-33.880543
-38.295578
-67.830940
-63.837677
-132.286377
-129.555267
-28.084877
-62.285496
-77.906250
-151.781357
-137.613922
-128.659637
-62.326191
-155.573196
-121.924484
-120.455925
-52.716038
-70.099419
-63.138149
-51.760933
-113.786324
-146.029572
-67.738708
-66.437973
-164.149109
-69.411980
-52.773956
-138.235672
-158.460129
-161.156952
-75.836655
-67.426453
-64.606621
-58.593472
-158.128510
-101.406647
-39.472965
-60.535637
-65.065407
-61.556633
-75.482697
-52.606724
-88.716324
-67.193893
-58.772511
-79.135918
-138.722717
-69.789093
-96.590706
-65.965187
-91.674149
-59.445141
-78.748756
-93.151382
-101.531975
-52.545414
-113.328644
-154.241806
-135.698868
-146.273743
-63.286083
-75.047249
-160.270401
-87.939201
-118.636650
-75.212822
-53.407276
-120.429100
-76.597420
-73.887825
-82.185120
-63.186062
-152.431305
-57.782803
-50.663776
-129.091965
-60.820988
-52.603714
-51.515297
-148.449936
-56.578049
-59.118221
-119.397873
-60.262897
-151.871399
-65.126083
-45.720188
-64.910744
-59.069801
-70.028168
-59.958172
-56.607399
-73.380981
-79.804100
-25.138552
-161.583313
-72.056198
-61.256493
-130.421173
-62.137787
-51.854733
-56.087509
-54.679508
-61.939709
-47.476383
-81.744545
-63.123306
-25.642126
-153.110352
-85.712959
-67.736542
-77.483597
-57.136646
-41.106522
-137.348160
-61.091652
-106.978058
-92.927559
-69.759819
-97.016808
-69.196602
-76.706665
-164.499390
-52.560547
-54.891495
-102.836250
-72.885269
-61.750412
-59.078018
-156.033493
-29.525438
-110.558159
-90.184456
-153.909760
-60.504463
-62.319523
-56.510490
-58.539234
-43.582378
-87.211899
-67.832413
-58.327087
-112.838326
-61.266041
-75.086708
-64.837471
-126.286232
-92.965553
-110.999214
-53.604641
-68.784523
-42.763462
-88.794624
-80.282944
-59.685196
-47.338428
-71.503365
-66.832436
-54.221478
-49.270180
-94.066429
-71.776306
-98.174248
-161.756729
-89.219025
-81.856461
-86.569962
-114.675240
-64.624405
-119.664131
-120.645378
-67.853912
-156.319214
-78.749794
-35.092636
-64.748581
-67.173897
-75.135216
-69.537979
52.595257
63.838825
-82.040398
-136.164856
-74.012680
-167.665939
-55.002914
-133.367355
-57.815620
-67.858253
-73.759056
-68.158493
-154.349579
-64.737900
-160.479904
-76.992813
-64.457321
-64.124924
-61.475674
-90.190308
-70.539146
-163.772385
-95.376595
-69.946686
-74.111252
-61.543629
-88.402107
-63.343307
-67.676727
-69.332764
-74.086845
-65.070679
-151.001694
-64.440483
-157.172272
-33.341991
-61.302284
-133.446869
-53.056244
-58.090549
-71.427872
-31.415419
-70.130173
-38.930550
-108.252403
-80.534904
-72.735039
-63.941700
-61.152817
-108.994102
-27.344561
-77.080971
-60.679527
-53.533123
-63.042381
-53.712227
-59.631229
-63.731834
-51.040188
-155.829498
-135.587677
-82.079514
-81.648285
-79.304901
-57.466175
-22.667746
-124.460205
-74.665985
-74.271423
-86.216217
-73.570755
-101.864388
-78.436272
-117.565254
-103.399399
-92.318283
-98.176109
-121.047478
-70.777397
-53.808983
-67.722221
-111.052994
-114.350960
-106.126144
-96.023369
-66.831520
-59.377598
-65.914520
-98.634537
-94.112679
-99.607201
-119.219933
-40.381062
-102.570465
-56.377892
-106.090141
-109.065536
-83.006508
-87.846291
-121.498306
-65.201416
-103.301811
-54.329243
-106.462700
-79.514175
-58.295437
-151.051422
-61.311771
-67.323738
-59.002872
-77.457031
-159.531189
-167.608643
-53.465946
-107.023361
-84.318199
-68.642563
-88.307213
-94.676201
-101.773201
-73.144547
-73.927467
-125.441826
-92.840225
-83.087074
-92.347603
-83.442253
-58.105183
-55.187145
-119.694061
-34.383343
-66.745934
-114.823288
-62.072338
-67.164291
-64.348602
-89.083641
-73.019714
-159.396408
-154.542007
-57.340794
-62.156528
57.121571
52.066261
-138.198257
-37.015808
-143.268555
-82.770645
-66.637894
-149.203232
-114.280411
-90.134003
-75.974434
-149.903778
-94.517502
-160.971725
-55.924290
-61.016850
-80.565620
-88.510162
-146.498444
-139.277069
-95.082779
-119.877808
-160.195877
-155.515060
-137.082077
-63.883331
-171.804840
-106.734116
-63.217598
-45.478245
-60.171833
-64.408829
-59.375931
-63.658321
-130.322922
-84.633919
-131.320129
-46.112514
-124.068001
-113.359818
-133.280426
-110.441925
-35.612938
-125.334999
-77.117966
-94.736969
-95.338295
-62.113148
-74.918335
-80.332703
-59.290882
-107.387039
-93.120049
-81.515961
-119.616676
-127.262451
-65.582245
-68.063889
-57.160233
-105.581253
-67.547050
-63.252167
-99.624359
-127.901367
-54.757130
-67.244286
-40.249374
-58.430885
-121.959976
-30.794292
-61.734810
-76.116699
-72.771935
-105.881927
-148.670700
-99.192978
-130.896332
-84.070625
-51.399033
-76.592934
-63.369343
-134.815872
-154.134033
-121.658913
-85.399185
-66.021561
-78.190689
-81.311401
-72.577728
-152.063599
-129.315643
-68.718933
-66.021660
47.891731
60.319500
57.934547
69.333672
74.850685
75.474777
86.988129
-102.941017
-51.566998
-67.279312
-83.472649
-50.254379
-64.209030
-82.828224
-140.342148
-121.328903
-62.607655
-62.016735
-42.799618
-100.943970
-94.430435
-82.500481
-144.888245
-63.049816
-75.407707
-66.585228
-68.934692
-56.466885
-104.376038
-61.505310
-149.811325
-105.148102
-119.172775
-122.112953
-55.290855
-127.855095
-56.487206
-78.830917
-111.457939
-65.380249
-32.571072
-152.382416
-105.172173
-57.289726
-143.875778
-64.254509
-69.465988
-56.239010
-70.539047
-66.480331
-68.023872
-50.759560
-140.735352
-71.091125
-101.847084
-57.917767
-47.402195
-101.130539
-126.682655
-76.699203
-128.109116
-109.506882
-65.898560
-51.392864
-114.634621
-68.798180
-45.294582
-53.600708
-67.528084
-150.241089
-58.617390
-59.089733
-72.052177
-57.360027
-153.051529
-143.732193
-19.584146
-91.189888
-58.071339
-54.268139
20.357136
75.270004
68.595802
79.136101
93.003113
43.973465
46.441109
46.044357
63.742676
72.064323
42.728630
78.091446
45.932674
59.330700
46.073284
37.860325
75.581009
57.354931
53.781376
42.351814
50.795998
54.817490
53.598465
38.466274
61.885963
74.366470
84.280121
-59.634315
-66.249626
-118.264717
-71.199448
-78.379524
-61.920250
-54.438095
-79.919968
-78.599396
-99.867393
-54.311886
-59.367870
-47.627872
-91.142715
-65.110184
-60.067837
-143.717361
-122.208305
-88.074295
-119.077141
-104.609665
-62.852642
-133.111008
-52.546425
-160.024323
-87.063339
-82.348091
-78.003365
-97.226501
-72.845993
-61.977924
-153.956268
-127.120659
-75.224442
-65.264519
-91.087128
-71.915390
-59.225128
-54.850327
-110.641541
-131.057419
-99.360664
-101.333824
-107.613831
-96.111015
-105.955627
-62.846466
-44.663494
-57.688511
-61.630554
-150.308411
-70.556412
-157.350586
-84.793915
-108.026871
-158.226379
-74.034447
-79.343407
-69.994911
-49.733440
-70.188919
-73.682777
-62.919228
-136.306076
-159.053482
-57.906975
-136.757187
-100.404762
-57.136818
-68.310097
-125.121872
-145.235840
-71.100388
-63.040874
-74.968330
-98.064987
-66.317146
-113.273026
-89.666870
-59.456936
-91.726181
-33.710747
-61.008770
-129.580017
-67.682251
-78.708809
-85.488663
-87.588852
-161.046967
-53.456867
-150.894669
-41.954159
-86.560432
-80.833702
-156.436783
-63.295238
-57.248737
-147.819000
-59.034668
-112.472435
-110.790878
-140.072113
-51.417973
-61.861198
-43.598492
-67.220970
-50.141113
-77.030663
-70.884872
-56.288368
-81.803009
-133.967728
-99.446777
-105.453651
-61.586311
-154.165283
-160.779037
-83.104195
-46.967098
-65.857323
-50.819527
-80.827652
-108.004852
-69.255806
-107.628021
-61.189106
-46.592724
-122.220146
-24.884066
-127.930107
-74.660820
-69.484352
-152.664062
-79.833961
-43.188686
-109.605804
-65.200821
-45.999451
-53.933090
-63.807568
-28.099577
-146.952881
-97.064850
-113.072258
-75.304207
-63.602341
-147.651230
-74.889381
-53.813328
-67.060211
-66.284866
-54.223000
-154.053528
-60.828991
-104.227905
-133.595520
-67.284943
-98.768326
-53.939068
-105.925438
-73.475098
-63.717705
-104.194534
-65.081444
-70.776505
-69.539536
-104.963600
-151.614136
-29.616838
-71.678680
-66.061897
-79.593819
-122.820534
-170.018509
-39.243546
-74.666306
-71.644119
-66.517143
-153.967667
-63.177238
-80.557648
-155.875351
-74.994980
-74.533340
-89.408081
-66.382301
-151.766861
-104.949577
-86.458214
-58.209438
-60.490986
-94.813438
-94.258774
-126.288849
-141.110443
-79.504982
-113.343674
-147.929916
-58.673370
-66.551003
-76.632423
-54.503155
-48.566105
-54.872196
-66.648079
-127.350410
-78.493759
-52.962379
-35.844620
-127.107056
-78.085510
-66.494812
-137.457932
-90.000748
-66.987312
-53.227444
-83.060181
-77.479042
-27.226177
-71.474701
-67.076744
-134.714600
-73.189110
-56.919991
-116.045647
-105.552818
-69.181458
-65.716087
-57.745502
-149.217773
-109.869781
-69.136826
-96.702209
-142.614151
-139.830460
-74.953072
-84.164772
-70.543121
-160.018066
-117.742371
-60.670681
-100.632317
-71.752602
-56.952389
-54.206596
-151.177444
-102.630493
-116.486633
-63.257389
-81.223007
-67.607132
-64.177803
-59.910831
-38.766212
-51.358597
-46.007313
-68.619011
-89.302025
-64.739922
-65.044952
-63.066795
-61.530064
-135.167908
-58.624466
-123.546829
-159.745773
-129.268265
-77.574348
-60.542324
-71.255745
-81.418777
-96.707718
-115.627869
-50.677174
-30.455402
-79.858284
-55.898441
-139.069351
-159.534775
-64.643456
-58.702618
-104.728989
-107.161972
-88.698387
-62.169628
-114.619949
-45.591347
-66.559090
-158.887802
-56.296242
-84.625572
-67.607407
-69.626556
-140.050247
-79.726501
-67.814583
-3.400933
-91.670853
-61.743137
-93.355247
-50.626713
-130.293671
-64.336037
-27.894064
-64.477798
-72.797180
-78.576988
-70.846497
-146.051163
-64.296364
168.361893
-60.869316
-120.063637
-58.586422
-155.258423
-137.507950
-140.977936
-66.717949
-57.196724
-73.142860
-45.153648
-85.368942
-58.320770
-53.908882
-85.990189
-72.114166
-79.567368
-114.216347
-102.892258
-127.751793
-18.426010
-75.499580
-72.192375
-47.511028
-71.304588
-135.570374
-139.173050
-53.709393
-148.204147
-124.285751
-113.053879
-84.916893
-52.806705
-96.417053
-50.899296
-107.860794
-65.427002
-55.604496
-42.859276
-51.397068
-135.880966
-61.586372
-126.595161
-146.591187
-59.601349
-67.935852
-33.612095
-57.188992
-60.887337
-59.105476
-49.477726
-57.135983
-68.819206
-58.188747
-139.960556
-132.898682
-50.388332
-62.350159
-125.369247
-106.865616
-82.179932
-137.573563
-141.884323
-92.409927
-86.584671
-72.083801
-50.732048
-69.125488
-62.237301
-80.749016
-70.063126
-70.853775
-76.218109
-145.015076
-65.604630
-74.528450
-66.148018
-136.859726
-60.114323
-92.030746
-63.341927
-57.042397
-59.120262
-42.727074
-70.618103
-166.741882
-114.733017
-95.154572
-63.939911
-63.908176
-59.082596
-25.865265
-59.742321
-82.230629
-104.156746
-99.412971
-72.278877
-100.164391
-72.787155
-71.861588
-60.828991
-61.119411
-88.619804
-60.988472
-72.808754
-83.544876
-94.898720
-128.892303
-103.788185
-60.331398
-133.750916
-123.253296
-60.755951
-178.754150
-68.360283
-101.164787
-95.331825
-64.657722
-51.731064
-75.271866
-119.686218
-86.538109
-61.762821
-59.970234
-111.531868
-117.071365
-68.162659
-88.107613
-68.138069
-60.970486
-62.118011
-66.114594
-88.494125
-125.057671
-116.922112
-51.777206
-44.468182
-73.658493
-66.104668
-148.525513
-140.568024
-78.361176
-64.537277
-71.559204
44.220543
-81.670166
-60.959122
45.656914
-155.345352
-59.843586
-93.813705
-135.347076
-88.514290
-73.335670
-58.416283
-94.279510
-62.659710
-165.336624
-146.311386
-71.189728
-49.900990
-161.445450
-44.807755
-68.266174
-116.247643
86.846687
37.441700
59.810318
69.517715
-57.485882
-110.161995
-130.702484
-64.719383
-58.757664
-147.794571
-55.439190
-146.028732
-67.928963
-58.067348
-93.493042
-60.838993
-31.751738
-111.859299
-153.098160
-65.751488
-145.761581
-59.032753
-58.187901
-57.457726
-105.066444
-112.242401
-129.413818
-80.682884
-51.296352
-51.648842
-157.012054
-61.438572
-139.077850
-82.834976
-87.288101
-69.526649
-89.732613
-68.284851
-51.939716
-48.070869
-158.425171
-39.060314
-48.665459
-71.050835
-68.574921
-140.374771
-70.244545
-67.455231
-115.082344
-53.633106
-42.784447
-64.731682
-91.497177
-62.646442
-65.526970
-62.804398
-49.064777
-66.727180
-56.076122
-47.270741
-63.039337
-79.631531
-43.689350
-136.800140
-60.864227
-62.165947
-50.404335
-55.867462
-80.907074
-111.339851
-133.092728
-68.233994
-102.004066
-93.923027
-61.376621
-72.348106
-159.052704
-80.460182
-121.323387
-157.270782
-71.607895
-128.435394
-156.608063
-76.584190
-45.144001
-109.489441
-67.732918
-49.108654
-56.462849
-150.952423
-152.146515
-65.438606
-74.147118
-95.808800
-124.234444
-78.020164
-104.305603
-102.304321
-158.194977
-102.630310
-44.876064
-91.876709
-53.557507
-56.927238
-106.857849
-82.385689
-48.618988
-86.796967
-83.007828
-58.639820
160.887039
-90.935661
-36.955482
-69.224686
-61.995232
-102.925156
-63.447468
-57.824242
-60.382633
-65.626846
-69.548874
-118.570808
-109.988525
-131.619446
-145.677567
-137.165146
-60.961109
-66.616226
-90.437881
-50.868134
-87.586082
-121.781021
-50.050407
-29.495548
-66.800163
-78.847328
-57.468578
-153.943481
-140.861160
-128.406189
-90.160912
-73.261299
-75.917427
-73.044342
-58.286816
-174.267517
-111.787567
-65.069519
-116.128059
-58.443371
-55.716484
-62.596645
-106.573326
-100.693489
-78.509567
-62.392437
-61.502560
-64.315079
-56.131027
-68.645866
-80.419678
-65.643005
-57.597023
-67.947411
-85.867081
-115.374474
-64.315071
-100.497742
-52.305523
-58.017258
-65.688812
-60.812000
-43.175304
-88.553009
-57.573505
-77.255569
-37.548882
-61.392197
-85.034416
-48.739746
-139.726959
-64.032761
-120.965675
-103.185806
-86.035843
-58.198776
-59.131355
-108.559235
-105.032135
-92.102028
-57.721298
-32.424683
-22.732010
-55.262344
-87.659912
-129.811783
-55.973396
-74.345802
-146.510330
-123.342529
-68.947525
-166.374390
91.468506
39.893234
67.037537
42.802074
34.316238
54.962368
34.109512
57.381695
46.606289
55.705956
49.300941
56.993015
51.540726
68.991539
45.318726
-135.234344
-69.932571
-58.691334
-58.821033
-114.360474
-66.440781
-55.322464
-58.672600
-58.952724
-68.497360
-64.353081
-130.132416
-63.501202
-98.129013
-49.040478
-52.118893
-57.097729
-56.878197
-53.982040
-65.957947
-83.109177
-59.627857
-63.385483
-147.918655
-72.183800
-93.092278
-59.890106
-91.469193
-79.182526
-147.973022
-38.970013
-68.606148
-54.335724
-61.608959
-124.400566
-60.835602
-58.436718
-90.267044
-146.707855
-95.562035
-89.658020
-123.430580
-73.430992
-110.779510
-107.806870
-118.246689
-59.375412
-84.243202
-79.347069
-75.011620
-59.175465
-91.899406
-93.802956
-77.625305
-90.959106
-139.586899
-140.713440
-107.767815
-96.974937
-145.747330
-96.113922
-99.539589
-73.656906
-102.650230
-103.144157
-136.209930
-116.898079
-86.131615
-62.477936
-142.784683
-65.791718
-85.939713
-62.833237
-146.514740
-59.294910
-98.711128
-105.515762
-69.788086
-100.604393
-109.213081
-57.970085
-124.900314
-68.840363
-142.125977
-63.825123
-123.877701
-79.103363
-120.563896
-50.013699
-54.792343
-88.338921
161.091019
-101.633957
-71.745636
-109.662506
-96.210381
-97.434860
-98.394112
-59.675919
-157.529541
-143.728485
-66.667953
171.609360
-46.950619
-94.420967
-82.319939
-58.395889
-71.728905
-67.760788
-70.321800
-62.753963
-102.133286
-48.605278
-55.131752
-152.664795
-59.688229
-107.912369
-47.618732
-60.169468
-84.992729
-131.552368
-71.357445
-63.406078
-67.960144
-62.614704
-104.468018
70.289429
-126.695778
-106.786720
-74.491432
-59.361122
-54.969944
-82.112701
-56.722069
-56.783501
-58.954967
-70.776970
-46.324970
-39.441776
-63.441212
-29.486065
-69.488823
-92.131935
-150.142822
-67.655342
-115.478409
-64.534729
-88.259369
-112.765205
-59.563862
-160.455383
-78.290092
-147.205399
-63.115444
-105.842491
-100.740814
-100.660072
-67.370575
-78.993141
-62.851944
-38.223022
-62.279835
75.221779
88.179062
-73.540359
-54.166992
-48.276363
-57.207722
-58.125889
62.173946
74.915276
43.483879
65.669441
47.119331
79.353889
39.227928
49.159431
75.390518
-83.710159
-29.601761
-64.649063
-61.676128
-72.623528
-150.585251
-77.576454
-110.485214
-96.174706
-52.727638
-124.762260
-49.598515
62.847492
55.216213
45.766964
67.236397
58.336826
34.262230
53.999153
45.903912
48.701942
85.706688
71.301407
56.330460
50.599072
71.101860
66.941574
77.026794
70.114967
-121.116936
-57.227394
-58.190742
-44.833206
-56.396450
-71.687325
-73.895805
-74.831619
-59.454384
-44.368198
-64.078812
-61.796879
-55.332687
-63.247089
-169.622787
-105.932678
-121.103729
-108.731575
-96.584442
-109.836868
-140.516647
-72.573723
-94.670654
-72.599030
-66.109100
-145.469635
-38.979664
-139.183517
-67.949272
-103.341469
-69.717728
-103.318832
-114.176720
-61.383629
-89.328041
-65.438660
-149.693054
-63.861378
-93.096123
-73.862717
-129.122589
-102.439514
-104.175964
-77.827179
-67.734344
-151.304382
-72.444275
-79.393349
-144.054794
-152.587646
-63.761787
-70.590576
-111.444237
-64.587860
-52.012550
-131.639053
-63.207962
-59.215782
-62.312454
-163.249863
-134.238937
-49.097809
-49.852276
-59.518764
-46.482552
-66.314903
-67.956528
-110.072411
-61.816097
-95.138664
-91.611397
-69.047974
-101.352493
-69.863075
-53.134506
-111.293587
-66.527245
-156.565262
-67.049370
-52.089275
-70.864960
-68.707352
-137.413681
-63.827553
-99.249840
-131.576843
-69.410629
-156.303192
-63.140575
-140.356827
-69.213249
-91.830704
-171.133163
-67.326057
-88.275848
-78.603027
-58.036175
-62.586330
-54.994713
-79.045319
-69.381371
-68.350723
-107.191574
-111.534645
-63.358128
-115.024010
-102.363602
-63.768639
-74.102074
-63.927807
-41.033703
-104.412086
-73.057610
-153.681427
-64.300117
-70.253120
-133.204163
-37.746944
-103.975670
-48.229290
-61.104603
-53.387161
-147.335281
-81.105545
-84.500191
-62.471741
-78.784752
-155.897614
-62.521767
-75.414421
-57.957718
-103.495384
-85.148712
-77.124329
-53.628296
-57.303993
-70.567245
-145.857910
-64.333046
-153.809830
-55.589291
-54.147007
-86.586922
-103.874664
-36.915192
-50.540489
-159.487320
-145.984390
-60.567848
-140.369965
-59.870052
-95.972298
-52.087570
-58.793133
-61.604820
-117.343765
-65.167831
-57.744949
-146.271820
-81.697296
-138.642471
-99.431786
-84.945297
-62.660030
-113.473557
-108.188263
-74.990776
-52.532280
-58.295681
-75.947479
-52.625423
-66.361511
-73.619324
-49.873291
-87.096237
-157.513870
-52.477184
-161.126907
-76.248802
-55.311268
-78.778923
-72.305168
-103.630844
-64.498055
-38.138390
-64.864548
-70.934433
-70.117615
-94.709274
-102.226074
-56.837811
-51.539261
-162.952850
-96.909126
-105.892570
-136.775818
-93.167618
-119.532036
-72.135826
-79.021606
-113.067139
-58.899353
-58.903057
-49.414635
-115.785812
-62.583618
-64.018478
-62.331573
-57.491982
-63.777870
-60.075943
-51.135212
-74.780067
-131.485947
-95.547974
-69.700996
-163.915863
-80.515068
-63.801666
-43.641979
-81.404625
-73.274330
-129.951111
-106.969688
-96.618164
-82.866661
-178.812195
-90.147316
-85.436684
-59.959476
-79.966736
-96.046822
-107.213097
-136.684784
-90.242592
-94.316109
-60.935146
-141.453857
-90.909912
-135.458511
-66.141899
-95.606590
-87.685898
-104.396446
-61.621292
-59.347252
-64.995575
-65.808952
-96.661095
-62.146973
-41.452534
-57.195156
-55.907711
-66.707848
-66.860382
-67.324608
176.034424
-54.567722
-80.194496
-73.139778
-57.874199
-158.142868
-131.608261
-60.010723
-91.930984
-113.212524
-94.685829
-116.345535
-36.805534
-49.790073
-113.734985
-60.589172
-147.874374
-81.211914
-55.896904
-50.372917
-66.883247
-119.192215
-25.025848
-59.152550
-63.101833
-139.919464
-79.201157
-72.709198
-74.849716
-49.000465
-44.545925
-62.934132
-74.492020
-90.158852
-79.131706
-99.028732
-109.824867
-94.818085
-67.547371
-69.113861
-77.497627
-150.953720
-82.591011
-100.150513
-60.807175
-25.825493
-68.158707
-49.630039
-138.071213
-60.068615
-47.321430
-110.358322
-71.640800
-56.287827
-78.371010
-141.731125
-54.726402
-62.174927
-61.931644
-53.576607
-71.081818
-67.174042
-105.856155
-53.251347
-58.183033
-32.235668
-55.478554
-153.660309
-54.416679
-147.777298
-76.313568
-71.419586
-138.756882
-64.519516
-135.752670
-80.442368
-58.745586
-66.848312
-95.741570
-80.895416
-157.724930
-67.833641
-51.899212
-66.416763
-38.426632
-59.465870
-65.626801
-114.866615
-120.140724
-93.824516
-125.729172
-71.187920
-47.784473
-40.655525
-54.897537
-85.174240
-67.806206
-70.723343
-61.510674
58.080196
72.758972
60.422691
53.855839
52.457951
55.587814
74.841698
82.781563
-68.648331
-61.603100
-103.038757
-82.640259
-64.066177
-88.974670
-66.126404
-142.095444
-66.261635
-64.028336
-125.134956
-63.411007
-45.610104
-72.807213
-55.758797
-118.288185
-72.424622
-121.926125
-107.597786
-84.249489
-59.814693
-123.427849
-98.699844
-94.261497
-123.659256
-97.324860
-147.144821
-98.803391
-77.523979
-170.156525
-115.723656
-88.907982
-109.383926
-110.240005
-113.253738
-106.337448
-52.207695
-80.522072
-63.570801
-88.625954
-83.159050
-95.599823
-44.653561
-53.834435
-72.242653
-88.161469
-73.514946
-68.470627
-63.621925
-84.875565
-94.686470
-92.989784
-80.868805
-140.513168
71.475929
32.369621
41.966175
57.187691
65.390396
43.509693
44.496700
36.154289
-58.648968
-59.291798
-63.366535
-85.470459
-94.852142
-73.594864
-67.756989
-52.916672
-85.628639
-44.804798
-65.113586
-65.615891
-72.448219
-65.153366
-69.038826
-109.646088
-117.123779
-164.645523
-59.696163
-79.899025
-42.354572
-65.523842
-51.797363
-55.728378
-54.390030
-61.979382
-61.825867
-97.912521
-158.892029
-66.897583
-59.364933
-133.983749
-117.851494
-103.461006
-135.935562
170.382141
-65.864502
-162.298462
-65.850159
-63.045937
-109.436058
-89.688271
-69.663788
-64.111305
-117.884521
-97.390015
-125.713684
-114.658188
-161.340103
76.490219
60.193211
-76.159996
-59.986843
-58.363007
-91.137535
-103.556915
-108.016571
-95.138382
-65.046921
-59.374245
-62.375572
-64.849350
-59.417267
-95.341896
-77.443573
-65.014412
-76.856972
-161.161179
-84.580467
-115.826721
-67.255325
-81.515472
-62.001381
-59.365589
-66.741669
-49.974575
-150.591644
-68.195190
-85.364517
-60.595112
-52.391323
-43.748020
-69.164848
-137.440598
-59.190178
-132.539520
-59.825207
-54.523384
-99.137505
-86.270622
-76.069435
159.905945
-40.723598
-42.076618
-53.265388
-50.398003
-63.490196
-71.111076
-58.006916
-62.014324
-41.150436
-89.810570
-66.177574
-63.636391
-66.534912
-61.223492
-57.594761
-101.254829
-99.498596
-127.884659
-74.688911
-67.733490
-75.410164
-130.507248
-106.090446
-123.586227
-77.344505
-150.730545
-73.907837
-42.497032
-58.106358
-157.781693
-75.911148
60.280506
66.998650
47.960453
77.792900
68.354874
54.953426
49.843250
34.977783
-58.806915
-126.544670
-90.413261
-157.835968
-77.374641
-89.465393
-35.561890
-23.994276
-67.444939
-53.006676
-95.839348
-47.245556
-61.150993
-84.675323
-53.606941
-52.990814
-142.804626
-66.272713
-63.353977
-146.955399
-53.098526
-159.418594
-105.019119
-111.538239
-73.120728
-64.111938
-126.099396
-47.595882
-58.724865
-70.480453
-93.166649
-85.816971
-156.764191
-117.771645
-167.659988
-67.829750
-63.113697
-118.296532
-114.314613
-48.352264
-61.388031
-142.432037
-60.285980
-95.129189
-95.186516
-63.591408
-60.199440
-89.840973
-105.189201
-66.019234
-69.738823
-96.983543
-137.820190
-54.815590
-69.453087
-53.177582
-91.137138
-115.133080
-94.600502
-62.370895
-122.059570
-141.937744
-69.353172
-94.870293
-65.158165
-66.359283
-62.773014
-70.269272
-151.821075
-119.436096
-99.717560
-62.313671
-86.208138
-100.816193
-28.119968
-39.943813
-133.376022
-81.920311
-93.683868
-97.061363
-83.547989
-85.917877
-114.151344
-51.438694
-87.015213
-63.422676
-56.606186
-73.929291
-99.503899
-112.969376
-71.693405
-66.687622
-62.912037
-64.486092
-54.120953
-52.241169
-63.842197
-129.070190
-66.323105
-149.520676
-52.940159
-91.788017
-63.046959
-124.061119
-81.037338
-139.749847
-81.576561
-126.064552
-76.871765
-61.366322
-151.608643
-139.266464
-39.436008
-90.432259
-115.275978
-63.149097
-84.499840
-92.890953
-53.092041
-69.267128
-61.148746
-162.934753
-57.583511
-80.978088
-123.593224
-64.276688
-61.248886
-54.562057
-40.314281
-54.093166
-137.106659
169.039185
-132.925003
-100.646599
-58.837479
-58.815228
-56.633839
-71.111145
-93.171776
-66.994316
-130.078445
-107.726372
-76.023613
-161.638733
-77.642242
-55.871132
-35.967766
-66.577164
-49.154129
-47.849483
-84.026321
-122.240219
-51.061916
-89.951927
-106.925484
-82.403290
-65.727882
-93.795639
-70.976555
-75.448845
-63.244125
-73.759483
-62.290203
-90.557320
-87.138451
-109.693306
-150.052078
-130.537888
-121.724892
-57.540672
-135.723114
-160.912537
-85.351631
-49.905235
-52.965965
-62.537811
-151.991531
-64.009583
-137.481049
-73.631973
-76.258095
-60.549065
-105.192253
-56.721230
-63.491497
-68.588272
-65.128128
-122.804024
-58.605740
-112.156296
-108.885223
-91.531036
-116.158272
-95.325905
-54.620468
-39.342419
-117.311676
-127.648643
-57.167953
-80.465996
-60.467991
-118.830215
-81.738190
-97.623947
-37.051819
-54.333065
70.852242
75.154213
54.870136
42.585026
50.040115
78.335396
74.216057
60.038013
-105.645874
-61.957039
-143.268890
-73.791985
-85.624268
-57.509178
-73.717789
-53.729740
-53.098068
-94.601707
-73.339745
-89.607887
-58.649143
-52.307938
-138.158295
-134.144211
-74.626831
-160.010941
-71.500359
-114.123253
-89.623466
-118.962692
-111.548889
-113.333336
-60.817608
-50.585258
-40.139008
-47.068275
-74.505547
-155.700089
-79.069038
-69.883133
-77.773148
-71.333626
-72.110291
-77.781494
-133.457764
-78.016624
-62.674713
-139.474289
-67.044998
-150.619904
-79.167984
-147.374283
-77.391777
-59.387474
-34.552948
-93.959625
-114.461807
-71.902283
-94.392357
-125.079811
-155.116287
-85.646835
-91.398148
-104.570190
-94.991875
-96.477440
-83.658455
-145.492966
-103.228828
-58.380306
-145.625198
-61.062244
-140.265640
-35.887630
-154.164307
-163.606110
-62.958038
-60.373543
-115.884743
-63.122883
-81.774910
-55.229465
-90.752914
-157.114166
-25.520784
-90.690643
-118.769760
-65.045929
-63.187798
-67.956429
-66.267685
-35.171478
-63.506577
-55.121262
-66.771263
-50.544857
-58.388287
-48.679146
-138.163467
-66.626595
-74.036880
-134.984436
-63.366283
-64.021255
-93.177132
-89.548676
-55.611084
-122.815247
-136.874954
-105.837173
-88.131111
-68.689651
-103.139954
-78.664543
-140.721466
-56.850025
-67.470093
-92.145020
-74.621742
-70.267891
-124.708786
-156.566833
-141.871765
-109.183800
-65.206017
-101.785721
-85.513390
-110.537094
-149.219879
-158.276184
-63.931313
-79.569786
-162.895859
-48.820045
-133.932587
-68.590355
-147.820572
-95.664436
-66.359688
-70.570259
-78.024269
-107.054588
-106.315712
-51.155029
-137.464081
-69.556068
-79.117920
-163.047638
-86.232826
-126.744278
-66.450569
179.662537
-88.302528
-80.446411
-67.919624
-47.751030
-115.982864
-99.057327
-72.055305
-58.206985
-90.523781
-53.691017
-70.628494
-59.714115
-121.809235
-63.965061
-62.272354
-89.179207
-90.798843
-82.767670
-64.141525
-98.163734
-79.149429
-68.686028
-54.759983
-119.498825
-137.922256
-113.834534
-101.839516
-87.870293
-61.859962
-78.864220
-64.871407
-81.779495
-85.457527
-151.501862
-66.327263
-66.406181
-74.007339
-95.587387
-88.243706
-87.303886
-21.786894
-56.932056
-63.861603
-106.478546
-77.327843
-158.096497
-72.473442
-85.442924
-125.524666
-59.298382
-147.904953
-98.631599
-67.415367
-122.088699
-64.677773
-33.956856
-41.537361
-87.539490
-98.648201
-117.235817
-83.100044
-83.829788
-120.204025
-78.890739
-145.785599
-142.203339
-66.924110
-90.210670
-115.306999
-89.516945
-57.548492
-71.845825
-94.210579
-48.019814
-118.948608
-61.170017
-61.755154
-47.969032
-61.312939
-170.944565
-33.286903
-62.241550
-64.721733
-61.436722
-57.797005
-55.398209
-71.817207
-57.377560
-70.420876
-62.443554
-114.857887
-74.412010
-141.252380
-40.975746
-85.396072
-59.459015
-26.028193
-94.063683
-61.841061
-50.402248
-77.990837
-144.452423
-67.754265
-69.094788
-37.492416
-69.373268
-118.394791
-56.294212
-134.223969
-77.631783
-39.176250
-61.458935
-61.766243
-79.405228
-89.783882
-107.518814
-96.034904
-66.819016
-89.980705
-93.777977
-92.432289
-129.767410
-62.478497
-91.986282
-118.098801
-66.273407
-60.072124
-94.493996
-134.176270
-79.869995
-85.518669
-153.213318
-100.142563
-119.714577
-68.645584
-51.317429
-128.070175
-143.537872
-148.742416
-140.185303
-58.604015
-81.329254
-65.416809
-69.125183
-77.101547
-73.924988
-113.172623
-59.707733
-146.106720
-67.115540
-65.035606
-125.393097
-138.014343
-57.279526
-160.728455
-88.755486
-54.713863
-73.628204
-85.762337
-99.315506
-155.567841
-149.023117
-50.738750
-47.049164
-77.232056
-52.955948
-167.862442
-96.231865
-87.343002
-61.415215
-68.855042
-62.110603
-62.863434
-59.748512
-55.539757
58.360481
56.211338
-146.844955
-66.263031
-102.111961
-147.308517
-103.924751
-118.275864
-61.821106
-115.745049
-152.117645
-57.026917
-62.044849
-59.212811
-65.471931
-148.370895
-92.326096
-72.773056
-98.083076
-64.470757
-68.446594
-132.871094
-68.334595
-65.325623
-72.104416
-135.707336
-74.569847
-88.602180
-52.594460
-105.780975
-64.679100
-96.200722
-158.461731
-119.876602
-128.696152
-94.845642
-79.023529
-65.501289
-58.960705
-58.428749
-68.758636
-132.945297
-53.378670
-67.774040
-146.116074
-159.675705
-71.364380
-87.574089
-94.860191
-70.059090
-139.364136
-55.563919
-58.358677
-164.496170
-105.215378
-60.047768
-82.307175
-124.749870
-122.712814
-109.749016
-56.274841
-75.616844
-114.622467
-111.755318
-53.227238
-101.155708
-74.728264
-163.991470
-68.331787
-107.667969
-66.506218
-90.475883
-37.679588
-67.125427
-57.943386
-107.542007
-70.870773
-57.014809
-151.376755
-157.973282
-121.195770
-53.542019
-46.107506
-99.382523
-91.497765
-127.328377
174.844345
-58.866337
-64.409775
-89.306908
-99.052986
-157.573914
-121.070137
-49.001377
-69.777222
-75.914627
-110.138435
-66.973221
-59.017776
-78.677994
-168.779419
-140.310196
-60.406620
-77.341805
-52.508411
-74.888176
-100.968376
-70.535316
-55.396393
-53.969612
-56.529495
-65.217552
-129.805832
-73.118309
-78.014137
-63.825668
-111.171539
-56.858410
-104.571678
-91.945129
-172.091049
-111.567535
-72.191444
-65.041130
-126.723541
-64.518845
-69.405251
-136.785049
-83.024918
-54.004368
-98.373497
-161.887161
-48.083420
-159.353577
-62.892952
-58.863365
-147.758972
-57.388737
-147.381317
-66.286644
-94.527725
-51.211811
-99.318420
-38.659798
-43.341400
-85.488060
-55.715191
-47.628262
-70.960373
-127.360779
-58.537266
-48.967186
-93.852119
-80.776382
-82.846939
-64.645447
-66.681480
-87.822845
-117.389458
-59.112431
-63.557678
-57.621590
-153.042496
-148.995712
-148.319229
-60.310143
-63.766014
-80.097900
-26.721567
-156.492172
-28.248817
-55.513138
-44.124954
-73.744911
-38.249386
-131.047592
-63.679680
-63.657032
-110.914879
-57.089619
-51.525806
-53.378422
-105.545052
-84.449142
-68.713089
-97.491211
-80.225441
-63.810574
-56.300735
-68.191513
-54.605843
-142.781967
-65.601357
-73.058990
-58.854588
-59.762764
-84.278572
-85.943565
-94.034546
-49.440578
-68.814262
-65.511055
-93.374229
-57.526836
-69.848015
-53.249531
-149.655121
-100.239082
-80.630859
-34.311150
-58.456703
-63.620430
-54.940754
-66.830559
-60.178123
-81.590561
-113.290634
-174.526596
-99.639122
-100.170265
-63.879417
-63.204285
-108.488251
-79.294121
-76.009659
-66.107620
-152.044861
-71.726540
-67.125732
-55.248497
-145.221863
-70.977974
-67.306404
-63.448334
-63.552822
-93.477318
-123.633469
-65.661903
-56.823872
-130.747284
-98.240013
-43.863110
-75.060432
-93.055588
-53.492928
-110.912796
-55.452732
-73.973923
-65.445702
-95.164177
-65.876495
-72.870270
-129.534988
-109.519203
-98.454536
-160.217346
-83.927254
-60.326645
-107.931274
-109.555573
-50.830811
-117.240685
-54.135395
-50.657333
-157.945251
-49.731777
-109.240730
-88.574303
-62.896900
-73.574768
-67.390396
-98.779465
-86.348572
-62.026413
-88.896606
-69.675491
-53.518345
-62.591999
-161.068481
-53.996403
-121.673828
-134.520569
-47.707024
-57.235783
-168.926895
-66.377319
-58.666130
-56.501350
-93.916702
-84.500763
-56.875908
-59.570408
-165.306915
-113.063065
-59.823330
-107.015320
-74.979774
-80.760033
-167.620148
-88.524803
-166.756866
-25.236084
-71.082031
-61.050850
-136.235352
-68.384331
-59.112789
-90.943634
-71.175270
-54.302948
-68.449905
-114.667816
-164.424637
-166.766129
-66.897003
-72.359901
-36.354031
-55.344944
-83.217064
-164.056625
-63.431129
-69.941002
-77.470047
-52.917480
178.953384
-84.302711
-54.081326
-136.994888
-52.908493
-62.573517
-110.532562
-136.354858
-66.651428
-91.209610
-152.150925
-45.578358
-130.740494
-37.430607
-55.539497
-67.750511
-70.901810
-60.240368
-82.642563
-152.000092
-40.156406
-65.966606
-157.006271
-33.359001
-61.823189
-67.314804
-59.867508
-72.082382
-67.820015
-75.844528
-61.182453
-117.466515
-85.683151
-67.689445
-71.168076
-92.252007
-53.608086
-62.670124
-133.719589
-74.733093
-97.316185
-145.997025
-68.777580
-55.693909
-96.507706
-30.988111
-61.370052
-79.635788
-93.706932
-57.434155
-56.943066
-77.007767
-62.546902
-88.637939
-65.324142
-52.171528
-50.999489
-63.190372
-72.179825
-61.475639
-154.249054
-61.981506
-55.831833
-33.829170
-69.642525
-88.712654
-64.213661
-77.355034
-62.156166
-63.876354
-117.409317
-90.075638
-107.728584
-85.340866
-57.221859
-46.834473
-149.558685
-132.692062
-80.005569
-160.782700
-64.247040
-107.024124
-61.747723
-66.229256
-96.241272
-69.168480
-66.449448
-127.251144
-72.092346
-112.354736
-153.180344
-141.307266
-151.151779
-54.027523
-87.657883
-68.937119
-107.059402
-93.187065
-106.296249
-66.399773
-54.291698
-88.514984
-84.409286
-79.985840
-68.382278
-89.158524
-83.760330
-84.887413
-117.056335
-97.305649
-43.651779
-82.162071
-61.237274
-59.917313
-48.045116
-51.386055
-56.017841
-94.814888
-127.499260
-109.737480
-95.012115
-49.213303
-73.084984
-150.901367
-27.906260
-78.710754
-109.525024
-122.786766
-78.260178
-144.266922
-57.421597
-49.961422
-70.325790
-71.077995
-74.428474
-62.692432
-84.490486
-138.641891
-58.921204
-60.655586
-63.006229
-78.993256
-62.732052
-35.393074
-65.549919
-69.452103
-68.844101
-127.262863
-60.790909
-83.959099
-71.096123
-155.911469
-62.431900
-149.623550
-141.140579
-73.406700
-61.499874
-58.247879
-82.466942
-145.487640
-54.182652
-65.248138
-122.261879
-72.866493
-46.255302
-57.135841
-61.403515
-59.561405
-63.347366
-91.105904
-116.196335
-38.294807
-78.269669
-32.941929
-103.625618
-65.624252
-68.017326
-62.368057
-128.464096
-44.090252
-160.653580
-104.912918
-66.831749
-90.035126
-54.990852
-36.126827
-77.979874
-47.814617
-81.207703
-67.391167
-72.454613
-158.131439
-55.467781
-65.361015
-143.626938
-98.241859
-66.687149
-97.342720
-56.960892
-63.187004
-59.246368
-68.946953
-95.605789
-122.647011
-57.912815
-123.014679
-106.253441
-129.585434
-108.528229
-110.916512
-110.412125
-67.973930
-76.994492
-70.516312
-62.217445
-45.814377
-79.869850
-44.722744
-58.354614
-59.119873
-140.718140
-96.592308
-147.975098
-73.545135
-148.530701
-76.210220
-69.955673
-64.852684
-87.914627
-85.414207
-72.663269
-149.154602
-54.996166
-69.358139
-65.552429
-42.942432
-114.077148
-50.564999
-71.110847
-61.909294
-65.927795
-50.179356
-74.317131
-113.981903
-110.650024
-84.107986
-93.864929
-80.732063
-87.417801
-63.978748
-114.873108
-47.996593
-64.215355
-102.478752
-114.938606
-147.446289
-67.964874
-154.337372
-99.355957
-96.679161
-86.172791
-114.123123
-136.570465
-104.436081
-101.764595
-66.323608
-120.310539
-112.759712
-96.263817
-70.448128
-97.376450
-111.913315
-152.302505
-69.111099
-89.889961
-85.616508
-145.332916
-58.958191
-141.884659
-68.620316
-162.225464
-70.267639
-54.987537
-75.282669
-62.288631
-143.507523
-159.893860
-66.520210
-60.844967
-57.941525
-58.111950
-71.286270
-157.587891
-97.539429
-107.147545
-88.078987
-56.252937
-147.715912
-98.045845
-75.292366
-71.454498
-64.044090
-58.619957
-113.907837
-98.676605
-81.988754
-170.359558
-76.263985
-70.201035
-121.300011
-63.710785
-118.687973
-63.797527
-94.446190
-160.637024
-60.144554
-58.962711
-42.045353
-59.137794
-151.675552
-58.514275
-55.165863
-67.327782
-124.115662
-138.869385
-57.289627
-63.370998
-87.821815
-121.128235
-54.171650
-80.115906
-75.038193
-64.904015
-68.577065
-59.275944
-111.079750
-73.031128
-129.604965
-62.483784
-60.123543
-64.012840
-116.847374
-151.468536
-67.823746
-71.533012
-57.540455
-57.054760
-58.752129
-64.820381
-67.901321
-150.473358
-86.915825
-159.463974
-76.838615
-154.744415
-70.848839
-59.091003
-66.413521
-123.471535
-76.410904
-60.534065
-150.904053
-66.042900
-55.738781
-112.930290
-68.247223
-72.799759
-59.030998
-122.391876
-56.817677
-59.685276
-71.478813
-131.794830
-86.736427
-30.680689
-47.975548
-36.666672
-113.109634
-59.477585
-116.736900
-87.742592
-139.497147
-83.646782
-41.040268
-115.965393
-66.049866
-100.750397
-81.435753
-62.620003
-37.658756
-117.604431
-59.609119
-55.510891
-65.403854
-110.803146
-74.697357
-85.641098
-103.437592
-85.785995
-73.047882
-52.429062
-123.207375
-88.222954
-70.763351
-74.738457
-66.026398
-129.956589
-105.375114
-110.638672
-101.991203
-158.909348
-100.998329
-121.526978
-57.551109
-57.045834
-134.271683
-130.351028
-73.097870
-90.291519
-141.914642
-69.653381
-29.593914
-66.912277
-151.653671
-36.386833
-59.120419
-57.585068
-103.577957
-141.262619
-61.712765
-71.643700
-77.866310
-99.428596
-30.250616
-71.986748
-92.662445
-52.818146
-105.364258
-78.009781
-82.752388
-77.408684
-69.815857
-112.570000
-68.633942
-112.088791
-90.867050
-124.857521
-49.527096
-154.059952
-76.514236
-104.145782
55.785351
68.639282
39.452606
51.041752
61.732666
74.451859
-113.978462
-68.228554
-115.433151
-141.333359
-103.875885
-103.535202
-94.998474
-63.943935
-68.298134
-61.689022
-70.892677
-121.103973
-93.846222
-72.037529
-92.532890
-79.089157
-104.555679
-51.968914
-88.471809
-86.541756
-72.573723
163.146515
-92.679970
-131.582809
-52.309933
-91.632584
-94.142937
-71.590652
-151.218658
-30.704168
-81.309120
-53.011360
-63.594685
-46.413628
-148.469086
-91.147728
-123.796188
-109.428902
-89.523209
-67.907967
-63.138565
-129.603790
-110.530388
-61.920033
-72.616165
-73.912567
-76.007957
-61.397652
-35.902958
-139.067459
-62.442715
-79.229790
-134.184708
-132.623245
-91.128990
-64.429756
-108.477730
-78.449486
-53.902813
-162.185410
-107.249146
-79.406776
-119.128807
-69.942879
-154.224472
-62.415714
-93.473793
-43.095531
-148.341446
-144.223938
-70.457687
-115.827530
-46.386860
-54.989250
-125.764061
-85.458771
-97.784531
-154.598602
-150.970718
-77.066765
-65.122574
-53.055656
-37.229584
-117.843628
-64.280975
-55.007526
-71.949280
-128.287399
-75.424080
-88.540237
-50.023239
-138.800995
-75.957436
-85.468994
-131.594452
-145.423141
-61.118744
-63.406616
-100.022911
-72.027687
-86.299393
-129.503448
-103.556061
-100.030045
-59.296249
-53.811974
-113.864838
-48.786190
-88.764313
-96.565781
-52.790943
-84.908844
-80.233856
-151.229797
-27.623178
-82.586205
-59.291927
-64.924385
-67.916832
-164.508682
-65.727112
-81.808777
-100.444824
-70.474747
-110.022202
-58.465328
-160.144928
-99.968513
-94.992226
-38.636021
-59.785641
-137.781235
-63.154659
-155.479111
-113.034569
-100.026642
-56.666870
-142.244522
-101.296410
-158.363327
-36.534939
-150.025574
-46.147884
-89.408211
-123.505302
-150.476761
-127.451187
-73.463081
-84.904472
-67.844193
-124.127686
-70.889099
-140.242416
-61.939533
-144.464371
-81.044121
-41.705490
-65.655388
-59.483238
-73.823509
-88.376938
-121.123207
-160.536041
-65.802711
-95.035721
-90.084579
-111.015869
-34.903076
-68.958328
-58.899811
-49.145382
-163.031403
-73.921730
-67.369576
-60.096626
-46.976151
-62.112499
-64.540642
-109.909203
-96.100136
-69.715668
-69.559341
-64.241425
176.943207
-58.227673
-109.601891
-172.202820
-155.033737
-78.721291
-73.313087
-57.558937
-86.639473
-60.327023
-76.338058
-103.063713
-100.223145
-83.232567
-129.147110
-74.386162
-112.982033
-88.143570
-67.503288
-104.928299
-106.522125
-64.392044
-106.038635
-69.819901
-77.811325
-92.037727
-63.213181
-105.101410
-85.057091
-109.407860
-103.925438
-66.032410
-61.173317
-152.074661
-83.276001
-114.760559
-83.436981
-87.178673
-105.848122
-111.218178
-89.368774
-68.695732
-71.084427
-107.368065
-89.958733
-57.837528
-140.080399
-73.349762
-63.466080
-163.099365
-63.264431
-83.294113
-116.986259
-151.458542
-46.592022
-143.740341
-102.946411
-91.034737
-130.878586
-64.507965
-144.477264
-74.355507
-59.078224
-77.530296
-66.660194
-57.591518
-83.196228
-68.820000
-85.956123
-71.332237
-71.661728
-70.133171
-64.366676
-67.697952
-113.182426
-54.978447
-109.369331
-158.649170
-121.719910
-125.738602
-88.720078
-65.295784
-64.827950
-103.820679
-112.612785
-153.313782
-86.788582
-54.323090
-53.962074
-65.997215
-84.682983
-47.403015
-60.946438
-70.633301
-63.063610
-56.780807
-138.672012
-48.845909
-130.329376
-62.012043
-85.656319
-52.980312
-84.263535
-68.894028
-152.305069
-88.485367
-85.870628
-62.689590
-102.193886
-154.539169
-122.431625
-74.003510
-139.260635
-57.757797
-77.297234
-97.155823
-107.867828
-88.416039
-137.038666
-71.280998
-34.523754
-63.727398
-153.303329
-166.977005
-94.096992
-79.719254
-155.436813
-66.455338
-116.675934
-68.062126
-150.951187
-69.574097
-22.564133
-140.264542
-83.023476
-124.659607
-78.118706
-58.259064
-59.235859
-58.919300
-59.492523
-56.924706
-59.538105
-59.173565
-73.801552
-154.674728
-49.394493
-141.781982
-54.792259
-52.112915
-154.005081
-152.289505
-115.617119
-70.306862
-89.351700
-79.506195
-73.295891
-102.942642
-93.847939
-101.824486
-72.551170
-65.157394
-129.455780
-73.113388
-62.225193
-66.167259
-84.368835
-142.470032
-55.172340
-67.322701
-52.345673
-117.630936
-68.123810
-63.217159
-144.725983
-82.468208
-98.150642
-140.029495
-56.929947
-67.773956
-62.954559
-51.554298
-97.796501
-144.318039
-163.504837
-141.552368
-104.848930
-49.094360
-66.039597
-61.832485
-72.978386
-61.945900
-65.113266
-107.472275
-98.310066
-69.914116
-94.521294
-132.496582
-53.131287
-64.624870
-104.816170
-127.003128
-135.401718
-57.262444
-86.146255
-114.493332
-121.210251
-90.866905
-163.395203
-75.475487
-149.237823
-145.466446
-95.309853
-60.398975
-157.556900
-57.122551
-78.014740
-82.002151
-41.892136
-83.031303
-66.517723
-119.504333
-69.994438
-38.169540
-108.229630
-62.654236
-58.654972
-82.603081
-61.094261
-49.267696
-75.577911
-61.884254
-115.934395
-110.880707
-149.052933
-53.042500
-59.473930
-61.109016
-72.506126
-75.957939
-142.038147
-144.550018
-158.201065
-78.771210
-95.246155
-142.870605
-77.671234
-139.019669
-62.967236
-140.152832
-28.788507
-92.437874
-63.830688
-60.510227
-138.744583
-26.829510
-61.734428
-85.014977
-69.495239
-60.201477
-98.639023
-62.691776
-92.248489
-64.476196
-47.998516
-30.879696
-97.177917
-58.131210
-67.231422
-61.111446
-114.889771
-55.342583
-108.583679
-34.861282
-61.195499
-155.008163
-68.376190
-53.315830
-89.198120
-56.876705
-51.196426
-76.265945
-64.578285
-113.197159
-93.729050
-105.064331
-76.482956
-111.814857
-95.989105
-59.545116
-77.890488
-87.831413
-66.548370
-143.306808
-73.299072
-97.025726
-109.252769
-81.974915
-58.474148
-149.030975
-79.696350
-134.566467
-62.100677
-71.427177
-148.685150
-149.533020
-53.615749
-105.732262
-74.668541
-59.293369
-78.587563
-66.240456
-130.728714
-64.577209
-102.111740
-72.275757
-148.950180
-75.540222
-104.606499
-64.146835
-67.227196
-62.898907
-86.701828
-53.834251
-75.941719
-50.499840
-60.232094
-80.530655
-69.434776
-54.312359
-146.487000
-30.499041
-33.325863
-87.923981
170.138077
-113.398125
-43.110714
-139.189789
-94.615387
-63.894608
-90.728905
-74.194717
-82.975029
-84.914116
-145.308609
-126.546227
-80.863686
-57.873112
-139.243958
-58.737343
-106.797577
-55.485649
-68.876137
-141.201660
-101.372902
-171.804382
-102.928543
-64.758499
-132.493912
-68.075012
-59.360462
-60.946732
-110.889557
-80.300850
-98.922569
-164.374588
-115.407539
-114.239365
-101.039673
-50.643608
-88.449333
-72.720451
-62.085953
-99.744759
-100.354095
-50.541237
-58.522774
-103.648201
-122.233124
-31.764067
-51.629169
-56.469040
-59.158691
-58.819229
-83.338142
-63.177265
-147.497284
-137.991226
-77.742584
-70.245827
-66.750420
-79.832840
-75.910835
-124.234360
-98.356544
-137.608200
-136.966614
-86.433472
-58.833527
-60.456131
-150.771194
-63.781792
-153.627777
-97.364006
-61.333347
-93.951157
45.116852
71.645050
85.742271
83.211861
-46.575172
-147.949844
-75.699440
-114.058304
-146.229568
-59.427750
-86.799606
-54.077950
-99.926247
-47.824024
-62.621857
-93.724777
-141.661652
-112.288185
-106.352051
-100.775665
-94.063560
-91.673759
-77.701271
-147.777969
-44.928379
-52.396046
-66.626251
-82.573341
-65.137794
-153.014023
-107.913612
-57.937214
-157.114441
-76.771660
-159.714890
-61.699001
-66.883675
-64.713692
-40.228920
-136.313187
49.719265
50.604679
44.886379
42.564915
86.145500
-48.572311
-117.143478
-40.639805
-67.129387
-69.386826
-62.285229
-64.225006
-79.683075
-59.968319
-64.852501
-70.119888
-132.872543
-69.030746
-100.613098
-75.289528
-68.867126
-78.175255
-74.884575
-65.701332
-68.678329
-53.996712
-71.918846
-101.354347
-51.158459
-51.193752
-61.424988
-116.747185
-71.690971
-139.306335
-62.410694
-102.519958
-150.002151
-107.141335
-74.363510
-104.240623
-129.312042
-154.234772
-92.539223
-138.116806
-55.943768
-138.818848
-61.196854
-77.207428
-36.014172
-71.402496
-72.366776
-52.197216
-125.976616
-152.775574
-65.895569
-140.193634
-65.421738
-102.265251
-54.977249
-59.499626
-63.729725
-49.053791
-91.233780
-131.228775
-148.020813
-59.773064
-69.312500
-53.671963
-129.769455
-86.322289
-36.429546
-66.247612
-52.837875
-71.686096
-61.688148
-133.061554
-155.538757
-87.682007
-66.901657
-86.962746
-106.085533
-82.747612
-53.768169
75.995094
89.563217
55.809826
72.352997
41.809742
75.522148
74.306923
-65.273506
-53.598175
-63.025852
-62.835667
-65.018196
-101.911331
-142.072815
-60.791481
-26.430073
-89.780083
-62.907337
-44.246990
-157.415543
-156.675568
-82.474251
-81.741096
-150.637711
-84.064217
-120.613159
-68.211159
-77.406120
-97.416664
-37.840862
-60.657539
-153.807693
-111.998795
-99.064026
-66.155991
-109.823463
-106.724403
-63.323513
-97.549652
-67.749359
-57.988644
-77.791939
-37.985588
-124.353912
-62.158646
-65.296333
-73.342827
-44.029503
-155.662109
-112.670547
-52.096756
-139.650925
-43.714409
-108.232880
-59.307171
-124.172829
-69.771324
-96.107430
-92.265259
-118.007233
-104.111885
-94.013985
-65.752853
-47.897797
-111.267258
-106.261330
-96.762215
-159.273926
-63.344093
-103.289932
-135.484543
-76.342987
-68.952446
-94.073517
-60.623123
-90.184181
-150.150116
-86.434937
-55.089634
-86.204338
-85.021111
-114.434929
-75.307915
-99.741798
-87.558662
-44.500488
-72.372818
-101.460732
-63.203659
-82.584793
-88.040375
-99.867455
-54.613693
-138.369400
-134.366318
-131.870697
-62.707561
-53.632057
-46.797829
-60.670349
-138.435089
-58.973305
-65.967628
-100.094833
-74.635246
-58.419514
-36.697639
-91.116302
-67.509041
-66.506454
-123.185623
-109.385124
-124.078659
-63.070877
-117.786865
-59.644016
-90.643532
-71.779106
-101.324867
-87.742500
-104.786865
-87.709579
-104.716476
-136.620544
-134.837112
-61.198978
-88.824135
-105.848114
-96.029892
-73.781311
-95.212639
-167.187866
-138.534164
-64.476814
-60.153404
-41.865021
-103.006927
-68.368484
-154.279724
-69.449585
-71.581474
-124.709206
-149.389206
-69.448692
-154.458755
-70.609665
-60.912975
-92.021469
-96.234558
79.973351
77.494034
83.585091
-87.886238
-65.227753
-66.448174
-57.577988
-163.615662
-82.192581
-122.778465
-116.503105
-88.596855
-89.209183
-152.485992
-66.839760
-66.600281
-105.786346
-54.054962
-62.367664
-54.408020
-118.281906
-47.026520
-65.430092
-71.480042
-68.499374
-73.469780
-55.629509
-55.888512
-138.668488
-56.458729
-62.182640
-58.949162
-56.121674
-153.805359
-134.083374
-147.642090
-43.577744
-62.788853
-48.113777
-72.780891
-56.864067
-57.093052
-138.243042
-111.497726
-79.026512
-66.907600
-109.293747
-58.136593
-77.230293
-80.508347
-60.042606
-76.678703
-61.395016
-124.538765
-59.284958
-142.585358
-82.891708
-100.952599
-111.409019
-59.754742
-141.973312
-63.947144
-55.133205
-50.733486
-156.491287
-57.514034
-79.089546
-119.768288
-69.414551
-73.026741
-89.064774
-75.195053
-51.008503
-38.772953
-72.797379
-64.116669
-59.186531
-88.600105
-46.411011
-58.855606
-133.493881
-63.272999
-43.487930
-73.021210
-122.927788
-54.646358
-60.952675
-38.899345
-56.790340
-158.577499
-65.399101
-61.709908
-150.001602
-146.383667
-106.564735
-57.981041
-119.119492
-134.640427
-93.600708
-69.250450
-53.208359
-54.020348
-50.107624
-48.641773
-70.612808
-78.738419
-114.638107
-96.220741
-155.898010
-113.162682
-117.130211
-75.037361
-114.779900
-58.059296
-62.960804
-42.241390
-54.978336
-57.788071
-121.641869
-58.350113
-57.581741
-65.098656
-90.836823
-52.118397
-57.240284
-84.256912
-135.588104
-108.001961
-77.591263
-137.822342
-64.825653
-62.129726
-60.288643
-133.511261
-56.780041
-69.863914
-68.401131
-36.230480
-73.754112
-81.187126
-37.450821
-164.415985
-40.913395
-79.003525
-138.353699
-79.235565
-52.873928
-71.662140
-88.290459
-109.564903
-48.479145
-125.224518
-93.156540
-99.814369
-92.341080
-57.007038
-90.407005
-71.305939
-152.148911
-63.771889
-89.781479
-109.629532
-65.256615
-45.827141
-67.020393
-92.290901
-71.571045
-68.385643
-58.675323
-127.104660
-109.634453
-100.203773
-109.962601
-92.047958
-57.509628
-151.037979
-47.715286
-141.568298
-64.378593
-150.837936
-93.228691
-96.728500
-145.931458
-70.281715
-80.030746
-61.263111
-60.624195
-58.734943
-86.319084
-171.983017
-58.529716
-61.513718
-60.670456
-106.116066
-143.255203
-118.072258
-71.813141
-82.671669
-53.771843
-50.804153
-158.616180
-49.985512
-66.791832
-116.261368
-52.954830
-79.754799
-35.433388
-68.817703
-92.148537
-66.209404
-59.395924
-84.466721
-85.575920
-142.660492
-60.351746
-121.724281
-68.772881
-65.515923
-68.997177
-50.129910
-76.156731
-101.633522
-60.219822
-101.163261
-105.977081
-57.196205
-71.055153
-108.867630
-74.954498
-69.658585
-86.867462
-60.682949
-74.107414
-99.349655
-59.111595
-130.658264
-49.003044
-57.581341
-125.922852
-80.183426
-64.540970
-57.949123
-67.167114
-60.696815
-57.720669
-146.575134
-111.228653
-53.365391
-52.769478
-90.401489
-172.534409
-90.759430
-114.887177
-59.701630
-52.475937
-91.520409
-90.982338
-90.674988
-91.312737
-58.020260
-109.379623
-91.988960
-131.920258
-71.463303
-85.562622
-76.357536
-116.763115
-64.530045
-99.543900
-165.335480
-100.081444
-63.192688
-86.917694
-55.948097
-60.383774
-112.403061
-101.447151
-145.032700
-167.740509
-26.102844
-57.363613
-95.703354
-62.507511
-161.858490
-75.906403
-109.421333
-62.701809
-53.326916
-37.533924
-144.192245
-131.373337
-117.360786
-126.656944
-77.379135
-33.915813
-87.362808
-81.538223
-89.096741
-74.928650
-67.360901
-85.990967
-121.072906
-100.390144
-96.434776
-78.904549
-96.944725
-112.786530
-72.411331
-113.144051
-54.872665
-121.768158
-69.332466
-82.994347
-73.387444
-56.309917
-37.077129
-84.247124
-79.729965
-51.330906
-108.623787
-145.316986
-80.380394
-77.787025
-39.838234
-73.783516
-159.982040
-69.525787
-54.304638
-103.559814
-82.255524
-151.280060
-119.719627
-67.205246
-101.074005
-104.351379
-65.285774
-63.025005
-65.243942
-128.351517
-79.699005
-92.370674
-54.242722
-90.257378
-52.939568
-105.068192
-109.449562
-78.993996
-86.898170
-143.197113
-124.265221
-80.357605
-126.948677
-106.730293
-97.906960
-59.543224
-72.792931
-72.707642
-96.799133
-64.114876
-91.929413
-74.662445
-136.354340
-136.339752
-84.264503
-55.046921
-167.474777
-114.010582
-88.248322
-78.885620
-89.297073
-76.283775
-110.584686
-114.414200
-83.979858
-81.214874
-159.686615
-49.348446
-62.203747
-67.564400
-57.794365
-61.377190
-137.855331
-83.651115
-53.024696
-61.266331
-76.265343
-94.208344
-65.448013
-67.371521
-95.650139
-73.742035
-112.359116
-156.242096
-29.391539
-56.721760
-58.299896
-59.556263
-168.368134
-102.358192
-71.653709
-153.039566
-67.480011
-72.803894
-99.666313
-131.285690
-57.571457
-128.492783
-90.644821
-85.352249
-97.989738
-87.446091
-107.626976
-136.829330
-59.679909
-99.159996
-54.222301
-51.059460
-48.265350
-105.189621
-61.116558
-82.930763
-123.656456
-144.092972
-58.442471
-113.588379
-58.310051
-71.580200
-68.605957
-128.806046
-53.207531
-94.689445
-153.536118
-85.187866
-61.569870
-84.156342
-71.393890
-55.291622
-155.141617
-75.358437
-66.412415
-45.890827
-60.596573
-127.052505
-87.081612
-92.154602
-95.489235
-71.376762
-76.702286
-120.909302
-91.653801
-105.749931
-55.983864
-167.783096
-94.657761
-167.072327
-109.901817
-105.302292
-129.374161
-60.221844
-63.607670
-54.776573
-53.812103
-83.331100
-46.846916
-87.089569
-158.260544
-60.560055
-80.688179
-52.913486
-136.778732
-148.849014
-94.496941
-64.708817
-142.903915
-86.786285
-41.743824
-73.959236
-58.194622
-63.047806
-80.324608
-80.924751
-90.599770
-54.066513
-65.386879
-130.054306
-60.574867
-96.773788
-59.416210
-119.790703
-113.329971
-41.050819
-100.530907
-155.045258
-79.741493
-107.184319
-53.279488
-62.744865
-99.124901
-70.362877
-72.766342
-89.985085
-103.279053
-66.097176
-156.648849
-69.403328
-81.382668
-71.161064
-57.865517
-68.676819
-67.856682
-73.694435
-61.496723
-57.587685
-57.371067
-45.377117
-71.531113
-149.005981
-87.203606
-154.725845
-58.271530
-77.024612
-163.351349
-61.185966
-85.598671
-161.069626
-89.577591
-71.776779
-48.652248
-52.570026
-80.008194
-62.417229
-67.378693
-35.454319
-78.979523
-53.492302
-79.737427
-118.706535
-79.517471
-96.893753
-62.146923
-130.241272
-84.806389
-92.490860
-108.464195
-61.817745
-105.748711
-64.230415
-101.099586
-39.872707
-63.847569
-65.466934
-63.029713
-55.875874
-68.243126
-55.248726
-69.915970
-120.752235
-127.907608
-150.071152
-71.194244
-159.158920
-108.953957
-72.729767
-82.517403
-75.196732
4.664091
81.368149
53.099323
51.245708
39.963787
-54.493340
-133.898987
-121.052048
-116.161087
-55.601364
-50.722538
-49.563404
-49.545528
-78.154938
-85.867348
-57.520737
-154.780533
-155.117401
-19.463564
-87.481705
-62.262272
-78.289383
-83.120560
-66.487534
-155.448074
-121.664322
-64.912766
-67.140144
-154.129257
-129.359100
-70.722923
-101.617432
-103.658058
-52.745483
-127.185371
-120.601463
-66.389626
-116.478897
-124.327690
-67.401917
-94.406891
-66.869392
-109.700157
-60.642452
-111.116524
-98.974464
-55.236324
-90.407585
-125.193848
-130.497772
-126.378571
-59.254837
-66.840027
-53.833992
-63.787216
-66.629433
-49.652870
-150.950928
-66.914856
-78.744644
-79.621460
-81.931961
-117.154175
-62.630100
-87.614922
-66.347153
-65.192307
-63.877579
-117.472092
-46.695663
-132.093399
-61.572594
-67.914299
-76.446571
-61.571018
-128.515579
-83.138069
-59.553249
-97.979469
-80.207703
-69.472359
-87.676910
-65.214684
-81.402313
-105.892159
-86.399910
-93.779945
-99.680656
-56.024372
-49.775673
-145.385559
-70.521385
-62.881382
-57.055458
-155.484619
-97.322731
-60.052784
-42.460911
-57.591805
-66.262421
-63.564709
-111.026512
-57.847286
-86.266388
-81.834236
-99.808800
-78.143837
-167.987106
-57.999485
-88.068909
-66.233788
-61.827785
-157.081589
-87.918457
-126.887436
-60.005905
-56.371307
-102.022194
-76.032196
-79.734550
-59.827801
-110.074615
-108.401306
-112.093842
-92.468834
-104.434860
-170.143311
-62.960735
-120.884140
-59.233555
-27.753025
-116.567856
-60.462383
-111.333405
-149.813950
-125.905403
-97.074951
-57.187248
-57.969013
-69.970886
-136.951767
-70.041893
-62.008347
-104.252510
-113.237793
-107.928581
-159.658997
-95.623093
-98.422897
-37.335503
-61.661045
-90.870972
-57.065018
-48.645149
-47.937454
-72.704712
-60.668285
-60.563892
-101.209785
-64.912010
-129.096527
-51.819111
-100.937950
-76.562469
-70.138458
-88.493477
-115.178459
-33.888977
-86.497650
-96.803703
-56.093868
-70.392677
-65.851898
-48.595730
-68.840286
-121.948250
-62.078178
-63.176861
-70.805107
-143.885162
-59.301926
-142.985992
-59.274380
-71.589302
-79.849495
-93.446350
-52.477100
-55.133778
-126.540916
-77.611214
-80.742897
-78.244347
-85.795921
-70.641907
-93.280479
-62.249741
-155.118713
-55.296852
-71.636826
-51.445499
-57.796463
-68.970596
-92.209373
-44.963654
-75.500084
-54.764595
-56.368614
-131.334259
-89.989616
-98.723412
-100.185753
-103.718185
-105.239220
-56.887718
-109.193169
-53.521454
-64.490471
-38.177925
-55.486088
-67.515190
-117.686050
-87.958389
-60.962509
-74.617050
-123.065536
-59.576069
-141.977921
-137.900314
-121.474632
-72.947098
-67.334480
-72.093750
-38.816555
-94.194328
-129.961304
-35.502655
-72.497955
-155.419403
-54.264542
-45.155830
-81.302292
-45.878845
-65.799072
-69.572128
-127.127548
-65.281662
-160.861633
-46.933220
-65.462387
-55.053856
-120.773994
-88.549065
67.462067
71.149841
75.715172
56.941650
65.188904
42.798473
46.128483
61.254833
115.062782
-54.158173
-122.022987
-55.220787
-87.540192
-154.881775
-51.740902
-68.412376
-67.456696
-57.740448
-111.470222
-58.882374
-61.235825
-59.625412
-28.450436
-157.333420
-63.793049
-58.638248
-113.037651
-103.881683
-66.405472
-137.106842
-53.967575
-63.228962
-66.847061
-51.615196
-63.079758
-139.174057
-49.674713
-63.102531
87.134666
43.661339
43.786808
86.012779
42.202869
56.637192
52.595516
42.759811
56.070862
51.030762
46.082027
58.031311
87.978653
77.370026
46.567406
55.296886
27.069122
61.888485
-155.989334
-46.537308
-68.317741
-72.580650
-65.022621
-104.682938
-99.786087
-78.689865
-93.938393
-154.558945
-70.560257
-64.050789
-56.304245
-146.347321
-83.217842
-64.172699
-62.294975
-63.115513
-100.686722
-76.298622
-59.994228
-78.635612
-40.950733
-61.036739
-123.346649
-161.158401
-62.263222
-103.595284
-62.409264
-128.669434
-78.203529
-41.040546
-58.154797
-132.486725
-44.512463
-60.016048
-95.549004
-89.772385
-82.121201
-67.194916
-64.501366
-64.081947
-142.089508
-71.117744
-101.724083
-129.758621
-115.551949
-127.864944
-124.356918
-106.876175
-119.776596
-109.826134
-60.377960
-78.298248
-52.523151
-66.347473
-63.181664
-78.606812
-64.295723
-45.352707
-68.076782
-55.686474
-58.573105
-59.125221
-58.514603
-85.010490
-100.596352
-85.154510
-87.913200
-111.213661
-80.771004
-97.430351
-117.125374
-62.264179
-80.881836
-72.703056
-97.909645
-124.296173
-131.425903
-59.669712
-49.916775
-40.035053
-78.333702
-54.462170
-87.043427
-81.852348
-60.630760
-96.517006
-90.328102
-98.130424
-80.948074
-94.088341
-108.604538
-102.587509
-54.493656
-72.127892
-101.555161
-75.246201
-68.147926
-70.032822
-74.741821
-76.567482
-54.993114
-81.543320
-40.638821
-77.299286
-164.229614
-82.216011
-75.945099
-50.387321
-66.591576
-157.185745
-64.255913
-135.785446
-83.543556
-63.229961
-75.426086
-59.841728
-72.950966
-61.234966
-154.405502
-39.899750
-68.944885
-51.023846
-65.649658
-164.975708
-93.835228
-74.766167
-70.511406
-67.436066
-86.033058
-106.603104
-114.230949
-160.012558
-110.527657
-107.404839
-77.784172
-74.684883
-81.107483
-45.247486
-79.160812
-96.947884
-73.483093
-59.554035
-150.606323
-153.561005
-95.728119
-110.827271
-53.762005
-90.343933
-92.710373
-110.790337
-116.280411
-137.499725
-58.225838
-53.734425
-59.828773
-74.892525
-52.351730
-49.740013
-59.968075
-129.233749
-80.229874
-103.293060
-63.563396
-156.256165
-59.360992
-70.077232
-71.540764
-72.108765
-145.396194
-115.861351
-63.566353
-60.871094
-84.879356
-166.655930
-128.227554
-51.900547
-165.996017
-73.999084
-145.509201
-141.328979
-155.480255
-42.751472
-163.786987
-97.767418
-79.204353
-79.902832
-54.017998
-88.086372
-103.079323
-149.776443
-53.778111
-28.677275
-52.030846
-158.579849
-35.781696
-57.477001
-64.940735
-65.205826
-71.624146
-129.586182
-130.916550
-52.287361
-78.644890
-83.792847
-85.663094
-67.999008
-150.660446
-68.755524
-43.972317
-56.578087
-67.500641
-135.220505
-94.640419
-60.491623
-57.476284
-69.391907
-81.908379
-112.271278
-78.710373
-94.356346
-68.416100
-72.903717
-28.092470
-45.498653
-68.685692
-60.332504
-82.314758
-88.023689
-96.399734
-75.303185
-64.653481
-79.324699
-134.037476
-161.023987
-56.489956
-81.934853
-64.773438
-88.867409
-78.225540
57.852203
74.561020
52.267700
55.014580
53.856518
46.029793
60.091797
101.179619
44.778786
46.002193
49.267334
56.388599
-75.869560
-57.310024
-52.897491
-114.081436
-44.702030
-68.514580
-85.754578
-67.426132
-130.733200
-60.576458
-79.491753
-68.796875
-119.173134
-62.322979
-62.122986
-32.590660
-56.494419
-63.928299
-126.718895
-106.102692
-88.958549
-56.633278
-137.879654
-35.828045
-57.057625
-58.574673
-148.016037
-79.213570
-34.600338
-67.033653
-24.475740
-63.273708
-50.838009
-63.755440
-144.347107
-116.140190
-163.025452
-128.649399
-85.317009
-93.020775
-65.106194
-69.174461
-116.866592
-105.809021
-81.360077
-58.979008
-73.735184
-66.401672
-64.162621
-60.733658
-84.230637
-51.993237
-60.864071
-81.890434
-71.827957
-132.491852
-149.824020
-70.137894
-156.598251
-42.104412
-75.301888
-160.756439
-153.195404
-140.924332
-63.836746
-83.178017
-64.622032
-103.794563
-87.174568
-73.289421
-61.725399
-131.510193
-53.801071
-62.408062
-52.000015
-75.877075
-74.959976
-60.830318
-59.616020
-60.865479
-34.115398
-75.889229
-151.179993
-95.934349
-114.257355
-120.378883
177.438828
-71.512634
-76.049614
-95.508133
-59.556076
-138.861160
-31.867783
-108.627907
-60.993210
-72.712944
-81.826057
-47.018055
-68.477783
-59.774895
-74.608704
-126.945221
-74.411316
-46.631660
-96.127213
-63.167778
-90.015221
-76.944862
-141.078476
61.577293
86.450829
78.460274
44.003101
91.087631
53.127300
91.921181
61.940918
-57.344086
-55.716942
-67.441620
-46.696068
-64.473679
-56.146751
-161.700378
-86.628517
-49.895325
-39.898617
-42.376026
-40.048958
-134.880646
-63.148663
-78.438187
-56.798355
-85.947754
-60.811958
-43.264286
-86.555840
-153.099091
-43.759476
-78.375786
-121.551735
-97.266556
-62.391609
-105.013031
-134.802704
-82.400406
-82.623077
-70.229515
-150.308441
-118.748840
-75.587723
-121.077705
-96.279694
-129.038437
-92.461311
-127.905708
-158.272247
-157.966446
-89.460808
-83.340843
-161.325043
-90.328461
-73.960426
-28.679607
54.332111
73.856964
81.634529
56.825191
-78.371559
-79.761261
-57.033176
-55.363029
-44.223557
-83.668259
-66.508148
-107.785217
-87.544701
-64.479523
-78.052048
-67.412613
-50.906170
-68.217003
-86.965515
-52.257881
-64.873116
-64.325600
-54.866928
-127.445793
-106.775146
-109.576797
-127.446648
-72.723152
-50.457355
-74.049820
-67.306870
-95.751419
-76.963036
-75.225792
-107.483948
-14.827312
-60.700695
-80.217285
-87.715042
-102.395615
-25.235746
-41.682289
-52.046131
-45.781815
-58.696854
-105.637962
-146.999222
-66.410660
-125.184914
-113.161568
-94.426811
-98.521759
-96.901329
-132.818069
-78.519547
-67.828606
-90.335602
-119.306023
-122.782013
-96.551590
-122.367531
-133.085541
-112.780502
-96.534874
-150.502869
-100.386238
-62.254215
-111.908272
-84.704056
-105.816971
-69.770309
-94.171013
-66.976479
-51.325268
-152.935135
-61.652008
-69.502716
-62.040272
-80.239380
-64.153679
-78.474945
-80.200256
-155.533356
-159.317520
-60.603813
-99.528076
-57.894600
-63.783760
-53.135139
-66.564774
-130.610504
-82.913940
-80.090012
-100.675766
-66.131767
-55.722675
-61.685127
-149.921494
-111.746857
-95.251381
-110.499573
-142.782471
-60.105934
-81.651978
-87.589073
-74.813919
-165.613464
-44.018883
-68.450684
-52.021111
-45.721111
-147.731552
-116.975479
-67.385864
-110.062492
-118.705811
-146.823502
-83.355171
-85.774689
-71.259254
-114.179413
-66.650024
-74.819389
-66.164352
-149.130890
-58.386333
-122.395988
-75.998940
-148.290054
-63.280388
-85.752869
-99.677055
-65.403786
-103.587891
-138.610504
-101.230286
-115.430260
-78.138405
-59.835514
-64.074654
-43.177036
-160.743683
-71.368111
-83.450066
-69.284714
-63.470726
-59.637676
-118.504646
-75.992584
-73.930008
-141.428574
-95.994370
-146.545258
-154.282669
-116.437698
-106.528679
-97.710602
-97.791496
-128.406830
-108.434601
-74.853035
-61.390797
-89.190163
-80.721024
-119.143501
-95.754631
-77.402023
-91.692924
53.830738
71.628647
77.507515
75.128922
-49.171848
-40.681961
-74.188400
-95.377647
-168.079422
-74.401756
-125.039009
-65.875587
-147.253006
-78.160255
-97.818161
-29.775204
-92.774185
-101.049805
-69.427155
-99.105980
-76.502640
-64.622871
-83.317787
-145.494675
-82.977737
-51.381786
-79.363914
-52.947659
-99.222946
-78.382729
-94.543098
-62.651001
-76.808754
-65.937553
-63.162144
-62.896423
-56.179688
-60.011967
-111.664352
-56.461956
-67.935486
-25.840908
-55.136776
-63.385738
-162.207153
-41.914890
-124.396385
-142.923050
-122.142242
-66.154297
-57.076725
-84.946640
-59.855213
-91.820389
-56.938324
-84.615295
-157.509201
-92.290703
-68.430603
-143.103806
-137.524872
-97.891182
-61.741364
-41.043655
-67.146515
-126.023323
-59.797115
166.925858
-64.904953
-58.842628
-69.605652
-67.630310
-78.821297
-60.913235
-94.715912
-79.094299
-81.500275
-102.872513
-73.670692
-94.171844
-93.386848
-124.529816
-62.758938
-53.161320
-148.671036
-45.102306
-115.064514
-55.487671
-56.132530
-106.234566
-61.339001
-85.631546
-77.598068
-70.485924
-73.550407
-81.466614
-72.439697
-58.068203
-69.582024
-56.191860
-58.645954
-78.995522
-97.454216
-101.469902
-59.081509
-140.199249
-60.818855
-67.903603
-76.606133
-143.381516
-116.721710
-79.663239
-62.778149
-102.309204
-100.089890
-102.244995
-136.860733
-70.841278
-156.709915
-117.271606
-57.004017
-86.236313
-59.164379
-67.561638
-122.168907
-86.639580
-70.376381
-119.735710
-34.055157
-75.647820
-53.083031
-165.193542
-67.077965
-67.619461
-63.654793
-70.674232
-114.270447
-118.852646
-97.536194
-58.258266
-135.176178
-75.698181
-80.362617
-62.348068
-70.005898
-89.699089
-98.352623
-93.318291
-100.800056
-81.537376
-50.151428
-40.347843
-71.683678
-94.932663
-69.488541
-55.141651
-150.361710
-149.534286
-78.524216
-62.650139
-106.352585
-36.115562
-69.698212
-72.377899
-152.094055
-63.737915
-60.335415
-101.542267
-130.355515
-154.556595
-64.818878
-58.049076
-73.962448
-129.177963
-71.920006
-65.075905
-76.274673
-60.125454
-48.844357
-61.548763
-122.006241
-110.722809
-59.679787
-92.788132
-50.020889
-126.252007
-133.200195
-153.204956
-88.684837
-61.305889
-89.589592
-136.677002
-81.676582
-61.606064
-162.201416
-39.907856
-66.667931
-60.494095
-69.047218
-73.542145
-50.657597
-56.253963
-85.263092
-86.252327
-99.265709
-74.241325
-110.565239
-88.595154
-64.453896
-135.647827
-87.777054
-109.333214
-94.786156
-99.868141
-63.377514
-98.296936
-86.259384
-59.491123
-60.315964
-61.404381
-166.897675
-77.812996
-55.782806
-81.400497
-54.723713
-49.141243
-128.998093
-60.852283
-79.640617
-159.089569
-68.574669
-122.619728
-73.312065
-62.891415
-69.893402
-88.082657
-93.039284
-109.366631
-155.064590
-57.794857
-70.052277
-145.300095
-67.353653
-58.508347
-147.507645
-73.003845
-70.980827
-142.699631
-38.330868
-115.634987
-120.706459
-54.720360
-102.457634
-60.452621
-103.312996
-98.162971
-72.420380
-56.801163
-59.830200
-64.784721
-149.016098
-72.657516
-136.042084
-63.383442
-77.950005
-29.125452
-159.411072
-83.861610
-58.545666
-49.864548
-84.282959
-56.941891
-58.630737
-63.789497
-56.134666
-70.613525
-60.527985
-63.065571
-66.110069
-115.700951
-61.402401
-91.179955
-41.208965
-96.594002
-76.210434
-169.458008
-62.886189
-43.613144
-76.221046
-134.501801
-50.867119
-75.638626
-66.391792
-68.255585
-60.542191
-72.039902
-148.832352
-154.296463
-143.496490
-65.015610
-39.719284
-69.273689
-99.624237
-162.803116
-80.051781
-84.704453
-73.454834
-88.438889
-63.446136
-149.379120
-58.165726
-127.511131
-71.276421
-70.410118
-148.990433
-46.913479
-74.401649
-65.012962
-65.285324
-156.087372
-83.210800
-49.568413
-133.267563
-49.204002
-63.208481
-66.607780
-59.500526
-67.563171
59.075348
42.514694
51.786228
65.307899
48.806904
98.470314
101.099548
-109.909813
-92.159927
-89.656181
-59.466370
-76.555954
-74.644852
-122.544327
-151.950470
-99.374535
-69.856346
-55.732571
-148.598282
-94.834381
-88.285301
-79.481781
-114.357346
-157.014053
-76.936157
-53.989059
-61.532078
-54.573685
-46.460247
-131.065033
-51.461693
-81.361725
-54.187950
-145.386337
-81.229141
-59.459232
-53.238750
-104.398888
-62.181320
-90.504074
-90.014488
-89.065002
-107.636208
-50.891888
-81.079025
-106.815491
-64.338524
-60.505554
-57.489281
-54.987274
-82.856026
-96.678596
-132.718948
-62.309284
-33.877583
-94.684227
-126.878189
-43.399464
-57.702290
-53.871803
-59.476021
-66.698730
-56.306213
-123.930168
-109.428146
-69.853569
-76.048988
-75.598526
-64.898857
-87.550507
-96.971825
-61.437939
-135.069595
-53.690533
-62.498398
-78.377251
-154.983932
-53.925816
-67.958328
-67.347046
-51.355297
-124.916313
-147.443375
-58.843353
-54.896469
-147.434677
-76.361275
-90.834274
-87.108635
-72.128342
-36.777538
-76.427162
-84.509071
-109.191841
-95.232513
-107.090271
-59.420593
-97.060226
-120.528679
-95.570465
-123.826050
-128.143539
48.127277
73.022820
52.201294
66.533745
-102.735153
-100.217697
-31.021713
-68.744080
-163.525894
-72.998917
-53.917442
-56.473995
-98.709953
-120.187469
-125.050652
-138.412796
-65.271446
-74.190720
-150.956711
-56.741989
-111.587708
-47.799110
-64.321640
-103.426132
-117.648758
-95.943237
-107.015854
-61.921864
-117.472496
-49.397614
-94.840408
-62.335903
-58.618790
-86.621460
-57.197010
-50.329136
-50.901081
-131.071625
-142.109756
-84.773369
-154.676086
-58.211861
-60.588242
-58.086323
-110.182709
-70.125237
-138.241455
-97.410728
-98.162712
-63.925159
-135.028030
-61.907383
-71.542007
-147.540680
-117.606865
-28.347296
-76.844337
-130.353500
-146.957169
-67.132751
-83.426704
-71.266037
-49.027943
-62.689411
-116.842361
-62.408916
-80.146103
-53.734566
-59.386600
-63.884438
-109.930161
-54.247047
-160.435806
-76.015564
-61.328129
-88.728325
-143.085571
-60.423874
-65.529678
-61.364330
-150.292267
-58.847664
-120.657501
-93.831497
-172.025497
-54.059856
-72.354004
-85.825172
-63.415016
-63.660282
-79.701088
-103.153221
-109.070885
-76.930107
-68.141655
-133.408035
-68.931534
-70.290619
-61.909103
70.914726
43.742779
63.723911
60.133667
-49.612179
-60.470818
-37.840450
61.048199
-92.167931
-136.034576
-89.011902
-110.743881
-115.979706
-109.823128
-34.130974
-143.583221
-135.067688
-68.966599
-62.290550
-90.906326
-104.307922
-151.203812
-79.557709
-67.593369
-66.827621
-84.463120
-91.355453
-70.558243
-63.541622
-57.301125
-54.707253
-63.418522
-79.279922
-79.126274
-54.055656
59.315102
68.836815
67.752342
83.135529
52.757019
61.701172
70.363495
71.174446
-150.185013
-65.045502
-95.020134
-115.858269
-104.640457
-58.488422
-96.334641
-97.226364
-104.401474
67.351974
66.700478
72.348457
-66.634117
-95.239578
-70.178566
-55.132561
-71.926872
-141.297821
-145.934738
-97.921181
-75.535522
-63.551914
-84.747398
-63.301384
-65.331787
-56.343830
-164.420624
-56.915916
-91.136131
-93.159630
-44.689663
-47.368774
-73.381607
-67.233589
-106.463478
-53.293552
-77.905663
-90.696259
-65.595306
-94.174675
-59.463940
-83.841797
-66.528648
-48.751698
-88.681679
-118.060867
-54.710609
-112.927223
-61.279484
-123.232628
-95.423729
-87.516373
-63.381229
-95.763130
-94.244507
-91.277794
-66.494278
-84.810593
-76.632790
-86.095871
-78.596268
-95.575668
-108.614799
-39.828098
-105.518112
-36.084370
-87.443138
-107.132172
-143.838531
-91.960007
-96.484253
-55.501358
77.674614
-86.451836
-25.118656
-160.960495
-148.413162
-98.503662
-111.004517
-64.181900
-74.270622
-119.104271
-64.979492
-131.777298
-50.312489
-71.579887
-139.914642
-139.837524
-77.042717
-65.869926
-61.220566
-33.971531
-61.339397
-61.663464
-91.736488
-77.957848
-81.079964
-64.904922
-61.473869
-46.860081
-69.654305
-92.778671
-164.140503
-74.568794
-56.886814
-63.637669
-52.508251
-61.614861
-79.507706
-89.488464
-62.756157
-100.819084
-85.704590
-165.558197
-120.336220
-51.573895
-56.058578
-73.237099
-78.941513
-83.841759
-69.561180
-59.468243
-71.380219
-29.642231
-51.183250
-118.010666
-57.612225
-64.146324
-83.473175
-100.226791
-50.091362
-60.601982
-109.782272
61.566166
55.520981
49.775066
64.473740
51.519184
62.378517
51.257591
58.308617
54.692028
57.321869
81.258026
-96.492043
-59.007832
-62.743420
-68.060600
-62.141632
-153.837402
-102.168190
-144.632080
-67.754120
-65.979507
-126.338791
-82.617210
-101.236702
-74.812355
-124.967468
-111.699608
-162.733337
-48.767311
-79.449875
-74.299789
-146.420471
-59.007252
-59.532417
-50.717766
-69.447311
-66.093185
-50.287922
-93.312508
-154.270462
-64.802002
-50.277134
-75.060555
-50.905033
-61.463299
-119.280365
-113.671577
-147.757050
-53.818718
-29.460800
-49.737194
-79.535355
-87.289024
-69.560188
-154.610947
-81.397385
-62.427605
-46.672447
-75.908661
-86.468430
-61.796326
-96.208740
-64.347633
-58.978695
-51.792965
-92.783508
-64.795525
-91.367882
-26.072758
-57.693607
-63.601734
-50.399654
-138.195786
-93.031776
-80.891876
-56.160175
-159.097870
-80.876282
-154.137161
-142.249466
161.165634
-66.169449
-85.734573
-78.094116
-52.180672
-87.454765
-142.614609
-54.132835
-91.177353
-67.882942
-57.394215
-57.162857
-98.271286
-75.109390
-58.200825
-67.135933
-92.912682
-95.579475
-115.398788
-47.586491
-156.327026
-106.223953
-101.975548
-55.529148
-73.709824
-50.326763
-116.510521
-71.569092
-69.409927
-65.542671
-71.184021
-89.856125
-53.120365
-58.040443
-109.195831
-151.828232
-118.869904
-81.057869
-42.718731
-58.183849
-51.616615
-83.634705
-107.234207
-85.018372
-77.939827
-67.867485
-101.928307
-68.273102
-66.712250
-107.676491
-58.315983
-93.740112
-50.847179
-52.674263
-64.357933
-89.492149
-144.851013
-158.092972
-45.838959
-140.197739
-63.938858
-59.392937
-64.505310
-63.857334
-97.205154
-151.426804
-55.674038
-54.072105
-108.788467
-13.525462
-77.894173
-63.378914
-88.111351
-90.279884
-72.606453
-62.859226
-143.559387
-35.003159
-40.476631
-149.816574
-40.642548
-89.075569
37.470844
49.163021
49.491642
87.309494
-97.377426
-78.325577
-74.764221
-51.032024
-77.070732
-65.502792
-45.225536
-75.894852
-35.712070
-72.375549
169.706238
-87.616219
-68.449539
-144.028061
-65.383362
-94.872025
-102.856522
-62.804146
-52.534100
-117.354691
-72.915047
-83.528336
-107.135658
-68.412552
-76.926971
-35.946033
-57.895844
-157.342880
-84.051285
-48.863289
-54.427528
-47.860481
-49.608292
-140.388443
-118.911949
-93.532959
-67.721077
-111.619225
-127.986481
-136.995880
-122.639290
-98.573753
-79.939865
-122.269447
-44.363106
-69.202164
-92.525085
-59.788448
-99.062981
-129.483871
-60.304031
-80.006439
-54.836529
-142.900192
-54.875134
-153.769699
-57.271713
-144.899689
-78.446602
-55.930107
-82.917824
-61.316929
-126.675140
-155.978867
-107.306725
-61.732491
-70.618187
-55.656609
-74.144333
-59.448029
-142.691910
-58.033821
-164.700027
-57.748528
-66.726418
-94.000099
-60.193798
-57.327927
-120.837570
-49.675785
-73.895065
-61.977394
-54.962299
-66.941376
-83.937782
-85.199219
-148.923203
-94.690994
-119.387535
-53.719353
-164.328888
-147.011154
-57.511658
-143.088242
-90.280792
-163.823822
-53.983967
-63.861782
-82.084198
-139.194839
-41.124184
-119.019402
-57.422478
-56.794636
-62.870426
-65.349617
-69.291473
-115.612885
-56.172699
-41.669273
-67.027008
-62.377956
-111.141769
-65.532898
-104.374878
-117.863297
-67.549362
-70.775215
-70.787407
-140.394089
-119.081665
-63.507149
-58.766071
-68.462151
-68.844147
-61.602352
-51.069496
-51.251232
-118.423180
-97.522049
-160.000336
-90.600258
-140.090652
-86.045021
-55.496712
-72.571930
-58.473671
-72.658897
-68.170326
-142.117813
-51.093460
-42.215042
-65.505142
-116.986488
-96.475624
-108.111938
-85.601845
-80.541435
-78.084221
-90.360497
-84.731491
-52.769081
-64.506508
-54.293919
-75.820427
-116.592606
-155.635986
-157.788940
-60.141384
-130.959061
-120.753723
-95.948235
-121.057472
-107.838463
-90.145470
-68.471581
-56.499588
-86.926498
-75.368805
-29.129536
-111.493263
-67.686440
-149.373611
-132.430130
-122.288017
-122.929932
-77.760376
-59.900585
-55.959507
-52.122318
-43.792294
-144.079605
-57.738060
-47.031254
-66.523964
-58.431309
-68.124359
-154.064163
-58.651070
-74.857285
-61.667301
72.857834
64.311508
60.493126
-62.477936
-145.382065
-44.769035
-136.623230
-83.569038
-79.757675
-75.396370
-125.602692
-60.310459
-62.721951
-150.785110
-71.061943
-113.592705
-108.416679
-63.674305
-54.611347
-100.298553
-40.857784
-79.328789
-67.736099
-77.464661
-144.605896
-70.829170
-74.463638
-48.722931
-65.175392
-120.766563
-73.945396
-36.715038
-135.492615
-68.598793
-54.496979
-39.334259
-56.970699
-158.039322
-139.850647
-59.260780
-58.825287
-73.655373
-86.573402
-118.364769
-128.443146
-130.809860
-107.565086
-92.852097
-132.903732
-79.074806
-143.610397
-77.556885
-78.252625
-85.583115
-138.929214
-107.516937
-85.492119
-50.760288
-109.335625
-61.066368
-69.079414
-148.157700
-97.332550
-94.533989
-99.077980
-47.404625
-60.716084
-65.436760
-71.523987
-68.023254
-59.126007
-74.436546
-67.290878
-91.206947
-61.910313
-83.251038
-80.723129
-59.490700
-37.971928
-139.570450
-69.539215
-68.622978
-83.468346
-73.705086
-109.391884
-124.624756
-117.265800
-111.717979
-58.714756
-124.734741
-151.136444
-142.583328
-60.898365
-81.116722
-133.459854
-73.842720
-60.405689
-66.002602
-57.668636
-76.804291
-79.510818
-58.230869
-174.443451
-142.225479
-51.089275
-66.730728
-62.018154
-63.706074
-158.587265
-144.177139
-92.932617
-61.025852
-62.293739
-64.366783
-38.087135
-72.934753
-143.479446
-94.335007
-103.109337
-129.847824
-117.701813
-109.629906
-110.879402
-111.727737
-86.436089
-154.209167
-82.003906
-98.585152
-100.797974
-65.279282
-72.820892
-108.186958
-71.754761
-142.627762
-156.794418
-105.996681
-77.140182
-58.805717
-49.457741
-125.557465
-164.857559
-62.330658
-126.639435
-59.084801
-58.711613
-52.880062
-75.791344
-63.058804
-145.418976
-142.927536
-85.413193
-113.140274
-37.818993
-82.737122
-58.304165
-168.798721
-67.958084
-80.965485
-75.427261
-127.806877
-59.987492
-100.441261
-121.908485
-108.706169
-87.599670
-100.459549
-61.788013
-59.746105
-149.538589
-89.636833
-162.624207
-41.803394
-123.701286
-46.198761
-56.866726
-65.328445
-74.757294
-70.514648
-67.598946
-157.212097
65.458687
68.233002
57.085266
72.122559
-91.773857
-149.258698
-113.910263
-63.696907
-63.235405
-61.913162
-95.004280
-57.093182
-60.906952
-157.210327
-70.157379
-62.727608
-103.718330
-153.285416
-62.153755
176.650208
-77.640221
-53.928913
-112.871475
-76.930450
-112.293243
-155.618652
-117.556183
-116.089867
-105.894104
-127.364868
-74.052841
-68.123596
-93.909813
-84.398422
-76.276100
-86.125351
-54.068260
-88.443207
-138.228333
-89.031548
-58.166283
-76.253349
-64.405823
-69.979485
-152.712143
-96.367783
-133.618896
-41.260883
-69.283195
-43.194775
-50.948132
-70.288200
-86.234833
-65.618431
-58.852859
-104.194237
-60.864716
-75.259514
-48.973961
-75.790977
-62.567509
-59.004879
-138.409348
-154.403152
-82.974037
-39.337364
-59.858566
-116.948517
-59.788418
-157.493347
-94.734116
-156.054138
-66.576385
-63.328533
-61.141514
-81.194206
-150.106155
-156.521805
-63.767231
-72.253563
-50.595421
-64.518059
-67.076714
-54.122360
-59.645660
-55.058239
-88.473267
-75.710548
-114.214401
-111.914291
-133.828629
-102.760895
-116.332359
-103.117455
-66.460976
-69.251762
-57.706047
-62.123322
-100.861336
-66.460304
-88.601570
-39.468487
-59.709778
-157.778946
-95.275589
-95.106644
-33.742188
-59.392849
-64.844170
-73.582924
-61.187557
-91.920494
-69.298462
-54.163963
-42.397980
-141.138458
-65.977280
-112.195457
-73.700043
-57.116989
-62.734108
-59.368164
-97.939705
-139.970444
-76.063469
-152.028091
-52.073273
-86.475876
-136.664734
-87.829376
-73.385750
-144.613708
-98.455124
-63.978802
-115.484993
-58.922897
-57.321384
-58.323711
-126.196648
-39.536266
-48.593586
-73.404800
-67.607880
-66.080399
-62.235657
-99.994919
-164.884567
-69.423912
-81.396317
-81.234283
-62.714077
-58.783813
-64.063454
-50.980637
-57.843788
-54.095818
-122.624565
-95.637413
-66.047264
-62.171043
-108.202400
-108.080315
-119.695183
-73.688759
-44.669231
-77.932632
-66.010071
-56.923115
-90.661217
-52.345112
-166.151901
-45.691975
-61.419880
-64.361336
-71.544930
-52.687874
-76.688194
-42.642372
-67.118446
-69.359726
-70.305428
-92.481331
-91.243568
-163.717255
-58.912338
-70.091866
-61.942490
-83.453606
-91.069809
-77.543732
-134.857269
-54.652943
-64.597046
-116.958435
-81.077339
-63.982647
179.112869
177.931900
-59.046833
-123.187958
-77.535904
-164.195786
-95.908089
-47.187382
-64.074440
-52.346741
-109.079956
-65.216362
-59.611286
-80.634392
-102.090775
-144.927673
-77.772072
-95.855469
-116.743622
-137.644806
-71.417236
-111.580658
-119.988983
-48.871666
-31.839167
-64.674309
-65.581558
-85.981003
-40.557499
-68.994255
-63.409798
-82.157913
-79.701843
-58.247536
-87.978485
-96.592438
-155.018600
-59.517139
-115.827698
-52.920242
-58.357777
-67.506866
-61.922218
-55.383503
-40.233604
-79.603729
-68.451645
-78.531807
-64.038239
-88.763985
-59.950459
-94.837914
-60.552368
-113.602669
-67.076424
-110.036423
-67.080894
-106.199898
-68.407211
-73.514267
-61.793564
-100.353409
-145.004227
-68.297905
-57.336514
-60.129852
-54.236553
-91.176468
-56.003708
-140.104645
-51.225800
-67.021591
-75.705261
-67.666000
-67.393005
-72.189804
-58.448917
-52.791092
-65.693481
-97.435089
-57.524651
-90.941971
-79.209305
-89.884277
-96.984406
-55.450665
-127.329201
-107.391991
-165.425171
-70.697983
-62.785309
-68.457237
-60.725201
-65.912666
-77.107826
-63.138298
-66.153984
-38.171299
-78.690231
-155.611847
75.142052
81.151947
-83.559586
-63.263702
-65.556145
-147.714874
-55.422203
-66.613640
-68.876060
-57.298325
-105.186577
-44.933723
-59.526482
-94.213295
-90.714317
-115.610809
-121.759018
-93.282692
-81.190399
-62.116863
-120.263916
-56.270481
-67.216759
-50.944691
-58.397976
-46.698624
-82.888824
-63.045074
-85.223701
-95.885818
-83.719818
154.340042
-78.931870
-140.350403
-43.266861
-162.637161
-130.221161
-57.087307
-134.741318
-67.346626
-156.543472
-155.059875
-166.641174
-89.761406
-117.180649
-95.161377
-62.932938
-37.898975
-53.881359
-68.283798
-154.567169
-56.574738
-61.771683
-67.418800
-63.333397
-66.559235
-118.940773
-60.428143
-97.924248
-114.378746
-58.892750
-61.356133
-139.401245
-60.200600
-54.539455
-105.474426
-95.300125
-61.634899
-61.459515
-64.781937
-108.797653
-80.267166
-126.628929
-75.035477
-72.815186
-92.752510
-120.829674
-94.623390
-65.323669
-54.839481
-102.733513
-75.073982
-94.694511
-70.870247
-107.202789
-62.433102
-76.165993
-101.701538
-101.962692
-59.722301
-91.272911
-96.847237
-94.695900
-63.977695
-94.228348
-67.842751
-76.091850
-94.911705
-117.154022
-66.091148
-162.101318
-115.124161
-57.727779
-47.951912
-49.549801
-53.474113
-100.430946
-72.009796
-20.129095
-74.445763
-54.107422
-66.313560
-72.103165
-54.699581
-110.394272
-75.464050
-71.588257
-57.257355
-84.264832
-72.488297
-56.870872
-64.715965
-152.862579
-153.121841
-76.172707
-113.851624
-60.647072
-129.357651
-114.196289
-118.567200
-61.959457
-157.568176
-57.294609
-143.064163
-143.791794
-62.811420
-83.027412
-42.554642
-82.921371
-64.647896
-62.170284
-158.985657
-75.978539
-129.317551
-103.325356
-53.669769
-57.576080
-149.357895
-74.367470
-64.615997
-65.466591
-64.928909
-90.835587
-51.056885
-70.014191
-52.193623
-101.670433
-93.921875
-149.746597
-106.278984
-97.399162
-69.153770
-72.775208
-102.989784
-61.942654
-52.358887
-113.297050
-102.975929
-61.132866
-59.255909
-99.204109
-73.969269
-144.025330
-38.152718
-70.833008
-98.673073
-66.563835
-80.198166
-145.208069
-144.157562
-122.547821
-70.844452
-66.147377
-147.282501
-65.108093
-69.903557
-107.716965
-151.560272
-66.546555
-62.835804
-88.654053
-64.382339
-92.724533
-75.709068
-51.567162
-103.472145
-57.298187
-61.487080
-85.023018
-50.587353
-176.137039
-80.437134
-65.556808
-54.384968
-68.626244
-75.377777
-61.115913
-61.630890
-157.333374
-108.085670
-62.269096
-156.833023
-99.122078
-75.856323
-48.532600
-77.694000
-125.138618
-59.362968
-70.110901
-79.004486
-71.812752
-140.842972
-105.570961
-67.933853
-61.674637
-25.483900
-166.431488
-56.807453
-96.439209
-95.081200
-57.919651
-70.894325
-91.221237
-74.277550
-61.169285
-63.432926
-63.883369
-69.280533
-143.784943
-96.685692
-146.934113
-88.565102
-61.600655
-138.074432
-102.098907
-65.890030
-75.871780
-75.656502
-135.516266
-51.435593
-48.661243
-58.246082
-92.570000
-34.745972
-68.287811
-62.668320
-56.197849
-138.982864
-64.909172
-56.211628
-163.391418
-141.474182
-151.624725
-88.112877
-162.777924
-74.250999
-68.195862
-51.925426
-151.729385
-101.531418
-123.842117
-72.194962
-62.320965
-64.479500
-152.989334
-40.400810
-156.231262
-78.769142
-114.323334
-85.138054
-114.087738
-46.563908
-87.484482
-50.834820
-155.059799
-85.020172
-70.912415
-74.539719
-60.723022
89.168961
89.366310
-72.078873
-56.142658
-56.633671
-149.677063
-157.912933
-73.795425
-100.458160
-81.944290
-54.778439
-98.147545
53.059784
58.816109
-26.461742
-48.701984
-60.302216
-126.969467
-60.872147
-82.318962
-68.110054
-72.843361
-82.701134
-130.987305
-87.369324
-92.986046
-101.379044
-88.561485
-81.377556
-95.949226
-107.978630
-123.316002
-78.379944
-91.539673
-64.674889
-61.905087
-78.987900
-60.270542
-38.893440
-64.856728
-51.358685
-62.602451
-88.215820
-159.517334
-69.371552
-68.467735
-62.927261
-41.153301
-69.964478
-53.235035
-154.105133
-37.760220
-71.953590
-100.128693
-105.366562
-75.909782
-112.777321
-117.979256
-153.498138
-72.354630
-66.150467
-84.062988
-62.175056
-59.584431
-128.400421
-64.111946
-161.244980
-55.959949
-87.360939
-146.178040
-77.284698
-122.496826
-133.472626
-39.096340
-65.354416
-166.916428
-110.658974
-95.180283
-114.655617
-107.351044
-129.978622
-112.947365
-53.658798
-54.484383
-90.782791
-44.953941
-65.486847
-77.475342
-84.677597
-58.265881
-59.378368
-123.641907
-55.636932
-38.952999
-61.742393
-55.116623
-59.689388
-63.458015
-25.958975
-57.323212
-56.545769
-67.522484
-131.470444
-109.968407
-153.686935
-79.376701
-63.850395
-76.323639
-55.573467
-91.937569
-59.654480
-53.709290
-85.238609
-65.974960
-138.679062
-63.412373
-67.857414
-54.019039
-155.752563
-47.325989
-64.104141
-123.553719
-39.515804
-70.698158
-135.026672
-93.863907
-119.677132
-70.449059
-144.274994
-99.846809
-90.064095
-169.110779
-69.836533
-61.257595
-149.134033
-44.145405
-123.392197
-121.811661
-119.493294
-61.768730
-145.605545
-89.206902
-117.059792
-62.412830
-114.395065
-60.510445
-46.605572
-107.214615
-87.193886
-112.285553
-108.007156
-124.915504
-104.400665
-107.448235
-87.229218
-60.245667
-68.686325
-95.806526
-135.872833
-86.651993
-64.149139
-118.240623
-61.903873
-64.368782
-82.862411
-66.492126
-119.833244
-63.422089
-33.342438
-88.907784
-118.044197
-101.107780
-76.517563
-102.883408
-145.087006
-67.884209
-73.423767
-165.767731
-31.703598
-25.908911
-76.241234
-54.571438
-144.679901
-62.977798
-70.747345
-110.296494
-44.656998
-114.035797
-49.921005
-62.157253
-65.936867
-93.378075
-58.996902
-58.775749
-45.641304
-71.957169
-61.557949
-131.637863
-67.884384
-67.646210
-101.503716
-158.149750
-66.149399
-154.625183
-70.510139
-117.267731
-51.185089
-111.947166
-65.319031
-86.741486
-64.341721
-141.815887
-85.280579
-60.426949
-76.160439
-64.295395
-88.645493
-105.480019
-159.758865
-132.734695
-152.996399
-77.034996
-100.820198
-62.970509
-67.739792
-65.566872
-147.263718
-144.563522
-63.314457
-89.163971
-56.811493
-54.905273
-151.596375
-69.077507
-114.200958
-90.178909
-72.001274
-76.239487
-111.179306
-61.513191
-53.785847
-28.572119
-64.821922
-146.390762
-81.206459
-57.500202
-65.456215
-145.947357
-68.056969
-108.078583
-39.819962
-45.344009
-55.074940
77.168266
38.315929
27.802210
39.081909
54.730442
74.688400
66.342979
47.366077
50.801579
53.409897
66.417923
70.856323
61.103100
28.779577
34.861683
82.957603
49.313931
60.387241
60.768940
74.448814
86.902481
68.613686
20.766268
-79.476913
-90.481018
-149.542572
-59.954491
-113.097366
-142.803467
-94.289551
-105.689224
-93.456505
-79.290810
-139.459473
-92.423943
-62.347698
-66.238342
-123.844437
-62.522858
-54.085976
-84.360428
-65.911232
-13.366921
-167.692902
-49.827583
-124.194427
-70.256660
-90.722229
-76.701340
-64.793579
-68.038010
-73.324570
-39.383820
-50.864349
-63.133717
-61.728809
-105.161369
-72.753517
-99.055099
-148.777664
-72.238945
-110.323578
-115.951050
-108.238449
-59.535435
-74.171448
-65.618492
-81.510880
-37.727627
-67.399452
-54.433353
-148.569473
-49.024891
-58.992977
-110.447052
-156.766037
-162.651779
-66.033531
-87.150452
-102.026833
-172.344818
-59.110844
-60.274490
-98.545647
-93.824326
-58.186146
-55.066536
-58.620613
-137.818207
-47.634045
-73.345993
-71.140060
-72.144501
-70.910591
-136.621643
-81.255157
-49.004589
-81.157150
-91.824379
-134.624573
-83.771080
-69.316460
-48.117775
-55.397766
-91.884087
-89.177345
-65.628235
-137.116211
-74.981186
-63.551949
-122.960648
-78.449677
-60.033096
-70.634064
-107.292885
-82.858299
-67.694221
-92.793282
-49.445087
-58.713135
-85.563629
-144.532089
-108.696327
-124.261269
-114.077721
-64.739594
-93.382935
-61.530788
-80.413551
-62.748795
-151.148987
-70.958870
-81.091049
-62.092979
-75.583984
-55.263779
-157.529160
-63.029797
-164.454636
-60.451950
-66.537407
-56.377758
-118.492027
-54.425858
-137.986374
-108.348625
-63.224270
-85.559265
-63.848030
-122.142815
-101.210403
-65.897079
-78.110123
-72.107582
-59.305984
-154.251724
-75.304077
-60.771011
-90.102821
-80.160912
-68.319023
-57.082577
-119.265297
-107.035980
-88.049911
-140.275681
-100.223106
-136.662094
-96.828285
-138.827866
-98.088440
-64.840355
-105.312958
-136.414719
-113.954491
-84.711388
-57.994629
-93.085258
-60.551224
-134.038361
-82.013435
-71.612442
-88.041588
-87.870949
-38.076576
-56.582344
-58.041252
-147.654037
-77.082710
-56.143490
-81.285141
-45.317497
-80.277321
-149.023575
-62.187885
-92.185425
-64.268288
-65.246620
-102.967743
-79.603775
-71.369217
-54.283783
-55.208855
-143.397171
-139.271545
-87.938095
-129.042496
-105.613579
-59.418297
-58.787388
-105.236618
-37.915501
-74.262573
-57.772942
-55.568050
-142.871704
-59.641262
-67.566116
-143.532578
-94.689583
-80.216400
-101.628975
-158.079041
-97.012993
-91.761604
-126.425621
-115.950447
-55.186699
-63.308605
-67.106758
-59.958477
-132.972870
-68.201370
-65.230934
-68.894508
-75.389496
-88.903061
-68.843887
-34.797825
-57.435776
-69.649742
-66.996689
-62.186710
-144.125351
-62.342056
-58.068340
75.889565
-100.221931
-95.887474
-74.794510
-104.007561
-83.883354
-155.033875
-125.981750
-84.048958
-64.518227
-103.570038
-68.971619
-63.345970
-94.920120
-106.916092
-104.470596
-129.934494
-159.281601
-57.970577
-128.366608
-62.912109
-105.762550
-52.016422
-140.662048
-54.173893
-69.583954
-41.770897
-67.278595
-95.907822
-167.825394
-72.022842
-64.794716
-127.895706
-101.433662
-176.084976
-59.433338
-65.927849
-29.898438
-154.839035
-91.745407
-34.313961
-81.204155
-73.296051
-60.030762
-49.672184
-110.472130
-15.789988
-52.154011
-88.775940
-57.880085
-93.269524
-69.644653
-136.718231
-54.292484
-60.244095
-76.890877
-107.234985
-142.278549
-83.398338
-105.482117
-81.108055
-61.818172
-58.714428
-56.415134
-60.337879
-150.775223
-57.769115
-66.887108
-66.286972
-62.371708
-66.085732
-146.651169
-55.847485
-57.848934
-135.711502
-59.122250
-88.027412
-63.431377
-41.966442
-66.318123
-84.235634
-149.724716
-77.106735
-65.022591
-49.733982
-59.489162
-62.099033
-36.391125
-35.510201
-83.235474
-100.019821
-65.488068
-89.197929
-61.714390
-86.268066
-89.693138
-52.671684
-70.551003
-98.533821
-56.507828
-81.470993
-77.343361
-76.228447
-92.385902
-65.850441
-61.005074
-156.163818
-57.831646
-65.561142
-76.072632
-95.999359
-102.009621
-127.954926
-70.733994
-107.619568
-77.420738
-95.876495
-121.144859
-107.534859
-93.689461
-100.884193
-116.262657
-96.193771
-60.312096
-61.745945
-69.012299
-69.203789
-76.722687
-67.162109
-52.204216
-126.406387
-66.375946
-75.503136
-152.493484
-87.302734
-61.944561
-170.126251
-151.686066
-79.748413
-52.446404
-55.796951
-63.595753
-79.499977
-159.275192
-144.891479
-54.730053
-101.220108
-84.570976
-58.528748
-95.564972
-75.557587
-89.924965
-73.279350
-98.904190
-110.196175
-85.747574
-117.023331
-66.205841
-52.820694
-117.723656
-73.369247
-61.722649
-51.490292
-52.846733
-53.249287
-55.852581
-52.932270
-95.380402
-77.432793
-148.657471
-48.856735
-75.486473
-61.817783
-38.874748
-137.159058
-49.107609
-88.545006
-54.397900
-53.841354
-136.154861
-85.332520
-48.722740
-54.305920
-80.011986
-59.823444
-102.484482
-49.319248
-77.541473
-57.359474
-131.143539
-101.645096
-51.157436
-157.492783
-65.408295
-127.716843
-136.299957
-69.205437
-124.104500
-63.475124
-63.661758
-54.237766
-61.558758
-74.428085
-27.312113
-141.088043
-96.455139
-44.935936
43.128956
81.973991
37.657082
-149.290359
-47.856728
-101.580658
-50.059692
-161.594849
-27.081879
-58.894135
-68.076355
-56.107281
-38.510975
-76.022324
-134.555511
-139.001755
-57.372692
-137.189102
-58.722153
-124.887421
-145.213943
-43.380531
-57.061062
-71.981499
-56.122360
-71.663940
-29.869738
-80.416100
-125.636444
-80.266708
-46.869419
-120.096931
-47.015945
-85.630211
-65.143517
-137.714752
-154.401581
-62.706741
-76.713989
-56.529884
-66.361366
-54.622887
-56.429626
-44.105278
-69.284355
-53.302021
-133.118378
-57.020241
-83.079712
-58.178570
-68.576897
-101.491425
-59.322937
-53.048695
-120.462563
-64.386848
-54.967777
-68.162277
-118.701492
-103.683479
-85.988335
-57.610756
-43.163315
-78.515137
-90.264786
-129.616943
-99.677902
-54.866341
-64.595528
-60.746864
-49.460464
-58.615765
-48.570625
-110.424294
-90.260559
-67.288940
-52.682423
-72.065544
-63.862362
-36.219460
-76.585434
-68.283539
-118.663452
-94.224762
-70.673378
-68.942421
-124.811676
-97.479904
-149.468323
-90.177101
-168.674606
-68.963539
-58.035664
-51.410030
-59.857338
-112.550163
-58.284092
-58.805569
-122.233498
-35.269402
-89.521156
-84.684898
-73.015411
-132.027542
-71.339554
-68.160233
-97.832001
-55.061928
-104.794373
-58.412853
-62.295242
-150.893723
-95.101379
171.663620
-96.352158
-166.640259
-127.976357
-57.366756
-42.474895
-102.469391
-148.440811
-63.240082
-57.643364
-49.116997
-67.409500
-86.108681
-73.761543
-65.796371
-50.229595
-161.759857
-54.730858
-110.033768
-131.307953
-136.653412
-102.161957
-116.467010
-98.561394
-85.210258
-59.385773
-59.457375
-139.273941
-164.099487
-128.617325
-102.245438
-73.075615
-100.254189
-159.912857
-60.409290
-68.226753
-148.077927
-137.502197
-40.638283
-56.631405
-118.344704
-96.406425
-156.759827
-65.634285
178.744614
-84.664963
-71.009132
-72.676147
-75.781586
-58.774048
-70.766594
-53.032524
-67.339500
-111.576370
-149.838516
-94.807068
-116.431793
-88.779442
-81.596001
-77.075966
-60.213764
-127.646873
-111.927483
-96.035553
-102.226387
-84.661263
-62.326004
-109.982994
-64.653862
-102.861214
-113.637711
-72.864105
-125.571884
-93.552315
-99.086502
-64.885315
-80.586746
-83.169220
-104.908562
-147.871841
-44.208530
-62.890591
-141.830368
-114.229996
-63.256836
-78.966507
-128.129974
-139.694275
-53.954121
-53.991245
-77.150696
-150.093109
-98.051292
-63.133633
-63.367966
-61.859280
-77.583405
-57.460522
-86.557121
-125.777786
-81.183075
-57.644886
-107.386787
-112.848671
-67.453812
-79.719765
-82.658699
-62.999428
-83.184601
-56.975723
-76.553566
-52.639400
-54.586029
-88.723343
-55.568138
-76.636436
-74.899521
-68.798416
-61.296341
-45.189373
-61.621895
-55.515553
-130.368225
-65.844284
-151.301102
-81.874702
-46.025631
-60.251808
-74.604530
-60.939491
-65.197647
-61.073048
-48.953472
-53.572861
-67.897522
-83.811249
-68.669571
-72.275711
-69.236069
-105.425537
-73.780273
-51.172035
-55.449387
-136.314941
-69.598274
-62.103123
-37.205887
-75.603828
-62.017159
-66.277542
-162.240417
-146.152023
-163.882156
-65.130234
-66.698898
-90.191589
-150.915100
-59.758495
-154.118118
-157.982162
-79.539276
-93.245010
-146.363617
-73.222191
-63.170803
-64.781418
-108.186943
-54.163834
72.704590
82.316734
61.155884
51.113815
59.189548
82.017799
51.937740
48.701550
34.318249
72.258865
62.955898
68.398819
43.285908
77.112556
-62.311893
-116.625008
-79.464981
-106.072662
-67.052711
-126.478516
-65.890831
-58.319336
-60.112709
-25.402239
-70.265579
-56.993767
-39.186665
-29.930622
-64.415253
-59.267899
-68.090805
-91.128418
-108.354210
-62.532661
-64.851105
-92.933128
-97.865234
-57.365952
-34.687069
-57.719383
-65.233093
-95.198326
-105.571114
-147.182205
-53.287292
-87.705177
-84.227875
-113.156319
-111.473885
-56.775360
-88.304512
-146.792099
-95.067719
-62.591904
-80.052147
-75.579742
-63.220295
-53.680454
-131.668579
-63.630150
-64.335541
-94.407524
-147.987335
-154.635971
-56.277248
-85.350746
-79.582634
-134.958420
-65.380989
-114.295067
-81.464828
-102.970284
-99.182922
-95.430862
-107.612411
-73.922981
-106.473877
-62.473522
-147.209473
-138.018982
-68.981964
-176.410614
-139.317596
-64.861862
-141.575439
-93.215691
-145.726746
-86.655907
-47.351734
-53.704407
-60.564541
-65.678123
-147.566879
-36.378178
-143.784256
-123.941292
-61.111572
-145.616150
-32.467762
-106.750725
-64.737701
-74.284744
-48.685375
-45.464493
-60.248699
-76.573143
-58.347141
-56.566578
-77.070786
-61.762043
-59.052910
-65.739632
-147.407684
61.634708
58.613441
-84.509155
-57.266365
-90.333473
-54.680183
-163.475098
-118.339630
-45.917030
-64.524429
-76.537964
-143.168411
-87.784492
-97.218254
-154.070404
-56.014042
-65.731964
-60.418770
-106.017563
-125.003708
-153.832428
-94.612289
-169.882812
-131.416077
-121.926300
-59.785141
-63.101635
-109.538681
-52.394691
-100.408546
-130.915024
-76.988533
-70.818451
-78.835381
-67.345985
-99.798897
-127.336876
-96.879601
-77.637993
-96.683716
-89.845772
-55.620228
-74.074501
-58.979534
-67.092896
-142.242203
-95.727554
-54.657597
-64.396126
-61.754826
-58.223755
-100.703796
-83.645775
-123.449280
-69.662659
-66.764778
-84.213142
-148.390213
-61.297489
-36.651890
-61.629982
-113.810814
-56.353024
-23.196714
-74.552887
-63.764893
-63.170181
-67.048454
-76.159149
-154.180832
-78.316711
-163.629654
-106.023781
-66.880249
-106.352341
-59.774693
-50.484348
-60.935932
-125.506180
-51.496891
-160.745468
-54.054214
-54.025482
-133.969147
-69.506119
-66.761139
-106.894447
-93.960167
-91.963249
-70.045876
-56.746159
-60.437737
-98.671120
-46.596909
-59.674095
-60.128899
-83.097954
-70.605072
-123.772942
-129.817566
-70.657539
-143.230576
-111.928337
-50.846363
-74.656792
-128.550690
-80.062401
158.304428
-54.199104
-54.037037
-66.633720
-61.914314
-64.511375
-52.700554
-73.530144
-87.543976
-74.524147
-66.415825
-23.397545
-36.214203
-64.474060
-38.998531
-64.845978
-104.607544
-60.929737
-54.235909
-74.782928
-109.661247
-43.017395
-101.286888
-83.810730
-48.092983
-65.495399
-56.976517
-51.566296
-125.869919
50.753002
-95.606178
-70.964760
-78.521912
-64.765091
-62.033146
-118.407112
-98.610413
-69.733879
-46.748497
-83.385216
-97.151291
-96.867409
-64.416710
-134.411087
-78.015778
-51.246410
-57.541676
-61.852100
-81.946526
-124.039017
-170.796890
-71.195412
-66.219894
-46.160908
-146.189651
-98.889893
-66.948608
-93.963409
-64.821747
-64.873009
-75.509071
-94.764191
-38.508152
-75.688660
-142.750916
-61.132404
-73.258018
-118.908508
-75.866325
-58.259010
-54.198582
-57.516720
-66.775398
-156.516098
-63.896553
-48.384007
-107.883621
-100.320610
-158.530762
-93.002388
-85.103439
-55.209457
-89.362946
-83.316887
-67.881844
-83.213631
-57.614704
-68.792473
-60.088749
-66.059715
-55.546513
-92.696152
-67.840553
-76.196541
-56.294060
-129.024643
-59.217346
-60.935951
-119.739410
-74.630478
-75.529030
-62.128956
-62.613365
-157.599869
-68.920631
-145.066422
-145.530182
-101.975853
-60.711937
-56.403332
-59.947666
-151.876709
-73.431480
-139.716431
-141.716690
-57.799721
-71.983482
-140.493591
-52.961796
-135.828979
-105.737991
-124.354187
-64.656456
-116.732185
-67.730949
156.251221
-59.513626
-105.693169
-125.094856
-124.643593
-65.928680
-66.250107
-164.172012
-62.327045
57.884510
58.556370
42.065254
57.235283
-104.711594
-78.688202
-88.350777
-148.718002
-55.367886
-54.369831
-45.276608
-123.515579
-63.906216
-93.940727
-122.418526
-53.067932
-91.148727
-132.876480
-58.181141
-88.610519
-41.011593
-57.685131
-79.435356
-81.852570
-57.448063
-61.553875
-54.176849
-70.662086
-168.154205
-110.173981
-108.118607
-72.895210
-73.446014
-61.213833
-70.878296
-60.648960
-55.254227
-54.383007
-16.617142
-64.928902
-128.150955
-96.116669
-60.594143
-154.276779
-72.236893
-155.222534
-73.635666
-114.244331
-60.449028
-60.010571
-47.928474
-67.307083
-56.796825
-150.121140
-31.414883
-68.027588
-73.296692
-118.272804
-100.756874
-63.817753
-94.787712
-57.911728
-113.953850
-135.208954
-63.573978
-68.314423
-57.569695
-46.269348
-73.093285
-56.905041
-74.088516
-39.111996
-172.278122
-83.756226
-110.024307
-112.526505
-136.303360
-69.406586
-69.709259
-27.639385
-120.763336
-56.510117
-95.299583
-59.029217
-54.023018
-60.848637
-162.489395
-88.092186
-72.692650
-75.189293
-57.447529
-64.003387
-35.242310
-59.924656
-108.610588
-57.228928
-59.291687
-52.017307
-99.246094
-91.169746
-109.646484
-39.212765
-67.014542
-146.015747
-57.403816
-150.920349
-93.947014
-113.193855
-90.378738
-71.728600
-62.319721
-119.461670
-70.907974
-118.906227
-59.445374
-61.048950
-118.183029
-58.246189
-142.816895
-55.219288
-61.667671
-102.386292
-85.081596
-93.219833
-123.915413
-96.907143
-72.491837
-133.150726
-30.517809
-58.195168
-60.529541
-56.719086
-90.217010
-65.521751
-46.922451
-65.802704
-53.966461
-77.968391
-64.314941
-158.944534
-78.676903
-164.683197
-73.927658
-67.290535
-62.866364
-74.470886
-106.461823
-95.492874
-93.743477
-62.733616
-93.765610
-111.258926
-72.990372
-165.101883
-93.945000
-71.047852
-90.778534
-87.073341
-122.607872
-70.089439
-58.092278
-89.207207
-91.352776
-59.351635
-70.444122
-129.867981
-59.633675
-116.012764
-23.762896
-51.263695
-68.242233
-56.498207
-136.241577
-88.340111
-74.902275
-97.685226
-166.175018
-160.665909
-106.328796
-66.561432
-63.471668
-51.459152
-78.202789
-114.243355
-67.673180
-126.291733
-120.388023
-65.342010
-153.445023
-103.788696
-72.120781
-118.190407
-125.596870
-149.677231
-57.902817
-138.461258
-66.832283
-114.849190
-157.527542
-79.175697
-111.101822
-60.922523
-74.770340
-60.429153
-62.500874
-48.349506
85.092140
-108.464577
-59.161156
-59.607624
-118.132408
-55.264439
-122.252335
-116.416962
-52.294033
-101.574623
-100.072685
-79.426468
-102.599876
-97.898903
-60.595005
-48.736435
-63.506725
-64.758102
-56.640244
-101.672775
-99.134773
-59.719818
-108.393684
-124.330826
-95.116310
-112.059837
-121.085258
-81.544075
-95.773994
-131.424286
-81.383026
-65.963959
-117.146767
-66.149330
-69.581688
-160.645660
-42.815750
-82.392845
-118.557419
-126.934235
-52.049492
-86.828171
-92.592392
-88.488548
-85.419762
-108.805481
-164.482483
-62.835197
-89.574379
-59.177910
-131.226364
-52.796352
-179.833298
-67.068581
-60.133308
-49.172348
-47.419052
-64.534065
-46.175491
-72.972107
-39.802551
-66.581512
-55.430893
-61.223831
-113.955338
-72.842834
-60.363926
-88.495613
-68.067551
-83.993851
-85.556145
-66.696632
-81.117188
-52.928093
-69.992752
-126.878082
-80.692703
-69.822357
-62.088493
-54.574181
-73.884064
-78.722595
-87.426773
-99.895096
-74.312828
-152.011841
-119.491615
-45.463943
-68.086899
-99.406250
-63.247269
-108.834770
-94.872322
-87.098999
-114.956612
-56.447247
-70.322060
-159.441788
-65.512901
-129.009583
-75.042534
-69.553879
63.194950
77.903435
68.387115
-56.150963
-69.097954
-59.599579
-77.394882
-64.558067
-64.703087
-62.443710
-144.270096
-59.161449
-118.064400
-144.515945
-120.623238
-121.705139
-79.487961
-51.931656
-61.512993
-111.271416
-116.808151
-22.191715
-63.622211
-79.123550
-42.438255
-61.213367
-70.621941
-158.353714
-76.558830
-139.705200
-67.195114
-68.663467
-98.907776
-93.587646
-112.247528
-152.950760
-64.581841
-86.571335
-151.346527
-84.566734
-78.668289
-59.733971
-66.557320
-62.943031
-134.785507
-76.292946
-111.082237
-62.140728
-54.093079
-69.190331
-34.552769
-75.470482
-88.695694
-108.712585
-173.165497
-127.913811
-68.301796
-118.573921
-101.136566
-69.149513
-96.360741
-121.961655
-70.288719
-61.621990
-52.007088
-121.737923
-67.105766
-122.756210
-127.809349
-123.451645
-60.169640
-50.933105
-79.232193
-59.596397
-63.260654
-66.489624
-71.726959
-80.228638
-70.637451
-65.934746
-66.809998
-149.329514
-78.775803
-71.840652
-55.813427
-53.636192
-125.184204
-93.207367
-54.456886
-154.979843
-103.059944
-61.506535
-127.105125
-80.157837
-62.983372
-132.789474
-76.580208
-95.869469
-67.539062
-61.686794
-33.392372
-61.677139
-125.811218
-62.623077
-63.581532
-127.059669
-67.670326
-85.599152
-101.957069
-47.708565
-69.090134
-59.475391
-62.771881
-77.791687
-65.579002
-60.492237
-48.971287
-67.195641
-140.238251
-152.358475
-76.591263
-74.751823
-133.541443
-118.578308
-79.516846
-97.993233
-156.814209
-105.654404
-85.386330
-98.757019
-61.613686
-85.504219
-56.688938
-58.613171
-58.631065
-117.559036
-120.250336
-156.089691
-53.111126
-72.547035
-57.547489
-143.263977
-94.334000
-136.717224
-147.914917
-80.780563
-65.435921
-106.490555
-47.318470
-149.569046
-98.050667
-63.396091
-55.576977
-63.374557
-109.112610
-65.688866
-66.321205
-90.804398
-126.425117
-99.524399
-55.670433
-70.097290
-79.215179
-135.443237
-78.959549
-66.360291
-66.879044
-148.139771
-111.011917
-69.269135
-155.340958
-58.529163
-155.156433
-57.601658
-90.563675
-63.668713
-88.268257
-51.106319
-142.294739
-126.790596
-68.993851
-68.818069
-55.551811
-70.366501
-66.353012
-59.619003
-36.004673
-66.199532
-59.086365
-59.014690
-60.335205
-75.229820
-124.063248
-56.275871
-62.830906
-107.709740
-106.677017
-108.139603
-50.090073
-129.100098
-150.636017
-103.934967
-74.461906
-103.550529
-124.422028
-57.792721
-59.975143
-110.010292
-64.655739
-55.746342
-107.227806
-75.468590
-90.351906
-104.460594
-81.653107
-171.315643
-118.216049
-75.653275
-70.271507
-80.357132
53.822704
86.314613
51.482464
54.522209
-125.737343
-154.476242
-39.825123
-134.952713
-90.900116
-64.957626
-85.265442
-144.278534
-132.869125
-60.754948
-93.899216
-70.505287
-179.077179
-116.193092
-59.479359
-50.788013
-133.671280
-132.506073
-137.417816
-141.146317
-60.247578
-65.674904
-95.038185
-156.716614
-65.817184
-67.271881
-58.368309
-100.076775
-107.366631
-67.138199
-65.292412
-64.026695
-68.728256
55.001816
87.134567
72.388573
43.878979
49.292583
85.595520
-69.351143
-84.648918
-58.287853
-94.882500
-113.488373
-93.897118
-63.604240
-43.935890
-60.552322
-66.160362
-54.512280
-57.656349
-61.252018
-62.908485
-122.329704
-52.889530
-110.890228
-84.431122
-54.529705
-55.249535
-60.356289
-169.028687
-86.700333
-72.301613
-165.699722
-150.882675
-54.316174
-150.669235
-91.595375
-59.701763
-52.051392
-38.254734
-118.862823
-85.824898
-78.544594
-160.368942
-60.653622
-62.425892
-47.314556
-80.374382
-153.422150
-95.427277
-83.529144
-69.398232
-116.681519
-103.019363
-115.711784
-104.478088
-57.249454
-52.436558
-54.533978
-100.284569
-100.080093
-93.229027
-81.717323
-140.776230
-108.941437
-89.165024
-104.260086
-57.168289
-138.973434
-138.173721
-107.707047
-157.221512
-55.000038
-81.150726
-120.560837
-110.137665
-128.973221
-48.812458
-58.001896
-69.040848
-126.838806
-147.084244
-100.999474
-40.554462
-60.698467
-160.657837
-64.536057
-172.680435
-109.037369
-143.033829
-117.524246
-142.139282
-64.989273
-150.709259
-100.803604
-78.017410
-69.280075
-81.494690
-120.183029
-63.658848
-63.026791
-48.296257
-73.717514
-159.171341
-157.726593
-69.592018
-151.756653
-56.452515
-52.841869
-62.737164
-69.946396
-56.557491
-58.506229
-63.347351
-80.201088
-80.241982
-76.450180
-154.128906
-142.804611
-50.195446
-80.961082
-152.933807
-61.617039
-74.079353
-70.696655
-68.057053
-59.597420
-102.579224
-73.999374
-53.736855
-57.393803
-50.285061
-48.521961
-144.759064
-74.856094
-100.826775
-75.520233
-100.523415
-80.990349
-58.444130
-43.903820
-62.789196
-78.837440
-93.352142
-65.205223
-87.734604
-61.578442
-74.306686
-140.873795
-63.543110
-64.265190
-73.636642
-57.707924
-142.611069
-61.303513
-58.559021
-89.114578
-55.621376
-105.685120
-87.179092
-123.900635
-55.955643
-107.856987
-151.556610
-97.047714
-68.690262
-57.403030
-157.241486
-48.968555
-159.813507
-65.162987
-62.335213
-142.193832
-106.448357
-44.449142
-69.923836
-66.422554
-62.254036
-48.478298
-78.689751
-100.002945
-71.155609
-90.600006
-112.125214
-169.274017
-53.603893
-64.112656
-131.898575
-61.583427
-42.626263
-75.321884
-58.296707
-77.511475
-52.717201
-71.382118
-81.999802
-70.435966
-104.966331
-152.242218
-79.861481
-68.219162
-79.935173
-61.054909
-146.633896
-130.919312
-109.844040
-56.988609
-164.353241
-63.665241
-67.433983
-55.900837
-69.930740
-60.740337
-75.443985
-142.135895
-96.299400
-57.358948
-60.568386
-78.984550
-94.133209
-51.453987
-96.117363
-153.567734
-71.723824
-64.335175
-90.698631
-65.703331
-114.096069
-115.959885
-131.089645
-76.047119
-54.434170
-100.647346
-126.364037
-72.125137
-89.605789
-59.019745
-100.985733
-56.102684
-70.548965
-67.509743
-95.858971
-69.704727
-129.217834
-149.371490
-106.731209
-77.421745
-54.888313
-94.062843
-47.032707
-69.213486
-64.674110
-152.903534
-114.014252
-114.674347
-88.119019
-159.301559
-78.143738
-61.053219
-52.285435
-57.772511
-109.307358
-68.097153
-47.339333
-96.780403
-74.811264
-76.129745
-71.339371
-143.286102
-55.234604
-60.300125
-62.637245
-72.657257
-127.798172
-117.570496
-113.586601
-112.665237
-52.318138
-147.762589
-109.311539
-65.871719
-126.699799
-69.782440
-81.452545
-93.863258
-62.986992
174.804825
-81.540504
-95.014343
-138.728424
-90.679344
-91.269608
-82.344849
-47.700279
-147.050659
-61.560841
-67.454613
-84.255692
-39.980968
-109.441437
-59.675659
-73.846825
-139.715134
-122.131317
-66.034843
-56.323689
-105.438156
-60.064407
-81.026230
-154.721100
-60.883854
-32.335831
-81.191986
-79.721382
-151.993927
-138.451538
-72.296089
-52.833530
-70.705017
-69.141273
-149.644165
-53.439816
-54.640030
-99.988319
-79.784286
-85.268311
-149.786118
-72.715637
-48.814194
-68.507301
-48.561596
-44.351189
-77.385994
-60.507290
-61.899910
-72.368355
-74.630112
-137.304932
-70.934898
-65.662659
-65.728279
-66.731140
-124.185150
-36.675781
-89.279930
-57.995010
-56.349445
-107.075569
-143.107697
-58.370533
-131.803253
-64.821617
-81.247475
-49.092205
-61.742680
-53.165073
-68.167549
-104.081596
0.000000
-58.864437
-59.083168
-55.317307
-56.892273
-161.637680
-63.209976
-127.109161
-97.050674
-101.030464
-87.330315
-53.948616
-113.220490
-138.764435
-105.463799
-125.696144
-112.167480
-140.816788
-63.417072
-115.195808
-110.486244
-95.945763
-59.036804
-73.906494
-106.916527
-93.692879
-85.694542
-109.024139
-109.940659
-80.959175
-113.600487
-66.542122
-88.518951
-68.329727
-68.081970
-64.069908
-81.175949
-53.149483
-60.085484
-91.939323
-103.060684
-108.805794
-120.405762
-86.860992
-80.421455
-125.720993
-117.832863
-112.227150
-87.902924
-63.022945
-172.041763
-147.530350
-162.601730
-99.139259
-150.765213
-87.916000
-69.046021
-57.682964
-85.176445
-110.295441
-112.941338
-101.293938
-114.329140
-95.687592
-99.987541
-82.127449
-63.442169
-85.275772
-63.378414
-150.409637
-50.198826
-98.852097
-153.059769
-72.425201
-148.621582
-68.745926
-65.409195
-65.790512
-46.834511
-75.990318
-43.090202
-60.698612
-81.530334
-106.891258
-104.613396
-71.884529
-97.417404
-124.668365
-112.097176
-94.111626
-117.119942
-99.958252
-73.745483
-130.624802
-65.753601
-81.564552
-114.102959
-78.958748
-87.588127
-85.775826
-74.981621
-166.834717
-61.506001
-146.770081
-69.989761
-155.129089
-149.632874
-61.978409
-57.527512
-141.650330
-53.633518
-59.065941
-63.389553
-126.650253
-151.050232
-135.694839
-58.410408
-61.726738
-64.199348
-77.962830
-80.519196
-129.783936
-36.861820
-162.221909
-69.532135
-147.967209
-73.622086
-111.365303
-62.606194
-48.888371
-136.538223
-76.918037
-46.838516
-56.380188
-147.765854
-89.616173
-48.075897
-69.443352
-150.052887
-50.346313
-50.955959
-80.077110
-33.552498
-61.914043
-75.330208
-61.761349
-157.739716
-51.575768
-60.422611
-149.233261
-134.062531
-114.161827
-61.124615
-160.193954
-59.901508
-93.890915
-63.713531
-100.210968
-80.654396
-101.050224
-149.260941
-78.472984
166.408157
-55.615993
-57.251148
-59.988884
-46.234875
-63.923233
-53.620369
-69.579079
-68.026222
-59.887821
-69.398247
-81.742508
-76.084679
-132.852936
-143.341919
-67.669189
-87.402252
-131.758133
-124.059303
-143.756958
-139.178177
-56.196739
-127.158913
-66.231354
-130.154404
-68.526436
-66.527275
-158.749207
-68.171616
-71.211426
-76.385048
-95.753281
-34.059742
-94.161606
-53.815273
-91.935295
-71.820038
-52.869434
-47.508686
-79.597656
-61.965370
-115.326797
-65.628334
-112.738930
-51.546822
-105.117905
-130.456970
-137.311554
-62.158207
-99.166008
-152.100372
-66.777443
-64.335144
-112.483734
-55.830563
-68.380432
-54.672794
-143.370773
-63.744102
-126.886177
-81.936356
-53.947636
-133.646072
-136.097809
-84.622681
-39.001118
-117.086128
-56.219891
-117.296509
-59.741993
-112.162338
-161.225998
-99.769318
-85.482437
-69.946617
-84.594322
-94.052315
-61.113674
-61.532810
-148.224518
-124.727310
-97.249763
-61.562569
-52.211544
-39.123165
-63.541054
-71.367851
-79.367088
-146.679199
-154.123047
-80.043907
-56.398930
-69.701408
-70.615395
-151.635620
-67.575439
-70.985199
-76.322968
-66.890205
-82.616791
-44.797318
-99.762054
-78.262352
-48.715645
-59.173061
-70.122406
-153.529633
-156.510849
-79.244957
-75.046272
-80.936150
-63.337051
-59.270321
-61.951958
-69.123734
-58.403374
-132.575378
-114.979561
-123.286629
-77.910835
-70.360634
-89.373024
-124.674156
-65.096001
-87.967476
-120.143074
-137.961472
-55.990574
-30.457031
-81.231316
68.668266
47.540134
82.389198
74.400307
77.366653
32.798393
-48.785183
-70.437004
-87.119995
-65.650726
-120.391968
-53.317352
-66.026398
-63.528049
-57.353252
-56.908298
-57.670090
-83.609390
-71.487572
-82.068138
-130.267044
-38.472191
-67.943634
-51.941494
-115.432266
-57.724758
-94.775627
-68.011688
-61.885170
-95.901550
-88.672333
-141.722137
-131.730484
-143.345917
-93.649330
-58.990223
-93.691483
-44.894981
-110.395981
-57.664448
-90.887436
-100.124901
-51.040600
-70.190651
-73.017372
-132.313248
-75.232376
-154.641190
-113.910400
-74.209915
-141.109390
-74.824913
-86.286476
-146.094971
-130.402054
-52.355171
-42.901451
-123.419899
-63.170498
-104.533089
-174.145676
-94.849312
-57.219906
-122.516182
-69.815163
-84.827408
-62.438965
-58.506474
-149.852768
-146.810379
-55.252495
-47.429760
-65.223358
-65.890083
-66.775490
-130.146164
-29.636866
-64.379730
-65.092773
-88.409225
-76.408943
-91.342918
-94.845177
-61.059731
-87.382652
-132.608826
-58.299255
-67.879166
-81.358147
-75.114326
-79.714401
-89.723389
-73.460670
-57.773140
-65.608635
-62.186691
-56.077354
-64.526596
-70.617386
-70.861473
-60.277119
-67.224190
-128.670853
-110.632050
-65.519867
-140.871841
-158.003677
-60.733109
-71.278618
-58.185455
-103.001427
-146.581268
-55.380222
-62.300705
-89.373756
-46.523739
-61.491608
-86.710518
-63.055454
-74.908508
-65.373154
-63.342243
-99.271133
-163.603653
-59.322758
-84.468575
-125.879425
-97.612221
-56.234959
-53.541546
-73.158249
-96.025291
-67.706818
-111.998291
-60.278191
-60.929520
-72.407883
-50.412560
-63.875694
-61.794418
-49.559578
-72.257156
-78.537643
-82.721672
-95.599678
-75.161240
-154.965714
-101.704712
-165.102539
-77.641747
-69.394699
-68.125603
-69.239403
-92.179680
-96.553970
-122.769707
-126.065941
-70.160370
-56.637314
-57.105167
-134.815277
-69.041992
-60.001469
-82.049789
-71.654854
-56.660961
-67.126526
-52.131992
-125.888412
-89.255089
-49.805866
-57.042591
-49.408985
-63.715416
-68.526726
-82.021240
-155.405350
-55.211788
-83.501518
-53.716827
-94.344704
-72.941727
-51.857582
-119.073059
-62.393353
-60.351925
-91.099228
-64.077087
-89.566772
-95.982521
-62.097084
-119.028786
-103.873703
-121.213394
-117.429947
-97.745140
-59.421844
-100.740517
-101.270088
-87.245621
-62.741962
-94.937836
-60.162460
-54.468433
-77.712746
-65.430809
-86.240425
-62.108299
-64.146233
-28.450420
-121.177689
-66.381058
-38.325367
-64.421921
-77.669701
-57.609959
-70.920898
-56.213440
-36.379414
-57.624786
-44.953228
-154.194656
-92.729843
-59.479927
-67.515129
-148.064575
-81.355133
-115.110931
-63.568996
-71.382210
-79.281296
-54.162903
-75.118256
-28.493753
-60.373447
-40.475311
-67.104675
-138.434738
-89.807549
-76.299187
-69.152229
-120.661079
-78.546783
-128.553497
-89.380554
-124.057510
-144.240479
-62.131058
-67.653740
-67.956352
-52.113937
-64.902870
-55.983669
-71.492508
-56.823772
-30.942108
-155.218475
-55.209892
-123.700455
-107.807281
-108.004761
-60.066032
-66.257095
-133.827057
-56.511791
-64.943634
-70.576828
-149.102798
-77.415787
-52.960732
-76.151817
-89.382019
-149.534775
-64.710266
-175.499878
-114.183380
-122.414742
-56.259758
-137.752701
-39.378498
-66.873199
-80.878510
-54.699368
-74.049652
-42.934216
-55.474010
-155.593536
-49.391846
-37.612770
-67.381821
-132.197052
-80.313004
-57.394218
-153.203690
-70.337669
-107.674774
-114.600716
-52.755108
-40.655117
-85.455849
-66.984055
-60.663265
-55.066360
-46.159607
-104.396782
-108.328636
-97.048393
-96.829361
-86.117744
-101.003807
-104.545212
-96.779831
-112.926308
-58.992271
-109.636864
-113.849564
-144.829605
-165.407532
-68.248268
-111.514946
-79.345497
-116.813644
-57.843128
-110.690605
-95.117073
-93.816628
-127.160728
-88.152702
-129.442734
-89.804741
-70.813332
-81.845703
-60.772041
-116.589928
-55.256382
-79.545815
-53.768513
-120.968735
-61.024334
-78.826637
-51.388741
-64.979744
-65.094551
-56.058083
-60.609154
-67.181412
-35.216839
-102.044762
-155.658447
-76.263313
-56.773121
-162.573837
-105.333046
-69.429192
-58.777660
-49.833466
-57.726200
-113.170525
-87.804413
-81.439690
-78.818588
-108.695602
-69.542458
-108.876801
-131.263794
-118.769768
-90.190712
-104.790276
-107.703598
-51.923054
-115.758614
-107.237465
-55.498028
-48.411755
-59.272125
-147.004242
-64.890594
-85.634285
-132.042618
-65.663086
-137.678513
-76.779068
-70.099991
-67.209900
-87.147728
-154.558716
-74.549072
-78.012375
-64.426315
-74.358147
-64.156204
-85.179947
-119.913010
-93.378120
-75.255905
-53.545418
-75.076782
-86.681274
-61.271057
-118.949364
-87.595055
-167.233994
-109.490021
-42.401207
-86.812981
-68.381683
-150.269974
-66.653488
-133.335236
-62.524956
-131.090500
-83.477547
-155.982590
-54.499573
-53.869659
-50.225624
-75.214462
-156.559753
-50.989170
-76.891983
-82.578949
-91.789726
-65.638672
-64.692993
-79.218330
-64.537025
-72.178917
-129.932175
-118.729729
-114.482964
-33.813828
-66.961884
-89.254036
-150.663391
-52.088810
-139.584473
-54.266788
-74.079460
-66.863670
-64.369797
-66.869614
-77.155556
-122.666008
-61.204353
-84.029694
-76.112411
-46.897266
-119.155365
-45.571476
-51.974228
-59.347847
-54.263268
-40.989914
-50.410873
-145.119705
-67.042892
-59.670006
-65.046539
-65.936035
-55.773460
-47.318508
-66.345657
-80.511742
-59.053783
-102.685577
-77.344788
-92.561348
-48.198460
-109.761612
-56.333313
-121.660309
-90.469986
-163.936417
-86.827179
-136.850906
-110.406029
-83.687950
-63.631733
-126.973152
-69.689537
-84.986435
-113.039787
-65.402565
-173.929916
-149.299164
-70.742775
-65.584808
-57.768883
-74.360962
-138.398361
-62.942307
-135.382278
-63.375565
-60.849209
-156.386444
-64.322044
-66.905357
-37.802406
-82.455147
-139.126205
-131.202347
-72.915245
-45.164883
-32.198368
-35.883163
-135.995911
-121.327133
-72.330925
-105.754570
-80.795059
-106.934547
-114.750175
-113.975204
-139.005234
-52.501335
-68.959358
-114.005608
-64.991318
-71.128448
-136.076019
-141.640625
-88.352829
-37.012112
-77.381393
