# Supplementary material for: Comment on 'Valid molecular dynamics simulations of human hemoglobin require a surprisingly large box size'
Source: eLife. 2019 Jun 20;8:e44718. doi: 10.7554/eLife.44718 (PMC6586461; doi:10.7554/eLife.44718)
Supplement: Figure 3—source data 1. — The zip archive contains a README file describing which source files correspond to the different panels. [file elife-44718-fig3-data1.zip › figure3/panel_B/box3/phi8.dat]

-136.550842
-127.969337
-64.108948
-74.041122
-122.839554
-114.684631
-107.378944
-59.709202
-76.855751
-59.221077
-110.659157
-67.133369
-67.122421
-86.577812
-66.406052
-59.383930
-48.201103
-68.103020
-106.632271
-85.224586
-76.296173
-89.765633
-57.812847
-53.705006
-79.529793
-67.973877
-82.210396
-84.524437
-95.130699
-56.946205
-62.632683
-72.917923
-132.863190
-119.938499
-101.060913
-77.332520
-57.631378
-74.215332
-34.970806
-83.218750
-60.662197
-54.786644
-80.834846
-146.507004
-62.582275
-34.856182
-60.673058
-31.837273
-65.624123
-60.188778
-60.856770
-51.417461
-74.053879
-72.615250
-133.072220
-81.669792
-64.514313
-152.049652
-93.853394
-147.376831
-167.583862
-38.582130
-55.169521
-126.436852
-76.324089
-64.204102
-86.776711
-120.218887
-22.642290
-124.665863
-67.954453
-135.065430
-56.557400
-142.250122
-88.376862
-63.576942
-69.627426
-84.065948
-140.048950
-64.744476
-68.091164
-141.211578
-127.549927
-135.654572
-51.323505
-106.680199
-46.164055
-83.461685
-61.854115
-62.051487
-166.443008
-147.833405
-69.866028
-156.376053
-59.409119
-63.136871
-51.810287
-76.928154
-77.457458
-59.521488
-63.627983
-60.294941
-80.163193
-85.886452
-49.470127
-139.592209
-60.370235
-68.186752
-156.282913
-53.017570
-55.136490
-76.705284
-58.671532
-84.122025
-111.218018
-91.217888
-67.107414
-142.883072
-50.334801
-132.199585
-69.507629
-127.417267
-49.592705
-66.152771
-142.398773
-68.416840
-100.606110
-55.465950
-156.895615
-62.819786
-113.553978
-72.957710
-74.239525
-71.244263
-121.203110
-58.301624
-101.239128
-112.129677
-65.047142
-136.921707
-87.607353
-50.901417
-62.242966
-129.431412
-128.636383
-142.777878
-94.200401
-84.885956
-107.927109
-116.453461
-63.082989
-85.557335
-126.517761
-71.973709
-93.403221
-51.506451
-113.039185
-65.824837
-55.176960
-58.033710
-71.699799
-80.631073
-32.959465
-56.202412
-61.917603
-92.197571
-65.731514
-101.444168
-61.131947
-107.849541
-85.036201
-133.430573
-96.004379
-142.900848
-97.319901
-83.572639
-58.900276
-37.105427
-129.778290
-60.613132
-106.517166
-71.399437
-115.227364
-81.300163
-111.031067
-140.105698
-124.532158
-64.707741
-83.563095
-52.425949
-73.884048
-88.517242
-103.308556
-61.708118
-99.774643
-123.955002
-158.635208
-54.945568
-68.375641
-66.868324
-76.097191
-70.617722
-127.289574
-171.458359
-77.040199
-48.419827
-72.670258
77.467979
-116.989471
-50.961697
-46.635590
-104.991302
-147.170883
-59.680565
-129.045578
-73.857048
-72.761620
-56.469501
-69.588661
-51.277241
-61.685738
-54.305489
-75.348839
-74.039734
-59.612564
-78.096382
-33.671310
-64.775124
-107.015907
-65.159035
-118.779221
-69.239708
-89.147484
-78.986382
-54.589382
53.652157
54.577477
-53.114536
-154.160797
-67.799706
-152.802811
-147.237808
-117.716805
-63.199402
-61.810696
-154.541153
-53.238342
-92.433846
-101.157593
-103.972641
-91.630630
-57.518959
-65.163086
-64.731377
-60.137825
-37.623314
-117.979546
-60.138100
36.095394
68.253677
47.794682
52.146664
47.365269
64.490379
55.822315
57.785973
84.066711
77.341232
61.801182
47.848255
75.201256
33.187561
53.270897
70.478050
50.688282
73.100060
59.070053
53.899761
55.142464
47.434258
48.608440
59.529945
63.022659
67.443474
43.450172
37.583591
67.634880
47.420452
53.415051
73.125603
-66.005035
-73.437416
-129.572052
-54.807144
85.131004
-107.238953
-29.750851
-62.943413
-70.370720
-79.193855
-60.356453
-153.846252
-67.127541
-51.092724
-104.424339
-74.435905
-57.339981
-74.526024
-65.365273
-64.029732
-97.610474
-94.036682
-60.182800
-67.847656
-80.952515
-67.497253
-42.395271
-71.568298
-39.122829
-65.928337
-67.173958
-58.533039
-62.490532
-33.941765
-52.806454
-48.558300
-77.126305
-131.425552
-108.103516
-77.483711
-69.867775
-74.675034
-50.065987
-129.624130
-111.154373
-63.891647
-109.685303
-52.495319
-56.650349
-77.434952
-63.237930
-96.212624
-150.115372
-64.796341
-82.799080
-120.115021
-106.505455
-79.501755
-145.762650
-48.025414
-172.490143
-59.978134
-66.283997
-44.636269
-121.156921
-65.748558
-63.825623
-149.841263
-69.513206
-175.942352
-69.042908
-112.817986
-88.440811
-54.113819
-137.148392
-52.388695
-63.902988
-101.120941
-141.856293
-66.907906
-158.615387
-67.136299
-59.989902
-136.439713
-81.631058
-55.751564
-47.468365
-45.868484
-67.137817
-68.963051
-70.586555
-64.889488
-151.738525
-72.768883
-63.505306
-74.004311
-57.177158
-67.356537
-62.268620
-57.762611
-104.887741
-73.185104
-63.646362
-31.750666
-139.172379
-53.470364
-52.500744
-67.934814
-64.480034
-66.556686
-102.277054
-98.588585
-62.718987
-59.938423
-60.192883
-35.644745
-104.239388
-70.199722
-98.342506
-71.137886
-116.362198
-56.646294
-102.957664
-77.056541
-64.922935
-139.100677
-114.946136
-145.296249
-66.646156
-63.848045
-88.378426
-58.907673
-91.560074
-64.648476
-66.162079
-68.705986
-110.622452
-107.898987
-56.878563
-134.109985
-93.412689
-93.167610
-163.397598
-69.251450
-72.661476
-50.370571
-142.514893
-58.977036
-69.230827
-117.276817
-57.262459
-102.151329
-57.802856
-102.931931
-54.880436
-131.932999
-65.262283
-52.876324
-62.259350
-51.083042
-67.000435
-61.924095
-72.005203
-134.220261
-133.273407
-59.179749
-153.665833
-59.445099
-73.897957
-91.285225
-82.227959
-112.545883
-111.500465
-47.634911
-67.652931
-43.349892
-69.032585
-133.614044
-65.241318
-69.453484
-43.150009
-64.770950
-71.205315
-90.270828
-84.080765
-56.137592
-74.497444
-75.012352
-82.094704
-62.148651
-99.151863
-48.139309
-115.329704
-64.218269
-78.410660
-106.730865
-73.807518
-54.683414
-62.087269
-86.026634
-113.159248
-69.905823
-91.458076
-106.541298
-71.252838
-54.753811
-162.849152
-42.878864
-93.598328
-94.664238
-29.519201
-108.475899
-58.636154
-82.095085
-56.595451
-96.994919
-43.115097
-65.074104
-58.712311
-121.323837
-99.142769
-56.530910
-96.566841
-57.214916
-53.445332
-82.015533
-68.047256
-123.764740
-95.916931
-52.975475
-55.274483
-68.256416
-113.574883
-142.150467
-101.679283
-74.329750
-65.908089
-94.259171
-70.401924
-61.845146
-137.097565
-55.438313
-57.746754
-58.013542
-143.714813
-69.808144
-51.868885
-124.961884
-92.501396
-96.606728
-95.308044
-59.123508
-64.889702
-90.946648
-66.456512
-68.965477
-98.731155
-120.442535
-55.809284
-128.647400
-62.442181
-64.603302
-106.213631
-49.809895
-77.483414
-68.033478
-58.513939
-130.417587
-52.020763
-76.655655
-121.884117
-89.402390
-123.017685
-114.569008
-72.515656
-118.139656
-88.976608
-152.398117
-41.077213
-80.880058
-108.260986
-83.524208
-131.743896
-55.818069
-68.520172
-101.842346
-53.389545
-83.627586
-57.389603
-86.379051
-58.744240
-105.917183
-64.986794
-63.107502
-58.027973
-127.429710
-82.507660
-81.097008
-152.830307
-103.058823
-65.750084
-78.263458
-66.285416
-58.060390
-58.469975
-55.049374
-146.578903
-82.456703
-58.748768
-54.794743
-80.389290
-58.401031
-84.734772
174.165543
-82.440681
-76.235870
-58.264038
-61.019962
-149.896301
-57.962868
-57.982830
-109.785957
-134.443649
-139.176102
-60.572376
-117.096458
-92.611664
-74.846832
-97.100365
-98.021996
-113.191536
-104.608551
-112.073662
-135.458069
-135.903961
-151.965942
-165.834808
95.210945
-161.954056
-96.636948
-73.890205
-58.575180
-57.488319
-50.834408
-22.830317
-66.196251
-60.712921
-66.080681
-121.921875
-65.451790
-79.714272
-56.255844
-83.748299
-72.322960
-120.421829
-125.338417
-89.761711
-52.895844
-55.384842
-92.108711
-129.281326
-117.337891
-103.875671
-57.858692
-110.893242
-62.321827
-66.206642
-113.069756
-158.515778
-78.290512
-66.627327
-65.470474
-147.589233
-67.991592
-48.897343
-130.247574
-158.998688
-84.613892
-125.737381
-67.815948
-149.324844
-31.488266
-67.379745
-71.810196
-92.770638
-45.492855
-141.173279
-106.330223
-58.514412
-39.961369
-116.331459
-100.722733
-100.291023
-94.726044
-64.724274
-115.802925
-108.262314
-53.456093
-93.951523
-139.429367
-104.815590
-81.341118
-147.024216
-54.457001
-63.667446
-104.655014
-69.000328
-90.532150
-91.713600
-69.883766
-151.035599
-104.356598
-142.224182
-78.556320
-95.551643
-119.540161
-61.322926
-64.550652
-153.972733
-175.203629
-59.176495
-100.484589
-82.572395
-94.743439
-61.334953
-51.285480
-48.385494
-72.328339
-78.164421
-62.911129
-97.684967
-82.615433
-94.865692
-68.935158
-77.094872
-76.173073
-57.461285
-76.049026
-43.560177
-36.881283
-80.123123
-62.656387
-57.915070
-57.253700
-80.269943
-58.089081
-130.716064
-87.344299
-116.963501
-28.690594
-71.330322
-73.822090
-70.825027
-57.089592
-26.938437
-106.908028
-31.786291
-52.615871
-59.431713
-161.245041
-59.456322
-63.474216
-110.112289
-63.085804
-79.352135
-75.295044
-106.093178
-39.290123
-59.893829
-58.315434
-59.814629
-58.290661
-69.329735
-165.330429
-73.591377
-54.673347
-62.678635
-130.730484
-91.312271
-61.787003
-162.173645
-96.560226
-60.161247
-70.245331
-120.360115
-69.326515
-121.742241
-146.570160
-57.816681
-125.074524
-151.358215
-34.855900
-132.781662
-59.848362
-66.590149
-62.496082
-75.420990
-160.479233
-118.164658
-137.962814
-49.993679
-145.465805
-56.271877
-104.837257
-96.562576
-60.638138
-77.380394
-77.823364
-86.764168
-111.030899
-79.300713
-161.643188
-76.318848
-79.623741
-110.812157
-75.115784
-75.695755
-112.524284
-103.771248
-71.777344
-104.687675
-58.208714
-53.944683
-71.165802
-156.836456
-59.811234
-71.418022
-142.485611
-119.318504
-90.183594
-74.825211
-62.952526
-53.684650
-124.633759
-52.914757
-71.843697
-78.362923
-77.381943
-82.738297
-73.305550
-98.082756
-140.350266
-96.608284
-146.842850
-73.253548
-123.845123
-79.448715
-101.591400
-83.578934
-164.391495
-60.388390
-51.318554
-27.127090
-128.490479
-135.683029
-85.904465
-62.157272
-32.382809
-120.376450
-109.740974
-47.633247
-59.190109
-75.986496
-114.648979
-27.008377
-61.036465
-55.086769
-65.685120
-54.639713
-60.030407
-70.110504
-66.473076
-81.907143
-114.081909
-66.888573
-61.323185
-168.804947
-139.324982
-109.958557
-63.532608
-72.589104
-66.461464
-155.195328
-50.944126
-54.329758
-149.144058
-155.771301
-64.436577
-51.214848
-67.144363
-135.075928
-132.128632
-63.239815
-71.611176
-62.814270
-69.360039
-57.042149
-113.100891
-137.861755
-63.843277
-113.575600
-112.641510
-57.664032
-102.333862
-101.691673
-93.809807
-108.642296
-100.852516
-75.284904
-56.424362
-139.213257
-56.220375
-63.728722
-110.886459
-99.194084
-119.077515
-123.496559
-125.969566
-143.547668
-70.308403
-56.100830
-67.270515
-124.906860
-73.057983
-79.776932
-77.384171
-54.857521
-77.393196
-116.417603
-92.237823
-70.606117
-139.057312
-56.652916
-68.463890
-69.372528
-122.269722
-39.209419
-70.313980
-87.971794
-73.976639
-115.015572
-62.411144
-65.442261
-110.112984
-121.724007
-80.685013
-49.959789
-106.841309
-139.428635
-63.961548
-69.137794
-147.379608
-59.235310
-147.550995
-126.142113
-86.986382
-38.650425
-52.212791
-62.973438
-108.998070
-95.148178
-54.166965
-94.499252
-94.243301
-85.256546
-131.997803
-98.604652
-93.354286
-59.612438
-120.568771
-122.277931
-148.839966
-55.987946
-59.559818
-63.769455
-72.805336
-62.210670
-113.867805
-65.247902
-79.561028
-44.583397
-148.436722
-133.028976
-157.899658
-123.389381
-75.829018
-71.894402
-58.565460
-66.132607
-49.378273
-81.875175
-58.879944
-61.912151
-73.660332
-67.281738
-121.373138
-43.279427
-60.798981
-67.245773
-49.099789
-152.038437
-63.521198
-127.546288
-80.532761
-49.663815
94.274666
79.149651
-57.693020
-64.004837
-135.738892
-74.540466
-129.549103
-95.741821
-147.861771
-160.617233
-44.925838
-144.761612
-58.746166
-85.831467
-35.715942
-58.903904
-131.476471
78.502502
71.234406
-54.041264
-56.698219
-66.362648
-71.957588
-136.346237
-62.936127
-107.992569
-65.857674
-93.392921
-120.685638
-74.325218
-105.898079
-64.261421
-41.639927
-76.635605
-127.136002
-119.032845
-90.869179
-148.328262
-107.811447
-105.241409
-96.225204
-86.710800
-82.073402
-105.804443
-77.531090
-79.241096
-34.122494
-59.687489
-157.019547
-76.293633
-149.152664
-48.174004
-65.035286
-90.427734
-96.347595
-58.033382
-67.636581
-98.308990
-57.162788
-107.508705
-76.255463
-114.358932
-97.525620
-118.172935
-154.084427
-156.368683
-75.666916
-95.594414
-65.429901
-68.910301
-135.761322
-109.660751
-95.867714
-61.669147
-102.125336
-63.990311
-73.183746
-83.439079
-123.583397
-135.939560
-70.143913
-69.415001
-52.877819
-57.422291
-147.517746
-35.454773
-71.840431
-70.640862
-66.964951
-69.720299
-88.519196
-68.310608
-90.776604
-133.519623
-117.238373
-96.778267
-86.100456
-69.221611
-123.355270
-61.880459
-85.526436
-62.250313
-75.379730
-61.364315
165.514130
-69.283600
-97.162140
-51.476807
-62.984188
-75.329056
-70.098557
-144.516663
42.172176
76.708305
67.183189
72.635086
58.834339
-53.835567
-75.587883
-82.867958
-59.986488
-75.362068
-63.291649
-124.782753
-143.052002
-64.993942
-158.181641
-85.029114
-143.575272
-112.748573
-118.595970
-68.538795
-169.571823
-96.340904
-112.646729
-147.000458
-55.999191
-58.203167
-103.383141
-71.215240
-55.280151
-57.301105
-76.018501
-72.622902
-59.377453
-92.823242
-108.913795
-120.561134
-142.571747
-107.081100
-58.669674
-72.691841
-64.163025
-57.866322
-70.137665
-149.910950
-158.858017
-62.634670
-63.741871
-74.433472
-61.389137
-65.894356
-63.189247
-57.222599
-65.486877
-86.086029
-67.839447
-60.909801
-52.043716
-56.912846
-81.754944
-62.664631
-74.540680
-35.524197
-160.178589
-129.635788
-68.610229
-52.770386
-79.704132
-54.443474
-122.573746
-53.136921
-111.112190
-54.144379
-64.813492
-55.725487
-155.102524
-47.224449
-63.034229
-60.477673
-54.363503
-58.652920
-41.772823
-64.711098
-56.670773
-120.248970
-60.616219
-66.854210
-77.158836
-148.411728
-63.376476
-53.930363
-83.099243
-61.286369
-92.026215
-58.578541
-64.362648
-172.095993
-82.850624
-147.946884
-59.453426
-141.137466
-100.131897
-111.156235
-112.900490
-78.562248
-150.298553
-130.010376
-70.096741
-82.647324
-81.892517
-48.205399
-58.088577
-102.143150
-77.803558
-56.996918
-80.189163
-120.317970
-60.594360
-100.496269
-103.220932
-141.577759
-138.729172
-55.440948
-62.884102
-68.645012
165.001785
-102.850517
-67.657257
-60.530910
-63.880196
-156.615494
-74.885864
-68.798546
-67.298157
-155.548035
-64.640556
-68.565361
-108.593857
-74.147987
-144.787079
-137.204697
-60.290596
-72.181564
-64.867477
-78.562057
-57.170506
-153.476837
-78.013206
-90.989098
-66.475250
-63.686005
-55.233112
-65.039581
-106.142349
-69.766045
-38.591160
-153.523560
-81.378326
-64.529190
-53.120174
172.329269
-59.537678
-59.148472
-95.911331
-150.021271
-112.717529
-140.024628
-112.420410
-145.617325
-71.731300
-75.550415
-71.011467
-116.508759
-154.863266
-64.292824
-65.868546
-56.806545
-72.956497
-39.742550
-154.794098
-67.523438
-69.073730
-51.038750
-149.151398
-73.851311
-42.128494
-56.775707
-132.020264
-124.592018
-57.214275
-55.176441
-82.628319
-42.162556
-130.564743
-98.949303
-86.004181
-65.957298
-128.678375
-53.873043
-37.091713
-62.636082
-88.953400
-49.085468
-71.023262
-94.540489
-127.775551
-58.232761
-135.863358
-96.564270
162.462082
-121.916550
-116.408058
-53.951462
-91.626015
-95.526947
-99.704605
-133.808746
-93.563850
-57.787987
-56.078819
-36.619919
-139.193817
-80.746513
-141.861252
-62.638268
-84.249733
-89.902184
-113.005447
-75.929321
-61.602661
-90.562843
-137.701065
-31.792580
-147.657700
-108.273972
-88.292664
-65.166794
-66.320419
-128.420151
-56.583450
-43.662945
-73.323692
-64.967987
-84.756409
-43.020443
-73.557228
-138.149231
-119.934494
-56.712425
-86.845451
-69.894234
-32.658234
-83.111130
-80.362564
-62.869198
-98.233452
-80.718803
-72.358818
-75.861313
-68.538666
-118.769768
-125.743637
-54.987713
-68.927017
-75.719246
-165.989761
-65.191437
-58.520813
-85.773941
-143.109497
-59.100273
-71.607780
-65.913597
-162.696472
-40.981304
-64.222847
-64.956093
-123.815407
-55.259041
-96.893097
-104.981537
-111.660034
-148.025894
-54.922928
-129.049332
-138.666016
-55.720165
-101.423370
-74.995705
-64.210373
-81.282021
-158.843842
-98.349724
-72.858536
-160.127502
-77.060104
-78.397743
-23.135147
-101.850616
-85.617058
-88.679047
-84.116890
-95.888748
-71.361450
-74.808502
-45.724091
60.748100
89.255333
58.975471
85.806931
47.402481
47.856579
42.279697
58.813786
66.219612
39.115005
69.083855
45.990498
71.658211
68.625481
88.246880
82.658768
49.741058
60.695312
51.583302
70.980576
61.449795
98.452011
58.344410
52.748905
35.059212
48.872021
63.034447
-50.859093
-72.402313
-103.532211
-44.716850
-118.618141
-65.019501
-137.147919
-92.436134
-54.860905
-73.440292
-52.537224
-149.060120
-151.462067
-88.053932
-72.845169
-74.971092
-74.486404
-83.755959
-155.243301
-51.805798
-70.031754
-150.153824
-157.495880
-55.235271
-158.337311
-109.785187
-94.658524
-153.580185
-146.065887
-57.029930
-64.362183
-120.590149
-72.044685
-62.863235
-93.545174
-88.952103
-155.163071
-162.633270
-60.402992
-71.901520
-72.465996
-62.701637
-39.363026
173.600204
45.637951
58.011162
37.410492
-28.481846
-63.246597
-58.443943
-107.469994
-100.213524
-57.487759
-92.392128
-63.783405
-153.716904
-65.303268
-134.126678
-76.955627
-33.017876
-152.047211
-110.322388
-76.247200
-63.122391
-65.687538
-172.494385
-91.850075
-86.533630
-107.516632
58.917419
66.948158
96.088959
61.743515
60.342205
24.854622
-111.696739
-72.338409
-50.138611
-59.652370
-122.752823
-67.014046
-88.349152
-83.388573
-69.119514
-77.751312
-83.820808
-48.465359
-32.250511
-60.601166
-92.627342
62.497471
76.225349
74.223625
53.999035
96.983261
36.652718
52.383175
85.531639
81.339966
68.671165
-63.586613
-91.368973
-62.168930
-58.700836
-66.762299
-35.957077
-111.793129
-128.963547
-165.812698
-41.644413
-74.644798
-94.152115
-139.748428
-44.026566
-78.973869
-73.482666
-106.435425
-54.803787
-75.920486
-102.134850
-68.004021
-69.544495
-84.381706
-126.719238
-64.979942
-58.217129
-71.875366
-69.733444
-54.767555
-67.536240
-126.606453
-39.660294
-85.033073
-97.179153
-95.405106
-134.047379
-59.156052
-71.386162
-60.238548
-77.555809
-121.948074
-68.829910
-154.842255
-57.758167
-61.108913
-104.624626
-59.111343
-92.373055
-106.874687
-114.439804
-41.183674
-52.869583
-80.568436
-79.914368
-71.289574
-50.326389
-64.361282
-131.610397
-134.457855
82.441429
80.400948
53.865993
51.982903
85.852257
47.522202
62.624760
59.424881
-57.154270
-71.599411
-98.466835
-131.831299
-98.162888
-55.449837
-67.296532
-41.840336
-140.848221
-98.543243
-79.344360
-80.935349
-156.458725
-89.815094
-65.251556
-147.240921
-62.875652
-57.694996
-98.319206
-96.965858
-67.972626
-64.222916
-122.796249
-144.266479
-86.764458
-69.502449
-67.163361
-99.302391
-59.734169
-76.535034
-151.850098
-77.330780
-102.506714
-58.144638
-108.977928
-113.852707
-96.342896
-145.039993
-119.154709
-57.539497
-72.567833
-135.524521
-45.680367
-62.249405
-67.326645
-120.052643
-60.300747
-74.924835
-112.630470
-93.934807
-65.372444
-170.577637
-90.636795
-112.270615
-75.529747
-140.591675
-62.861794
-62.142902
-64.489273
-92.096100
-70.754318
166.507904
-156.587616
-55.974659
-33.262230
-66.035072
-137.466019
-61.620857
-119.405319
-58.918491
-54.490555
-158.842987
-84.149239
-67.940376
-169.647491
-43.075165
-33.628361
-100.173141
-96.213356
-55.893589
-63.369495
-66.545563
-94.487122
-112.425003
-102.678398
-145.220520
-97.987282
-115.394279
-116.219749
-102.625641
-107.177147
-154.164047
-82.200600
-87.251961
-131.197861
-99.158226
-171.358337
-131.601654
-145.928741
-95.275108
-73.393127
-116.575081
-82.237587
-57.906479
-46.704327
-95.890106
-114.738579
-116.286217
-124.231461
-60.287609
-157.888687
-77.269363
-80.823181
-117.066078
-113.336632
-119.695099
-59.201092
-106.971130
-27.246885
-71.072250
-86.030174
-54.717010
-55.185318
-40.529041
-31.457346
-89.796593
-95.949219
-79.617981
-162.418396
-78.045853
-57.110523
-57.455246
-45.661793
-159.179779
-168.192474
-120.701118
-114.311150
-87.774483
-118.121681
-66.418449
-123.039322
-96.794373
-62.675781
-131.135284
-109.457283
-158.389053
-110.245926
-112.825523
-78.962730
-72.474716
-62.591412
-60.635315
-62.851555
-151.578949
-154.454636
-159.696121
-66.098114
-74.108482
-91.336655
-58.774136
-151.289459
-113.027702
-138.316849
-146.121048
-150.243164
-83.102814
-117.033264
-153.395630
-145.459854
-60.178947
-144.929062
-62.116543
-83.829971
-66.732826
-58.843510
-150.697479
-92.267799
-66.325615
-54.523514
-114.658600
-107.615990
-60.294483
-66.600182
-144.775665
-152.421478
-143.094864
-63.593128
-137.194672
-86.916672
-57.002048
-76.614655
-79.456314
-52.702835
-119.838097
-81.742340
-84.098953
-89.186607
-98.247238
-62.143501
-96.838097
-106.084290
-93.003281
-70.052742
-36.662022
78.881615
-144.246887
-115.525620
-51.865665
-97.876984
-62.198799
-97.365944
-107.427406
-65.425270
-132.044891
-44.576454
-59.407562
-58.902565
-142.166260
-84.920021
-147.540649
-56.040436
-62.760479
-50.159565
-58.815376
-106.179161
-76.921410
-153.757736
-91.441147
-112.425301
-71.487068
-74.733521
-112.815376
-135.974030
-67.283836
-62.582699
-71.503197
-92.732437
-63.401009
-64.308174
88.554214
71.618599
73.372612
22.157631
62.094482
60.606506
50.709908
72.203987
74.468010
70.980659
53.316395
53.957230
33.092873
52.019230
-52.107178
-154.822906
-71.514923
-67.929398
-132.669205
-91.747932
-49.616096
-85.600342
-60.409592
-74.697525
-64.676994
-84.608025
-57.125145
-66.637756
-61.357067
-57.275051
-49.862766
-92.257744
-126.868423
-66.556435
-72.537102
42.278694
62.442131
61.652439
-161.171112
-135.710770
-59.049469
-54.504585
-83.077507
-74.571121
-57.961140
-128.709579
-58.037529
-130.365402
-117.295731
-116.611427
-56.828255
-63.800854
-68.719650
-138.970764
-34.352512
-58.369774
-142.418137
-57.966335
-73.531624
-55.851990
-61.784515
-134.482407
-65.117722
-61.643124
-53.223213
-46.306076
-48.942570
-22.056423
-147.036911
-142.947342
-70.101807
-63.630013
-70.310188
-104.052757
-51.469311
-74.851921
-64.117210
-80.385338
-140.130905
-143.520325
-85.991730
-61.770847
-172.414978
-153.545486
-44.553074
-68.051796
-68.196457
-36.778893
-64.469963
-71.374039
-68.422157
-30.799070
-39.348873
-90.381683
-118.386597
-111.439209
-89.111786
-86.524055
-83.400078
-76.280815
-135.578613
-61.840912
-39.577858
-77.877907
-151.949692
-92.340790
-69.764938
-95.003487
-108.154358
-73.632812
-92.501320
-73.668343
-136.812454
-62.387360
-63.744717
-62.848763
-66.527206
-154.262268
-142.202698
-72.490143
-53.576180
-78.481400
-70.250244
-88.168991
169.323135
-33.959282
-68.951538
-115.732536
-57.690945
-72.226326
-45.006084
-88.779274
-48.369186
87.379135
-112.318222
-58.207684
-99.161751
-59.380310
-57.988297
-60.119663
-97.001511
-79.464317
-108.299995
-84.510635
-76.437447
-79.630249
-96.302444
-141.092468
-98.016594
-111.469521
-88.820885
-107.130661
-81.236015
-87.625237
-173.230896
-94.556519
-55.721279
-58.456722
-98.103241
-98.405563
-67.391197
-103.948204
-99.795792
-145.944092
-94.468796
-78.692352
-140.953430
-133.935333
-85.482780
-50.446213
-160.475372
-58.381031
-110.918312
-55.276299
-147.132950
-76.683472
-155.662262
-142.841690
-147.710052
-73.460304
-42.290977
-73.577133
-68.020119
-130.016006
-63.835388
-51.818901
-158.246460
-141.202103
-131.423599
-81.645226
-68.255058
-87.738472
-61.082432
-60.452732
-61.320534
-131.644211
-68.452255
-114.841248
-93.865852
-58.760536
-106.476524
-117.798134
-66.157478
-108.253967
-64.090843
-77.122063
-140.481079
-55.725830
-58.477112
-83.134377
-116.923294
-95.121155
-125.456741
-62.593407
-59.359341
-106.570221
-155.727341
-118.226440
-91.230637
-98.551704
-62.369720
-70.158485
-57.220722
-92.825104
-86.777672
-114.488678
-82.092010
-99.228531
-54.589306
-144.339081
-108.930023
-151.551895
-69.133919
-87.577347
-15.840562
-61.652836
-59.484619
-50.373150
-58.899811
-55.337070
-157.821350
-56.971886
-71.284653
-49.553356
-65.640419
-137.740021
-67.122993
-62.802773
-163.158035
-145.312347
-117.306183
-61.222439
-146.044785
-72.716080
-60.349552
-67.035439
-74.002533
-74.172951
-122.996918
-55.920212
-127.053177
-78.772354
-102.032227
-165.815292
-70.239738
-152.943420
-57.870941
-62.377853
-68.091454
-158.717712
-74.003746
-80.121910
-74.675056
-142.896164
-60.894222
-60.645588
-75.524017
-92.205254
-115.931747
-53.909416
-64.140373
-64.918732
-102.798561
-45.702713
-83.528419
-105.194710
-45.065464
-57.437912
-80.519157
-94.712456
-26.268900
-157.110168
-110.885368
-67.614983
-157.058258
-72.762360
-61.702587
-73.910599
-134.213654
-156.971741
-68.615585
-57.662025
-158.540054
-66.801270
-64.024269
-56.152653
-83.165878
-58.187534
-62.162182
-120.322861
-78.222862
-82.021912
-132.914169
-58.682590
-144.753952
-59.710011
-56.370857
-86.457237
-94.432701
-67.722137
-86.575035
-89.932770
-107.383751
-89.996490
-120.680122
-88.830055
-61.098988
-83.989510
-140.675751
-67.280518
-70.932358
-56.275894
-62.525352
-53.641033
-64.829636
-63.328526
-60.000523
-64.630760
-89.478951
-60.353855
-95.101646
-93.360481
-103.399261
-135.605667
-97.737129
-60.714390
-112.655594
-120.134949
-52.251022
-96.843468
-70.210587
-51.456917
-151.629807
-90.865128
-66.620430
-120.795029
-61.107063
-66.461128
-60.781822
-110.906471
-54.076374
-78.430138
-160.678467
-72.834023
-56.000870
-63.758541
-65.331490
-74.149635
-126.487907
-68.726234
-19.989544
-154.759598
-71.100136
-37.653347
-66.964226
-88.137344
-119.718781
-93.765755
-120.910187
-155.252670
-86.095123
-58.844418
-75.962570
-58.360001
-40.793575
-89.828133
-58.295479
-124.525764
-83.420799
-61.389889
-146.322067
-45.270458
-54.469521
-86.372627
-162.476440
-53.756470
-47.961533
-148.239349
-88.182571
-61.302727
-112.420486
-91.417801
-94.707581
-42.570660
-90.277321
-134.353226
-77.589592
-73.680489
-85.517288
-64.377296
-140.403809
-49.171772
-62.787247
-106.299438
-86.970566
-85.500603
-157.774323
-110.270874
-115.183350
177.251617
-44.464195
-136.568771
-84.920387
-53.133133
-102.519005
-132.872192
-99.446846
-83.161652
-103.326195
-76.638596
-114.749374
-97.290123
-42.850544
-143.377441
-70.569786
-109.100609
-77.931168
-54.149502
-33.443352
-86.470428
-63.310509
-81.583160
-69.547737
-88.169533
-116.415512
-103.698380
-54.365757
-123.181854
-152.063873
-85.065292
-115.902458
-104.280449
-63.608059
-97.948456
-57.104645
-108.100098
-66.715424
-126.614761
-90.882202
-96.973686
-58.900604
-57.399998
-82.516510
-51.057491
-32.130604
-135.824341
-64.429855
-64.740280
-100.206161
-47.762592
-139.363739
-57.218529
-127.950310
-77.069641
-121.248230
-142.898773
-145.406021
-173.170273
-65.191757
-66.852081
-64.655563
-70.475929
-61.738430
-74.104095
-108.488220
-80.706985
-62.850441
-71.945892
-55.142998
-58.492146
-65.177498
-94.907219
-86.909653
-78.416618
-115.120171
-77.076477
-135.875168
-60.903515
-59.561180
-63.540031
-145.126205
-124.455986
-62.982754
-54.351013
-67.631058
-68.164085
-76.419586
-74.822044
-68.865707
-56.674686
-65.609520
-81.465866
-57.693520
-73.580406
-91.343575
-90.267494
-102.702499
-107.781593
-74.305389
-153.701004
-78.514198
-92.380150
-62.298302
178.758408
-53.343426
-80.995026
-63.286011
-64.640938
-100.822731
-116.565056
-108.106087
-89.097054
-66.948776
-65.453659
-82.636528
-55.908085
-77.245201
-53.944580
-75.821480
-62.417774
-72.740334
-84.806763
-89.614807
-70.001984
-63.096893
-47.716038
-54.666275
-60.385357
-76.865646
-59.942291
-64.733711
-94.914513
-66.466690
-103.271744
-85.855118
-55.390205
-130.286896
-52.991013
-63.662685
-61.074051
-103.850708
-148.587875
-94.099548
-66.839539
-74.017143
-107.075813
-84.004845
-98.772346
-104.630882
-118.717682
-68.450394
-56.554176
-65.911118
-50.775681
-136.067551
-77.721878
-65.645012
-87.928413
-118.016838
-66.778412
-51.260811
-63.528828
-141.475754
-69.203949
-82.704079
-63.961071
-90.171722
-62.518406
-58.917763
-77.145386
-76.793312
-55.447041
-110.758400
-66.253708
-51.449299
-61.169819
-58.318359
-65.999748
-69.956924
-38.587177
-88.215111
-61.506786
-57.970272
-138.971039
-54.278828
-65.500252
-60.871120
-151.846893
-81.081261
-65.061836
-104.379066
-113.613831
-110.521278
-100.758842
-116.813232
-60.710079
-87.650635
-58.480522
-107.719971
-51.290283
-71.776535
-81.462448
-50.086712
-75.136490
-69.898933
-58.590267
-75.036018
-122.941238
-55.508652
-47.134510
-63.414909
-43.153103
-96.673721
-53.474144
-54.915314
-48.054756
-55.091133
-134.676483
-68.832932
-102.501740
-51.248081
-58.414917
-65.686897
-86.587830
-49.187897
-53.712654
-70.370987
-41.020176
-53.538685
-152.489273
-68.553696
-29.150393
-79.188850
-52.137718
-71.203110
-75.901711
-46.679855
-151.429382
-83.242813
-112.922516
-76.901337
-151.600845
-58.021374
-112.260773
-53.759876
-62.539627
-126.657234
-72.907288
-169.385452
-60.726177
-51.656307
-94.441490
-69.122803
-56.938992
-116.366791
-45.799873
-57.189793
-60.737305
-141.476700
-58.946976
-95.644257
-149.356186
-48.673878
-90.937164
-73.602562
-98.503937
-55.976696
-50.455650
-31.220922
-62.994461
-34.476368
-57.458580
-59.229580
-82.540428
-123.002464
-57.550194
-63.998978
-79.026558
-116.346298
-57.849461
160.424820
-58.319805
-72.057304
-62.741993
-51.223560
-53.939125
-129.645798
-118.417999
-153.671249
-145.164154
-57.313595
-45.597713
-123.663574
-56.179379
-134.499802
-78.781075
-72.938736
-51.844627
-54.126156
-45.922783
-80.893936
-72.168495
-77.080215
-68.440872
-72.992241
-74.784599
-136.516891
-107.076714
-57.940620
-86.051743
-80.985184
-157.397232
-60.878265
-144.328873
-135.567307
-158.008545
-76.982086
-63.668999
-58.133629
-72.515465
-60.350468
-78.736992
-151.295410
-152.116592
-57.858654
-39.007999
-129.739655
-66.633644
-72.039368
-137.503586
-122.418335
-78.162399
-150.285141
-50.860191
-55.578979
-110.366180
-164.424393
-59.688992
-76.578163
-85.508965
-77.194916
-59.812714
-63.546234
-55.315052
-63.108841
-63.359467
-85.141205
-86.353638
-64.023445
-58.471142
-113.503349
-91.901138
-59.265877
-91.167152
-94.100685
-60.370796
-163.061386
-129.924896
-66.878876
-93.959923
-59.260761
-71.631607
-98.166748
-65.266357
-154.502472
-73.409904
-87.469193
-132.429489
-58.146519
-135.070663
-97.583389
-118.337395
-52.650051
-63.691639
-80.003220
-103.537468
-62.174404
-68.446236
-58.951740
-88.553848
-60.771740
-62.341373
-84.973282
-69.267433
-155.744751
-27.551455
-55.450901
-73.735542
-83.468613
-67.717026
-70.327187
-146.988785
-78.058105
10.376041
-84.946556
-130.482620
-58.664391
-149.743042
-55.594139
-139.059174
-131.970749
-83.418999
-139.476883
-128.104431
-66.427177
-98.748024
-109.608032
-164.096466
-88.267776
-63.936016
-48.476746
-149.734726
-69.135017
-43.068413
-52.986275
-59.201015
-45.307892
-58.172474
-122.508804
-57.042831
-156.172150
-107.523521
-74.464920
-119.666481
-128.215942
-102.887901
-70.560211
-74.334511
-177.721176
-64.758797
-125.829369
-68.993347
-63.955189
-59.208344
175.721436
-56.388794
36.924599
66.411995
59.758572
71.553825
-61.646103
-141.483734
-44.472271
-49.637169
-145.521820
-55.484280
-62.996647
-95.221680
-157.583984
-37.532623
-61.550594
-60.059067
-63.232925
-66.607658
-95.353851
-64.301201
-72.733826
-43.171726
-87.441856
-111.181046
-150.079742
-65.261314
-78.785683
-93.747116
-84.181702
-109.366455
-61.487335
-68.022232
-70.089149
-143.169724
-57.791138
-99.002159
-77.392944
-157.460251
-18.685724
-68.469147
-86.783646
-107.466232
-60.115799
-106.210197
-135.816895
-54.668755
-82.846550
-74.640503
-102.184502
-113.872902
-154.196869
-64.607552
-88.948074
-74.098831
-74.150146
-72.984459
-90.396713
-71.059868
-138.225113
-75.442947
-56.069073
-87.016930
-79.850006
-148.799973
-81.722244
-133.776108
-61.934574
-62.823380
-55.248383
-75.258682
-104.224068
-66.570282
-76.045921
-155.177704
-130.164368
-78.336182
-56.686539
-78.459282
-84.035881
-125.823433
-58.139694
-81.141830
-40.956554
-73.781265
-80.320816
-71.905373
-147.498016
-72.731369
-47.383568
-157.439178
-55.551258
177.261749
-90.660042
-73.867577
-88.054924
-67.043518
-84.376915
-101.085930
-74.203346
-81.745110
-66.594139
-84.242897
-79.902283
-67.376099
-58.646454
-35.056484
-119.693542
-56.475853
-72.155884
-93.505310
-167.858795
-71.558121
-67.608246
-107.078690
-154.097870
-127.167213
-75.418465
-64.609184
-110.226898
-66.021271
-56.513603
-60.886276
-57.075401
-47.116867
-129.107529
-61.061996
-131.657150
-49.359276
-55.622486
-65.267830
-94.614761
-91.661255
-153.248672
-64.810402
-62.206772
-64.926590
-91.696167
-61.011181
-63.230034
-60.009846
-75.670914
-81.390289
-130.406326
-71.856171
-101.423645
-95.506989
-111.384811
-109.039291
-93.876839
-78.009399
-99.145912
-55.930984
-65.735207
-72.588402
-62.147285
-88.423477
-59.839275
-55.977505
-67.850525
-76.170662
-122.789047
-137.998474
-77.361481
-146.141403
-81.184654
-61.246441
-120.299652
-74.233742
-58.626186
-42.387814
-138.908691
-63.018982
-66.230515
-118.887741
-98.042862
-59.906376
-61.634735
-62.031277
-112.887665
-68.018089
-53.919945
-58.870796
-61.625057
-114.650032
-112.433853
-144.143997
-66.878227
-57.202568
-61.764019
-67.984192
-85.849052
-127.658424
-108.919342
-46.463943
-94.325798
-65.391472
-114.383156
-58.311092
-90.182182
-55.871960
-72.134430
-79.133705
-81.126755
-78.575539
-59.215805
-80.559143
-131.053207
-137.147766
-63.817085
-73.819115
-61.475525
-54.836239
-73.639984
-63.102066
-59.201759
-61.404625
-87.194061
-152.891220
-66.055756
-87.574997
-134.401199
-69.112953
-57.739487
-81.726822
-79.027985
-93.561096
-86.301331
-45.483654
-108.021835
-72.855804
-89.697777
-60.515186
-59.736946
-164.780548
-31.239321
-51.943069
-59.485378
-85.481834
-24.352425
-158.931000
-77.847733
-151.054031
-58.702568
-60.869133
-55.443214
-148.400131
-92.992157
-39.424488
-105.752121
-60.236023
-95.968254
-67.401154
-76.898026
-57.207581
-72.499054
-159.787643
-70.901215
-71.974411
-80.241432
-51.042030
-54.892773
-58.901138
-71.230293
-90.758965
-91.272957
-64.558777
-66.563347
-69.203796
-56.789257
-62.207283
-59.595459
-44.435581
-60.652336
-82.070076
-103.481865
-43.854603
-157.414673
-119.668625
-139.187820
-63.518925
-36.825771
166.423386
53.387318
38.236828
93.415939
-68.862198
-92.217796
-128.442963
-76.186844
-61.144855
-132.350540
-82.617249
-59.510956
-54.069592
-146.637222
-63.813442
-84.590034
-66.616058
-68.239426
-131.298111
-105.375023
-78.660301
-112.428055
-75.397812
-103.184639
-62.774708
-58.519821
-69.951630
-122.233482
-116.219543
-73.593796
-147.109406
-60.508354
-55.032833
-90.647797
-71.467110
-61.832047
-64.815704
-157.863373
-70.279778
-113.033241
-96.479301
-59.652519
-63.759151
-68.702087
-115.213539
-71.425385
-71.602020
-132.917694
-96.222076
-68.708191
-83.213417
-95.496925
-133.021454
-55.832336
-69.810608
-61.760956
-119.006302
-29.881201
-76.266899
-74.423447
-65.653397
-61.980724
-133.735855
-147.227203
-109.511070
-85.224335
-135.383133
-113.226944
-57.477383
-72.402184
-58.615005
-89.613266
-44.506378
-87.517532
-72.657677
-64.895813
-98.409172
-81.001251
-68.194496
-56.074947
-78.551407
-63.530079
-147.557968
-73.053093
-57.063168
-103.040352
-60.800510
-123.356995
-44.806011
-53.582474
-61.985287
-64.764427
-116.713463
-78.395493
-78.364151
-83.897575
-68.418518
-145.919403
-117.206795
-57.937904
-50.654163
41.132729
55.096729
-43.818375
-62.488625
-45.108204
-61.347675
-66.153015
-130.921448
-107.435860
-110.891678
-74.865646
-105.005966
-82.875854
-63.308372
-104.620468
-132.571533
-71.040222
-57.810692
-61.687641
-65.953079
-103.432800
-82.174004
-77.744987
68.340004
-50.738525
-119.293076
-52.212078
-120.517670
-62.504547
-77.104416
-76.480270
-108.853661
-50.454315
-112.969528
-104.060669
-92.090820
-105.709236
-96.502586
-93.838531
-56.902035
-62.862900
-55.816608
-145.014313
-68.783066
-52.754906
-131.252945
-36.937740
-57.030022
-57.697330
-55.330101
-78.523399
-130.951630
-78.175377
-83.388832
-156.348267
-64.937256
-78.618141
-41.894314
-66.230034
-47.940426
-70.522667
-157.597778
-68.277161
-155.013657
-80.652168
-58.354202
-74.061127
-72.609627
-62.553165
-62.869503
-99.793556
-85.659660
-47.310699
-119.368324
-61.429134
-70.462997
-90.776703
161.605621
-51.063816
-92.658447
-86.656982
-28.099869
-151.422394
-64.475853
-66.957710
-144.081726
-53.455093
-119.684769
-149.651810
-64.660583
-52.827171
-58.507179
-64.056000
-97.136986
-172.293610
-68.288475
-154.289215
-156.175629
-165.607452
-115.403938
-72.285919
-109.082039
-92.977623
-90.734924
77.199287
80.694519
76.766693
-57.547611
-57.833504
-127.764801
-144.767059
-81.892220
-56.270905
-154.381363
-65.325211
-103.160851
-59.246262
-130.694046
-50.390270
-69.350403
-137.508835
-74.689308
-151.881592
-46.371342
-109.510292
-65.218735
-55.929203
-58.317059
-55.444786
-53.832169
-85.042068
-63.288490
-61.133545
-65.677315
-132.634964
-73.398254
-74.447678
-61.787300
-62.978691
-114.931244
-97.773102
-53.594196
-59.428604
-50.782600
-78.797920
-57.541836
-57.393482
-71.759621
-145.619629
-60.456924
-66.675171
-87.661217
-32.974220
-57.770058
-125.067535
-136.996613
-75.032059
-36.046272
-53.027470
-58.703083
-51.218674
-89.689369
-55.253437
-54.153244
-73.787849
-94.252029
-99.518936
-64.849182
-56.252285
-75.549644
-54.286030
-66.370125
-30.787230
-63.973419
-68.242241
-89.853500
-68.975334
-107.672806
-97.338654
-154.869675
-100.920807
-120.528870
-63.433765
-71.350510
-69.654236
-77.774437
-58.142296
-47.806553
-71.075600
-108.856834
-99.521576
-112.345337
-74.625603
-77.008034
-127.379944
-142.748474
-109.751549
-68.645004
-63.440666
-93.634537
-84.911133
-106.699936
-101.384583
-57.828072
-106.220787
-51.946556
-57.842445
-152.140976
-58.093277
-75.339607
-73.016396
-52.383179
-56.165215
-101.179482
-53.290585
-76.204079
-92.083542
-70.053047
-50.992729
-82.591248
-146.101700
-58.189819
-56.711018
74.079887
-55.818306
-77.742981
-73.851067
-81.448097
-47.633205
-52.940067
-133.500320
-133.822083
-67.961525
-62.024479
-49.692249
-53.342110
-75.387108
-80.735001
-99.896896
-104.636497
-30.191710
-89.058472
-60.211517
-146.244720
-60.127239
-75.060509
-70.264732
-106.364655
-112.762161
-95.441978
-58.900421
-170.481003
-60.311604
-70.165955
-107.543457
-81.114716
-74.962898
-62.181820
-77.638771
-152.938583
-69.257149
-100.721481
-92.053757
-66.758476
-109.071510
-64.009872
-95.082779
-78.057442
-73.826485
-79.884438
-74.010315
-66.132607
-58.728710
-73.579605
-76.956642
-72.937790
-72.428070
-100.158722
-35.492363
-68.043243
-65.546135
-63.032528
-141.900696
-117.570732
-99.735321
-147.896164
-119.570572
-122.224564
-98.752632
-51.284767
-28.948786
-45.806320
-92.018181
-83.045639
-99.922462
-61.660511
-73.745285
-60.207855
-62.478073
-123.378044
-65.516418
-153.414886
-89.284584
-159.181625
-108.671432
-91.164780
-89.491959
-80.116302
-75.712143
-137.185165
-62.168282
-50.730431
-99.423386
-107.883606
-61.929329
-84.187569
-58.750061
-57.034786
-66.669289
-51.306412
-87.684120
-79.936569
-52.667931
-151.841492
-130.934280
-81.545891
-146.997726
-157.545853
-105.834061
-127.610794
-73.589417
-104.992470
-55.178925
-70.681824
-105.832024
-71.707573
-55.900799
-72.472420
-88.646561
-43.622208
-55.470272
-48.286854
-129.708130
-54.781601
-117.940994
-104.677277
-67.338104
-80.663803
-102.267105
-146.636566
-169.308685
-104.599335
-88.181526
-89.357033
-95.394203
-55.527382
-72.748222
-86.814957
-35.668320
-64.603386
-89.318054
-120.746346
-62.858242
-63.543697
-72.482948
-92.324432
-141.564590
-53.999199
-63.827160
-52.539032
-159.243378
-55.826984
-90.190132
-142.317749
-134.161484
-57.066498
-72.520660
-136.471359
-58.629543
-76.773094
-56.774414
-71.580276
-171.204727
-150.807495
-57.487404
-80.055565
-83.603386
-87.874542
-63.992134
-96.489464
-110.853867
-104.021500
-100.220398
-84.861404
-124.873405
-94.432877
-116.898079
-86.748451
-57.305679
-90.798141
-59.614750
-79.696045
-54.251987
-42.935726
-87.634888
-61.052872
-96.563843
-95.164032
-57.423138
-53.657425
-159.391144
-73.215157
-39.170963
-65.512756
-103.845825
-81.391548
-152.458466
-60.519646
-153.724350
-56.061794
-159.409485
-73.515350
-94.672554
-64.463493
-77.435776
-118.590614
-100.968712
-177.588638
-59.020004
-69.471336
-111.722351
-74.163277
-58.021690
-78.547974
-36.158585
-67.098351
-46.972248
-69.953316
-107.379456
-105.061455
-144.771332
-65.951668
-50.584351
-67.653648
-73.929901
-119.848991
-145.347244
-63.153522
-79.198784
-72.442604
-133.500610
-143.967346
-128.989838
-86.034882
-82.014732
-85.271545
-90.916756
-87.867668
-54.166492
-163.153000
-88.092728
-59.082985
-110.788544
-152.137558
-40.807922
-70.866241
-71.033607
-55.787312
-62.076210
-142.400848
-75.494865
-155.090286
-67.115417
-62.086025
-87.597328
-111.484222
-80.981071
-36.703617
-58.589905
-95.431480
-83.802071
-54.945347
-52.570278
-58.545235
-78.594345
-69.258385
-65.871864
-81.995407
-146.554672
-45.323475
-111.176529
-95.271957
-87.989632
-94.361763
-57.826126
-80.913963
-137.543472
-62.275570
-89.686775
-140.273727
-77.203705
-51.633499
-72.856232
-57.566021
-98.684525
-105.453796
-78.587013
-137.284561
-103.002472
-168.214844
-58.433453
-114.357414
-58.655846
-43.612617
-73.333443
-110.819923
-39.886810
-77.652344
-56.569065
-66.613930
-41.686062
-81.234909
-58.441650
-89.430611
-158.184631
-82.086487
-61.832607
-98.168121
-63.131695
-82.378723
-92.754768
-65.906311
-50.661995
-87.280128
-105.417542
-131.002823
-75.121109
-54.023605
-113.508698
-100.688301
-35.029510
-51.612530
-53.491486
-146.196289
-113.095642
-91.876450
-119.628227
-85.892822
-49.433090
-93.987457
-100.624687
-115.635696
-102.025894
-89.523888
-139.240906
-160.133209
-108.043541
-53.711666
-109.241264
-52.807865
-97.523979
-82.517929
-113.115974
-94.163597
-105.098885
-112.725960
-116.479279
-107.729027
-76.403206
-40.264565
-53.599216
-110.011772
-124.298958
-61.896385
-63.750729
-54.149487
-135.398880
-92.029854
-64.524567
-57.455193
-66.236481
-113.889732
-58.124779
-71.146126
-57.568504
-74.223076
-61.959892
-75.276833
-54.493893
-80.205696
-119.465927
-60.542328
-99.589920
-130.662170
-35.116241
-56.799198
-37.746738
-70.422699
-81.258324
-54.431404
-94.479225
-98.667801
-78.566132
-60.452389
-90.084511
-69.850502
-122.430534
-78.467201
-68.732452
-63.974773
-149.093811
-48.166691
-67.058838
-65.841988
-65.678879
-155.743790
71.344208
-65.686310
-87.459549
-103.001633
-152.570114
-66.434364
-69.613579
-55.514359
-90.747292
-58.548233
-59.373779
-94.326401
-105.084343
-135.848923
-155.667236
-63.563259
-104.377777
-58.526657
-160.901169
-127.229561
-114.577843
-66.250580
-74.668159
-80.322304
-98.852646
-62.356911
-78.471756
-147.709473
-51.591831
-63.494282
-52.652416
-45.336353
67.307976
-146.428192
-143.807556
-71.619881
-44.301052
-77.626938
-75.440422
-89.717354
-61.277817
-97.957214
-93.067398
-168.400650
-74.848488
-37.087421
-74.075539
-173.975830
-85.391823
-66.898346
-68.553932
-121.625038
-69.243340
-50.320766
-86.158798
-85.021400
-23.872303
-62.690151
-130.586914
-66.634056
-59.069111
-161.872086
-42.241428
-75.861450
-116.827118
-77.396240
-75.476616
-122.155670
-68.987083
-100.393639
-101.231194
-85.994141
-66.345787
-72.433167
-147.685211
-76.128090
-142.536972
-88.580070
-84.284599
-99.985947
-64.374802
-155.251785
-101.046745
-135.302750
-55.768879
-98.361832
-59.284584
-57.858818
-54.562733
-58.262482
-43.961884
-66.434860
-78.746498
-44.023193
-106.708450
-147.861038
-68.191582
-156.462570
-60.511715
-162.042374
-52.398346
-60.440285
-113.642761
-50.623753
-116.068733
-56.049080
-53.258259
-81.968933
-84.555664
-47.172859
-69.476418
-51.741489
-65.346039
-85.378212
-102.889153
-130.285370
-97.373566
-98.563835
-117.695381
-136.734299
-64.594093
-58.074444
-98.590500
-66.201248
-116.554192
-85.277519
-108.719498
-58.588840
-58.238586
-75.259781
-149.683914
-73.328468
-131.363068
-156.749985
-50.755569
-87.584534
-71.432327
-50.636089
-63.706120
-66.458206
-152.059464
-56.498768
-62.689610
-33.079624
-51.426254
-62.089817
-47.605724
-51.035206
-157.114349
-115.056252
-114.863228
-115.282028
-114.282280
-62.535809
-89.166222
-82.782097
-159.148834
-152.337402
-55.501301
-50.460522
-50.313671
-59.059975
-62.956276
-68.190582
-66.107704
-46.921059
-68.999390
-137.229874
-105.820625
-69.624458
-65.154068
-56.160007
-56.418736
-76.223991
-51.650337
-71.403908
-86.434639
-56.971348
-87.923294
-76.960014
-103.768150
-74.072632
-93.302727
-174.773056
-69.431015
-65.033714
-105.572960
-90.146530
-138.643356
-69.708405
-60.076038
-71.349113
-67.713211
-60.749897
-56.899715
-61.258221
-64.898773
-73.029037
-155.188004
-81.406754
-48.266407
-65.113281
-59.039448
68.271149
-67.618347
-65.236824
-68.982491
-103.799225
-110.006241
-107.394882
173.723099
-80.851837
-64.766396
-54.399033
-81.954369
-28.837666
-62.524109
-57.977150
-64.135826
-67.903603
-55.921803
-100.357033
-115.588364
-102.109276
-63.455753
-121.023163
-120.988762
-94.181671
-117.597084
-138.726959
-148.639282
-146.916153
-74.618034
-118.167801
-49.894794
-51.245537
-63.708710
-54.491909
-110.007919
-56.348682
-68.239967
-120.790482
-97.267296
-57.424267
-150.044662
-58.017303
-100.988831
-56.883621
-100.317856
-144.883713
-75.494934
-75.923561
-75.511513
-147.282669
-78.816933
-54.188744
-147.486450
-118.864563
-58.972736
-72.751625
-116.828194
-111.874855
-109.007317
-58.545319
-58.991173
-69.914719
-55.318111
-105.274483
-160.614731
-87.671242
-76.097733
-52.190933
-119.228844
-65.845238
-103.184433
-55.115341
-75.958885
-110.124161
-28.850527
-66.067268
-95.724167
-100.510597
-33.143070
-46.852097
-52.128323
-127.893494
-83.500313
-98.441559
-57.267635
-55.238136
-76.446991
-58.763378
-84.683647
-63.433220
-94.740768
-55.906780
-81.609558
-104.912140
-61.328476
-66.672249
-119.119232
-79.153763
-60.266457
68.919502
59.961498
30.335289
52.548019
61.287258
57.452835
46.599323
86.194511
75.263916
58.266094
84.211037
-111.589134
-92.353859
-156.552551
-88.518578
-51.385666
-121.517349
-53.531620
-83.384834
-55.016083
-39.639206
-117.732948
-75.143555
-71.790634
-64.787216
-80.942459
-58.702438
-135.764877
-114.809555
-138.798599
-63.871029
-149.806061
-67.877121
-62.053516
-74.154922
-68.624435
-70.514961
-148.690155
-128.211777
-136.234482
-76.212395
-83.947502
-105.590515
-96.004646
-72.410728
-65.735153
-106.947052
-59.491417
-67.099625
-70.070419
-124.351318
-103.126839
-64.443863
-86.473221
-110.676430
-145.558762
-101.152031
-101.184921
-73.630249
-81.161102
-68.340599
-168.024521
-128.747528
-129.298676
-101.755196
-77.260880
-109.462753
-81.687157
-104.201828
-60.039169
-92.326317
-45.729359
-92.735847
-125.252876
-115.548027
-52.789810
-66.955696
-59.950871
-144.785797
-56.191906
-68.864807
-55.000427
-133.114746
-61.593994
-77.519295
-87.886314
-43.246181
-61.857407
-34.155575
-56.628235
-66.924919
-77.948982
-53.281925
-57.678581
-59.984268
-146.102341
-124.912186
-112.808296
-136.743423
-101.759880
-110.537468
-132.279938
-33.527031
-62.587170
-150.641006
-78.964561
-25.912561
-113.182907
-74.592140
-62.727444
-62.425426
-56.947216
38.002403
85.997879
53.801815
66.225632
76.413307
-58.158737
-78.476639
-143.459625
-49.235947
-63.221718
-107.666603
-157.833282
-74.124252
-83.782906
-82.349976
-58.406235
-75.842445
-55.291237
-38.128277
-159.255035
-60.782280
-69.532837
-125.805122
-91.252731
-48.704800
-59.996017
-148.451309
-103.781685
-31.369200
-63.528828
-47.895294
-62.202488
-109.184044
-79.826462
-147.054108
-42.061287
-92.330658
-65.135101
-75.754181
-102.827621
-92.766869
-60.879520
-63.628891
-149.994934
38.731804
-59.749966
-134.466461
-151.817581
-77.354706
-59.697067
-57.377193
-68.164589
-67.225273
-52.955475
-68.929230
-62.465176
-59.180889
-150.118362
-58.502235
-66.845551
-55.752125
-126.297066
-84.373894
-167.049576
-95.646027
-61.348942
-64.714539
-156.274811
-97.392715
-63.096745
-132.218903
-144.607849
-59.901745
-56.669212
-166.046478
-76.143944
-67.641624
-133.958359
-50.841465
-144.673599
-72.836838
-155.908234
-63.566723
-57.011921
-61.540581
-69.146179
-84.632378
-72.196648
-80.862839
-141.071777
-84.650551
-61.873260
-127.689522
-57.018867
-148.949615
-55.640923
-75.599716
-52.882988
-103.488373
-56.551395
-61.442642
-144.322189
-51.838352
-60.095589
-72.154869
-45.403233
-53.071213
-78.084740
-80.739166
-81.001396
-62.340744
-66.393959
-68.210304
-90.544418
-147.030396
-149.720047
-127.064774
-58.769997
-72.600334
-105.667450
-76.402519
-70.910843
-161.307907
-64.412193
-62.769428
-83.755386
41.107616
37.419140
80.375862
68.161880
104.105484
49.148533
39.924629
-73.262367
-59.738949
-59.749199
-63.938789
-74.751198
-149.686661
-80.853630
-61.549831
-61.664925
-85.141396
-98.401733
-113.314598
-92.747215
-107.680473
-168.320724
-72.457626
-63.161884
-94.589958
-69.747528
-145.215729
-68.292854
-105.691391
-154.415634
-90.323090
-39.892582
-66.049721
-33.510662
-138.316360
-97.365814
-117.902008
-71.049347
-58.862766
-62.845371
-146.871582
-57.253075
-58.829487
-73.736099
-128.011093
-102.710060
-138.331879
-70.940681
-64.412842
-72.966774
-85.271881
-53.565472
-65.632271
-69.919014
-41.957836
-70.297325
-68.662155
-154.853638
-40.407162
-56.036247
-77.494209
-149.422363
-83.294991
-69.469208
-47.654716
-62.183762
-90.078476
-75.274078
-81.496391
-56.822472
-131.234390
-121.016960
-59.956722
-71.617409
-58.869690
-46.852318
-52.193073
-35.355995
-130.477997
-44.764381
-71.838440
-77.819221
-122.623489
-57.097694
-10.177552
-57.706921
-112.966911
-63.259659
-75.121452
-47.477386
-66.098480
-98.240318
-67.485710
-70.997398
-101.792160
-63.917595
-101.760880
-118.055168
-110.818832
-59.789635
-140.063553
-51.261040
-53.238014
-52.020550
-54.693661
-30.448332
-70.297249
-76.153679
-57.614098
-77.939934
-77.568031
-75.323059
-126.277557
-89.782875
-68.132515
-61.937771
-149.470703
-65.872177
-34.963142
-98.251518
-66.908905
-60.931023
-52.451664
-78.754730
-150.249191
-92.593895
-66.885880
-69.269745
-98.030045
-84.511734
-96.722443
-71.337387
-158.689407
-52.046677
-87.490730
-48.390278
-58.605965
-60.056526
-55.562355
-160.291931
-126.447136
-84.546188
-73.549232
-51.796055
-66.674103
-89.096771
-73.014763
-81.327217
-168.696014
-153.107330
-119.866837
-131.769669
-44.012505
-112.857056
-127.886406
-88.835548
-59.253952
-148.412094
-86.859688
-54.429142
-57.487411
-118.906784
-69.547806
-153.246490
-122.919640
-127.341614
-139.282089
-55.941727
-74.932579
-90.972656
-53.287529
-65.032951
-152.349213
-85.773392
-66.404831
-73.136726
-111.798393
-153.234009
-130.769272
-63.168167
-60.601124
-121.994507
-95.283623
-129.040146
-137.061844
-122.309967
-53.057030
-84.162231
-61.439667
-95.979660
-77.930634
-66.485313
-143.367218
-81.664787
-109.565216
-93.005783
-69.229332
-56.412453
-78.751770
-111.966614
-174.695877
-51.484211
-72.940887
-65.070229
-112.829269
-47.992764
-158.563995
-85.451942
-114.966339
-69.855240
-70.736076
57.273567
56.220310
64.934891
73.339531
-58.773315
-105.611595
-95.720100
-68.122108
-114.433540
-114.124779
-50.498280
-83.686043
-144.442108
-77.427994
-151.133865
-44.227169
-75.726746
-71.569954
-56.875408
-91.757149
-64.311935
-66.629143
-48.924847
-63.657360
-57.898651
-148.885056
-76.133842
-127.060814
-127.614784
-144.422592
-65.358810
-60.572411
-136.513489
-45.899025
-63.619255
-101.861824
-66.734482
-158.153763
-118.667290
-66.165337
-74.315132
-61.661381
-51.298523
-144.803391
-113.342842
-60.889973
-42.229279
-152.019577
-60.534401
-64.276230
-137.494263
-137.493347
-73.503960
-81.702148
-85.328056
-57.323391
-151.307816
-59.635094
-81.550819
-67.627052
-149.435822
-79.794609
-71.882973
-99.910255
-79.498062
-85.558624
-62.016216
-156.033142
-128.033157
-48.962486
-60.372887
-88.437561
-79.723808
-56.359421
-34.599575
-61.974537
-65.261604
-60.130344
-55.788647
-62.318069
-55.607723
-88.794067
-59.487511
-62.455616
-69.486023
-64.924133
-77.006760
-96.129669
-93.212143
-72.875710
-161.248093
-89.109734
-162.752548
-57.126671
-63.590897
-95.434731
-56.634872
-54.598282
-55.687077
-157.087418
-128.296692
-57.831318
-61.187050
-54.405796
-90.114716
-69.405983
-109.276993
-72.602989
-57.695290
-117.375114
-63.913853
-56.658016
-105.291817
-127.441422
-70.694687
-73.234047
-76.040855
-90.654938
-107.855194
-92.804443
-128.869217
-158.102936
-135.832489
-143.980347
-87.779854
-59.797634
-69.098305
-132.703186
-69.724869
-77.423729
-78.202827
-100.371635
-78.900543
-80.066429
-73.945709
-70.479874
-61.893127
-82.597237
-59.189186
-142.392075
-66.008034
-115.148239
-102.435860
-69.635185
-70.926117
-58.533852
-67.684792
-74.383339
-61.011330
-60.184952
-60.924976
-151.305664
-69.424522
-90.138390
-81.373558
-91.359856
-144.015198
-149.757736
-133.727112
-131.316254
-85.660683
-95.900757
-147.663239
-56.052620
-113.633110
-86.675728
-78.071930
-99.559593
-93.748985
-60.359600
-124.273155
-64.614037
-73.777122
-64.900963
-31.222822
-46.650909
-177.514923
-87.336182
-95.862244
-66.940521
-96.962555
-72.634644
-88.012047
-110.503601
-59.547192
-89.540817
-115.394676
-63.394260
-28.982035
-94.262604
-92.684311
-119.048553
-58.436253
-56.777836
-157.328796
-74.585487
-117.303368
-61.918167
-64.536812
-31.673815
-148.037079
-94.645073
-104.778999
-82.890686
-77.398361
-40.127613
-65.110306
-84.738579
-70.256950
-60.134190
-77.012726
-57.113232
-60.452278
-176.678986
-165.449921
-61.418205
-60.773693
-140.978790
-92.402008
-47.187397
-54.210373
-87.823326
-83.743896
46.183613
54.983177
64.802650
49.723011
64.523438
56.124039
39.544632
-29.097937
-137.968613
-124.271339
-63.265812
-52.130226
-88.838921
-61.440853
-66.701096
-96.752678
-102.102348
-75.003853
-93.590187
-75.576187
-58.258991
-73.103401
-62.409908
-62.369698
-65.350471
-65.881073
-66.598869
-104.463158
-106.248634
-51.111156
-65.740387
-61.715256
-53.188179
-56.249901
-65.533401
-69.395241
-150.035675
-38.103527
-142.048996
-72.596085
-137.911880
33.023834
21.303919
53.370602
57.527245
44.927620
-102.179771
-110.840729
-90.618454
-87.273598
46.315468
68.135521
47.113247
54.952938
56.119507
36.842384
48.995041
73.210876
55.940754
33.285675
84.383377
44.765408
-60.521225
-66.266747
-140.114792
-38.491390
-65.411240
-65.018539
-60.134102
-58.872150
-65.580391
-59.925617
-147.492615
-75.138023
-70.321960
-90.369186
-56.435318
-156.756241
-43.393387
-154.159103
-56.042717
-63.226154
-156.132706
-92.146362
-87.042915
-119.302467
-98.798119
-92.685295
-84.886177
-92.936111
-93.645302
-57.165203
-77.362061
-90.028465
-96.433060
-62.488605
-89.609428
-112.253128
-80.666794
-102.620735
-76.892311
-123.921921
-117.964287
-78.960419
-96.532700
-120.911949
-52.237514
-70.385590
-139.478195
-65.742249
-83.273666
-95.900513
-101.103180
-55.565552
-62.415638
-85.677246
-97.622375
-56.656864
-64.289673
-88.115471
-68.843742
-73.555489
-128.882843
-148.096878
-61.450554
-150.302124
-64.939331
-56.028084
-46.474316
-60.534325
-111.079407
-55.778519
-77.217117
-65.880234
-58.075981
-54.243404
-48.424313
-112.980576
-125.580933
-51.136505
-81.064651
-58.238792
-63.431881
-67.218025
-147.190567
-56.850628
-60.256348
-128.394684
-77.847145
-76.474243
-68.874023
-62.924084
-163.095001
-171.798752
-110.687309
-86.473610
-100.057022
-102.320869
-102.251747
-46.888775
-130.273911
-57.164062
-105.009865
-81.797394
-134.313721
-58.642101
-81.573647
-57.726749
-162.494873
-131.046112
-56.542305
-52.287556
-80.951584
-148.621704
-150.982697
-62.964470
-71.077271
-50.349407
-87.115120
-59.772224
-60.793461
-118.427933
-100.147118
-47.372612
-165.592087
-122.404388
-81.865715
-60.651367
-62.558300
-61.726669
-112.354378
-69.319679
-61.080944
-131.395508
-56.569012
-62.958042
-62.950401
-65.572113
-128.343872
-93.707268
-63.097057
-140.512909
-85.365738
-107.542580
-88.648697
-132.596481
-131.324661
-98.312683
-116.933678
-62.700970
-101.448265
-97.327728
-123.720184
-106.563034
-102.140099
-100.681618
-54.488075
-145.370117
-57.968544
-124.333427
-63.158092
-156.951401
-63.060375
-78.334152
-61.627258
-119.062241
-67.891678
-42.754532
-66.969254
-64.284149
-54.152508
-57.578053
-73.292908
-59.472668
-60.995258
-147.939102
-52.216591
-147.157867
-60.941841
-54.231125
-151.691360
-157.954330
-71.813980
-150.618698
-121.042282
-111.951836
-107.259377
-97.977257
-79.981445
-146.211807
-67.709488
-118.400475
-119.027351
-96.883331
-111.524292
-76.379089
-127.447746
-84.932343
-65.365479
-110.664970
-102.502861
-77.591911
-147.651093
-86.668701
-99.747330
-67.914917
-68.786934
-172.007843
-29.985714
-58.829407
-161.617737
-99.783379
-67.607704
-77.554970
-60.680573
-62.170517
-71.896469
-149.811844
-58.359016
-68.131874
-53.949356
-115.873825
-115.997681
-72.196487
-91.089188
-63.589748
-107.713051
-70.119362
-119.314835
-102.083115
-112.636742
-59.551670
-57.840164
-117.841835
-58.362762
-56.015411
-155.886948
-143.166595
-113.842743
-58.212524
-159.267487
-65.598953
-74.778633
-67.178909
-72.647141
-78.530975
-56.143932
-104.855515
-49.942070
-96.797920
-144.410080
-64.067795
-76.298065
-70.301498
-111.883125
-74.387398
-93.102318
-146.294785
-97.522568
-86.337280
-124.005302
-77.281448
-60.672009
-79.753494
-44.217804
-59.628368
-151.398605
-53.354168
-75.246887
-105.837082
-93.863434
-61.356201
-164.814835
-59.959255
-84.645973
-128.593185
-86.160225
-87.203659
-99.923569
-114.553459
-46.728462
-65.334900
-84.968414
-104.049255
-79.718933
-72.738495
-127.424644
-67.503258
-132.708130
-43.389210
-93.951172
-59.070007
-166.214386
-55.588665
-90.690750
-85.866890
-128.669571
-57.174362
-156.456696
-81.397453
-98.046158
-112.522408
-67.615105
-70.387062
-106.917412
-54.900749
-60.604565
-93.980232
30.836226
79.491570
61.257656
49.410995
97.298157
59.090626
87.403526
77.032303
45.196751
-140.619934
-124.848610
-57.255356
-99.834251
-94.672394
-62.041302
-96.860504
-88.949074
-135.670609
-84.985222
-136.671066
-78.637001
-134.430130
-59.759365
-121.596809
-43.228695
-106.748459
-59.864182
-89.778351
-94.158836
-97.706551
-144.584854
-73.613518
-61.003162
-82.115501
-178.357529
-79.221672
-159.424133
-153.190842
-94.927101
-48.219883
-106.434685
-110.429123
-119.869827
-62.677738
-47.222267
-48.198853
-99.557472
-133.321503
-143.255814
-47.413391
-69.648651
-103.972359
-67.672997
-63.222538
-62.858761
-65.216202
-72.766853
-88.955208
-59.971603
-57.582111
-89.587402
-66.232330
-66.185265
-62.571590
-119.708214
-63.748100
-45.688961
-156.425674
-151.901672
-63.617607
-55.324837
-84.098930
-73.965424
-139.255646
-151.155991
-47.373711
-71.663696
-124.886230
-46.490566
-96.737854
-136.909912
-88.118340
-41.461369
-56.713078
-87.790100
-57.232620
-66.032639
-89.147675
-37.957695
-52.162502
-45.542316
-143.245697
-59.693657
-81.355125
-51.084629
-115.370110
-124.558304
-88.638191
-43.169617
-91.552856
-112.921951
-137.286850
-59.607582
-66.536232
-157.702774
-74.896294
-55.868172
-71.529510
-115.721840
-55.890858
-72.915390
-170.843552
-64.583038
-109.751007
-66.512558
-141.180908
-120.043327
-167.401001
-66.204430
-166.427414
-76.791679
-55.221531
-61.206402
-72.710716
-65.406349
-95.842216
-96.113853
-155.490707
-47.340244
-161.674072
-79.187309
-130.912476
-102.441628
-126.336678
-99.866714
-142.858368
-52.797001
-108.834320
-66.547585
-148.749268
-62.300480
-65.883080
-49.139378
-54.484406
-52.941696
-155.505142
-72.855988
-36.104053
-57.928135
-159.443909
-125.469093
-74.767998
-39.292671
-74.110710
-95.347420
79.028534
48.815075
41.975365
49.448933
-120.993599
-34.954784
-59.083546
-151.097717
-70.920364
-124.437813
-71.734749
-65.692513
-82.301605
-73.668091
-137.318344
-64.857559
-43.921928
-72.067398
-115.961266
-69.556549
-52.564190
-64.001099
-67.314560
-66.839241
-74.469658
-107.768608
-98.661041
-91.611099
-110.520386
-59.902004
-125.802162
-112.073326
-149.409088
-65.482689
-67.139748
-117.311882
-71.236649
-63.290325
-61.071629
-52.172157
-149.208145
-153.350922
-32.452694
-54.761368
-153.958435
-71.715302
-156.605896
-63.747021
-85.509964
-152.400940
-70.112465
-64.653854
-105.002205
-66.326752
-71.905998
-81.748047
-58.453377
-147.160263
-50.479843
-73.228828
-70.387871
-59.585609
-73.658104
-79.839676
-63.468090
-125.110847
-27.606358
-64.149292
-100.591667
-70.187050
-58.260662
-162.444016
-157.669220
-37.434341
-81.309654
-111.168068
-53.735611
-79.063972
-81.031311
-59.014812
-106.299362
-112.775688
-84.758591
-44.177200
-78.252350
-137.840469
-98.485291
-45.587067
-65.478096
-79.551987
-80.072327
-130.523514
-61.013885
-49.541992
-23.761158
-59.035915
-50.206791
-151.800339
-145.769760
-70.612961
-62.322495
-55.230568
-148.141647
-61.431072
-143.058395
-153.848587
-68.696075
-64.333046
-138.674850
-57.534081
-139.240051
-148.608414
-74.284615
-63.767693
-76.461792
-76.223785
-117.900093
-65.188538
-114.999260
-93.398705
-74.022774
-25.871674
-142.004837
-132.804962
-113.186081
-55.296440
-74.955765
-57.677128
-57.708000
-51.697193
-54.298904
-77.215034
-50.726593
-56.292099
-71.600571
-56.050240
-56.404732
-65.081566
-60.302475
-55.439312
-75.817665
-139.948105
-82.218353
-115.742889
-142.231522
-109.031967
-65.736305
-91.196739
-138.615891
-69.711212
-81.183662
-62.218773
-84.250206
-62.796509
-113.109856
-87.083031
-94.388161
-132.135620
-57.312454
-65.381844
-32.375809
-81.874649
-62.442719
-117.758041
-149.785965
-79.087845
-62.186893
-57.569515
-75.424492
-70.720634
-74.323578
-142.813599
-128.412918
-58.485836
-74.417198
-68.082161
-71.874237
-119.307144
-81.916649
-85.936707
-57.303715
-154.933075
-53.507442
-73.782608
-65.092148
-62.465145
-35.060471
-51.882038
-66.963837
-63.965878
-80.187996
-67.779266
-58.860367
-101.744659
-50.712349
-62.790340
-86.583794
-140.359207
-118.348732
-59.868866
-67.563736
-144.751938
-85.896790
-87.296951
-109.074333
-137.230240
-95.053078
-87.018623
-89.503624
-61.694622
-52.424728
-62.620113
-68.701515
-98.434296
-86.684952
-51.269829
-101.781715
-74.305511
-106.366463
-61.532284
-44.298847
-141.521591
-62.238422
-72.601791
-88.254845
-99.737747
-35.561344
-68.246521
-129.542114
-149.366211
-131.330917
-101.989677
-78.262207
-58.785236
-135.149933
-136.092667
-72.267380
-62.552658
-140.667801
-59.526222
-153.068954
-44.794682
-148.322678
-60.215363
-61.982639
-71.847000
-89.111465
-86.546425
-126.758713
-58.008076
-42.616734
-125.476158
-44.540947
-83.994026
-113.930374
-128.560684
-150.169159
-80.153526
-103.675232
-87.787025
-93.154137
-136.795105
-93.088249
-173.252930
-115.917496
-102.686813
-59.493477
-127.103859
-138.628738
-59.300182
-56.016068
-162.413559
-72.821640
-146.065002
-104.888260
-63.017849
-143.586090
-97.463547
-70.106468
-105.813713
-75.750778
-91.831413
-84.471169
-88.458351
-136.633636
-100.075172
-121.279411
-63.364548
-60.849709
-51.504833
-38.956909
-135.011597
-68.312653
-92.391365
-117.593506
-63.628685
-62.367432
-81.675354
-63.316452
-80.274757
-72.624344
-55.503975
-58.110229
-32.392700
-57.322891
-78.346718
-156.708008
-133.565109
-65.826164
-65.439903
-128.049576
-68.017616
-59.136333
-63.604481
-60.428005
-112.226585
-88.728104
-66.267075
-52.685158
-79.646111
-80.264977
-57.934235
-52.008427
-70.155510
-99.114403
-70.599358
-107.876152
-67.679657
-97.267014
-126.395813
-74.420593
-42.817619
-68.336678
-57.917755
-103.358292
-98.866638
-130.816177
-66.721771
-140.551422
-123.115959
-61.321789
-123.030281
-116.121422
-112.742744
-74.336121
-90.320625
-88.055420
-92.510239
-27.180677
93.884201
-138.958206
-102.477913
-41.372894
-107.528458
-67.857887
-62.101032
-91.930977
-59.901379
-67.810043
-68.557854
-57.340603
-60.184399
-72.818390
-73.738747
-63.251728
-100.562340
-69.992462
-137.636520
-83.796318
-59.117229
-82.082710
-68.262070
-111.074524
-73.707405
-90.648506
-165.436539
-60.089706
-130.121597
-157.157913
-85.428902
-60.732407
-87.212677
-74.320183
-58.192005
-65.373627
-65.742592
-85.057961
-133.633835
-72.593094
-68.942474
-53.177483
-145.002991
-85.285492
-64.593369
-125.252548
-158.348114
-70.165581
-64.621689
-76.882179
-71.277596
-57.436054
-76.946014
-79.169868
-90.846512
-122.511513
-166.039703
-33.549442
-39.379478
-76.349625
-118.604820
-109.703430
-70.790932
-62.934521
-65.662186
-55.537315
-62.259747
-102.710258
-145.010010
-109.728653
-91.427879
-109.304749
-124.897102
-82.615974
-97.863586
-101.685028
-112.384651
-114.997620
-95.617661
-56.710560
-99.926926
-75.815918
-104.896820
-70.125763
-58.426270
-63.581741
-66.414055
-85.997787
-67.884232
-61.203983
-62.601181
-97.641418
-75.295288
-86.265465
-44.291027
-79.567474
-28.772406
-84.604530
-64.695175
-56.484833
-157.907074
-57.944534
-72.230980
-56.799854
-57.897453
-97.824654
-81.029549
-168.935562
-70.002258
-170.276199
-76.676788
-124.795296
-60.228298
-102.218758
-74.986137
-68.896019
-91.956657
-61.332382
-61.602158
-118.169449
-163.153259
-138.875946
-101.524002
-74.013168
-153.966415
-105.388512
-51.937752
-58.190395
-65.965591
-47.977226
-165.427048
-53.818005
-80.033188
-54.625214
-69.702652
-71.305832
-60.551754
-114.534592
-110.573540
-83.005539
-103.204605
-56.852058
-164.558289
-84.118866
-109.947693
-53.871098
-61.314816
-86.026230
-68.755035
-41.739964
-62.983467
-59.178661
-66.645935
-138.205856
-75.981491
-71.912788
-55.068321
-96.523407
-56.479500
-86.011581
-55.542164
-107.165283
-75.994057
-42.224010
-58.622253
-65.019783
-58.863216
-51.494240
-75.625832
-139.343719
-155.560379
-70.840714
-170.136581
-64.159477
-108.329712
-59.875648
-111.788658
-146.256866
-66.906227
-82.118004
-108.807190
-63.502491
-105.164673
-113.423195
-113.689110
-80.356270
-89.900146
-160.710632
-54.579304
-62.472813
-58.835327
-52.593510
-139.165268
-123.789833
-74.256897
-70.054970
-50.346184
-75.694061
-87.357567
-54.196758
-63.589596
-122.042946
-154.605743
-124.140617
-96.066231
-148.248093
-126.200417
-74.404846
-34.486317
-57.888214
-41.467857
-109.761528
-100.352348
-58.135117
-139.263840
-64.862610
-62.485176
-98.812111
-93.856911
-72.694260
-143.196426
-59.932693
-68.604675
-55.347317
-130.555267
-55.270542
-54.770142
-148.385956
-67.339951
-65.963737
-63.942322
-104.215027
-95.611389
-46.060314
-94.394829
-130.056610
-78.041153
-65.617439
-117.608772
-76.100899
-134.793457
-67.757057
-96.713455
-55.747307
-49.795998
-67.839821
-122.304489
-155.270935
-82.358871
-56.171852
-113.364838
-101.738373
-90.459801
-83.914101
-53.709675
-62.971977
-61.091969
-67.173256
-101.547699
-65.798637
-69.994972
-86.897873
-62.827866
-55.088196
-114.486603
-146.100906
-49.468246
-60.857254
-137.248566
-25.273081
-60.227524
-60.510670
-72.141342
-80.545670
-154.463669
-58.016689
-77.589523
-87.331139
-63.702221
-91.640724
-57.347229
-89.530365
-84.880379
-115.952797
-67.254707
-87.502335
-58.395565
-64.404968
-52.576694
-73.423965
-68.601334
-51.281868
-61.970440
-70.952347
-88.886940
-31.373232
-97.954010
-88.487602
-46.907177
-82.788284
-118.185188
-104.982491
-59.422009
-77.567383
-54.840919
-134.460663
-78.020515
-66.529106
-71.938698
-80.201027
-68.247520
-177.194031
-112.517593
-55.854164
-59.745022
-153.041931
-54.953201
-60.460915
-161.237244
-69.374191
-97.146400
-103.786865
-85.752060
-105.600426
-118.581131
-96.364273
-67.478539
-68.634651
-74.199654
-67.217339
-59.488602
-155.415970
-88.499832
-100.293877
-61.833794
-58.182293
-58.205948
-96.394470
-57.717068
-73.907043
-71.177216
-62.371796
-66.731255
-70.434235
-55.937824
-70.640350
-162.057983
-159.144226
-77.134468
-149.530487
-154.861847
-138.090729
-67.328751
-69.623924
-51.737129
-59.486122
-52.101841
-80.570137
-61.891983
-158.947952
-60.688210
-61.457867
-55.381115
-38.287445
-44.868931
-134.195923
-51.848125
-155.287827
-120.493629
-59.974377
-100.381805
-77.841110
-122.389473
-60.570183
-58.028408
-148.211945
-58.783092
-54.403530
-75.380310
-74.980301
-80.192101
-65.421967
-67.537766
-156.454697
-68.009727
-65.472862
-39.708134
-67.844955
-139.422348
-52.180611
-82.587776
-66.690712
-94.424179
-135.714081
-58.812241
-65.796684
-64.753746
-138.878891
-127.946045
-77.095757
-87.364883
-114.216492
-117.990936
-53.486328
-91.458229
-36.448883
-46.351795
-56.292709
-128.000504
-169.642975
-105.182915
-93.782013
-88.388046
-60.274025
-53.589775
-104.015579
-66.106491
-117.614105
-51.165962
-63.127686
-140.411850
-63.509514
-131.557571
-66.329514
-67.844551
-54.612904
-68.795486
-63.961208
-79.383850
-138.322281
-135.972107
-57.438583
-59.680264
-79.327431
-90.830009
-74.519974
-82.121941
-139.342743
-124.412125
-56.578117
-62.565430
-55.537258
-145.752991
-124.811592
-45.804482
-67.069534
-157.142380
-33.531948
-91.818802
-53.514503
-33.141998
-124.183731
-65.462097
-114.244347
-167.142227
-100.787926
-65.843834
-97.796745
-62.886093
-52.551289
-68.457550
-87.720596
-78.315475
-111.129570
-168.529144
-76.546165
-43.507381
-157.081757
-84.513718
-92.002007
-149.923599
-146.188049
-59.677914
-128.936432
-77.991905
-54.214748
-59.871063
-70.468193
-108.631577
-76.197083
-85.007561
-77.138870
-58.900715
-125.477509
-79.538956
-133.679749
-48.354015
-62.119602
-93.312531
-73.201385
-91.565651
-64.639717
-75.023941
-58.445972
-61.835808
-108.276703
-64.529907
-130.451111
-57.339443
-63.680290
-52.026829
-68.316833
-106.925529
-67.395592
-152.602448
-124.030930
-61.877281
-59.657158
-117.039070
-50.055386
-95.009216
-83.016739
-58.357822
-56.818718
-67.944298
-72.781754
-127.574379
-80.898544
-96.072144
-65.715919
-112.491127
-85.857239
-67.531136
-126.404831
-97.972710
-69.196625
-105.161781
-160.348740
-146.437424
-65.762054
-107.790298
-67.985420
-63.529560
-69.510216
-51.018494
-61.991497
-57.822826
-146.805649
-62.515694
77.118179
74.814301
72.505630
-58.748379
-25.365330
-129.371536
-73.898476
-64.495338
-52.076836
-69.639030
-122.777725
-152.605911
-132.910934
-73.313713
-81.284409
-139.059479
-85.452164
-60.932331
-55.520763
-63.565697
-72.244835
-69.902916
-82.549248
-59.549160
-163.681702
-148.652359
-87.576614
-64.375038
-63.204285
-64.076012
-163.614380
-102.467522
-68.063797
-104.435783
-122.198112
-130.149765
-175.302872
-117.099091
-99.106186
-126.814041
-68.727242
-105.846039
-59.917454
-68.021095
-73.071419
-157.704346
-167.882339
-89.663834
-111.493637
-54.436565
-75.602379
-149.081253
-94.782440
-98.077385
-69.245705
-70.852081
-168.370575
-64.229485
-95.116379
-84.534538
-71.025787
-122.111580
-105.690102
-82.914955
-88.158157
-52.684341
-68.291161
-96.212036
-109.918015
-57.022781
-72.761116
-77.629967
-136.871063
-81.761314
-106.309204
-65.986572
-156.935165
-122.079872
-54.472927
-148.632294
-65.985245
-58.068893
-67.989090
-82.128876
-54.852154
-59.269379
-21.532331
-45.377167
-85.282845
-135.043991
-52.973942
-44.757065
-136.286316
-137.837433
-36.817230
-65.796585
-64.562744
-33.109047
-62.026993
-133.707947
-65.599113
-81.271217
-66.169151
-46.773224
-153.564911
-90.114388
-68.900742
61.933693
-34.229385
-66.003113
-149.929779
-64.183472
-96.374420
-66.537300
-107.059105
-64.181000
162.931305
-71.802963
-68.456421
-56.730602
-156.120117
-154.140060
-61.687302
-49.888367
-81.909836
-129.209793
-56.762493
-64.365128
-57.199303
-62.614601
-63.107952
-71.676773
-109.768150
-86.920967
-149.131958
-51.801960
-78.502914
-96.433487
-102.710579
-133.318466
-61.177139
-57.469421
-81.263771
-66.178520
-108.362320
-58.577988
-61.903427
-153.351425
-86.724266
-52.562801
-153.289459
-75.347733
-80.969826
-58.238487
-79.378090
-55.659309
-94.705261
-69.148857
-144.903305
-62.746445
-88.531036
-55.546432
-49.167709
-159.777130
-56.146820
-157.895386
-116.895782
-66.029373
-71.003845
-50.268726
-65.203674
-53.595173
-62.120663
-43.480663
-129.538101
-59.522446
-68.866516
-67.592056
-160.013702
-98.582420
-131.316467
-87.596558
-110.126114
-148.524246
-106.948013
-58.652073
-145.691376
-46.230820
-84.683853
-60.123474
-104.632195
-68.099281
-72.114647
-96.356926
-104.247078
-138.074554
-133.545700
-74.273705
-105.988884
-117.896118
-88.578300
-73.952545
-112.728096
-112.347847
-66.677818
-91.089279
-104.530518
-86.260841
-106.093178
-76.830475
-85.079018
-132.433304
-110.502548
-61.059750
-73.418930
-54.836369
-41.780231
-92.399460
-60.203838
-125.043259
-73.984055
-74.476013
-48.800812
-37.253166
-158.871170
-123.827797
-61.698986
-61.751942
-177.343018
-75.617790
-80.358208
-57.489529
-81.796555
-76.205605
-62.104973
-58.378204
-50.525745
-61.109043
-64.206810
-165.133621
-149.072052
-67.601196
-58.654068
-141.449310
-58.527962
-103.067398
72.621803
49.629913
51.462498
54.097782
51.926140
52.955349
52.431995
49.004181
58.325073
58.417130
55.691109
68.341255
64.475975
62.078922
80.015099
82.815651
-80.019379
-47.149826
-156.174957
-62.870045
-73.032684
-48.775948
-62.555908
-98.428917
-96.895058
-83.929855
-56.763481
-62.744942
-65.910774
-73.951004
-65.986412
-141.640411
42.590984
40.238132
60.860916
85.573235
56.530270
-58.953312
-73.831047
-57.875072
-54.207710
-83.569832
-49.131363
-67.056946
-53.881260
-87.475174
-57.241440
-81.473000
-81.239449
-155.866241
-68.055916
-52.530193
-51.791813
-62.552807
-73.873749
-60.346550
-85.175117
-73.023926
-130.722870
-54.036022
-157.738846
-62.635269
-104.403526
-41.382538
-80.795242
-40.174267
-50.689182
-137.747208
-95.772385
-46.725761
-50.940659
-48.653252
-63.145096
-61.653770
-91.909592
-57.771873
-82.547287
-93.810493
-65.772469
-59.872581
-65.831093
-57.628708
-75.896057
-60.079086
-106.692421
-51.636700
-63.385094
-55.438496
-84.129387
-78.762520
-72.329292
-38.149250
-45.435219
-60.068184
-100.665901
-22.234091
-64.217972
-64.915443
-58.160381
-66.136658
-83.484459
-81.383659
-77.955475
-61.531368
-157.955750
-39.015125
-138.918900
-67.763626
-125.224808
-70.489876
-131.064331
-60.268700
-58.592831
-98.779449
-68.619667
-136.074570
-61.482410
-61.949436
-65.158607
-65.616501
-153.160461
-66.376945
-70.947510
-62.358669
-60.130211
-76.713745
-62.490681
-96.563049
-68.124771
-126.589500
-62.314682
-39.920559
-46.017612
-72.526787
-79.496277
-63.571354
-117.040848
-71.541130
-146.777557
-108.962868
-61.916050
-50.541031
-72.653915
-61.165352
-115.575264
-56.316448
-140.921417
-125.619659
-63.465576
-66.669106
-90.369774
-62.359131
-64.301094
-108.837608
-163.606873
-114.432564
-70.985123
-57.445999
-155.349014
-89.597336
-73.708473
-132.234756
-98.468063
-86.493469
-114.524155
-94.016846
-159.620224
-101.180740
-73.954651
-115.907784
-112.586594
-112.688042
-49.029255
-56.417175
-54.996498
-85.579330
-70.049713
-52.024815
-31.917278
-61.067051
-67.435959
-144.201431
-64.889839
-66.052124
-57.698029
-52.591373
-72.701263
-55.035080
-48.324245
-102.857185
-123.619530
-53.283020
-94.859787
-65.425697
-77.996552
-150.305786
-53.493427
-94.460388
-114.183395
-109.776520
-100.930359
-154.761490
-63.207600
-137.245255
-73.332581
-62.827812
-97.867226
-29.164049
-67.709351
157.150192
-24.660954
-63.811245
-68.949387
-73.594193
-66.946358
-148.607391
-67.997871
-117.397560
-71.583298
-121.052696
-153.038193
-139.459564
-151.926361
-60.457062
-62.675758
-63.211697
-47.021088
-64.907639
-98.320686
-52.580898
-108.499054
-131.669586
-55.446007
-139.259933
-112.094856
-96.988327
-91.951294
-170.706772
-103.901436
-62.309929
-67.577286
-78.973557
-88.955353
-90.592896
-61.928299
-108.213356
-60.291988
-74.237709
-56.971775
-59.970436
-94.707741
-71.780060
-138.937912
-58.218185
-62.947662
-114.694740
-65.581871
-60.863094
-72.352638
-72.982353
-114.686272
-69.502731
-76.716759
-68.528717
-71.646675
-74.477333
-52.666229
-111.865196
-159.956451
-63.358662
-62.111927
-110.222786
-66.797287
-122.269531
-71.565521
-122.195953
-89.867584
-136.836136
-61.983288
-69.170769
-81.537918
-37.680492
-66.461739
-78.610634
-90.397713
-135.461044
-96.516685
-150.563751
-63.400764
-81.247215
-83.477638
-70.955124
-105.904724
-48.289978
-145.213852
-56.950912
-84.795036
-78.722763
-53.367306
-65.564865
-77.480400
-60.856983
-49.858311
-57.187229
-55.418125
-69.000427
-50.172871
-118.462456
-74.576103
-72.781075
-74.865646
-97.281540
-71.431061
-37.498367
-120.935913
-84.721840
-56.201309
-102.696579
-58.605698
-68.263977
-79.467293
-69.704147
-61.054100
-83.777008
-88.901741
-105.485603
-35.866955
-78.621346
-127.150139
-95.572990
-105.770050
-97.665253
-138.084427
-100.897980
-27.207302
-90.798775
-143.602173
-156.803986
-126.142220
-71.855659
-59.351074
-62.986443
-97.136009
-68.544617
-57.922802
-153.098602
-59.230160
-79.507660
-54.127758
-145.821350
-57.971779
-50.055691
-59.553345
-59.082623
-66.985512
-163.707184
-77.186569
-51.759487
-66.395844
-60.247974
-84.733932
-73.520027
-87.779701
-121.548920
-82.705017
-66.308311
-96.438515
-128.485123
-56.156410
-101.621056
-102.903404
-62.437542
-61.902534
-99.300240
-97.652023
-97.603142
-125.429848
-59.927872
-68.030838
-122.381683
-116.784523
-119.867508
-96.277161
-62.160496
-109.981377
-137.698471
-68.326828
-92.971870
-116.308212
-62.441345
-110.557961
-87.131966
-51.401508
-120.786346
-157.280853
-127.611832
-60.346432
-122.248962
-121.883682
-78.097107
-97.776550
-96.867592
72.224373
73.482155
60.383030
61.740719
-110.716934
-89.464615
-93.268547
-66.332237
-114.846222
-104.184120
-62.746254
-108.109116
-158.375336
-51.590477
-65.767578
33.428223
41.352566
-59.949585
-145.256790
-86.258324
-133.750305
-86.856888
-61.104645
-53.472588
-103.314621
-143.284561
-137.194107
-130.191254
-92.449287
-70.574791
-57.755783
-55.109509
-82.825455
-88.819107
-105.972466
-87.328560
-57.310352
-82.463463
-127.235313
-58.183414
-65.990288
-47.153000
-74.905525
-142.166275
-143.896301
-126.760651
-114.721695
-155.485809
-56.126781
-75.647797
-34.952553
-74.613136
-71.438187
-55.134148
-111.915878
-92.490692
-66.211479
-56.348923
-117.779900
-61.901440
-164.914795
-149.432556
-55.068432
-129.036224
-119.009865
-119.154854
-65.320885
-49.499241
-96.519348
-68.641647
-56.137547
-112.125389
-68.471970
-73.736946
-151.480942
-68.728218
-106.167847
-128.240601
-133.966309
-62.286816
-72.835655
-68.693512
-30.581932
-62.113472
-105.757782
-72.769394
-62.435314
-108.980156
-152.307037
-113.601089
-61.120407
-59.220074
-64.538429
-86.015907
-71.464317
-110.623154
-53.620461
-60.352551
-63.583061
-50.896645
-126.956970
-139.308533
-88.074272
-118.020622
-146.954605
-47.434311
-35.764668
-63.039085
-100.724678
-158.754486
-108.834404
-109.017746
-86.750679
-91.585930
-44.735088
-69.601952
-134.973480
-59.021473
-54.272793
-68.127205
-77.199051
-78.619957
-60.027020
-55.929558
-79.623077
-128.901703
-89.059242
-99.592468
-62.115376
-58.900234
-72.820152
-106.547302
-104.977737
-98.150375
-147.037384
-121.843987
-99.781532
-86.705208
-61.976936
-90.654640
-58.497444
-113.257095
-63.492069
-150.762177
-52.543987
-70.267113
-124.584976
-71.172852
-104.307777
-56.270447
-49.078453
-80.701675
-164.326218
-66.009995
-51.098438
-59.455708
-63.833618
-57.485302
-80.097641
-145.091278
-53.773308
-64.880707
-58.422169
-65.058205
-96.804802
-75.650238
-50.009987
-86.522690
-50.912888
-32.152744
-63.004604
-119.985527
-141.374847
-151.824722
-54.663288
-150.411819
-55.394848
-69.292221
-157.698074
-50.371758
-103.297989
79.093521
45.092419
76.789986
49.726410
62.288944
42.260845
75.540443
84.453850
-128.728012
-58.065907
-126.539246
-117.670654
-78.463898
-122.684669
-147.893982
-99.934456
-50.197853
-72.369293
-61.671860
-62.271515
-144.897186
-105.377357
-140.686447
-101.431366
-113.859299
-63.718372
81.462585
38.892075
64.288513
48.137939
55.937660
75.475410
59.683685
47.088818
75.020378
51.217346
50.254135
58.741203
86.095016
61.748676
-62.787132
-63.300453
-56.083614
-104.494591
-137.854080
-160.944733
-70.024231
-94.447479
-61.179871
-143.622177
-59.446056
-89.116035
-77.200630
-106.091446
-167.459244
-101.368584
-88.598305
-66.309898
-83.574783
-105.880058
-57.065529
-57.499649
-64.270622
-103.040581
-85.532013
-110.893684
-132.962173
-91.927788
-69.984360
-61.094181
-83.793777
-129.798035
-101.078323
-64.081825
-134.966934
-163.455902
-69.805008
-78.057549
-140.782303
-63.549519
-161.407318
-67.525742
-135.924393
-91.578079
-56.181946
-53.908089
-90.557442
-150.443130
-78.312706
-42.678162
-68.551765
-34.573128
-76.106758
-57.002552
-37.455238
-105.458809
-74.156303
-72.324623
-132.998383
-50.226147
-123.958160
-83.165321
-58.448357
-68.771210
-127.726471
-84.361755
-74.045189
-100.407036
-108.104156
-110.869011
-54.592327
-59.734138
-111.501762
-93.306664
-101.250404
-141.468399
-139.638504
-65.824898
-163.185394
-61.642891
-65.808876
-105.806129
-87.744019
-159.575180
-65.084145
-80.477112
-105.779823
-68.969208
-72.547974
-94.102478
-90.363464
-122.074081
-61.122696
-60.343460
-95.874550
-94.892601
-116.716209
-71.122551
-57.232014
-33.639805
-52.634640
-66.213669
-62.261131
-58.078201
-68.118645
-65.851906
-135.966110
-62.867832
-50.367702
-60.300991
-53.596401
-78.042381
-58.070232
-141.411270
-143.794327
-54.553989
-157.569885
-113.675545
-162.486282
-63.159649
-62.723877
-60.649487
-141.159271
-123.765442
-62.673191
-57.555134
-64.483307
-67.435249
-53.980637
-152.345490
-49.486965
-116.543198
-81.392059
-65.215302
-74.342117
-150.582825
-76.617264
-68.308769
-65.101280
-75.201408
-49.506104
-122.311302
-78.663292
-117.791634
-77.879387
-133.140533
-92.368523
-60.902336
-134.465424
-61.333458
-80.634682
-143.121033
-64.142754
-77.036018
-60.660000
-139.780090
-79.507309
-138.345627
-79.373192
-57.487526
-10.280477
-67.395409
-69.328979
-110.860519
-148.208008
-86.270103
-65.803558
-54.867130
-105.568451
-107.749886
-109.824097
-94.524178
-129.383179
-80.002220
-94.140152
-59.238411
-61.323708
-128.179703
-55.533165
-62.889641
-38.192883
-91.769165
-68.340408
-75.663803
-75.216934
-143.058273
-56.461605
-88.198074
-158.594376
-85.179756
-68.697479
-57.233669
-112.926430
-32.736816
-160.294968
-60.677689
-92.082512
-152.743118
-61.089989
-92.221283
-146.094864
-172.135864
-130.795563
-63.070843
-75.447708
-71.470139
-62.572159
-171.219116
-87.333733
-68.417198
-40.898277
-94.088463
-130.394562
-31.112074
-90.386002
-132.278839
-62.613926
-68.896172
-149.653748
-105.763512
-137.139801
-70.465645
-56.768402
-56.088203
-95.594200
-69.367592
-58.189655
66.588066
65.825729
56.108364
66.489914
-62.794994
-75.890930
-156.265167
-76.283554
-82.097298
-74.343613
-165.360001
-59.087841
-155.153397
-60.253288
-88.876137
-150.578506
-73.876717
-56.811596
-63.556274
-79.207375
-76.398972
176.631683
-104.020477
-102.368324
-54.198170
-137.449936
-55.968834
-60.096790
-75.835655
-99.410881
-67.649742
-57.858639
-73.159294
-73.309624
-64.132683
-62.626888
-59.688911
-83.256256
-96.832504
-68.544151
-71.277306
-63.765877
-116.392548
-71.759918
-113.786346
-90.356453
-102.416000
-63.724411
-104.548660
-98.377502
-103.912666
-157.254883
-113.468025
-104.316330
-117.857819
-118.591774
-68.491295
-101.776932
-92.923813
-96.205086
-62.896927
-97.402313
-99.485046
-79.836143
-151.978241
-79.898521
-24.745554
-116.364182
-60.521927
-115.687729
-69.220604
-57.452530
-58.585964
-23.606031
-55.673622
-155.756683
177.462234
-64.494904
-99.768280
-134.717850
-146.570389
-88.296982
-147.336487
-65.300499
-143.136047
-132.034988
-67.365875
-64.122032
-166.446823
-28.255526
-78.126297
-74.831573
-34.049377
-151.666199
-61.985672
-63.178127
-62.726475
-136.889328
-146.201691
-80.918381
-70.379578
-129.401672
-71.784958
-52.385437
-68.460976
46.086899
51.875713
62.438690
-64.216423
-68.066338
-58.637089
-61.385777
-96.708298
-131.036911
-62.651203
-147.971344
-62.492157
-57.556759
-47.730965
-68.622726
-56.150673
-70.547966
-78.353157
-58.815090
-137.551849
-158.005844
-53.855873
-81.422134
-147.459412
-76.316696
-60.746872
-57.391243
-46.705711
-138.458862
-80.744453
-158.915253
-96.660873
-74.570168
-102.826538
-59.664242
-59.765087
-154.345673
-112.867142
-97.274582
-129.403641
-61.803135
-86.497795
-62.345955
-77.500046
-62.049328
-103.335670
-159.611572
-163.705078
-68.681282
-70.207718
-49.191578
-91.224953
-164.191803
-72.512184
-36.527966
-80.269257
-111.785706
-125.622200
-62.105091
-73.527641
-80.089096
-53.653255
-61.138195
-87.065636
-137.535110
-59.048241
-105.865540
-111.832436
-153.195770
-142.584579
-67.697174
-127.132339
-61.834507
-107.511475
-92.764771
-66.801353
-68.050102
-80.261383
-65.577148
-70.540001
-53.472458
-33.966202
-85.143410
-129.134903
-24.588451
-61.699894
-76.625031
-106.024033
-75.136459
-58.880238
-76.206367
-88.450150
-57.527355
-146.245621
-169.456558
-143.821686
-158.469376
-131.980713
-55.022888
-82.120811
-104.799217
-96.346779
-100.768105
-95.148148
-159.507217
-66.346184
-73.897606
-92.227852
-68.878128
-56.769112
-49.864754
-67.158920
-55.965664
-140.246796
-82.574341
-56.378189
-46.535873
-70.591393
-101.416473
-64.321106
-83.246017
-132.616516
-154.565964
-73.262527
-125.445198
-63.713707
-64.928513
-90.235405
-75.008873
-68.657082
-78.927704
-145.818161
-60.867516
-65.200081
-94.398956
-132.729752
-95.881104
-161.397812
-68.692123
-59.249599
-158.488876
-65.230804
-101.454147
-111.044495
-65.226364
-80.525757
-91.004967
-147.637375
-111.514458
-48.012642
-63.996979
-66.628616
-71.321693
-87.858589
-62.864609
-65.997444
-87.322395
-65.402588
-53.113228
-65.233658
-113.629234
-81.175766
-126.929825
-49.211662
-39.569702
-57.640408
-60.162201
-152.875336
-48.228291
-67.497292
-129.811050
-84.994148
-100.748901
-62.920654
-60.422268
54.398849
88.900269
51.779053
59.625206
59.271244
54.112087
49.751179
53.989876
61.205170
74.159691
38.270798
-91.282463
-70.627396
-54.567760
-83.150108
-126.930122
-60.527283
-91.764511
-68.468338
-139.581512
-72.452835
-82.752548
-133.425110
-107.034317
-61.781059
-69.046783
-56.143829
-61.290726
-105.350372
-120.604485
-152.721802
-52.820988
-97.686928
-100.804726
-113.808502
-99.759727
-90.736710
-56.858322
-77.518326
-68.772362
-147.847794
-130.658112
-52.598072
-163.371246
-46.182236
-60.314377
-138.900681
-55.404385
-52.289944
-66.277924
-100.771675
-43.208473
-152.619278
-104.640457
-98.161598
-99.837700
-87.116150
-150.708511
-151.517685
-62.049759
-113.160698
-102.890541
-49.464157
-104.198784
-76.880424
-74.202698
-71.219437
-117.278122
-111.968689
-89.657921
-112.018745
-160.011551
-77.965782
-51.754684
-62.898579
-68.825851
-70.664070
-98.469193
-61.190910
-60.429317
-113.400665
-72.371475
-56.011066
-55.775467
-67.898254
-157.303146
-123.124344
-78.165810
-68.970016
-74.932007
-73.024338
-57.069901
-51.607944
-82.978218
-74.905083
-52.078289
-45.628345
-50.381813
-60.048992
-68.845177
-60.564457
-61.806175
-72.384003
-98.302002
-74.171402
-71.554436
-105.986893
-94.927544
-78.049919
-60.777466
-125.058273
-52.715145
-150.282196
-50.041737
-92.405670
-135.031250
-170.442505
-89.061592
-85.495132
-62.745640
-117.622871
-63.419682
-51.547306
-162.583466
-69.613602
-63.521938
-59.705235
-55.066525
-98.107254
-102.255020
-126.522530
-108.919739
-102.974663
-117.430359
-54.138474
-107.731201
-94.465988
-103.642914
-93.365967
-144.394836
-108.925125
-86.747505
-51.059238
-83.565697
-58.475719
-100.266068
-89.489388
-107.498764
-63.128056
-161.167740
-75.605637
-66.673615
-84.834106
-85.745689
-53.326363
-104.647484
-60.712456
-62.794762
-166.888885
-72.410652
-151.252350
-64.167892
-86.041107
-57.188240
-65.018845
-56.259487
-86.969780
-67.798981
-152.672409
-92.947296
-67.397278
-89.430794
-52.614223
-63.228970
-161.716888
-166.779068
-50.966499
-117.131180
-131.154602
-124.234726
-55.475853
-27.348473
-71.152290
-63.525768
-73.855957
-61.662056
-94.635353
-56.070080
-140.593735
-54.696854
-85.083374
-64.061630
-114.796692
-94.257607
-60.619823
-70.425713
-81.533958
-53.046001
-74.226082
-82.979721
-119.095711
-106.700302
-122.584183
-64.116524
-76.320549
-59.511948
-66.136909
-45.416782
-89.449814
-57.385185
-165.271072
-77.028946
-55.466290
-66.347130
-104.629234
-70.116966
-95.072227
-56.361885
-50.863384
-58.066570
-70.083977
-111.056458
-139.279236
-84.425720
-53.879887
-59.804005
-57.083241
-77.356071
-52.869656
-58.762428
-84.901718
-63.993568
-62.741028
-151.982376
-158.233459
-65.766579
-90.460243
-118.305847
-109.004517
-44.329174
-60.253220
-71.213234
-72.720787
-57.288586
-51.487846
-44.923344
-60.816498
-77.882622
-110.291771
-66.940887
-149.098969
-97.120041
-69.775436
-80.622391
-30.421299
-122.534683
-88.063438
-70.867966
-51.326481
-134.286621
-41.776638
-66.151245
-95.327232
-57.967018
-149.638702
-82.730995
-73.259071
-59.265591
-96.525162
-69.207367
-69.426643
-71.098389
-55.203968
-79.286354
-59.991898
-54.860123
-44.766380
-53.927525
-128.777145
-117.962166
-93.204781
-87.290993
-74.684181
-80.535294
-139.388504
-57.085030
-68.370255
-59.373764
-40.431103
-65.081642
-102.877960
-76.388153
-60.297249
-155.307693
67.323540
55.908779
-69.045982
-56.517128
-79.305183
-59.353138
-65.625694
-56.004917
-79.993629
-58.455776
-73.981651
-93.550995
-157.163193
-56.472740
-30.420752
-63.083214
-148.055740
-58.767170
-95.015999
-64.662453
-76.211555
-66.293373
-35.291515
-108.602249
-153.042969
-72.061195
-60.764240
-83.060844
-94.423790
-66.311607
-62.529503
-157.916824
-49.787518
-149.515442
-89.239571
-66.370232
-59.447380
-81.554749
-65.285057
-54.745281
-56.385689
-80.114937
-75.383163
-93.430740
-61.394661
-104.643997
-88.528061
-85.633957
-89.848930
-62.008251
-54.765179
-77.129707
-42.220814
-91.640762
-49.251331
-67.134071
-54.644611
-59.461979
-48.686863
-58.318722
-66.137413
-102.659142
-108.884979
-59.698261
-109.177658
-111.494835
-108.025490
-111.281235
-102.931664
-60.598854
-86.299530
-55.287506
-60.417500
-141.600189
-125.291603
-89.811714
-157.031784
-53.015560
-159.693741
-34.980282
-141.012634
-59.213428
-62.725727
-62.856239
-43.197548
-80.398941
-81.406181
-40.236958
-76.648155
-70.325287
-65.176010
-44.230877
-70.858101
-56.773876
-130.255493
-144.765823
-110.610687
-124.366318
-76.108345
-50.093250
-69.040642
-133.694107
-155.704407
-114.445343
-62.145454
-61.319973
-60.946716
-71.330124
-86.340309
-155.515839
-55.407021
-91.769577
-94.447281
-41.679943
-63.483608
-121.555534
-64.209473
-60.862896
-157.954361
-53.353790
-122.268822
-70.291252
-81.909508
-99.079559
-74.959404
-104.185669
-121.006386
-81.544159
-92.701035
-105.092331
-101.708038
170.033325
-153.106003
-53.605103
-109.396988
-165.913864
-72.942062
-63.004723
-84.824112
-75.376213
-71.729485
-56.537975
-72.723373
-55.749672
-128.246109
-155.402588
-130.204529
-70.495224
-154.963074
-56.427536
-77.176041
-87.439735
-92.597679
-70.023529
-73.150024
-152.125137
-83.548012
-104.274834
-60.605858
-112.349792
-44.858707
-79.046600
-60.990082
-153.731232
-122.790596
-87.532570
-64.715012
-86.016968
-55.824810
-63.759388
-102.470222
-63.818150
-66.922615
-52.195732
-101.649284
-100.890587
-85.030647
-113.559608
-80.730736
-129.934769
-45.920719
-71.323013
-57.557747
-61.669460
-96.807083
-56.284500
-61.959435
-105.729324
-65.351967
-53.216740
-94.288940
-90.088135
-79.311188
-58.429459
-57.646385
-63.719719
-75.659538
-63.903378
-68.295242
-138.347992
-71.375404
-131.462936
-95.824638
-49.708393
-62.226013
-77.376778
-79.005661
-58.315243
-73.846840
-58.766521
-66.408730
-67.416924
-60.731812
-170.991776
-66.711914
-60.946526
-74.237801
-71.319603
-44.884392
-66.868896
-55.640427
-164.220581
-124.519531
-62.421574
-99.324745
-121.632988
-60.219177
-99.487953
-66.418671
-81.933289
-65.168602
-83.299911
-76.445633
-99.241455
-111.655968
-64.794022
-85.560326
-70.627106
-70.019318
-70.092346
-59.676201
-80.179733
-56.863541
-107.405495
-72.086113
-113.090179
-64.361931
-79.045959
-62.015648
-126.848503
-77.937889
-86.512596
-59.189598
-75.284088
-131.234863
-151.974457
-52.127129
-63.102947
-66.003143
-81.252953
-76.913536
-155.703934
-92.370132
-129.348511
-52.971008
-59.987553
-82.519501
-72.523041
-41.367607
-76.534668
-73.073074
-40.945354
-91.470512
-70.335892
-110.529747
-53.770157
-72.834099
-77.322144
-44.600399
-47.206806
-64.673996
-156.047241
-57.257114
-98.701523
-89.541222
-109.449074
-89.367134
-138.886703
-119.502113
-50.256020
-80.999641
-40.628246
-72.449661
-33.395275
-128.606796
-73.671974
-161.458344
-63.808662
-55.941570
-79.523979
-162.134476
-51.319973
-76.414810
-77.971588
-73.879936
-131.859360
-142.767853
-89.745140
-155.450363
-82.101768
-110.998108
-84.373322
-128.676575
-88.220741
-39.551411
-37.428764
-87.630020
-49.387230
-156.852905
-51.580864
-89.820633
-98.389153
-161.352997
-62.409607
-156.019470
-159.540619
-161.923370
-69.645248
-57.926105
-55.916458
-63.994873
-78.629410
-57.181683
-62.526245
-62.708721
-52.521832
-164.753021
-68.399330
-90.139893
37.807114
71.731544
83.151222
75.625458
69.581444
20.420441
73.909012
102.169289
53.463142
57.102741
78.282562
-115.758392
-95.842697
-71.392891
-68.243767
-162.283463
-61.900963
-83.951874
-58.291248
-56.986744
-67.903778
-54.884247
-48.009686
-113.442963
-121.245247
-158.604431
-104.799690
-97.820915
-78.144775
-66.845314
-77.711685
-115.648003
-64.534737
-61.396606
-104.571182
-155.514908
-62.425076
-138.775223
-47.864212
-60.812641
-61.552105
-131.569687
-77.179008
-126.139519
-72.839462
-98.970795
-163.398422
-76.244194
-69.699150
-130.437378
-160.664886
-55.185089
-95.580864
-60.173512
-49.626049
-147.739883
-58.132145
-82.167152
-131.026215
-58.318653
-89.039467
-46.176414
-74.157280
-48.455563
-67.816605
-119.752304
-53.958839
-49.490303
-98.468590
-27.113905
-69.022697
-98.973709
-82.402176
-65.400391
-71.864822
-145.094070
-156.552551
-56.297642
-100.320412
-64.244118
-76.163567
-58.700344
-63.771069
-56.967388
-51.239006
-62.200890
-62.387928
-56.924301
-89.684402
-123.704872
-35.678963
-63.851479
-80.924133
-55.234669
-58.738457
-70.330421
-151.490250
-52.770576
-47.009315
-144.993896
-54.758938
-57.171829
-76.698166
-71.519341
-72.850739
-90.443504
-74.807365
-63.784782
-70.478287
-69.936966
-68.314644
-67.419235
-62.759060
-62.888760
-147.634598
-86.782646
-63.868118
-88.293709
-75.725204
-71.668930
-58.472530
-65.479256
-152.003418
-55.346344
-56.352856
-60.816002
-71.129883
-70.210472
-74.126175
-126.499153
-121.948387
-98.116333
-113.227364
-77.189987
-85.804375
-104.141945
-146.630386
-78.450729
-60.230244
-50.286381
-46.682518
-58.630512
-62.884129
-66.001617
-60.622536
-155.593079
-136.186172
-59.009380
-134.356537
-74.259659
-91.386353
-80.319633
-101.548515
-119.334953
-52.213711
-132.257706
-157.931702
-111.578453
-93.097061
-154.395889
-96.924599
-59.273991
-105.584740
-151.265579
-76.054756
-111.433502
-65.552032
-100.538589
-128.888596
-59.990738
-72.447540
-93.389236
-80.314705
-134.365799
-70.923256
-70.603447
-60.353138
-57.447571
-68.409767
-69.184105
-104.396393
-54.311749
-109.128654
-66.411659
-63.945183
-62.529957
-164.917252
-79.960381
-109.186165
-77.740051
-76.679825
-149.485916
-83.621475
-93.683594
-123.806519
-109.855743
-105.035736
-65.748093
-103.865326
-153.692596
-155.063339
-55.400902
-49.695454
-48.363766
-63.945663
-84.463699
-56.417915
-65.578964
-62.008923
-132.724792
-124.719467
-100.231598
-113.883766
-81.101318
-67.273888
-103.454079
-99.556870
-135.610443
-145.471649
-85.254311
-139.194153
-85.497147
-71.396347
-58.162781
-69.483170
-135.024307
-60.715229
-148.881210
-79.476562
-63.272854
-103.189926
-60.196720
-79.037971
-52.630047
-151.280533
-76.966248
-59.098606
-52.879120
-109.791611
-54.984726
-119.379570
-78.358368
-63.831371
-68.865723
-96.833450
-71.976265
-103.012665
-71.962555
-70.698944
-72.092163
-151.390335
-100.412582
-78.783646
-52.501099
-48.017612
-42.400379
-138.756058
-71.238647
-71.753052
-74.986938
-58.211391
-60.316822
-127.192619
-88.899368
-121.415154
-64.015144
-95.682495
-58.386311
-131.259659
-57.420525
-101.340111
-97.288345
-111.740311
-107.947548
-168.132645
-122.940376
-161.333847
-88.274948
-101.385765
-130.050995
-94.420395
-31.085083
-66.752594
-65.367760
-123.621223
-70.138763
-146.713013
-75.710846
-64.010277
-99.153404
-109.512848
-65.460022
-67.496147
-62.513809
-82.712646
-66.685226
-27.814377
-58.922325
-73.572350
-74.150040
-90.065994
-50.737694
-63.800426
-167.255005
-52.768524
-72.978493
-41.517376
-80.039597
-69.573273
-65.600754
-138.990112
-75.311394
-67.489304
-73.103645
-59.204445
-147.856674
-125.463844
-85.003868
-55.781963
-78.384186
-71.125488
-100.500580
61.793571
93.078773
62.499157
92.658005
-73.593063
-50.283073
-126.266464
-106.008537
-59.712570
-49.142494
-61.570328
-81.066490
-16.602615
-85.843285
-158.297409
-58.775337
-77.332512
-128.904572
-61.478802
-39.346676
-108.328232
-53.143341
-72.188072
-74.929390
-93.799049
-86.085350
-147.655090
-48.842007
-79.276268
-46.042088
-89.320786
-64.255356
-93.269470
-117.825989
-120.162949
-99.685486
-89.243340
-57.409733
-50.199062
-60.570415
-152.342545
-154.370789
-101.961769
-109.513817
-63.440639
-57.035744
-128.904755
-54.900902
-128.157440
-67.182915
-66.873070
-150.871399
-89.559837
-59.955036
-68.567596
-92.206604
-60.674618
-80.485611
-36.421562
-67.087921
-65.166336
-97.182365
-130.831314
-67.643555
-50.199993
-60.610619
-101.044975
-137.993698
-124.780853
-64.110733
-58.814224
-67.593269
-99.084969
-58.556976
-109.451256
-87.827843
-69.069229
-55.281315
-104.300468
-93.763847
-115.916786
-75.304482
-93.228806
-61.662209
-121.188393
-106.295547
-125.112984
-132.141098
-67.422447
-53.681805
-146.725494
-121.348190
-105.576820
-116.486656
-126.049850
-158.814224
-68.457062
-152.685715
-32.462578
-129.257645
-106.902420
-78.659630
-105.902275
-124.988770
-60.553802
-64.368683
-95.702705
-73.857658
-88.573082
-72.288483
-66.925301
-100.198006
-76.824135
-73.640511
-156.861954
-68.768738
-139.291809
-58.448959
-74.327507
-29.976940
-150.442154
-61.401527
-88.043388
-113.897423
-91.546608
-100.012985
-45.751369
-64.926529
-149.987473
-49.188721
-156.366470
-150.120941
-68.295166
-73.678131
-93.914848
-83.175293
-86.991241
-98.018166
-59.611511
-116.713760
-100.030525
-113.817802
-85.081741
-56.758438
-128.177887
-72.502571
-71.793373
-44.005306
-53.043327
-66.506516
-65.751579
-97.553200
-64.060532
-140.573303
-159.493286
-74.520058
-155.283768
-167.570831
-122.246048
-67.162537
-111.215942
-170.331573
-59.740177
-66.420334
-67.847076
-162.983856
-103.227982
-86.987610
-102.335541
-39.339314
-95.060745
-72.371719
-150.328293
-78.294685
-104.744431
-60.511021
74.492226
50.405479
49.874371
83.648788
54.566170
46.010162
66.449120
58.855793
82.626053
66.986763
69.703194
59.539124
71.920303
-44.722702
47.733841
32.611412
-63.278038
-62.090431
-171.856049
-60.894829
-62.022293
-74.004944
-64.153740
-65.782677
-135.847626
-73.522186
-79.971146
-42.005669
-81.221344
-64.358521
-67.028053
-126.421402
-128.175568
-65.329651
-74.464180
-140.955612
-89.203430
-109.417641
-56.327961
-86.461861
-56.596119
-76.876907
-62.841187
25.173428
41.556103
58.429951
-85.392693
-86.772926
-140.741486
-76.598877
-121.581024
-97.740952
-118.478737
-55.561756
-51.314171
-53.139931
-74.173630
-66.855667
-130.575165
-97.751289
-81.228470
-74.830910
-83.016983
-58.864391
-52.640511
-54.021751
-56.588215
-70.401207
-80.774010
-108.755180
-57.913082
-72.480980
-102.051300
-142.363174
-77.666183
-27.236187
-142.263702
73.586555
-148.134399
-60.653824
-54.227245
-140.897476
-54.457817
-76.710442
-90.295578
-64.621170
-63.211308
-110.967918
-61.455128
-65.468109
-53.285995
-144.799744
-55.093403
-45.826149
-85.543999
-150.367264
-135.535187
-77.377007
-65.626938
-68.708298
-82.005920
-68.814697
-107.045227
-159.472473
-146.387741
-107.487762
-81.858101
-59.716682
-76.601128
-32.487125
-155.146393
-87.615974
-92.231598
-59.544205
-59.946274
-84.828278
-100.405624
-139.805069
-40.567471
-56.417519
169.882675
-73.410011
-63.527969
-61.136650
-71.999359
-60.661953
-94.371712
-68.675827
-62.832996
-59.331337
-51.754406
-72.092781
-59.166615
-119.719627
-52.018112
-59.253670
-58.838749
-149.911499
-139.589066
-130.114502
-146.492310
-60.713017
-97.301376
-118.841080
-116.881195
-53.082439
-52.150276
-134.108032
-59.080963
-151.192520
-57.904095
-68.516769
-56.857849
-47.108795
-61.040237
-62.167683
-66.768852
-60.991455
-114.469559
-76.625618
-53.227169
-58.153526
-50.161709
-96.301956
-57.122124
-36.122349
-109.554695
-61.875057
-63.099796
-162.939667
-89.732849
-104.234383
-99.066750
-123.591431
-81.102356
-51.503937
-61.275475
-72.120705
-113.147102
-86.981735
-63.800800
-81.559929
-45.019909
-52.766727
-136.725098
-64.268120
-64.238358
-62.448490
-85.482147
-86.565727
-71.679298
-45.673527
-70.356987
-161.622437
-58.724209
-82.482468
-58.919399
-50.004578
-17.780701
-158.588028
-150.080811
-45.152004
-142.976303
-54.513927
-55.748058
-74.604576
-67.578911
-150.434845
-79.851814
-142.592377
-57.784393
-49.817780
-71.912949
-122.676964
-145.707138
-40.861046
-54.631748
-119.938843
-82.851906
-124.382057
-80.429848
-64.250687
-145.648865
-61.227470
-57.045712
-56.490940
-29.951376
-61.902935
-141.158829
-114.303154
-30.953453
-91.845993
-102.248299
-61.807869
-112.954506
-81.347267
-152.586929
-72.511314
-75.737190
-72.286598
-77.713745
-62.441319
-88.812401
-64.982651
-113.588257
-46.952320
-65.045723
-57.860291
-88.629776
-86.321434
-130.498276
-112.103577
-53.960743
-84.607765
-148.185242
-103.626572
-68.407303
-58.439751
-85.987640
-66.056175
-76.738235
-69.575104
-147.615204
-151.770111
-49.644669
-155.752090
-74.458702
-63.413971
-116.477806
-84.122581
-80.161293
-115.318642
-113.614128
-152.122650
-78.333740
-56.147896
-50.937103
-100.377747
-162.319916
-46.734165
-66.314980
-71.511520
-51.834282
-163.082230
-54.900784
-126.346878
-78.183464
-62.368546
-61.381840
-57.569893
-145.995956
-33.031101
-123.921631
-67.992760
-54.440346
-56.021500
-58.954933
-49.183346
-57.915020
-39.318024
-65.555824
-54.081741
-163.611420
-62.287811
-72.182961
-170.776382
-104.317993
-108.577843
-76.128685
-75.057472
-88.258980
-110.798065
-107.315033
-75.264679
-60.200485
-107.628120
-115.942375
-54.714329
-98.986397
-66.269920
-64.660782
-51.788155
-83.004425
-95.694412
-54.893829
-53.982300
-146.953979
-152.122574
-159.145935
-86.226761
-55.368233
-125.918358
-95.647537
-66.965271
-153.881592
-92.094727
-111.531937
-90.470100
-90.766075
-131.592224
-66.699738
-162.807785
-104.080124
-62.137184
-123.666458
-56.765568
-102.804794
-121.745613
-66.300125
-102.725273
-67.000519
-94.211090
-88.579597
-156.640854
-119.589928
-87.986275
-152.587082
-56.884266
-52.514332
-59.639206
-37.566113
-90.574997
-124.735992
-65.080032
-69.666061
-53.860538
-143.142395
-56.182396
-117.252159
-74.499229
-70.165970
-63.379124
-67.446129
-58.917339
-50.923855
-95.244362
-89.023338
-57.550407
-64.351402
-60.975117
-79.998360
-76.324646
-64.067551
-86.619240
-72.327888
-70.676361
-58.454544
-74.665154
-146.421860
-86.409546
-58.536755
-103.877335
-98.318176
-53.252293
-90.174492
-133.488907
-109.231476
-102.309425
-101.357910
-101.013161
-108.329277
-147.099304
-116.906929
-68.955849
-119.222679
-91.121887
-117.436615
-81.500862
-103.482521
-111.177116
-64.275383
-69.370071
-99.886292
-137.296753
-133.949905
-87.247429
-68.542145
-63.209518
-62.410946
-115.437485
-82.023361
-121.092926
-112.946396
-64.276154
-131.352295
-78.170517
-101.512962
-59.481655
-94.668045
-128.368118
-90.499115
-72.650993
-71.577408
-109.061394
-59.923344
-117.042389
-59.157978
-59.254646
-45.849705
-44.587925
-123.731125
-113.902687
-155.388397
-60.495857
-126.857803
-94.721436
-114.303741
-100.633293
-56.552792
-87.570480
-72.395203
-68.348206
-144.672714
-58.102100
-66.674911
-51.524330
-44.184155
-144.572525
-73.358711
-62.723186
-57.459667
-154.471039
-63.210392
-123.074814
-144.404678
-121.071106
-50.375080
-50.487545
-155.693481
-89.877899
-86.287834
-56.700333
-119.947746
-57.358643
-64.416840
-103.554420
-99.552238
-122.998466
-115.143158
-65.763733
-109.813354
-112.147247
-86.254181
-78.033134
-143.102127
-59.509666
-57.143314
-94.793800
-52.506752
-43.717152
-79.922272
-139.763565
-89.696587
-69.241028
-89.928391
-84.727425
-112.916336
-99.814095
-113.923233
-135.489685
-56.953815
-81.621017
-57.458252
-134.666550
-100.957741
-62.767059
-85.271523
-140.483063
-58.287014
-138.911499
-70.198242
-80.161652
-57.878082
-67.452240
-100.590660
-58.233807
-147.914902
-88.207283
-93.773361
-95.831093
-81.184822
-69.207855
-70.249390
-161.387466
-94.004684
-115.217812
-117.774597
-68.009308
-11.824734
-153.442261
-59.220264
-86.910164
-72.491867
-66.499329
-55.020210
-77.291962
-57.984165
-58.909676
-59.611916
-43.147766
-84.928040
-115.995430
-172.840881
-110.123650
163.722443
-68.304863
-94.233780
-58.433228
-59.944721
-133.976715
-138.895325
-92.595718
-136.128540
-67.207779
-100.099640
-55.930481
-96.116608
-120.733261
-136.693115
-55.259239
-98.467560
-91.722382
-107.956306
-57.262604
-53.703526
-43.878403
-111.891922
-69.998428
-72.584312
-120.742195
-110.124008
-94.424126
-74.275467
-151.636734
-115.755432
-122.303543
-148.627869
-59.859043
-141.957581
-117.181396
-64.128426
-68.317978
-106.758133
-93.118736
-65.071404
-151.216034
-105.857712
-81.458527
-160.092300
-69.256180
-129.446304
-74.074707
-119.949921
-67.637192
-59.750553
-66.864258
-129.616623
-97.458977
-61.985092
-136.928421
-132.868668
-136.024353
-71.394203
-59.428886
-72.562302
-63.661869
-66.048851
-66.426765
-37.544022
-100.697105
-159.067719
-94.691856
-67.782951
-133.880066
-52.466526
-75.499390
-100.114647
-108.424263
-61.174427
-64.349594
-90.458908
-62.714146
-52.926140
-95.067566
-99.884018
-107.082382
-107.591698
-40.301659
-63.146946
-60.902935
-58.556023
-78.003532
-142.992004
-110.544640
-117.111084
-58.534828
-107.891640
-44.750378
-75.245316
-56.426044
-138.087158
-51.890549
-64.450768
-55.605686
-51.359890
-67.102890
-97.889046
-57.287155
-76.109596
-77.614151
-111.594879
-26.408674
-60.192596
-43.701801
-105.914688
-72.085732
-52.337902
-136.136353
-122.229973
-66.351845
-46.742950
-104.439240
-44.206890
-61.873047
-100.490448
-35.890354
-139.982117
-149.889374
-144.888596
-72.072411
-58.203926
-56.202568
-94.641106
-76.250725
-58.877430
-129.517639
-67.930763
-156.907196
-59.985546
-53.262440
-124.858406
-62.440273
-68.174126
-103.231560
-84.599060
-70.961922
-161.754501
-124.118462
-66.556282
-57.388859
-99.620026
-87.890968
-94.957253
-30.540714
-58.649910
-99.121277
-121.852074
-51.771740
-103.028694
-64.846832
-60.120960
-87.828262
-116.381142
-44.839981
-118.056114
-117.889511
-81.274506
-68.738777
-83.856178
-68.549606
-88.754539
-161.043701
-76.948669
-74.279297
-82.778931
-79.269608
-64.930969
-87.761230
-140.215363
-101.304054
-46.357716
-61.601856
-69.380768
-78.511932
-67.466217
-149.758240
-113.959198
-65.366158
-74.809692
-65.249336
-61.131199
-148.161026
-75.906334
-120.449478
-71.795998
-115.314980
-90.568977
-171.107758
-72.137611
-66.167480
-140.435684
-105.807335
-133.022842
-46.591785
-64.105232
-144.233109
-76.704529
-152.370895
-118.673149
-49.002525
-60.825405
-80.196892
-75.514473
-128.369553
-57.540043
-57.955879
-52.453545
-58.598274
-94.419357
-62.393719
-96.358093
-56.565041
-107.399536
-102.522865
-61.327652
-58.058750
-83.149422
-45.717468
-67.126701
-40.711819
-86.846832
-145.105820
-91.037384
-62.503319
-163.166031
-62.976006
-62.505894
-57.344078
-65.499519
-139.697723
-66.344078
-97.094299
-62.296627
-45.970108
-147.321167
-98.162788
-131.191391
-117.322739
-98.767448
-91.360085
-94.641930
-103.683426
-49.851303
-61.695934
-102.066383
-112.001450
-123.581177
-43.792469
-53.175648
-37.500290
-64.303802
-110.597862
-69.537903
-128.062332
-102.905571
-51.648697
-147.551346
-103.095024
-60.282974
-63.039062
-86.554886
-62.591152
-84.965431
-112.065971
-160.750977
-59.562416
-89.883949
-82.775513
-84.869179
-70.163895
-60.961102
-170.072617
-58.195717
-50.271286
-52.976528
-60.862473
-130.766525
-55.211643
-60.932510
-57.587372
-140.552963
-92.872787
-67.550240
-64.867638
50.232941
48.084785
49.824387
68.876129
57.742798
55.432285
50.048088
-52.207638
-65.494011
-66.061546
-61.123863
-129.279388
-63.638714
-60.135319
-138.157028
-68.664078
-117.924988
-102.050087
-112.302643
-66.549278
-70.835884
-141.491394
-129.529358
-65.694084
-79.978424
-149.089371
-62.907589
-53.305954
-58.076851
-92.861473
-82.256691
-65.577911
-65.470192
-82.374908
-82.770355
-154.142410
-35.596527
-79.153442
-40.445747
-66.134293
-123.628128
-59.083832
-121.898697
-118.862549
-145.018341
-146.001053
-57.117535
-85.842125
-149.244064
-65.391335
-123.907494
-58.735512
-127.711250
-62.898361
-93.300224
-69.307304
-150.900574
-123.525726
-74.762100
-137.976624
-81.728729
-93.313591
-93.343285
-82.215462
-60.315048
-55.442501
-136.000900
-59.697285
-55.860653
-54.567619
-152.308136
-73.960014
-101.621826
-75.490707
-107.933563
-105.721939
-100.061813
-88.895180
-89.363914
-143.930649
-90.618584
-78.549538
-73.555016
-88.969116
-85.544220
-71.389900
-61.277122
-59.404705
-81.340363
-78.512360
-77.197121
-61.628403
-124.965164
-59.318211
-85.611763
-173.662582
-105.219887
-116.353470
-61.556850
-66.399368
-63.002235
-45.033077
-58.208298
-155.326691
-147.731201
-71.601532
-145.510620
-96.413071
-64.866234
65.154526
-70.400307
-60.434166
-113.002281
-121.189186
-94.825462
-81.299072
-153.296600
-87.395493
-69.261398
-141.500854
-75.279640
-58.802265
-87.917496
-35.197453
-125.387566
-100.585426
-74.134552
-108.248863
-124.803864
-117.290108
-69.012238
-94.730225
-66.030724
-171.481506
-141.380814
-116.886208
-160.988617
-60.365036
-91.928322
-153.601913
-56.620426
-117.522636
-76.887268
-80.426956
-67.671440
-89.102623
-99.029358
-116.298195
-71.397194
-90.163406
-64.808464
-85.303902
-67.989830
-115.835655
-97.816307
-46.689953
-46.921425
-75.859573
-65.501732
-70.278664
-78.089882
-124.253975
-90.578438
-52.152645
-154.579315
-90.982269
-70.320358
-51.368889
-161.689590
-93.226692
-68.453453
-60.975090
-142.636398
-88.115662
-45.537449
-60.962303
-140.108154
-59.452202
-151.306641
-65.445999
-139.072861
-133.521652
-51.223232
-34.295841
-61.355476
-70.524086
-160.353241
-46.387691
-94.325470
-119.714386
-67.378227
-117.610413
-50.543507
-78.025932
-65.329468
-103.410820
-57.997189
-93.020683
-105.019096
-158.673218
-77.484650
-91.953720
-71.923248
-53.079094
-55.960125
-64.272278
-45.975254
-165.627274
-68.900612
-53.893730
-48.388405
-63.313774
-124.925270
-153.608612
-91.283958
-92.196312
-63.523605
67.085579
37.816978
78.420319
86.064499
62.400803
80.419754
-76.865318
-52.051296
-74.490105
-60.476254
-112.150452
-135.916489
-56.249390
-134.047409
-105.827637
-58.387253
-60.115292
-74.608307
-139.039154
-114.640350
-73.854248
-106.130386
-100.274994
-126.258896
-57.919762
-63.601639
-75.100296
-94.243515
-58.032417
-109.064644
-98.004639
-63.262985
-163.906052
-120.560059
-71.900452
-106.153992
-113.219078
-153.907974
-99.634438
-121.961365
-65.973709
-89.956192
-80.501778
-60.261333
-70.008667
-72.925545
-56.252163
-125.241035
-151.884323
-125.338379
-74.770058
-53.500370
-79.326042
-63.902603
-42.044174
-100.626312
-117.041763
-136.596283
-73.262375
-49.218075
-65.733536
-61.951145
-84.919777
-56.774845
-126.143913
-75.227798
-157.159103
-161.930145
-67.926056
-56.552158
-79.882317
-60.430450
-88.976974
-106.191002
-112.614281
-64.310997
-52.427349
-25.361128
-72.019485
-79.522774
-103.341866
-113.746315
-82.747276
-107.848305
-79.128281
-151.153427
-129.161026
-125.233231
-143.455841
-80.336189
-71.003853
-62.230350
-26.165575
-64.003883
-69.023659
-84.915741
-105.443832
-64.811485
-105.359634
-71.750587
-121.914528
-92.323883
-122.299065
-118.823814
-85.982658
-91.315071
-102.672462
-108.062477
-58.368206
-68.916039
-71.352501
-25.985519
-26.836847
-111.118279
-65.659431
-133.047501
-97.117126
-146.654480
-101.671104
-102.905785
-68.603210
-167.857422
-58.279366
-75.073967
-57.722431
-81.062843
-68.421349
-113.118484
-81.914513
-55.640057
-134.077362
-61.350353
-103.734505
-79.717293
-76.619057
-59.010292
-79.193481
-92.629112
-89.890022
-110.135017
-151.356827
-55.257206
-84.974449
-89.838333
-85.955727
-161.416580
-61.497696
-55.601952
-69.943771
-73.612694
-144.219772
-60.980690
-125.481552
-63.362301
-107.533142
-68.535416
-53.229477
-119.533165
-62.326805
-167.854691
-75.935089
-142.813599
-89.433624
-154.672058
-68.825371
-60.683510
-71.587029
-61.115246
-59.943043
-54.675545
-123.828331
-60.086010
-155.431046
-157.205688
-73.277588
-77.895226
-58.830235
-143.532898
-104.086098
-88.878334
-106.016335
-119.171799
-125.456718
-57.046818
-52.394157
-73.712212
-144.217560
-88.760017
-52.956684
-108.359772
-68.033539
-130.141006
-68.057220
-66.041534
-53.142212
-53.819138
-65.404282
-135.270203
-77.607285
-57.002869
-67.000832
-70.549179
-96.064972
-131.184341
-80.177513
-42.675926
-123.665131
-76.689606
-157.426010
-149.237457
-80.790405
-57.953545
-48.083775
-87.746590
-52.980984
-61.566132
-66.844955
-45.494289
-76.673729
-97.440102
-146.055969
-162.032318
-146.402008
-98.398224
-67.258179
-103.723373
-87.574417
-64.529640
-42.260155
-81.314285
-53.355835
-82.756332
-114.796211
-98.557999
-154.176392
-76.260796
-141.730713
-64.725891
-111.063225
-73.165573
-155.184830
-58.219616
-69.729340
-104.889854
-70.452332
-141.604797
-146.970169
-84.608612
-97.735138
-67.578407
-68.571762
-90.360916
-66.011177
-93.914001
-114.340096
-57.543446
-77.844666
-115.109169
-25.010706
-65.544952
-152.956131
-146.751724
-70.858192
-70.550606
-87.307533
-147.764816
-144.340668
-58.686295
-131.300568
-53.026581
-75.576241
-61.783184
-55.107494
-49.743259
-60.902149
-75.055702
-58.196281
-137.867569
-57.214073
-66.869057
-63.033382
-73.771004
-58.170834
-48.240829
-61.421524
-62.840057
-57.612518
-63.467548
-66.280258
-55.385490
-76.830536
-82.153961
-123.716087
-54.791435
-65.280830
-62.750420
-72.006668
-68.615402
-68.353951
-166.088608
-67.071892
-71.439957
-68.953239
-66.949234
-44.646023
-65.464462
-138.875839
-80.643341
-85.475784
-87.328728
-63.911236
-100.860725
-67.994301
-69.683815
-75.129295
-71.766533
-112.198143
-135.191742
-86.140282
-101.093758
37.309124
51.230145
87.161644
46.847374
66.587929
-70.233925
-103.659264
-45.420998
-109.322784
-44.272114
-65.703537
-62.144547
-132.854370
-70.425301
-72.761261
-56.686565
-50.440258
-147.995163
-114.404175
-70.648582
-68.678665
-102.059471
-83.631516
-113.473701
-101.924706
-58.628319
-52.143711
-63.316704
-91.557465
178.841888
-29.372818
154.178513
-130.731796
-97.684166
-108.206039
-120.463455
-152.815231
-28.877438
-52.539249
-73.025711
-165.427261
-36.607456
-78.424309
-88.943207
-57.305325
-60.186775
-122.517548
-132.202454
-140.734360
-89.571098
-51.202591
-171.343445
-78.868950
-63.402935
-56.597370
-53.335651
-61.386497
-153.483627
-156.484299
-94.334801
-139.997971
-57.586102
-111.459732
-109.759285
-82.728760
-111.419334
-102.846115
-71.367226
-120.380386
-62.408939
-74.211945
-101.575264
-57.014515
-101.284431
-72.685143
-67.718407
-56.814331
-50.456848
-145.505539
-65.789597
-36.811279
-81.370255
-62.782494
-57.087635
-126.141319
-59.254982
-73.196205
-74.233528
-81.637154
-29.615261
-132.993774
-91.303009
-98.388542
-61.334591
-41.941139
-46.890617
-77.115158
-101.921333
-68.297424
-103.142136
-45.337605
-174.498215
-46.941605
-78.367386
-152.216248
-139.411316
-67.578300
-102.860237
-125.797676
-107.074738
-111.592239
-72.477135
-93.854568
-156.637283
-78.823586
-91.339157
-58.755878
-59.542145
-65.721992
-57.131775
-62.025032
-118.208504
-58.905815
76.165466
-91.618271
-105.014755
-65.903336
-153.844513
-57.560822
65.398621
61.439228
-48.144325
-116.138519
-107.177658
-88.998314
-170.255463
-104.913719
-96.600845
-89.774109
-87.274063
-60.000519
-68.233994
-54.670879
-136.149460
-156.686523
-85.542542
-52.296532
-48.638660
-58.797825
-73.221649
-56.022530
-103.575829
-71.680710
-154.909470
-46.258595
-64.344055
-60.712250
-61.827053
-121.459564
-109.869606
-55.353664
-61.351543
-153.302124
-165.512497
-90.524422
-144.917313
-65.786400
-58.258923
-71.262886
-148.621490
-69.081375
-60.989933
-65.003319
-131.195633
-37.935776
-62.329796
-130.464417
-35.388134
-119.421890
-56.803837
-59.814114
-70.491356
-53.415543
50.609264
53.616192
-58.838032
-130.782867
-97.447174
-62.822159
-121.524574
-84.549889
-97.633858
-80.469040
-148.053391
-64.575226
-171.425995
-125.959854
-70.297272
-56.820423
-68.570549
-52.326168
-100.194031
-100.118851
-117.740448
-68.029953
-81.070091
-57.071377
-95.886749
-92.536949
-74.386284
-74.702629
-111.585876
-110.987495
-110.645020
-132.894928
-93.427902
-82.044846
-129.453690
-59.262852
-63.938545
-73.772316
-159.268997
-95.557159
-95.459824
-62.684303
-89.120224
-46.624157
-58.795940
-38.476562
-48.100025
-62.565590
-40.173428
-71.357704
-140.692886
-68.143188
-62.346783
-58.944611
-57.883480
-57.835423
-82.134766
-49.753986
-141.608826
-109.816841
-71.692444
-103.889160
-137.135086
-57.171047
-142.647537
-141.093216
-123.429955
-131.990585
-79.218994
-80.537750
-73.292625
-121.662163
-105.641434
-63.007713
-61.956047
-123.881050
-63.056522
-62.813744
-64.953377
-55.515797
-93.893906
-71.981125
-44.571129
-64.213516
-74.658211
-49.112629
-43.147873
-49.068577
75.388794
91.435951
49.512886
53.387951
65.250908
87.987541
62.167095
57.201218
63.788322
104.771889
58.050060
57.427734
55.842949
54.869095
57.032116
53.714149
83.083656
40.739574
-70.988281
-86.717194
-53.276798
-65.917557
-44.394173
-83.065674
-88.007660
-63.045238
-78.015800
-40.530655
-124.568245
-65.062279
-58.112358
-70.773827
-68.168030
-63.874771
-68.231438
-61.631435
-53.783413
-63.635857
-123.913452
-75.635994
-62.098846
-126.822113
-69.568787
-80.426743
-138.529892
-133.810013
-65.518784
-94.343796
-69.797592
-111.781799
-113.914803
-108.396111
-86.612144
-110.067215
-77.788086
-137.889114
-80.465950
-64.406464
-157.329361
-96.175217
-120.019203
-94.655556
-60.407078
-113.019501
-67.980927
-46.085171
-68.242783
-107.958916
-88.286659
-105.217682
-55.586834
-50.905346
-160.959198
-77.940849
-49.119267
-119.770943
-61.789898
-64.179619
-141.198059
-56.803539
-95.390320
-163.037231
-52.347961
-77.039749
-148.914703
-92.829926
-102.043388
-62.461853
-118.590874
-58.995182
-58.235718
-80.129272
-154.628510
-91.448784
-90.385452
-97.115662
-70.571251
-62.115658
-51.087967
-58.057259
-144.935211
-59.025570
-71.601921
-64.587311
-62.579010
-64.302101
-60.442554
-36.168293
-67.923676
-60.664673
-71.039078
-68.459541
-69.528603
-71.065880
-95.901917
-49.143894
-44.298653
-57.917610
-70.041084
-68.762634
-149.200836
-64.846771
-84.723366
-139.440216
-54.415421
-55.748047
-124.552414
-140.041061
-68.972679
-123.019089
-161.724762
-82.083801
60.509933
69.319473
92.461884
82.195137
49.164631
53.205418
51.653709
37.920242
63.721725
58.254429
44.564537
44.010487
15.913602
49.324112
-149.499222
-72.576729
-88.027496
-51.071167
-116.820992
-113.851349
-84.043602
-60.374035
-94.392242
-87.568687
-55.869419
-77.462090
179.972015
-90.638275
-73.748978
-93.116745
-86.164795
-64.581863
-104.776505
-123.765053
-158.741089
-87.934883
-112.944138
-75.738052
-55.800499
-128.377563
-144.186584
-93.701355
-106.898682
-75.226334
-64.308464
-88.706230
-77.042587
-155.916779
-140.384064
-54.598881
-51.477661
-81.925873
-48.596073
-63.012985
-57.281334
-58.943192
-36.676552
-71.413696
-162.617630
-106.065010
-154.436462
-64.883446
-66.392128
-63.924324
-68.966141
-139.056473
-148.370056
-142.807938
-61.843262
-62.986889
-56.910606
-59.548073
-67.565796
-103.459419
-118.817772
-97.182388
-62.389179
-136.692596
-105.837776
-106.274025
-67.071426
-71.922417
-106.684578
-74.618721
-50.629593
-64.762459
-121.108398
-90.509506
-96.202362
-53.205215
-111.599609
-66.300079
-75.106079
-74.196190
-72.591270
-77.536827
-56.494072
174.015106
-106.748314
-75.628082
-67.963585
-122.062096
-52.216038
-58.531338
-36.436527
-57.595909
-65.656082
-65.436417
-120.536766
-92.280777
-105.358124
-82.273254
-48.384926
-71.915565
-45.002285
-57.917835
-102.899323
-102.726326
-142.970398
-52.039120
-38.630138
-65.396652
-79.507523
-77.969780
-86.095612
-72.578835
-65.125031
-67.219772
-142.337387
-104.148705
-69.479523
-71.157585
-84.343605
-35.096180
-65.840134
-76.587471
-56.449989
-69.430710
-66.645966
-112.657997
-67.846581
-126.454460
-48.397499
-157.496521
-64.167137
-129.084717
-125.148827
-62.556606
-55.814789
-71.142639
-108.687126
-60.290840
-147.472595
-54.503498
-66.444801
-51.500347
-87.192947
-59.508896
-95.697655
-68.085899
-114.564148
-64.283752
-90.689934
-125.872292
-143.457825
-107.394997
-83.916534
-143.524963
-156.936981
-68.178085
-69.132477
-59.323051
-89.122925
-51.637009
-140.015396
-48.389053
-51.825954
-99.568466
-174.408463
-75.230927
-57.571503
-136.238312
-52.920959
-140.865723
-65.910789
-84.255280
-147.209747
-140.971558
-62.072880
-75.552818
-61.305439
-69.984619
-94.228111
-57.509171
-68.204498
-63.530415
-166.042847
-71.531120
-73.456947
-63.866898
-63.218601
-132.249878
-89.047989
-43.947575
-70.713097
-53.839962
-154.190475
-150.771912
-100.345932
-56.901535
-79.077049
-61.640850
-59.988907
-76.865692
-49.525597
-102.220810
-94.696266
-72.591751
-107.656525
-111.964935
-96.697289
-92.479660
-147.278976
-143.535965
-107.248009
-142.234497
-73.588997
-84.303780
-48.054916
-158.462936
-141.487686
-62.604294
-152.408249
-141.906326
-62.642017
-109.630882
-87.463425
-71.778557
-59.779747
-55.867908
-150.001953
-57.495975
-73.566978
-87.546471
-62.561840
-41.227974
-58.598034
-55.402576
-97.648964
-66.263176
-57.350014
-80.116554
-135.126938
-60.792664
-79.848030
-94.084602
-113.312698
-107.541290
-133.118011
-93.328148
-95.947021
-66.902069
-82.349731
-62.765697
-90.744659
-75.604553
-66.078545
-72.736610
-57.811626
-70.814507
-63.515320
-71.056885
-44.408096
-42.528675
-57.212746
-57.920822
-43.364666
-68.029083
-60.117786
94.975594
-49.343803
-76.783974
-140.123520
-74.889931
-62.072250
-127.863716
-99.801544
-62.250408
-101.770164
-74.507591
-57.314777
-68.504562
-109.515961
-55.554604
-64.491165
-62.096375
-66.643356
-82.406227
-77.461647
-112.603050
-39.839718
-69.453049
-81.569420
-82.258842
-65.254379
-164.095596
-40.771721
-135.512146
-89.939713
-140.465744
-52.374752
-164.460541
-93.563087
-64.669365
-55.321182
-67.073837
-59.934612
-68.557587
-68.206253
-56.319550
-68.721565
-62.868786
-86.788048
-100.143990
-58.690044
-76.300270
-45.033543
49.967728
53.273834
-162.277649
-39.214531
-67.439621
-58.026688
-158.948227
-64.835518
-74.748016
-47.690773
-36.485954
-71.697472
-91.830429
-68.828918
-80.273239
-146.034164
-128.363815
-50.102188
-63.598000
-44.110542
-58.914257
-69.237495
-115.939423
-62.272804
-156.875961
-88.469208
-99.828766
-136.609436
-98.822365
-171.402023
-71.378746
-143.207153
-91.449310
-99.472824
-57.480827
-36.383457
-45.432949
-145.898285
-55.737865
-54.715996
-55.825684
-62.399811
-54.901863
-55.131123
-62.757530
-159.647720
-121.596893
-91.656075
-52.059280
-75.120728
-89.213768
-153.580719
-125.296860
-98.223854
-114.131920
-66.628426
-65.147087
-53.551704
-101.463509
-70.771133
-96.344429
-135.292267
-82.785027
-133.524078
-157.504242
-93.800232
-115.838264
-101.323441
-60.594479
-95.810173
-144.393600
-50.287586
-83.847549
-50.954742
-160.962463
-118.758324
-81.380768
-80.367538
-111.341515
-53.484459
-80.218719
-158.117065
-51.484005
-76.988457
-81.007278
-154.433060
-44.736748
-125.744980
-90.566872
-55.915749
-163.229568
-95.121582
-94.187378
-155.300751
-89.750412
-82.876114
-45.079510
-131.732376
-93.620613
-140.343872
-65.891281
-115.902153
-64.668274
-160.093430
-81.673325
-80.091057
-71.643616
-78.314713
-132.663101
-160.367722
-59.323742
-75.134438
-61.016262
-163.271713
-61.189312
-64.798180
-39.343243
-47.262493
-166.966141
-69.375938
-61.326611
-5.121817
-143.608490
-103.742241
-87.815155
-105.142365
-64.428520
-125.170944
-113.709656
-178.567123
-146.159317
-63.165737
-99.946747
-160.694977
-111.199104
-96.016922
-84.504013
-81.595459
-144.106033
-105.220528
-101.651878
-115.968491
-68.036514
-95.222534
-60.736927
-64.082802
-62.990063
-64.056068
-57.822495
-57.540333
-72.770218
-131.594452
-47.619015
-62.135811
-155.916245
-105.326553
-94.148521
-88.726822
-78.991821
-125.358307
-67.016663
-61.478188
-68.654732
-65.917091
-47.052460
-58.991966
-73.601700
-38.706158
-148.842621
-128.276962
-100.615288
-82.338264
-73.513916
-60.301811
-70.257057
-83.932686
-113.286407
-81.953445
-83.008354
-69.150360
-165.017532
-145.859146
-111.486511
-126.516159
-105.010338
-164.452927
-44.520481
-98.227768
-106.877121
-104.842751
-118.313393
-109.780701
-128.661163
-105.991653
173.928619
-74.174797
-63.313629
-112.395958
-90.917831
-91.733879
-116.017342
-57.690323
-91.029129
-113.734215
-58.897976
-64.736359
-51.458538
-41.316658
-61.915115
-60.745358
-90.198967
-53.721737
-61.015087
-124.079010
-99.241653
-68.116653
-59.406067
-58.749451
-79.583481
-79.186424
-99.898338
-40.946358
-59.521416
-90.960701
-94.655754
-150.074387
-61.712936
-83.832565
-126.537140
-109.732422
-72.046204
-52.524891
-68.671776
-150.890930
-76.377304
-82.130234
-90.094109
-62.344036
-62.641518
-70.467514
-68.971344
-70.473984
-84.152039
-72.656387
-66.313446
-103.082405
-67.713028
-57.073990
-58.979614
-28.473459
-110.107155
-82.774452
-71.140343
-104.195259
-100.857597
-83.425583
-69.791664
-59.085148
-55.993679
-151.117996
-66.111832
-61.368824
-81.703255
-79.593605
-76.590309
-44.965580
-55.787373
-141.525528
-110.612679
-68.889198
-86.705292
-81.750534
-75.356262
-55.956993
-61.208492
-58.536789
-105.350769
-90.983467
-103.955231
-87.890411
-65.086380
-82.194138
-98.689827
-159.876114
-107.898445
-88.356682
-88.857964
-91.891922
-108.677528
-100.846886
-77.414993
-67.655960
-111.541908
-93.024948
-110.183540
-96.433365
-99.125778
-93.182297
-58.157684
-72.355438
-109.106331
-125.472809
-72.805130
-59.335175
-57.772717
-101.803619
-63.404713
-60.686344
-129.636917
-92.681023
-56.165253
-140.145340
-67.720093
-73.280914
-59.749325
-84.364548
-54.876057
-108.523582
-96.802773
-61.939854
-93.388184
-89.488441
-90.036980
-141.271698
-78.069595
-103.718803
-62.344872
-69.734825
-139.634003
-32.948570
-68.170006
-88.599579
-78.231094
-151.945343
-104.378822
-54.357430
-74.267563
-56.891712
-49.342556
-70.061989
-64.426903
-62.928646
-41.419769
-53.140388
-56.163383
-45.316124
-88.799660
-78.454521
-165.701813
-130.847900
-147.949738
-74.396179
-139.168304
-122.919632
-139.157120
-76.374939
-54.097431
-155.426025
-54.744118
-100.119278
-99.096802
-123.549362
-63.956097
-79.555466
-61.473583
-47.772579
-68.660484
-90.568642
-100.756065
-137.181244
-67.667236
-89.282455
-153.425888
-144.070953
-148.350601
-64.122925
-95.446228
-56.869015
-60.831989
-165.262955
-69.251419
-101.308777
159.543976
-127.587624
-59.955238
-46.142265
-55.029037
-155.808975
-129.074707
-59.507172
-79.370987
-94.164772
-113.049622
-81.680550
-92.805931
-60.221584
-79.275711
-80.357628
-129.591843
-49.745548
-53.715218
-79.417191
-73.149483
-83.841965
-70.849274
-80.502670
-52.617519
-103.124474
-44.551319
-77.504082
-132.880142
-71.548943
-55.645573
-71.265083
-71.971725
-60.392872
-105.491257
-68.782043
-51.353817
-75.129715
-76.041550
-40.153534
-166.932541
-72.792557
-69.170067
-74.027962
-117.334885
-78.221840
-138.752747
-48.581001
-49.400562
-68.234177
-74.325203
-70.422073
-77.049553
-63.783451
-75.423004
-116.303719
-157.044586
-80.004082
-73.021599
-64.812279
-56.019714
-68.344307
-49.257496
-67.043259
-63.575020
-112.021584
-85.229416
-4.236742
-58.136211
-54.660477
-144.653488
-61.496609
-95.657600
-100.598831
-87.701149
-86.293159
-55.828030
-161.106079
-65.733719
-57.600246
-64.248795
66.601311
45.561218
-153.790161
-50.577812
-100.985199
-106.101677
-77.228142
-51.270294
-113.231873
-68.445900
-120.856613
-159.596497
-69.734573
-93.281700
-52.705864
-44.011879
-145.700775
-62.436157
-63.623230
-113.812241
-62.770809
-98.093124
-97.208488
-75.426117
-114.933250
-128.868622
-82.523903
-98.180786
-54.912189
-77.395065
-60.492046
-37.198437
-66.365425
-81.202896
-60.002300
-55.818371
-67.917076
-63.884537
-90.979874
-59.772102
-136.156952
-130.145416
-79.686729
-126.816772
-52.352039
-90.950668
-48.081512
-66.402412
-82.827652
-129.606323
-60.984379
-94.453667
-50.289333
-74.420853
-60.624088
-76.893761
44.049713
-106.510849
-130.578873
-92.903984
-126.137253
-102.435768
-132.490952
-83.907379
-99.908791
-116.054688
-103.866737
-114.848877
-58.882908
-56.941086
-85.831520
-140.474533
-88.145493
-92.326851
-69.584023
-80.940102
-116.795982
-129.703384
-110.848808
-55.557159
-52.398830
-126.994942
-54.804958
-101.182320
-141.642426
-56.899559
-48.257641
-46.490990
-69.588966
-73.945900
-51.509274
-37.789520
-54.428242
-60.468678
-53.839138
-103.218361
-60.602955
-112.828835
-129.952667
-148.891403
-58.358601
-65.451927
-77.360199
-100.379173
-101.583961
-80.865402
-76.623993
-115.740524
-55.770016
-53.467705
-81.478172
-62.429283
-115.870575
-155.772049
-158.812881
-42.418633
-124.155960
-58.362148
-106.609406
-67.176140
-56.378002
-59.632309
-69.809143
-82.910866
-128.788147
-46.253151
-111.547897
-34.049431
-123.058189
-85.108368
-59.879856
-76.365532
-104.666527
-103.488121
-141.217346
-113.813042
-106.485855
-60.624592
-133.191574
-68.235039
-44.865917
-43.398941
-63.658836
-101.151215
-52.609787
-79.711296
-62.848358
-38.375984
-70.302261
-50.968201
-67.915039
-108.653008
-58.698788
-77.690926
-63.743256
-76.745094
-159.477631
-87.468658
-57.237171
-83.413704
-61.757938
-86.181725
-112.612175
-64.337685
-45.659634
-72.034912
-79.671883
-96.676010
-110.023178
-71.769203
-59.957310
-156.879654
-150.718124
-90.282074
-108.551414
-78.577133
-97.763588
-136.682220
-52.266605
-86.995193
-57.773624
-77.421066
-88.178932
-55.915844
-149.760056
-152.742798
-72.621460
-70.922218
-65.244247
-69.154266
-85.875336
-59.080585
-152.948044
-147.689545
-103.848969
-56.252007
-56.713387
-96.232979
-59.016418
-93.796722
-60.237347
-159.829910
-133.778870
-55.589901
-72.951126
-100.987366
-61.598705
-104.760071
-40.555161
-63.591095
-50.753761
-148.460709
-62.963699
-28.729830
-28.368023
-59.735485
-115.515938
-65.797050
-115.553978
-66.090927
-68.963577
-59.987301
-70.278404
-69.229919
-74.034660
-51.836117
-73.474968
-61.437069
-40.641327
-153.105820
-56.227295
-72.398727
-35.224907
-123.705513
-63.273338
-110.603394
-85.862648
-121.962067
-118.540848
-87.320190
-160.211716
-71.572144
-66.252800
-62.399384
-51.742775
-88.488953
-64.580627
-137.933151
-108.015755
-113.202576
-115.950600
-114.270515
-143.309540
-53.639076
-50.107899
-80.711731
-101.542564
-70.858360
-63.333076
-62.374180
-67.162956
-114.299469
-71.330597
-83.986137
-58.255508
-153.349182
-128.546524
-69.691383
-50.702290
-103.222687
-61.993011
-49.530151
-57.017567
-56.487907
-81.512489
-132.319809
-55.365238
-51.758587
-54.552631
-123.514008
-153.087082
-57.438110
-105.600754
-130.570633
-47.178062
-159.941360
-59.896732
-76.689789
-160.305374
-125.536247
-96.386787
-94.875397
-146.280518
-63.165134
-72.908478
-64.459778
-92.573433
-116.808578
-103.839256
-98.716209
-76.512451
-115.499916
-119.043495
-77.312843
-107.275658
-80.292885
-77.069832
-92.506279
-106.260590
-64.129471
-74.120842
-125.682922
-117.807449
-142.050232
-143.567429
-118.059059
-84.830956
-78.257019
-100.088989
-92.919983
-138.877365
-66.947899
-49.962860
-67.185463
-155.601120
-75.208267
-42.580914
-152.750885
-74.989914
-67.391785
-65.186386
-158.680008
-57.267651
-61.161594
-64.005806
-40.684845
-83.324455
-67.036667
-71.667038
-87.786530
-52.189034
-65.146851
-79.193558
-61.895596
-82.809120
-83.457947
-60.048862
-72.440323
-85.844376
-144.675812
-39.192375
-71.164925
-55.796608
-78.324791
-102.665070
-77.235207
-67.414253
-54.588486
-113.178101
-66.580742
-59.332920
-137.998352
-58.848003
-24.818407
-146.485672
-63.412682
-41.722527
-66.275108
-111.641174
-62.460915
-63.275108
-88.472397
-144.329590
-99.586868
-49.588081
-71.634598
-44.378067
-54.492249
-176.250000
-58.998009
-73.014938
-118.514038
-103.991226
-124.532028
-65.484451
-139.729218
-106.476578
-83.248871
-104.174316
-74.984062
-49.409664
-102.557388
-151.306442
-60.367546
-68.715111
-105.454475
-127.361710
-66.624107
59.972214
40.903412
-60.132320
-79.985558
-66.264008
-62.115852
-89.926643
-65.210815
-115.748917
-76.786362
-112.096092
-69.290321
-77.803131
-66.499527
-57.245491
-150.710800
-140.023590
-88.405037
-83.479294
-78.368652
-93.986801
-86.979256
-101.862526
-55.294159
-69.153648
-141.798309
-92.660324
-102.824188
-70.433365
-57.079197
-78.157715
-52.164665
-149.099335
-84.299545
-102.040565
-123.610977
-90.024849
-71.167068
-86.562141
-56.794380
-94.234909
-75.802818
-68.036003
-156.699417
-116.491783
-63.363518
-106.028664
-69.700447
-116.641022
-64.161331
-65.372353
-146.920059
-66.144936
-72.420448
-53.577877
-54.183498
-69.611031
-50.209919
-34.055523
-76.113213
-73.175079
-129.510834
-138.224991
-142.239258
-125.271484
-102.446808
-59.050198
-68.744469
-100.669518
-101.529243
-86.738052
-155.809296
-97.728745
-57.257355
-92.869057
-127.909546
-67.054199
-122.936935
-59.052227
-91.259125
-105.126709
-159.727402
-111.212502
-58.056755
-119.108681
-65.403259
-98.081207
-88.971436
-55.594292
-68.085648
-67.306732
-40.990475
-68.078262
-112.991463
-137.079224
-121.112495
-70.645943
-70.433533
-145.442123
-73.656479
-58.101902
-66.626244
-56.489479
-64.448059
-56.195969
-116.054665
-45.620861
-60.094425
-69.007874
-61.650295
-57.763630
-85.054665
-92.977295
-60.721478
-62.059834
-55.669098
-153.573349
-54.006489
-141.137283
-19.740288
-109.667053
-60.571384
-64.261581
-86.415268
-64.060326
-86.108231
-77.385788
-52.818039
-118.052315
-93.456612
-99.135925
-89.812920
-59.583740
-158.095703
-49.537670
-79.967812
-86.087929
-56.001148
-34.028561
-140.546219
-48.685265
-105.226738
-102.490089
-63.803417
-55.661453
-71.259064
-156.438309
-43.451153
-70.778023
-80.255348
-88.066231
56.703983
49.729553
45.560390
45.240105
45.580612
53.963142
44.861057
61.648258
54.826466
47.482136
64.364159
62.154716
42.197636
85.240768
-103.952354
-69.498550
-75.659637
-134.290161
-57.674133
-91.003799
-58.109409
-56.738323
-98.061111
-78.795776
-51.615833
-59.864372
-81.595909
-67.889099
-65.020721
-45.056324
-66.327560
-74.095772
-129.593140
-113.449051
-90.159920
-100.717148
-106.884850
-111.532036
-77.843132
-80.592087
-62.651039
-103.931267
-142.408203
-84.741455
-57.752224
-65.094910
-58.651413
-104.344574
-51.754833
-111.762001
-63.970291
-95.397667
-177.329712
-53.369755
-62.828777
-97.360542
-135.644394
-71.450363
-58.050308
-108.989059
-57.081383
-63.522629
-60.589951
-120.676826
-64.606483
-65.713081
-160.525208
-98.075294
-54.972923
-85.190315
-67.175529
-71.852394
-169.218018
-62.208519
-102.464912
-112.242584
-80.887245
-109.734497
-60.281757
-78.439713
-68.603577
-67.636093
-62.830048
-48.613350
-62.985748
-56.896545
-55.221729
-57.326916
-111.272820
-55.505478
-110.931877
-56.927830
-32.483578
-64.914909
-61.012074
-62.562294
-65.606583
-78.556229
-94.696930
-93.453194
-78.395546
-84.598045
-68.360626
-59.167324
-116.504631
-60.715816
-64.443146
-70.195396
-80.209190
-131.659042
-58.346397
-101.810570
-117.661179
-115.350349
-76.770882
-57.367821
-63.635265
-85.131927
-74.660057
-140.651352
-166.667648
-67.805779
-78.034370
-56.452148
-54.264816
-64.246429
-159.839310
-63.966919
-95.163261
-116.580887
-134.706573
-130.963684
-78.289642
-100.022247
-93.861259
-77.952271
-147.676712
-127.492126
-66.974358
-139.576141
-92.217339
-60.902382
-64.585091
-71.322701
-34.594296
-67.919426
-62.216087
-90.350777
-141.981750
-84.864044
-129.421875
-53.127052
-68.765030
-93.536514
-96.026878
-74.565018
-117.298683
-112.289856
-63.751289
-154.403366
104.362518
48.174397
42.502613
79.444641
76.966927
82.227104
57.825020
68.184433
53.490990
51.308952
70.484673
57.480942
-74.060349
-63.468636
-43.140030
-155.235580
-67.143715
-65.982635
-85.054260
-59.254860
-39.747059
-38.687061
-65.853569
-83.384697
-148.900101
-69.377617
-146.115067
-123.317894
-57.334721
-145.003632
-124.949425
-77.762665
-123.025635
-104.632874
-76.123695
-120.487579
-167.189285
-106.407906
-63.950554
-79.191414
-85.709450
-154.763351
-76.611191
-70.869553
-59.394497
-64.947815
-55.936401
-54.672752
-133.480698
-59.256176
-82.537315
-42.949875
-97.841301
-87.484230
-104.361115
-124.814545
-165.947250
-52.039665
34.569420
-66.778030
-125.455925
-103.450035
-56.436703
-68.520447
-84.640129
-60.260189
-147.338455
-85.803001
-135.759598
-58.083843
-70.594887
-108.973351
-81.885925
-68.883919
-61.502819
-152.916397
-105.675354
-91.896400
-124.469826
-89.871216
-100.123314
-107.875992
-82.618874
-102.403984
-99.366631
-120.667114
-62.936611
-151.099228
-103.673393
-54.982304
-116.160309
-145.964188
-164.834991
-62.405384
-112.872940
-52.538204
-61.751621
-55.127525
-66.881454
-159.262283
-69.280167
-57.749275
87.553413
51.348354
47.393791
57.293564
-76.666992
-65.310181
-66.894928
-93.020157
-54.493126
-53.256363
-128.946854
-135.342850
-53.246677
-53.593742
-73.106331
-54.576916
-72.798065
-140.182343
-45.212944
-156.065353
-61.698231
-113.965599
-94.744736
-107.865372
-107.614738
-91.692604
-34.514565
-153.110504
-70.596092
-93.377068
-159.806473
-76.843414
-57.790543
-47.405323
-56.654690
-61.827053
-91.487946
-62.597797
-104.331650
-151.061295
-63.166023
-51.519894
-83.217896
-117.731911
-111.595604
-57.625488
-57.478428
-162.650131
-56.789921
-62.411083
-82.180016
-64.569954
-66.470116
-65.633278
-40.462288
-50.038734
-69.010307
-60.521908
-65.636238
-67.871521
-79.631378
-29.339308
-94.067604
-34.815826
-69.630997
-84.305565
-126.844818
-118.219040
-63.669533
-60.209343
-127.913101
-166.116028
-69.524391
-118.979553
-91.764694
-63.475609
-53.676823
-52.558533
-116.287750
-55.783142
-59.333237
-111.328239
-74.949028
-52.792057
-63.551785
-54.666573
-65.175224
-42.105804
-132.226807
-107.304947
103.453346
43.424526
52.757256
78.384384
-56.750740
-59.479839
-51.409245
-96.318062
-102.066170
-141.483871
-55.793476
-67.359604
-127.696144
-95.940346
-63.645107
-109.451111
-74.260262
-103.717392
-70.860207
-100.127640
-63.866924
-112.105316
-63.271584
-69.574196
-59.877548
-92.843994
-83.741417
-128.940964
-52.751163
-66.059151
-63.953468
-73.825684
-51.218620
-71.892509
-51.924591
22.957701
83.514595
57.807213
69.887299
63.333191
80.617836
-64.434036
-60.888771
-77.049484
-68.131676
-56.845589
-146.924515
-114.786308
-149.471527
-99.063736
-96.343819
-63.691128
-26.415569
-36.859848
-81.624474
-71.268639
-56.382042
-91.474854
-54.982475
-45.862762
-104.822304
-149.862518
-136.255219
-94.320763
-69.249268
-67.586014
-80.920769
-67.413910
-69.413300
-56.466175
-66.832405
-56.078705
-90.124939
58.003002
55.881725
75.807190
42.625851
52.138603
74.637924
-128.045761
-115.997284
-98.375763
-107.818840
-114.242950
-99.562645
-49.454346
-156.701660
-119.563522
-71.726723
-128.274139
-148.089157
-52.610741
-40.463634
-157.204300
-67.057114
-64.777794
-147.633636
-39.405376
-78.919891
-72.014229
-64.923782
-69.480728
-161.742401
-58.400669
-73.814796
-58.713295
-71.936363
-35.926136
-83.051277
-113.293037
-93.347519
-80.751572
-108.169067
-102.065590
-64.142532
-56.206711
-132.017761
-95.199417
-81.421822
-78.989113
-69.406998
-62.544872
-64.866821
-81.601540
-114.287514
-33.224251
-128.920654
-63.564327
-85.801468
-85.384552
-95.195526
-75.286125
-79.836227
-90.288933
-59.901741
-66.782883
-86.804131
-42.679195
-63.189777
-51.806873
-129.564972
-62.690075
-104.344208
-67.704704
-67.736610
-104.633125
-64.451538
-133.446289
-162.624756
-57.753536
-56.072857
-65.296959
-103.130089
-105.283714
-120.634224
-65.887100
-54.517742
-104.129570
-115.152000
-61.347649
-53.780991
-142.395752
-75.853836
-74.332260
-106.913254
-82.416794
-127.256088
-60.927837
-65.818031
-39.482994
-61.859299
-137.264465
-64.763565
-122.311111
-56.559544
-79.348984
-120.980812
-61.392784
-77.038200
-134.958984
-103.036240
-60.796970
-95.172554
-130.332565
-60.365822
-125.153374
-107.570213
-63.390381
-61.840420
-142.183670
-77.866676
-119.277336
-85.323349
-102.693909
-85.159180
-60.499641
-80.841469
-58.243225
-73.898018
-64.507858
-158.171616
-58.460003
-94.362709
-117.362503
-65.032425
-145.879730
-50.808887
-73.452690
-53.203297
-42.559288
-143.176376
-76.598869
-67.526619
-155.925217
-63.420849
-77.912209
-64.466537
-57.376099
-62.538792
-150.034409
-134.083572
-97.222351
-121.776962
-76.760254
-70.055130
-113.799652
-113.273453
-80.862907
-94.829842
-120.898438
-52.640526
-78.021080
-104.589783
-106.075737
-48.008080
-71.857323
-61.873791
-78.135918
-161.318954
-154.437515
-87.216713
-52.721451
-50.610111
-91.995270
-68.885948
-76.305267
-59.620663
-113.825714
-154.703461
-160.869278
-57.516418
-159.692184
-168.752487
-61.387833
-93.697105
-90.555031
-105.905136
-107.484665
-63.535168
-86.269875
-66.389900
-70.971207
-65.605476
-59.746620
-159.133118
-58.701805
-73.334793
-154.999771
-55.085629
-151.307800
-71.846634
-139.201569
-144.670425
-72.149078
-74.916260
-76.517914
-105.702660
-149.556915
-144.896576
-64.528542
-61.822102
-68.059372
-71.277031
-58.578293
-52.710266
-157.179611
-65.617622
-65.713776
-67.255821
-149.632553
-53.634720
-78.919533
-65.713928
-144.010727
-109.022598
-66.904289
-140.599060
-105.326805
-61.124222
-59.000618
-54.825226
-146.294067
-133.660538
-59.055508
-71.009964
-148.836975
-133.889023
-64.868210
-72.594307
-46.024666
-49.213486
-114.116562
-66.717163
-51.346134
-101.804657
-97.828285
-114.276421
-97.368935
-75.504448
-118.300903
-153.644165
-79.596901
-65.920448
-53.201412
-64.701569
-64.047386
-85.023483
-82.578026
-94.398354
-51.006832
-63.622723
-63.100739
-147.273361
-130.308807
-59.086399
-59.859043
-83.363174
-57.365505
-108.259499
-98.153549
-42.619652
-72.251083
-147.920807
-119.200317
-132.811264
-122.561974
-63.562500
-56.786396
-145.880981
-64.417366
-38.625332
-67.950562
-73.637451
-60.743500
-62.052567
-161.402084
-67.212334
-67.815720
-104.310387
-49.677341
-134.959915
-158.067459
-82.394989
-48.974072
-52.717941
-71.252945
-60.995430
-61.383556
-53.905506
-97.306534
-74.627396
-95.876350
-64.389832
-82.772507
-60.625412
-68.049507
-91.122498
-101.754333
-73.351692
-93.287437
-64.434799
-62.974083
-56.994850
-156.780441
-67.752159
-56.217400
-95.526611
-50.620197
-136.542007
-152.185547
-62.480499
-73.739563
-80.172760
-95.779373
-87.763283
-104.208794
-102.486382
-67.832474
-42.666489
-58.898861
-161.548492
-66.804482
-64.477280
-116.181564
-125.857651
-154.181229
-106.152351
-72.976776
-96.271317
-115.177628
-58.746044
-62.557167
-61.048985
-78.236305
-72.584908
-137.595978
-56.794487
-78.524254
-61.540684
-91.657242
-70.766563
-74.721146
-73.970894
-92.450523
-68.596237
-60.811398
-55.075195
-83.724205
-46.576790
-57.389336
-86.376099
-57.580772
-61.564507
-66.575272
-109.071091
-61.108128
13.782660
58.040062
79.700562
73.367378
52.885880
64.535408
74.704887
81.157730
48.857376
68.495171
49.401661
68.926186
43.229649
69.817162
48.156620
-67.519188
-93.020775
-64.995285
-53.936939
-105.643196
-112.798698
-60.094597
-40.436142
-138.939575
-120.177498
-172.068069
139.452118
-124.029755
-111.802345
-74.702423
-115.589661
-60.075241
-100.738602
-139.517212
-95.337227
-104.883125
-101.467186
-123.141037
-70.296837
-61.535431
-91.298378
-101.124092
-114.770966
-75.272308
-91.055153
-107.447815
-143.000076
-69.996216
-146.105026
-60.956772
-167.431091
-63.511780
-46.285679
-155.402100
-135.715790
-51.651344
-111.909325
-61.559166
-92.362694
-69.355034
-54.357281
-51.828777
-65.245712
-61.582718
-70.565491
-89.807610
-76.980141
-159.064148
-67.302345
-115.636475
-98.670120
-105.974327
-168.991364
-146.795898
-151.026764
-52.185608
-50.720921
-127.409752
-54.824944
-92.059624
-56.724598
-133.431915
-40.956924
-81.382156
-115.528351
-60.017403
-94.970673
-97.349480
-118.130905
-63.985386
-77.390045
-91.487274
-102.329781
-64.333603
-114.176147
-75.212654
-153.511749
-86.043808
-89.705467
-70.364632
169.159912
-88.322845
-69.296288
-121.791473
-76.882896
-53.662754
-129.884003
-87.310310
-49.848457
-155.391129
-61.281490
-59.265228
-65.064423
-135.762711
-111.677696
-67.001328
-139.105621
-77.281479
-61.800369
-80.366997
-41.022781
-59.809464
-69.254959
-80.566467
-71.325829
-67.137665
-100.771812
-72.043823
-60.566345
-113.544144
-59.823254
-128.863144
-71.428581
-154.657227
-153.839127
-69.389542
-68.006058
-61.409031
-57.138168
-87.028145
-89.215233
-55.717175
-56.106167
-104.305183
-77.861717
-136.394821
-124.510971
-29.762941
-84.369080
-88.993942
-66.612457
-69.453125
-60.531593
-70.467613
-57.439804
-81.964180
-61.577156
-58.817734
-53.865116
-85.131760
-99.993935
-109.947098
-66.504623
-44.835258
-104.994820
-144.186539
-135.541489
-94.842232
-118.484680
-88.739220
-57.570972
-116.947899
-83.397964
-118.500961
-90.933067
-44.433624
-158.265091
-66.740341
-97.344810
-95.369034
-120.267029
-106.492386
-77.330383
-62.997234
-92.019081
-52.868607
-75.806389
-89.215958
-102.727997
-61.187111
-107.878922
-103.713928
-99.379448
-97.588730
-54.046036
-120.840332
-105.235054
-111.888351
-70.224998
-66.595871
-54.607971
-65.916771
-77.218117
-86.331276
-92.241699
-97.932396
-95.673592
-71.216934
-36.045479
-77.393265
-55.230698
-136.992447
-62.005970
-66.416336
-105.174515
-135.706360
-61.389252
-63.003151
-63.423794
-79.385323
-99.495628
-96.653824
-119.143959
-71.935127
-89.841980
-40.481506
-53.451752
-70.115440
-109.629288
-79.513580
-162.491638
-56.478252
-107.733917
-129.887222
-96.284546
-35.737545
-70.410019
-82.778816
-157.079636
-71.744072
-74.809242
-65.191475
-53.630447
-77.055359
-116.005852
-115.914780
-63.577850
-67.491470
-137.763504
-51.374748
-125.285294
-152.790359
-36.050018
-74.936546
-77.789566
-152.609894
-57.283756
-69.759949
-63.713238
-77.874985
-153.899750
-63.480347
-59.997063
-64.018593
-59.868847
-69.022980
-47.470058
-75.391212
-66.245079
-64.809120
-96.861305
-69.567505
-70.745369
-166.146774
-95.030380
-103.304054
-74.727013
-153.282852
-104.805244
-69.668282
-62.508213
-54.891251
-88.031441
-114.904564
-37.456833
-60.203796
-76.126244
-86.698509
-56.284542
-41.663246
-62.707432
-65.180809
-79.258018
-176.794464
-71.515396
-164.134369
-69.575409
-94.114899
-81.010765
-77.290413
-87.467575
-70.286484
-59.641899
-50.052856
-33.225349
-148.582611
-96.887291
-86.084953
-64.128433
-86.955856
-41.582375
-162.597519
-69.108734
-58.155998
-118.099144
-119.608368
-68.196075
-105.796684
-71.838493
-79.406578
-99.309631
-77.173088
-59.687099
-132.970490
-67.193794
-150.052490
-55.317982
-73.761620
-80.228897
-54.827030
-30.414568
-111.066879
-111.535110
-104.474167
-72.258583
-113.048637
-137.745468
-136.792160
-56.417946
-95.213020
-139.630234
-66.065407
-86.339867
-104.940536
-97.578636
-54.131374
-81.471214
-59.529896
-96.642799
-69.335526
-58.451744
-99.034187
74.620865
78.136215
88.682785
83.717896
69.040573
-63.837254
-72.168762
-152.537552
-89.144356
-57.175072
-80.000679
-59.491417
-70.754448
-113.366562
-44.599728
-140.968155
-162.124176
-51.770145
-58.495682
-71.352081
-99.167091
-42.684372
-65.259186
-65.572021
-97.219383
-61.243782
-83.218056
-65.516411
-57.066879
-53.011570
-79.241837
-73.050018
-36.972012
-146.770340
-77.408493
52.528042
82.766708
50.503822
51.365021
66.453926
71.822426
-119.948143
-59.212582
-106.066887
-72.049461
-88.517357
-54.990356
-114.528091
-124.482269
-86.394722
-61.129822
-61.291996
-113.773331
-122.557686
-110.664490
-96.564919
-77.856178
-124.153122
-54.939159
-143.505646
-65.397652
-147.887695
-65.852005
-47.960712
-58.899319
-56.738045
-159.257629
-120.287354
-80.656876
-114.642776
-91.290138
-126.608696
-79.413406
-57.878727
-80.339951
-57.152794
-153.320236
-132.871674
-142.108795
-77.379158
-76.062126
-16.063066
-61.685062
-65.990883
-47.153526
-65.377922
-65.384224
-78.179321
-146.688950
-60.655678
-67.499687
-173.068741
-63.047668
-59.916771
-61.277939
-87.093491
-56.475025
-38.200687
55.921261
79.098335
-125.847305
-163.000427
-53.921696
-60.389278
-139.104950
-53.431889
-66.178360
-63.370041
60.735516
79.668282
51.084137
76.254662
-86.087173
-62.450409
-57.100433
-68.277489
-119.333069
-96.348343
-64.861412
-63.519279
-103.721062
-67.317276
-65.231995
-112.398003
-86.804771
-96.111168
-143.560440
-56.569763
-82.198837
-33.540024
-76.941978
-87.173935
-157.283600
-43.567905
-87.437096
-50.637257
-129.702255
-141.638748
-64.114357
-74.930321
-142.814224
-64.961731
-60.067261
-93.891846
-85.596886
-51.239849
-70.963516
-119.414391
-61.568020
-40.660114
-104.120399
-67.147888
-151.588104
-87.237228
-114.886436
-69.106041
-66.915955
-94.942284
-60.183300
-72.477013
-112.884880
-81.539482
-59.474594
-74.845284
-94.171394
-79.023308
-75.810287
-70.881157
-75.849075
-75.497696
-129.526505
-113.738373
-100.314369
-97.045425
-106.095116
-79.103615
-60.689438
-139.393860
-82.186691
-122.181015
-98.358185
-81.017349
-140.542252
-59.646679
-54.531815
-54.870449
-79.473190
-55.975574
-55.936962
-62.017963
-55.728783
-47.237244
-58.173615
-89.153442
-124.045219
-43.506008
-55.147701
-50.586063
-52.178482
-40.387405
-83.378372
-57.272278
-65.273712
-59.893543
-74.875916
-65.925003
-58.153889
-65.141327
-66.023590
-67.957397
-57.322544
-40.683502
-64.146049
-109.160202
-60.425251
-50.934898
-47.302601
-56.521912
-46.665707
-75.847267
-159.167801
-67.260223
-136.700958
-102.627808
-56.128235
-59.692024
-43.297321
-70.231644
-39.519962
-71.122231
-66.517845
-76.433914
-49.209061
-63.572598
-64.873833
-64.494095
-98.031654
-150.811859
-50.710846
-87.321762
-101.480286
-56.211136
-53.203354
-65.833893
-47.454002
-63.511459
-51.411282
-158.514847
-61.198101
-69.103874
-130.027054
-53.808735
-72.229439
-65.482346
-70.496986
-92.857468
-56.306377
-80.931778
-86.834373
-64.067383
-160.912720
-164.240021
-93.481445
-147.122055
-55.204861
-50.628349
-86.879532
-52.354107
-64.985489
-153.760864
-122.540283
-89.198578
-63.174854
-88.175034
-63.466167
-82.212082
-94.859985
-82.233383
-116.744209
-88.390198
-143.063141
-146.100067
-88.076874
-93.823967
-80.060822
-122.917870
-62.653519
-57.173252
-146.619476
-146.886383
-54.764797
-58.198612
-62.815014
-136.603851
-53.516701
-65.674065
-50.366077
-50.183819
-50.523495
-81.833290
-115.568649
-63.602211
-121.178886
-154.876389
-88.947258
-147.358047
-75.013252
-177.261749
-49.805691
-115.791153
-74.429138
-64.057732
-66.484528
-70.838661
-55.333069
-59.288731
-64.611282
-65.231255
-128.907349
-121.376038
-95.501572
-122.273056
-100.305092
-63.037930
-91.359070
-57.980865
-104.410126
-54.941666
-64.241318
-99.860367
-158.544159
-133.143600
-122.727348
-57.190399
-122.704422
-66.123268
-91.424400
-168.580032
-40.555943
-120.865303
-55.557476
-77.481293
-112.682709
-75.013100
-53.805111
-63.009556
-66.617371
-36.858379
-144.024460
-73.032761
-57.700504
-65.853622
-58.885052
-60.263165
-65.779655
-138.367172
-100.656914
-57.701591
-69.285439
-71.684036
-68.793633
-106.500763
-104.106392
-120.205711
-119.786812
-102.046059
-59.267616
-79.600281
-33.554955
-110.653320
-60.360065
-36.637589
-58.593983
-53.624481
-66.375481
-134.446518
-96.794006
-104.016861
-99.293365
-94.481773
-63.780247
-61.742176
-53.137699
-68.215302
-19.361658
-59.545437
-132.112610
-76.398003
-133.613144
-43.715618
-66.834213
-76.314644
-62.357876
-124.517403
-54.130211
-55.101875
-151.568863
-79.563049
-61.139862
-77.194763
-68.645218
-51.481762
-133.914764
-148.996887
-58.455837
-65.944283
-102.079811
-104.112228
-75.138550
-35.004581
-121.530151
-60.263985
-156.253143
-91.037209
-141.245148
-62.190521
-97.817322
-53.729900
-80.702232
-84.452728
-65.529243
-68.182274
-75.510315
-74.276543
-62.123360
-58.517273
-127.842941
-65.603004
-61.218437
-70.886238
-73.933258
-35.640160
-67.868546
-56.294937
-53.238846
-74.617149
-137.872681
-150.728989
-59.101673
-35.871128
-66.412224
-76.351402
-67.882996
-59.316208
-51.905857
-144.320358
-65.431046
-58.205673
-112.430359
-64.404282
-152.200409
-65.187073
-88.518806
-77.044395
-92.012444
-27.515833
-92.338890
-62.600327
-54.908005
-61.842312
-69.199074
-104.950516
-113.185982
-95.057503
-92.026253
-54.528561
-146.823410
-69.560188
-50.915524
-127.485626
-118.915092
-64.914742
-114.236465
-74.264534
-64.352921
-93.374046
-134.744247
-152.476364
-108.959656
-102.968323
-72.205437
-94.760971
-120.124222
-66.062157
-71.159966
-118.871101
-104.937622
-55.973103
-77.986885
-159.146530
-67.507980
-115.168350
-64.797592
-61.025333
-71.351311
-54.575497
-65.886894
-141.205795
-130.065125
-162.678802
-78.549866
-62.879032
-61.728092
-147.485977
-75.185898
-63.098560
-62.147156
-72.485710
-123.320671
-101.010498
-101.373146
-109.302063
-99.792297
-106.806145
-103.456108
-101.754898
-140.721771
-95.033508
-28.507353
-58.293633
-70.152252
-62.772488
-64.191338
-47.385750
-135.329803
-18.354719
-100.745758
-28.481295
-61.929226
-77.458900
-62.282703
-142.251755
-67.967049
-56.150414
-44.765709
-125.161339
-57.714725
-104.098907
-80.608887
-126.986244
-86.684456
-61.418835
-28.721172
-44.567520
-71.563438
-64.036324
-64.985672
-83.167686
-160.709427
-147.020340
-89.339165
-59.395157
-66.853416
-52.086197
-63.121735
-60.149723
-91.305809
-148.693207
-86.883408
-62.169308
-62.307095
-62.970169
-75.172897
-74.816513
-83.302521
-65.775017
-135.728104
-74.384949
-53.867847
-161.600998
-115.181396
-149.354050
-68.303040
-74.320251
-97.122635
-57.167500
-70.783882
-148.490082
-72.228348
-79.985336
-155.224350
-58.557060
-91.585564
-91.975204
-104.589081
-88.409470
-115.607681
-76.239891
-71.101204
-58.923069
-83.616859
-66.582390
-113.852448
-91.602425
-73.999664
-40.526611
-59.245998
-95.410706
-62.505215
-77.802208
-71.271049
-67.518265
-66.481422
-121.202003
-65.957298
-105.348282
-126.835297
-86.327835
-28.008862
-92.334282
-69.133644
-102.063156
-71.327347
-70.367134
-146.193314
-135.688034
-145.084717
-68.179939
-64.033600
-56.848839
-67.870033
-84.370514
-140.566833
-81.486130
-67.717896
-36.737022
-82.827377
-152.871704
-66.028748
-29.883814
-118.242668
-53.591713
-129.946304
-55.726982
-55.241547
-84.506760
-56.472115
-86.458824
-51.909081
-54.737652
-26.284559
-63.886288
-61.496834
-65.883484
-65.871956
-78.966614
-68.809464
-122.391632
-147.104065
-162.956497
-134.486328
-79.321030
-69.817642
-127.960503
-58.152290
-80.037140
-73.253922
-84.622658
-60.608391
-39.250435
-50.013859
-65.462830
-75.077988
-89.626930
-93.777985
-64.566391
-51.922424
-42.302589
-66.036530
-71.364128
-109.523033
-29.713490
-65.330910
-31.809662
-98.078430
-161.484177
-82.981911
-85.236771
-161.411789
-77.134186
-32.050770
-151.720886
-60.646572
-46.073334
-71.975655
-98.253036
-94.186066
-75.079865
-71.568893
-65.376106
-154.545746
-165.717285
-65.011299
-58.801514
-85.261589
-82.451324
-64.058151
-54.441151
-128.635452
-119.435471
-120.115646
-83.899307
-53.190075
-63.988747
-78.617630
-52.294876
-91.237663
-108.246857
-51.972744
-145.522247
-94.961311
-47.468590
-73.703232
-62.163719
-40.319130
-74.397873
-59.228577
-84.945786
-89.303978
-47.345425
-105.664284
-50.061371
-87.432510
-59.905571
-70.059448
-82.499283
-111.461563
-162.720139
-93.880310
-71.939117
-57.438343
-71.272263
-68.805992
-97.795570
-82.400642
-91.263763
-106.668282
-97.684998
-82.566689
-119.928032
-60.195015
-133.634872
-63.194107
-144.245636
-49.489201
-54.610718
-143.748520
-72.901276
-160.532639
-77.846474
-61.929909
-122.341110
-46.084095
-63.127842
-51.785652
-58.489735
-33.357090
-73.980675
-148.492172
-134.848251
-55.594646
-63.318672
-83.762749
-24.910957
-69.579231
91.461060
29.332520
45.783085
72.226334
44.462215
84.562645
73.295357
43.364994
88.702187
-65.302025
-104.080780
-76.794868
-160.170609
-71.978012
-66.832535
-79.320488
-81.516754
-76.637680
-110.233093
-83.364899
-70.310921
-65.819733
-82.007782
-47.450836
-107.038017
-56.346478
-74.740074
-55.885983
-74.003662
-62.521450
-69.149544
-57.779232
-89.385605
-56.178596
-73.077019
-119.897926
-53.659966
-59.464771
-36.386951
-47.847538
68.913048
-16.438055
-122.339584
-53.094501
-154.082809
-67.445763
-52.038383
-53.974201
-88.564705
-97.504028
-50.911945
-51.719055
-91.794632
-113.769844
-82.252174
-83.375534
-58.300034
-150.655502
-67.267380
-68.631210
-60.281334
-79.564270
-85.899567
-54.979004
-110.928406
-70.377213
-51.528664
-143.745605
-61.957413
-64.297974
-62.399288
-66.406006
-57.657578
-60.660137
-71.861931
-102.083405
-53.023460
-46.014469
-59.184200
-61.614525
-55.352718
-134.569321
-106.413475
-61.295071
-142.909180
-97.547935
-63.299664
-93.486526
-76.577240
-99.046440
-65.808701
-123.785057
-153.946030
-169.807571
-57.039135
-146.703888
-129.143921
-58.826942
-55.296070
-74.269012
-80.149918
84.237076
89.899956
59.333073
84.271065
58.388721
53.498531
44.551464
56.959530
45.748741
75.537079
-49.950016
-58.504910
-114.438629
-87.738380
-159.218018
-39.170578
-59.866467
-156.652863
-64.477768
-83.500908
-105.330185
-142.368073
-98.301491
-63.170395
-68.869186
-65.537903
-138.001678
-120.409538
-42.193279
-82.329498
-119.291023
-45.381756
-56.251026
-142.974075
-61.094494
-64.411423
-121.753036
-96.532776
-61.448765
-74.796852
-53.818916
-114.011307
-106.650787
-81.309685
-87.169266
-62.313656
-62.025620
-66.903419
-62.091690
-113.993690
-68.222099
-59.844509
-132.154968
-61.710701
-137.202133
-153.879471
-103.997108
-60.078640
-94.673874
-70.159546
-62.128750
-81.008240
-158.216202
-51.686096
-62.517170
-81.388496
-116.141571
-114.510002
-113.001869
-61.306339
-147.673431
-115.668602
-104.848328
-57.308357
-78.633781
-50.046288
-61.940319
-121.696045
-73.977364
-104.700417
-126.943268
-107.116959
-85.773499
-58.123970
-76.841560
-60.969040
-73.263763
-56.493141
-147.179825
-146.176071
-62.890343
-69.117805
-114.807358
-53.924500
-58.858700
-95.195992
-72.856621
-122.920296
-87.613396
-59.365849
-61.605148
-49.647144
-60.282379
-74.460518
-67.798851
-111.825378
-78.922882
-125.576271
-61.218861
-93.991638
-82.634514
-51.872547
-129.442398
-93.158409
-145.951645
-172.116196
-103.004974
-67.633797
-87.756371
-85.144501
-103.307030
-64.126457
-27.345251
-54.543362
-153.000641
-58.533783
-144.758011
-78.275818
-112.879761
-75.548248
-82.372704
-145.348938
-129.128021
-85.207924
-87.618324
-52.851517
-47.691219
-156.261322
-82.852478
-53.100937
-65.543831
-155.410553
-128.077133
-73.504143
-150.493561
-56.206703
-60.802299
-72.802628
-58.140850
-80.735497
-104.642807
-113.478958
-78.449425
-62.223309
-68.212997
-117.489578
-52.310993
-116.171486
-169.428482
-95.032310
-101.601364
-55.630604
-82.596687
-153.042252
-56.233410
-66.931732
-73.106239
-79.912407
-58.780857
-68.712494
-107.826019
-135.732864
-120.915062
-92.311142
-83.814117
-39.300514
-75.170502
-64.536934
-75.819923
-105.458313
-87.910461
-90.321487
-77.260323
-68.292397
-60.128063
-51.895851
-150.123581
-74.148193
-96.443993
-63.523849
-69.361298
-136.038513
-161.101593
-45.065926
-135.164520
-66.117607
-131.109299
-62.512661
-49.606808
-69.046997
-98.584579
-68.103020
-68.202469
-77.800644
-118.636292
-38.337257
-131.498840
-61.595108
-51.553673
-67.854660
-39.018013
-57.453163
-93.600716
-76.545303
-119.942200
-90.404678
-118.485359
-89.785767
-135.931595
-63.254158
-99.067856
-100.361336
-92.811531
-56.899742
-93.887894
-61.437256
-34.122181
-77.564987
-132.044922
-124.304520
-123.063011
-166.600891
-56.426971
-99.023163
-112.867889
-58.484695
-70.760429
-98.047562
-99.498611
44.971916
-66.387268
-60.113358
-25.181520
-60.368671
-101.040031
-85.447258
-57.345242
-151.557251
-105.630074
-67.229858
-66.339310
-123.040527
-42.944607
-150.994492
-120.724174
-74.767921
-139.050507
-72.351913
-55.714535
-90.697701
-74.100616
-60.890465
-88.930283
-100.551514
-61.007561
-110.917923
-90.290337
-69.529167
-149.068054
-80.021439
-65.554916
-68.325401
-69.083290
-54.547966
-138.691895
-149.802048
-87.424835
-80.867966
59.366425
71.822891
74.204575
51.886093
58.739124
66.759491
-79.618988
-140.875397
-84.533287
-85.463318
-67.107147
-150.904114
-132.832703
-105.987495
-45.221783
-63.126450
-57.406868
-56.996349
-150.315338
-55.211796
-163.597260
-57.345337
-65.366463
-115.207031
-66.396393
-152.234558
-69.655922
-54.707855
-51.111286
-62.291096
-76.541328
-119.018333
-118.765259
-87.944351
-134.050842
-70.205528
-138.665619
-40.898678
-27.582619
-68.725281
-109.150391
-98.844818
-122.576042
-82.227989
-113.674690
-141.037384
-57.200211
-63.327808
-96.838188
-84.949394
-66.034027
-60.422417
-78.793274
-89.197388
-60.238735
-128.352219
-94.027641
-136.721481
-58.915878
-58.540039
-53.329254
-60.529961
-83.199303
-72.180504
-130.791992
-59.262714
-56.072880
-92.821060
-126.215431
-110.760445
-63.566669
-71.889885
-50.827747
-39.287510
-81.999214
-118.540260
-82.038834
-140.690872
-154.463348
-48.093830
-45.134121
-55.485184
-77.225288
-103.435051
-57.067757
-153.523727
-107.955536
-53.948158
-67.107994
-116.466682
-102.794464
-160.197754
-110.586067
-112.712471
-82.053650
-102.292175
-142.744843
-66.723045
-125.744278
-99.979942
-21.712509
-62.531265
-75.677689
-102.474968
-74.980019
-153.122864
-108.673645
-72.049652
-52.857685
-71.596382
-51.878971
-72.690071
-139.192688
-70.584045
-66.769112
-81.144928
-109.306015
-16.326027
-75.025497
-43.312439
-62.317249
-71.248528
-60.562630
-163.062119
-105.488235
-141.056015
-57.813580
-66.385132
-53.327274
-90.550880
-49.795181
-71.824348
-64.144424
-61.320904
-69.090012
-62.393803
-75.244347
-86.716026
-88.890793
-81.235664
-96.859177
-118.363472
-104.591919
-66.367851
-56.802330
-62.569706
-57.465118
-76.309715
-148.660843
-149.937851
-117.920464
-81.117813
-114.744507
-67.703697
-65.953758
-94.441658
-94.831032
-50.555454
-76.809311
-89.150925
-153.290131
-45.885021
-50.948689
-56.132050
-108.146706
-107.281281
-161.096588
-108.560532
-113.212662
-114.530563
-103.353752
-73.291382
-123.894028
-51.081413
-118.340958
-105.316437
-61.034908
-57.556602
-56.150707
-51.002815
-64.705093
-54.997311
-71.813454
-53.414314
-36.670162
-139.976334
-162.766022
-59.308941
-118.115791
-76.102516
-66.230721
-71.090050
-56.460228
-69.519966
-46.961590
-61.331394
-55.543587
-70.029495
-59.581139
-83.946579
-111.252518
-48.638992
-35.425472
-84.813698
-65.110756
-61.298977
-156.673141
-65.501930
-59.479164
-59.994125
-49.561428
-84.786224
-151.495972
-129.415710
-76.962250
-98.392090
-53.150490
-143.226746
-86.332253
-104.126717
-76.369926
-73.114784
-117.565567
-60.933952
-148.163895
-100.972824
-116.904419
-82.935211
-95.211754
-65.648148
-109.461479
-96.476379
-110.176201
-103.681458
-104.643112
-59.399986
-58.501812
-54.954388
-79.041000
-107.037079
-158.159637
-144.549255
-131.116531
-62.489166
-73.158272
-164.716141
-163.096054
-88.171371
-62.059814
-106.694618
-119.106033
-67.697128
-90.398712
-162.427948
-160.169815
-100.678764
-86.417328
-55.569069
-97.866867
-113.782043
-107.106354
-113.071716
-91.081970
-124.902969
-119.750259
-111.921867
-113.346718
-164.808441
-154.336975
-62.869251
-74.167679
-64.465347
-61.955589
-62.933434
-40.576130
-121.040565
-67.459312
-57.519081
-157.573059
-60.721321
-59.196304
-80.317383
-58.205456
-146.936981
-50.990505
-97.738983
-159.136612
-92.264297
-77.250679
-74.369293
-69.069580
-148.899078
-64.081329
-56.118732
-152.000305
-117.801414
-68.232735
-65.233864
-88.457825
-34.595482
-65.253914
-68.760880
-80.919685
-53.049046
-55.773518
-134.486420
-113.385391
-141.728455
-100.046921
-63.523148
-104.049469
-54.822182
-52.468460
-66.673622
-64.143333
-62.436649
-66.343697
-72.591217
-65.138908
-47.030117
-23.056986
-53.738750
-60.833801
-42.764362
-150.889069
-99.109612
-160.563293
-72.793907
-60.746178
-50.304283
-28.961422
-111.340263
-57.368053
-160.185608
-64.221069
-156.152328
-104.166290
-55.525406
-74.119537
-145.181244
-68.411781
-50.257088
-113.711876
-56.707928
-71.881012
-70.884499
-64.724510
-72.435394
-119.019974
-53.577969
-44.077293
-150.972534
-115.596817
-62.236980
-86.437347
-163.012039
-83.840675
-47.402527
-58.843647
-112.951706
-84.949013
-47.987392
-56.021107
-113.522530
-153.677841
-158.713974
-85.548050
-63.925869
-59.962631
-61.935333
-83.024071
-62.059765
-45.691792
-60.855713
-133.706161
-60.781113
-61.688694
-72.547585
-67.694756
-43.009407
-54.233875
-62.536510
-142.210373
-62.088917
-79.727730
-69.300240
-88.825531
-67.698151
-74.378815
-110.412529
-53.985470
-66.810524
-92.179970
-116.469757
-158.827835
-52.531036
-150.309265
-48.129932
-83.527931
-149.273636
-119.317184
-43.579742
-90.277435
-73.435921
-58.847820
-56.300846
-59.079445
-58.702503
-72.239784
-56.016693
-67.283745
-83.862022
-143.997421
-73.373894
-70.060829
-166.244537
-82.008446
-118.776215
-64.130585
-137.685425
-119.114174
-90.106773
-149.653290
-92.179535
-131.490646
-100.286789
-157.590103
-76.573318
-146.029861
-61.689556
-60.317501
-61.201183
-79.312820
-105.784584
-165.424057
-70.376663
-42.260063
-163.492325
-133.740402
-67.183456
-100.276573
-78.093750
-152.044037
-95.285805
-90.581482
-53.676971
-77.911499
-112.069733
-129.833298
-99.298027
-55.600479
-147.798431
-91.106750
-104.485588
-73.204544
-147.940109
-86.566643
-36.978260
-101.459641
-69.985291
-116.579086
-64.477440
-69.907928
-67.347717
-69.087746
-75.506844
-90.966797
-60.166943
-63.712658
-67.084366
-152.782776
-79.681686
-133.738007
-100.492760
-100.031738
-41.130672
-82.159737
-31.957932
-37.721909
-156.546173
-43.848457
-74.613365
-55.732994
-51.686390
-101.523903
-132.128555
-99.939667
-108.762955
-115.417961
-60.407284
-76.447021
-108.637062
-52.523701
-40.547359
-75.214554
-108.796326
-122.951447
-68.436607
-31.713680
-126.457954
-58.854568
-55.425152
-133.854126
-64.327583
-60.087589
-65.461746
-125.512970
-138.512680
-155.826721
-84.005135
-59.977798
-162.196915
-60.781345
-92.692841
-78.229080
-99.114334
-90.768745
-57.633018
-65.711464
-60.005352
-56.168018
-89.122269
-59.385338
-138.945328
-55.685646
-109.654495
-135.036804
-60.290882
-88.075928
-61.217003
-140.893936
-70.981026
-167.128708
-67.291824
-74.857841
-88.253304
-98.206924
-121.956543
-63.624458
-99.191132
-69.296677
-103.348770
-60.323570
-166.877243
-114.014755
-82.373299
-91.749992
-63.876354
-59.317265
-132.338699
-121.726585
-105.128876
-140.706085
-58.460598
-30.615847
-146.620850
-60.069408
-86.218788
-122.695610
-88.837898
-120.201340
-69.836334
-106.037720
-127.624260
-37.721554
-86.420967
-124.501404
-60.729626
-114.669891
-159.532532
-69.581566
-40.859474
-57.785397
-65.241646
-74.700912
-76.618095
-66.631348
-56.506443
-78.229919
-137.728821
-61.299847
-111.323662
-93.300560
-107.447014
-47.769321
-82.026016
-53.905323
-67.671295
-152.217880
-98.103851
-60.689983
-78.027542
-141.990845
-51.605911
-59.022202
-32.295841
-134.566467
-117.073685
-141.607590
74.694511
90.080933
98.512848
41.384892
-85.678726
-99.878563
-71.989311
-50.606377
-153.452179
-57.390785
-49.544529
-55.623440
-115.431526
-70.557091
-63.005260
-63.051987
-143.070740
-58.387405
-85.632118
-89.949234
-128.905716
-107.423103
-96.671051
-79.559319
-93.165787
-155.061676
-40.644329
-31.444614
-62.628147
-90.931755
-52.716682
-153.879364
-71.125572
-100.779922
-53.765011
-41.802975
-73.768127
-52.460751
-86.649078
-83.449532
-61.214672
-99.243423
-84.984100
-52.676338
-63.096260
-57.079411
-132.805038
-157.686325
-128.913025
-68.353630
-65.641792
-139.746582
-78.899963
-61.884571
-116.680061
-72.920532
-120.176819
-93.105019
-107.996590
-122.767723
-116.941628
-134.189743
-65.140480
-61.281101
-62.930012
-56.247871
-120.383659
-85.855217
-71.063736
-92.412308
-72.794380
-54.054821
-127.328598
-116.508537
-56.197552
-116.300278
-68.295395
-63.161442
-128.558243
-109.683922
-65.723785
-105.230339
-131.411072
-97.204819
-62.327698
-62.904011
-66.099350
-61.802097
-59.496838
-139.423264
-99.116028
-120.983574
-110.329094
-115.901634
-63.348122
-69.543488
-78.501541
-155.815598
-119.204414
-120.978874
-47.572063
-89.279633
-48.281193
-107.318123
-37.673920
-171.804352
-59.179794
-87.160362
-109.195381
-78.338348
-72.892540
-63.834637
-132.823761
-64.961494
-65.345985
-95.304512
-51.551163
-64.629143
-109.780975
-62.280312
-99.168221
-65.293694
-52.974659
-79.886711
-156.593231
-99.259644
-65.560287
-79.706528
-85.459755
-80.452126
-61.104618
-102.967278
-96.266464
-87.987755
-68.048340
-48.545532
-66.392235
-73.465347
-152.066330
-112.402954
-153.781097
-78.991882
-60.791740
-100.811752
-39.175106
-103.277328
-81.902771
-60.213905
-92.381218
-101.876465
-58.210045
-63.998543
-149.621185
-156.253281
-128.837448
-106.376503
-69.968948
-74.432762
-150.786438
-86.846870
-68.861626
-62.688728
-90.796951
-63.098431
-79.685722
-70.782967
-95.744286
-71.135185
-96.586151
-114.630119
-76.633583
-79.960083
-70.519363
-80.312050
-68.420525
-95.565117
-53.222324
-55.854412
-60.622528
-35.504021
-47.085823
-96.764870
-77.562408
-45.968964
-65.527397
-142.221481
-54.985126
-58.160370
-69.037811
-64.370590
-88.902924
-88.713760
-89.604309
-78.422478
-84.275826
-110.905128
-76.263268
-58.590076
-68.611076
-158.489853
-128.751694
-77.814445
-129.271133
-63.288700
-51.140800
-104.753487
-71.570786
-67.386810
-62.304512
-81.217896
-125.405327
-71.737869
-61.588516
-61.408848
-87.568214
-145.040421
-92.812706
-146.151108
-90.344017
-92.932083
-60.029259
-67.583626
-61.767365
-71.054909
-36.173527
-65.050720
-126.691658
-61.469997
-67.157944
-146.538971
-64.162949
-108.789360
-55.557495
-64.513924
-65.133606
-62.451374
-47.790745
-47.987396
-98.133240
-60.276817
-75.327034
-64.582153
-35.274345
-135.017212
-107.697945
-137.841660
-95.192604
-105.433830
-118.357750
-91.417648
-98.980148
-91.091270
-41.105301
-60.147339
-102.122688
-155.472229
-59.743046
-86.620369
-66.538322
-58.647076
-118.857582
-65.348312
-115.182800
-82.102272
-56.456505
-52.082619
-85.452423
-57.601593
-72.242439
-84.893005
-66.746841
-33.566891
-72.413834
-41.803513
-39.587799
-60.242004
-105.918549
-64.943291
-137.884949
-113.185898
-63.882580
-94.353836
-54.319881
-58.530094
-76.162849
-60.640316
-68.922562
-87.124413
-85.643936
-57.343262
-100.815140
-86.610054
-114.797951
-91.974098
-110.300377
-57.411343
-66.270630
-125.345520
-135.441711
-101.566925
-111.688202
-95.520737
-93.379959
-51.330643
-61.003498
-57.651657
-101.523949
-89.910873
-59.547756
-83.918236
-70.042763
-53.424992
-155.796310
-120.691673
-117.577614
-119.916817
-63.985481
-108.253639
-60.308258
-93.114555
-65.149773
-83.494087
-133.887375
-88.238693
-135.049988
-66.567841
-86.130173
-124.944809
-113.630867
-87.287910
-80.498100
-47.168930
-75.388641
-62.235764
-56.386520
-69.475647
-67.010437
-54.818924
-83.466698
-78.744492
-33.233143
-62.305515
-104.897972
-49.196854
-135.532806
-58.298573
-73.631142
-114.240822
-61.908756
-95.880424
-67.836861
-72.463608
-61.205952
-46.699551
-74.506775
-68.647209
-53.651516
-56.210121
-84.549622
-115.793434
-55.706696
-100.891045
-71.377579
-112.178268
-125.247330
-99.471016
-81.630829
-60.947968
-104.958374
-145.993393
-63.870052
-161.316467
-58.728565
-65.884750
-60.829018
-61.445251
-112.158508
-38.320961
-50.955078
-136.676346
-143.694168
-64.873192
-59.267685
-81.534912
-120.659462
-63.268906
-55.727283
-90.997635
-117.753235
-97.182571
-61.011883
-102.370735
-97.800987
-148.588715
-49.798473
-128.184235
-93.479805
-164.378784
-153.971420
-84.629082
-56.578697
-60.993744
-91.532967
-47.226936
-72.440262
-152.393829
-69.530243
-63.878151
-24.615225
-73.503761
-73.174858
-141.507797
-57.934734
-153.946014
-53.179771
-98.499825
-40.305210
-150.830078
-35.626930
-139.480453
-126.279427
-53.233753
-92.115509
-159.620193
-54.283005
-55.115280
-147.850449
-70.871094
-57.701805
-61.829506
-74.312355
-103.976768
-132.845078
-52.830357
-62.168583
-100.266304
-132.454498
-71.920227
-51.162643
-92.450806
-49.024376
-68.341263
-63.320755
-137.703598
-79.014160
-60.752468
-105.759247
-79.035187
-76.425362
-84.776413
-47.625092
-154.101486
-68.501923
-73.842590
-117.595535
-50.291710
-166.504547
-100.805298
-54.879330
-100.472443
-61.525543
-130.972229
-139.006638
-128.866425
-110.385880
-49.715569
-57.399937
-159.833527
-59.842541
-69.718704
-90.168007
-91.159637
-95.720467
-84.644531
-90.307274
-105.626762
-119.461426
-93.081802
-67.199844
-98.048782
-77.319450
-63.657196
-60.659058
-63.991081
-131.167358
-74.177528
-72.183968
-141.658478
-46.260311
-123.936279
-70.356628
-131.540573
-96.805092
-84.546173
-114.781799
-66.509895
-116.856674
-72.114052
-63.554352
-63.242260
-86.303596
-120.011909
179.665436
-68.076622
-72.357170
-99.978920
-67.208076
-144.460785
-103.062599
-97.332085
-90.316292
-71.272011
-92.094551
-104.840553
-161.162109
-117.730873
-102.528511
-107.653419
-121.100861
-65.340675
-65.464027
-104.175728
-129.792862
-81.843491
-46.097427
-151.122787
-63.352589
-139.196609
-63.394779
-67.364021
-58.612488
-67.247711
-144.006271
-54.522293
-62.831562
-140.187881
-128.500336
-109.208298
-57.710636
-106.194794
-109.179543
-84.191399
-91.777153
-91.062469
-120.195343
-69.656044
-100.093498
-102.987999
-122.891350
-66.075310
-78.972435
-97.055244
-74.562080
-94.608986
-105.353935
-70.020744
-106.234612
-64.284927
-106.721069
-93.309807
-55.455868
-139.639679
-138.267166
-131.075989
-135.912704
-70.678566
-151.694275
-128.103210
-65.811668
-101.584587
-158.899689
-66.687767
-83.422997
-78.214111
-126.996239
-50.427349
-66.775383
-50.383198
-141.147156
-42.583763
-58.209206
-106.778038
-61.503433
-66.662041
-57.029659
-60.753548
-94.276878
-74.811699
-149.035873
-68.855148
-120.502533
-95.744110
-107.443176
-107.239021
-81.640846
-104.502708
-147.197266
-117.066185
-47.526413
-54.280521
-60.680183
-146.560638
-61.773170
-54.777340
-66.862442
-93.919640
-72.378181
-155.550552
-47.899136
-51.942684
-54.156429
-57.189728
-68.305901
-141.910324
-131.046814
-105.300964
-153.444778
-72.721283
-77.118202
55.306107
61.816280
39.195938
60.300812
49.176792
48.318012
50.556862
53.702614
82.398598
44.558327
68.759674
35.327751
-111.340668
-114.113152
-62.883602
-66.144768
-84.789108
-119.673897
-76.799164
-108.246742
-163.473633
-124.610687
-60.925598
-52.641541
-42.177402
-101.250076
-66.272530
-84.441154
-158.433060
-83.939590
-54.281155
-123.080742
-64.426613
-61.974129
-50.020439
-57.971684
-66.357513
-77.540367
-59.035461
-149.963058
-68.844681
-67.217491
-54.416039
-81.008293
-58.641174
-54.058559
-97.257637
-68.552765
-69.674889
-56.318897
-103.148270
-65.547440
-78.916908
-153.539932
-59.740593
-123.361542
-75.233681
-62.837315
-48.568909
-53.873310
-151.438293
-137.715515
-50.397575
-96.340668
-120.167183
-54.704796
-76.233727
-72.904312
-82.228928
-68.667740
-62.493584
-57.986561
-64.752220
-78.728714
-120.673698
-101.931366
-102.654480
-137.876389
-69.386169
-101.165550
-117.943451
-69.947044
-104.937653
-85.816711
-57.527962
-76.961487
-100.376686
-84.540848
-54.982552
-105.398094
-101.787315
-82.756439
-134.835724
-85.498085
-74.596939
-100.388191
-137.194687
-113.507973
-65.147980
-34.666027
-82.380333
-58.533112
-65.174767
-139.946304
-65.436485
-46.963791
-56.565506
-167.350876
-163.765488
-54.323147
-142.494720
54.853584
69.181816
52.124775
36.836117
79.624123
78.874527
-57.806530
-77.097626
-62.800716
-106.176529
-88.036308
-93.780212
-149.698807
-153.860184
-145.359573
-153.076874
-99.352325
-125.282204
-68.554001
-55.680202
-88.717850
-74.455971
-60.074440
-65.766602
-130.660355
-91.015076
-48.950085
-69.197586
-44.801136
-117.617569
-95.769714
-53.158295
-59.457626
-63.760551
67.570541
76.991776
74.082375
68.353584
71.014801
48.165001
53.593330
54.997524
55.110085
49.669575
100.423805
81.129669
-141.707291
-70.902611
-142.034622
-98.897690
-70.947968
-68.883987
-133.363693
-65.330734
-161.184982
-142.649780
-91.185493
-133.303345
-77.073395
-110.470901
-52.785606
-75.941185
-92.642548
-57.981365
-112.107697
-59.866829
-62.379009
-69.073280
-74.656746
-149.675079
-70.416328
-64.369049
-69.038261
-71.392654
-31.378078
-78.148026
-60.060719
-57.312092
-73.369972
-132.510147
-65.119675
-26.086937
-64.480728
-97.303673
-114.040886
-128.764709
-56.359386
-117.117439
-58.906097
-83.094131
-61.353374
-127.730743
-63.681286
-64.004509
-69.898712
-76.489929
-95.453819
-176.615158
-109.807381
-108.959038
-72.651001
-118.005325
-58.731106
-102.568703
-92.296883
-114.883202
-89.748878
-94.782127
-56.252563
-39.417534
-74.080284
-85.284569
-108.441681
-110.685562
-113.140923
-80.184776
-91.156860
-81.551132
-68.469299
-126.479179
-101.327934
-78.992134
-57.994865
-67.697098
-61.565067
-149.777832
-71.455696
-86.598839
-58.673180
60.198689
-153.080856
-101.557610
-126.900185
-80.133575
-91.937561
-64.415146
-77.212006
-145.266373
-90.826241
-72.750595
-76.586441
-121.701424
-153.675552
-74.561562
-55.366768
-58.757805
-147.185043
-153.268921
-153.372635
-44.947277
-108.961220
-55.701099
-67.904922
-163.390549
-110.802803
-47.826958
-83.991989
-61.957809
-68.770218
-84.209061
-66.860703
-88.381554
-64.480019
-94.226837
-59.867020
-80.759422
-58.143818
-67.659576
-22.588606
-69.962059
-153.673187
-94.621933
-98.687370
-88.094963
-81.837585
-90.410095
-100.105301
-81.773949
-115.803024
-58.486168
-59.024067
-65.538773
-64.120697
-112.880127
-60.254082
-57.543289
-57.835510
-93.275703
-67.967537
-95.132767
-65.515648
-41.528461
-44.847324
-169.257919
-70.567955
-63.329861
-55.768066
-69.926079
-77.019295
-76.980034
-86.282593
-59.599461
-49.632252
-86.025894
-74.830566
-66.095955
-53.019073
-83.984444
-146.904633
-62.488167
-83.140068
-61.221672
-55.484737
-56.140244
-134.549728
72.754051
-67.589233
-62.963959
-97.406944
-102.460457
-99.873657
-114.557678
-116.675499
-73.286812
-96.594536
-93.763168
-96.148125
-73.051598
-172.393661
-77.816917
-97.450958
-116.428055
-32.078266
-132.556320
-87.197197
-127.783569
-133.031265
-63.531254
-91.019981
-62.258434
-75.253639
-107.147835
-80.021889
-56.470036
-40.964184
-61.821465
-74.644760
-159.084198
-116.977272
-88.403519
-105.395676
-111.904427
-106.629089
-90.914085
-98.071114
-116.697685
-92.716621
-70.938469
-52.472992
-37.473198
-72.282860
-135.135513
-56.826534
-71.590294
-95.863800
-121.848709
-90.333504
-107.020668
-68.227646
-147.239059
-75.393372
-61.641510
-63.166077
-80.911270
-80.846619
-77.408768
-74.807991
-52.405838
-70.067513
-70.785034
-75.317680
-149.813248
-95.230721
-61.543507
-69.239288
-82.595863
-55.372795
-53.460972
-67.455208
-89.172195
-50.731236
-89.176888
-72.662338
-70.191162
-140.967789
83.553238
-22.351784
-87.083366
-59.483131
-35.125549
-132.491531
-58.464348
-54.710220
-68.698265
-84.015137
-70.826736
-53.609947
-52.115383
-139.553894
-72.820793
-83.334198
-145.650360
-112.765800
-78.579559
-111.343414
-87.574409
-120.961357
-94.041084
-134.590210
-91.927177
-58.971531
-58.897709
-53.793610
-78.993896
-78.021187
-84.281052
-45.202911
-89.381027
-145.005417
-92.971825
-112.804710
-52.928513
-60.684929
-114.809914
-119.607796
-60.605263
-140.875534
-162.241211
-95.163261
-74.924934
-66.197144
-101.626923
-63.228245
-72.191551
-93.774734
-98.445801
-78.404816
-116.716492
-105.339005
-66.910568
-101.700493
-58.135048
-82.810570
-71.265427
-138.207397
-62.594349
-75.375954
-150.964310
-61.760002
-60.147434
-119.108932
-65.629280
-106.100395
-82.464424
-62.024044
-68.372017
-151.922195
-58.604530
-68.618088
-64.767792
-96.308250
-73.764824
-85.366493
-58.014832
-56.267025
-53.233231
-59.552059
-62.246201
-58.889278
-163.009949
-152.406281
-51.187351
-73.961586
-56.489975
-16.833960
-92.511154
-110.918289
-114.444160
-62.876320
-95.035919
-96.898697
-101.288872
-66.135719
-100.148201
-64.401573
-167.193512
-85.426773
-92.475243
-121.853355
-60.191257
-157.700607
-47.278580
-72.731064
-62.173214
-89.706856
-62.827259
-64.160370
-55.765518
-75.437111
-127.294365
-69.385468
-154.594742
-133.133209
-61.410870
-55.232578
-70.576790
-117.533669
-68.114204
-131.327942
-66.020164
-93.421623
-55.463699
-128.126938
-59.392063
-58.416481
-98.015793
42.800648
52.384819
78.991470
64.184723
65.631760
46.238285
71.454826
57.833626
60.351555
92.187653
69.575600
59.192875
94.498657
43.163696
59.745041
54.007442
85.314064
80.185883
92.570930
67.888100
83.816208
62.106018
60.769310
60.846218
74.115685
76.658119
76.688972
65.349220
57.118713
77.106331
64.060165
31.161795
49.237743
60.969830
-61.545532
-149.367630
-65.964882
-59.345093
-67.106438
-66.777382
-143.039795
-162.748459
-129.354736
-142.072510
-68.427315
-53.599670
-99.455795
-46.337379
-55.380402
-61.362900
-90.629204
-62.477840
-38.038288
-122.524940
-54.478302
-69.408157
-46.801895
-61.153481
-44.735348
-145.911163
-51.391685
-63.902393
-88.881729
-88.693390
-50.446106
-67.654442
-114.341934
-50.333469
-106.585686
-110.024612
-141.372086
-163.346664
-142.155716
-130.402115
-56.654739
-154.997726
-85.915108
-85.367767
-68.887367
-60.866966
-128.535385
-84.997025
-96.396423
-60.436722
-138.987442
-77.228828
-107.714722
-120.745949
-71.643738
-62.466167
-30.963158
-70.303413
-91.348068
-108.852432
-65.321899
-110.304192
-67.222153
-88.755943
-146.009003
-95.076035
-102.037064
-122.721458
-81.123260
-60.443810
-55.244595
-119.803848
-77.950104
-56.661339
-143.189896
-65.452248
-75.125427
-136.220779
-52.776344
-70.841469
-76.233643
-101.387947
-90.451408
-89.515427
-102.670258
-96.216248
-113.157555
-88.970596
-76.121948
-56.879555
-63.778603
-103.790962
-59.785763
-82.389442
171.109009
-80.718803
-55.385437
-87.569649
-52.260956
-113.566872
-137.576675
-60.038891
-98.521500
-160.951569
-72.060440
-68.040535
-76.451912
-66.330109
-147.850967
-101.303093
-68.644295
-137.326385
-116.196609
-150.071716
-91.271317
-100.798546
-41.813507
-98.729614
-134.505783
-99.552429
-118.801788
-57.853024
-62.157547
-159.686386
-106.746887
-102.625153
-102.734764
-157.755341
-61.801098
-164.232697
-81.140831
-84.572380
178.847153
-74.920685
-59.224895
-69.377586
-66.296127
-62.042950
-145.770584
-127.530716
-30.012396
-90.225883
-62.910751
-62.154091
-75.477165
-83.940956
-154.736969
-88.834839
-77.026543
-65.671814
-72.432846
-66.516388
-66.265060
-41.024868
-131.651917
-41.625099
-59.372173
-76.932190
-128.897324
-65.826019
-79.204819
-148.410461
-155.363190
-63.077805
-69.191772
-70.100540
-71.410393
-69.372879
-60.416748
-73.572823
-94.185715
-51.899624
-57.371819
-66.214180
-52.842609
-151.196274
-62.449631
-87.696472
-63.040756
-72.430710
-101.056389
-117.692802
-123.522049
-100.248680
-69.257912
-62.034069
-105.712982
-55.920589
-82.259117
-57.121334
-62.748562
-78.663445
-46.147243
-65.211174
-69.175537
-149.259308
-80.927177
-64.015373
89.462463
81.349174
57.552223
42.356712
71.524597
42.574261
61.294811
64.514725
49.280331
61.145313
43.731964
54.197041
44.972263
56.393898
40.905464
71.105446
76.775078
-56.193508
-73.916260
-93.023605
-117.503792
-83.226357
-92.060493
-99.087578
-62.999680
-93.005096
-91.764473
-65.404129
-70.026680
-113.479408
-86.047150
-105.217079
-85.834846
-55.373322
-165.038895
-59.508049
-109.083237
-55.695091
-80.082840
-92.818359
-66.979347
-47.617962
-132.772278
-80.691391
-42.819168
-111.719032
-68.371429
-89.130798
-88.334801
-41.573875
-62.416306
-24.108891
-79.306236
42.813549
30.942675
78.672882
72.708313
-122.776672
-68.181496
-141.519592
-62.157902
-100.119202
-85.993820
-56.214424
-142.476608
-70.561432
-69.240799
-76.774437
-63.056110
-77.289490
-57.053120
-145.146423
-133.194153
-59.575905
-53.728668
-62.967232
-74.294037
-43.324280
-81.255112
-79.989410
-77.698036
-63.463425
-59.833778
-74.650757
-56.390526
-57.672222
-61.745468
-61.939095
-146.555954
-78.964653
-66.007484
-67.448601
-60.867352
-71.545502
-115.527519
-45.824162
-149.418091
-38.950005
-54.344398
-56.091885
-94.323715
-35.011253
-144.332581
-87.831047
-64.298500
-102.401299
-52.561218
-106.864700
-84.596817
-98.860634
-66.090927
-114.709999
-84.440414
-67.455994
-93.178436
-54.146942
-73.590599
-52.393986
-65.683586
-75.811684
-44.619576
-53.812805
-62.034363
-159.874023
-80.548958
-77.628197
-62.199375
-143.878830
-97.869545
-97.556587
-137.510391
-74.123466
-50.034519
-49.085346
-46.669418
-93.726265
-164.901215
-106.084335
-130.280106
-92.461029
-60.445503
-63.907795
-98.670975
-63.226566
-58.730896
-62.984875
-143.054199
-72.821724
-138.052658
-82.725700
-139.411209
-75.695473
-53.032124
-123.138153
-115.131012
-107.505394
-124.673798
-106.294571
-102.630890
-79.934540
-152.116882
-164.040802
-101.894012
-59.893509
-120.318314
-99.188087
-89.403015
-75.186722
-50.160046
-48.651985
-106.918671
-63.371044
-65.457138
-163.549927
-53.886723
-92.390205
-68.742065
-97.919464
-157.310287
-54.981689
-71.271637
-130.729340
-81.857574
-64.304466
-159.198456
-69.598526
-144.234467
-175.886337
-109.493843
-60.588741
-59.502590
-84.744492
-154.275421
-75.730118
-66.148483
-41.635136
-147.102737
58.883175
63.293823
49.329140
73.844170
-75.296036
-113.081078
-77.111206
-69.649658
-69.491104
-61.266781
135.544556
51.266991
69.394089
-63.619362
-93.596703
-128.075928
-59.739216
-120.894836
-149.195541
-61.990929
-94.920471
-59.756741
-59.362373
-59.293819
-72.570343
-164.729904
-60.726730
-86.152725
-79.916733
-74.886375
-60.386341
-82.735550
-99.999420
-113.485893
-68.896866
-107.585625
-58.611149
-156.852905
-72.998283
-66.189301
-112.495438
-33.144321
-77.996162
-76.127129
-64.566063
-144.296844
-147.449661
-35.299408
-55.799782
-67.098183
-64.219238
-50.006516
-71.811241
-55.923878
-83.704376
-57.971397
-66.068382
-56.600555
-42.808247
-90.537773
-62.339031
-74.417267
-72.678383
-74.559708
-70.625580
-58.005257
-70.819473
-54.809696
-62.643597
-49.578758
-86.861824
-145.923874
-53.457020
-61.875198
-72.027733
-170.186447
-81.162437
-65.696907
-106.034920
-78.528549
-65.454956
-68.828178
-70.368912
-120.591438
-73.164612
-74.913643
-60.654869
-70.704491
-103.655266
-101.817787
-107.421318
-81.056839
-70.849159
-53.596321
-63.976833
-96.885071
-39.316498
-126.507256
-97.362213
-91.413597
-86.607010
-84.599014
-69.651772
-136.317886
-63.818226
-92.109573
-58.866180
-102.956268
-102.733421
-79.338440
-148.107071
-144.123215
-134.008926
-94.373535
-95.038834
-71.987236
-150.910416
-111.046791
-71.501526
-40.759441
-66.462959
-75.574287
-167.623459
-119.093781
-140.177597
-80.298828
82.453545
-126.878464
-102.810532
-58.481949
-69.719269
-95.643814
-169.578354
-69.043770
-68.915649
-89.168236
-57.277027
-96.575157
-107.518578
-156.908875
-97.098618
-55.054810
-94.139694
-64.902451
-101.254059
-37.017765
-149.556686
-40.602848
-64.091789
-137.275269
-117.405533
-111.388596
-60.374100
-105.220184
-68.009430
-101.995766
-128.550308
-98.411140
-82.880112
-110.730476
-90.703697
-95.890732
-53.964649
-66.579758
-64.042717
-61.338177
-124.696327
-57.567844
-147.314209
-124.449371
-100.372978
-72.641045
-71.372894
-62.600784
-64.739182
-98.913612
-63.982700
-60.895683
-46.457203
-46.535385
-69.096817
-65.820442
-68.628746
-70.944542
-59.650593
-59.731464
-99.165123
-60.250324
-56.975403
-52.368809
176.602280
-100.085762
-167.928711
-66.670044
-61.339138
-102.001511
-78.333183
-47.760014
-104.021370
-157.723480
-74.920090
-38.893127
-50.754868
-52.953728
-127.960503
-68.003624
-58.175205
-65.975754
-81.038773
-101.921494
-114.598587
-56.941513
-59.845642
-122.119484
-41.706974
-70.677567
-46.039909
-72.230614
-132.333878
-68.677711
-104.733437
-164.216843
-107.399925
-115.002350
-120.377075
-51.248058
-94.358574
-110.042007
-120.803749
-107.807861
-86.584274
-100.626595
-60.919861
-97.770256
-62.329674
-101.504471
-74.458130
-141.926636
-107.843941
-99.664780
-83.319588
-93.320457
-60.628567
-66.667404
-101.743912
-58.647648
-50.881245
-64.469131
-58.461681
-69.516930
-86.611687
-148.477707
-85.170776
-67.395668
-78.792709
-57.092983
-69.177856
-79.016342
-91.221268
-83.822227
-50.923721
-77.193649
-62.130936
-69.760231
-96.112282
-61.086792
-75.035126
-103.084366
-71.062721
-63.640987
-61.877419
-162.884384
-110.797165
-60.335728
-98.964813
-142.540497
-120.558487
-79.034325
-66.670509
-62.875057
-151.298218
-46.106937
-60.639816
-39.392288
-79.870216
-76.704140
-53.269157
-151.822571
-110.533836
-77.382805
-53.498440
-82.506142
-73.585518
-57.897392
-57.920166
-61.065670
-101.858803
-91.025879
-68.711266
-67.320480
-63.135792
-117.702263
-107.394943
-69.068306
-57.807575
-108.981369
-86.965431
-108.976151
-93.927521
-109.575035
-97.308754
-99.661385
-90.806351
-86.034210
-73.882454
-67.249168
-126.172386
-73.797516
-67.868355
-56.865360
-131.831940
-87.774666
-60.519707
-99.772942
-75.713684
-55.931587
-114.943993
-72.399658
-14.012345
-112.472122
-86.762184
-113.654053
-84.953995
-71.656967
-54.406017
-51.331394
-94.024132
-76.739029
-151.824356
-111.124947
-148.398926
-69.039169
-58.999580
-55.683727
-153.544128
-57.645592
-75.352425
-70.836075
-96.969429
-135.672348
-62.506840
-159.070587
-61.082706
-63.664845
-66.841248
-61.232410
-60.644302
-61.641518
-107.672165
-117.107552
-80.059883
-88.242226
-106.840981
-153.788086
-72.883064
-114.655617
-103.365532
-78.699699
-105.634979
-65.958076
-66.287636
-118.333359
-104.257561
-109.726921
-63.997982
-112.578041
-55.696270
-125.788826
-62.487518
-36.020580
-50.282143
-68.873764
-63.296719
-63.579880
-78.584740
-146.030350
-68.743408
-57.369583
-69.816734
-105.925720
-110.006882
-66.588211
-59.859516
-145.576492
-96.845596
-122.832916
-85.338066
-101.916870
-97.412117
-100.401009
-95.736687
-60.959053
-55.478020
-85.680206
-56.136669
-57.313919
-150.278244
-73.080276
-70.553185
-144.598953
-128.012863
-52.209881
-109.946426
-42.525398
-82.778397
-125.700691
-59.391777
-58.785999
-123.057137
-46.210197
-59.922756
-55.070694
-63.743488
-60.704903
-61.049725
-63.505245
-81.431000
-145.444855
-163.368942
-53.808945
-66.119362
-80.192764
-118.257820
-89.141312
-62.393051
-103.926407
-115.187271
-93.000412
-66.086266
-154.093491
-78.574318
-106.364418
-63.569641
-61.615993
-114.321869
-62.767685
-86.299469
-147.774399
-73.734688
-119.274300
-93.754219
-61.032246
-55.126759
-65.921318
-123.275589
-61.878914
-47.747284
-139.626114
-65.163925
-107.955139
-87.174461
-96.450714
-96.364014
-159.703140
-67.947723
-65.554993
-88.579330
-57.887135
-136.584091
-155.344101
-57.431213
-78.986221
-68.725327
-78.107208
-80.406181
83.561951
-66.377541
-79.140991
-71.130173
-59.807346
-21.251717
-107.783913
-141.905685
-122.530350
-88.842072
-62.681229
-44.674305
-129.280701
-49.707027
-66.407967
-76.726585
-57.717979
-59.313026
-126.062271
-65.210403
-135.806717
-149.138565
-64.093887
-60.360798
-36.791779
-70.819084
-159.821594
85.431313
-58.333500
-144.239685
-77.728447
-62.758133
-98.792000
-135.008286
-85.902443
-28.933643
-91.827652
-75.780815
-61.677341
-64.721848
-66.365540
-79.754700
-86.712334
-113.938835
-74.594620
-117.541565
-105.396423
-63.406147
-104.313713
-68.863991
-135.273376
-65.788124
-92.169930
-151.224335
-104.944733
-60.895546
-65.113457
-118.407661
-139.186066
-117.289505
-135.392365
-109.996437
-117.539780
-64.517639
-105.809402
-103.296494
-105.603828
-97.599213
-66.975052
-80.327766
-58.084404
-117.822273
-139.407944
-89.618340
-144.546265
-70.040474
37.092457
63.367897
81.256905
75.694099
54.646648
51.492027
-148.700470
-51.682404
-133.329239
-63.964840
-104.038521
-64.057838
-130.339996
-91.833633
-170.438736
-63.245350
-107.679466
-95.633110
-102.020142
-114.917572
-57.774940
-44.012268
-88.981110
-109.989746
-85.426895
-75.819466
-82.847786
-81.378510
-69.652344
-54.848804
-67.741280
-154.014847
-62.027916
-77.849480
-82.930885
-71.194069
-80.483025
-112.823898
-79.413651
-91.903412
-59.989357
-160.434082
-78.509964
-61.682213
-53.063995
-157.736404
-52.755192
-61.086914
-139.901794
-49.454247
-124.360580
-60.403828
-63.881863
-84.266426
-108.218956
-107.146179
-52.306385
-108.070824
-80.502190
-81.875656
-110.165085
-114.802849
-136.453018
-98.082664
-59.686958
-64.470787
-168.867737
-43.651493
-83.578087
-85.335609
-67.112251
-140.404404
-85.143242
-61.124493
-165.981537
-116.885445
-81.263031
-113.280022
-110.517448
-106.759003
-57.951550
-62.736725
-109.042320
-90.310219
-59.342388
-144.964722
-127.191010
-127.741631
-68.818817
-47.885895
-79.654732
-66.701263
-158.241425
-84.747818
-58.833366
-64.415222
-122.235992
-46.168842
-66.366577
-45.964596
-81.348793
-77.328773
-67.979485
-70.240562
-85.649200
-114.735161
-65.191689
-54.002918
-60.026245
-59.141846
-46.862965
-134.850250
-65.835381
-111.888870
-40.290722
-97.078529
-54.731724
-57.222382
-71.185837
-71.314949
-54.051517
-82.889206
-62.971382
-58.367916
-65.343933
-157.618896
-59.750469
-52.879261
-89.912949
-97.775955
-72.713875
-63.212379
-63.722233
-69.503242
-89.955528
-155.783173
-93.290169
-147.029587
-76.455185
-144.157196
-112.833977
-63.613392
-57.736691
-56.883705
-87.686653
-105.519501
-81.464531
-111.870033
-77.530769
-116.460526
-63.400570
-39.477882
-78.772881
-148.948364
-82.097084
-58.272266
-68.983162
-98.828590
-58.184002
-73.254044
-79.049309
-85.657227
-97.803146
-100.090500
-74.580391
-53.976925
-98.246498
-146.273819
-71.886971
-80.649773
-61.897255
-57.076790
-123.513039
-41.201633
-62.009018
-102.816666
-61.341488
-97.802818
-77.138039
-38.365032
-58.644958
-137.925827
-98.542107
-65.892403
-132.818283
-68.795219
-59.957878
-53.852741
-51.872883
-62.353947
-123.552940
-86.738625
-121.137184
-68.902115
-69.063225
-52.825703
-78.738365
-79.745766
-106.755287
-141.669876
-92.433609
-95.619034
-60.517578
-115.401733
-88.558975
-64.156349
-60.448639
-88.492744
-70.966484
-71.669319
-70.343941
-44.993965
-95.818573
-139.336929
-38.920765
-78.390625
-139.572784
-36.153275
-137.377167
-54.287594
-53.293964
-110.943741
-52.102901
-84.835060
-146.659531
-88.717529
-43.405579
-106.540253
-80.129768
-62.530384
-38.869373
-68.330711
-95.497597
-61.266876
-56.484303
-124.839676
-40.824596
-77.137245
-56.808666
-69.441254
-159.397781
-58.450447
-163.078537
-135.056061
-78.300598
-89.473312
-138.039764
-70.191490
-55.997711
-64.404091
-60.799129
61.758179
57.655720
82.404480
34.251862
64.864433
58.150925
60.802162
-92.426331
-73.751419
-62.472378
-127.382355
-117.805893
-64.516518
-59.933262
-61.300507
-145.348389
-58.141182
-52.559296
-78.311600
-59.146797
-58.552715
-92.100143
-142.331726
-45.475597
-92.897003
-24.288002
-71.891388
-63.692547
-65.416878
-67.123062
-132.048569
-52.688007
-126.416969
-124.277222
-63.771069
-157.278427
-129.382782
-89.843208
-49.876167
-86.746216
-124.993698
-136.085831
-66.108444
-80.821404
-119.541367
-128.044174
-25.428530
-117.158432
-37.041729
-37.525570
57.816006
69.198349
55.502777
-58.469559
-92.789108
-62.855316
-64.614723
-136.655228
-74.792953
-72.688034
-99.523026
-90.175987
-159.350143
57.838367
67.162964
70.423950
71.063568
88.030708
68.508667
-60.289768
-142.102081
-74.254562
-152.111282
-95.177330
-122.982056
-105.141029
-111.580147
-60.628975
-93.025047
-111.666344
-105.793312
-106.965500
-75.547653
-88.053024
-102.503754
-120.767357
-60.996235
-85.658241
-95.808693
-75.386925
-84.874825
-49.934204
-62.693073
-29.139706
-59.024509
-138.450943
-145.292404
-145.932144
-93.767395
-72.675529
-58.224873
-128.548477
-70.724625
-156.635941
-44.043530
-67.018387
-139.313095
-59.903126
-88.759827
-121.236549
-106.831146
-66.645439
-90.905869
-77.327545
-140.066757
-163.766678
-61.520283
-87.307793
-70.651299
-57.373066
-103.692062
-81.375786
-95.317024
-53.766338
-84.748627
-70.387894
-125.912247
-76.362038
-110.463165
-83.942711
-100.693352
-63.034199
-83.324791
-106.209686
-81.280228
-101.323586
-110.017715
-84.671478
-73.694817
-92.837196
-60.122921
-102.546631
-64.010559
-156.372284
-95.623970
-72.502983
-73.850700
-71.436760
-71.278992
-67.644844
-103.934761
-58.711536
-57.799774
-139.573105
-53.951786
-90.703156
-69.259804
-63.594318
-123.671768
59.577332
49.050762
38.069832
74.817757
74.550644
-60.113094
-53.179699
-141.054199
-38.904518
-90.019600
-141.528427
-85.889206
-123.743690
-122.991142
-50.509979
-64.742325
-61.054443
-90.405159
-155.912827
-120.210365
-97.592468
-61.245716
-115.749733
-67.827042
-90.331696
-141.490692
-104.217735
-84.447144
-89.900963
-124.313820
-45.186207
-57.918217
-64.700554
-61.909126
-99.544563
-59.723675
-65.024010
-72.984245
-108.982178
-92.277695
-90.960487
-85.304527
-62.450924
-66.157356
-73.264107
-47.489746
-62.619049
-64.819931
-130.618896
-58.658127
-63.076874
-32.250374
-52.372799
-162.886551
-68.071579
-43.660755
-134.613342
-71.452431
-58.531883
-50.313477
-108.517586
-71.100327
-86.329887
-79.395103
-91.929047
-45.743252
-147.932632
-91.589363
-61.574017
-99.593773
-33.497955
-70.124352
-60.812305
-75.718002
-67.703987
-139.205017
-63.705090
-67.528053
-131.876068
-63.465820
-51.885506
-96.057060
-69.138489
-66.451393
-54.564754
-143.922577
-39.857250
-128.484711
-58.608936
-74.428452
-48.893345
-55.113155
-62.284847
-68.672798
-158.594925
-90.184494
-61.326797
-123.158218
-114.684105
-166.605652
-75.260155
-61.552513
-80.225998
-62.731911
-46.539982
-52.157669
-55.184032
-63.872818
-54.532509
-50.295456
-70.336723
-92.407478
-87.436264
-68.496086
-118.738136
-71.322762
-122.061729
-95.707306
-77.374588
-66.956108
-89.474525
-118.666664
-69.989922
-141.161789
-66.586449
-74.901588
-77.399132
-69.543724
-129.040924
-58.378212
-130.636520
-62.373066
-64.704018
-59.348186
-62.098286
-64.495781
-48.938839
-71.380554
-82.276695
-64.761009
-49.067860
-67.786690
-62.626602
-88.737656
-138.415878
-150.038071
-68.665565
-144.518051
-96.110550
-74.142593
-83.926987
-81.812004
-61.874393
-71.655212
-65.455437
-114.726120
-71.139069
-79.956024
-145.795609
-134.740433
-123.116570
-73.709648
-153.199036
-73.534302
-83.414703
-172.653549
-83.415916
-57.857731
-103.723190
-62.006817
-51.187157
-173.146530
-63.492561
-156.332077
-110.247864
-122.271660
-141.158630
-109.772926
-99.517014
-154.222443
-157.839783
-51.616066
-49.769680
-113.316299
-103.764351
-102.636307
-84.090576
-128.558838
-69.554726
-105.247475
-59.344048
-72.279381
-102.328125
179.291138
-106.270485
-97.415909
-71.400993
-111.052597
-100.496101
-103.829132
-77.030281
-72.213959
-67.878349
-79.002228
-60.767540
-103.729584
-126.032623
-124.089722
-70.564362
-57.781635
-161.135132
-82.136131
-103.305847
-146.769577
-40.605625
-78.160141
-122.574036
-73.098831
-141.776520
-67.350113
-54.362881
-107.132889
-99.162102
-93.299881
-93.431152
-36.451424
-77.178116
-66.849380
-53.350487
-54.647594
-80.801529
-43.011833
-152.741302
-103.674362
-88.027870
-99.071709
-56.195541
-85.072334
-46.461193
-58.331398
-66.139626
-89.685272
-105.776596
-108.125206
-133.374359
-116.750221
-70.986710
-138.745255
-45.654320
-60.926022
-77.961182
-142.746658
-137.063263
-84.152618
-63.995087
-58.468800
-90.731133
-130.834290
-77.443901
-73.908333
-74.981964
-63.651505
-67.799561
-101.348534
-83.492767
-135.729385
-88.135292
-69.697960
-108.476593
-64.707558
-103.630898
-84.286964
-71.869873
-45.307987
-56.127785
-55.983185
-64.071175
-71.127541
-102.404785
-55.382168
-70.065086
-159.348526
-62.487568
-56.890640
-101.951836
-67.400436
-63.911682
-111.310226
-106.192261
-106.742294
-110.489113
-98.746208
-57.702724
-112.851364
-51.448582
-58.768257
-125.354973
-93.797836
-96.570892
-141.563126
-78.142151
-137.511749
-62.930790
-154.065857
-155.772812
-89.128914
-80.259148
-81.287132
-54.180084
-84.224487
-96.014137
-66.526863
-63.573772
-63.606091
-101.014542
-132.909897
-89.284279
-128.865417
-84.272324
-63.178394
-124.726585
-61.240059
-96.210220
-93.047554
-72.610138
-163.746002
-69.612251
-63.873096
-61.210663
-71.837395
-58.174446
-68.730942
-127.574837
-62.447788
-137.147644
-62.433670
-92.868340
-90.159363
-76.432594
-32.223816
-124.162201
-35.509830
-80.311600
-38.201675
-134.368378
-169.126434
-58.399105
-65.088768
-103.900940
-117.810455
-93.475021
-144.522568
-88.936501
-86.894203
-70.637146
-68.712708
-125.812813
-125.919708
-113.392036
-69.223473
-118.543365
-77.837654
-51.324917
-47.883301
-116.249840
-73.263611
-104.287605
-124.830894
-51.741821
-71.485390
-62.327145
-43.860336
-71.871468
-76.693825
-53.899311
-149.338715
-63.788677
-56.205517
-78.991287
-118.916977
-62.839848
-119.694603
-98.947495
-96.457199
-127.984177
-138.018738
-59.053211
-67.646095
-108.302780
-72.711349
-70.146996
-62.912582
-104.249847
-158.789673
-120.768364
-57.134197
-60.357803
-68.840370
-126.090721
-86.104294
-91.995728
-73.196869
-63.180832
-114.456848
-92.028702
-67.149696
-74.555817
-74.359650
-59.215485
-58.239033
-61.538471
-89.614609
-64.940071
-134.827332
-157.774002
-107.225494
-60.564575
-56.510406
-95.922997
-59.830986
-90.085480
-71.588844
-55.859253
-70.184334
-67.808853
-77.652863
-169.019348
-76.206253
-147.032196
-70.182129
-55.923134
-61.027588
-123.583168
-64.013710
-54.861015
-94.982628
-53.769264
-61.808945
-93.144333
-157.973969
-76.049294
-76.594574
-87.381172
-86.846008
-92.202751
-76.718964
-90.002533
-63.445084
-76.319031
-77.097923
-55.808178
-131.810516
-143.342499
-70.969238
-138.487457
-66.473145
-151.455414
-65.575768
-73.032753
-80.083443
-84.738998
-118.512299
-138.734924
-82.012238
-60.599743
-132.453171
-65.380264
-57.110912
-142.472488
-96.910973
-53.613247
-87.873436
-123.192932
-171.820007
-99.721970
-78.806648
-104.918526
-118.046333
-34.713966
-99.990334
-89.626968
-68.918182
-68.506653
82.467621
85.589188
60.500134
68.895660
73.058304
71.122879
45.876846
57.709698
64.567535
-61.738956
-59.896103
-58.448933
-147.994019
-149.645874
-164.331467
-126.595497
-37.125591
-126.073402
-31.274639
-33.296261
-89.244232
-68.013641
-53.615189
-58.804123
-61.573128
-70.056755
-50.686852
-46.930676
-146.955734
-113.440742
-62.860825
-106.696114
-97.636459
-61.923592
-73.152145
-54.086491
-101.997025
-74.256569
-137.223740
-63.417130
-64.989845
-67.339012
-56.356304
-114.346237
-62.078617
-101.377426
-157.958206
-92.043053
-60.654179
-67.294884
-71.198494
-167.557983
-86.552589
-114.407547
-114.788521
-118.894760
-99.258507
-114.319260
-120.205093
-149.339676
-66.847717
-82.442558
-66.086205
-103.543213
-77.975868
-89.903053
-139.250061
-57.437538
-158.934662
-61.539467
-40.314823
-72.981880
-85.733711
-65.350853
-98.281471
-99.346764
-87.598244
-82.620262
-110.844971
-60.885738
-61.393986
-88.986961
-63.658710
-160.694244
-55.645947
-57.602684
-89.450874
-52.244785
-58.444798
-67.723450
-87.216194
-76.300201
-74.766556
-108.471550
-92.211082
-56.635796
-40.618198
-165.854309
-68.819626
-66.086533
-69.672318
-72.298836
-71.226006
-47.854252
-61.980888
-132.696915
-66.524948
-86.901245
-85.100471
-45.238476
-157.437622
-66.007904
-61.063553
-166.128113
-36.350594
-63.250076
-154.585617
-40.469673
-69.727867
-63.288380
-110.088287
-158.369095
-162.206604
-124.037674
-123.672127
-68.622261
-93.723541
-96.183182
-61.263050
-70.928612
-122.110634
-56.857777
-60.208981
-89.814964
-47.112751
-141.634674
-144.654846
-156.893036
-73.531456
-158.763062
-151.574951
-69.771996
-55.059380
-139.967285
-80.465202
-58.752178
-61.942936
-79.446838
-62.873970
-55.213646
-56.936687
-52.636978
-72.992966
-58.518360
-96.874268
-99.668381
-66.744202
-63.671013
-60.299377
-93.535103
-80.145958
-100.917511
-99.468964
-123.222687
-85.962082
-131.463562
-152.123154
-68.545624
-70.141602
-154.315460
-58.129921
-74.214386
-58.685715
-166.259552
-104.221275
-57.613899
-64.782753
-99.457169
-52.164013
-66.579605
-65.665848
-80.639221
-75.013916
-47.972214
-140.039383
-92.445213
-122.669113
-60.875122
-129.533386
-161.620453
-116.634964
168.674606
-58.297211
-77.014214
-41.268169
-58.782402
-64.850960
-160.176498
-120.069008
-80.805603
-134.697739
-33.328815
-60.663086
-102.793922
-59.917648
-43.033512
-66.608093
-31.116192
-85.185257
-65.992706
-83.632713
-52.154549
-117.195824
-100.798309
-123.330803
-125.868607
-89.554832
-51.111042
-61.522789
-68.983864
-53.157120
-75.413620
-65.601631
-106.379135
-84.499275
-70.583618
-104.426971
-63.261604
-140.468079
-74.354233
-71.313324
-64.059380
-153.480896
-60.873005
-149.649948
-89.982025
-95.293724
-138.446442
-102.160568
-136.819397
-103.034264
-85.529411
-116.108482
-75.740059
-148.685333
-68.981789
-49.818085
-63.143688
-92.940689
-152.427246
-58.056442
-142.590042
-25.203102
-59.148308
-62.806332
-70.627350
-107.205490
-49.830894
-66.327965
-83.300636
-60.989502
-62.506847
-76.025436
-57.768250
-81.886574
-143.882019
-68.809875
-109.946625
-67.923813
-43.582726
-73.055183
-69.974190
-68.064934
-66.227859
-91.925430
-64.316299
-54.478394
-47.274391
-84.949821
-83.910843
60.943775
74.942177
100.193245
55.937340
-60.074913
-66.700211
-31.443150
-116.560806
-108.660751
-103.639221
-61.057259
-64.270752
-58.197361
-75.408867
-131.663254
-94.940277
-138.067123
-94.020752
-106.491592
-83.093369
-64.810638
-57.617275
-55.460800
79.913986
41.570644
-94.022675
-146.313919
-77.305695
-70.686180
-71.472862
-82.864098
-56.234844
-164.533951
-64.764954
-75.413086
-69.612259
-110.299324
-73.803368
-48.718369
-65.972466
-128.900620
-123.854164
-99.575272
178.727417
171.345505
-100.060448
-101.175835
-76.481216
-88.915649
-64.088669
28.575562
-88.358093
-93.280968
-55.338367
-155.549210
-144.720306
-97.630821
-59.532581
-82.869148
-176.008331
-76.118874
-121.613701
76.117126
70.013435
83.367218
-70.704262
-158.414215
-61.267994
-29.206133
-50.235001
-59.098228
-112.926834
-86.158821
-68.862000
171.340332
-69.196091
-50.169331
-61.229748
-82.059967
-48.632954
-147.255783
-62.739342
-57.874874
76.502518
63.266235
-41.402149
-106.560875
-79.305626
-68.257393
-49.014187
-78.524780
-53.252033
-95.829971
-71.556351
-65.732765
-67.071632
-54.374176
-70.187607
-101.367661
-81.385170
-53.488243
-62.784195
-69.683578
-63.914749
-42.501087
58.378792
83.207199
57.033543
44.890636
33.688900
51.411919
61.938625
-63.669571
-147.745605
-88.494400
-125.325127
-165.023651
-55.495041
-157.175156
-63.831913
-95.660881
-27.560801
-56.738567
-65.623077
-57.948948
-145.685516
-145.073425
-63.910652
-56.935482
-153.882080
-70.027130
-139.234787
-84.258797
-42.955109
-62.008633
-66.695137
-62.688736
-114.732079
-154.273773
-49.717640
-55.570911
-71.862282
-63.785980
-56.502064
-83.361023
-68.444519
-98.957779
-77.620155
-65.271408
-93.807335
-63.388851
-71.803604
-57.276825
-87.258247
-41.619518
-149.380463
-66.985352
-145.778778
-147.937576
-55.237602
-93.168350
78.067909
80.937897
-65.339928
-70.795593
-76.102928
-136.940079
-56.752293
-57.401009
-112.530403
-91.013191
-107.248810
-151.880722
-113.106598
-153.959503
-67.286789
-67.992035
-165.953262
-57.685959
-43.490471
-73.177589
-63.212181
-41.847446
-80.717644
-104.291565
-62.511841
-125.850288
-82.183327
-138.305450
-91.949860
-66.489159
-90.295395
-81.637016
-158.903336
-102.946144
-33.742077
-33.162331
-51.943279
-72.609940
-101.874962
75.155533
60.461323
56.624939
62.357426
61.654762
39.935116
51.329651
69.551704
137.214828
-65.053413
-69.393806
-66.046013
-65.577766
-109.630417
-103.088676
-69.048683
-76.838326
-71.662842
-77.358131
-62.086662
-59.575214
-51.760654
-58.554295
-51.531143
-111.821823
-73.482079
-146.901596
-52.907921
-63.922890
-60.417889
-87.292976
-47.550011
-73.256142
-57.652306
-66.646507
-61.677891
-151.787018
-69.871925
-102.066742
-77.303307
-52.462200
-82.924774
-71.461052
-62.310570
-138.424103
-84.842010
-51.014278
-62.740913
-99.580032
-61.014828
166.030212
-76.101387
-77.734962
-88.861282
-57.423370
-70.631104
-91.668327
-90.053726
-44.180283
-174.194092
-69.022827
-124.079285
-60.464561
-59.342957
-114.771133
-94.498924
-75.563431
-59.710663
-82.944557
-76.699677
-64.686249
-70.609039
-153.479904
-84.969193
-61.034595
-93.431534
-50.854626
-83.640594
-139.152802
-104.703461
-61.291042
-56.709324
-84.619095
-159.764679
-159.808197
-93.577827
-92.713127
-62.707397
-81.869255
-57.262280
-100.379555
-80.865570
-62.185181
-51.307091
-60.029343
-76.221527
-123.079918
-162.203934
-63.863762
-85.940300
-102.115883
-113.631882
-58.228096
-82.394218
-145.686783
-50.971069
-74.442238
-80.480171
-143.057556
-148.944183
-91.376221
-124.235229
-64.588669
-62.803844
-66.929634
-95.204536
-38.288334
-128.143188
-163.709290
-79.565948
-102.253387
171.122696
-57.578957
-48.962605
-57.870277
-40.895496
-62.808231
-130.660568
-100.197830
-79.360580
-67.729378
-69.533401
-52.652081
-70.139244
-70.328331
-62.725750
-48.442108
-157.898193
-58.812469
-150.129745
-68.969398
-80.071472
-51.024338
-52.152946
-95.900612
-57.406082
-64.772934
-159.212006
-69.115181
-140.342957
-42.079296
-73.393013
-120.226456
-83.762177
-42.813690
-60.009258
171.849075
-57.637280
-77.605652
-104.246361
-134.097641
-166.997818
-76.691185
-47.123676
-81.206490
-65.569481
-47.200474
-83.186020
-126.419197
-104.490456
-118.572052
-116.461464
-87.975693
-116.510574
-79.764793
-71.647049
-119.109398
-101.676079
-76.977051
-65.078247
-51.219471
-66.808189
-51.512959
-50.647945
-140.414459
-63.634716
-160.177628
-168.430695
-60.735786
-73.160728
-60.066154
-80.752892
-106.277046
-68.441521
-77.911949
-63.222767
-153.792175
-58.849228
-95.294907
-128.190643
-138.322662
-124.392365
-88.625969
-109.719910
-95.407089
-86.246651
-53.867611
-94.785347
-138.785553
-33.365936
-105.401726
-20.485500
-31.696072
-45.227783
-61.045139
-55.695786
-58.291359
-164.666916
-62.604710
-99.664909
-154.775665
-60.815331
-119.044395
49.267738
82.368645
54.435291
72.559814
51.019123
-99.675613
-67.266785
-145.714340
-75.554680
-81.080803
-103.360153
-95.365799
-71.213531
-81.898781
-83.114120
-63.077045
-106.238869
-62.990891
-122.285927
-120.091743
-128.014984
-60.698338
-60.731094
-61.593906
-56.315002
-91.385834
-66.135048
-138.551056
-60.577492
-61.228188
-69.023262
-51.796951
-57.901718
-64.883034
-82.628716
-67.450043
-76.350037
-60.755924
-38.324181
-62.803886
-83.990555
-132.396774
-91.628090
-61.098061
-143.278595
-93.289604
-125.138306
-90.285477
-122.478920
-159.660126
-74.958862
-122.211090
-57.983967
-56.668785
-72.445503
-62.170750
-61.177788
-116.676834
-76.573433
-60.204700
-49.516632
-64.211227
-74.987152
-139.865021
-56.584946
-151.179047
-63.721016
-58.213856
-59.194775
-154.890045
-67.234085
-158.165039
-58.989471
-78.553688
-61.354309
-88.367012
-133.968414
-153.163269
-38.193748
-54.857384
-122.547127
-96.460297
-82.741211
-70.077301
-97.872223
-107.403793
-116.984001
-78.404831
-75.823006
-84.012466
-75.199203
-173.660233
-51.354359
-94.273773
-84.307121
-110.808044
-115.513222
-130.895599
-31.492723
-91.541199
-161.197189
-49.968792
-61.188267
-67.043007
-106.413437
-67.758156
-73.986488
-64.209320
-45.816429
-120.966850
-71.761627
-70.911774
-50.859165
-141.269348
-135.669022
-59.903038
-125.327217
-56.278854
-143.643265
-152.204880
-58.113575
-77.355743
-63.970646
-141.527939
-140.972717
-47.048798
-60.131519
-133.281342
-55.315620
-60.671810
-140.511703
-60.755096
-56.640442
-71.555557
-53.810974
-80.780113
-153.139664
-94.684250
-75.433121
-46.090607
-96.592010
-64.269524
-72.539703
-72.914787
-90.347153
-119.355667
-103.512177
-109.240494
-64.536858
-117.671272
-55.103550
-113.568321
-111.392227
-80.403786
-104.297417
-64.881371
-58.881023
-64.243546
-66.505630
-65.909767
-63.218758
-86.764534
-61.819054
-52.692791
-72.375198
-61.760727
-140.327240
-65.083542
-143.679794
-79.499466
-97.983734
-157.695404
-55.730076
-63.208206
-133.289658
-121.155502
-134.352798
-68.684586
-97.592819
-118.400887
-47.139622
-62.025089
-56.561058
-59.053989
-161.621597
-161.529510
-105.458549
-144.231110
-86.443779
-62.842640
-82.322029
-85.001068
-62.492268
-57.346230
-148.648849
-61.532345
-154.533127
-92.370399
-59.576378
-65.270332
-90.633957
-115.976387
-72.453247
-137.827667
-59.872833
-55.261833
-105.797798
-94.924271
-86.680588
-93.432541
-80.891541
-45.385876
-157.451691
-65.620110
-81.550385
-94.490700
-53.538891
-86.650337
-55.708858
-82.812790
-127.063889
-145.998779
-39.121952
-61.302391
-138.308517
-70.443527
-117.415970
-95.101440
-70.309547
-136.198273
-51.214104
-64.999573
-138.561401
-50.926849
-151.184906
157.706406
-75.952148
-145.612625
-139.764282
-103.606949
60.212269
65.960320
49.207893
34.728413
68.883545
86.892792
63.964279
56.656197
40.618340
77.218292
56.958355
69.428383
69.409676
76.205643
-51.060772
-51.109283
-148.840393
-102.567619
-76.913795
-71.965652
-35.069893
-147.733765
-63.557114
-115.906708
-47.455536
-117.663292
-65.925133
-82.932823
-50.810162
-31.108406
-142.612793
-81.935959
-166.223389
-105.821426
-100.844696
-71.817558
-70.947243
-51.092438
-50.047161
-84.982948
-61.979939
-89.748222
-83.528687
-95.530449
-86.872070
-72.832573
-116.278870
-128.075912
-68.799492
73.390068
-62.195030
-74.714272
-53.688557
-78.918449
-75.971947
-66.621910
-135.392365
-58.226921
-67.612000
-102.989426
-65.405533
-136.695053
-100.486458
-59.368710
-48.290127
-63.094818
-73.539780
-63.060074
-87.347260
-168.401962
-89.252327
-60.342041
-129.299866
-53.707104
-133.021179
-72.001892
-96.315536
-61.411407
-63.432995
-87.699135
-91.201904
-101.801071
-78.783188
-108.690056
-77.319817
-63.685623
-60.844990
-60.132832
-65.048950
171.475967
-99.131516
-61.957912
-129.384201
-65.665451
-152.396118
-59.119041
-146.169571
-103.387398
-72.828369
-97.219658
-107.385307
-95.545982
-100.097351
-97.417259
-95.357300
-141.156555
-68.674316
-145.599228
-80.179558
-73.874062
-65.425545
-142.059555
-92.067314
-136.542770
-59.260796
-72.678268
-42.993958
-75.870712
-86.748367
-66.179260
-146.031891
-64.417419
-42.887753
-50.218571
-162.439270
-55.452774
-141.718811
-79.071724
-54.425320
-73.635735
-50.732655
-62.763260
-69.502663
-74.693481
-105.925919
-124.556877
-56.271103
-63.043167
-66.222626
-101.417160
-89.843903
-62.188358
-135.237106
-109.242325
-62.551182
-73.270149
-141.081543
-62.986992
-57.656712
-117.637764
-59.447006
-61.538006
-65.529388
-81.117378
-77.798775
-130.976425
-156.448715
-62.520176
-60.992153
-99.767509
-75.627602
-150.195374
-52.520622
-54.309868
-89.611153
-96.279991
-70.448524
-111.781250
-69.435768
-75.992287
-82.010117
-99.984222
-107.135239
-105.163895
-110.465767
-62.216381
-94.736526
-139.018600
-56.185177
-55.971481
-78.463020
-82.202316
-160.299515
-79.160774
-61.651505
-56.779408
-112.191620
-163.657822
-54.801125
-87.954216
-152.834839
-74.574585
-141.195496
-60.474705
-128.601517
-26.135380
-63.401051
-116.566025
-87.615685
-78.807373
-93.869011
-117.361755
-62.997440
-102.009514
-143.143600
-85.124413
-92.372147
-89.590004
-54.806534
-44.828133
-109.303268
-89.622429
-158.764908
-59.023151
-67.063217
-56.482944
-77.470451
-105.285683
-128.010284
-155.477432
-97.263573
-107.403885
-71.516281
-154.835464
-86.634796
-106.233032
-67.032761
-105.871895
-113.776588
-66.593330
-65.840866
-65.042343
-81.656441
-89.210426
-51.889103
-51.952034
-51.965458
-78.197266
-89.584923
-61.974987
-71.926788
-120.590836
-91.239815
-54.208878
-50.494576
83.276123
56.234818
35.890812
59.221794
77.664940
74.882690
63.336674
56.599194
40.300484
50.299805
60.635902
54.536751
72.015327
90.388252
49.392437
63.349712
58.469501
-76.406136
-50.772350
-70.034035
-149.149033
-40.683502
-61.006161
-75.084198
-119.449608
-75.984520
-30.801378
-85.757484
-87.078621
-66.453377
-92.928352
-47.777367
-151.435150
-154.903091
-65.948952
-60.414810
-66.133095
-92.046402
-113.067429
-101.798431
-115.210358
-66.490196
-55.151176
-57.298981
-99.928886
-74.174713
-91.573975
-69.146271
-46.607082
-126.649994
-115.887878
-55.353241
-78.191978
-64.835907
-51.875877
-104.926704
-94.841682
-104.136436
-77.262779
-69.971405
-167.350128
-53.886654
-53.858322
-71.441422
-159.551971
-68.600563
-70.088341
-78.410210
-44.369694
-90.605911
-93.180412
-77.451759
-116.041756
-61.187565
-139.996033
-98.584244
-64.007347
-97.859665
-100.485313
-109.093880
-67.500740
-155.626785
-85.729187
-106.501160
-73.088280
-64.399895
-100.786911
-161.289490
-152.076935
-122.468018
-54.976486
-62.308281
-60.867836
-59.775764
-56.003113
-114.634094
-156.634583
-50.299461
-157.852509
-61.510201
-87.047798
-61.124813
-64.019035
-94.888680
-94.785484
-100.956917
-65.128227
-140.958282
-69.754585
-76.985863
-63.413967
-42.972828
-75.523582
-59.703697
-63.384617
-61.228245
-83.471436
-117.499832
-56.572033
-81.342514
-56.542763
-70.384758
-66.741417
-48.475712
-70.990143
-74.818939
-59.935417
-99.932716
-62.219837
-114.543976
-54.689716
-113.227730
-129.824844
-73.401230
-73.836388
-60.310650
-78.657249
-66.745216
-56.370174
-94.503304
-133.332794
-79.245163
-112.747589
-75.510727
-116.514496
-131.672302
-107.331528
-60.358803
-69.523262
-62.288399
-73.990776
-87.072777
-123.344955
-96.244507
-81.670830
-90.660629
-87.985001
-86.935188
-65.916634
-68.532677
-97.140381
-66.435463
-102.221565
-64.881363
-73.150719
-73.131271
-54.785995
-56.460110
-68.911903
-60.208099
-104.879150
-65.061974
-66.750381
-22.618788
-81.567795
-74.664093
-89.340935
-60.876640
-138.472275
-116.840683
168.900131
-71.412971
-77.371284
-115.819923
-28.394075
-77.938553
-57.094128
-93.018410
-47.423794
-126.844994
-136.875031
-21.941313
-75.383362
-124.336700
-66.089798
-116.199760
-97.818962
-81.888611
-77.500710
-63.331512
-102.653458
-154.352356
-54.313171
-140.274231
-61.433445
-161.234482
-49.302219
-50.235939
-40.818005
-137.492416
-43.329590
-45.578976
-62.788887
-63.514656
-133.207947
-65.848808
-114.146553
-60.416996
-161.312134
-85.158676
-63.845722
-61.294292
-53.305367
-47.604378
-148.882080
-147.909683
-54.876816
44.114838
-63.877495
-50.305683
-68.379517
-64.150528
-59.990646
-134.678589
-101.731819
-68.378166
-61.200439
-49.998180
-58.540871
-143.334641
-82.614182
-79.847580
-157.511932
-82.098122
-58.900146
-161.109390
-134.956329
-94.953644
-117.523071
-114.769127
-93.973969
-77.801353
-96.905853
-112.309013
-109.188835
-126.887573
-60.900871
-58.708279
-68.190559
-138.902863
-61.049183
-157.989090
-57.812981
-74.550789
-106.200134
-99.680946
-117.866890
-79.925255
-94.636314
-95.223869
-71.287941
-115.976196
-118.239471
-85.950417
-95.437691
-99.797607
-84.036110
-145.779144
-118.882385
-71.667671
-53.634300
-112.060265
-65.725342
-150.720810
-78.970741
-87.669289
-98.308037
-113.667175
-156.789780
-130.160904
-66.425591
-59.165638
-96.513138
-42.902493
-109.041290
-113.140015
-105.298203
-62.220158
-66.141777
-89.959587
-72.773941
-71.070580
-60.745609
-82.321999
-84.640770
-61.351257
-104.565132
-118.508270
-106.833725
-121.534409
-148.516693
-72.085579
-73.956696
-39.056496
-136.417282
-32.550991
-58.435230
-101.618835
-134.012436
-61.874668
-60.094707
-67.045021
-56.561893
-143.397766
-55.361233
-70.449356
-50.491302
-86.029320
-55.799583
-154.294968
-86.621658
-124.828613
-83.413208
-72.037018
-69.589088
-78.223785
-56.288906
-51.218578
-69.512787
-62.798069
-88.207611
-64.223969
-61.036404
-107.875122
-84.184273
-154.833252
-145.357422
-57.694748
-69.486992
-65.473198
-157.190750
-66.183289
-136.963074
-79.205940
-57.451832
-33.727718
-126.526512
-78.087540
-111.676384
-61.716644
-80.879013
-70.438126
165.586060
-76.260071
-91.607277
-57.819118
-55.898457
-78.694061
-66.255333
-70.008705
-98.301140
-74.342491
-154.897430
-95.196869
-96.391747
-112.012695
-93.065170
-108.610703
-163.932907
-85.900925
-62.604225
-59.327511
-61.510086
64.708832
61.698822
103.963043
58.160473
-67.749626
-45.891060
-137.367188
-95.477814
-59.123569
60.578842
63.492649
82.305710
52.786201
106.313766
-69.220581
-61.225975
-5.740644
-61.588104
-69.193413
-61.310581
-74.406319
-130.232025
-65.325264
-66.222092
-52.323460
-84.914749
-59.612633
-101.573242
-67.828117
-69.388283
-77.385681
-106.692139
-99.469559
-76.743690
-132.390198
-98.998169
-59.505020
-69.752708
-60.923851
-121.555260
-61.589245
-56.360394
-54.315578
-55.033852
-121.082664
-125.194435
-67.239868
-63.170784
-137.507431
-60.394867
-92.760399
-127.806190
-52.418697
-59.504387
-83.747643
-74.740540
-80.149193
-78.832115
-146.764069
-64.011078
-153.160919
-84.193672
-62.230991
-55.265701
-73.073524
-81.301170
-64.213402
-60.930965
-166.790863
-53.053646
-128.826294
-131.759827
-75.712860
-58.181801
-59.549248
-99.256836
-58.130371
-75.154419
-60.279545
-59.168148
-168.257996
-54.133198
-132.444962
-126.316925
-86.316566
-41.574345
-163.261780
-68.817123
-66.790894
-60.428799
-80.406006
-78.229225
-52.590824
-67.274101
-145.735168
-60.795620
-150.322906
-37.139503
-62.356113
-66.841789
-68.565872
-61.875206
-56.728649
76.727348
41.603645
54.403381
69.019508
93.403381
74.080368
93.082886
73.447372
48.731182
59.535873
56.971855
-64.162209
-61.043827
-66.138199
-55.297756
-150.739990
-51.476860
-120.318527
-79.403099
-65.534683
-160.597656
-148.770477
-51.045532
-105.114052
-66.248764
-101.805183
-156.979645
-101.284142
-70.584763
-60.554447
-76.851036
-57.794918
-59.096249
-70.052170
-161.443695
-42.142597
-53.865761
-71.001717
-101.981071
-85.378319
-134.480072
-140.940201
81.933372
85.228111
51.402416
93.709518
-130.287430
-72.357712
-50.984909
-60.899841
-44.156418
-54.531448
-63.492767
-57.494987
-86.917366
-60.730541
-58.611057
-82.385262
-47.447445
-131.874252
-144.889389
-131.507462
-72.813484
-103.532509
-68.019020
-117.977455
-58.630394
-80.243103
-57.741146
-88.064102
-112.703102
-100.144608
-66.943298
-96.185196
-100.735275
-123.721573
-62.917423
-93.492516
-91.932869
-72.440033
-64.275894
-77.512039
-88.736084
-79.220100
-83.924377
-103.427444
-120.322670
-45.259060
-90.334335
-50.382076
-95.089340
-140.982254
-69.374649
-80.197411
-53.373856
-62.865139
-67.256111
-107.898209
-105.218422
-80.983528
-158.649887
-92.652168
-126.503868
-43.763611
-78.481079
-128.706223
-76.106766
-60.467468
-74.972649
-94.449333
-110.935768
-117.133423
-101.489609
-65.664436
-104.899887
-88.058662
-65.584267
-105.254921
-153.353882
-53.887272
-87.385559
-58.096554
-125.532585
-149.161285
-167.396866
-65.445793
-61.161453
-81.694099
-41.093662
-67.048302
-103.362869
-99.621307
-55.973938
-69.011292
-91.531921
-130.137497
-161.283569
-70.777489
-52.435043
-63.529922
-67.414154
-52.126801
-83.023750
-59.327171
-124.983589
-38.829533
-68.336571
-57.601891
-59.510330
-67.375580
-71.230659
-51.415192
-146.770447
-87.069893
-91.055115
-173.149429
-81.237869
-84.725594
-98.585579
-138.422104
-70.192604
-132.225235
-114.876099
-98.254555
-65.771835
-113.384621
-77.325562
-114.704063
-123.213531
-79.345680
-89.870483
-109.382622
-112.635597
-81.876686
-34.628769
-77.248978
-58.216232
-62.706776
-51.784538
-131.437500
-100.775665
-71.326958
-65.820404
-115.701866
-64.015808
-41.804043
-67.114998
-64.376022
-68.308502
-152.420242
-62.095440
-43.200676
-167.921814
-134.877487
-124.178909
-155.124329
-107.531120
-158.853699
-46.912693
-72.504570
-54.620502
-53.533665
-129.537857
-62.750671
-87.840637
-148.291916
-85.123917
-86.610245
-77.227806
-69.529289
-113.700516
-85.639809
-92.874550
-76.323326
-99.083366
-37.753445
-45.417000
-100.705147
-49.983719
-76.920174
-39.439167
-93.263939
-132.889664
-104.995094
-113.375908
-80.764771
-69.726540
-90.718414
-71.146591
-150.131012
-74.895790
-157.428757
-63.537960
-56.691620
-69.772743
-95.892563
-64.795189
-58.715282
-56.819920
-70.901108
-61.049374
-85.781647
-150.122940
-59.621006
-50.330624
-101.704559
-164.142776
-102.216629
-130.565277
-92.364914
-43.076855
-82.340843
-47.955002
-62.848434
-62.089512
-143.235092
-51.843227
-67.129707
-73.445206
-78.206398
-43.497505
-6.321023
-33.295670
-71.467072
-81.005653
-151.156845
-98.514343
52.832867
56.161442
57.977211
55.002384
40.552048
42.897190
37.789005
63.416515
90.285995
62.183064
46.367874
46.354809
46.252834
-103.035942
-84.105888
-98.164413
-100.682243
-62.580040
-146.886002
-105.239792
-65.318779
-73.566017
-65.843033
-71.675392
-66.456841
-103.404900
-89.090263
-132.104935
-55.884274
-56.659927
-84.120239
-79.641014
-59.860546
-48.959641
-143.434021
-65.460464
-52.376148
-93.713356
-71.979347
-66.015068
-99.192528
-133.157684
-81.197937
-61.786026
-59.764057
-127.992203
-61.349739
-83.276436
-103.745079
-91.514977
-154.320419
-111.960411
-100.803711
-92.345535
-87.142830
-83.269577
-114.935097
-100.679070
-79.553185
-100.400009
-31.730099
-68.029900
-74.657860
-133.776566
-66.893097
-78.906586
-114.976883
-145.101044
-110.556702
-74.873230
-82.028877
-59.478413
-79.105362
-51.249630
-55.390598
-69.644562
-87.864655
-156.699692
-61.586514
-71.739456
-64.586655
-111.381119
-132.006744
-72.668732
-117.118546
-119.368942
-64.154739
-151.835266
-44.633923
-66.768082
-155.820587
-63.961685
-61.947163
-77.060654
-67.554962
-79.939659
-98.493973
-63.678486
-121.730194
-56.159111
-108.379219
-100.389175
-52.798546
-67.711998
-77.098206
-63.883385
-79.588974
-111.062408
-76.706879
-50.481213
-80.174911
-143.389816
62.248257
98.480049
69.392838
68.622681
-55.176498
-71.945312
-55.124695
-72.634827
-63.474064
-74.723915
-64.178391
-77.791130
-65.948441
-97.888039
-84.921219
-91.618004
-71.484444
-32.358479
-56.375450
-97.997910
-77.395744
-30.242832
-71.928726
-59.669090
-143.262283
-83.629791
-49.808365
-94.487778
-100.053596
-147.065308
-74.729843
-65.679039
-60.155773
-90.335541
-122.432091
-59.528355
-105.580017
-91.655136
-56.173016
-58.356327
-61.400940
-70.024658
-153.677979
-116.278366
-83.407646
-74.980949
-70.152428
-69.274437
-60.334843
-109.293915
-75.087982
-101.753838
-77.573967
-141.479431
-74.512154
-48.683598
-148.838181
-57.741940
-72.435661
-89.871750
-101.980621
-72.432037
-144.331635
-69.293915
-146.251816
-51.041191
-36.998779
-97.759354
-59.780888
-62.113052
-114.464615
-151.281952
-62.741539
-52.252903
-168.233246
-122.928261
-57.132133
-65.583954
-85.701935
-103.323952
-28.348719
-74.985138
-130.089966
-117.971527
-58.991390
-104.259834
-92.375771
-114.000107
-66.867599
-98.709641
-94.819962
-60.354465
-68.369522
-90.017082
-74.965569
-66.016190
-161.135757
-54.001472
-62.145813
-59.998074
-147.773895
-73.507820
-60.218018
-130.608994
-69.787170
-60.989746
-50.968018
-86.671448
-97.805214
176.468460
-98.815926
-130.850739
-105.002350
-106.535683
-136.988892
-88.370895
-72.534035
-148.241333
-71.219543
-78.069496
-121.913757
-148.691238
-68.540886
-74.380310
-172.907745
-78.392265
-74.910484
-60.184620
-65.302010
-33.425865
-154.978867
-96.374039
-60.435772
-58.943417
-81.250839
-63.076828
-75.881897
-81.081055
-120.131958
-58.665379
-56.732216
-102.776375
-62.441368
-77.022141
-64.128761
-161.222855
-98.887001
-84.965347
-52.701157
94.412003
-67.481224
-64.662758
-158.345795
-62.827793
-70.306923
-64.353569
-90.985764
-129.786758
-161.497360
-60.879768
-68.937355
-126.149406
-120.062889
-148.126938
-122.474342
-61.392502
-139.871643
-89.516197
-59.250065
-79.953407
-147.236160
-120.538574
-72.574509
-60.180138
-67.488785
-142.075668
-77.298492
-82.145386
-71.022789
-74.432854
-62.863419
-75.614197
-68.637276
-68.947334
-155.469788
-59.913113
-66.556686
-51.310123
-107.968513
-79.324295
-67.070885
-67.120255
-62.922512
-64.454575
-72.224815
-58.004204
-62.634834
-73.828346
-131.276474
-124.845978
-77.528053
-126.686493
-115.605812
-58.122627
-152.587891
-48.979771
-92.907104
-107.718658
-91.506607
-109.333366
-81.046173
-53.197086
-81.760643
-104.849358
-134.667786
-72.817162
-89.918503
-77.639587
-66.200638
-140.768784
-68.761292
-64.617821
-125.549019
-61.273937
-100.615944
-62.572937
-119.739410
-61.239376
-71.720673
-57.018379
-150.045410
-61.775692
-81.430473
-54.443935
-153.337845
-98.858002
-63.549210
-85.138985
-81.117760
-66.570000
-65.103073
-43.348278
-67.113037
-54.730789
-67.576683
-91.174843
-168.019196
-70.897865
-92.925980
-67.391235
-163.361008
-60.473644
58.013355
35.284348
44.500084
67.772354
67.237648
-80.937958
-142.044861
-59.673576
-108.323792
-108.074669
-144.067322
-68.227013
-105.937019
-128.140442
-72.234764
-44.971493
-92.230774
-116.213341
-62.123619
-66.155594
-65.460114
-50.139690
-65.795151
-77.798805
-76.831245
-77.044693
-140.679428
-148.636551
-66.896507
-101.672295
-140.246841
-61.306278
-50.875324
-107.647995
-59.411324
-71.011093
-92.650261
-47.470600
-69.364052
-97.348686
-64.013832
-62.452187
-118.859413
-112.879967
-59.756058
-89.226921
-69.966553
-126.764221
-125.062080
-95.709419
-141.306458
-56.255440
48.494366
70.534554
74.075829
80.364922
43.464695
58.883678
30.464684
-62.175442
-64.321510
-67.777687
-99.532883
-143.774002
-69.381927
-40.424232
-73.103172
-64.129501
-143.616241
-128.708130
-60.715435
-127.033234
-154.490753
-66.159515
-56.779213
-114.269279
-66.211739
-63.711754
-108.976570
-69.873894
-141.346481
-38.144821
-152.043015
-59.665047
-61.647919
-87.954575
-124.558426
-85.711388
-108.013359
-100.738976
-100.161194
-95.054962
-157.916611
-54.109821
-123.134865
-100.048553
-119.626846
-98.281662
-108.527229
-100.279434
-111.898270
-57.511993
-144.392532
-99.198448
-82.511070
-145.176346
-62.152157
-58.499371
-50.366760
171.192703
-81.411278
-69.514412
-135.264191
-68.208488
-146.349030
-47.151054
-62.964752
-63.795834
-55.759579
-67.077873
-48.898052
-67.341362
-71.147018
-67.995361
-77.672699
-110.635155
-50.677376
-54.454506
-52.695370
-82.699524
-98.318192
-84.497192
-99.068893
-126.619896
-111.557762
-38.313847
-62.931686
-83.543892
-67.990845
-98.715881
-92.972511
-60.349998
-162.216766
-50.738491
-63.277969
-55.853565
-69.076591
-144.056961
-122.585220
-66.338242
-106.697281
-73.813690
-73.420280
-79.539764
-79.958221
-69.784760
-115.542313
-113.482414
-70.075653
-57.302292
-118.453644
-97.353607
-126.262573
-116.034332
-95.238853
-84.079239
-78.715431
-75.148254
-93.919754
-104.957191
-101.472412
-105.348793
-71.985046
-50.089806
-58.049145
-65.675949
-56.284130
-55.337109
-60.593822
-53.046032
-149.770309
-68.996620
-100.189995
-63.554619
-39.758198
-61.394417
-44.218479
-56.675919
-87.937172
-65.445694
-74.413757
-57.029694
-50.024120
-95.708115
-50.054520
-66.748543
-84.074165
-148.221725
-78.768036
-149.933197
-67.452126
-89.666992
-68.384941
-111.129852
-60.850780
-134.345306
-74.601570
-71.050690
-129.310913
-84.631905
-92.347137
-69.345001
-60.887962
-63.564327
-67.060928
-105.266129
-132.041199
-52.228668
-97.044502
-54.689720
-77.077011
-99.408424
-102.864914
-95.272720
-99.501755
-104.046532
-94.401566
-60.681488
-70.651611
-93.909798
-77.420731
-139.355957
-38.231155
-79.654419
-144.603973
-79.694443
-138.524628
-78.082497
-154.370651
-155.537827
-63.238724
-57.944534
-98.726822
-124.959099
-95.406082
-65.872414
-57.788712
-58.735874
-162.089523
-57.420914
76.856064
51.782192
68.601952
43.130871
6.925858
-97.610481
-66.615417
-55.947598
-64.016792
-59.715782
-151.168228
-59.064823
-86.720818
-62.300720
-35.043350
-94.453697
-103.086189
-79.240669
-82.330093
-49.921574
-65.200569
-112.585190
-67.373367
-150.284241
-61.232029
-111.740913
-57.291542
-68.296318
-101.417839
-62.722744
-125.188057
-100.197487
-73.891342
-72.735352
-59.582352
-69.225975
-62.720654
-68.173355
-68.782028
-90.667938
-63.170273
-153.145020
-127.455505
-103.160477
-60.603855
-67.316605
-108.049675
-156.712601
-157.420807
-115.427155
-94.116112
-97.245834
-55.334110
-59.312355
-26.620407
-77.747581
-56.399166
-69.886131
-55.210503
-138.916840
-65.242729
-87.888168
-152.807571
-97.187126
-55.958176
-64.351646
-70.068909
-104.109947
-63.724800
-100.308044
-141.978088
-64.278816
-53.578117
-54.058834
-85.598602
-128.806412
-127.173744
-174.475281
-155.818237
-32.118389
-53.183163
84.811638
66.312866
77.859886
91.323616
53.244541
55.597641
57.727497
73.378746
65.940651
32.492542
51.129875
59.408157
44.521767
81.990860
74.500832
67.727798
88.237228
75.851540
35.803123
67.691452
57.455227
48.567673
55.812317
73.948944
-69.796059
-74.021118
-63.576313
-91.551598
-120.452469
-68.271683
-61.111599
-67.560402
-68.791161
-84.195816
-150.263519
-56.490181
-64.706467
-130.675064
-42.619823
-85.006508
-150.652191
82.523483
64.237617
42.498356
60.809582
85.421295
-62.992111
-65.440735
-100.898132
-55.556675
-59.353294
-63.287636
-136.576035
-68.992882
-73.052490
-52.995884
-66.374458
-57.710464
-111.937424
-61.667652
-163.052322
-61.984974
-64.261604
-73.268135
-66.966248
-128.626511
-106.613007
-64.514763
-54.870934
-128.627594
-51.606823
-133.981232
-67.773605
-52.438732
-140.473114
-98.260338
-53.688915
-48.264771
-116.647972
-130.852615
-39.695461
-85.747597
-68.573105
-82.909843
-60.745758
-138.406982
-73.730598
-65.696472
-55.916409
-160.784195
-86.088821
-91.470596
-133.226822
-111.161705
-68.060661
-118.423233
-132.835068
-95.832161
-61.767097
-54.924004
-25.481941
-52.883823
-69.749573
-61.730167
-143.471268
-126.689911
-68.316879
-93.905952
-74.349350
-83.663086
-37.457909
-87.163185
-125.021812
-81.478737
-113.972145
-58.875191
-141.123611
-72.318138
-68.351540
-101.303986
-85.040840
-102.561226
-65.062897
-81.764488
-63.442074
-66.150108
-162.941803
-83.096130
-79.785011
-81.894638
-79.302963
-74.025909
-54.024960
-107.865204
-79.425636
-58.946312
-121.921478
-127.960060
-66.654831
-101.743401
-41.366985
-146.106583
-117.308304
76.739006
61.221340
47.848961
51.060452
56.741486
54.625576
-40.020454
-64.398285
-122.357056
-56.840351
-75.802765
-40.121208
-153.500092
-75.333267
-84.328285
-45.783958
-76.893478
-66.679138
-157.306427
-65.569420
-93.430756
-158.505264
-101.298485
-110.453300
-99.257523
-107.417816
-153.109863
-136.289001
-85.296234
-140.136261
-146.682175
-53.113190
-56.997814
-84.190613
-146.836273
-61.613590
-118.077629
-77.100227
-101.859077
-94.416496
-57.405563
-89.919548
-109.671211
-73.489441
-110.452797
-59.120686
-81.293343
-137.039993
-72.848495
-51.749409
-84.630913
-63.193848
-73.291977
-98.631454
-95.444832
-104.510902
-129.805130
-60.982288
-114.276360
-68.275269
-60.191475
-41.717392
-58.409130
-111.869743
-66.503624
-90.888680
-30.060064
170.747650
-53.915947
-103.189407
-98.822792
-33.688370
51.089916
84.861603
55.405785
52.984715
49.932835
-64.356911
-69.000114
-102.511635
-59.176891
-111.337196
-84.169197
-84.264549
-79.337639
-50.139748
-65.308586
-52.848721
-144.861008
-58.841064
-39.828205
-97.193977
-166.828217
-99.887840
-92.487083
-74.314980
-65.145439
-58.636059
-117.349365
-34.752811
-86.016083
-55.840614
-60.243160
-57.486435
-115.060143
-156.759506
178.424301
-89.520889
-60.715885
-47.285248
-109.600105
-60.446541
-93.479881
-72.244720
-79.710388
-85.989288
-140.527039
-83.940804
-58.590759
-92.659454
-139.651077
-41.827713
-85.770775
-74.088776
-123.520317
-58.846016
-83.500755
-67.532455
-126.772018
-81.471085
-30.060514
-62.505341
-55.859318
-134.121201
-62.637421
-51.457523
-61.516956
-107.111282
-66.268967
-61.716057
-57.462605
-151.336746
-106.662132
-69.155838
-43.925331
-97.706291
-104.408386
-89.755241
-138.138199
-92.802040
-97.353523
-160.257919
-62.400085
-67.209496
-63.224598
-79.749916
-41.554100
-62.818832
-110.681244
-50.783272
-57.128529
-93.895569
-111.827423
-46.336643
-69.361145
-64.641747
-54.268700
-70.722939
-51.530293
-68.905106
-157.956757
-56.150944
-57.593300
-70.298187
-62.476067
-57.886314
-141.186554
-65.459061
-127.266884
-60.068493
-75.258934
-69.471649
-61.556297
-92.386230
-61.199291
-135.540146
-47.796871
-89.247482
-159.510117
-67.221245
-55.272591
-153.769135
-66.655533
-53.461895
-66.854706
-76.736282
-164.789719
-81.726288
-94.727295
-77.908134
-34.242435
-61.500114
-87.458076
-85.114578
-89.494820
-90.156403
-55.273460
-90.431023
-60.002430
-64.460518
-93.111122
-58.984467
-120.733261
-71.500847
-74.226311
-60.185890
-60.866203
-78.370377
-16.438078
-35.759541
-96.812073
-136.346375
-60.456898
-63.715950
-78.979500
-68.413872
-60.462101
-54.034695
-86.009766
-58.883755
-64.672569
-121.968346
-66.020416
-63.392513
-85.833656
-90.428886
-79.777138
-80.876213
-100.696022
-72.856049
-143.071625
-58.400909
-79.227577
-159.675278
-84.725296
-69.497391
-66.590118
-77.973717
-67.404465
-132.960632
-62.246517
-70.933273
-101.881622
-61.433792
-78.424423
-100.475883
-138.561905
-95.514862
-124.235069
-57.340393
-63.316315
-103.162361
-82.889847
-78.588776
-67.229294
-99.715660
-74.951279
-94.053802
-130.348312
-69.798370
-34.487167
-154.174255
-98.266182
-37.624050
-27.390457
-72.433182
-61.347649
-91.753387
-128.886887
-83.993248
-131.939026
-41.566608
-39.253105
-112.393097
-125.757652
-105.673058
-141.900421
-63.875797
-61.381908
-55.955208
-96.634430
-139.096909
-58.627651
-95.400581
-157.852310
-143.012207
-57.635735
-73.424156
-55.963810
-59.848438
-89.706039
-28.622515
-65.572258
-50.088310
-157.489777
-55.972370
-149.069275
-47.710842
-74.492676
-72.137047
-78.159576
-157.370621
-55.228848
-67.747070
-98.336525
-142.386597
-120.541618
-55.974339
-107.270195
-106.771561
-115.151138
-175.776993
-151.988800
-65.255676
-68.965279
-84.301575
-65.805305
-124.791016
-158.808304
-101.107018
-156.021454
-65.907181
-70.893356
-56.795685
-41.701698
-58.999580
-117.714005
-52.960251
-60.911179
-86.925369
-68.127281
-152.073837
-156.392334
-46.020538
-70.778900
-62.485401
-72.806587
-56.547047
-150.009659
-64.057068
-57.594269
-62.926830
-101.581871
-83.311798
-74.308365
-56.361485
-129.774353
-66.718460
-57.087456
-67.038757
-55.189968
-81.903358
-109.326653
-147.591278
-23.428553
-68.228539
-113.450699
-58.057163
-68.701752
-69.158157
-118.507820
-118.857635
-103.174126
-117.357903
-70.154655
-62.332844
-55.062855
-59.696915
-88.625763
-126.898445
-60.661236
-49.779865
-44.808697
-56.811268
-129.824142
-66.572716
-81.313278
-65.332802
-48.522861
-91.081100
-60.742207
-62.980530
-139.257462
-58.973011
-59.163223
-61.890518
-143.861023
-62.815662
-66.141418
-98.144768
-66.093430
-73.159218
-76.881859
-67.467323
-32.228188
-144.422348
-61.045948
-59.682743
-67.041962
-102.988670
-61.541218
-87.676674
-58.730007
-97.562248
-102.401627
-67.558952
-66.917297
-108.546661
-119.731514
-72.773735
-90.046745
-59.762970
-61.514988
-62.016289
-68.709557
-69.168747
-95.033913
-111.343300
-45.990486
-78.636490
-67.246040
-38.285038
-47.984097
108.483398
38.778809
-153.349258
-73.553856
-60.379578
-67.833992
-45.729248
-76.458130
-150.075592
-78.211098
-59.330715
-100.817146
-109.993828
-50.627518
-62.203266
-73.981644
-66.972656
-70.346313
-90.535309
-153.729385
-62.908649
-73.708992
-65.922302
-70.483803
-143.404343
-68.116119
-157.434357
-171.095795
-68.503349
-31.112484
-87.253883
-53.105564
-50.567711
-140.496964
-160.715591
-60.655464
-140.680313
-62.210072
-67.194664
-35.614674
-51.217896
-139.645645
-63.793705
-157.604645
-136.894714
-67.824257
-151.725220
-99.676170
-103.578720
-111.131828
-131.777481
-54.321362
-39.485176
-18.117203
-49.999760
-63.019241
-59.096638
-55.961563
-63.674995
-48.803448
-66.107216
-150.336548
-107.719353
-125.379082
-143.874588
-59.155228
-56.014004
-121.930099
-62.235512
-92.156830
-41.943027
-85.634155
-59.235550
-112.151840
-55.992294
-90.425896
-55.745583
-64.343246
-98.760521
-122.770004
-60.242001
-82.887917
-134.906326
-160.130493
-55.171463
-71.766655
-60.034149
-84.255463
-81.626488
-83.875832
-102.979073
-63.651260
-60.718910
-151.890244
-57.385601
-129.969040
-147.325119
-121.044891
-83.423882
-58.204628
-85.943321
-60.287018
-165.878464
-33.136021
-73.731476
-166.610199
-142.007050
-56.407925
-130.863525
-98.712578
-71.533424
-118.199860
-103.102051
-135.323669
-154.474365
-102.273605
-68.819489
-75.567276
-139.771317
-79.275688
-75.577057
-82.503357
-50.826008
-156.037170
-43.684364
-58.958847
-70.413574
-71.747849
-117.539734
-66.718193
-80.103073
-152.666153
-41.700512
-74.922775
-102.309036
-75.107544
-68.954750
-63.994949
-49.365921
-78.491066
-77.871445
-62.992176
-94.518127
-54.583344
-72.270409
-60.726955
-78.842972
-56.727520
-54.636715
-46.114017
-63.895657
-66.511726
-81.959953
-134.121872
-62.335281
-45.770527
-66.178146
-127.209808
-129.439560
-63.440460
-53.145424
-69.458809
-55.632244
-97.587845
-92.827293
-47.544529
-75.720505
-30.923315
-37.229023
-67.798042
-131.085526
-177.297150
-146.157227
-90.062935
-79.826714
-68.358681
-58.172123
-52.362183
-76.484970
-51.297146
-90.917603
-58.769970
-79.941963
-88.303436
-60.264107
-63.946606
-52.001221
-60.807819
-111.228310
-65.409996
-73.657677
-77.077782
-81.030167
-67.336739
-60.314377
-72.949234
-61.978683
-113.232513
-46.099808
-122.111130
-82.906883
-53.518326
-55.736389
-143.070572
-86.417618
-41.979839
-59.724483
-155.002182
-61.600597
-65.812294
-64.395348
-65.208771
62.462555
54.432823
50.041485
73.555283
78.213188
53.809704
56.067158
64.445869
100.772476
72.443748
53.097092
54.064686
-0.034264
-131.422607
-77.471947
-90.168388
-131.664154
-76.952797
-68.773758
-64.110573
-63.752060
-98.305290
-88.459404
-58.407150
-39.838444
-104.095901
-130.730469
-60.936840
-67.415955
-143.066528
-118.846977
-33.433186
-96.970703
-60.776939
-56.254673
-134.239273
-58.479969
-78.638130
-148.240402
-153.913849
-69.243553
-133.097717
-104.865227
-85.012329
-80.831444
-65.031952
-41.373047
-75.224274
-81.866577
-54.076977
-57.512875
-157.020081
-42.565109
-65.705605
-53.283775
-43.920238
-75.419983
-63.472015
-75.587875
-75.519310
-135.568176
-157.533569
-66.368752
-99.989471
-61.360352
-52.343182
-53.721497
-143.747833
-78.065392
-69.594307
-127.970772
-82.133812
-159.365631
-74.499435
-109.753418
-110.204308
-150.054840
-54.969471
-68.740273
-148.133469
-77.842018
-98.962700
-45.226818
-49.162163
-155.987793
-70.754402
-26.227495
-30.224207
-101.200951
-69.053185
-139.447296
-56.408222
-151.890472
-106.367455
-101.310303
-63.084190
-80.851364
-69.165718
-110.916283
-67.697441
-98.804543
-90.915779
-78.674240
-76.160416
-84.989914
-116.302734
-117.957619
-54.237926
-119.676140
-69.428978
-130.496887
-105.257080
-117.778656
-125.997971
-79.676109
-101.563072
-57.545582
-116.551048
-63.577290
-37.837112
-67.230774
-58.510738
-127.691429
-55.328392
-134.902878
-65.876312
-54.329247
-51.055752
-131.411224
-146.663879
-62.090916
-67.806885
-62.101902
-52.032318
-53.072647
-71.515160
-42.107758
-74.237823
-60.435944
-84.424141
-157.610916
-71.697365
-79.329437
-93.306458
-120.797684
-137.326538
-72.475319
-61.615925
-85.142891
-59.690380
-57.934235
-50.822769
-93.352776
-57.438774
-55.893528
-59.105762
-137.149811
-113.090950
-161.617218
-75.268745
-64.537651
-40.449257
-60.480747
-63.980892
-68.405724
-70.877815
-117.653389
-163.125488
-120.892128
-66.157677
-61.133972
-53.470070
-77.028488
-64.414459
-48.240192
-97.443993
-69.423012
-109.163612
-60.480747
-73.800560
-151.996368
-62.326614
-88.967361
-58.335476
-55.263046
-60.222641
-62.621071
-83.756866
-76.926453
-121.363846
-121.304619
76.013756
61.176247
56.459084
52.434650
63.927902
51.809624
84.805336
74.897499
86.167801
61.729572
74.465561
58.747520
60.692852
92.926079
86.027328
-82.156349
-124.317848
-109.467781
-55.081612
-77.496910
-38.909908
-162.242401
-69.084137
-60.504272
-107.055229
-81.327545
-83.479134
-62.886913
-143.099304
-66.221245
-62.656704
-132.941360
-87.479713
-57.148849
-60.316551
-131.893494
-95.619507
-102.623802
-81.651711
-89.699394
-71.446793
-67.533340
-158.404129
-130.715637
-105.052177
-99.486549
-77.182816
77.920296
49.323547
-52.216808
-62.455883
-58.655510
-94.938782
-91.321144
-120.607651
-114.972626
-101.957794
-85.512611
-51.257160
-109.772728
-76.485168
-63.557858
-75.256248
-64.522408
-86.943275
-124.198868
-74.723579
-107.428429
-121.675919
-91.298035
-62.323219
-149.272583
-65.406624
-84.794266
-99.531250
-60.258953
-123.925278
-55.603493
-29.654556
-85.497124
-52.835064
-50.522331
-112.686508
-63.843399
-124.106773
-79.217392
-86.887245
-144.766891
-57.911690
-58.575932
-63.869751
-84.013535
-79.757179
-126.843994
-171.885422
-126.978989
-65.066208
-65.076103
-86.658714
-51.592434
-29.503124
-52.551380
57.379440
48.991287
87.595612
31.009293
48.589695
57.547749
52.734360
81.257126
79.116524
76.844147
71.400192
54.583672
58.839397
-106.503799
-76.331230
-49.164383
-61.488277
-60.622906
-58.015625
-66.713654
-64.705276
-98.227592
-65.058151
-105.299583
-117.294586
-67.739670
-78.395813
-77.226707
-106.229271
-124.680672
-148.391098
-170.908966
-112.334335
-131.287415
-103.615990
-116.180374
-55.438377
-102.168297
-101.598686
-92.722473
-102.747696
-104.923767
-64.512115
-99.946930
-92.992531
-100.204025
-61.885723
-108.655525
-135.901413
-71.200378
-113.589165
-62.194969
-101.611717
-61.530376
-51.718971
-64.262268
-64.955605
-92.721130
-117.152298
-76.923302
-65.278709
-47.959091
-50.487221
-123.761589
-83.683128
-38.351555
177.627014
-62.920410
-58.571552
-95.298935
-102.700905
-92.111786
-149.635147
-58.368832
-71.698647
-97.599358
-45.554066
-58.803650
-85.439537
-72.430374
-55.418434
-70.896393
-157.724365
-68.165573
-80.569382
-74.476822
-74.445984
-153.281326
-128.458496
-127.982437
-56.402431
-75.215630
-126.856880
-58.014011
-141.531693
-54.939602
-51.236195
-44.115921
-76.388443
-123.771080
-58.883167
-156.815567
-55.889423
-83.984360
-83.069588
-104.208359
-53.507427
-88.076653
-131.776123
-63.481030
-101.462067
-119.138344
-54.809784
-37.489677
-46.018307
-68.756233
-96.677704
-50.413712
-65.183548
-61.488113
-116.653481
-75.940285
-61.604259
-120.797821
-63.308445
-117.540298
-137.040939
-68.256859
-131.358582
-95.646149
-70.003746
-76.015175
-54.860077
-61.180378
-67.403282
-43.554443
-50.195583
-140.861359
-68.555862
-102.221123
-90.818031
-62.723869
-64.918289
-62.985359
-65.583260
-67.852585
-137.877518
-91.089775
-67.258553
-128.368362
-54.540577
-56.407837
-50.810143
-122.783546
-162.034515
-71.190704
-61.940197
-60.982002
-100.715584
-80.039284
-52.997608
-115.796906
-94.776794
-78.436562
-176.246414
-68.978081
-89.057358
-85.122261
-127.094734
-62.181969
-64.237984
-66.760506
-41.061832
92.684700
57.738857
-36.195488
-61.750793
-74.456017
-55.355789
-74.727112
-72.355927
-48.932411
-127.820770
-124.678406
-92.384216
-49.262650
-66.527794
-115.847092
-56.153175
-67.067093
-120.864098
-65.328094
-65.296478
-58.057159
-64.454811
-129.091248
-79.603821
-59.886124
-109.204109
-60.676350
-33.091805
-106.883469
-89.410988
-151.488953
-85.453987
-136.251907
-132.762711
-45.284164
-70.138824
-137.068771
-110.930687
-62.533997
-64.290596
-99.902237
-87.554672
-126.486298
-54.091545
-50.912991
-64.590248
-82.176186
-64.069550
-73.917007
-135.675003
-80.095032
-95.994652
48.439983
-53.727097
-64.182945
-64.693123
-137.918091
-50.157639
-53.470749
-104.156265
-94.506119
-73.881332
-85.871346
-100.219780
-73.453491
-51.663063
-76.616035
-100.109413
-60.748478
-51.143734
-121.891594
-65.120766
-167.547668
-61.804829
-124.630264
-66.484131
-59.006466
-74.590912
-94.599045
-65.821304
-155.190582
-67.451248
-63.187683
-85.889992
93.369926
73.812241
-67.003166
-57.697098
-77.685493
-63.878979
-67.929672
-71.363350
-52.796398
-62.506943
-63.833626
-140.780334
-81.194298
-64.402168
-73.365707
-72.034943
-116.955948
-99.155609
-53.291676
-72.800415
-46.545937
-145.299103
-91.129646
-63.021721
-62.733810
-102.821648
-60.719868
-132.994308
-71.352577
-122.603882
-68.138336
-82.741867
-63.171543
-131.811508
-29.905842
-96.336311
-67.199547
-65.851036
-51.326103
-109.948318
-54.926498
-155.289612
-64.356796
-10.217925
-159.005920
-105.612381
-61.985424
-101.093803
-55.973915
-70.267334
-159.065842
-61.380413
-138.959763
-127.405701
-67.047768
-61.205486
-60.624332
-79.563255
-18.046772
-162.325272
-140.638184
-87.158691
-161.262756
-129.667969
-70.947777
61.494793
56.440994
53.665024
77.765350
58.155972
59.148357
84.621979
-90.093857
-34.451210
-136.069794
-52.601028
-140.357834
-56.706970
-98.269218
-106.956985
-81.629181
-61.242493
-96.165596
-101.735413
-54.925022
-118.690620
-74.575661
-112.474434
-65.531303
-72.849297
-128.988892
-123.141365
-137.592133
-72.030556
53.947098
-81.321480
-68.655190
-111.338829
-115.033203
-155.910446
-55.326839
-56.194401
161.932816
-28.047415
-67.844917
-68.561394
-65.701622
-108.865997
-77.947739
-64.002525
-63.627541
-57.922485
-33.902706
-73.304138
-78.307602
-45.684597
-90.936134
-138.571213
-130.908142
-63.999409
-68.526016
-60.247990
101.917976
28.994171
-90.006111
-97.337486
-95.180672
-76.509277
-52.920101
-61.879025
-130.507248
-71.223663
-71.837563
-139.609924
-89.734077
-49.640881
-85.960732
-56.699486
-53.912998
-69.867531
-70.903671
75.012909
42.477043
41.183865
49.729134
54.918240
73.899338
64.083466
75.161934
56.753590
65.511635
49.585598
53.941723
86.489197
-116.773102
-106.265976
-71.743309
-90.186989
-121.570122
-152.157974
-119.954819
-109.001465
-74.165581
-64.306206
-117.275513
-70.719498
-69.116501
-56.846176
-59.062813
-70.726715
-85.533867
-88.393051
-77.920532
-112.074287
-107.406288
-58.666473
-60.320374
-65.585426
-166.539307
-129.418716
-64.884476
-90.513031
-70.462425
-142.442108
-52.951092
-70.671394
-37.825871
-66.770058
-118.900421
-73.936852
-58.333172
-112.720589
-119.472130
-55.915882
-94.898155
-64.488495
-92.124382
-80.866005
-111.972496
-109.320099
-169.088760
-70.383171
-98.879326
-107.289238
-165.167892
-63.552673
-97.188202
-63.198349
-55.894852
-63.984798
-125.660187
-120.684761
-125.282875
-137.457230
-84.757278
-70.785194
-57.856522
-62.114189
-67.552437
-116.992310
-65.517998
-75.067047
-140.330490
-68.320374
-67.886261
-134.604004
-56.292099
-74.830582
-61.715870
-59.982246
-63.316185
-55.459579
-105.057945
-48.542042
-60.532932
-96.752541
-70.311752
-83.618774
-72.644562
-73.068756
-100.293098
-68.393677
-120.703644
-90.289154
-81.415245
-60.104397
-34.382492
-56.157860
-51.291298
-61.612789
-67.653290
-57.322853
-46.139317
-53.803135
-122.210304
-65.087311
-58.400032
-71.465233
-72.989571
-115.987450
-64.641876
-165.479721
-94.905388
-56.929562
-69.658554
-128.968063
-62.479984
-64.310242
-67.406792
-53.689793
-158.179550
-121.756943
-56.340679
-105.399452
-63.679955
-73.531357
-117.708046
-66.503090
-81.464310
-84.345207
-93.692299
-70.031151
-77.679611
-47.213394
-66.004974
-79.627121
-67.756699
-63.372089
-107.263023
-147.661804
-77.806946
-84.346153
-119.024551
-143.443436
-87.660759
-66.399742
-67.086487
-85.480370
-54.076908
-151.836716
-64.231888
-76.165802
-91.921783
-98.808372
-129.466675
-108.834839
-75.645477
-66.285110
-69.703842
-90.450417
-79.268616
-117.727562
-61.287945
-147.518463
-140.734192
-99.506645
-152.468460
-53.483589
-66.149063
-68.270416
-37.587330
-41.297638
-71.233597
-71.166519
-77.016106
-63.421665
-95.995041
-34.819366
-71.157822
-52.776642
-60.261295
-55.646919
-80.618248
-62.367069
-72.097282
-65.326141
-63.121960
-65.767838
-133.417160
-117.253784
-59.955780
-77.146744
-58.154331
-72.625481
-37.863892
-76.282318
-70.440163
-52.860840
-118.746162
-62.938641
-32.885349
166.392532
-71.554031
-103.595970
-112.254478
-56.205555
-146.912491
-65.939552
-93.311974
-57.697960
-66.766716
-79.734673
-67.858360
-56.329803
-42.706596
-136.903000
-71.641350
-103.513031
-70.423767
-87.272408
-50.672768
-130.895798
-52.007023
-132.294525
-155.039597
-88.421432
-58.722786
-57.372227
-76.979385
-67.968437
-83.691002
-127.523529
-94.641479
-138.581833
-150.396469
-65.294655
-60.865971
-84.758842
-148.528625
-63.082764
-62.000675
-29.936607
-70.997215
-76.838844
-82.487640
-55.711349
-78.057953
-67.710899
-63.695759
-55.897484
-61.795326
-84.206017
-95.832146
-75.134018
-78.840172
-76.451576
-77.918312
-131.225616
-77.447701
-60.775444
-83.398582
-104.658897
-79.792160
-124.824654
-53.264618
-73.531624
-94.443558
-140.548508
-72.199249
-66.018723
-57.289371
-60.149834
-158.726105
-52.269043
-47.064342
-98.817947
-67.151749
-119.394142
-60.537601
-79.663910
-71.601387
-51.571152
-59.206276
-90.305641
-109.654083
-73.015236
-59.386482
-154.302109
-70.166100
-114.154503
-111.562828
-63.031052
-60.208420
-37.609516
-45.775047
-65.741417
-60.168186
-86.805023
-65.790726
-70.846115
-116.256836
-169.947968
-131.983002
-72.025154
-118.560753
-51.788086
-66.199478
-63.839993
-73.167282
-91.315773
-48.284851
-64.278381
-80.624870
-94.195442
-65.799103
-70.559814
-46.860558
-66.025398
-44.233322
-66.647987
-88.319542
-108.654594
-99.233421
-54.456505
-94.890045
-92.726006
-149.833664
-66.112732
-80.285408
-166.079849
-97.197342
-136.798645
-70.466240
-156.245056
-103.986740
-108.334724
-53.412064
-56.262257
-40.489204
-163.967575
-60.654980
-113.522354
-72.477097
-64.238419
-53.218662
-63.559872
-33.608780
-43.218639
-52.599937
-135.545868
-101.482231
-146.745010
-98.326302
-76.428413
-127.007469
-89.304214
-106.495560
-138.565216
-41.219978
-77.678780
-70.424873
-54.308556
-53.449585
-82.394905
57.344257
47.085205
63.069389
-84.993698
-48.071445
-87.170204
-89.729599
-120.319183
-65.800972
-154.348831
-129.503662
-63.615997
-107.116653
-92.223076
-93.966469
-78.838608
-150.460526
-108.461639
-128.122925
-98.608070
-100.592323
-126.678940
-109.467316
-93.610077
-88.189537
-94.302795
-71.979767
-72.621674
-74.471039
-117.052658
-34.928986
-95.400322
-74.217850
-118.004570
-63.871758
-101.570892
-60.130661
-68.379944
-67.220520
-60.377613
-63.708443
-140.126373
-30.602808
-63.897980
-144.270752
-79.852463
-107.277054
-66.770111
-61.848686
-65.153191
-60.073360
-44.413406
-77.973488
-127.469299
-121.410065
-73.059921
-115.175056
-109.091599
-92.595619
-111.597038
-76.603416
-57.180637
-148.247665
-98.727501
-122.800575
-58.641357
-100.638863
-166.254028
-61.652802
-64.366127
-152.381012
-46.939449
-76.115936
-59.971542
-111.916359
-48.829494
-64.543785
-59.421440
-66.987129
-84.902512
-83.568542
69.978355
66.830040
60.333633
48.934765
54.409508
84.196838
44.463779
51.148628
53.165749
64.762276
39.443447
94.184639
52.685261
49.570255
-116.006218
-78.826065
-154.432663
-74.549553
-84.135368
-49.008663
-143.557693
-87.586479
-176.124237
-107.528717
-65.842255
-58.728203
-66.470383
-152.826202
-64.330574
-123.379753
-72.159203
-92.411049
-160.054382
-151.501862
-60.374687
-57.527779
-67.355026
-128.613937
-140.863983
-77.712433
-97.495102
-97.072495
-123.688652
-60.572792
-62.079983
-144.406265
-136.177338
-75.947624
-140.911346
-65.227837
-40.376823
-30.687557
-68.288887
-143.448944
-65.243683
-54.765251
-165.331818
-64.901627
-55.436806
-101.449280
-63.354988
-86.530876
-65.495766
-57.525169
-52.681252
-67.955956
-162.705704
-66.429993
-56.491199
-111.073097
-69.976494
-143.845535
-65.018410
-59.727295
-96.033722
-90.965836
-105.825508
-91.425720
-61.009567
-110.759819
-91.009499
-100.870277
-121.087906
-90.989120
-74.125420
-120.842529
-151.459854
-63.639595
-71.471931
-109.751320
-92.926720
-92.382751
-135.246582
-130.895172
-89.444771
-48.023254
-98.507362
-67.130783
-82.624191
-74.992004
-91.239807
-75.485931
-63.406487
-55.875923
-145.816040
-65.552368
-58.470310
-65.552124
-148.645294
-59.035725
-63.481373
-133.488724
51.819004
53.015778
58.150963
56.675179
-55.150623
-68.069412
-65.035332
-77.283173
-138.148499
54.423546
74.299698
47.036030
84.047310
40.408543
77.862350
70.366356
76.270546
41.018768
41.574738
-60.806091
-140.290878
-97.726578
-57.631691
-27.538620
-54.664391
-155.912415
-55.301575
-125.664803
-52.310379
-70.327782
-60.074024
-97.275063
-65.425575
-78.255486
-109.223206
-69.387245
-68.700249
-86.134216
-149.416229
-90.578194
-81.203148
-148.064102
-114.637726
-93.010483
-98.750816
-66.857124
-65.871613
-64.127693
-58.670654
-40.423729
81.800110
-82.372749
-84.894012
-59.538120
-47.379307
-51.273155
-79.831764
-77.191841
-114.013351
-49.335449
-70.474518
-54.807362
-103.913742
-108.590439
-81.017670
78.507484
64.588982
71.030724
49.489521
48.430428
74.525902
-126.700272
-43.937008
-71.955917
-150.954651
-137.202469
-77.438522
-82.108765
-42.674351
-59.745342
-156.295593
-58.616898
-93.580414
-38.704445
-142.576752
-67.236206
-32.867477
-70.516785
-61.914703
-80.316902
-114.828270
-60.778843
-157.811752
-71.967377
-74.542862
-62.433826
-94.554932
-82.390137
-72.462624
-86.080467
-82.853622
-128.163239
-55.690731
-72.913551
-74.345688
-77.355118
-138.642319
-81.573273
-41.972260
-56.326298
-75.239105
-75.023903
-140.973846
-35.256371
-118.710594
-105.520172
-137.137299
-92.499962
-142.296799
-74.480690
-99.230560
-57.772614
-135.784195
-63.828423
-77.879219
-161.166656
-54.749474
-40.683010
-57.312126
-61.682533
-62.264751
-109.217468
-57.115845
-116.727036
-73.440392
-103.007454
-79.361313
-91.651749
-90.860321
-104.852325
-103.629379
-78.148384
-54.017639
-158.596542
-89.099304
-74.253494
17.703979
81.026306
76.145836
70.045723
47.986160
67.461327
-114.116219
-31.401230
-80.712959
-69.331947
-53.434437
-39.440483
-62.022869
-64.494705
-69.355896
-61.173424
-65.081535
-91.530510
-58.962563
-41.340935
-142.465714
-102.472076
-105.608109
-162.195465
-51.352837
-89.564354
-91.840164
-81.563255
-69.792084
-82.421028
-59.156448
-37.365707
-149.194458
-52.009636
-66.315956
-91.646317
-62.537510
-59.927715
-135.869995
-130.872910
-32.299374
-55.712147
-60.010406
-56.247345
-80.711678
-56.544174
-77.682724
-120.076416
-53.408707
-113.043152
-109.174210
-91.274002
-93.325592
-54.786690
-75.028145
-116.109688
-163.346024
-94.666519
-60.748600
-56.763378
-116.241592
-62.174881
-61.686291
-74.688499
-64.292114
-157.960495
-143.099915
-97.575111
-63.663246
-114.081657
-78.482697
-77.132248
-104.888870
-68.203239
-77.864380
-77.310890
-95.003769
-97.864143
-111.223396
-75.426949
-119.387108
-134.166977
-72.971115
-61.964615
-140.975113
-55.192604
-56.410202
-58.104942
-9.685903
-67.641205
-79.785385
-77.863724
-56.552921
-87.283958
-106.547951
-76.791931
-113.312492
-155.299835
-57.668854
-58.420155
-45.700581
-61.837921
-65.104019
-113.462746
-69.079437
-70.699532
169.917404
-62.907310
-66.088440
-62.251507
-71.463272
-113.727325
-75.737717
-111.598206
-62.022350
-134.064499
-65.642281
-100.927200
-82.684013
-82.906769
-84.728035
-65.968201
-150.553757
-75.520164
-141.569855
68.637909
68.515221
-55.661949
-74.773735
-105.675529
-139.890518
-68.985901
-140.637268
-65.803375
-123.584999
-73.348717
-58.145355
-67.504234
-68.928467
-152.873047
-149.123703
-66.891075
-75.185471
-68.154343
-74.125504
-49.147816
-79.433800
-119.392380
-148.781815
-128.078796
-72.329285
-81.521553
-100.116089
-85.272934
-62.819569
-68.358360
-158.260437
-98.143379
-61.910458
-133.578644
-63.183876
-62.656902
-62.705872
-62.786400
-61.029213
-123.667877
-107.687103
-142.296051
-164.859848
-57.277912
-102.081932
-140.012741
-77.022339
-134.767563
-106.046310
-93.545868
-63.371002
-115.686531
-61.024403
-58.465172
-57.822964
-93.979736
-99.611938
-81.206055
-53.045479
-51.706192
-58.410778
-74.805283
-30.858797
-61.037666
-60.834320
-72.111412
-67.560905
-158.560654
-62.344460
-73.186035
-55.516994
-63.219162
-67.779411
-165.265182
-61.278030
-64.213860
-73.668701
-61.923374
-125.433029
-58.805946
-31.327782
-61.134327
-68.771317
-53.199711
-68.396988
-63.065510
-67.684685
-68.223557
-89.344154
-143.642761
-49.337414
-115.748833
-43.718124
-146.558258
-102.483643
-69.867752
-65.798073
-49.364792
-65.211555
-142.876755
-55.311321
-148.742599
-62.963810
-71.218178
-65.708069
-59.631413
-59.478249
-61.674885
-99.785835
-73.192558
-112.864464
-56.679005
-140.247101
-71.277580
-52.278168
-108.730598
-173.409134
-156.451538
-94.009308
-103.927643
-69.568275
-113.552063
-77.677696
-97.035950
-113.121147
-58.133923
-80.151085
-89.020729
-125.077736
-105.021439
-150.379700
-70.654831
-115.375961
-83.479530
-55.444672
-70.211777
-82.593216
-104.861267
-61.951355
-53.621872
-79.817421
-151.072952
-53.099449
-152.949326
-101.568680
-81.951881
-67.154274
-79.693192
-66.021835
-58.161652
-69.881203
-60.849251
-86.267334
-96.371742
-43.268780
-48.368362
-80.812622
-84.421143
-92.403740
-80.918159
-88.203293
-51.487076
-64.112602
-71.423691
-57.172009
-50.780235
-74.750038
-120.262962
-65.494820
-155.599457
-106.463387
-61.008148
-56.056114
-101.342628
-98.197090
-77.050583
-94.803833
-69.887367
-76.052361
-62.061607
-46.030472
-86.830803
178.353836
-137.720291
-66.560875
-79.371674
-49.674793
-73.570824
-131.546356
-81.391983
-58.195286
-55.188351
-97.739807
-72.791374
-103.708183
-68.728203
-40.232075
-134.489227
-108.658890
-133.351379
-96.662666
-64.816055
-51.765457
-107.514847
-65.244606
-55.568542
-124.318230
-112.397179
-144.520126
-115.965744
-119.421974
-73.518517
-100.789131
-73.663734
-67.583977
-138.889893
-58.290054
-80.690948
-62.099392
-71.621773
-73.133644
-104.897530
-126.127960
-62.119434
-91.309280
-101.063347
-145.194778
-162.901855
-65.845093
-93.520615
-68.309311
-48.154354
-68.037224
-54.233929
-53.323143
-70.300163
-47.714005
-35.282581
-101.180191
-67.675179
-52.160934
-22.594055
-135.740417
83.920685
62.155243
66.990356
40.908081
43.352299
46.955040
47.758080
67.534996
46.742809
77.975029
44.328720
47.115891
59.301769
76.809479
50.246368
83.925697
59.136330
48.611439
68.217438
82.436279
-143.695404
-80.715881
-59.273758
-58.544670
-56.765278
-53.660519
-90.976013
-63.342979
-49.055157
-62.764530
-100.744308
-65.257721
-64.979965
-57.257977
-62.896492
-54.200714
-65.063148
-62.648788
-61.515167
-65.155968
-154.466232
-81.523750
-52.368595
-146.711655
-58.256073
-66.134331
-95.652191
-83.136093
-62.294247
-60.018959
-134.237335
-102.274635
-114.332298
-142.888321
-55.697361
-127.090279
-60.378471
-68.817825
-69.610687
-143.361618
-100.874474
-82.792969
-98.730347
-124.425491
-141.418564
-112.712051
-97.207794
-103.027603
-140.901047
-83.437286
-143.845383
-44.411835
-139.476440
-48.952099
-69.455162
-60.914288
-133.246628
-75.860542
-61.597157
-64.624840
-87.481544
-133.844986
-134.573669
-92.405151
-103.113075
-123.663750
-82.494804
-75.863274
-159.861435
-127.212227
-59.056908
-62.828285
-72.384323
-103.983429
-117.589012
-65.196297
-59.751297
-149.518265
-62.865097
-86.502678
-103.641289
-69.613029
-54.625946
-140.823532
-67.615593
-155.275223
-135.426849
-69.931625
-60.357368
-77.451897
-57.444012
-29.900518
-47.698219
-57.525307
-60.179756
-69.523567
-66.893257
-44.012199
-46.167362
-65.320938
-89.620926
-74.479286
-84.060905
-44.352024
-110.497467
-25.813395
-78.669411
-153.602768
-158.554535
-148.355072
-132.098862
-82.016815
-93.564407
-65.439644
-68.551056
-116.171127
-92.436234
-70.989784
-69.063652
-156.749161
-141.912979
-87.564697
-172.887451
-60.859837
-54.188641
-88.356049
-64.594643
-105.791267
-147.996033
-62.022896
-117.714630
-69.203514
-48.734566
-65.169861
-97.224907
-56.450062
-45.288265
-79.460136
-92.475021
-56.899078
-103.414177
-125.868973
-94.330124
-120.559906
-66.368126
-62.296867
-80.977005
-99.237343
-55.646492
-62.267151
-112.517036
-102.578163
-46.783840
-113.022469
-96.799118
-146.236206
-128.444931
-55.732224
-63.049229
-64.370529
-64.115860
-61.915169
-64.142212
-110.623322
-98.921989
-57.342186
-99.429764
-2.460129
-57.223373
-124.912338
-79.274193
-66.329857
-59.880081
-75.510910
-67.363297
-114.616318
-173.124130
-155.580032
-161.882599
-72.989029
-90.482384
-92.177292
-137.208130
-97.124222
-46.802406
-65.042229
-64.373230
-62.581577
-59.375568
-124.061211
-42.477272
-66.925301
-148.107208
-75.313225
-61.550629
-53.147385
-119.099312
-108.091484
-123.432510
-77.775223
-69.359528
-96.379616
-58.428974
-99.088570
-85.206314
-86.183151
-76.095985
-108.453423
-72.910255
-58.431713
-114.736954
-162.012573
-95.921631
-51.608196
-79.147423
-61.510452
-61.234932
-128.617691
-63.945301
-161.151611
-120.694817
-114.085052
-142.005234
-73.801910
-65.952728
-61.114712
-43.843025
-62.073486
-60.132519
-89.746971
-86.030739
-50.031616
-59.923256
-63.621616
-66.807373
-36.512276
-124.281555
-85.413322
-161.710999
-75.440125
-86.905937
-113.844200
-63.435665
-140.537872
-71.725319
-65.969696
-88.451714
-75.125870
-45.371502
-65.102325
-71.991486
-151.429428
-68.545929
-28.111328
-84.593742
-62.262497
-68.946632
-66.871071
-45.617275
-156.051636
-156.711319
-68.758080
-72.978081
-96.878960
-55.776772
-82.320358
-117.339287
-60.438824
-66.803070
-139.152420
-58.869389
-70.888374
-57.205471
-83.297371
-146.313217
62.606400
15.782746
-59.552410
-76.720268
-79.574677
-67.468483
-155.879166
-58.258759
-118.065643
-152.268158
-56.262661
-146.957214
-52.606232
-118.997353
-57.621010
-68.999100
-107.031815
-59.678787
-92.205002
-130.150940
-59.615562
-57.241062
-64.971062
-59.630962
-87.131821
-95.952164
69.113876
61.664787
59.427921
-100.378975
-78.328300
-78.847992
-86.636032
-45.565960
-55.745918
-58.619045
-160.436844
-100.031654
-69.522629
-140.727463
-82.495476
-73.574318
-142.924866
-74.333145
-54.641724
-174.203079
-55.486359
-126.112595
-73.389091
-50.285519
-67.488808
-68.921974
-144.823914
-38.776588
-130.982239
-53.597084
-121.059441
-89.730003
-81.491707
-69.065491
-59.864029
-63.502094
-153.588989
-103.851212
-97.825935
-55.600788
-85.654907
-110.120483
-125.980743
68.238785
61.011387
64.811440
49.954468
67.124428
59.047688
58.703125
50.220486
33.637516
-52.184399
-83.530495
-84.956062
-129.685532
-110.824486
-67.693413
-138.224365
-90.429382
-79.642334
-134.497589
-69.807632
-103.252426
-73.482178
-63.548923
-65.131981
-46.006367
-71.341339
-94.377258
-155.138489
-60.164894
-63.899696
-56.528912
-47.118740
-135.213333
-60.385876
-77.101852
-108.372490
-104.488335
-113.884315
-130.696854
-118.008522
-99.437027
-64.361450
-112.343826
-140.995316
-89.750366
-160.205658
-102.730835
-104.239578
-55.867893
-77.261063
-126.035805
-70.883560
-44.332104
-55.565777
-96.028854
-78.197380
-53.270927
-47.583317
-76.787636
-138.241318
71.433586
52.139912
53.803104
50.419827
37.744530
71.799805
74.749809
72.308380
88.461853
44.531925
53.208630
43.318401
54.304310
9.730396
53.687279
-69.399551
-134.266418
-66.192711
-110.556221
-58.633389
-71.726395
-61.136250
-63.345642
-78.067352
-109.957176
-62.343136
-18.635592
-45.073380
-154.409149
-58.014858
-84.048012
-125.054909
-135.951843
-130.287354
-57.189705
-57.770275
-53.874531
-95.936562
-77.378372
-82.644989
-58.773537
-149.265594
-85.249611
-143.796814
-54.693233
-159.472015
-143.814072
-71.990097
-58.697250
-45.826347
-84.782677
-120.986221
-112.165382
-75.422623
-144.725601
-162.325409
-74.168427
-55.734268
-136.466599
-60.204937
-76.993294
-68.798309
-71.772141
-128.969040
-95.103935
-47.189037
-154.475647
-68.821754
-41.710865
-57.989136
-113.268173
-67.244232
-136.473450
-57.864368
-53.126686
-70.994370
-106.094429
-56.074081
-80.655579
-53.044289
-68.725555
-77.693596
-78.217842
-123.080879
-102.539146
-59.866463
-71.766403
-65.150688
-58.875183
-58.382240
-89.619896
-60.195152
-140.447540
-57.173607
-101.878654
-76.361557
-95.261101
-63.904392
-99.548065
-96.821968
-107.350571
-105.324516
-105.053490
-58.990887
-61.841717
-51.331249
-68.243881
-95.279915
-67.119011
-81.674965
-80.765366
-106.193344
-63.975525
-61.583904
-156.113220
-122.749718
-118.913696
-147.988846
-57.960762
-60.249382
-85.647812
-66.854301
-117.767288
-54.626106
-100.361481
-67.964569
-56.327217
-56.607845
-59.347134
-55.993568
-103.930130
-156.562210
-58.837833
-64.590210
-70.581085
-41.955975
-81.326569
-109.720337
-122.704231
-75.651733
-61.263474
-109.055382
-146.105606
-63.861275
-78.134613
-68.489212
-33.560818
-64.951668
-18.106701
-158.082977
-52.376640
-51.219395
-62.412853
-54.099041
-58.191830
-95.573822
-146.113388
-130.100418
-87.158661
-109.185707
-67.157204
-72.092911
-108.513344
-89.820892
-47.070053
-59.715889
-129.670044
-66.703094
-113.087585
-56.072788
-65.344551
-135.371155
-101.094574
-122.988884
-98.675232
-75.864296
-97.801567
-57.245598
-87.812523
-77.100677
-118.333946
-94.997223
-105.437492
-108.094200
-61.350380
-87.181114
-71.286766
-61.726971
-77.947403
-96.143463
-69.625679
-47.041328
-36.632652
-169.474899
-55.389370
-94.601479
-92.548935
-67.741966
-156.117126
-118.836868
-66.078445
-80.287682
-84.168365
-64.148911
-139.727249
-46.614700
-138.712952
-65.155754
-51.467461
-70.061172
-66.165863
-64.442070
-141.124954
-125.437019
-117.648743
-151.688477
-66.656975
-67.851006
-57.799160
-80.332306
-59.135338
-143.161118
-95.089233
-105.913635
-75.960419
-50.560238
-59.393715
-79.573639
-145.451065
-60.065487
-153.455566
-108.652962
-62.250397
-75.632133
-152.901062
-52.613567
-53.095387
-63.871593
-63.627880
-76.600571
-73.006653
-60.737591
-97.099876
-70.349205
-117.384796
-80.293152
-96.546928
-61.592060
-73.139572
-99.491318
-148.114700
-83.848434
-142.202057
-141.154984
-58.314110
-43.824249
-79.373611
-136.313324
-96.143242
-54.641300
-117.029755
-67.633751
-65.236298
-82.187439
-61.058125
-140.946472
-88.815498
-168.085831
-61.487907
-42.040367
-70.138702
-86.724075
-65.218887
-67.027405
-97.286819
-59.497509
-64.503319
-58.908501
-70.434380
-108.789635
-62.306896
-68.850494
-60.934368
-94.576111
-57.753727
-71.179199
-144.012573
-58.627110
-126.707024
-58.173550
-91.097542
-54.844498
-154.052979
-65.440269
-99.201630
-103.032066
-109.012146
-97.615608
-55.606071
-68.195847
-69.906860
-58.559975
-71.063759
-66.480782
-157.332443
-50.906292
-67.850204
-49.725414
-74.366806
-97.977989
-90.778793
-63.476593
-147.205276
-68.756836
-66.322701
-94.858055
-103.376953
-76.411324
-143.282669
-161.723602
-80.060143
-57.158409
-58.614891
-121.553841
-60.796043
-66.808739
-55.623165
-63.847958
-59.404472
-58.852432
-58.750332
-159.994217
-64.628189
-47.356804
-61.140640
-72.381279
-58.063694
-159.157333
-54.462971
-93.059471
-158.187149
-63.019775
-157.693863
-55.887272
-58.868801
-141.381165
-107.764771
-59.994102
-127.216805
-60.778976
-80.912605
-56.332230
-49.048775
-65.338333
-99.689636
-176.609253
-92.203896
-60.577259
-54.177597
-70.667664
-45.181221
-58.368561
-80.806297
-129.854477
-65.553963
-143.424042
-27.244328
-80.064056
-87.202675
-87.591370
-134.649628
-119.586113
-61.954216
-93.098396
-91.181847
-58.403790
-114.621635
-69.499237
-109.265503
-66.587318
-52.678757
-70.683182
-160.078613
-54.822891
-83.263367
-54.174202
-169.751236
-90.493088
-53.986023
-71.997894
-79.473999
-92.967056
-145.143005
-60.934490
-56.576153
-61.752277
80.562050
-34.750156
-156.341568
-63.872517
-163.637009
-49.612423
-70.343704
-104.198723
-117.419746
-37.774525
-153.940536
-117.082443
-50.937084
-60.076019
-122.649689
-160.568253
-65.472198
-49.473175
-93.989746
-75.779327
-121.359230
-59.853115
-121.471886
-70.205437
-67.815498
-119.767372
-80.013435
-127.680420
-94.348167
-97.013039
-78.672165
-72.748116
-109.820908
-109.806175
-137.983948
-80.743393
-112.651588
-64.228806
-116.975700
-72.259583
-100.860649
-146.470276
-36.500137
-127.952415
-70.877251
-123.374084
-51.393612
-63.841858
-71.630051
-54.003315
-149.623840
-165.702515
-126.500244
-60.055065
-46.411953
-128.153976
-80.825256
-100.791611
-143.683350
-64.279373
-83.025421
-58.248398
-162.416885
-111.316742
-99.952316
-103.324234
-87.767860
-81.288239
-83.853775
-91.296432
-57.200600
-151.106079
-119.920250
-67.902428
-74.222916
-64.834030
-151.833603
-56.580536
-54.573166
-76.985390
-57.655167
-90.568779
-69.905327
-147.058426
-51.288464
-114.826401
-49.620899
-117.782822
-109.683266
-61.321789
-108.801872
-116.963661
-69.714821
-58.661591
-107.037582
-95.432358
-134.854858
-133.101669
-87.757179
-125.020935
-58.327259
-71.610466
-57.282948
-57.879211
-63.248375
-148.171112
-53.832890
-100.993996
-79.570381
-106.778091
-139.644531
-75.856888
-108.012268
-56.534916
-123.254776
-58.293781
-51.871334
-117.109886
-60.892555
-58.501167
40.492851
86.165627
53.066845
61.760296
49.447262
-67.689430
-83.666893
-57.818977
-53.761837
-121.685631
-39.757015
-102.864510
-64.389160
-65.225517
-71.445335
-147.234039
-70.457069
-59.899109
-80.378151
-77.897575
-161.548676
-60.157463
-64.238579
-80.517921
-50.751373
-56.296761
-124.692497
-63.869156
-58.890816
-117.620895
-32.973339
-120.987427
-112.971024
-169.277451
-105.353493
-54.401749
-78.864838
-58.479546
-52.593517
-80.596375
-86.303444
-148.968414
-70.214859
-96.616913
-54.212696
-73.123573
-174.376205
-147.706985
-112.352791
-73.313072
-102.386406
-115.665024
-70.419662
-124.747757
-145.448410
-152.309692
-72.856018
-67.514473
-155.371857
-54.195091
-64.141548
-138.832825
-47.218189
-153.134445
-73.368813
-57.440796
-20.919638
-61.317390
-64.101776
-111.400795
-104.908295
-69.844284
-64.138855
-68.749886
-61.258766
-78.252808
-118.590271
-64.995064
-55.321983
-103.646873
-60.105858
-59.179241
-113.519234
-135.380432
-46.416306
-142.182343
-134.621719
-158.164307
-139.103439
-117.615616
-57.621254
-62.106148
-142.643051
-79.229469
-141.964951
-71.660965
-71.842239
-60.169037
-66.322441
-99.923302
-141.358276
-85.142265
-101.373055
-98.406174
-96.714699
-66.775436
-68.734421
-55.501534
-69.487823
-69.550293
131.954849
57.786732
60.067295
67.007355
65.075081
55.358086
59.037960
92.585243
52.396446
53.955391
66.893494
64.089577
57.129974
54.515034
49.167458
70.856873
90.228828
61.801899
41.623833
65.162506
90.942772
40.477215
37.363583
43.845104
-61.104958
-60.013706
-138.003021
-162.554871
-64.839485
-66.267204
-54.392334
-50.906612
-74.690125
-66.513504
-52.376205
-57.041058
-53.084778
-51.856262
-49.595573
-139.983383
-89.076057
-125.922989
-93.770668
-148.701645
-57.505299
-122.718880
-68.309433
-60.004772
-74.356308
-70.188263
-137.715012
-47.624699
-56.754738
-42.286659
-136.810104
-73.475220
-75.130547
-75.743744
-65.705353
-165.673050
-72.123047
-89.669174
-70.838783
-99.738480
-90.853790
-85.221474
-66.196625
-77.311546
-155.896835
-121.164680
-74.839264
-36.114098
-62.458633
-46.824127
-66.101807
-104.584496
-73.475433
-147.890305
-97.092728
-82.021828
-90.162918
-153.907547
-67.346840
-84.103027
-56.864021
-93.737373
-52.748638
-164.142853
-112.963097
-68.502495
-67.761330
-151.184021
-64.633453
-52.731419
-169.683685
-55.151932
-156.330734
-162.409119
-75.732132
-65.368790
-66.779030
49.140560
38.766411
54.695179
87.194458
43.402931
88.958199
52.610611
58.779732
-76.139465
-74.720726
-94.377899
-56.042900
-64.210632
-34.310028
-83.465302
-156.726425
-69.230461
-54.430656
-126.071678
-85.241234
-59.182541
-104.297623
-69.427254
-170.346375
-59.948978
-85.588554
-70.342827
-98.000488
-79.119850
-64.060532
-105.097534
-122.470558
-55.311745
-72.090530
-63.148079
-72.260155
-132.395660
-116.998116
-62.758430
-98.066078
-77.442345
-63.040588
-56.518940
-44.240406
-92.161903
-61.914665
-154.448792
-94.757034
-55.725258
-154.247360
-64.397247
-61.081074
-128.967346
-64.146889
-39.742207
-161.813461
-112.411797
-89.660324
-51.379356
-63.374344
-60.259819
-170.541107
-103.637505
-62.287537
-61.853794
-53.972340
-77.046684
-85.484146
-70.350983
-58.404575
-64.692314
-120.284485
-90.673714
-37.801083
-51.843964
-159.322174
-46.750568
-88.148331
-85.337059
-100.733513
-77.979691
-61.700256
-101.412292
-118.875900
-91.820068
-159.181839
-77.411095
-62.531342
-62.426998
-41.454319
-118.970657
-60.671726
-67.816238
-86.549866
-136.622086
-47.567074
-148.754684
-59.108681
-109.378258
-67.465179
-81.706802
-74.381203
-49.568146
-64.770523
-123.835205
-50.224125
-99.097260
-115.549606
-85.640030
-77.867004
-44.596313
-59.945316
-79.970123
-70.300575
-91.827293
-56.522987
-57.910622
-69.588585
-59.764835
-154.917007
-82.081985
-57.075153
-49.302898
-40.564644
-148.940231
-161.913300
-49.315334
-124.441727
-61.681004
-134.740677
-151.918961
-75.421120
-127.125862
-50.986786
-65.246613
-64.947403
-78.061546
-56.834206
-66.372841
-32.055046
-87.930038
-126.318619
-67.907509
-156.673615
-24.635773
-116.198372
-85.134964
-70.094818
-59.089882
-118.877075
-62.547138
-64.406113
-72.612595
-66.272606
-88.473000
-60.191490
-104.766487
-154.472198
-70.532135
-66.439842
-60.647594
-76.335625
-59.416962
-85.401031
-131.569290
-62.974312
-54.575184
-114.018936
-74.017029
-67.385162
-100.688293
-165.825302
-78.420799
-65.092094
-56.015781
-27.660646
-65.290199
-66.105019
-164.273712
-56.171173
-49.594795
-53.012451
-62.329113
-67.398476
-55.650223
-147.100983
-61.895416
-63.243744
-56.885700
-111.752594
-69.600868
-63.363346
-118.892387
-54.784466
-71.043251
-60.894909
-118.236580
-86.678596
-153.367142
-62.704548
-123.470703
-61.511982
-78.382530
-41.444935
-95.210297
-153.635529
-69.053322
-162.413513
-76.750305
-54.447941
-72.315872
-94.221458
85.928001
60.005341
61.109932
59.819519
75.702789
62.076759
49.101669
56.043781
45.360477
74.296577
86.269066
66.152733
-47.065327
-49.395901
-52.861500
-53.994297
-58.332661
-140.378769
-56.627590
-52.439831
-66.687698
-45.846752
-83.038254
-54.469944
-65.601059
-102.950081
-54.165188
-138.071564
-75.659081
-56.334499
-65.346710
-73.498146
-62.756866
-67.586945
-88.106453
-54.017342
-128.605621
-85.631767
-132.426819
-175.695740
-55.880363
-50.701752
-62.597466
-84.969963
-62.159157
-34.469170
-136.133240
-67.297958
-70.636124
-54.265137
-50.935097
-68.995750
-73.860237
-77.920998
-65.744942
-82.999992
-64.111572
-169.536041
-43.440453
-58.667416
-128.035965
-69.321251
-60.957264
-52.051907
-85.049187
-61.878551
-133.453094
-57.979095
-60.448795
-74.819817
-106.911476
-49.384380
-150.316284
-147.213562
-69.050232
-63.821823
-103.147263
-78.223175
-143.425613
-50.683506
-50.770653
-72.355225
-80.876045
45.275673
69.695305
100.587563
72.121941
75.306999
89.623512
-63.706661
-66.043175
-72.587479
-86.288261
-69.929901
-88.523438
-73.738777
-71.336334
-62.523678
-106.521118
-77.771820
-116.116486
-59.931396
-63.193455
-65.743568
-66.668175
-70.373795
-88.821831
-104.502892
-54.574921
-49.571243
-91.766403
-127.993370
-148.294189
-166.218109
-73.699516
-58.729137
-61.911892
-147.130035
-61.203991
-138.096588
-103.773178
-57.060528
-53.278961
-93.003082
-94.005959
-64.289314
-57.547733
-111.157852
-54.778095
-58.281811
-84.337502
-62.175892
-78.214256
-63.157883
-57.831940
-66.480843
-55.591824
-152.816544
-95.079552
-42.434227
-64.844429
-52.614525
-54.204678
-55.861481
-55.610928
-67.122978
-52.998692
-39.100952
-56.465660
-65.070457
-84.198097
-62.094112
-69.026009
-88.589417
52.569641
83.302742
58.221363
86.099724
73.562813
69.943581
-153.125641
-50.812073
-134.358795
-78.137634
-58.274406
-99.383377
-61.094234
-111.415855
-135.599884
-114.387291
-71.442146
-93.601799
-54.609226
-85.303719
-71.328812
-78.064896
45.820484
86.239571
54.509472
-140.424728
-64.781242
-96.541565
-68.643341
-126.476112
-78.387070
-80.931908
-106.589134
-87.639404
-96.047707
-83.019455
-74.586472
-58.783958
-118.896904
-70.033165
-61.848690
-160.187149
-74.642761
-116.106789
-65.629471
-54.869041
-81.019539
-73.504089
-137.738983
-61.974987
-75.213669
-88.606628
-157.480133
-150.129074
-62.543159
-148.355087
-93.435593
-74.217522
-54.299290
-164.421371
-76.094574
-110.011765
-64.296471
-57.311508
-109.384537
-46.227112
-48.506882
-158.050644
-46.555553
-73.461357
-149.136734
-81.312218
-62.323997
-173.567566
-85.660240
-59.513100
-43.742966
-69.624809
-71.676643
-109.563187
-62.441956
-74.943840
-163.119644
-120.160591
-142.806808
-144.656509
-79.333107
-60.008530
-80.291862
-126.274246
-69.798668
-113.386414
-84.583099
-65.276863
-121.497719
-95.677429
-74.671394
-87.268227
-80.080940
-59.733288
-71.215614
-146.452850
-68.824318
-87.780426
-89.373932
-72.034401
-48.596474
-38.694122
-113.485405
-60.310089
-83.312744
-60.257072
-73.017113
-69.153084
-58.589523
-130.647415
-91.995987
-70.807854
-143.311142
-153.147415
-64.640030
-56.800705
-65.847313
-152.728561
-68.716949
-84.726311
-69.124245
-99.684090
-59.961914
-112.175278
-162.539154
-73.635384
-54.579967
-114.187424
-101.381905
-132.273880
-93.547493
-93.620865
-57.667934
-62.658806
-154.621811
-55.100533
-50.692356
-100.797791
-89.587273
-56.850590
-116.084396
-38.816681
-93.979225
-56.182014
-88.553886
-108.386475
-100.260750
-64.197197
-56.905151
-75.667984
-78.516762
-91.338486
-77.202263
-88.136276
-76.451263
-89.828682
-59.061092
-90.610825
-38.852467
-75.689514
-69.267593
-66.001450
-132.905960
-72.650177
-62.290161
-72.057892
-155.918549
-156.811661
-107.047478
-118.648697
-41.155361
-65.400955
-83.076202
-110.489983
-53.207756
-148.621094
-143.353043
-88.674110
-81.987045
-125.736320
-67.498085
-86.517159
-65.180199
-166.461868
-67.690948
-89.338539
-100.155464
-69.745834
-79.308632
-54.381878
-68.453331
-39.036198
-78.364952
-47.572014
-101.249001
-68.682816
-81.596573
-134.046143
-106.005043
-76.246643
-61.988445
-44.729282
-97.135445
-82.127022
-104.479927
-54.980820
-67.190865
-59.707161
-77.360703
-74.898087
-52.784691
-107.213440
-35.756279
-63.189049
-80.200081
-73.939766
-64.244034
-88.289230
-60.056408
-53.924984
-61.240150
-110.075592
-60.168465
-61.400509
-71.907883
-92.621170
-51.732460
-58.647499
-65.532532
-83.578018
-54.766693
-130.904495
-58.052212
-64.841759
-32.281891
-77.584984
-47.722416
-106.624512
-68.315216
-60.299610
-64.108345
-62.305523
-80.794067
-61.954800
-62.440460
-73.312904
-51.147404
-141.023178
-68.931084
-155.814697
-88.480728
-64.798622
-67.279411
-57.249172
-50.857674
-83.166275
-38.225422
-74.487793
-141.809769
-50.180767
-68.262215
-104.200668
-66.892929
-74.390663
-121.170486
-53.056988
-83.044220
-62.424061
-89.528137
-74.332565
-83.446640
-58.159679
-111.588554
-57.983810
-53.476360
-62.268864
-147.231216
-60.757065
-73.094070
-93.906853
-81.380264
-159.167923
-103.309822
-98.595467
-74.397148
-72.940033
-100.318253
-108.069427
-91.276489
-69.923347
-99.077759
-88.554932
-105.081139
-78.824173
-121.067299
-154.104980
-113.454826
-97.835197
-147.938644
-38.019440
-76.352409
-86.432899
-85.345581
-90.706360
-73.209259
-148.260101
-133.627823
-126.028252
-90.041870
-66.248108
-106.557487
-76.759079
67.348457
111.202454
77.269630
-63.076008
-94.229805
-109.443977
-159.114716
-106.984962
-80.457687
-108.579948
-99.391327
-65.301392
-122.410851
-77.333969
-93.582085
-139.359283
-82.050880
-67.888885
-116.744125
-63.599037
-83.551613
-65.616287
-62.658173
-153.930161
-67.792427
-94.806732
-156.017319
-59.419106
-71.214867
-60.617119
-98.282562
-68.581390
-131.049850
-30.089758
-101.113922
-44.603863
-55.529297
-29.435574
-63.079906
-67.064766
-69.913605
-59.769493
-73.999664
-120.811859
-55.554981
-83.869064
-37.578526
-43.598892
-58.680428
-89.706703
-123.583015
-154.712173
-101.186554
-59.035282
-92.565147
-84.496330
-94.141022
-144.996414
-58.211617
-79.953873
-97.002106
-179.154648
-75.592117
-47.282589
-114.988541
-116.200432
-82.741333
-67.831154
-120.769783
-86.750687
-89.439995
-107.829971
-76.913445
-147.307938
-57.931797
-150.306625
-73.087570
-145.562973
-79.398224
-75.334564
-76.427269
-60.957825
-128.159424
-67.843437
-61.429276
-87.941147
-134.135132
-77.365837
-65.052444
-86.857330
-35.667736
-80.480484
-54.949657
-158.290359
-67.900803
-94.264839
-28.159201
-100.374512
-107.554428
-32.203171
-107.291252
-103.352882
-58.245869
-77.985214
-109.561790
-50.723537
-61.485680
-60.105431
-54.767761
-61.699348
-157.362839
-133.204529
-139.462799
-58.949619
-69.004601
-96.218895
-57.125153
-96.487724
71.800354
50.780663
50.826935
-59.226166
-125.725494
-130.654160
-55.576397
-91.792007
-111.046005
-59.430607
-55.889046
-59.641674
-88.794861
-65.283249
-89.574760
-85.408974
-122.894402
-49.280315
-97.770828
-138.460175
-57.824535
-87.673927
-65.596153
-85.841423
-65.690948
-84.015884
-74.044441
-42.020679
-87.802086
-58.873829
-147.196991
-64.749451
-54.225441
-85.856384
-95.923523
-150.345810
-110.769287
-62.316975
-57.961407
-76.049072
-101.459053
-89.468597
-157.267075
-133.302094
-64.858475
-100.228157
-83.886566
-59.160000
-80.281479
-60.906544
-91.935257
-40.536789
-89.740143
-74.064819
-59.277222
-39.797661
-97.363136
-84.565079
-61.257595
-53.339283
-39.585079
-77.720757
-111.437637
-99.315285
-119.158066
-112.184113
-99.124184
-100.358040
-74.483376
-77.025558
-164.144333
-37.983929
-61.789330
-65.798531
-93.717468
-63.550835
-92.290642
-136.913132
-45.130798
-87.096870
-133.742691
-69.109848
-67.879379
-153.619614
-71.595047
-57.860271
-84.757576
-105.247459
-95.421333
-55.643654
-74.114906
-76.973808
-62.475300
-67.490761
-38.872967
-63.526890
-66.663780
-148.336472
-90.304771
-140.097122
-51.307041
-65.043007
-116.102936
-107.518715
-96.028671
-88.503067
-60.490726
-68.163155
-155.491196
-65.501915
-65.190491
-60.561630
-56.439320
-116.303688
-116.844543
-102.000610
-113.504555
-55.580826
-150.234116
-132.013153
-128.782288
-145.687073
-122.667404
-52.696220
-57.327583
-65.509514
-75.960312
-159.700439
-110.511208
-66.033272
-153.868164
-155.077072
-151.028595
-91.472610
-90.568451
-98.650742
-103.851494
-81.004181
-122.571510
-65.131371
-116.744621
-95.323097
-74.454826
-149.784622
-55.637188
-115.768967
-60.791733
-62.128502
-67.729240
-57.978447
-85.404251
-49.263302
-141.726273
-66.532722
-50.966438
-150.606537
-70.945351
-82.868568
-50.575764
-70.246201
-90.268784
-83.463531
-68.045303
-59.992500
-66.088318
-69.015823
-65.680267
-138.446701
-161.427475
-78.992615
-114.824135
-86.922447
-60.921867
-144.942474
-36.614002
-68.553741
-67.185234
-64.599815
-51.059402
-57.518467
-95.829567
-57.680759
-84.835617
-59.716434
-82.536797
-95.007622
-41.408463
-53.798950
-64.133224
-122.487740
-63.360439
-92.510231
-78.649361
-66.854530
-58.214615
-52.563213
-64.028206
-49.797188
-144.986115
-69.100136
-56.035690
-63.135487
-139.081375
-55.405544
-93.223671
-72.668457
-58.321705
-112.286736
-129.815063
-53.983948
-79.649384
-29.994549
-74.274788
-68.193573
-27.854656
-85.975136
-93.473991
-87.787552
-66.237778
-111.554375
-48.131119
-55.932587
-59.811642
-72.493759
-123.438736
-99.554810
-99.091095
-51.290150
-171.261139
-71.782234
-91.296295
-111.807739
-67.616913
-72.765373
-78.509811
