# Supplementary material for: Comment on 'Valid molecular dynamics simulations of human hemoglobin require a surprisingly large box size'
Source: eLife. 2019 Jun 20;8:e44718. doi: 10.7554/eLife.44718 (PMC6586461; doi:10.7554/eLife.44718)
Supplement: Figure 3—source data 1. — The zip archive contains a README file describing which source files correspond to the different panels. [file elife-44718-fig3-data1.zip › figure3/panel_B/box3/psi9.dat]

167.197403
157.209030
162.387451
146.187622
137.625488
166.025269
142.764832
134.524414
158.043350
158.739120
144.966827
148.359467
131.724243
112.512955
-176.746689
144.491058
119.069778
168.065872
108.753311
131.135590
151.009415
130.126984
135.110840
146.816116
158.402542
150.669556
153.610596
-177.816086
141.138855
131.815292
155.971191
148.750610
124.954849
147.150681
142.840332
155.596359
147.769699
130.558044
150.109741
142.733688
115.222527
112.770134
162.684967
147.504166
112.334450
135.573456
137.214264
119.870964
129.704788
148.705124
149.725433
166.202103
141.003967
139.430679
140.880676
132.649323
146.454376
132.597305
148.795410
157.448318
-32.534172
-12.437806
-42.010262
-50.962334
-9.590728
144.052551
137.084076
139.990860
140.916718
119.456818
11.552732
10.408792
-17.486109
-7.528428
-4.539240
17.861189
155.136932
125.799591
132.214066
127.179192
157.155823
137.427490
120.278862
144.243637
-179.716064
-21.324739
2.725198
17.937082
-3.809406
18.067022
27.676687
-41.207615
160.856125
144.068100
148.676239
163.985855
160.269943
163.778336
141.370102
142.347580
139.298859
160.986847
158.827942
167.731934
160.534073
166.885788
134.681870
137.391434
-44.814426
20.276236
146.741135
170.631638
144.229477
142.351669
61.888458
22.264820
4.835820
0.606840
11.528732
-4.950605
-13.367970
-40.257862
-1.659300
-6.628831
-38.644203
-19.573372
-44.104111
-9.742069
16.748014
-0.431147
12.664529
10.523304
-13.715585
139.729538
154.200745
147.091415
142.150360
149.679428
142.036697
143.835342
136.408966
142.243790
153.876099
156.278076
152.943405
-58.428043
151.597168
124.947838
165.771774
173.141266
144.809326
166.386490
147.785660
140.700882
153.203705
131.629639
144.583130
168.238693
141.628403
163.022598
151.784149
-28.923405
-35.513630
127.838104
151.237228
162.350327
163.500427
141.185547
142.539230
128.183060
130.825455
147.465668
141.598450
148.288071
127.532738
12.706751
-35.807178
-36.033489
-34.932476
-0.742304
-1.982088
144.835480
157.959641
159.156601
136.182343
31.146095
142.114548
-143.406342
12.944043
-20.266230
-17.175747
-37.903954
-35.497379
35.955723
-3.795760
136.374329
137.839432
-43.813843
-38.371120
148.622055
154.534195
167.915863
149.987534
145.869400
111.732094
89.786354
139.980148
162.848694
104.158577
149.587891
152.480392
156.690994
131.722610
128.147049
148.980896
27.159847
-5.263358
-18.940279
10.629008
-45.954617
36.601845
10.716323
145.739532
143.807632
137.495850
165.787201
173.732422
157.441345
143.338593
150.225800
105.540268
118.943451
146.220291
127.782410
157.354019
120.812408
151.461517
164.063599
134.377838
153.473648
124.158546
176.899338
140.074844
-12.856255
-2.468865
-45.689728
3.492782
6.991060
5.005351
2.869762
94.335220
134.156708
147.554886
15.492729
150.034912
119.029617
113.919434
168.844101
137.321213
175.320312
146.917496
143.060455
153.127762
141.702560
160.039688
162.423065
146.944458
137.043854
173.837814
152.819458
131.259338
13.771804
10.360993
130.489349
164.374176
139.661133
149.958267
140.695389
163.772964
163.911713
157.161224
148.980835
137.708206
147.783371
137.279831
157.089676
131.832367
147.758682
145.911835
149.102478
170.425034
142.534729
131.888077
119.830276
131.529739
166.044540
154.055313
139.886551
163.644012
142.080261
15.959300
123.665894
171.872787
147.695023
2.978349
-4.578340
6.439036
-40.911297
25.015547
-1.542815
2.054428
28.489323
-18.232044
133.617340
173.624786
138.468246
111.249954
141.529770
23.318756
-36.745098
122.684944
150.894272
152.436249
15.452994
-42.047119
-38.868038
21.947683
115.579758
160.481216
140.875015
136.748993
138.493607
117.772919
143.504700
174.186035
154.706070
162.993759
145.520508
117.672417
163.417206
153.350128
159.964355
100.082474
135.336761
153.039627
169.002029
137.820267
-145.513153
157.819443
152.432281
173.007446
175.347763
129.761368
148.838394
153.162842
141.935989
149.680420
116.029884
175.489578
51.502357
149.829865
153.731186
140.676819
150.962234
164.135696
129.999008
157.514969
125.112724
156.465698
12.689412
-45.439785
40.177063
-21.312771
-45.522736
-26.478868
-22.285912
-45.458546
147.650177
149.661179
156.327744
146.475250
152.121475
150.212524
114.517143
140.920120
133.908554
162.185730
136.792450
146.085358
29.746971
36.093056
82.606186
-143.779877
145.026566
-148.862671
-152.864624
15.831351
41.304508
62.330105
72.958710
77.127304
-147.222992
19.378153
153.505157
145.421539
133.776154
151.729691
152.992599
148.038940
-177.003952
137.018509
141.136536
117.608109
9.764043
151.131485
174.113632
161.741364
138.365372
128.260895
93.072525
171.006729
156.999832
164.802536
157.995941
157.619598
161.841904
94.565994
127.153236
160.376404
145.785492
175.292587
156.544571
127.743256
146.779724
153.760971
132.742722
154.519241
108.627777
120.084610
131.998886
161.249863
-138.762909
163.702972
-135.947479
174.430862
-119.512527
141.155685
156.769409
144.322647
141.596420
128.779724
145.543152
136.739929
135.529526
28.573748
1.874193
-46.053429
-35.594631
153.115936
154.846695
169.793350
91.434090
150.971832
153.576828
134.878159
167.783218
147.384567
129.115341
158.780762
113.690010
142.337250
135.560410
170.122467
147.884995
139.939957
118.593918
153.055115
123.671143
146.711380
127.812027
139.713745
126.091293
141.908142
155.382233
151.853119
145.063599
173.045624
164.249939
133.761795
158.830811
141.886719
6.832997
20.300611
0.267611
17.151640
-19.125530
-20.824020
-49.288837
13.530324
-26.345457
9.123456
165.804855
159.478058
165.769943
171.045853
151.284241
134.773224
157.682922
-11.636857
8.891653
-54.551445
39.120728
-40.289490
140.611969
146.333252
145.940842
136.971649
173.697388
139.136887
142.730667
153.531860
141.711472
143.381821
150.442780
165.751923
151.688568
147.143738
140.681351
143.708115
152.871979
117.419098
136.382538
-173.237213
-6.404840
10.216038
2.746947
-35.096027
0.175829
128.301483
134.873520
145.469849
129.637924
152.724152
155.389374
144.732956
159.199890
156.447708
161.509903
174.457901
147.765900
156.108780
139.332977
151.385681
126.560585
175.278992
167.122604
144.818710
152.167038
145.978760
147.643173
148.504837
140.742599
-178.223801
145.370865
168.817032
169.953461
137.095505
142.736038
122.261528
122.556465
138.551239
151.771118
163.703873
126.397781
154.807373
139.716705
135.934204
142.058105
120.067505
157.858047
145.753433
127.221375
144.971878
111.188293
152.243652
117.922707
169.889023
133.320312
149.765274
164.627350
136.781250
120.380547
173.960709
156.593765
153.514389
135.438293
112.795761
129.797928
137.891495
124.780037
128.861786
124.394005
161.863235
136.960602
142.566223
-22.823273
-37.992031
-45.712784
134.841995
133.778214
161.205978
138.735977
165.223434
129.855133
142.365402
153.317429
137.389359
134.807388
147.060638
157.920624
124.310036
143.380234
163.538635
155.116730
152.629852
133.547150
143.740692
168.726913
119.932709
168.463486
138.582870
146.476318
137.040192
144.037018
148.046829
133.105438
-163.247192
52.434082
28.125879
-0.841164
20.797029
-46.339355
132.975357
155.340225
142.078232
142.886368
144.396210
141.472137
153.244827
156.611023
159.378983
135.075867
136.807648
166.753036
114.131218
129.931778
170.601578
150.542450
163.917175
140.169250
145.710388
165.707153
114.350807
158.773346
146.686371
153.244827
146.852692
168.263794
-167.535645
96.803093
-44.337486
-2.825146
-54.044102
-10.626157
3.746379
-42.408390
-15.940197
-41.006775
24.228743
148.764786
136.207916
163.011749
160.396149
163.605255
159.840515
141.749710
131.352386
124.612778
130.216812
146.280182
145.824554
-39.530018
-5.196105
-3.655216
15.641996
59.538654
-7.560707
-26.527317
5.337333
3.802357
135.821503
164.800766
161.165619
168.257965
145.100204
157.972702
155.360306
150.982849
153.626053
152.815125
148.290665
148.191208
162.143829
131.506897
165.075272
162.378006
158.914703
141.374176
115.737167
153.379578
154.787460
163.312378
-2.739526
-22.605156
13.809483
23.881836
2.934382
-46.486473
-46.699574
-41.903564
15.148022
-51.243279
9.134693
143.579208
142.389664
146.751846
126.471367
134.376404
133.756927
160.445145
160.540863
151.254730
144.156601
126.274696
145.216782
144.409958
151.136185
147.475357
132.879761
132.969894
147.818695
108.205994
-6.839711
-2.788603
-11.142173
-41.873646
-21.447481
-15.539886
126.664375
153.882141
133.610672
-7.465425
-0.829215
-9.289713
-40.300537
125.693398
-3.551319
8.351342
24.469881
24.230183
-24.689102
-39.180122
-23.481398
12.275009
156.753815
144.370895
138.039917
146.005524
134.842453
143.739090
160.196747
163.835007
170.434769
168.204361
138.695801
154.055786
140.912506
125.928452
149.987701
157.379578
174.259659
138.944733
134.668259
131.149155
-18.336359
-21.639568
4.928156
-6.119843
1.799506
-13.349109
-32.531601
34.249390
-48.433743
-46.803093
154.235962
164.260727
22.128231
1.190747
124.490997
147.804672
156.230972
148.249084
-20.624231
-43.301285
18.635807
8.349719
126.224251
138.872299
128.482712
132.054001
171.661102
156.607712
152.250015
117.798012
161.181763
160.250565
159.485779
107.599533
156.052429
158.596649
169.387024
151.044189
142.288773
156.929810
149.775955
130.869461
121.353302
138.698212
141.872620
128.363358
151.345963
167.231384
153.221512
125.621269
153.977722
155.022736
162.792664
139.957336
166.387665
142.215164
155.619537
149.306778
138.179016
-31.222490
6.571159
-0.931042
-24.608191
-3.747425
-20.425362
-14.868546
4.258230
-12.894554
146.980011
156.636017
123.681152
125.277451
149.595963
146.188522
168.663162
169.642746
139.420715
-0.139882
170.584381
158.046799
-170.178482
-67.886780
156.424500
141.181854
138.867661
14.820906
-138.502930
136.892426
152.181290
142.235809
126.800377
131.997833
170.480972
142.959564
140.645355
-50.154163
145.282272
159.074020
146.016663
-0.358820
-20.043131
-33.678768
-7.362845
-43.632195
142.170212
3.138435
-38.910084
-1.052948
-21.212545
-8.587369
9.554338
10.114059
-11.423701
-24.549353
2.341175
11.198391
148.055161
135.545502
169.526703
151.903214
146.283798
157.538406
150.717819
145.102493
-36.151672
-11.523707
-20.338768
-64.819023
6.207725
-44.755821
19.748688
-0.211218
17.450373
-5.970676
-14.411200
-3.255520
30.904634
-37.490437
144.783905
128.938599
131.510101
135.077271
127.372063
154.333633
-2.126148
8.127698
44.639042
-26.752499
-39.130848
7.314802
18.549732
17.835629
142.597137
153.788864
141.946518
154.484009
-178.045853
139.590942
166.121841
147.595352
147.807114
144.071442
143.984344
148.416519
71.401115
2.317733
-42.284420
28.992516
154.764511
160.501419
147.829300
139.909988
120.308434
142.438782
139.173370
140.942581
107.198212
165.815216
158.123306
144.418884
108.170250
138.640793
158.275024
147.619888
153.661606
170.618713
148.566879
147.742126
151.287704
141.337616
157.859604
138.882370
161.363586
152.762329
150.300217
140.627426
165.701813
133.807556
149.458557
149.278687
170.667236
144.793655
169.794113
144.516388
-19.347725
-13.627604
8.320955
-4.755222
27.898727
-17.213776
-45.480488
-37.834354
140.175934
156.730698
128.786331
147.352173
144.038818
152.226257
162.712875
137.578751
150.151627
145.708649
164.728912
153.068726
143.863876
138.842438
141.194443
135.719238
166.659088
173.976593
27.979897
135.254150
135.050522
123.448151
162.590714
124.528481
160.819275
130.149200
107.304817
146.119949
153.561081
163.499435
171.393021
159.265335
143.593185
123.737885
136.975266
114.981949
164.306229
128.647018
136.181488
152.324081
152.026810
153.746887
154.515778
147.026993
137.800079
160.252579
151.027069
134.191803
163.457428
142.297607
153.848495
140.999557
161.098526
176.994431
125.699707
149.745300
14.404008
-40.944267
126.874008
139.707535
37.144089
140.443558
151.780426
151.876251
134.916641
145.931305
171.371231
178.965408
163.081635
148.731842
3.420908
4.281622
18.341070
25.407341
136.873062
157.128143
133.472015
163.301086
157.622330
163.036530
134.706131
127.126427
150.786148
114.248741
145.421188
138.309357
148.208542
147.453690
130.205139
143.234940
130.233673
145.103180
139.159683
151.354202
147.520294
123.017136
147.762085
160.253967
158.625916
168.994232
150.744965
176.713943
147.273422
128.976517
124.782524
153.902237
128.586258
161.074875
116.504280
159.843994
131.764862
170.055756
151.968399
130.325180
153.811340
130.608704
173.372070
131.778442
139.998596
137.249939
112.167992
143.460434
144.322830
128.056488
136.929489
149.243011
-172.420120
103.575516
136.846161
-23.269539
25.995230
149.969467
156.970612
137.643906
165.862595
157.668427
144.565918
143.751770
160.694214
155.253952
148.601440
130.512115
125.748184
118.507561
131.002563
130.247452
121.555954
143.497299
149.360352
145.859055
143.482086
-21.078112
9.481184
5.334579
-32.811321
8.374119
-1.979321
6.352676
-19.996704
8.892670
20.317251
117.632965
132.229828
171.905151
140.818863
142.748428
153.444611
159.884537
159.464340
141.082169
153.662125
-3.503305
-43.747211
148.533386
-37.357876
14.861037
150.660904
157.214035
147.478226
149.619781
114.526543
168.479507
142.146317
142.100159
122.180122
130.822128
130.613388
133.999664
127.896187
-177.738251
125.959663
133.529404
168.218491
144.925629
157.360062
115.649986
-12.406483
-15.634522
-32.630276
138.784409
144.926392
147.617264
145.160660
127.679382
147.016495
139.599777
159.226166
137.370773
148.595184
141.615051
162.353836
159.659653
157.204208
101.178619
139.977921
144.318985
147.189178
154.621841
140.365250
146.949783
-41.612972
2.057854
-39.019665
141.986862
125.796738
123.182663
129.097412
169.506882
144.409592
152.531982
132.866226
-22.585903
-47.399788
41.792934
-20.118982
5.956970
-21.409260
-34.672527
-55.585636
6.986344
124.352074
146.274506
143.404282
168.112686
169.306488
144.815048
128.441833
137.880844
166.646271
152.839157
156.966904
167.790710
149.857880
156.372330
34.708565
6.581119
146.138626
145.893829
176.949234
145.057831
129.586655
105.996468
172.097061
134.139313
128.423218
151.037445
139.281631
130.177963
145.070908
150.430557
163.830414
138.856079
-42.372284
51.126751
5.285796
-21.143755
-21.340961
-11.067544
0.454134
8.064506
44.290569
-35.697510
-44.483967
145.589569
139.043198
168.220795
160.225311
171.780502
132.206161
137.321518
150.695206
175.259506
138.574310
134.216873
128.191940
136.471237
139.039062
145.081711
161.135757
148.328995
141.508591
170.836044
142.418457
146.252426
147.494400
164.494553
153.327042
143.330444
147.080795
144.768921
141.339447
118.916084
156.427353
133.135178
160.926666
165.910019
173.223129
154.664764
140.721771
144.857239
123.375610
34.496750
-40.692890
23.103271
-2.489943
-2.669172
23.623962
-49.088253
-2.020036
123.185791
124.486610
161.191055
125.315414
126.066406
134.553970
152.899078
166.122910
144.731827
155.756393
161.797592
-33.323257
151.130554
142.745010
133.723892
147.326599
2.295331
-28.312939
144.069885
129.013275
-37.772301
46.328976
-23.864925
131.069962
135.871048
133.016235
141.683029
154.651749
150.738892
160.054672
113.334518
167.114822
135.324310
141.926239
125.036591
141.340042
129.388504
116.880455
129.636307
119.397789
38.171234
152.076569
132.892548
159.330658
165.917938
151.962341
135.738205
137.859390
137.895035
163.818375
146.729202
126.739342
138.176178
143.978592
-33.645699
-14.197048
119.590790
127.381302
135.747757
146.601868
135.141464
140.639603
138.262863
137.345779
149.365906
146.691788
155.132263
148.647552
138.510651
138.384048
147.168152
144.206619
158.651031
154.459961
154.150574
139.696518
148.491714
111.187080
144.434021
166.020203
160.505341
154.361710
159.234085
153.490860
116.734673
131.750443
164.759689
137.951614
101.993210
145.933548
135.258255
136.865646
143.720886
17.868025
115.968330
158.639465
142.119354
96.612473
-174.265121
150.841080
170.425568
139.849045
154.167267
-8.595371
9.621140
153.749557
165.463501
141.482147
139.823883
149.267212
153.988251
144.684280
143.827744
133.607544
137.241592
104.391327
138.003311
151.367172
144.442627
135.625473
139.587311
143.515244
128.220184
112.788437
149.045151
133.673325
143.636215
146.711548
149.824066
177.720917
3.804828
146.686493
148.297638
140.559814
166.334442
162.297058
103.747406
148.068665
159.466476
158.754059
145.462357
147.657593
142.177475
161.627838
165.522858
148.567291
151.700378
-39.536236
147.715378
147.725449
151.558578
132.439880
154.276596
139.421616
117.815514
169.475266
130.037262
133.258255
143.015152
161.785767
142.839279
145.842377
161.220535
41.338287
-30.086267
-2.925898
12.347340
-26.029850
171.170914
125.983246
102.464783
125.234459
137.497849
129.649460
151.111099
146.899628
148.118988
149.257019
136.421707
-46.775322
146.181885
118.508308
146.019836
150.519882
140.427261
132.958740
136.250687
156.306152
136.706985
-173.274521
110.057381
133.308258
130.705963
156.336731
169.897034
128.082993
137.571426
148.775162
154.709091
165.340149
154.326523
151.878448
143.676727
154.473282
26.702406
26.498154
9.332793
22.314514
7.870456
13.154256
7.428246
-33.284527
-32.345451
-2.053284
-12.109959
42.020412
-23.889519
8.211189
24.236980
139.694672
133.686752
156.068039
151.320114
132.271118
111.060089
136.268936
144.930176
126.538864
158.780777
162.041718
139.178131
143.561630
116.459091
138.187363
168.367233
150.213989
163.229660
-13.158292
-28.374002
18.656025
27.617197
19.432907
5.295980
26.748949
20.789787
16.792542
13.264297
-27.557981
3.056398
-28.311102
-35.931427
128.955811
143.535782
113.264053
134.908508
145.408524
132.393295
145.224915
160.637543
140.829620
5.801910
12.490623
1.187786
-21.908733
15.279643
18.242804
-31.080135
163.743866
154.884018
135.620377
159.876190
135.830414
167.773331
130.184464
132.790314
-179.603851
155.313278
137.891617
152.785904
159.768173
154.219925
8.833066
12.063951
-1.895065
-0.948326
6.183042
15.388869
132.460876
153.550369
142.509766
122.656158
152.400558
161.049561
146.822510
141.532959
155.178223
140.173279
121.095642
146.955734
142.863495
157.956879
157.650101
125.578621
149.624649
127.893646
155.226303
136.551727
135.550964
130.405457
134.743698
148.870834
165.588516
149.487213
136.316193
155.322510
7.662856
-12.354859
143.950623
93.504448
169.930786
141.278687
118.396622
8.071634
8.831820
-48.642616
6.441137
13.775404
-39.683857
17.630262
11.100620
-53.099903
141.003601
146.311493
141.575272
148.130325
145.580597
153.372406
147.628113
132.925018
156.863419
144.802933
142.859009
157.614487
130.724228
-25.561607
147.852386
153.729965
-3.699835
-39.498478
-60.290745
1.940780
129.486282
134.223862
150.045258
128.290558
-26.192738
15.331523
2.105242
-34.388691
13.059045
-32.835907
-24.245256
-49.582653
5.565670
-25.284996
25.716799
-3.208881
37.895897
0.652821
-29.594000
10.705941
-12.543977
11.629676
-35.931202
19.414700
127.062714
144.480209
-44.361347
16.764847
145.674164
138.369476
167.101120
144.173080
159.213013
145.207840
148.009018
20.802040
121.861908
150.203369
139.243103
143.308060
122.703163
157.360397
148.660156
151.554779
-15.000227
4.535787
1.743721
-0.310904
136.783737
137.368134
145.902679
167.730972
154.223557
102.262253
153.196182
165.783218
150.095627
132.936905
160.168686
153.358261
162.669876
122.318214
145.324036
145.567078
146.781082
139.235046
156.157791
160.276688
150.187469
145.235764
149.477478
139.956818
132.316910
132.260254
133.551453
134.493195
130.009583
106.833626
27.225178
-25.280958
137.849426
125.899612
138.512024
150.623444
155.711563
153.355545
164.332321
153.851044
141.129349
165.271454
144.169373
142.550964
136.526871
138.437088
132.635559
143.958298
158.696289
116.058884
141.172562
153.472351
160.455704
117.324844
122.600250
146.492065
151.176086
139.582779
154.719025
-175.489883
119.683022
125.360878
139.290115
151.122803
145.571869
143.975601
150.595520
121.464417
-1.203172
-8.570474
-44.371250
-39.658821
-2.496302
38.590824
0.451975
136.262299
153.089783
140.100327
148.062195
144.178574
109.919594
153.994370
135.763702
123.744774
147.083984
154.342438
150.418762
138.122971
150.489166
134.826385
140.833267
116.853477
149.949402
162.330582
160.199249
147.537979
21.855589
9.242672
-47.332401
-42.282265
-26.331285
23.277992
3.245883
165.906052
148.439331
134.119461
124.340393
171.130539
159.424286
172.481262
119.889687
155.358337
140.745438
175.941589
137.188660
122.501198
150.053024
130.764999
140.628799
152.532089
169.470322
150.485779
143.091888
-26.669914
12.884404
-42.206509
31.358902
143.345367
117.697159
143.053818
137.325775
121.947929
166.043579
-17.231827
-26.551907
-42.520744
148.619247
140.687973
169.515717
126.501671
-89.535599
2.054618
-18.805552
133.447495
150.185745
144.996414
162.000504
142.217453
163.784607
171.003250
130.022232
148.235611
158.679916
170.921707
-3.211869
146.149399
35.717842
49.495853
137.410141
156.348419
142.158386
151.816956
138.836914
146.850510
149.116882
129.563873
138.620987
137.676758
175.096863
144.535004
147.191864
158.633621
152.567856
152.555511
-6.659587
-18.346733
146.266861
141.703552
150.646729
139.999649
19.624157
153.679810
173.711121
152.740585
149.770706
-39.750751
-18.866152
-18.525585
0.339773
-5.153470
-3.512291
158.888382
146.935638
143.692657
155.057800
176.455460
144.783524
154.086197
128.169220
146.050552
159.941360
152.964890
140.989105
126.445526
156.541641
165.609344
143.070038
136.597839
156.596115
141.147675
145.443817
175.097946
158.924072
142.018494
147.583054
130.871643
137.996841
126.937828
144.077744
161.876022
129.540298
139.250519
159.368942
155.710464
150.860031
174.802002
123.414215
159.910645
164.383041
148.864502
107.507439
155.102097
-28.259970
27.956011
-8.584556
-39.861698
-7.194265
-2.216643
148.020462
155.291428
150.706146
134.305817
146.435532
150.234589
130.514633
139.522049
164.147995
160.904190
169.360107
-30.713690
-47.860870
16.652454
-3.755462
-9.321605
149.004425
-178.956375
140.255478
-15.992986
70.566063
-7.490014
175.070251
100.152458
156.930008
162.991852
152.330490
155.637405
145.332901
142.553757
148.798340
143.705383
142.413788
155.576202
171.206299
155.670929
135.433685
161.472031
128.440521
126.869553
142.152023
144.740570
118.971428
160.161484
9.037463
29.009640
-19.675829
-24.957449
-38.521591
-5.794237
146.691910
151.800919
148.152542
136.004532
162.837906
5.506197
-7.657193
-7.433078
2.898000
5.283052
9.613557
97.517174
164.566360
158.410385
157.835480
125.748283
123.103470
147.784271
167.238358
156.219498
129.528687
174.307312
133.298874
2.213109
156.348099
153.126678
-69.696266
-8.506900
26.239485
-45.194473
-0.039565
-4.794280
11.224843
135.111053
133.859238
136.224442
135.279297
133.537613
146.717224
163.977798
163.472672
138.536072
142.336594
141.868851
163.572449
152.229416
133.489548
130.021164
155.822693
140.126343
144.709274
130.439789
170.623474
147.747787
-55.276699
120.702278
155.071381
155.424255
175.602203
166.102127
132.009476
118.706848
169.193176
144.381180
4.555953
153.756012
161.293549
170.756165
143.499344
145.790070
123.350273
132.162354
128.477982
147.556885
146.811951
136.124283
159.623825
149.969833
134.248871
126.936981
136.528320
134.239883
161.673630
157.510513
143.606369
142.326736
131.813522
141.710159
146.542557
151.193466
156.783081
138.063416
150.089066
23.716936
-172.941986
-145.610977
-165.640320
149.099808
174.152222
-147.857040
-148.493469
66.846558
117.590195
-178.614624
-159.277847
159.788406
-168.302811
-137.093384
131.604538
-132.768387
-140.133102
-138.726547
-148.546463
-159.741974
-171.866653
25.067739
154.666504
157.954880
167.795181
144.984146
162.224518
147.599396
156.091400
-144.201324
128.862167
150.762253
154.591370
154.996948
139.623260
145.419189
143.828339
178.353943
-6.186275
19.705091
-48.471825
6.021546
124.560745
139.789612
149.646408
150.258835
145.899750
147.741608
128.067734
148.209305
148.005280
144.440369
130.143814
129.423264
151.499298
175.389969
148.435898
156.047440
142.687241
168.415497
100.181953
143.274460
146.665482
141.992188
-34.272945
2.341760
66.557434
137.168793
141.884003
148.544846
137.675903
129.597687
133.267700
144.788025
160.780243
145.018417
150.834686
154.646393
156.886337
136.645844
17.103586
-15.696305
162.530930
147.025589
154.786789
156.571320
164.962891
161.332413
23.804924
33.788826
142.029602
144.735626
145.940140
127.756363
120.330101
148.632034
40.826340
-154.751923
167.604782
140.345154
166.444244
137.736938
-41.791512
31.367641
146.528336
126.691505
153.862350
162.395996
166.235214
119.918388
135.825195
159.977249
149.244522
137.531891
155.218063
149.629868
143.645401
160.350708
136.298370
137.047485
129.955780
137.568100
127.580086
134.601044
159.997009
142.149948
142.331085
150.684219
139.670364
148.307251
149.184540
106.387360
142.761978
148.375214
15.177151
-5.320382
4.333320
-29.197704
132.706879
136.688919
142.685532
140.252029
145.887039
156.829117
147.910263
139.947540
112.599762
146.089249
149.238785
127.017494
140.011108
161.256165
149.602890
148.425064
147.050797
142.857956
-0.138476
1.550281
2.802677
15.847418
148.251556
152.790024
147.184265
158.592087
125.010773
146.882095
149.489044
122.674644
140.861771
152.135132
143.481537
143.889359
143.342087
129.988770
120.209259
155.365036
168.757812
147.621384
165.279877
139.985367
108.774597
124.454826
133.064911
154.459183
136.191589
166.417877
-24.330965
-11.953072
-33.760540
5.088927
-51.446331
-3.760256
14.310700
-3.015712
61.049892
147.604095
125.520508
133.071045
144.041122
129.969940
-8.806382
11.976382
-21.628517
138.873322
142.608871
137.592453
161.854050
163.399170
111.271759
-151.682495
152.398193
133.212387
157.515762
161.975311
153.050034
173.836288
156.384125
109.105469
136.307785
129.175095
150.100632
150.057785
153.398529
-4.824991
-33.472271
37.010326
16.245394
-15.269234
-4.629185
-1.158090
-34.588608
-21.387478
151.887512
-173.145386
141.706421
161.534866
-179.980194
149.287643
162.485931
147.693237
139.489059
165.859940
32.114117
51.907261
29.717066
28.188631
-133.898865
155.541748
-149.283646
171.009476
173.198349
-143.656693
-166.547241
12.172812
39.793533
19.536274
-146.079941
159.254089
-149.445999
152.536148
-137.650574
157.676926
-168.558945
152.188232
151.475784
118.802612
162.435577
153.124313
158.219391
124.092781
-36.743652
-6.538640
151.061920
151.000229
157.616867
170.197876
-16.031935
147.203888
118.154900
139.941864
145.039841
155.601578
147.328613
147.335861
138.014099
150.081268
120.463135
142.027786
127.374634
142.719910
145.875519
142.300262
148.003799
161.328217
126.853561
127.341522
152.805206
149.524948
140.404465
128.402390
155.629471
142.630905
137.950394
172.416275
139.755524
150.990768
138.176910
142.334229
140.939972
158.537125
164.759171
149.857681
126.285011
173.616898
174.781418
138.669235
170.476440
147.452438
126.096268
153.712708
145.876266
137.788452
120.685013
112.945335
159.316315
133.802216
140.404053
151.212372
132.950577
131.463821
107.859375
176.533432
133.938202
148.353043
136.772263
136.961655
-63.650723
129.789948
154.921753
139.455948
121.757294
151.324768
147.575562
117.729439
134.933609
147.158173
153.297012
136.634003
126.260414
136.963547
142.359253
167.486572
148.374496
153.284897
141.661346
141.752808
159.324829
125.915909
152.974594
133.862061
92.740921
154.382645
135.637405
2.404199
-38.944267
12.384751
-24.386475
8.810129
143.577118
158.186600
152.564926
125.535431
-32.891891
17.323366
-4.412552
25.728199
-2.524449
-46.906914
14.759380
-39.373531
11.734264
130.413177
-0.055953
6.924754
-1.955847
-22.683168
-40.702461
-16.935513
5.147650
142.449051
131.591156
143.220016
117.745148
125.374878
133.649200
176.566223
142.386505
160.609039
151.788864
129.304871
126.856155
141.468704
159.564163
141.290527
173.369003
151.217896
149.055069
23.650528
-48.105309
-30.992989
150.645203
132.425140
133.479095
141.695175
147.466339
107.045547
143.501297
156.938354
156.864029
5.452549
-41.893566
7.869433
154.993408
-146.017685
-172.616302
148.227722
-176.728989
-4.568189
-44.351170
11.611382
158.879730
138.388702
158.889389
130.729462
145.026154
139.953491
113.029869
139.277359
-176.835220
167.849960
109.716171
82.296570
141.210327
154.951523
120.783859
147.646530
163.926682
32.994469
157.708069
139.480316
138.271896
136.194885
131.049698
-21.792053
3.303990
-44.914566
-44.567486
15.533028
-19.857313
-22.503670
-23.289389
-42.784901
-27.445339
9.242076
4.679813
172.236801
137.033142
146.282471
151.315613
168.051331
154.408554
139.786346
-166.794754
145.230515
147.936020
121.273415
150.947021
150.845657
154.940948
155.146500
-32.401070
-7.690772
-14.457698
31.509386
0.892629
22.388449
2.768313
6.247518
152.632599
137.758530
138.881561
150.743179
158.406250
131.077148
140.183838
165.580688
145.341949
146.209610
128.099838
156.170395
26.344324
-168.997757
-132.013809
157.649490
169.275635
-157.743546
149.053452
153.540588
144.908279
148.822174
159.970230
144.782928
141.476913
158.675461
137.575287
154.982742
155.049271
140.908432
132.436752
24.971292
-12.973725
-41.341587
-28.588717
2.280617
-45.810799
7.710397
-70.253159
-13.037552
-39.386040
147.281647
143.002548
158.429733
144.207703
112.144943
114.004036
132.761459
172.061615
25.009432
16.843166
114.987747
149.528336
166.243881
167.064957
150.311371
126.959496
146.610809
157.790878
152.946503
81.848984
132.802643
102.117538
-15.785810
115.691170
122.335609
118.245186
151.304031
4.802609
117.590645
131.361465
154.913284
161.949371
151.700897
174.234619
151.082581
174.617432
143.237671
160.020996
104.034416
159.717682
172.459366
174.433899
139.279434
149.726700
-153.741837
140.564651
173.618500
98.745514
145.567139
153.054764
146.929581
106.212669
135.635559
134.882629
168.468201
137.481735
141.954224
150.812073
159.686615
153.491287
152.147369
176.919922
147.910767
126.669762
144.433426
137.939362
127.997314
115.779266
152.721542
164.091766
144.004745
132.585587
-4.073426
-55.309792
7.531686
19.072031
165.490250
148.700211
177.138962
2.072921
-3.737064
-49.962933
24.487576
-3.691145
11.764553
-26.495131
2.776080
20.670731
-29.417992
12.051379
128.297440
147.468918
144.273285
150.260742
154.734573
158.914703
151.993011
138.028625
112.352470
138.849945
162.613541
115.935791
148.918869
8.011434
-27.807123
146.197067
153.300491
145.650192
123.288879
169.394836
149.767029
139.540421
155.403275
145.098892
168.839172
149.746429
133.271744
89.793907
122.134743
137.300568
164.379501
146.856598
93.930618
168.418243
145.654160
138.248978
142.257828
141.107635
149.416779
152.545700
144.779831
116.427139
132.610931
-46.525433
25.197920
-42.851803
-33.857933
-138.786209
-126.555382
164.303696
-7.508487
60.726757
123.808540
141.568268
151.605865
132.154144
155.587280
150.601852
140.075424
157.874130
137.973022
135.356339
143.593460
140.731125
144.279678
142.899323
-4.755098
164.300903
126.818481
126.580200
118.924545
134.300613
153.381805
162.891998
155.340759
126.379158
146.180588
141.465637
138.765045
153.905853
-19.638824
113.925934
148.620331
156.350601
149.546539
152.677948
133.044189
139.018478
140.839569
-4.951317
11.944495
23.914545
137.710556
136.225784
173.144547
162.374191
146.490555
152.656998
139.682907
94.425560
136.875641
129.321014
149.635040
35.324284
-24.421801
-27.123293
2.132674
115.940681
136.861465
140.944550
149.221939
141.421173
132.699417
146.630554
140.742981
172.334915
-83.434570
118.461250
154.447968
140.544067
144.605576
142.435364
169.433960
143.148056
169.970428
143.289276
115.046631
150.861328
129.564987
150.204071
153.821716
152.376389
141.488632
147.440033
106.376923
153.608795
167.316910
141.393539
149.444962
171.045013
166.007416
149.015732
118.915665
145.695892
159.711807
-176.092285
145.076416
116.937721
128.683823
156.606171
-39.868336
10.617969
-50.707630
137.632217
153.405899
178.073380
134.431610
134.283752
133.691422
132.403564
160.277588
121.367561
-41.716537
0.492578
-32.936520
16.885651
41.554436
151.281311
141.230438
161.917511
145.486908
162.481125
123.200623
142.516815
158.908707
144.932159
158.851868
137.677948
139.749084
143.596207
139.045425
147.962799
158.327469
145.766663
158.175873
149.354385
64.745193
8.906908
29.156149
17.938126
41.182034
27.074667
62.814335
147.909622
173.124390
-164.534744
149.894363
112.103699
141.843491
177.968170
147.079010
-171.812134
144.245483
-174.598907
139.201843
147.421021
148.891632
140.087631
139.775330
137.650421
164.463776
145.578461
166.007126
167.986526
128.163193
137.048981
145.151459
119.995354
145.905182
145.510391
165.377945
137.723724
146.150726
158.103851
141.221207
160.149734
153.019531
135.073090
154.274017
145.835327
147.411240
111.519699
112.979156
158.567139
134.837158
157.124222
141.090103
115.186691
10.584034
-44.702812
22.381615
71.626129
120.133461
139.693008
139.250092
131.764450
131.373795
147.379745
136.292786
149.638977
-10.814905
-3.068799
-1.238436
-36.691196
-48.628670
25.330980
160.924332
149.669464
152.588531
153.610611
126.030647
144.980606
153.263046
134.240540
125.878563
156.312302
136.137878
162.267715
141.569199
26.310160
-150.825272
-153.120773
-144.141937
-168.175461
170.023682
-157.244614
45.549683
30.855709
18.168957
151.188477
136.620255
158.138016
150.647629
174.881119
162.326141
164.484024
98.408173
-40.716690
-33.188194
-1.828741
19.785091
122.728333
143.804688
129.978668
135.481812
148.252472
137.612991
-179.623093
122.389030
149.683899
132.670944
134.292953
-156.742294
159.949509
149.063736
149.482330
134.568695
164.019318
154.846771
155.581879
130.015213
170.980347
152.094162
147.977295
133.467575
173.159042
143.564835
160.868851
132.782455
107.953697
45.655869
147.344681
149.833115
163.059189
138.641403
113.522430
154.894119
165.889755
148.502335
134.914612
147.013367
122.956841
135.464493
124.753670
152.973389
151.882309
142.447281
169.656204
142.725174
151.097275
138.782089
149.216385
132.871429
-24.317368
-42.895187
0.167859
10.763659
0.908275
3.180754
-3.445487
165.642044
137.306061
142.597015
117.837257
133.574066
158.865082
134.214554
131.923477
143.422745
161.663681
132.277527
140.324997
157.283676
137.218323
158.201233
135.985992
109.545013
112.005821
141.595093
163.832214
-177.002258
158.123413
120.625450
147.845123
105.132729
151.542221
-176.287735
109.314835
160.550858
145.846390
149.632050
162.400269
157.134888
131.235367
128.466644
146.623413
126.767403
1.018564
-8.443083
-0.546797
154.152908
9.628779
-17.121563
-2.982225
-35.779366
-49.704449
-16.419277
148.931335
133.391068
139.647095
134.503357
150.766464
162.618942
142.607040
122.030952
154.899948
167.782898
157.569595
133.688339
120.068367
149.455948
123.239334
155.724548
161.713715
167.116501
-38.691868
-35.952271
-5.251916
138.662231
137.426437
138.182922
115.285774
159.557037
159.116638
148.513199
136.103958
143.215164
140.395157
111.980400
138.156250
132.853821
140.550919
145.577255
171.101700
138.859390
126.527992
148.985992
159.170273
123.730759
131.015930
141.077698
138.539230
-20.823166
6.799562
16.073456
14.228747
-30.430044
-31.541805
-6.409154
162.210434
155.168289
177.915100
155.720108
134.763062
142.563538
151.454605
137.071350
121.335434
158.823944
150.297546
-25.061743
4.103794
-3.551871
22.152071
14.965406
-19.117880
-40.756531
0.279065
140.430786
-1.054248
140.358383
140.333054
152.855637
160.750092
141.133072
123.153389
133.753098
146.190491
139.337051
144.259277
177.138824
153.195953
164.906509
121.990669
145.145416
166.527130
154.983017
135.375885
146.703888
138.913818
139.779022
141.988129
157.391815
157.808701
129.634460
140.104141
176.302643
5.191011
-4.528353
-34.485001
148.946091
151.880341
144.039871
131.925049
-36.128265
1.297544
4.280753
118.314796
149.111542
161.389099
137.831757
170.030930
137.261307
145.768570
132.766556
158.220795
145.702988
131.133011
165.302979
149.238373
163.573425
124.380524
118.321953
109.175819
144.166840
155.412399
162.072327
123.519890
173.628143
138.142639
139.220276
145.348694
154.170059
144.651642
127.525528
148.724243
146.664261
132.453964
147.371841
152.531418
143.114227
152.208237
118.618889
19.304321
-43.461308
5.080836
-42.502254
148.723679
145.162521
150.043991
133.102112
160.502869
150.379471
155.374466
170.807098
144.585892
137.037933
145.724380
153.951996
125.607239
136.413101
131.933670
143.146500
132.778687
153.102844
132.013672
140.763245
161.829956
138.940094
126.677818
122.480026
125.702003
158.455994
135.992203
157.226746
162.283539
150.490250
158.280746
155.842743
159.972672
158.973892
124.721092
150.227310
135.961151
113.743088
144.165970
146.651520
134.543777
144.147903
124.002090
160.653809
124.703728
142.181366
147.823318
149.566132
158.688065
143.357330
147.608902
169.620636
142.251068
144.826797
135.936554
127.781013
166.569656
160.930008
159.714203
156.979355
159.335388
144.354050
139.676132
122.801506
141.649750
168.307861
25.534201
-2.354264
13.545380
-1.698926
16.730585
-21.412691
-29.802044
167.961853
146.247696
129.488892
140.782196
151.199417
158.096024
153.196320
133.797638
156.059601
123.099838
159.424332
103.624794
152.228043
142.509125
152.085617
142.655106
138.271255
175.306976
146.544708
162.932571
113.675148
151.669144
121.508812
158.168839
157.252197
-18.621363
145.045715
121.802757
152.869125
155.632797
149.776123
156.226181
164.643692
166.219910
140.859756
135.168610
140.237747
178.329163
150.043945
148.592102
129.196213
136.953598
156.830551
169.832275
162.094238
130.338303
145.876053
150.917877
143.198425
136.475204
145.225052
149.054474
147.424927
152.811600
136.418884
140.618973
160.292526
157.632065
145.827240
178.553818
-132.257050
-149.534241
-175.401031
-154.089645
19.038076
12.309897
147.552261
152.326401
144.751755
147.628372
150.701279
117.067795
144.226852
145.591873
149.610535
146.095398
121.908760
138.196396
132.342896
139.678375
152.005463
-40.784523
136.181915
163.799881
-3.559745
-1.876280
-13.676064
7.197237
7.591092
155.015015
169.124680
142.536865
141.435730
152.109695
138.506989
133.034424
143.176285
144.016037
151.805023
157.215393
139.975082
153.759796
163.734070
2.540217
32.504520
117.843826
149.658066
13.417627
165.963104
118.123444
57.501419
-22.388422
154.728714
148.693619
133.007141
159.304245
121.966248
174.752960
135.652115
152.802292
147.376877
56.476677
144.375427
143.576645
154.666000
135.319244
158.811157
137.963257
122.067604
166.613007
123.817650
150.690735
148.016418
141.117462
166.735992
144.185608
136.577042
140.980240
152.879944
129.810989
147.125504
140.151718
105.430229
149.735748
140.303436
151.043350
147.730392
130.666748
115.693359
152.823517
156.866440
142.898361
147.031235
141.012833
139.932648
107.706543
176.019196
135.107803
172.170593
140.199112
143.382095
148.587067
145.151993
151.049866
175.304047
136.124176
162.696884
129.890564
149.635345
140.967636
136.741806
129.064621
46.218636
161.072708
144.902267
135.275681
164.795715
119.099174
142.547028
170.978836
155.032822
130.364456
141.288589
133.532089
111.764885
-147.978409
-145.889313
121.503578
0.523019
-25.195498
-44.508450
33.157280
5.478616
-3.240330
-43.380386
-6.780121
1.501678
-49.228134
-2.111925
-25.848946
168.724960
144.332687
167.983276
134.343872
156.136612
140.199783
141.713165
154.269699
-5.970676
141.936676
157.044586
160.740662
120.589691
142.618362
138.778915
163.970764
130.747742
147.148849
166.481308
145.996918
144.838135
148.529465
168.564606
137.243484
158.550919
152.418289
130.167480
140.433258
144.389801
135.374344
140.349731
131.291885
149.071060
138.407928
110.186310
161.219635
135.910294
151.929733
152.328247
142.797867
135.869949
141.506378
141.421677
158.800110
144.406189
146.515518
145.917496
119.677299
162.769958
132.181122
137.774200
147.116058
144.532135
162.720810
169.637619
118.423218
174.270309
118.982925
125.128105
147.921829
140.490829
135.327957
158.228821
143.720505
160.664688
121.144516
141.523560
145.234634
150.326859
138.842819
140.137604
139.629120
160.249268
147.992111
149.892838
-36.147602
155.800720
123.189613
165.081955
156.568695
147.585327
173.473267
168.896103
160.631195
146.827423
126.513359
128.354416
144.305893
-93.468979
0.182384
-5.344891
-8.960281
-43.246799
6.268259
20.351107
-27.424770
-45.623508
-36.152966
5.208835
-19.129293
6.466962
-25.171331
-39.262894
5.319240
-4.480083
-2.450643
5.195199
-3.830730
24.143194
-25.977732
138.187820
138.596268
146.664200
120.362816
142.462418
136.870056
133.293335
102.833260
135.193680
153.268814
137.140274
132.863876
133.763580
4.178186
8.097255
-19.368134
-38.192226
-9.514815
143.624771
128.712448
129.823318
146.009216
138.987946
148.340912
128.929291
124.799339
151.585617
175.150009
144.498840
141.926407
129.331024
152.551804
138.992569
154.548203
161.622116
123.940193
160.065857
135.442566
113.184654
102.708733
117.458481
25.939259
-155.763489
-154.902710
170.876083
-154.869797
-168.115875
-138.826477
-179.698013
-176.905838
153.232315
-153.971069
141.875183
-0.701929
122.839500
142.991730
149.501343
161.842880
154.910568
130.721024
135.439331
140.215714
160.969925
159.554123
130.540070
140.761185
157.042084
147.353516
115.120033
125.274994
153.291412
-32.684853
-7.680634
20.537817
-21.619946
131.862991
132.853378
156.776581
123.160042
134.278107
120.028687
144.342789
-142.882431
-138.446045
-152.881927
-160.841400
-162.371719
-155.195465
5.775296
21.888388
-156.235016
77.128548
37.781628
-156.927856
-167.591385
132.958389
126.961777
148.359756
141.078201
148.260040
-47.063648
-20.681688
143.544754
124.671753
152.222702
160.284256
145.519760
140.690475
145.787720
117.308235
179.086136
127.236526
142.626404
168.297256
105.699181
127.683220
128.263458
138.486252
147.345642
41.947430
141.171417
154.776703
145.227951
144.170471
146.628220
166.245636
133.284958
148.093658
148.155624
-0.373777
-2.829992
129.927109
151.615417
145.245453
157.648849
150.299988
137.085983
83.000702
141.662888
160.338135
140.948044
165.451172
121.532333
126.794037
152.606003
158.975861
138.334824
123.284973
138.876343
142.690186
143.036469
151.079788
145.414764
158.315918
135.127563
147.778687
137.846985
144.481873
140.031479
142.767303
153.649963
156.149109
148.089355
151.579178
150.111465
166.945709
125.765976
159.787842
141.514786
122.049843
-177.476013
140.398956
-125.433716
-162.254089
-159.349091
120.544525
-163.093796
-140.758316
159.265305
48.942780
150.354324
139.416550
-10.373879
-17.720907
4.275900
-43.672829
-25.298115
12.583054
136.294922
142.373154
130.084427
141.487976
153.049255
-22.585369
-43.801994
137.239716
138.318649
152.010361
136.930481
124.536346
150.077713
154.339981
145.614273
162.244415
136.741943
163.315506
129.498932
124.238678
149.428192
141.162537
137.534012
149.203690
29.532278
139.509628
119.581718
131.070648
119.856041
146.424301
129.380417
127.775017
18.077305
30.596241
-116.748581
-174.194839
179.643906
168.551239
-170.001968
142.045013
127.723000
158.648163
122.648933
135.316254
153.187866
141.813309
130.955093
131.343109
147.538132
147.281631
151.886902
136.200546
151.450943
140.699219
137.309448
156.308609
157.545212
148.550842
-29.071978
-0.863887
-1.780702
-18.439415
-39.099014
-7.607412
138.329315
166.091614
139.186005
129.172562
138.880844
110.216042
137.697037
133.368164
174.026978
139.175858
139.305939
163.446243
160.361557
-45.345867
30.574722
152.433792
10.479815
-12.944304
-52.200832
151.743469
146.938446
151.964905
101.631653
3.128376
8.174787
-6.618765
148.986923
129.168533
149.352814
136.395096
131.720749
163.679581
147.811676
149.839050
135.604080
154.712891
145.991013
177.095581
170.383942
112.938179
125.608116
134.391937
154.457626
17.449610
-31.100367
14.561497
-39.753197
12.361720
-30.061836
135.514465
114.057487
131.315018
135.719833
157.948349
177.926880
169.492416
113.815689
148.784546
145.902878
102.819534
162.903809
140.316116
148.861786
150.722931
147.881592
151.579132
161.014984
149.319885
170.250397
144.869629
148.011292
164.142639
124.339951
179.436630
129.208603
127.858719
146.043533
147.197128
10.796817
-19.109295
-5.711240
-24.445339
17.579643
-47.574268
-15.672189
-13.607863
129.302979
-36.119694
4.352127
4.780203
-23.620247
-41.743927
-13.264967
18.123978
-27.227053
-38.528133
8.687855
9.789443
-9.642327
-5.962134
7.468027
-8.303782
35.296982
0.774555
-24.361996
-36.016739
139.313614
105.255371
144.104904
147.108261
170.963242
144.220810
148.411560
144.952347
158.682449
139.818146
138.697693
133.030487
142.598190
13.442125
-47.077644
22.900215
-6.507767
-4.686548
-10.190145
-2.978087
17.000109
-41.016212
-56.711308
168.798340
149.729309
147.472488
117.374649
147.314819
147.386307
133.540771
150.047134
127.705460
152.231308
115.185532
126.428490
147.849854
145.151306
129.746613
143.639908
131.818649
136.803131
147.010208
172.085968
141.631210
153.964066
161.089737
107.770569
138.921799
149.095444
131.080292
149.683472
143.566559
157.783829
148.660004
159.458878
164.827393
174.893158
139.074112
152.319031
143.159988
136.178925
158.266037
118.597893
154.498260
129.730408
133.969925
146.493820
152.878250
-141.097961
173.870331
148.344238
140.753433
-164.932587
-147.200577
109.697151
145.243759
125.942490
142.669006
161.258774
125.346420
154.232956
113.507195
145.418762
155.891785
153.231461
141.019653
161.608109
61.467449
15.014536
145.925568
157.269775
150.466003
149.894730
130.160919
147.086945
151.397171
-119.018867
-34.877415
3.677860
-15.523141
-39.708294
10.230777
6.684131
-69.647301
37.059589
-47.262146
11.861259
149.274933
142.220139
159.704651
78.934006
140.058716
138.753830
-178.022049
149.789612
164.922653
132.138916
142.888657
141.326736
139.441940
164.339935
166.232513
161.137054
142.134933
173.481689
179.574783
135.780731
153.739609
179.388016
145.328461
143.545212
129.066193
142.284531
-4.593631
11.866193
-52.796906
7.064136
58.039845
-23.124525
-29.335098
15.537223
138.289276
119.027786
163.426041
166.027832
128.829025
141.348267
160.755966
160.661743
54.467484
2.703853
118.283218
152.112793
141.606430
161.138565
145.105789
114.537552
126.821159
149.842697
135.146225
156.980530
153.674911
143.243530
145.304901
122.276497
152.777145
154.489182
148.979126
146.336472
146.391983
131.889984
149.871002
151.302124
142.763535
145.736496
142.470901
155.409775
140.998352
125.032196
114.125854
14.057057
-9.174253
-15.370597
3.209491
117.407257
147.655869
152.950150
142.500320
156.236893
138.836395
163.572678
107.539940
163.542938
120.862976
162.996460
98.830818
146.763046
148.428406
135.740662
127.254097
147.568802
162.707520
133.015747
159.923203
136.231796
154.227707
121.616112
142.200180
161.207489
157.859406
140.527496
146.926407
147.786880
141.171295
159.364212
172.518631
159.769333
148.642334
149.914398
135.056625
143.155594
136.723053
155.985748
113.594635
162.624252
170.151627
145.791901
157.339966
12.358786
18.663944
133.872360
144.777100
154.707489
163.862534
-28.767021
3.458306
144.657532
148.397995
139.454758
18.640337
-23.365419
-55.518280
-51.681561
14.528057
-26.510612
4.961753
-41.830360
-13.649258
51.300941
6.484252
-16.630262
-26.737108
34.491268
148.315659
159.265366
119.856041
174.674271
125.413696
-79.373154
157.097458
149.343903
139.144943
157.741074
130.909576
143.837402
156.111984
162.195129
143.753952
127.562012
146.145035
154.524399
150.496765
127.242783
137.490356
141.913177
158.575562
116.435509
34.706715
-156.807175
35.717297
-138.658905
129.048050
-163.908722
-168.076355
154.445450
129.413193
168.452271
28.666681
176.101456
170.701096
133.014175
25.168602
-29.218103
1.662834
27.777344
-42.061882
-23.700884
-15.936840
-4.827792
158.279922
146.077789
137.529465
139.271103
157.337082
141.191467
119.572594
150.867218
140.583923
155.239426
140.859344
150.781616
145.337921
136.819260
119.909103
148.179901
153.545700
159.886780
164.560974
148.427048
155.923630
141.339737
151.656204
127.686035
173.777573
152.158600
134.832443
139.340790
153.577713
169.903366
129.613678
146.700470
151.195999
129.052872
151.788132
157.162186
146.932251
156.254440
119.132469
146.097900
139.332703
147.185699
157.601608
146.832184
136.511353
136.113785
146.543716
155.938889
149.041702
165.638412
130.175476
157.666809
153.751022
149.498062
133.780121
147.833511
71.587265
141.869598
139.010513
144.483643
133.583221
154.108170
175.693192
-48.926556
-40.998093
5.853806
11.239816
-20.475632
-16.263428
-37.145306
138.670120
129.256180
138.730713
156.207108
117.430305
130.640121
142.325134
144.113876
159.284729
142.284424
152.369293
101.295479
148.098877
152.791626
163.221954
145.650848
136.572556
144.297333
151.665848
118.794662
134.369522
147.716370
110.125641
135.121384
141.292374
-42.222019
-23.521990
14.761700
6.528946
-40.376839
142.352249
145.683487
137.441452
164.997696
157.350021
65.706345
142.762619
166.705460
157.775818
157.569626
142.215393
140.098755
148.994110
-1.920710
-16.300495
144.563385
137.103027
144.116272
163.978760
176.910278
-174.253281
149.290817
162.086990
132.619431
132.845734
154.632553
147.231171
147.396973
143.760117
157.967819
122.178497
145.851120
155.819214
121.916641
138.119202
147.371277
126.292885
113.772095
145.517853
154.821045
157.095184
153.604446
-14.445477
-47.622932
11.207355
-16.731331
-34.826180
2.283362
161.854019
151.815414
162.578049
147.008057
166.059067
131.148270
-37.422298
149.564545
-50.768375
-8.023187
-36.999092
-10.257507
2.876575
-22.077902
23.780518
-42.341366
-28.153172
148.094528
144.997879
156.520844
139.045975
150.951782
141.841080
147.963348
101.583801
149.503006
154.351929
150.137589
140.543747
152.102463
144.091171
144.906937
157.966385
161.704758
129.105545
152.352875
131.697510
141.521454
150.449524
130.560104
121.082062
132.607590
135.705627
119.475861
-11.852633
154.056076
145.780884
143.753525
132.434052
149.714951
129.474411
146.543015
130.287918
134.145889
148.848068
128.891006
127.315460
128.307480
123.280853
141.094345
149.203781
167.814407
22.055614
-17.390827
5.403306
3.434446
141.805756
149.019150
143.893295
139.270004
114.514030
125.709259
106.563988
172.253387
117.901001
144.693527
153.874680
166.351089
152.215164
127.245911
-40.739880
-6.275573
5.414030
-5.045079
29.254101
-40.355034
-21.984776
46.800995
10.880322
161.352646
140.349411
127.606766
153.513672
120.853554
139.313217
159.488495
125.494568
143.939102
169.545929
130.790070
138.655029
115.316963
159.761475
146.970001
145.212402
147.228592
140.791580
140.882431
155.759613
153.062439
131.745956
178.841888
135.407196
156.343109
148.079590
140.930130
140.498047
138.429260
145.949173
147.590134
154.668182
113.571083
118.086098
129.887436
171.900650
153.492157
140.639679
133.042816
154.485153
146.339340
122.992264
151.046524
136.559250
147.970245
4.107371
-24.859772
-50.183315
131.472153
167.547699
139.126160
158.750000
143.264206
164.216629
157.062592
165.962982
156.199570
133.210297
112.073647
-17.327026
6.355669
-63.255676
-42.919857
17.321314
122.223579
169.404785
149.557648
102.393288
118.665245
113.392471
140.396683
138.266678
152.181717
153.362259
131.837494
144.874207
143.961334
145.635574
152.568497
148.346848
132.253952
167.061813
173.121796
151.323593
156.321579
172.032837
145.089294
103.120148
145.881378
146.528641
144.779938
140.851166
144.655746
147.793457
143.018860
146.730179
143.521011
146.107468
144.685471
127.183884
152.146042
127.704262
137.857712
165.857529
163.257919
151.875153
140.903214
150.185791
160.269684
128.433197
134.141495
155.569321
160.841415
123.856499
161.838776
140.435898
134.066284
142.143082
115.914749
153.187347
141.764618
143.641144
141.185684
175.806549
142.068420
131.153442
57.839569
111.425545
148.703766
141.646637
160.889618
164.523499
148.276016
158.097931
148.140701
141.226501
141.023346
141.664093
164.298126
142.920441
133.240189
154.830536
126.717514
152.157806
143.190231
152.121231
121.348030
-10.707154
-36.034237
-40.855709
73.323502
150.143021
138.829712
161.951614
157.636902
155.166809
148.718292
153.985428
141.941452
146.753922
138.924744
-179.040588
153.740494
143.102509
161.484177
167.967896
139.998123
137.261490
150.884109
147.679703
150.175354
147.297089
143.733734
144.516327
150.470581
143.458328
147.838455
127.331688
137.852081
-147.452530
-150.303894
143.621597
172.824265
-21.807468
-51.249405
12.980569
-48.114586
-16.742870
-26.074181
157.671768
110.754227
145.092300
138.164886
145.175980
50.179531
-31.644791
-1.226848
147.920090
-70.161301
137.391571
148.146774
139.539078
137.294434
-14.570459
-48.703682
12.100693
-5.671327
-14.888203
-2.409322
12.281159
-35.044594
-11.212152
-12.463656
4.513970
-16.876749
27.706831
6.560377
14.417991
37.042019
157.333801
148.079498
151.054382
138.484467
151.138489
170.150436
166.766663
146.452942
150.682266
137.127792
135.620560
171.260437
152.079361
139.702499
154.736542
149.912506
139.142365
147.937149
142.290390
146.255966
160.246689
-178.966354
148.007782
140.122803
155.777893
144.786865
107.127304
131.275818
155.975021
142.623688
171.419373
135.614685
138.916138
159.965668
158.732498
104.390457
132.710419
156.354370
133.970917
149.781128
148.017792
166.847061
145.027847
144.667282
8.222634
-48.420048
-25.205828
9.271502
113.306549
178.370331
158.268768
64.466927
133.477356
-7.550759
-27.663301
-88.696556
120.614113
8.299216
126.638161
148.111404
141.661285
113.076385
171.675613
130.862808
133.513107
114.205536
142.828995
146.684967
131.032303
152.882172
153.268478
130.508835
165.202911
3.720049
150.260208
154.636749
146.661423
123.425827
158.715698
152.183441
139.561829
131.226517
131.744370
150.273636
137.876083
142.919235
-2.914300
-41.752365
118.466698
152.757095
151.696884
174.392822
163.397110
151.456406
151.110092
155.750336
161.776749
162.119492
106.940613
138.496826
140.479691
157.979050
127.265938
132.126709
153.413925
144.018936
133.624634
135.770142
130.989288
137.452332
168.713104
137.703537
121.123100
141.442902
157.246704
158.711548
38.777870
153.222885
122.054558
138.872513
148.637772
153.471512
-175.594849
149.431503
170.624420
132.120819
135.983780
139.275848
169.135040
145.650650
15.479812
-34.660091
131.678680
14.732224
20.458158
9.020163
6.618113
8.940219
-37.136791
-6.826220
14.492920
-48.362362
158.398071
157.341721
171.099731
157.443649
146.481079
133.435440
156.815048
135.600388
150.197464
159.064056
158.575836
148.373230
152.219070
162.308014
141.642090
144.673096
137.272720
149.943497
157.342377
153.362961
106.986137
164.027435
153.873169
147.695786
128.190186
125.088463
148.093384
165.430023
153.192230
158.273132
158.080017
30.095848
-24.458920
-56.950432
-38.875347
151.798447
138.398087
124.584595
161.341278
171.247360
22.796581
-12.000189
-42.035900
38.953609
133.247787
153.876450
174.051682
144.905197
150.764008
135.118210
176.314636
135.756943
165.584045
142.093842
122.798874
134.499802
145.976517
126.176178
135.017731
140.024414
155.653305
156.814011
134.017990
159.650543
141.240875
123.400902
125.887581
155.005615
152.109161
133.899017
-39.549187
119.612236
151.624603
159.218338
154.320831
132.639740
153.601593
144.942490
137.935150
161.220932
121.367004
150.358536
17.211630
-46.797058
145.051056
137.952499
144.985474
151.655060
-2.253857
143.119339
167.447067
158.082886
139.253204
128.626450
145.409576
152.515411
145.638962
132.084152
129.060455
157.069351
143.138474
139.098892
141.664612
115.336914
142.053467
20.422573
3.399954
-0.223812
7.996252
-0.141274
-50.796570
-46.362740
-46.124268
-17.886213
-28.284534
153.476959
20.558794
73.480042
-28.568121
-16.866735
14.334805
-45.429565
-42.627419
-9.588903
143.281403
113.031006
157.033005
142.218185
135.745941
160.820312
133.873322
151.186951
146.491470
144.974136
119.031670
157.867340
147.117218
-152.030060
135.989075
164.595551
145.558777
135.089661
139.563644
134.928925
168.171494
142.440140
144.050751
140.481827
163.567688
138.674194
145.819611
164.169479
133.426682
118.391663
-7.903905
22.977673
155.411957
164.458908
144.775970
125.084816
151.738327
157.696091
161.103302
127.530235
-3.851427
136.378128
154.873718
128.575333
157.457993
113.210983
166.267654
175.804596
143.931702
128.422501
150.746475
124.351028
126.212997
145.041748
151.587982
143.528244
173.130524
155.941422
144.300476
167.408722
-175.919357
158.649872
163.836639
149.124420
167.424240
122.365181
128.467880
128.959244
131.434982
154.716949
149.599060
145.794586
135.121658
134.021133
164.397186
144.359024
125.820778
154.679291
177.791656
179.343292
131.288437
131.627502
153.135147
118.448135
162.593414
134.063171
-176.247391
140.154114
163.148590
137.792908
147.617691
136.656906
160.321533
146.898621
96.532776
127.151573
136.357254
144.966202
124.257324
144.287308
139.198502
110.938087
-8.093544
163.717453
152.642014
155.713669
126.761826
103.295532
149.342850
148.575363
155.906006
167.872101
140.528473
142.417282
140.349869
142.537933
132.717255
129.957047
170.392227
143.972580
-22.648056
-33.553520
34.434929
-37.398445
4.615073
-11.155402
-39.635586
-14.535067
-28.740946
-46.936943
-6.682165
12.163692
9.483174
14.659207
5.624899
-5.652601
15.762870
-15.610439
25.154224
25.415363
28.617743
14.752354
146.205688
139.345947
133.483536
153.365799
21.387983
13.042091
160.601425
138.157318
130.307846
124.705833
143.250854
145.533905
160.639969
-134.735840
17.237095
-131.962875
-157.920685
50.274559
10.532537
2.612020
16.084837
50.358025
169.615646
141.047607
143.584167
144.486359
139.855789
143.421234
145.470535
121.618858
168.365540
147.872223
125.894966
154.913208
132.912933
134.869705
131.312302
139.858109
143.395935
155.888290
141.752365
136.493652
143.013412
125.415459
130.630264
-48.238537
-6.182091
-5.174831
12.966208
-46.742397
138.339371
138.890060
47.308636
24.120283
-40.546886
141.451050
120.082748
163.552826
154.237076
113.944748
143.029419
133.488632
-23.699583
-7.196174
18.099106
153.512589
143.690567
163.846970
133.099533
150.676422
153.820953
169.233261
149.667206
154.479614
146.390747
129.489868
157.804871
-32.855072
18.845768
11.918312
124.548149
141.802063
161.451324
140.411316
156.104095
16.944269
146.752014
1.452930
15.968537
-26.431469
-26.006907
157.207901
139.551788
142.928940
145.524979
116.386032
155.014938
122.278358
121.426384
147.554535
149.939926
156.853470
140.859055
140.377731
134.918747
149.197449
165.308075
132.275269
147.032013
137.688309
151.131622
139.655411
154.735748
-32.612873
-32.487762
-50.727909
15.051798
166.332123
137.848297
28.047779
-7.066968
-47.183601
125.348198
118.803596
168.540649
145.784653
38.483356
-46.052944
135.584213
-165.130234
125.115837
13.589504
7.503441
-5.269980
-0.343781
-6.371383
-0.098912
6.166691
27.908382
-26.801287
32.483414
138.346848
146.713486
161.974976
135.166656
145.442245
152.492676
153.476929
150.098785
127.948318
139.257462
113.134270
124.642555
171.376068
124.274162
136.356415
141.286911
155.943665
135.529556
117.073715
151.522202
131.599380
119.301376
162.369690
155.865982
138.648132
144.916473
139.344925
149.880066
136.687759
140.488907
145.456070
141.165665
137.643738
117.996071
-31.999701
9.820607
-42.608669
-5.496829
0.431601
-2.036920
-50.684887
-7.872027
-31.755781
155.781433
140.012375
149.375092
129.490021
127.271515
128.099442
144.874603
146.424332
146.994431
140.828583
170.561356
155.391174
143.445419
143.876541
131.917480
131.394577
172.296951
174.126358
155.325439
13.939608
17.219038
-11.882226
-40.174408
-34.964951
-8.257899
-37.446663
-42.199772
-23.987354
-5.441469
-14.082357
27.011311
12.033275
6.766222
158.124985
147.796921
132.913620
17.623890
5.618101
31.239973
9.389711
19.473351
6.037412
-4.650969
-37.301201
19.155392
150.276901
140.800018
146.637466
136.875656
159.320709
168.870102
37.419582
-33.360641
-48.159698
8.403543
-27.522358
-17.314442
-31.937378
1.570722
-34.086002
-7.743949
152.697311
147.330276
-8.241525
13.241028
-6.116992
-5.030456
6.493530
161.983795
143.399094
157.916046
146.861359
131.543671
147.299286
164.929001
155.837631
151.544998
134.174393
137.441193
-15.415434
-14.233484
126.023293
137.265808
120.513519
157.007919
-9.029372
-28.930992
19.852186
-19.513353
-52.695488
20.709904
149.455597
155.169037
140.034866
123.066887
135.625702
-4.150533
29.137653
144.648666
168.629257
151.969162
142.828491
143.826584
160.102798
157.839264
170.731735
113.967064
131.809113
132.753494
127.441422
142.189316
170.398392
158.859833
155.892303
163.063950
155.697922
149.127823
135.580338
155.784348
154.316650
164.032455
149.725983
140.134583
114.445534
171.240372
129.655884
152.571655
148.741760
147.391464
121.404091
117.850632
175.177963
129.598267
149.767899
151.313538
145.871918
108.530083
130.488037
107.564323
140.221573
149.832138
126.546677
145.054901
174.715561
14.205915
-25.166361
-30.222681
22.952070
157.824463
144.562988
138.434753
132.319366
163.662903
138.822037
141.006622
134.828003
142.395813
148.501633
142.549713
122.214455
117.156509
148.395477
134.588486
132.539139
151.412872
-31.309296
143.888794
157.023834
149.179596
165.621445
144.734085
150.578568
123.386230
134.069763
-22.225651
6.794974
107.659538
152.937393
173.956665
167.148376
131.070770
146.767319
159.568085
145.158310
160.304550
168.075943
146.673462
163.714355
139.998138
149.869370
129.802826
123.649055
-52.627880
139.609482
135.186737
108.410248
142.566345
145.013672
159.896393
136.539673
155.479736
161.072403
136.661530
140.229111
155.724701
135.168427
161.073486
147.164825
148.996140
137.066071
137.171021
147.902725
145.449585
173.292374
145.553802
142.796127
151.196945
128.442566
143.930786
138.842407
130.791397
-153.300095
18.763565
-5.610002
-50.266777
-6.701302
146.661804
131.364441
159.361176
137.083344
146.966812
151.158905
149.589249
140.802322
140.771194
161.541992
134.132263
129.667084
145.296204
123.480194
159.600967
146.186340
155.437042
149.542191
154.041367
129.527649
148.875717
158.316818
163.886993
154.670731
135.878754
149.366577
158.774780
131.325668
138.279434
176.444595
151.695251
148.167023
153.278915
142.238480
151.045288
165.746872
120.548378
148.689651
152.805237
131.874222
131.459641
158.170197
154.070221
127.600273
139.980560
124.781212
118.279335
157.323318
136.186554
156.772446
124.681793
158.006302
160.183670
136.084946
162.340607
153.677246
154.516922
150.480850
153.805893
152.834702
-51.322392
-0.193827
26.898275
5.565740
-50.368992
5.201231
159.445862
148.656082
168.190887
155.366348
139.594986
128.220306
136.485413
120.474739
156.133575
161.224716
134.026062
136.420639
163.617599
149.131897
135.050430
-4.632188
-23.439888
10.840828
4.716131
-32.684040
16.645386
138.433990
138.592529
168.257614
135.222076
135.035843
176.142258
-22.019762
6.759813
9.501398
-19.129784
-0.518133
156.920517
137.227081
137.203369
152.892761
159.224869
134.933472
141.054657
149.712128
170.127594
169.871826
-46.845329
-46.910988
-34.359463
19.264904
21.521648
-35.744995
155.488235
153.340866
143.187042
-10.130849
127.870094
141.958511
168.862045
159.880081
112.658058
146.262558
143.301208
150.946518
137.930420
145.930023
131.613281
141.959885
148.413208
142.454559
154.450500
146.603287
149.118958
157.072678
134.136139
158.002167
145.690338
142.867355
156.495102
162.326721
151.819504
137.252213
73.890930
161.763168
148.060593
164.824097
140.783829
173.979935
-120.335579
159.609589
149.876343
123.127815
139.197678
147.103714
153.240417
148.406311
152.703903
149.254715
154.283615
149.766464
145.084793
136.929459
126.518280
147.653290
149.402557
146.480270
152.908630
173.097290
-45.358418
-42.317944
-19.712614
6.368459
143.257767
162.888611
165.724701
167.689468
122.200600
123.534317
156.427185
150.903915
151.105637
128.750671
173.672119
148.558517
162.579910
110.212326
145.588562
149.519165
143.058014
175.364929
146.387421
119.246323
10.176933
20.225147
161.022827
-6.659970
-10.862576
149.353195
153.964569
116.558220
142.687531
131.885010
133.370377
-34.243744
-6.202733
163.452545
150.201294
136.962509
136.872818
168.445358
139.068756
133.994858
147.296661
166.161652
145.165329
151.769272
127.609512
141.096695
149.790710
147.408157
122.493591
167.571716
158.817688
171.612534
142.525940
135.971420
162.557114
-31.499359
18.733932
7.627817
-11.199956
-35.791359
2.348521
-7.155712
-9.849318
-41.799362
-18.048557
1.413747
159.494156
145.732162
138.903687
143.942520
154.206482
143.010239
150.884521
158.327484
134.882431
52.356678
21.539375
-49.703228
3.520921
20.520727
-3.340351
-6.454032
6.003516
120.949257
154.950378
164.068710
121.476875
155.382202
133.555786
131.147705
146.433228
175.106339
138.803055
153.959686
148.576569
166.464371
116.614983
153.688828
141.278229
155.166382
159.456512
160.870941
144.115311
175.577560
156.070587
150.847214
36.290016
-141.147171
171.816254
64.202515
35.543526
-152.261475
23.047165
-45.257881
23.985641
144.353638
146.519836
147.245697
119.438339
143.068115
172.131516
-28.054707
-31.009954
-5.080527
128.093277
135.806549
98.106628
148.190155
161.708374
168.732452
133.778000
152.839722
159.739212
134.554001
142.772888
-13.795856
16.757423
1.834937
-43.132351
20.589369
-25.572741
-14.340803
-19.717150
33.103729
-15.187061
17.020678
23.670662
113.230721
156.694855
166.729233
122.124077
132.769211
35.486450
-0.272681
-9.714380
-50.766048
13.654482
1.152500
-0.461825
9.824931
9.149975
-63.849911
15.592027
133.011429
140.875626
178.011887
144.425934
151.092819
147.911179
135.653168
136.834488
129.895279
151.217499
178.354782
149.161774
106.636703
148.405441
155.663071
136.975967
142.065826
158.389923
138.725601
129.495453
140.584198
134.406342
143.610153
148.606766
139.791229
114.736900
109.653801
133.528976
148.539490
169.265472
137.527100
155.715668
171.610672
130.733307
144.958008
145.356689
154.055649
-29.244967
57.818554
21.586163
-8.393793
-42.907467
148.921906
138.464813
152.266830
144.808563
127.481140
135.471695
171.373535
146.097565
140.042389
158.154694
127.811905
124.379829
161.312103
152.458588
139.347946
139.220261
138.807251
32.818607
35.701355
158.702469
129.943604
145.685898
124.032211
149.678558
138.009094
139.749939
158.929611
128.271469
170.645966
154.148499
129.795944
178.190292
144.145828
145.441269
151.060272
144.633148
159.347183
140.550476
142.070633
178.966354
140.159225
152.798965
154.292633
151.701569
50.492374
133.295013
152.304764
108.686745
136.904358
123.610405
133.599655
132.978516
144.830719
144.881607
142.609268
134.827728
170.412247
161.565659
124.831154
149.154221
113.895706
155.452515
156.603317
139.163879
177.905365
140.837891
165.194260
125.322670
145.729782
110.313408
146.230133
137.573029
157.461594
168.699081
141.430176
143.636047
133.102859
130.075348
145.866638
111.495445
166.100266
-39.567310
-77.004715
-3.966053
17.457170
-45.355824
-3.421996
24.865278
9.873505
98.457100
146.689758
152.825058
125.313393
115.669304
122.682182
171.468948
173.675461
143.333359
159.003571
136.906952
163.576416
139.706894
150.780655
135.617523
126.290413
134.575943
134.314941
167.250839
154.039566
138.183517
162.335495
8.010919
-22.104673
-7.040911
-45.075336
-22.626316
71.744705
152.322784
116.176498
135.843399
128.970169
-160.749222
143.773102
143.994858
134.069839
130.734055
158.351151
156.853088
132.211685
173.566040
132.301788
157.426208
154.845856
-166.640762
105.503143
132.620544
170.470810
159.985947
133.452881
-12.042576
-47.612476
-38.915100
-30.937054
155.128555
154.559738
96.477226
160.867783
151.812805
133.701233
126.513344
108.724541
148.613464
152.149551
147.523056
119.027702
134.292801
136.626099
118.329330
-177.552704
151.661774
151.924545
143.228500
129.373154
103.437088
157.783447
141.693192
151.384735
151.794571
153.907135
-178.464417
147.232346
153.556305
134.639191
143.632904
171.903656
144.228104
145.998703
139.653091
131.792664
147.810928
98.189125
140.838058
152.641037
149.341034
177.566742
145.128937
153.297867
10.278869
20.666559
-0.242283
-51.043896
139.761475
118.812584
141.178452
137.672043
143.841217
129.991486
145.635803
23.588791
-6.596358
11.135615
127.251854
151.006943
148.197830
128.250366
149.681305
178.537918
126.898964
129.046860
-21.910784
6.258680
-21.949236
148.566727
158.766617
167.011887
114.885307
128.986313
147.763855
136.762283
133.342743
141.278183
139.376526
147.094009
135.262512
124.670410
162.683624
134.482651
149.907104
123.510643
160.120148
149.484268
-179.164200
148.284332
120.438766
-179.799210
134.773285
134.199341
147.664841
142.413391
146.742020
143.849564
139.344971
109.039635
154.474670
148.076797
125.489403
131.714508
158.967484
143.219376
146.048538
15.146008
-16.868076
-26.800817
4.403754
23.003065
6.107306
6.426081
18.082542
140.821671
160.452316
163.803360
164.023209
174.085114
163.769684
153.158371
154.140961
147.251801
138.725555
-37.768776
131.535126
171.902557
-5.412292
147.630249
108.901665
-166.267197
121.188507
124.148926
150.013718
153.971222
133.287003
156.988892
109.529709
141.585480
140.471603
150.377380
137.061752
160.448593
150.237350
178.418961
138.436386
159.902054
139.717712
131.954025
145.300232
140.712341
60.693821
34.121910
-41.068108
-21.430065
-14.054934
111.837936
153.592987
131.654083
17.711088
4.837278
13.413844
-47.041725
170.735794
168.066620
153.604279
142.856796
169.571838
146.184128
-168.687851
155.736511
-4.942367
147.897949
149.530319
130.748856
177.333893
149.989243
161.617432
146.319824
140.426926
126.766258
147.834976
-162.674332
112.422363
149.836258
158.626602
146.246613
142.179733
142.861847
125.290497
152.191467
140.738754
149.672165
161.239441
109.426933
147.949280
150.980133
121.710030
169.900620
150.258911
146.377777
147.088028
161.676529
132.780853
141.998978
133.354675
-39.445805
166.276535
175.438416
173.111923
167.897202
148.369690
147.884308
136.608536
13.211563
75.385246
125.457397
150.066940
120.715858
145.589432
146.510468
151.543472
161.367188
149.042053
131.080795
145.658768
171.105042
147.364471
111.368095
133.821655
137.301285
-50.515942
-28.620283
-12.447649
-6.167803
142.499298
142.599365
143.201492
156.822769
153.368378
151.692917
135.891968
139.476791
143.100464
146.164551
169.646683
150.919556
-45.505234
-41.127838
151.061401
150.016815
137.853317
123.025673
142.449539
135.251083
142.530502
134.622665
139.487701
143.882568
139.158707
128.361465
167.845139
126.075531
140.480377
137.639526
138.168900
160.763351
148.423141
147.259247
-47.284882
-49.764469
-37.843651
-38.114746
-34.552616
-2.823136
12.873739
-6.353540
-44.275120
-17.460505
-14.191756
149.655731
137.311005
-0.503966
-18.392239
-0.337462
-7.944135
159.184998
148.155884
135.161530
138.157028
156.006180
-24.312284
159.666031
146.200867
150.346527
142.490021
146.720840
143.669739
159.901352
155.042221
129.818314
132.117523
142.288849
145.970169
159.151535
164.707932
148.093231
143.995010
139.792908
167.962463
161.597076
177.381088
149.339676
159.508087
157.074295
150.475281
145.023712
148.167908
151.761581
156.158325
133.859161
154.439270
152.680222
133.952576
143.557724
136.522705
147.103485
148.457001
142.010132
140.108490
141.900009
153.345276
147.599319
141.680389
123.994453
133.540054
119.724586
120.888657
165.270126
167.281677
140.633484
135.830017
146.748215
-31.597023
3.340351
-15.802547
-47.256836
137.145264
132.802719
133.062042
169.035049
142.693542
150.157364
143.894531
133.710159
109.607208
132.939636
176.116455
132.906219
133.401367
137.466156
140.831863
144.053650
-13.115813
18.294390
-44.858082
-44.810467
6.986625
2.525224
11.888278
21.217415
-15.152061
138.987793
148.652206
156.483292
156.619888
135.037842
151.725830
144.291351
162.395630
150.015488
140.188721
139.674988
10.291760
6.684307
110.331787
144.650009
129.268265
145.934875
116.810844
145.615860
144.191559
144.824554
41.341164
140.372406
142.995911
172.016205
133.678467
154.461075
149.871643
160.293671
133.679993
171.876816
152.012375
133.180145
140.673599
127.908150
140.476410
-36.876434
-7.832883
133.394028
152.814285
143.876785
168.619232
131.894150
171.347519
129.182755
143.879837
142.775742
129.590424
139.428177
155.444550
150.238007
164.302002
144.309326
161.352905
-4.025647
-44.968121
34.300358
4.732345
-26.167635
1.208366
2.544144
53.284145
-25.356129
-1.016833
20.367500
-60.066818
-19.596104
-28.601803
8.278251
157.746857
153.680176
-44.624924
-24.272953
-13.641150
4.093138
-11.647299
-49.814644
-41.897724
6.366580
15.474474
22.878105
25.412905
-19.398172
-2.530490
-0.142653
-26.153234
30.930630
-43.220844
0.994850
-29.087084
-25.178196
-1.136083
-19.331596
17.428949
-42.806419
18.411354
36.914146
138.731201
168.358734
145.241226
148.144836
124.414047
141.651413
140.412430
-179.574783
156.316742
19.196421
12.556126
160.917404
154.383652
94.719673
140.194519
127.479637
163.536942
-57.220436
-43.134304
29.174438
-5.015204
-1.008330
-41.278782
112.203537
-176.444870
143.295319
162.301971
118.067436
17.521057
154.291077
133.194946
151.765182
161.609146
151.191360
15.914885
30.972986
16.250729
-45.068272
-26.419859
13.290141
-37.573921
-26.484434
5.952921
-37.112602
1.661421
-0.149353
6.672414
137.629852
155.046982
168.530838
16.738377
16.116928
27.973833
7.235299
31.537235
0.766172
6.174824
21.504280
-37.634663
148.544357
137.199066
145.575089
148.420975
-176.551605
-170.733566
-161.746933
34.752209
157.681580
152.558121
135.468201
158.825546
123.436317
138.094162
159.733994
122.660080
150.942139
-148.627045
37.777424
8.964096
28.042208
143.688232
41.964031
-168.214157
31.696115
107.585358
38.771797
-135.395111
107.720482
-152.540314
-160.460815
-139.554001
54.208256
-3.963781
-27.113546
-29.401237
155.608093
134.946823
131.558990
156.515228
144.548111
126.423706
139.481339
155.140717
146.850922
139.502441
167.925446
119.418915
151.671097
-16.263866
152.478241
131.684418
159.295135
132.129974
103.605225
137.389343
143.120148
146.562241
152.285431
139.950607
135.799240
133.910629
142.042267
145.947891
145.039871
130.720566
143.080399
128.146530
137.577713
133.503952
87.226669
137.062897
162.530930
157.413422
160.765366
149.943604
148.289856
163.734543
137.297501
153.328354
147.667358
129.129883
132.588608
132.596405
107.223145
144.236343
170.984100
143.532028
168.011459
141.987610
149.813217
153.605209
-12.656786
-59.228241
-34.644974
-49.164818
-1.848009
-47.546253
-4.856678
-22.782801
-69.925095
-6.280976
-34.570168
144.586456
137.993698
153.955322
134.459686
-172.680038
127.713562
145.005310
137.295441
102.995201
127.086411
138.280182
139.571487
152.816452
127.780510
136.922745
168.267365
158.185074
122.610535
148.130951
135.300308
139.011246
148.536194
147.965118
157.001556
144.767273
147.683182
149.908752
-31.563211
8.485518
-21.474123
0.176939
139.684433
174.316711
-13.322859
10.699855
-55.078419
-0.457140
-40.753017
148.552490
150.654587
141.059280
145.508896
145.978134
147.158279
144.884750
154.167343
138.837570
-39.606834
-35.582359
9.915401
-41.812553
149.078049
162.353775
161.028229
178.303024
132.522141
155.991302
152.581024
166.427917
164.950974
145.704147
134.198395
155.012955
178.067291
118.376732
154.041550
171.016205
128.297043
24.181015
16.018215
-46.556221
-3.828071
-15.640502
-13.951992
-49.469631
-13.978229
-2.213904
142.305939
148.303467
133.442566
129.655029
121.967705
-41.349674
-52.013382
149.211929
159.829910
139.930878
140.671432
139.444916
149.291946
143.254303
136.140244
143.808228
140.539368
125.166336
0.481326
-5.450968
-26.118488
168.749649
148.844315
0.274825
1.451583
102.663071
160.573792
165.772888
127.911568
88.474998
165.203995
151.134750
160.497192
143.151215
158.291672
166.284592
156.340134
138.325272
173.632431
149.658005
145.844742
123.521179
128.321762
50.259712
130.296356
154.688782
-13.914906
-25.096064
-25.210928
-8.562243
17.199438
10.446870
-6.201342
-39.843800
-0.414487
2.603688
151.295929
164.736038
144.611786
162.655121
154.893234
135.785690
139.030624
146.896576
152.422958
150.276627
141.474472
161.992813
164.788284
141.199066
157.467850
176.127213
154.467712
146.543961
137.017059
149.687042
125.049271
149.780746
-152.289246
99.373680
43.524242
144.506134
106.045052
121.569763
146.378143
139.329697
138.752121
142.144943
150.520081
154.462967
-4.436457
-27.574732
-7.591454
21.486423
4.104652
127.565254
171.340363
141.691879
159.870850
157.267044
143.878830
148.203659
132.843613
147.216309
164.881821
143.531281
162.354568
138.395355
126.819077
139.149643
136.292892
142.999146
151.113861
124.968864
159.039948
120.252045
138.266403
144.350769
137.217712
137.450546
98.800156
155.896530
114.466339
132.855743
145.005829
140.181076
133.317932
135.861298
142.831787
7.786640
158.471268
141.760818
141.153931
156.001770
143.319183
155.967422
142.693954
144.710037
140.795593
138.505020
146.719666
138.111679
146.543610
146.132996
166.450882
168.355164
108.293465
151.524948
117.247292
147.820938
156.109497
121.779999
145.182297
165.883621
119.225342
142.937759
127.045967
129.486481
147.203354
137.664703
121.295982
151.905396
157.695587
149.680054
140.963150
125.947769
127.185966
130.497635
161.003571
163.520111
153.015350
138.316467
138.372147
161.643555
169.706604
144.126160
151.922012
-148.143692
120.967110
158.632919
136.454529
158.957504
113.177940
152.339096
168.033005
145.908173
145.882095
142.925247
168.906128
154.075668
133.495102
153.293442
152.216583
128.213882
149.749481
138.596817
149.385391
173.193008
169.082108
162.972397
113.653656
153.278076
136.504440
-164.237091
133.556290
151.079330
159.899689
156.398651
159.463028
150.650558
145.328293
155.878342
-177.834793
-174.523453
155.819855
153.445694
135.117783
174.256104
150.140060
123.812447
153.965118
133.510330
141.482651
161.092087
152.440872
135.770660
129.230621
146.019745
137.374298
151.070755
130.318954
149.695663
145.723587
133.866989
128.858917
119.304222
154.773575
118.554604
158.166870
149.082153
138.434402
164.660507
158.735580
157.691223
137.277664
124.765388
150.986816
146.427902
150.594437
140.975403
127.457237
137.555771
125.163139
142.367661
124.947006
139.197556
141.177979
148.052979
-37.118675
155.563171
141.097412
152.604721
120.460541
160.389374
145.534515
171.657104
176.736847
109.137634
163.132767
123.137100
167.296051
150.953491
149.109375
131.800232
147.643616
141.091080
133.169418
167.661987
119.527153
150.307755
150.033325
148.239853
163.067886
131.374603
138.326111
128.732452
151.568451
167.031845
146.467682
146.090546
133.808441
156.397369
145.583771
136.464935
117.720261
159.533127
99.032730
144.742447
131.952499
129.751328
-27.181746
29.808474
-31.139023
143.725693
144.202881
117.633080
137.877838
148.037506
137.328506
137.705963
140.585373
147.984558
151.161072
145.149689
142.727509
139.242645
28.684752
164.578369
159.154129
153.011292
136.964951
110.417107
-42.524624
-33.332096
170.952911
145.531433
137.579926
123.749924
138.690994
132.649292
156.337692
131.201050
162.753082
117.211464
149.589966
131.169159
125.526207
135.070038
102.223969
149.194534
129.915253
-43.688374
1.537606
-26.682531
158.808273
163.792999
155.752213
148.554947
142.234970
140.492691
140.234329
170.405182
126.056381
140.870041
141.779327
142.246857
118.150146
147.518234
165.486862
146.286392
128.898605
134.842606
22.268742
-44.382393
-32.607521
12.360732
-21.944300
-50.588120
138.797073
137.405060
174.172195
155.391464
136.865585
121.319618
151.627762
130.717361
178.368652
147.728424
136.745438
12.218514
3.807658
-44.387722
29.271540
1.380126
22.338373
-26.302961
-33.978794
-4.749740
144.265656
145.490997
169.568329
138.266373
138.825165
162.297760
143.581985
148.676025
158.752274
151.626724
129.430801
136.263535
-151.580994
-165.582153
74.267540
74.634262
-116.622581
-147.928726
-150.878387
19.067463
145.517914
-170.552185
177.705414
92.048073
-160.597076
105.128944
37.246975
153.783951
150.888672
86.501289
-36.523289
8.912222
132.934906
143.065002
142.085907
162.416336
134.204483
146.846024
139.297897
130.383362
134.575775
130.292007
75.179932
152.041168
138.880890
173.375000
142.034821
157.837494
133.626404
136.349548
152.935837
149.548584
153.434937
135.312378
158.198395
166.895096
99.127419
135.773956
-16.977037
-21.886217
1.553812
-1.702724
-5.101579
14.933938
-7.085625
-21.927280
135.141357
143.051437
139.004700
135.278763
151.169403
147.250549
126.190552
124.711517
148.044067
152.237900
149.502960
144.988449
135.561325
156.236191
133.854782
153.197281
146.733841
152.412781
158.192368
125.197029
145.579376
135.130341
152.874649
164.588058
135.148804
137.527100
146.934921
133.503036
-16.914186
153.622604
160.700256
140.790146
135.502243
100.072952
157.595749
152.321045
154.721924
173.714798
170.544205
146.853653
152.524872
-8.703125
-42.553356
163.664841
134.595474
149.166931
147.169037
149.372665
139.578384
134.095291
130.748505
145.706390
166.562515
117.167107
126.677597
155.986328
136.516785
136.795029
134.398697
112.650642
142.646027
154.962799
162.990051
143.336838
160.707123
2.342429
4.644140
3.958343
0.774302
117.897896
-42.818329
1.983272
-32.015018
-36.431396
10.137680
-35.018284
20.641609
-22.066179
23.265303
26.864763
169.949097
147.606659
125.892334
-25.019091
-43.021233
-11.701071
21.652260
42.630356
-177.412216
98.144974
85.036667
149.782211
134.615860
-17.903553
-29.865211
-45.729610
-37.800873
-12.914800
-3.781132
-2.588231
-25.082968
-8.829951
12.977390
16.667320
4.100070
-36.357445
8.121222
12.545895
-28.859655
-23.249018
-33.283302
24.769806
21.134340
-1.175531
7.662574
161.846695
153.843399
163.310211
140.834946
141.425293
133.165909
162.322037
112.929222
128.553909
143.524628
145.742706
167.526855
146.738342
131.715179
144.258881
141.211746
-31.341434
-44.596287
-6.719977
-15.318097
-34.673218
-2.795964
-37.119186
-51.343517
13.334591
-43.151608
-18.279020
-5.190030
147.439850
164.387497
157.794083
149.164246
147.647781
121.155815
165.008530
-11.547189
-42.236332
-8.019099
23.918865
-41.032021
-42.861702
39.793407
4.367849
10.525398
158.664261
-162.835175
152.464813
144.152451
140.536316
149.435257
127.238914
149.946167
122.195381
169.715820
116.694061
146.487000
137.846085
141.821960
142.856491
152.616959
131.112930
155.456238
132.579865
147.297806
154.421875
135.396194
142.502197
167.398392
150.159470
160.072006
142.635284
152.507980
159.493683
9.994086
-22.422747
23.407269
-2.277612
5.209737
-10.721464
-36.520100
-20.596252
80.764275
-41.127430
-3.371039
-27.596687
-1.940780
-20.323151
2.510142
146.358032
172.715210
155.327850
167.474304
139.033112
136.857544
141.501205
144.330994
159.659363
115.094582
141.071869
164.570419
123.466110
130.998962
146.095459
119.245041
159.426392
-7.548004
-3.954631
134.321259
132.068283
172.469788
148.886200
158.642410
136.132233
156.858032
140.278885
139.410492
141.015106
128.421265
130.445557
134.399490
50.994705
148.197784
148.179337
125.153267
133.003357
77.625931
168.459702
143.477493
137.801559
156.996933
130.735687
153.445175
145.014771
150.029297
128.651978
147.187225
165.397873
169.896301
93.811066
123.633987
174.508270
150.694489
157.562180
153.253418
148.843567
137.500351
143.129730
168.662247
122.500488
152.947571
23.799253
117.471352
140.237793
155.829803
-179.765930
153.326096
149.063782
129.689926
134.687180
138.603821
137.866318
132.757263
170.718597
132.924301
159.888931
151.940384
147.681503
161.222900
123.367172
153.252502
135.021530
147.696991
141.762375
163.492966
154.425842
126.530914
146.591827
165.384766
132.714737
138.517044
116.617416
140.920120
159.324265
162.545471
-179.389297
161.161362
132.303757
147.797272
140.396378
121.122673
160.831055
137.238754
152.861176
130.618835
119.013924
152.934616
156.469788
-179.692886
-7.101720
-35.180595
-32.788155
-10.610663
4.862282
-31.889059
11.894841
4.668121
-12.805199
18.268980
-15.624482
13.061419
22.184879
121.529633
144.841507
144.878006
119.927818
-177.259460
123.910866
25.732832
30.168579
13.024738
-142.894821
126.596909
-151.817276
-147.987625
154.222610
-158.404526
-148.897858
96.345848
-148.223099
-159.143951
42.301609
-150.440674
-156.359543
-177.372131
34.972439
-88.349258
28.397831
-155.645172
-159.466446
103.735779
17.488621
145.521225
172.120163
22.772207
22.675152
51.805931
10.859496
39.146042
167.190491
159.926865
177.948715
-176.149689
143.115509
32.895821
145.641174
153.618301
129.825943
136.386414
143.959991
143.414322
-16.771818
148.140732
157.245621
143.229462
157.736664
142.997574
140.070053
178.029480
148.372467
160.686111
162.586884
9.580084
141.248077
139.707855
129.074158
115.780182
66.723541
169.344208
146.322128
101.844078
161.691727
150.988251
146.392609
131.627457
143.223465
12.057314
9.765412
169.207214
148.385498
125.011497
138.833176
158.102280
-34.706604
154.798904
-19.607962
25.315483
-47.808544
-12.326273
-33.680019
1.698696
-0.301965
18.464640
3.682647
-41.401596
-21.084244
-11.635062
25.832233
-16.710217
2.439677
-10.882565
-11.403493
-33.896854
33.017448
-51.217079
-26.123856
159.338425
132.756805
167.387009
139.355911
158.782272
139.758881
158.491196
140.399017
162.952347
117.002174
157.205261
162.735626
140.715225
142.060120
153.773636
172.321091
108.520912
141.489761
163.910110
157.883713
131.636581
147.420593
161.056900
149.680511
161.057053
154.587143
139.845200
168.233231
149.498566
143.068710
134.203369
146.457916
137.678085
141.003632
142.323746
147.689651
156.579254
135.766556
168.927994
145.749344
9.469753
-14.535502
-9.431630
138.698410
149.938339
-49.746780
-32.052063
145.679047
21.182508
-17.213049
-16.748867
-18.748610
-10.970325
-30.092583
2.363640
-2.525922
-10.421224
0.263187
151.312668
147.046829
149.687546
168.233810
-0.309010
151.256577
116.405624
160.554688
-30.165827
-17.732359
-39.848778
10.648912
43.763477
8.824811
-25.376831
-2.672543
7.869235
158.300934
154.599640
139.579575
124.530449
169.330948
141.962158
128.922134
129.121460
141.144455
157.164398
151.087540
174.154327
157.394623
106.772408
134.413895
105.875687
149.317459
172.798538
118.187485
141.240021
128.916122
147.947006
146.090851
158.136505
142.958206
-35.257618
-49.095341
-8.586065
-11.184227
-9.600071
154.818176
129.594482
156.648499
160.459427
142.937027
158.458649
144.704773
153.356171
156.674698
139.724899
-30.137453
1.033061
-6.220881
-6.235487
140.646286
143.842773
146.523285
148.439270
122.836052
0.547155
-3.256482
49.947594
10.298601
-2.123016
-41.006264
-2.562466
-8.381314
-3.779578
28.217081
-43.599617
15.250678
38.561417
-44.958378
-22.614321
-30.872765
25.013786
-38.897938
-47.155102
-27.599358
128.341248
133.688660
-11.800477
-22.963488
23.463694
-6.711508
-28.764971
-7.042777
3.467578
-37.763790
140.204575
136.719238
163.157547
140.384689
150.042435
154.013443
-5.962956
111.814865
-145.345047
-174.965759
-149.894836
-136.894852
108.780418
24.660446
114.428093
59.645458
30.925354
71.154404
-179.106049
-135.785767
-178.546265
-138.934845
154.171829
172.534485
53.920155
70.685928
31.349121
-161.746262
23.598322
150.360016
146.285461
136.613174
127.637421
147.853500
163.427094
161.765274
144.819427
150.672226
102.555687
134.370880
159.647583
155.511230
161.281219
150.890991
150.942368
126.239227
148.742599
140.784424
123.640518
123.355530
-1.431355
145.574448
133.744278
152.266525
138.997314
-4.680149
-26.143534
19.287033
-0.851568
23.299467
175.395752
147.620499
105.406151
136.714035
148.911392
155.442596
148.531906
138.639816
145.241257
155.866302
154.838852
138.922440
151.039948
138.568176
143.995560
147.383057
152.484390
133.761719
157.018768
158.380142
105.554405
126.103195
128.063232
144.103622
138.892487
141.946655
137.599060
156.068420
146.832809
131.981506
121.100914
88.307648
143.016266
125.509010
134.591873
154.370621
-7.395100
-40.290478
-35.537788
15.567691
-40.201435
-14.225607
-0.348866
146.447830
143.877274
158.943512
4.268611
-20.997086
102.105972
-156.001328
98.554077
80.552116
150.005173
107.191818
150.993271
0.098912
-27.709549
-1.831628
151.582626
160.865112
157.076950
147.834808
140.516388
7.065302
-0.847191
34.302555
7.956851
0.188712
-26.401541
1.690034
-0.643462
-37.120419
18.115841
22.286497
-14.461542
31.327507
-34.389404
121.163780
132.770126
132.500748
156.364059
-35.243698
-5.981108
-16.946518
161.976990
146.174789
165.745911
146.722977
37.360325
4.061389
4.659468
4.918526
6.984210
46.457348
-152.732788
144.969574
129.765152
136.347595
-179.874878
158.383392
139.713318
153.452454
141.617523
163.209457
146.324234
164.797653
126.141060
144.356339
153.000641
145.180923
173.928284
-29.758661
43.561115
11.353518
21.550163
9.924084
-0.472298
-31.513617
9.936856
-50.719204
7.604574
110.096581
152.916275
142.872849
133.506073
116.328690
92.278618
102.636436
-41.560104
-45.997967
133.441727
150.952667
138.253510
133.781647
154.234116
141.852432
145.087433
138.416550
145.513397
144.595901
137.311493
155.666367
143.168045
121.354042
169.556870
151.274307
149.969131
155.533188
158.006012
142.444702
140.284134
164.892776
155.859314
165.366043
156.231750
143.945221
151.872833
148.290482
147.492203
119.708183
137.116089
150.313797
-179.897202
-159.252655
-155.828415
170.622986
20.764071
79.592010
73.400566
24.672998
-179.311295
17.995605
21.354424
-165.991684
-141.892334
-153.912933
27.793577
36.475670
-143.436447
-41.205444
-20.579130
122.873215
-45.222511
-22.571306
168.721939
140.675583
-10.695163
-8.765399
-7.767838
-22.785305
-23.015102
-12.134304
-6.851630
112.742210
148.223190
140.859985
132.590775
133.177048
130.992630
144.307709
144.849503
163.359299
118.468300
145.394287
145.640152
140.091919
147.533081
135.327820
0.019782
-49.251465
-49.243843
10.918251
-38.666401
-28.064529
-47.866047
-40.600281
137.102341
15.606175
6.539629
-1.559092
-1.341442
10.975619
-0.062557
-9.828712
10.973089
133.960709
146.693832
104.818886
179.184341
130.522903
160.183578
154.781708
147.643799
142.988007
160.269485
149.468491
159.601990
147.417557
142.452515
160.061493
149.361282
147.122116
140.709595
132.175522
147.559097
145.524414
169.343796
149.062775
174.207718
114.675331
135.349152
148.235947
140.195450
-29.760506
161.587357
142.158081
127.193047
159.386566
154.080154
141.677734
172.177887
150.804626
143.469940
158.724045
143.899872
161.906097
155.810532
138.053284
137.971588
137.050034
143.284241
106.708275
142.273727
139.988373
133.878662
164.072784
134.316452
129.396149
124.507378
145.810349
141.702927
17.144829
138.571136
168.936951
135.164017
175.279037
141.759750
149.014709
127.271935
139.649200
145.111877
157.171448
109.836639
-22.593361
131.845123
155.688339
143.000076
156.786362
127.156273
-36.481125
138.145599
110.628868
140.533600
171.481262
126.279411
145.188614
126.353012
139.659485
125.957191
133.226822
131.570312
30.523369
163.780807
142.471695
-28.477858
-33.373383
18.054676
-30.445690
-7.536764
151.900909
174.958527
-1.944608
9.811753
43.058453
-22.957104
-15.759689
-27.972551
23.887419
-49.160217
-28.500839
-16.663380
59.860970
-51.949219
38.273155
9.745781
-0.366375
138.855988
149.202606
148.119888
158.462189
-68.728157
4.783972
-0.531186
115.534241
148.500565
145.150772
155.570511
130.449402
145.454819
159.500565
151.844849
148.361099
157.415054
152.675751
5.170740
144.783691
158.688202
149.850571
132.841278
125.065414
118.118988
151.436523
117.074326
136.143967
173.014908
153.302872
136.912689
147.840576
169.007797
152.762985
164.448685
152.025604
151.343430
76.789047
157.432388
134.212555
146.240479
121.581291
122.677910
133.968475
139.275848
153.711472
45.355854
-1.868336
-47.511826
-48.102737
-27.872763
-37.851688
8.856010
-28.433519
-32.686337
8.379534
27.694143
-22.052076
-34.058800
-6.299708
145.739761
149.720764
169.371750
143.028015
140.529434
133.263321
121.180817
162.446075
124.283508
169.592010
141.158417
-35.806087
4.504196
4.626434
16.379374
126.513268
159.538818
162.410797
135.827011
135.851242
141.648392
131.907364
146.432678
147.864944
161.847458
113.750671
120.160942
138.479858
164.283585
129.921936
162.515350
141.695511
157.276108
121.727867
138.301483
151.654541
129.245880
128.690567
115.756866
6.063914
-8.346849
154.369278
152.481476
134.342026
13.040033
-5.141175
-28.911343
-40.749096
-25.329191
17.298967
31.467970
-33.027191
123.904709
121.479828
141.116241
142.956711
137.914566
142.160950
150.045959
147.544113
132.964630
155.424316
164.212646
146.272675
148.215240
162.894409
143.556915
135.031677
157.149811
140.774124
153.430008
145.474319
150.393127
150.792953
141.130722
120.384071
162.464401
125.818741
151.767044
139.917572
157.055206
141.338898
143.645432
147.176376
141.400528
163.629120
148.466141
108.343872
141.508347
143.216385
142.123428
144.384048
153.297760
172.184326
153.121628
172.759216
118.051643
153.536697
144.940643
128.357422
156.712204
144.637878
170.259262
132.196701
121.982422
142.230042
153.516541
168.081268
142.717606
145.222748
125.051498
-31.897726
145.223999
161.956528
151.459167
137.825729
146.706604
168.088562
145.717072
134.853745
153.048340
155.640610
151.914612
137.220947
136.036331
143.406952
165.199661
129.398727
138.289429
141.299545
147.957825
136.763016
169.170212
6.061198
16.017227
14.184218
-28.545561
-17.876493
2.989437
-22.885544
-44.466824
-25.980055
139.772644
136.895309
155.278503
142.984848
118.114212
173.178940
139.154770
110.243973
109.255341
130.694931
139.045593
-50.740990
10.742207
24.769024
16.566217
150.149094
129.943115
142.148087
118.160439
128.851456
138.698929
147.491837
139.214737
146.906647
137.143585
152.910995
144.256775
134.139877
142.650909
135.747955
142.254761
113.467155
146.535629
143.370636
144.636627
143.480621
151.671478
140.407318
146.126465
118.429214
160.956482
141.049347
155.343903
142.675659
154.014175
169.797653
165.712769
160.178467
134.381744
123.954185
147.197433
-42.711468
-6.780613
-19.102150
-19.535427
141.205460
-19.813261
23.343100
-31.103634
-41.870770
135.062759
145.549438
136.141617
155.944000
126.317551
144.184921
139.725006
142.273636
142.395004
142.528244
150.789688
131.312317
139.524445
136.890289
144.704910
113.888702
149.604980
3.952451
23.184252
-37.095112
-22.859301
-20.419012
-17.012884
17.400938
-4.913784
3.979657
124.385391
152.674133
172.718338
140.992554
142.897369
154.220383
142.767120
119.574379
118.030350
153.131927
147.029816
157.142517
166.459885
139.407547
156.358276
159.264450
-39.571266
150.945496
162.630112
145.179276
124.905617
131.990646
112.496170
143.230103
162.534317
1.385504
-44.472454
2.242190
-80.646698
-24.392801
-34.371391
26.728651
-5.871860
-0.452840
-21.454300
-58.100750
-6.603014
14.520391
-44.333630
151.140396
136.538010
153.149277
127.863510
130.223495
146.352646
167.860458
144.569534
151.015045
162.008331
165.799423
147.703354
141.346008
-37.975666
-43.307354
-24.099047
-11.733459
125.423111
140.802155
152.793182
162.619675
99.525833
21.498112
33.639130
8.338259
-155.313126
142.421570
-144.518021
-145.713303
131.063416
167.121307
152.145309
170.812607
146.299393
124.722076
158.664719
133.251953
154.721359
148.248215
139.017654
163.382248
113.347542
135.735764
144.472626
164.506439
160.087616
135.223007
148.840225
-146.327621
-137.997391
31.044674
162.864304
-144.050476
-149.538620
153.726685
142.683319
139.168152
119.288277
136.188354
136.643738
121.536980
147.634628
160.103745
141.724579
160.525574
171.783066
143.037750
139.957062
152.224014
146.656693
138.010300
147.309204
134.014526
152.689392
139.506638
152.644104
132.560669
134.439423
141.000717
143.665802
96.915398
135.467300
145.487366
130.133026
151.333466
133.584244
133.647446
142.730820
147.301620
-179.972015
147.143875
152.773834
151.822174
137.996262
142.457596
132.733292
132.757690
132.750259
153.966019
127.309067
152.445877
147.826767
133.442459
118.907944
34.304878
139.121002
116.716629
135.606888
145.087891
130.021439
114.134720
129.488022
160.390945
157.485168
147.389954
142.621155
132.002457
157.128220
141.982162
160.150192
144.853943
127.801628
118.430313
148.697647
-169.106445
143.219772
139.767395
139.355774
158.441467
153.433167
145.199677
154.591660
141.802856
104.158737
146.850754
158.877838
135.769012
148.949234
130.275330
155.445648
145.321228
105.757622
112.042290
155.798935
148.301941
157.992996
155.545883
-17.520626
121.762543
115.951126
161.492203
138.722275
151.295715
148.641891
1.010850
2.759673
-3.329725
137.504852
151.538483
155.236557
141.062897
133.781647
149.393097
127.106300
153.309952
156.595551
174.326462
162.730667
140.940186
159.237442
160.138718
133.765961
124.328316
144.871658
135.430054
150.716888
151.497696
163.236877
151.169830
147.730576
116.974197
131.789688
135.030518
137.785675
161.506668
137.760315
157.237579
174.594757
146.930328
132.996109
-23.631639
10.707394
7.948952
19.316528
23.680986
9.789443
-47.663857
9.224432
152.170517
145.567139
148.209671
144.841064
24.075031
-28.865570
144.051407
-6.015780
23.098648
7.782959
-7.792637
10.115869
132.376099
115.296661
2.588382
-13.896119
-43.065277
-40.388767
16.441216
1.849808
-2.622191
-41.913498
-21.753368
-12.151156
132.879684
151.923019
126.838707
108.575577
172.978806
139.970215
148.257080
150.832001
-143.191025
-143.411530
-158.015076
-168.018021
-166.111053
16.983433
31.489117
177.827408
158.164993
145.588943
153.696075
152.714539
152.705963
125.678833
12.565971
-27.550171
-26.981863
17.540718
17.550867
147.722488
146.283478
152.918594
136.243622
151.643051
157.794357
136.208221
167.656281
143.259399
146.616333
137.878250
144.160049
173.358566
123.133621
151.291885
112.757675
126.497910
149.058823
166.115341
141.434296
126.741035
142.057861
161.091736
150.328781
147.843262
140.381302
132.000061
157.596542
142.683411
127.117996
142.549133
110.066063
159.507935
157.965363
152.750565
143.257919
158.368317
156.389709
140.008896
135.396469
130.513199
8.073727
-36.918449
153.495331
-6.722457
-41.011620
-11.740728
16.381577
-54.855167
-49.987076
10.381045
23.113094
29.155819
-44.546577
150.574753
137.266495
155.237000
128.539383
127.508217
173.260284
143.854721
148.635803
150.714310
120.273369
123.798103
146.109314
150.112579
155.528168
141.605270
132.021439
142.010284
128.416214
135.046753
157.406158
144.024063
147.648758
-2.209480
139.178696
138.170410
176.171097
151.005157
158.389175
161.227341
145.139587
148.351120
-26.884390
-14.618207
142.669266
152.528778
141.188965
145.379715
167.652313
147.905060
150.963013
130.019806
148.133392
142.003647
164.931076
174.118866
136.422058
147.364899
137.984283
163.397614
144.207245
153.944427
154.562012
141.577332
161.169556
135.407516
161.822708
130.060486
148.544479
-59.065063
-42.631596
-47.983261
130.217667
149.745331
136.423294
163.202881
122.807556
151.361771
143.368134
124.653160
149.758591
145.041809
138.496887
138.075516
155.654007
118.315140
126.317963
140.821213
152.769745
152.576355
-24.747471
-4.213287
-15.415408
-0.354982
-2.123201
-21.572300
127.355972
161.907806
138.725830
140.433594
141.548782
142.537247
160.947830
160.575790
139.744354
123.117538
166.927353
123.863968
161.385712
159.381744
3.607769
-40.934986
13.074905
-3.194266
-0.328053
28.163389
-26.946781
16.160202
-14.095292
-27.048416
-19.504448
-6.321550
155.526505
153.117218
152.099014
172.059616
84.233109
119.264839
152.895264
142.651489
157.566818
146.318100
161.870743
153.182724
112.491707
162.838501
117.089119
137.350922
160.785095
6.304251
-21.035929
0.000000
-41.920555
143.980911
134.378326
147.656036
155.361694
153.885498
118.079674
126.846458
160.164688
-20.904011
-11.881512
-57.076565
21.233017
-30.340166
-16.529598
-0.102792
-33.963161
-41.563599
-11.322824
-57.309517
11.041932
2.679711
8.240882
10.361013
-15.990049
44.916576
-13.099520
118.075615
131.274704
131.963776
151.226440
154.650208
171.642395
158.043732
136.760910
139.754745
166.011017
154.214355
148.224274
145.382156
164.328613
143.077805
128.608246
136.518494
151.985580
165.989792
123.703377
126.414490
156.044144
156.971451
144.126236
144.291000
133.530685
144.995300
139.449936
163.293701
156.106049
148.959839
138.419464
141.138290
129.659714
143.530563
149.651428
150.582214
142.764175
145.602188
155.684448
161.782806
-10.532537
-4.803506
-48.685738
-32.107708
139.999649
139.322510
160.062775
136.186539
153.767105
145.375732
135.753113
155.667953
171.169174
156.729477
142.587219
137.936813
104.603561
156.553207
170.602051
145.344376
153.400620
147.379242
149.348984
136.048981
136.244843
155.765427
173.016006
-143.815582
-154.933929
-143.528259
35.775677
162.474503
123.303749
12.777557
32.382778
137.010651
144.394119
146.346802
141.315903
145.482178
156.484589
134.706161
141.367081
164.497116
143.924347
135.285385
150.962372
144.290543
139.060791
140.349838
162.465439
131.168961
133.323181
136.753128
128.204147
-48.407944
-50.162327
-27.334032
-22.193714
5.789431
4.393781
139.973923
-47.829792
148.423233
145.269211
143.481918
-176.549789
140.308014
146.930664
172.061844
21.507904
63.717258
-12.145541
-17.681932
-15.351491
26.438841
151.367340
151.854691
143.549072
125.950851
146.038239
147.804321
129.466919
179.857346
135.653107
155.114639
127.882637
12.742226
-0.741249
8.593429
-27.571199
124.923180
123.902084
145.842010
149.816681
163.072235
163.702438
154.181259
141.640854
66.143944
148.956833
161.962143
131.985413
139.925110
134.412674
153.526398
118.014557
137.853302
138.974060
157.005249
151.262131
133.040665
127.696526
123.319908
110.856758
129.683472
154.675232
133.109497
145.821136
168.597427
128.417679
172.470367
140.531448
128.054550
156.167908
125.825409
148.758499
141.143845
143.446396
159.705719
123.023422
150.216690
162.055252
132.348282
111.135620
140.701721
122.777298
147.475845
135.653290
140.532043
27.422937
-31.053406
136.955185
125.856880
156.956955
163.847870
137.920197
-153.518295
-174.954010
177.275513
-137.454727
135.129486
143.552277
150.879639
143.549530
152.880280
157.417175
160.087067
160.058044
150.495102
149.718567
109.851669
136.125168
159.770996
129.328949
150.080078
135.836914
156.301529
143.500229
149.802536
152.455429
146.873978
164.585159
171.737762
147.704498
152.305496
115.068626
161.459686
133.408646
128.744812
136.035172
161.231628
138.597656
121.251534
151.162354
152.338379
147.927170
154.277695
153.725586
155.596786
145.084686
128.928421
127.165764
134.729111
149.300873
-175.429352
-5.549449
-38.620880
145.492142
145.596970
143.407333
-134.622772
144.387756
-156.189636
24.029171
32.437176
40.621799
121.110573
139.300293
142.346329
140.078140
141.626312
155.628738
158.998947
158.379257
128.045227
161.995972
135.941528
158.790878
155.878021
171.512634
153.815857
141.185471
177.580612
152.532516
14.396798
29.178116
2.708916
-37.268532
-24.919380
-34.405586
3.616875
6.092812
19.558464
12.760746
-7.260257
146.972900
159.484924
147.958298
137.914764
127.036987
157.923584
138.528900
147.523285
-42.145905
-48.430241
11.629320
22.142839
6.123751
-12.056203
32.874092
10.926146
13.792217
-61.583572
-4.640005
45.687084
-17.098824
1.668239
143.939529
148.915070
117.008728
146.611038
154.471024
162.601425
150.478088
143.379425
123.551613
133.303284
146.416458
134.627640
138.694275
148.476578
159.895508
164.032516
163.741913
123.150787
128.457489
133.072327
148.357513
148.111099
153.602341
138.472778
164.425995
150.023911
164.308777
134.203842
-169.959396
120.792534
111.633362
144.849045
136.433777
154.756561
154.561493
140.123444
144.687256
160.295639
133.242401
156.014786
134.785583
144.991470
147.141861
144.424728
142.646439
143.412140
140.070160
141.405914
141.664139
138.850464
155.375656
126.103615
148.329880
-17.470974
-5.784215
6.124359
7.708793
12.337227
-41.627491
-15.493982
135.342941
134.367676
149.083435
150.209152
141.837265
142.812820
140.756134
135.290680
145.824493
164.322479
134.744141
103.842476
178.447815
127.729736
-157.805618
59.015461
157.744659
149.315567
152.276749
142.463730
163.858093
127.869743
142.964600
10.498724
114.635963
139.492508
135.448227
145.576279
155.238464
154.986038
167.302536
104.593224
143.207458
-26.297520
-16.241024
60.638935
-4.953731
138.574936
170.241852
139.517899
129.056793
28.070904
-175.744934
36.576492
127.540565
131.524689
148.728073
148.737442
109.302811
150.799774
176.572174
129.026154
148.005615
146.720215
151.078384
154.150726
136.303955
142.093933
157.132751
162.738113
167.748428
123.025200
149.596512
142.657211
127.848488
158.482208
154.827591
153.009567
155.083542
147.505951
151.979889
135.655289
144.849365
121.327675
2.939981
-15.793629
3.642606
-38.823387
11.770012
-7.419947
-28.771259
-3.741096
-41.106472
23.247633
173.498062
-22.291792
-29.426437
-17.622074
-38.732033
9.047175
1.846420
28.446106
-14.753293
11.428616
6.069665
5.855882
-1.940780
13.390152
20.248081
-44.570637
-50.005730
154.220322
161.939575
160.060669
133.518799
153.560043
154.310333
124.191612
165.083435
142.415359
156.020126
170.637009
145.605515
155.435608
165.041840
128.183640
150.387268
14.013348
111.395233
7.526055
120.992859
38.105278
161.056366
147.615845
150.034866
153.504227
139.439453
150.064651
160.810104
118.194778
177.379364
175.119736
133.522491
147.285126
145.351807
149.173325
157.703766
131.231598
149.677612
150.781357
19.266062
153.588837
131.409531
99.999916
119.077484
-25.280720
-49.757713
-7.810097
-6.393533
-39.322777
-15.697189
14.918664
-38.745880
144.326447
34.788136
30.793627
145.496735
166.520630
147.964722
154.436981
152.148972
151.989624
159.571411
156.069763
145.274872
162.452209
152.467438
162.146042
144.292953
109.209747
151.428207
166.990601
116.205009
6.086953
157.100494
173.791290
-23.406918
-42.326515
5.073040
-33.332855
-5.801133
-27.703482
3.966991
43.641014
152.502762
143.254089
148.850723
152.262085
142.836044
136.540268
149.494156
173.769104
127.959984
143.457901
155.644928
139.357697
161.061417
170.547623
158.586731
133.252777
162.201920
158.031082
171.632584
153.121689
120.126465
142.010147
143.244461
4.736027
3.647655
-32.354759
-14.682521
-5.478473
-18.767429
144.514740
131.310150
99.460518
150.364990
166.375473
130.650314
150.933655
150.686127
166.332382
160.514313
137.641052
146.842224
147.739517
135.798080
158.492950
140.727539
141.672821
154.959839
-5.063840
-37.206219
-3.076062
-9.943662
13.306235
6.011641
8.738330
143.337326
157.906143
133.176544
141.907990
17.412672
130.558182
132.175949
142.670914
172.321350
138.545074
150.212814
131.349945
149.231186
154.174377
119.939453
159.244370
147.926132
148.472046
-152.306625
145.480438
2.958103
-20.903257
15.210588
-42.565083
22.852617
15.733767
-10.130111
-30.659817
-42.795723
3.611729
-23.686810
5.657037
5.173582
2.406802
-3.455871
127.360847
-4.368881
-36.991341
8.248954
-2.860128
-45.218338
171.838806
165.220993
98.537666
133.743134
122.979118
146.194595
140.788239
120.476959
164.878433
159.140671
153.690887
162.119949
141.718079
151.376007
167.574112
168.937897
130.891083
152.030991
130.611847
147.808975
149.238144
148.518280
117.805992
127.873566
157.528107
-87.219177
126.420525
162.052246
145.390503
113.930634
131.755920
149.821213
146.519730
118.438919
120.599602
121.460602
146.165009
155.026550
157.383102
140.026199
159.723969
144.876160
140.673279
145.677963
129.721664
146.828644
136.439774
145.914505
158.917297
149.861420
-154.443802
60.058723
141.934433
72.987267
15.794431
7.943666
-57.992332
-36.560261
-4.994888
-0.000000
146.938812
136.123917
2.933315
7.582763
31.494366
-77.324821
-30.909367
9.529018
-40.635075
-31.917189
-31.792801
17.611364
-12.796490
-2.994344
-37.160183
-7.189601
-44.507767
9.155449
-1.220130
-18.018198
10.466533
-23.829000
-11.464855
30.000490
-28.462254
23.000330
16.861084
3.017853
11.151113
-29.729671
1.282069
2.874397
7.130528
-12.715163
-47.070450
16.498747
-42.841938
29.083206
-3.249922
-75.796967
164.178818
146.861542
133.410919
158.055283
121.988045
146.359497
-2.202115
-24.427502
-11.326859
-21.485844
-10.872594
8.103943
92.344917
120.179222
162.455231
138.818069
153.619476
159.725861
169.000793
145.245972
139.339981
146.007523
128.581146
176.919418
161.178009
148.896561
169.320389
132.276947
150.725006
140.637924
-177.336182
151.873886
154.152023
155.527908
159.296036
171.672455
137.941650
162.687057
146.774002
128.688492
133.923859
154.312225
108.452240
141.119308
153.573700
146.693192
140.878296
150.978088
149.240646
125.777573
144.003601
141.329239
131.952820
166.882248
160.370178
150.489258
147.698502
176.438110
166.675110
145.377426
170.916489
153.441177
127.682266
118.646759
139.023163
146.338928
137.789749
160.513901
125.527710
139.178467
57.369228
3.972664
47.101543
-55.708763
-23.478552
-12.340471
157.121521
152.505554
135.931488
155.408157
115.484039
169.223267
170.512466
140.395325
-53.063278
-9.623735
-8.098854
-1.022590
7.876141
-8.786730
10.699211
-31.493790
-34.393852
-11.080735
-51.930916
157.576996
154.500168
141.653442
142.643387
156.945892
149.368927
112.202682
150.541916
140.075470
143.379547
161.336243
162.945419
105.954803
144.605011
148.398117
156.372208
131.859009
156.677002
148.720963
172.107346
150.202164
-14.407041
16.631227
27.325640
-135.789856
140.265533
156.264389
127.409935
153.937851
141.836365
124.412354
147.884735
130.952713
131.666840
123.058784
178.434631
138.976700
158.343018
41.197437
-1.334129
159.915253
136.667801
164.130432
153.483704
141.428680
146.841049
139.021164
148.939667
143.111542
139.744736
137.350815
146.511368
145.029312
154.528412
81.582306
47.836052
-0.661752
132.366348
173.864151
131.921616
146.640442
141.666656
155.487411
144.473328
133.917847
159.893661
162.831848
132.768845
161.926453
130.527924
158.213654
143.725830
147.647415
152.467896
135.617615
143.859756
157.077957
156.939255
159.242874
175.189026
145.478882
132.477280
157.666901
142.934357
142.774918
156.449966
139.472458
-18.936300
15.970697
-17.968315
-11.988852
-45.344799
42.910484
0.125115
144.537964
159.660095
154.373871
157.233246
163.733658
170.493881
141.139740
134.848602
133.978317
144.308960
165.908936
132.698486
166.555496
129.031113
166.854996
158.551697
-43.924316
19.609520
14.587337
30.417610
79.952568
141.261719
147.767212
148.042419
158.689789
152.624756
149.506653
138.100510
134.927261
152.961960
159.754349
148.970291
129.766586
143.300476
138.886749
142.270050
14.815925
-13.746015
15.533641
10.318621
148.315918
123.847687
125.787544
138.565414
137.187546
130.090820
152.235886
125.780907
157.413086
-5.292131
129.618439
144.523636
139.581863
170.752518
144.138947
156.164658
146.603241
138.517487
128.610107
159.598358
179.576630
153.654282
133.870850
143.957901
127.116737
164.290375
129.270645
161.594238
125.821655
117.150360
146.609940
156.675079
142.824463
174.081253
154.165649
153.714417
18.047026
141.221344
155.711716
149.915604
176.644836
129.232925
146.636642
126.336624
138.006302
141.963623
127.063370
162.193954
157.632568
150.672287
166.146927
167.803253
147.160126
166.279694
136.316879
140.709457
120.774948
161.407166
152.878525
138.895721
163.349396
6.728173
25.714523
-3.167494
6.954545
9.810230
-26.765083
148.070679
145.592468
131.102768
131.635452
144.110977
135.166901
144.159302
153.278625
147.650482
155.567917
151.718201
175.328522
161.255020
148.038620
-47.327293
17.811462
129.697739
155.274994
134.076935
164.192184
162.317947
155.198105
158.844666
145.831253
161.040146
157.943710
140.139465
-3.394364
159.044266
146.073486
111.776459
-125.594933
-165.579834
-151.780899
41.664459
144.839859
143.005112
148.897614
144.114456
5.470096
-27.171345
2.125228
5.858157
128.768509
155.006729
154.193802
149.995056
143.996033
119.120407
121.139709
141.223679
138.743454
150.937012
136.212387
127.142776
154.578293
166.932739
129.853378
156.907486
158.098343
118.103935
147.983582
151.840408
151.915314
135.476166
142.414185
133.574310
121.499374
123.489647
170.475723
153.531830
151.173416
137.548035
151.622284
-29.215179
46.582500
68.906700
145.654358
148.747498
162.595978
145.765442
113.320457
159.757523
-28.482483
142.753235
163.745605
133.313980
153.060349
161.948318
-17.265089
-1.016833
-19.950005
-34.390465
134.912430
136.526093
137.883820
128.175735
157.483597
158.751038
124.483932
167.610199
165.114349
160.303467
135.371506
127.567886
158.188171
153.528290
141.424026
147.923386
137.707016
157.306717
149.878677
120.667740
137.559891
159.700119
-25.344492
-38.863953
-61.469868
-2.146760
24.440653
3.743817
3.154426
31.869535
0.997011
-48.417500
14.707386
40.738663
18.818907
145.582352
145.825668
164.465790
161.761581
18.876974
-3.396036
-29.606194
-49.423096
-0.797949
-14.640760
-16.839748
151.988037
158.094803
108.055573
151.587875
120.979897
133.926666
153.260376
132.017044
151.963196
177.215744
151.284439
145.635437
138.578735
147.838135
159.136627
143.305389
144.488541
139.494232
137.179749
166.355896
113.922302
156.185226
151.112381
133.762711
159.154755
138.100296
167.292084
135.527313
134.284286
142.856598
116.295410
143.465912
142.967255
139.098801
129.172455
138.387024
67.739632
16.813581
-42.717236
64.057014
136.447723
124.501053
163.397491
114.729904
137.492844
149.689819
-65.937805
-5.156435
-5.718477
-36.431816
-10.758922
-7.185807
120.811806
122.624893
165.901062
156.339996
148.213806
131.840378
140.890076
137.307495
148.966507
142.266159
158.195801
149.157562
128.260620
133.021286
139.987503
167.376266
130.085861
150.774719
148.632965
146.290039
160.239883
134.937515
115.980270
143.599701
136.487534
160.038666
118.515663
165.716766
147.566208
124.082977
139.668839
-170.931107
168.595474
138.450745
163.369949
131.752319
148.827560
143.756638
145.914810
127.470695
159.383286
155.577316
172.858246
146.063690
151.841629
149.932861
-6.672414
5.204658
-32.529915
-88.672249
-26.293219
-34.362324
13.291478
-6.558882
-10.940045
-43.419628
-42.942734
-43.656124
21.756140
166.812317
137.056320
164.100266
108.614944
169.157364
25.586157
-1.508569
14.269982
1.672925
-21.060888
-27.290930
0.473540
0.610056
-20.866173
66.738945
158.348816
140.917419
136.296371
135.016983
138.898712
24.012804
3.653448
-157.857254
-169.551285
-157.753586
32.826527
20.621119
61.098831
139.622421
143.326233
161.484131
142.805374
167.362747
151.882370
142.044998
19.789551
-41.512840
-2.523286
-31.769684
149.119446
148.142685
153.897919
125.476662
130.917786
131.169098
167.575943
145.977005
156.539597
128.668259
118.848457
179.222412
142.192474
167.775497
148.089447
152.728119
147.831757
152.184158
142.655045
154.281677
141.149765
141.216125
149.649628
155.612350
154.033981
155.700485
143.974319
158.573288
-153.284149
133.485718
148.753540
136.429718
145.037949
147.390823
125.907234
136.912704
136.630081
140.608887
150.820465
126.054184
139.030640
128.004333
167.313980
141.942398
142.059113
148.354538
123.607391
143.469482
162.663284
174.638412
-13.279559
4.484584
136.457443
157.370972
146.108612
143.173523
-10.121661
36.366608
148.158844
118.456894
151.805008
146.673264
142.047745
129.147751
142.102371
133.760590
147.032700
146.743317
153.633194
152.011383
144.319427
112.262939
148.029129
147.449371
144.026520
133.512131
144.444580
142.168701
133.431702
138.285889
141.555405
141.364609
166.771378
172.482956
157.390976
142.393448
150.622757
154.665512
160.560135
159.532532
146.651291
153.000778
150.668640
162.683594
149.518051
154.726868
133.639389
140.237061
149.371292
139.284607
132.067581
-52.400955
151.031204
151.770889
153.123596
151.848740
154.604767
146.156174
144.251862
144.703384
136.593674
151.798508
147.750458
131.476761
147.514435
-86.373383
-21.165064
7.020207
136.851959
134.211838
141.022339
143.422440
5.140641
-42.338791
13.424278
137.210541
153.662949
132.630280
158.507507
145.626053
128.707855
134.125320
-16.779144
7.182776
15.491937
4.597808
168.078598
148.936768
-25.648865
-21.625078
-40.807510
168.748962
153.688232
134.772385
143.428604
140.695358
143.988297
145.962112
122.536896
164.830658
117.138260
139.035812
97.220650
144.940536
142.331161
141.471069
149.786331
154.975174
162.507782
113.994797
151.336212
143.223190
143.463669
128.357254
154.289505
8.047740
-36.023052
9.771632
-8.720599
29.267544
-1.058509
-6.895062
-46.451797
25.862602
-3.729459
8.546355
-39.774746
-30.167620
-36.251999
-43.596008
10.513034
149.465546
153.256317
158.652847
-51.056271
3.533577
-8.536974
155.131134
46.831329
37.455936
-3.880451
121.059235
133.861450
127.016281
149.459015
119.736313
138.266983
151.501678
157.084381
165.818619
160.447083
158.490662
122.541862
-8.108763
-0.558481
25.050848
-43.592640
-14.362929
46.848255
8.076960
12.077668
0.703043
-20.923290
-41.105228
-5.751354
125.639450
138.309113
117.409050
150.121445
110.035179
134.822250
119.099884
179.164200
-145.466141
131.273788
-19.599768
3.707289
13.860139
11.931204
-1.978530
-3.099520
128.215530
120.534790
142.938400
-42.820160
0.000000
-6.051519
-28.622063
-34.054985
-37.552124
23.471659
-48.267262
19.996834
-20.918163
145.300735
14.097704
-30.727161
-38.882915
127.369576
124.172066
134.482239
144.185486
160.242233
162.593445
136.380157
164.534271
145.197021
157.220566
167.880417
159.399811
170.966919
164.571396
126.745888
146.611435
162.243027
176.553818
140.250061
145.005234
143.434586
153.457367
128.556580
145.746368
130.236771
164.170273
-0.287355
-11.508294
153.563156
139.610031
111.238274
129.713760
120.707985
137.469894
121.647331
148.923920
-176.106491
137.412277
155.596237
136.519226
157.314377
114.611771
-119.520981
-166.350677
-165.518158
147.915924
-156.386383
158.641724
150.106964
138.227646
130.445663
171.629395
176.905655
137.174988
150.158691
152.637558
131.530273
125.319473
148.019577
156.280945
155.011505
143.059174
126.076927
126.983971
130.519852
152.970001
152.789108
156.433105
139.108932
139.112061
144.577316
142.780396
158.459061
114.469009
139.356659
149.953171
160.874252
163.006332
177.358978
152.530579
-15.055939
135.187302
119.847084
148.197769
151.773987
157.952835
162.796585
140.207626
136.787384
161.075836
140.069992
-167.830490
164.487106
151.498444
148.124619
148.485275
153.451202
171.561935
148.084320
177.850311
10.245956
56.360332
156.845001
157.618454
132.951233
159.676620
130.452255
137.381241
130.044006
158.526062
131.981491
154.767960
149.882492
142.464951
150.453049
138.930084
148.784027
140.013855
178.334808
-16.407759
-0.617073
-4.821905
17.163021
-33.186153
17.519197
17.097883
8.654965
-1.828741
-6.224284
-43.271221
-9.917165
22.984171
-0.991500
145.608551
136.864136
-13.406511
-124.418335
-152.778198
157.043991
142.466095
76.599251
150.077606
145.766617
147.502182
128.452240
148.419708
154.646027
136.824661
150.602966
155.431076
122.143486
139.875977
152.014114
150.327515
140.430649
126.714127
158.203568
146.729645
155.488251
27.086647
-132.780487
26.487667
142.875183
143.998199
153.482605
125.722435
140.240463
128.250366
161.920898
159.380768
134.279251
-166.048523
169.937973
-178.178757
-122.420509
-147.855469
-123.579109
-151.890778
-173.679932
-0.969548
171.344452
176.320908
150.383820
132.455811
146.744339
131.475662
166.413971
135.730392
138.104721
155.959900
155.419128
130.102463
123.315697
131.777130
140.915298
156.626862
145.885132
145.100952
170.314972
133.870880
-2.124491
16.551443
-13.612479
12.854704
-29.254589
9.342728
21.553761
-23.740572
-3.896214
-22.895544
-42.495041
139.688980
142.963013
152.344543
163.596909
153.865250
135.118179
156.174591
136.860397
155.316223
138.992096
159.073196
144.930054
-145.295364
110.659019
127.316193
131.393921
140.941193
150.211426
138.062149
146.258896
167.021454
143.035324
163.794846
143.500214
160.561829
179.536896
134.715454
127.079514
142.401855
132.960358
132.138016
173.343582
166.021317
163.721558
141.746826
175.814026
127.629684
163.924622
149.057587
164.909363
145.612473
147.032364
141.021545
158.055664
154.582870
149.329544
147.259842
93.423470
166.009430
142.820312
139.825516
138.749374
-33.160591
-32.316525
111.042091
150.106674
14.246688
147.419876
159.187851
150.338760
157.252502
135.326172
148.999100
119.630920
160.083389
162.929337
147.183685
169.149704
128.981323
156.529022
139.802124
129.242691
161.292374
-148.142487
163.496704
146.902176
156.824417
140.258759
156.594193
174.292068
158.925049
137.760239
163.680771
129.765152
152.447128
-43.831989
-6.429986
10.882999
-23.252029
143.010086
141.481689
-16.111120
-2.698418
5.145860
-18.380447
31.970270
124.039833
150.923920
136.866669
151.978104
118.009705
112.033447
-5.078522
134.656723
143.225723
123.844055
142.554947
150.918594
131.216156
143.087540
168.616440
159.816971
143.303482
134.571976
129.868103
153.810043
145.903488
159.615372
128.387878
-14.472572
8.745970
-25.021570
28.509371
-18.107645
-27.193077
16.474485
-51.824368
-53.204113
16.848919
-4.190215
26.329393
-17.084892
-35.923855
161.053848
144.789780
111.481644
-91.438583
-6.647030
-12.655601
16.276775
6.764512
25.257807
8.633766
-6.028378
-1.895272
3.910712
9.149845
159.328476
150.879272
119.486557
165.657043
141.994141
134.646820
-29.670282
-62.592907
12.098216
-33.061180
112.147614
118.380272
169.479156
152.464966
155.976059
137.526855
158.388794
137.144150
138.552124
105.406754
159.654312
139.504913
161.039871
175.664307
165.117493
124.537605
143.335266
145.617508
106.210762
148.845047
154.517395
157.696350
159.972763
155.417511
127.269104
148.559753
159.776413
143.866150
146.997223
-19.609673
-13.532397
24.335846
-9.435944
6.567845
141.260406
163.482544
169.010422
150.843842
141.017548
96.228485
156.996323
160.017670
146.951736
149.974655
142.161560
162.630081
150.341354
152.418945
149.325607
146.741760
162.020584
125.111710
153.291382
131.152496
154.396454
155.123032
-170.943268
-168.486969
139.486267
-19.615959
11.048118
143.192169
150.007660
166.557312
138.304031
164.981293
141.216431
129.119278
109.739304
141.451508
150.558884
159.599731
143.320221
143.626953
132.247726
132.899979
154.851044
153.416565
163.583984
156.451569
139.660034
136.886871
145.394730
134.218399
131.264771
150.044662
140.291092
138.104614
150.909286
150.355789
150.828094
150.886444
150.209518
163.273239
-46.075665
-36.736584
-2.711661
2.689554
-14.416838
120.530975
166.993408
146.001129
129.208817
168.160507
122.095802
142.115173
155.231430
133.084137
147.644196
148.958664
143.374237
114.844650
173.347977
134.977692
150.080475
152.670685
161.918839
136.554047
162.781052
138.391495
156.786499
133.685760
121.052567
150.517960
163.100555
156.302185
175.343796
144.139755
165.338501
132.846359
143.059402
120.000000
163.134384
122.273155
133.365402
159.617645
118.834152
151.357376
123.524719
142.069901
160.227570
147.821014
152.956512
131.165512
149.698196
136.798279
4.813040
-17.974461
7.993452
-41.883701
145.904694
137.485764
159.377731
137.888733
137.295532
148.565979
148.375885
125.533737
128.085632
123.553391
139.564713
135.238373
126.988876
22.750687
7.100228
2.701608
-21.312038
-52.498295
-4.402287
-40.704277
1.277482
-11.044891
-38.917057
-43.997311
11.943669
-10.654603
14.905805
-13.588065
7.857477
1.761698
-61.589149
59.708378
-43.746128
27.212528
-17.118130
-4.158971
-6.591569
-6.567039
27.341215
6.179490
150.652786
123.811966
143.305496
152.325424
150.591385
153.317505
19.070232
143.398422
136.953979
135.039291
66.074997
3.341640
-8.538837
9.874620
127.813530
158.638763
149.362274
152.781677
151.495621
123.181473
112.564323
167.110626
162.511093
129.586929
132.881149
146.716446
143.261429
174.440231
146.359146
171.195663
152.016373
142.680206
136.647293
162.996826
154.394531
137.102524
156.650665
148.825958
154.245514
160.688629
120.170830
151.210327
170.705933
133.199768
136.985733
159.387024
126.213669
144.069885
115.308861
-14.263566
-20.101202
-36.109692
-5.862238
13.388250
21.680094
-22.058651
10.003959
9.426377
14.484976
23.047121
-37.664227
93.757767
161.656006
-33.570782
3.729406
5.063337
-44.485699
-22.158520
170.744965
74.735626
133.113113
155.211472
144.872696
130.362640
144.991852
168.367844
176.831573
116.188652
133.293228
138.473450
158.783905
162.787811
153.173218
110.867409
138.403687
149.348007
160.788498
160.608109
132.341003
160.146896
165.128311
156.025757
132.058716
137.644363
137.878403
160.427139
155.459610
147.815857
141.389191
144.621277
159.223007
154.872025
114.522720
178.287292
132.666901
156.522095
145.746552
143.616364
-11.949329
158.323883
157.500412
151.625977
157.729050
136.912720
147.560867
145.942703
170.052719
140.197052
133.588226
116.733826
148.985275
136.901566
141.654846
147.551270
-51.563850
-34.865334
14.910317
-38.521484
8.426064
149.180313
151.175903
168.606583
152.464752
145.531998
158.715591
179.947647
151.006668
132.424652
148.154541
167.008408
143.539780
162.848846
154.061386
137.709534
136.525253
118.161186
135.067566
134.440155
153.932678
148.415466
169.570404
136.946106
140.644531
143.874863
146.302124
127.956200
147.044022
145.647873
128.887909
146.256226
129.884933
158.898026
145.210754
143.152588
165.481598
155.316391
161.475113
162.460861
137.527374
5.118143
131.345398
134.418411
146.895340
145.007080
165.363464
125.044640
-37.318935
146.519913
155.028625
148.019760
156.273132
93.801041
151.782730
153.987167
150.636108
131.326019
137.429245
150.737900
154.066666
161.023041
134.640472
145.910049
167.617935
149.135223
143.587311
114.681892
144.379868
170.057709
162.571930
141.166000
147.148575
145.916336
141.178131
156.339584
136.003555
141.144424
123.576172
138.685455
149.868179
139.725739
143.116318
122.336250
149.432053
151.158707
140.572495
127.748665
-32.188946
154.316437
131.600662
117.328300
127.739845
130.165482
7.745090
-51.457069
43.565697
15.054809
41.952431
14.365531
13.245380
146.388687
142.044083
139.237747
-19.550392
40.001091
156.100571
166.860016
133.132431
134.468033
-177.023483
138.381531
167.716782
154.987244
151.418854
147.436935
2.627933
-20.687954
3.220877
-14.865631
-35.794182
0.333965
125.972107
158.003403
17.222868
5.000965
-46.522198
-34.134270
-47.600674
13.604553
-36.579060
-2.251771
-35.747284
35.477737
-39.134235
-47.314480
-47.700584
-50.199089
-1.285422
-39.505096
-2.152314
-164.467133
124.651466
27.003021
11.960622
21.593493
120.753876
168.754578
140.655640
157.697311
144.884018
155.314911
156.088638
142.082031
119.100761
129.865036
143.368011
-42.573441
-5.322848
152.959183
113.053596
143.654007
155.054611
172.124573
123.619667
152.182648
122.435371
122.311607
143.035095
174.560104
132.623489
159.285858
161.495590
-30.551277
162.154388
141.583328
141.493851
152.148987
161.075867
154.021912
141.629013
123.879356
153.202499
141.168030
144.150909
131.629837
137.525238
158.827667
155.573959
158.747055
11.802247
-36.292130
-47.237865
-10.623674
-22.257059
7.541111
-46.275993
-33.174023
171.263916
149.974319
131.376038
148.635422
150.068527
143.457001
126.442368
127.572083
143.769455
155.711990
124.116631
155.294708
158.947174
-147.643509
125.305809
122.642120
157.611801
165.205032
158.395355
157.339020
143.894791
140.183334
140.250381
147.507462
158.976715
125.001526
139.615936
152.407623
173.397507
149.897125
134.733490
138.045990
151.302475
120.643745
150.769363
149.522308
163.977829
135.519806
163.815674
151.518112
176.261093
-120.549797
141.461624
151.172928
131.610840
154.596863
157.300217
134.307068
162.509918
163.573761
148.932602
139.690018
135.626282
131.168823
147.530869
-46.744644
-45.249039
128.060150
139.431229
143.243576
132.597916
-172.886261
143.086639
162.740158
115.387474
136.161972
143.475601
147.456146
145.184845
159.887512
151.516113
154.846970
144.118042
155.880722
9.244904
-2.632770
0.183454
-10.597320
-47.454967
156.020599
122.830765
132.798645
168.199539
133.569336
146.220551
157.028397
162.363083
161.523880
142.220062
-142.648514
174.908783
159.585693
150.266251
152.958527
143.261475
-162.736923
139.040710
146.681549
150.425049
135.421738
146.588913
139.536209
-2.982356
-0.385630
-3.908558
-6.286156
142.452850
163.562088
-6.676821
167.996384
145.464447
138.858719
153.241699
149.857513
145.643616
158.329819
140.800705
117.437500
143.784210
142.499664
147.686203
173.690506
145.708725
146.139328
141.061493
164.343002
144.420609
125.805222
26.639853
138.705719
151.284195
150.233261
160.362762
132.511444
138.023697
127.445381
173.669739
115.223755
169.098648
136.237411
123.858398
140.704071
-48.707230
17.799166
-2.422043
141.530197
157.492401
165.342499
110.562424
142.183472
148.717117
156.028870
158.938522
147.538498
152.770508
131.346054
153.125656
108.307068
140.119522
146.233551
148.776367
152.042694
134.975906
145.528885
110.809608
157.357574
146.425552
150.445877
158.616211
139.064957
119.242737
161.425140
158.442200
149.780121
148.405212
141.885117
94.473427
161.040512
128.573471
115.245407
141.185364
135.210846
114.735413
39.053482
-42.584663
-49.734165
-14.163354
-88.780693
-33.710171
-48.081406
-39.638382
24.385094
80.376053
176.528900
121.110802
155.055817
159.517258
114.275696
170.520493
144.485184
136.146011
150.502640
155.092621
167.085480
136.681671
116.931877
151.554306
154.928223
148.649460
138.638031
127.836052
141.355774
157.197418
150.678909
132.836884
155.263062
152.830139
143.702591
158.041946
126.807114
162.700851
160.364471
143.721298
145.862427
163.092957
138.664871
142.603516
-2.573670
158.931229
111.060860
134.151382
12.461884
-11.674198
6.871411
150.211914
151.313446
115.373215
118.673058
144.326401
77.231537
159.808090
21.896082
-11.649734
116.304916
167.271149
135.846359
129.966492
133.088928
168.135254
93.785439
162.046387
155.542587
148.155075
142.307236
165.544556
-143.326614
19.921879
37.396393
168.957672
147.979797
147.957443
133.239365
143.742569
135.497238
150.044708
112.337898
149.228912
158.325150
177.563766
150.179062
146.269974
139.370255
138.251389
119.003387
155.193741
138.541824
125.304222
114.225395
144.761551
172.153549
141.306381
157.071823
117.343559
172.662613
164.928589
152.223145
121.945152
144.918472
139.292145
-171.031937
128.049149
23.054729
56.716270
-177.719360
-160.115356
-144.908768
153.520767
150.305679
127.713982
126.054306
147.826294
147.055511
136.837296
139.297394
149.315643
144.882828
-27.739016
-31.097456
146.908920
171.933029
133.967041
144.808319
134.862152
146.600708
146.129150
45.525532
-149.006500
-174.775482
-145.329636
-139.596344
-158.747208
142.920853
130.267731
136.404633
139.106735
147.412415
-175.463730
121.845680
146.426208
93.280365
-174.874619
-5.918079
14.740494
-0.573690
132.813751
125.715446
159.339752
135.472397
134.695953
-34.787941
-56.427689
-2.953599
1.195667
20.271988
-14.238234
-19.067463
2.924626
26.495766
12.636133
-6.776273
-40.990063
3.067650
134.679138
112.549477
149.954376
145.305054
154.184052
139.046677
168.328583
139.343140
167.729523
168.733292
155.117355
142.165924
152.421783
148.303665
139.208282
109.214188
146.792343
146.438217
139.735336
157.182053
149.745346
143.228699
139.908920
134.365112
146.179230
146.171265
154.047455
151.149963
129.653519
133.053696
144.396667
141.198669
167.344482
122.267159
170.098145
133.416168
129.404572
120.634880
161.924271
151.997498
143.991287
148.526505
134.351639
168.212402
145.475433
127.302094
157.126984
160.281738
168.836349
128.056198
156.790543
147.727905
128.920776
143.686813
152.127777
173.114716
145.131378
146.903763
128.477036
142.614700
109.429771
145.038818
145.122421
155.053482
121.704590
165.840561
139.667023
144.794846
147.095047
174.313370
139.471695
139.348007
148.946442
143.925964
142.884689
158.498718
118.056778
131.175171
134.505234
142.751602
148.954880
152.498932
141.518936
166.795456
-8.866208
-25.739643
-33.015472
1.287552
-42.978783
-13.147171
-12.682539
-35.588558
20.063896
91.718132
-29.556656
-21.676922
-9.474672
17.518017
-12.969069
167.235840
152.124924
136.861664
152.244446
155.540115
-135.575531
-153.711456
-167.949066
129.107239
24.468363
-157.255951
-169.008835
-153.966705
152.793427
150.493698
129.571274
135.315552
131.561646
146.796127
150.251678
133.268738
152.867172
159.498779
174.319092
149.143631
118.230736
138.742691
133.287567
163.785080
155.983673
125.361206
147.089752
125.987312
163.167038
144.466751
158.721054
137.378601
151.072388
138.383728
148.466232
163.162628
3.475023
153.725174
177.873383
151.410919
146.762863
146.273666
137.820282
141.248260
174.093338
162.843765
144.403381
145.323502
157.134918
154.733917
172.210541
166.655548
127.694611
135.932175
156.277664
162.225586
77.207497
139.422852
160.597687
147.212402
113.099579
140.961899
91.815590
113.675598
141.482300
151.172653
139.398468
145.633804
157.107452
115.856857
147.418076
138.276871
169.394226
157.686493
157.200897
121.778793
173.240479
-37.000427
4.207705
9.736154
8.198673
128.795898
173.299683
148.236389
134.636032
-176.615967
156.398376
125.714188
151.860580
136.041611
145.462387
151.850769
148.014816
135.993210
150.485947
154.755005
149.156082
-79.057510
176.855194
163.450394
142.908279
154.228256
161.990295
133.436157
133.667831
139.241898
156.586182
157.705154
146.159668
110.148933
27.298132
138.019241
145.858826
145.709274
136.015060
132.182114
168.353775
152.587326
164.008194
-41.691078
-34.293175
162.340347
146.490814
161.659241
132.391479
119.795212
142.565323
140.803055
171.016754
136.408173
142.234390
160.089081
122.615028
149.146454
142.833481
129.588577
163.668091
137.080460
158.626999
141.102295
152.537704
148.834702
146.715927
160.073349
166.089020
164.580307
133.244690
153.409424
146.598969
154.506531
144.954666
159.967209
131.919968
173.766357
134.475769
135.761658
148.018066
162.237930
138.657959
155.725891
126.819664
-32.951317
135.060150
159.333618
132.357574
154.300278
93.041740
145.438980
149.263611
147.976440
149.217087
125.028107
129.026047
158.252396
152.660950
141.405304
159.156158
137.304779
152.221054
141.405579
133.185211
159.956329
151.834045
139.328064
2.882422
-39.363155
-21.117153
29.509821
-34.633770
25.112879
-28.010103
-19.244459
154.719482
131.714676
142.238983
133.236526
151.282974
139.626144
132.479401
160.083694
-142.407974
31.582878
175.817642
145.993118
159.913803
144.493851
157.944412
-18.019810
28.641663
11.451567
0.268341
27.795782
-26.445829
12.075611
-29.125277
-37.679588
25.643610
125.652100
149.615036
140.474045
125.328568
173.911621
158.334305
153.902176
148.717819
154.192169
144.856049
170.250504
-11.577365
-30.763580
35.173805
-13.624314
127.598747
163.522156
126.674622
139.097214
162.273422
161.167099
146.177658
166.063278
166.610199
156.420486
155.030426
135.525269
-123.227913
117.622849
161.826126
151.123444
118.909531
136.976807
160.838394
123.805779
153.373260
150.678680
125.189262
166.648071
135.428818
141.749420
142.361099
143.772141
155.106720
-19.546638
10.134284
42.970039
13.437673
-31.945011
-47.457191
-4.690642
-26.611216
137.582794
139.739822
157.258560
153.838913
162.286118
155.007797
155.098251
-160.843521
99.415031
127.687935
156.650375
147.861496
130.317978
142.478058
147.247421
121.964836
145.202362
143.856918
143.037384
141.416748
132.846542
145.331635
153.201233
128.777695
129.613464
149.262024
154.105560
132.097229
126.845268
138.004639
136.773071
151.437271
158.201920
156.170822
123.241165
160.546265
106.241882
138.025009
146.373291
143.379379
124.602257
144.044632
-7.630980
139.164917
141.957825
153.032516
141.019989
1.096287
28.868292
144.446030
147.677505
141.012848
151.160583
142.099670
147.688004
179.288376
172.193314
123.973839
139.689270
149.561615
122.425613
-37.860622
-20.209572
17.661266
-54.821411
3.902442
-13.393456
-34.578617
0.522645
2.415002
-4.354691
-42.811142
40.514271
-44.520035
-17.115669
40.828033
-1.729974
-20.478960
-16.069090
6.818602
2.325994
22.064316
4.282720
12.643858
-28.481073
146.671753
146.411606
150.542694
140.437759
133.880569
159.564041
118.446266
128.388596
165.717590
153.481369
138.469208
127.134674
140.271332
161.841370
127.787643
149.938797
164.265900
156.777313
123.401405
135.195206
152.972565
157.949402
0.568207
-17.257309
-1.332661
-16.698774
-23.122837
-16.863050
19.304188
-38.617195
-45.878738
153.894592
118.489433
160.065674
148.647598
138.944519
166.444214
126.417412
144.595779
158.106873
155.760834
115.397186
176.046753
148.847000
138.112106
157.892715
137.941071
128.678131
175.741714
142.870911
162.650162
136.108231
160.398300
137.426056
138.651672
155.216904
129.999619
146.338181
153.494232
157.802963
168.599548
152.893448
124.900536
124.398094
151.071533
168.182526
143.464569
127.619301
154.988541
119.657829
154.028687
165.537689
143.343704
174.856949
141.590179
165.943878
5.906973
-44.367073
5.774753
131.137604
129.459366
148.490829
148.789551
122.030869
158.496902
159.968964
-160.170593
-133.455521
142.233078
129.824783
166.369431
142.099350
166.672592
133.743073
145.270767
152.717407
130.160248
127.989922
158.766434
157.276062
153.470367
172.073242
155.179901
-26.001329
25.166313
-11.227896
4.827549
13.186360
173.145584
-18.955402
135.029053
141.846695
10.593196
-8.375876
0.039565
14.197424
154.462387
143.526917
135.782715
147.670349
151.174835
143.958313
177.295334
154.296951
157.490845
130.171326
143.990417
128.675797
140.242249
163.047104
143.043945
138.010925
-155.108017
134.119751
151.708664
163.843979
112.783722
131.856461
-177.869247
142.321899
146.187042
108.976822
9.726152
43.505939
-36.804138
-38.944981
24.197517
118.837677
141.003433
133.100159
100.822685
124.977577
114.364098
126.280983
163.079254
172.547745
176.767410
146.931274
129.347794
145.778061
132.102432
159.326569
151.580505
144.818146
-9.531597
15.760796
14.960948
-9.696918
-27.608709
23.545555
-8.018243
19.042902
12.069064
-42.046505
13.150067
17.683517
-41.242245
-34.802685
13.421689
-42.604694
-28.389484
-1.194193
-48.017792
133.109390
129.269577
-52.962006
16.620401
14.258298
135.986526
160.416550
139.518143
153.339554
145.232742
131.464554
149.827347
164.822571
147.508179
116.113579
91.142677
129.401505
167.487762
152.253281
146.966354
133.610352
118.371162
128.727280
115.728699
121.882523
144.954468
131.083481
142.276611
110.391373
120.249954
166.904449
74.542252
139.356812
106.761452
143.430023
176.659409
147.398514
151.644897
147.397491
172.284058
161.505981
166.756348
142.871170
120.584305
146.690140
138.996277
141.136826
146.137390
139.148956
92.152954
168.534973
140.620590
137.535004
137.592728
157.612762
-41.028622
-1.248351
-40.635139
-22.888670
146.453522
-33.906647
-36.863281
146.145447
158.469666
158.912079
132.545609
137.777145
154.577118
150.954376
156.292664
161.878036
171.176987
-173.547821
134.825638
134.108124
153.068832
140.671051
152.026718
152.880219
-105.983879
138.237686
137.449005
109.744499
122.547852
148.500153
141.397659
140.546768
167.508057
161.735748
128.693649
152.715881
137.418335
137.361603
130.045227
155.166092
150.039047
138.410416
152.439713
172.929108
135.365875
159.607361
154.158798
113.323990
146.699890
143.861420
97.010254
141.237045
7.140700
9.610468
1.439534
8.900354
-10.618486
-9.734033
-22.957384
22.527304
14.218267
6.034879
106.868423
168.167847
129.426361
148.936356
133.995163
140.316864
139.652557
164.513443
154.117386
149.084824
145.086929
132.683075
169.606644
151.904633
126.025757
138.136169
145.685120
169.009720
123.650513
168.817535
-173.603134
-135.483536
178.441162
-149.133209
-109.222824
45.641148
-176.690674
132.492981
146.521927
146.652756
158.465973
138.593826
137.467407
119.350716
143.871292
147.746719
141.151596
165.967468
124.716805
148.089828
122.304314
3.858691
-29.525457
-37.944210
-40.102207
-41.858246
27.119959
15.740415
50.465652
-4.561109
-11.018228
-17.980457
-31.584450
-47.039661
-29.589724
-32.805347
-34.678085
-36.435333
168.437790
162.373138
144.108185
179.242294
139.466370
141.839005
149.477692
138.228561
144.629578
140.745605
110.515121
137.070770
147.261292
145.068207
131.705383
163.615128
123.955376
132.624680
124.851669
127.209549
144.351379
137.313766
174.617432
159.492905
152.512161
145.575211
168.168060
165.138275
125.827530
163.903580
150.443649
149.549164
22.040075
22.832893
41.804863
16.391115
122.040253
160.448349
160.324860
136.088669
128.752029
157.139984
124.623390
134.478653
135.652771
138.493866
138.080109
133.098480
142.642151
152.020844
148.873322
134.157501
134.839249
146.936691
27.254627
154.353134
137.475525
152.931702
147.383301
90.865112
6.263377
-32.261139
8.422380
-1.930061
-2.870990
165.596375
-40.715794
-11.944479
156.431168
132.199036
143.154480
150.223480
158.602982
32.323685
14.833196
139.049988
2.214523
164.217194
148.983032
125.086258
149.365479
149.207703
164.728943
100.223206
170.286407
166.156128
148.894791
133.561035
134.555878
131.085312
158.029495
142.869766
136.598114
140.692642
160.821503
171.382248
157.906586
137.933334
142.808243
179.955750
172.127197
0.973174
-12.780244
19.392361
149.923813
138.556198
-24.588015
26.599241
7.266172
-8.151938
2.793863
-7.348922
-16.312038
-8.741702
-114.833313
-20.384056
3.113447
-26.838905
10.015787
128.978745
146.818848
159.978241
169.075119
106.515099
133.723755
36.180069
153.529953
146.486786
-16.613764
-12.909604
170.227814
162.216476
127.018425
130.543671
146.750839
149.970154
161.806427
148.314011
154.848526
144.549713
149.601044
141.616226
154.386230
126.471588
15.524201
27.615030
19.945620
-0.775564
-22.041521
35.207626
145.288940
141.186066
134.765442
145.308151
168.326294
112.160553
-44.694912
-5.104957
-21.054350
9.319896
169.105988
143.282516
153.058655
157.411011
141.313629
162.943863
122.325523
156.126038
152.150208
156.664368
132.821045
154.650589
163.256882
144.089752
140.976532
145.059143
156.629364
149.608307
126.468185
169.094376
167.139481
160.259796
142.608627
156.075851
136.978821
-24.632536
22.248491
20.310638
33.389748
159.411911
164.180542
150.181488
120.880791
73.839966
161.498505
135.853302
129.792007
148.558914
147.483200
148.778275
-152.675323
139.602005
3.774446
-32.992687
6.384725
-32.475060
-3.173668
7.644778
-32.331970
144.312973
148.999741
167.966644
155.022385
149.023026
120.288712
152.316071
139.962418
153.914948
141.280289
-177.511078
3.971875
150.772385
168.227234
127.738518
154.745316
171.357101
142.332230
159.991486
139.751007
160.749496
150.664627
121.008789
148.894470
179.800201
130.241653
140.784668
151.815720
152.959045
143.951645
146.936768
135.308395
133.599289
141.333099
148.607880
114.643204
122.464653
111.421127
152.264313
135.301392
124.038620
153.536621
148.764984
152.259689
148.679626
111.368828
145.601410
129.564713
139.803558
162.562256
144.245636
162.522995
155.000885
124.407623
137.301300
149.044250
153.357788
141.903763
157.412308
161.182724
148.860016
146.135162
148.296082
161.857941
-0.568895
140.508713
157.739929
122.723602
122.499748
149.741547
144.573318
159.806107
146.583084
138.202316
129.116608
58.489979
-40.249008
152.451859
143.037186
130.866882
175.835693
136.001572
144.841248
151.139450
-26.859064
151.509079
144.183289
139.131088
135.787750
136.851318
158.421036
168.413910
147.706100
143.136200
126.545723
178.245529
151.710175
136.868500
137.778137
145.652390
144.561737
137.299072
137.297653
153.295456
158.628815
158.388107
144.630188
149.810242
151.170044
144.774109
136.640411
149.878006
160.347015
155.575760
167.321655
154.904053
159.639496
122.359810
124.588585
138.681534
125.972931
-14.597476
9.415382
14.627906
9.485662
29.322598
140.814438
141.698944
145.399628
146.236374
141.785309
144.691727
149.806290
143.785507
151.597458
131.582321
-175.549469
167.342438
150.376862
124.964645
134.968826
124.556442
151.192932
130.771484
150.093216
141.007385
132.423248
143.191345
155.241150
127.099297
129.324036
149.815628
4.189280
8.118320
-3.319833
16.376320
-23.704298
-36.135624
9.419222
151.938095
179.485275
154.335190
126.900772
164.434097
128.552032
145.757126
129.278931
145.660736
151.285370
165.157227
108.297806
141.043976
-158.917282
129.051300
139.760696
-18.236923
-27.977953
-28.939533
134.160950
134.747406
147.605682
159.621689
139.147247
141.771118
136.101135
-9.766197
-10.977879
-43.333996
111.946205
126.458649
152.099640
155.394424
165.809219
156.531906
-40.353504
5.560949
139.393829
115.770622
167.293686
166.763214
178.451218
149.525452
146.481979
178.509567
155.387756
170.437759
113.713455
8.151698
31.178848
1.454142
-22.637907
141.641876
124.609840
156.784805
149.137665
145.693954
157.427658
124.090324
147.177521
172.043961
146.064468
145.359634
175.678345
0.428872
-43.257095
-37.840702
135.165482
144.099457
141.533844
141.584686
133.515976
170.561920
127.642906
165.950424
164.750000
122.565224
147.379608
155.715988
152.530914
155.337433
133.506485
-42.618397
-36.180664
-8.430071
-13.702385
122.853523
161.242355
136.532730
166.270462
161.584946
156.183701
145.277603
156.672974
-5.295130
26.049494
144.897476
134.182968
156.587357
171.196899
154.756149
147.023666
-5.434694
-40.308468
-43.529343
-3.205585
-45.585693
0.468137
-38.547028
8.952802
2.187670
5.339793
-31.823025
172.767319
136.770386
-44.902420
133.642746
-150.205994
150.252380
146.842209
130.785751
149.087250
107.713173
149.203232
168.573318
138.358475
149.615005
171.408783
125.919586
24.454161
6.138523
-30.143511
-29.179567
-27.889967
143.665237
133.050186
162.829849
146.272583
139.774704
160.749207
131.926727
136.683136
159.139526
148.500427
143.010757
141.383636
146.487549
168.023895
-171.372894
129.453339
110.961891
130.360916
147.049149
135.460403
131.411377
144.637314
140.198425
132.470459
165.572922
-23.241688
-11.362501
7.699520
18.973793
13.609011
127.624321
144.562424
130.893463
142.250427
120.965950
116.711945
137.616745
46.826786
9.116842
13.095888
-18.858419
-47.280228
-1.052391
9.314496
-6.888117
-3.283245
-41.946453
1.333248
144.281754
159.567947
122.315773
151.462540
157.700790
149.026749
136.764526
143.874313
146.870773
146.467529
152.681976
138.947601
164.909348
139.092392
156.097519
140.742203
163.489807
152.350555
138.415298
149.260178
72.993301
172.439957
143.283249
15.971553
8.249122
169.887527
149.254868
140.225037
152.738754
137.704178
161.106689
157.306030
162.557892
122.336113
-39.523220
-116.824234
22.626913
-21.814463
7.416561
-28.109894
-27.335043
149.427353
147.833542
141.136429
117.278961
150.834030
128.966675
178.901749
129.399536
143.028732
131.393494
141.062057
135.434799
144.160294
153.025192
134.007782
148.421051
126.448524
140.622391
156.700897
116.014458
154.054779
129.359634
10.069995
148.251114
132.984634
148.708008
150.644974
133.351807
148.280579
136.359375
136.242905
141.657196
160.538940
135.351318
108.271248
125.441879
138.695770
148.905731
-29.394295
5.624238
7.502082
179.940643
137.785812
166.758942
144.750504
160.125381
151.200241
163.183472
149.755463
123.344452
148.763672
137.514053
140.891006
144.484222
140.016159
155.704971
-117.808136
61.564247
16.620258
174.038879
101.722115
105.367638
-172.455811
176.754044
-158.582962
44.561737
31.112299
26.355135
58.488983
129.344788
154.630814
151.388412
139.605103
154.950516
126.231079
3.896214
-45.338318
15.484788
2.254204
10.234679
-38.353806
173.081985
131.279312
138.466980
121.221893
140.303650
139.374619
142.208572
129.028992
137.991592
121.410896
147.563339
141.995773
132.949905
166.917664
143.887955
145.848160
133.038803
142.097183
142.098724
157.338181
129.940643
152.304199
165.018448
172.818314
164.256470
169.278030
125.824371
158.725601
142.437469
161.440659
140.711777
154.566452
132.957581
149.715134
133.247253
137.428101
144.711914
-177.782288
-173.297440
24.440554
158.645035
141.770813
140.516907
108.559532
150.324509
157.964966
161.071991
175.469177
148.690201
39.681038
24.951054
-16.623363
-12.806523
5.548248
-43.360195
16.026852
-14.226983
-42.220783
10.648542
6.625517
-5.132631
0.495351
-27.738735
-6.210882
9.906651
139.704788
130.801636
113.018394
151.118027
155.877670
134.771698
149.712906
129.979706
158.062820
161.966995
124.919342
141.722092
140.400787
146.336319
156.292831
130.827042
162.654175
118.242210
125.158592
2.032495
-8.708089
-7.977719
9.387136
13.308803
-17.916491
17.001068
-43.432831
-1.292558
113.598030
145.509552
148.365753
156.740952
133.833267
130.139374
159.741730
136.424347
146.288300
125.885437
130.052536
139.609528
138.702942
163.370636
153.195908
171.370529
158.597855
154.732681
159.814285
151.202042
80.114052
143.053680
102.292870
178.567123
-27.064880
154.560913
150.245209
164.039581
168.522995
123.735588
164.273285
-40.828403
27.243618
4.359771
-41.583309
11.116289
-43.792286
-58.247715
22.794096
25.831419
-54.601818
138.969254
151.715958
146.881104
149.816635
136.260315
154.707428
158.768021
159.954376
147.039261
126.131592
164.520416
159.490570
132.213409
154.708420
-174.454071
119.848465
135.015976
132.606796
145.246078
143.700912
127.802834
153.469147
131.321335
122.974327
123.955933
115.741180
135.688202
148.457474
143.541504
143.636597
170.179962
143.040634
126.440315
149.113312
108.850410
112.546310
-169.524963
142.641830
132.574081
-39.320656
7.990530
-25.732943
-8.419838
16.973785
141.505829
150.195038
129.051575
155.605576
123.135178
117.804993
-40.238411
3.636473
139.629898
114.694252
126.149055
149.459915
149.728165
141.141937
162.514648
138.369019
141.661087
145.748886
152.872299
139.981339
129.329895
121.498116
148.571060
138.329880
138.965378
139.217133
7.121416
-18.042847
-8.389933
-41.828354
-2.236597
11.497814
29.806763
142.713760
151.155792
147.777481
138.503571
145.553726
136.527618
172.737762
112.697617
146.651108
122.605713
-153.901825
177.036194
179.579865
19.136806
131.526566
79.131248
75.256889
50.161152
-170.465164
156.060776
27.082621
18.498631
172.302841
-130.593369
-149.276047
-162.778961
29.095366
140.915192
121.302322
142.877945
142.697586
140.115921
-88.137283
160.510056
143.317276
161.231705
149.961517
158.142456
108.432602
147.253189
154.801987
160.702103
126.626564
154.765060
174.085556
146.459793
144.708267
141.710083
148.816803
150.718887
112.010056
20.764063
-31.823160
22.028404
2.899013
14.136447
-41.514580
25.906191
151.311234
155.223343
156.177597
135.783600
131.525742
156.128769
160.217316
151.255646
164.622162
138.678238
162.902206
144.701645
177.969620
147.902863
156.366760
145.835480
143.607651
149.587158
163.271011
142.054321
144.540619
152.006088
128.162567
139.991455
148.362137
152.485291
152.758942
123.076546
124.451668
128.769821
151.633011
119.527824
171.122726
129.494843
145.355942
143.126602
153.383606
150.598129
149.042343
147.719711
131.078430
113.665878
145.224518
160.436142
151.943130
14.711823
-1.518782
-39.302189
-33.469456
-10.638799
10.061279
-43.812027
-3.051718
-31.921293
-38.942932
-8.554440
-5.185347
123.945686
138.366928
153.256027
141.723465
144.100357
163.818680
168.938843
139.799500
147.041382
165.014191
141.884720
141.677124
154.540329
144.109177
140.381577
147.571045
148.814713
152.565353
154.499969
157.183746
156.080460
175.973618
126.223557
148.180038
147.481033
149.655884
146.989975
159.594101
158.697708
119.939728
147.582672
139.077499
145.264008
132.565842
150.537445
132.890167
128.716461
91.414154
139.940231
167.401505
137.994049
144.026367
156.074860
123.167931
144.932266
167.974808
157.443054
159.499832
-24.565409
-15.169048
155.413315
-36.234295
1.744955
-13.146464
-4.162783
-25.820866
-49.157043
27.821177
26.154739
15.959733
140.832108
158.273788
141.750488
157.091583
155.552948
135.098923
149.720474
153.258102
147.767654
116.653152
137.261719
130.921448
114.575600
156.802338
139.382126
124.635826
113.520561
168.336609
153.989822
151.022369
149.495514
134.877350
131.798691
149.436249
133.125565
135.111435
134.501755
164.024399
145.470016
153.278473
135.940125
162.284607
126.870537
143.729980
-171.114517
156.560913
140.266708
157.743546
137.579407
137.820206
135.465149
143.006454
142.675400
130.135590
144.267944
114.394295
-160.587921
-175.489182
-154.280746
-155.503571
-159.532852
147.522583
119.413994
146.471817
142.969696
149.036743
143.290588
161.719421
143.568115
142.937851
131.712006
113.950577
136.167404
175.182312
-44.866104
148.100098
140.385986
122.290840
155.074539
160.878006
-36.918083
15.728109
-29.705069
-40.045559
124.821152
154.092087
163.632645
176.739838
160.395523
115.321701
159.247604
154.688187
134.477264
141.088486
139.773560
120.528381
152.658813
150.921112
135.023773
174.164261
0.451975
-8.687764
1.459381
-41.290386
-1.614709
89.748436
146.695496
142.325714
124.062965
144.057816
163.972519
136.203766
144.457901
150.428574
145.120285
155.822433
146.753159
158.230667
157.936829
132.431137
111.123489
155.106918
28.448772
-92.237953
16.565031
109.067253
133.749100
135.884186
150.838104
133.220810
138.809525
151.619904
140.195419
139.907410
136.277557
151.031982
-15.536929
7.388570
7.047511
150.764740
168.640854
137.202728
22.006351
-15.579355
152.726837
114.710945
9.113263
-84.988861
146.154465
122.788193
147.710083
8.086555
-45.599934
-13.546167
-25.120499
13.584823
-4.970116
-13.372962
78.875679
170.901672
128.990326
160.114655
149.466644
165.485565
130.487076
123.296509
167.331100
132.689011
128.326843
137.921844
159.174896
161.455521
156.648804
128.349823
165.043427
149.245239
161.817307
132.029617
142.735413
165.842606
170.171127
132.855988
163.257584
144.979996
143.931488
155.473053
145.484909
148.776398
173.223022
142.610092
137.119751
150.150192
150.240570
140.604095
155.736206
158.438171
-20.819515
-13.810584
-24.420977
15.664324
139.887451
-16.745882
-19.389429
138.314743
147.803802
143.351013
122.817986
150.142609
128.433319
133.093689
149.943848
148.938629
142.894455
150.909470
154.654510
142.837082
129.176712
157.144012
153.412262
139.936478
147.166565
159.522141
-16.998732
-9.786993
40.862465
24.357079
-47.659275
-45.380096
-30.963442
164.612747
127.828148
142.328888
139.512802
155.232254
170.278595
125.817566
117.455643
165.066986
160.171936
154.824524
152.808365
121.070564
132.547256
128.408829
1.227007
-40.647964
-41.803154
-22.206541
-12.915029
-10.300205
-20.097246
4.348570
5.507834
-53.314034
3.203507
-25.681459
-8.700078
-45.778725
1.879094
-16.025330
6.456978
-39.213074
3.739054
174.902634
3.755149
-142.179962
-166.446625
-176.154114
-162.965149
169.985367
-41.756462
-4.369912
-2.851766
-39.513329
2.019842
-36.028896
2.938516
-14.637127
-38.641075
134.651154
121.248253
144.044632
168.060959
174.671738
157.534332
144.045776
137.385239
149.488419
169.372910
134.004639
104.883011
141.711121
157.736847
174.922775
134.015381
125.806419
156.085983
155.751862
140.129730
165.319656
130.567825
128.527313
148.471024
121.352295
143.678406
152.102982
145.058487
141.210144
102.195427
107.796349
165.983093
155.665619
139.691345
140.515991
135.507431
142.220001
155.654327
169.829758
133.628784
169.067017
122.480492
151.556808
163.062881
165.303513
142.735123
119.216927
133.853073
116.072159
152.323318
144.878952
129.410416
120.920731
176.714127
149.197174
154.253662
143.180038
158.227249
121.863136
134.014236
148.105881
142.015106
156.662231
175.480591
176.279831
158.008575
124.579475
142.694077
137.760620
138.664200
125.103798
151.809662
134.603806
107.292267
164.515717
149.130936
102.179916
144.547943
133.634460
159.185471
142.305603
145.107086
162.336075
145.968231
-173.048599
162.980377
25.001480
-0.759246
-40.470192
-2.093963
11.695883
22.768818
-40.260208
160.866623
157.928635
152.930191
147.633057
162.985321
105.669556
128.476486
129.388153
150.961060
174.091690
142.758026
-54.101669
-1.582885
-21.548843
-45.712700
1.943299
140.088547
155.461594
-26.854952
7.151846
134.592865
113.167397
8.085414
19.573709
-40.956974
-29.810226
165.651505
168.472809
146.694626
151.508743
124.499619
145.592255
159.752243
9.507293
-33.784534
143.933136
-41.156139
-16.317520
-42.523289
139.659378
131.382828
145.920364
162.234085
145.659409
144.776794
126.350708
142.645950
152.233795
138.729904
133.355331
138.060516
160.466919
157.376465
134.347137
144.905075
128.773315
140.605606
154.246124
-16.948158
-29.452593
126.641495
143.537399
131.325378
141.592636
133.011902
151.736176
148.111588
133.820160
142.546188
149.471085
137.861664
134.980408
168.361786
133.383362
139.894531
131.293610
161.481781
150.782394
127.571564
141.487823
149.663574
138.884369
156.076874
155.429688
-170.024521
152.737839
150.673523
135.391922
130.063034
154.340683
147.180573
16.978815
129.360443
142.498871
167.637894
155.951889
147.182083
136.807800
-179.063492
144.613190
142.809982
118.135864
126.421356
151.963089
126.643929
147.640869
167.522537
143.994690
170.646194
151.249496
158.128082
129.490479
127.648880
122.078178
143.280701
142.858597
159.848068
131.439941
20.229029
15.905106
134.365158
166.330780
127.186050
154.032608
142.186874
157.208694
137.298737
138.210449
145.674835
143.712860
139.137955
137.033813
114.521851
178.821289
123.414108
142.188599
141.045044
159.658325
122.587044
141.480530
155.233902
151.080627
150.840591
155.489304
119.596863
140.038071
158.748840
160.081100
161.075821
134.153885
128.567581
130.231155
125.130547
160.662140
155.400803
154.101120
154.839935
129.208664
135.254944
164.077667
125.681908
144.769348
164.354065
153.728241
176.380630
153.595642
132.680328
116.360161
147.360977
160.261856
150.162842
171.797546
158.343246
138.612213
164.694763
175.368271
122.009285
146.128189
138.127716
150.359955
129.583755
127.776634
150.393814
136.477875
135.914093
174.629135
-0.150658
6.098407
160.335983
155.860382
141.830475
149.856293
164.516266
140.820587
139.791504
-175.435669
128.414886
175.151184
-52.418648
-9.695621
-45.806004
-35.341805
4.095290
146.322556
132.397614
145.734558
164.723099
150.107162
157.045074
147.588821
144.894073
150.850128
129.429398
-5.462173
110.377930
109.873482
146.497910
132.657791
131.692184
141.321030
158.568558
150.218582
132.692154
21.934347
147.475647
158.660965
140.922363
134.173538
143.532791
148.783173
134.780319
133.123001
164.998703
138.777832
162.458557
177.609756
144.646530
146.984238
122.694695
156.093262
155.631744
152.348541
166.780304
126.936859
123.024651
136.864563
147.065445
153.578339
118.941376
133.589355
127.943207
140.113953
122.916077
144.313980
155.727463
150.373047
-2.225543
-18.842724
-11.669016
-30.186872
-41.185642
150.516830
161.847336
131.635941
-160.715469
150.171707
130.381516
150.889145
133.153900
152.769196
158.280151
134.221832
139.970810
149.170532
133.895035
157.937836
134.109955
141.845184
140.790085
140.825058
140.832184
142.431808
139.627640
153.245590
-26.989178
-30.898279
157.184235
162.409088
141.785614
139.761475
157.589218
149.412399
-133.191391
139.854279
158.667770
165.390656
149.473877
128.055588
135.822723
156.582321
125.177032
122.885902
157.293030
159.097794
-1.025647
-0.227282
-14.860544
-12.086968
-46.325638
9.046221
-42.138443
11.655061
134.140381
131.748413
164.176727
163.862244
131.383194
178.763290
151.262390
140.418076
122.873512
143.334763
147.089264
-28.776834
6.628210
-31.674385
-4.410510
128.306503
168.815338
144.664047
159.832321
171.336639
22.557655
102.188332
21.854900
-24.597452
143.199860
133.450363
136.920761
154.583191
140.563644
120.847107
169.739151
139.695007
110.542366
-46.731514
-51.839699
24.037037
8.446130
11.323521
-7.756232
-19.539450
21.415619
9.463255
7.777686
19.187569
10.423584
11.646234
-40.849930
144.644852
140.663284
151.045502
156.553925
149.283646
147.470398
154.037033
146.460999
145.695908
166.559860
144.494751
140.067490
154.841904
164.076004
126.665100
143.425797
150.596756
154.146271
148.493027
145.731277
150.627686
135.871231
134.694427
142.091934
127.456268
136.767731
145.259506
134.605591
139.976440
154.030518
135.081268
149.988403
148.217484
153.130173
157.406830
156.866379
139.880539
151.873123
126.091324
143.181580
145.122818
146.023895
132.029510
139.064789
128.040939
138.993713
148.529938
150.879379
135.006165
117.791199
149.809814
116.522293
146.559586
147.983963
147.139725
126.728088
145.710831
156.756607
161.455765
136.934875
139.728149
111.247826
164.504990
122.318764
155.901825
108.617180
116.469620
-51.247250
159.138611
147.185211
157.142273
171.496506
155.485886
145.750519
127.140137
155.743057
143.668411
161.259811
160.145477
132.770782
151.856400
140.980804
140.186188
159.219070
122.177704
132.995438
160.924423
164.779984
100.216354
149.895325
156.104080
144.953018
167.331299
167.604111
147.582291
174.477051
130.385178
152.475800
158.971085
167.808273
150.697250
110.794250
141.178986
135.034302
157.035843
7.527646
150.229584
121.459061
102.733925
111.409752
162.836243
-33.871510
-33.997559
-28.233242
-37.754688
-15.788695
-36.670849
-18.586914
2.243674
-44.760929
-45.456329
140.323853
160.785782
138.828415
118.710701
151.470764
161.249863
147.662857
137.216614
133.963196
166.644104
123.771164
147.371124
125.518021
144.571869
128.663025
154.701050
162.078278
143.937683
137.047394
155.910385
168.101212
150.386200
151.612762
148.665924
149.638504
144.595932
146.904739
139.839844
161.554474
171.427048
15.751827
138.251404
164.192719
133.393860
130.642273
129.514496
126.530365
127.593758
115.529785
152.226227
178.646500
143.846939
150.226379
133.748566
158.828064
117.145592
158.479767
154.785172
69.207344
109.682869
150.715607
155.501678
160.434723
145.683167
108.276665
124.657013
152.451187
119.679253
157.728149
160.723282
130.529968
148.425766
147.018555
120.835724
-177.543594
-15.120213
-38.833122
11.364530
134.469116
132.519745
156.548004
153.218765
131.280411
157.586685
141.660934
4.633753
126.129120
132.950668
153.044525
154.776703
145.342361
150.180908
140.744415
128.856613
10.299098
-34.646885
6.474992
0.048457
17.165659
-1.162643
-45.560268
-19.662689
161.991608
159.022934
162.695099
-43.836124
11.249500
156.593369
138.341461
132.884277
154.476852
10.303432
155.727921
163.674927
154.527222
140.599060
142.469757
156.737381
147.904465
141.397491
147.673370
106.811058
144.101501
143.610275
137.810364
-174.802414
151.485550
168.135971
146.986237
154.412384
161.145584
148.236526
152.852600
147.803787
151.914398
109.562622
148.176422
168.775284
127.841385
131.715363
141.186920
141.441864
130.430939
149.307312
137.503098
127.691322
158.876205
108.598137
164.388611
134.261765
162.235962
148.230255
145.636642
143.533600
140.371048
139.147141
-3.247391
13.261990
3.306004
-34.451180
146.773422
134.817352
145.195709
149.073074
149.807434
139.777328
142.504822
134.201752
148.791229
-17.645500
-42.743778
7.002358
-31.581976
-33.741074
-2.299676
-17.891018
-9.260621
39.600605
145.184555
131.938751
145.286972
142.527893
-54.813442
-31.595316
-36.143070
79.665588
150.074158
137.093262
124.740257
135.821747
148.295212
130.868713
142.278564
157.707321
134.679962
148.636551
136.380783
141.398926
126.139587
149.869675
133.859985
136.830078
137.170197
144.935287
-1.860358
23.297937
151.195679
134.819626
154.405380
148.869308
40.642700
31.953167
7.771551
56.673054
37.609421
80.977913
146.056259
142.977768
162.046890
8.288989
-1.688875
42.123661
-155.736313
-155.084442
-148.229050
179.387054
110.387108
40.664654
31.076359
32.906750
56.597580
41.692020
177.603699
39.891544
59.395802
22.618452
-150.838974
-150.398636
170.237213
-146.329681
-173.636307
79.542984
156.210983
156.133087
156.076294
154.992523
133.408783
148.332809
147.649719
144.308960
170.778656
144.972717
143.980698
155.975479
147.709656
156.865341
154.389786
155.619446
159.496323
155.214142
156.478577
131.151474
139.531784
149.757141
139.158081
150.422287
142.261063
141.916443
158.525894
168.769135
115.788216
168.581223
134.293533
157.916611
121.072990
156.431656
22.422594
3.381940
-42.090378
-3.039828
-42.031387
8.489174
-27.308079
8.640292
140.329529
162.044586
146.142975
136.030319
128.660431
142.821899
132.743866
137.419144
32.536602
-98.241959
163.385406
-3.358180
8.821760
-2.980452
2.953732
9.881110
0.992881
157.670090
133.852005
150.490921
162.447403
158.231583
143.735306
-20.169912
49.105919
13.094336
152.846176
127.723206
126.884254
166.877289
116.653725
162.608795
158.451736
150.180283
134.819427
151.936172
135.054688
147.093567
137.391891
123.226715
158.050385
138.083466
140.176102
153.223907
146.443924
140.073700
157.427032
159.135941
137.986206
136.320709
167.271088
152.954681
159.511948
139.720993
140.216843
147.319351
153.795654
167.119507
120.712524
124.111740
18.068443
-22.122417
3.423025
142.440628
153.138123
146.728516
159.675949
140.568405
164.719925
158.573807
168.119766
164.036987
154.332703
164.832092
138.441910
167.638611
161.098114
174.036331
135.857346
137.395447
133.183517
145.748428
151.391541
150.279114
138.634964
122.487976
136.207718
141.960907
113.013161
142.861877
152.118393
92.583511
170.320480
152.028473
129.984009
155.107712
143.079620
146.768906
143.169968
138.402878
-179.409500
145.078552
129.900208
156.120667
149.914108
133.823364
146.098465
113.812569
157.127899
104.026245
145.104874
169.882156
158.484955
144.987213
153.154221
159.804428
145.695190
139.322586
148.646576
144.253845
138.923233
145.482971
167.496613
131.360474
137.524918
152.170807
144.267075
153.227768
158.402847
3.677646
9.401531
-45.315479
1.868231
-46.549206
-3.921713
-10.918504
-46.626961
2.751930
22.017284
3.929893
143.359818
133.857788
140.936768
148.482483
141.061310
152.463882
169.519516
142.725540
140.497604
152.698959
159.139923
138.862366
166.134796
141.508163
155.795471
158.609406
150.997635
122.533043
126.716515
153.071976
135.359436
14.378726
-15.251938
-29.044401
-4.834361
6.113401
-31.696304
13.202923
-20.195925
26.863667
163.441925
177.747955
134.547684
153.541824
143.368668
155.053436
148.043793
133.753220
145.888367
144.976257
117.452995
143.623291
116.512718
159.440903
157.720047
9.120700
15.533717
-59.095020
-16.121122
-38.699203
7.042025
-19.266251
-80.462433
154.227753
126.010468
150.744415
146.065842
153.552032
155.307968
157.124359
133.181595
145.018875
119.844147
161.338181
142.528397
153.072937
150.318008
138.469299
152.284058
-174.835434
174.961197
157.945236
154.263290
141.524811
165.179962
144.565521
168.175949
141.078903
163.007034
129.060867
4.080199
7.468474
120.714325
144.507187
164.133713
112.439079
138.027740
152.750748
124.039368
4.015321
11.422684
1.490297
166.018158
52.537445
110.730743
118.296028
-152.136261
112.894402
64.521225
142.564560
171.734390
114.997078
133.456390
144.131561
149.165482
151.329529
127.424004
126.661179
153.799011
149.827347
136.366730
155.603882
156.259720
165.328445
168.641602
90.471840
135.745468
162.040558
142.757492
152.902771
133.433884
155.501450
158.596695
147.463455
167.501740
143.304947
133.428879
158.352615
154.018265
153.507233
134.771072
138.577545
146.599518
127.794388
141.115143
158.288696
159.150406
133.765198
-174.672501
138.823105
177.465637
149.486237
149.363449
-29.423880
8.881970
-30.225430
2.659768
147.158417
151.802673
137.598129
141.513596
149.363770
129.904877
146.140778
130.858261
151.583603
149.145905
-42.820511
138.814346
130.025116
139.937241
121.942245
80.148010
-44.844402
-39.929710
26.271824
34.173592
-37.271553
15.701632
-29.264736
139.257996
110.442818
84.156693
-22.083954
1.066061
-25.900890
-1.690381
-35.790318
-1.463131
-1.362000
10.889961
109.016357
147.932770
125.298897
132.453217
8.437197
153.240662
138.452469
147.899551
124.060066
173.681046
149.318497
119.101334
-22.505562
-9.947142
-34.236977
16.726444
14.650189
-2.562695
-46.420452
134.726135
120.262505
163.467728
135.216461
119.148613
155.804169
156.820450
166.716812
121.643288
141.672318
162.053635
149.010941
140.878494
126.953262
95.811203
166.172821
-41.563274
-3.591778
2.092467
1.383525
161.462967
169.572098
141.528763
137.073364
160.163315
136.045715
146.838394
148.354919
156.202240
137.672043
155.336685
127.103951
133.514160
143.082550
165.452148
131.178421
153.980438
147.208572
146.872177
155.203384
148.203476
162.887680
-162.740479
139.204956
148.912048
132.928757
157.163467
154.907303
157.385223
16.541298
2.078296
-38.049511
7.317913
21.524052
6.070764
-41.853008
3.279247
140.162292
169.115662
148.769684
152.370651
154.956696
139.903183
139.301605
138.394501
151.203461
145.422745
22.276608
-30.992815
-11.754398
-36.257298
-35.867710
-40.002438
-39.779240
-37.974182
-10.981877
-26.798052
-19.798656
23.007994
142.335785
114.427803
156.055466
156.236755
138.046967
132.385513
153.828827
167.184601
141.941437
138.018478
139.379837
144.001160
173.432510
145.164764
149.190781
131.209457
175.983841
132.591934
140.821564
138.780243
120.583977
-45.047977
-8.641360
-15.973824
12.425115
12.131021
13.652745
-43.889507
168.519989
155.538925
135.385590
-42.917992
-50.397305
13.725260
1.134014
31.382597
-45.949707
-45.950039
1.351616
-38.851871
-36.325775
11.735255
59.182655
-6.634480
-41.058041
-1.563855
7.060081
4.530213
-12.663968
153.042252
136.070236
164.762268
119.606949
135.956436
156.313354
151.311142
154.989975
18.654339
-40.969910
-7.768773
3.612325
-35.129692
-100.287666
4.265996
141.171158
114.560562
-12.657222
12.306549
37.292984
-28.712332
151.494400
132.809601
145.044327
165.814117
146.813492
117.100967
177.591644
130.154526
171.935455
153.535538
142.921555
149.682251
136.520981
175.803009
145.960281
147.042252
151.366867
136.989273
36.709324
3.514075
13.873349
-158.159576
-172.571747
61.993736
-42.747440
27.803997
173.828979
127.518326
136.875610
156.372696
157.652664
168.669983
175.610046
147.956802
149.329391
156.201965
171.726471
139.659515
118.555328
161.266281
174.232574
136.117844
159.718414
135.540024
-164.873169
144.687790
126.809433
136.899902
-27.282377
154.938614
156.709900
148.683853
170.764313
164.210602
145.028351
136.190613
144.028473
168.566132
165.716003
129.549774
107.076340
145.740631
127.294724
129.079742
153.436569
144.382095
161.729843
163.628052
13.791945
45.624310
157.451950
144.230301
140.499649
128.524231
139.090286
148.365662
154.763947
138.171280
131.012207
156.093491
134.410446
171.356216
147.571304
127.201721
-9.026237
-41.544182
67.692184
24.492922
-39.760796
-32.158833
126.672096
145.361542
142.587021
130.671890
138.774109
162.158859
10.643959
-46.635292
-5.959043
-2.299761
-43.973705
-26.135899
152.786499
158.839798
151.726471
153.757004
130.699753
137.949585
156.440506
116.097282
138.447388
-173.358185
154.706268
140.577560
132.054565
144.453796
140.711166
-40.057476
-43.038082
0.637965
171.672501
142.597412
131.162766
134.741852
-48.699486
-9.037854
16.569632
3.847154
-47.316448
-4.494618
-35.634933
152.526260
-175.829453
129.893234
151.673645
143.460556
144.682663
145.512253
150.471390
126.921257
113.630844
134.428864
167.586792
149.237549
130.498810
153.606201
18.637089
-35.547825
18.450089
32.254189
-21.484613
10.015453
120.241837
134.228348
153.704300
115.359787
145.286346
158.248093
135.770172
155.201065
131.888718
126.033783
150.707352
134.013168
146.189972
126.211777
-4.423768
3.960717
124.163322
112.642502
146.623978
142.325531
138.180161
151.750732
134.908173
145.157471
148.724319
163.269440
151.522827
149.841797
125.595108
153.731689
145.966766
143.025574
142.581131
130.965073
151.099838
136.537308
148.266983
140.175522
120.853249
155.897675
152.455261
157.942474
146.333466
154.875702
151.265442
129.761627
147.078522
142.629440
151.672272
138.836334
131.069336
171.675705
132.893341
113.339760
148.674164
140.378708
168.768082
139.807159
143.330124
155.162231
147.667023
150.802704
119.548080
129.354416
121.186249
141.259506
138.727341
110.706268
143.613251
132.336990
139.298508
139.028961
149.589233
140.856277
122.931900
159.715683
138.190079
144.947784
163.323822
135.191864
144.247757
139.185516
103.396103
146.923752
142.430664
155.785980
145.072510
131.403214
144.087769
170.179428
140.991287
145.057968
159.838104
128.963989
171.941055
16.922518
-31.162214
-36.835930
-18.787491
-30.825359
-25.104124
28.991337
-178.941483
140.694519
139.092712
136.363297
153.850174
153.401886
163.474487
154.154312
159.764511
-145.219589
-144.183258
50.908829
67.122993
154.030731
153.946518
142.462906
138.898972
143.400009
140.373932
-48.400288
163.052063
154.811691
-28.190742
-24.179914
-7.359008
-0.827798
147.345444
157.681610
171.204956
134.774872
129.759628
135.697723
148.571243
131.757706
127.296509
154.401917
159.205917
147.025345
-16.619221
5.075048
-37.352249
11.405893
23.472858
-46.463161
-37.746227
142.555023
167.715942
133.039215
147.366928
70.404045
40.238289
168.782318
132.080368
145.120865
122.205025
15.661087
-43.300602
-45.361591
8.258945
-13.054858
138.105850
138.887436
139.752579
114.218361
154.781586
149.608765
143.403046
141.720047
117.312263
138.553467
177.355804
128.884781
163.744873
136.608734
146.205765
124.904922
170.494995
124.580147
146.783218
172.558029
171.184311
158.205307
141.714493
135.559525
135.897049
136.543213
145.367432
137.900726
143.223068
159.230774
135.090973
150.789749
143.683472
144.119598
139.342010
142.297485
169.355637
116.922493
128.892395
137.430420
174.294403
132.736755
143.251526
179.650558
143.367249
151.435394
162.762512
128.516846
162.356598
150.571396
135.161560
150.450455
142.217087
113.553185
-20.803637
-25.251379
15.926862
151.448242
142.944077
143.796021
163.899414
164.914368
143.293365
142.256027
137.240021
112.299400
163.988113
140.522934
145.277405
151.998520
156.514313
159.015213
171.204361
151.888748
144.468018
120.136925
122.914368
6.884927
7.652296
148.623840
144.207901
169.882965
122.829758
141.129166
157.054153
137.474136
-140.330582
138.884766
174.301575
151.041504
156.272430
131.704147
146.924210
152.616806
149.216431
136.219360
156.786575
150.057770
4.171572
4.429962
-10.164227
14.255760
-96.315453
-19.353209
-36.239769
-22.830950
1.401094
150.168564
153.265045
126.418137
128.151688
133.656006
152.290070
140.809753
137.985168
167.405121
-41.629589
7.813564
-12.237606
3.898877
-1.300707
3.339530
-15.210380
-39.351276
4.382309
30.297714
161.235687
139.463333
144.521973
153.653381
133.747452
158.282944
154.343231
137.815125
149.095856
166.368286
160.933014
163.708786
147.796112
146.087631
153.835144
158.927628
150.229935
154.756577
178.280899
134.190414
159.057053
-0.414959
25.809418
-29.792276
152.470490
149.082962
125.659180
162.016235
143.241989
118.034019
143.140961
145.974274
140.062698
139.150055
166.414169
133.806488
129.545837
155.459030
148.242447
152.812408
142.512299
143.161758
139.011963
-176.676865
149.455917
154.438049
135.350464
144.151825
140.623032
136.610229
-2.265463
149.855606
149.121307
128.766983
143.106842
155.322662
157.122513
146.453857
176.589340
140.356796
126.050110
154.002213
153.262512
144.069351
156.026505
8.469372
-11.558443
-9.346892
160.243668
162.738464
150.218185
128.797958
122.988861
161.680298
148.118240
170.657455
143.431808
145.859497
146.220169
124.310677
165.818481
152.672119
148.368881
143.803665
120.294128
114.219254
146.067734
153.430984
140.945084
145.218613
-178.672623
147.802475
127.470886
129.715912
144.121475
133.566010
157.975189
145.852753
138.381882
151.986343
155.149139
126.382278
134.158630
151.978760
142.121017
130.025711
142.974213
139.057724
143.385742
143.129364
130.024826
134.439316
106.797279
142.906143
141.265732
134.306992
154.881714
159.419144
152.266296
139.025558
157.592545
163.109177
126.760246
138.793488
153.629471
123.019379
129.313309
145.599701
153.152710
147.831024
1.319824
23.906557
1.572341
11.396600
-3.555892
110.004768
147.613678
-157.024216
146.658585
128.736053
156.089905
154.774536
149.527481
156.701981
153.489990
-179.579865
142.481613
117.755707
154.243591
147.192154
157.271698
146.104874
119.112045
46.000496
-29.885532
3.298059
-21.601324
-47.959743
135.818146
3.440028
-30.602064
8.025535
-8.105615
-55.120171
30.011467
23.114401
-41.455948
136.380173
135.579559
168.094955
145.635635
162.336761
125.859642
149.893509
132.402588
163.393814
99.778374
137.613190
145.776749
118.375092
145.177567
141.842209
-176.900162
127.216667
159.861404
138.441193
143.419556
144.628967
147.289474
166.474167
131.456635
154.551331
151.639801
176.347656
154.891327
156.875214
133.249908
142.633438
140.170258
123.654312
140.937057
143.720779
129.551514
143.340561
150.019409
175.156647
141.351089
2.720597
-46.122143
-8.523551
0.464781
-42.586185
-41.630577
171.243317
134.550003
135.982361
159.705872
6.016107
14.904372
8.611282
-10.480905
-39.423447
130.496063
140.903137
173.280777
136.122025
162.379807
2.313253
23.024990
10.109079
-16.270231
-10.474068
19.650681
18.536470
2.070276
-0.434763
11.439674
13.259384
-46.520000
26.903845
131.172607
-171.883972
23.674625
-135.025299
84.692146
31.222227
150.979706
154.829529
147.782028
130.548233
149.364609
129.084732
151.855972
160.672455
140.957886
151.110275
164.361115
135.139755
-14.605062
7.504619
-49.377110
-5.501817
-46.591267
-38.820370
132.897339
137.170303
154.697998
137.284317
167.549759
131.142044
145.167725
163.989105
166.821167
160.153809
176.808853
148.894257
139.585739
133.694260
-3.366390
-23.174734
-23.534395
58.778336
148.596619
129.914566
140.130493
148.689529
153.671417
165.591568
136.608551
149.979172
148.500000
122.225243
163.303833
151.803299
143.015198
124.316673
128.217407
165.070389
150.073837
164.300873
137.131943
158.993698
128.929001
139.810989
148.973190
141.941818
139.498856
158.795822
136.920349
140.304352
103.025742
142.860779
168.278366
174.643448
-144.643417
-138.905746
56.054668
120.508057
-49.266712
15.176343
25.605476
143.995361
129.893906
152.725403
143.292435
169.025192
124.216438
144.866470
176.456726
131.764740
150.287674
146.878815
174.369522
130.031921
144.607254
148.396622
151.979675
123.233299
144.497910
153.549210
143.035278
0.208420
-33.370388
-4.116611
-45.572559
-3.879543
-23.321688
-25.136036
-1.374443
-46.732487
13.698967
131.849884
125.165535
60.610058
132.450134
147.619141
112.540512
143.796417
141.515289
141.680389
131.645691
140.437927
147.694229
137.143295
145.395615
149.425491
152.626419
159.879547
143.668350
-136.508896
165.605988
12.432096
66.896660
50.050446
32.053925
58.254871
28.744070
-140.475983
152.917786
-155.192123
170.421829
35.429420
-148.895096
-156.259827
-143.588211
128.917709
145.243500
-148.407913
132.800232
-157.286652
-167.242249
-145.679108
126.672462
144.740326
174.815170
-176.698303
156.127365
-166.259293
-142.687668
137.696243
-165.720505
136.062057
146.970398
152.608322
9.521589
-6.893611
5.168694
-9.034093
8.057467
-30.981903
-29.349274
58.326965
11.693946
7.950310
-14.010977
-8.882855
-5.950220
3.638196
11.942300
-46.064701
2.933849
-8.439198
-7.654809
139.568542
145.632950
150.853729
-9.845364
-14.246119
46.993477
-38.538101
-26.317047
1.211600
-43.654251
48.413746
-12.078729
-5.973039
-13.783606
111.762932
157.865417
152.441513
-28.951630
52.561340
-4.799345
-43.785583
138.261475
156.937241
118.576096
146.688110
171.327408
121.251945
153.981354
136.273148
158.989136
68.932068
6.433918
11.328737
-19.268360
23.266254
14.958025
138.451920
133.066055
125.363579
121.500053
141.402878
154.472473
149.232056
126.427681
128.587311
137.500458
133.064911
142.358749
150.878036
119.294464
145.388077
151.409012
138.726349
160.159180
128.334244
125.075951
116.037491
167.857422
167.831879
152.862381
160.216629
153.250961
142.658737
-139.134338
151.721756
168.716751
161.117447
98.142982
138.593002
135.761124
137.335037
115.538162
-40.272404
1.164493
-5.068713
-7.258122
163.286057
73.362617
155.071411
130.972168
148.315048
131.793549
130.209518
150.189102
158.866791
157.273193
144.571747
140.241241
170.704575
143.173080
150.527878
146.394226
137.348618
149.672256
126.195198
156.551147
139.041565
141.316040
137.107864
137.702454
145.246429
163.055313
157.376663
-179.477356
155.423508
153.150757
146.661652
38.702339
-31.049540
-3.677860
-11.095529
-20.631958
-22.081182
-35.247482
-5.561302
-0.225554
139.920822
142.292374
140.908173
164.652267
158.874283
157.704391
152.008774
132.610260
151.233978
136.229568
117.064423
174.706604
145.188187
123.282013
-41.346462
8.570268
-39.835659
128.719147
152.199509
166.434418
148.112640
132.991638
114.039429
133.543884
138.348541
144.640945
160.134277
153.363892
151.688644
162.853333
162.872894
152.572876
146.856995
148.210358
153.984070
169.816010
139.772110
125.484116
137.754089
139.497269
129.451721
161.009567
135.492340
173.194672
159.965012
141.023071
131.330536
138.477615
153.848328
157.807114
167.008667
151.424026
143.610809
152.899704
153.072296
140.825073
146.859543
168.352768
148.299728
112.838776
143.761261
150.887085
149.761139
145.514160
133.137619
108.053398
147.765747
147.940140
168.473343
149.136047
143.028641
168.335907
156.383362
158.696243
145.138077
164.738174
134.563858
131.682648
143.454208
-27.689741
-28.251875
113.379822
169.317917
-17.929329
-23.073662
151.787308
141.823700
136.022247
137.777191
133.897995
164.317429
151.875870
133.726776
137.251007
172.415543
140.583786
123.858292
179.706573
131.445831
125.447426
105.375153
142.805771
134.858688
116.582283
152.673782
154.222046
135.260941
156.032440
132.237732
137.572098
162.770569
144.320251
137.394226
145.350510
146.451752
149.493439
150.299210
148.279602
139.572632
143.074020
132.952118
167.512955
-37.515930
-27.852726
26.225153
3.631246
139.043106
145.384766
-175.009293
135.803650
150.990265
144.699463
151.576645
163.695999
123.877823
158.991074
147.549423
149.273727
174.105774
141.684250
130.962997
-152.456787
63.506393
116.029129
-11.495295
2.579823
-27.987932
15.219748
-38.153477
129.834991
-37.014168
16.537483
-22.878817
128.420639
144.370117
164.259003
-153.154556
-162.142639
-157.808975
-128.184067
-141.214401
-127.287369
103.852715
174.746796
133.338974
140.559891
142.302979
156.621735
154.681580
177.572388
117.841629
148.607941
134.656006
134.160568
154.563553
165.501053
151.027161
156.474960
149.510162
167.616669
123.013092
141.439651
150.855591
134.655533
160.471756
145.112244
126.247009
-9.103771
4.155155
-10.103183
21.509480
143.196945
146.433136
147.390839
143.913284
142.547806
157.652802
150.501236
139.607452
138.968613
141.948578
151.223465
146.838791
145.135223
146.105576
119.374352
136.425644
157.802750
153.355194
143.754211
156.037811
139.546936
143.081299
144.512482
137.847855
137.746231
164.460312
159.456924
150.729263
-18.190926
144.586700
140.476593
157.937592
131.989380
14.181653
161.520569
148.423752
152.313812
155.702728
153.152069
139.793808
110.872559
143.219086
157.220215
158.777237
14.813359
160.847733
134.751617
136.761612
177.604202
147.237335
144.553741
114.388794
141.437988
139.365311
125.452347
156.938141
155.340057
126.895103
153.878311
132.243103
147.807785
-36.766628
-0.923233
-27.259623
-0.328649
144.993576
145.654343
154.315521
159.492233
144.854889
116.627579
142.574234
160.867889
106.262054
170.737091
140.026520
136.164642
138.350418
123.443207
128.717819
170.378586
155.957886
119.955856
148.480240
128.256134
156.732391
137.118454
110.258286
150.667297
165.561325
146.352982
152.517303
148.909515
154.941635
140.217499
140.278259
145.953842
124.817711
-48.922184
-21.978727
-0.055953
-22.905708
16.907061
3.361210
-0.113641
-7.780058
-14.095474
1.861410
5.741907
11.042664
-40.373013
11.773444
16.898310
-41.727634
-43.629597
-23.923439
145.984116
153.920471
110.219078
164.972763
163.265411
128.605469
146.012085
158.837509
142.113602
174.506088
139.006042
153.582199
142.186752
172.558685
156.862000
137.908997
154.993469
138.615814
140.928467
108.813545
133.807358
148.420151
156.015411
146.710190
2.841038
22.138273
-38.525425
133.467957
165.787552
142.213303
5.594364
-58.133514
-17.943924
-42.697643
-38.884651
-4.894289
-11.187871
6.967339
8.677969
21.252518
173.062561
152.086029
165.400421
148.268814
161.113525
22.552847
-22.585243
132.332474
148.067398
142.957443
150.997726
-148.225250
-169.793701
-148.478271
108.687263
137.943939
-161.082825
-150.096054
-133.631393
171.466537
-168.501038
150.674698
135.379669
158.530701
149.379990
148.371323
140.214859
139.958221
152.189728
155.406555
132.175049
157.356384
152.910843
68.129990
36.673229
25.798904
-178.402573
26.771566
19.699701
146.787231
122.251678
129.812653
159.713654
130.114639
167.560547
122.789284
135.615005
110.056953
-29.181007
-17.491449
-46.342590
138.815933
161.532944
137.081970
125.056015
146.904266
127.952110
149.972717
-19.648830
-9.848559
-4.334992
-9.156822
-25.310642
-34.390854
38.754391
14.103732
-14.466640
146.693405
142.580902
161.229782
130.005600
125.904327
159.845154
131.126236
154.945480
153.670227
150.837784
127.079895
144.011734
-20.449217
150.701309
153.494797
138.517838
146.194336
167.114380
144.953033
135.525787
142.680756
-24.596582
-42.990200
18.994652
-25.111834
-33.471119
131.088821
135.667953
143.674408
137.593674
167.087952
131.914062
115.328423
105.788719
145.911407
160.843124
127.440041
174.031937
150.629013
137.417480
147.419418
158.978027
176.441071
161.152496
5.168618
-2.225191
-12.785198
117.761322
148.797821
153.894974
102.189178
144.027649
163.602005
145.488785
144.669434
171.016815
123.011673
152.827881
130.470383
135.683334
160.616562
146.674591
170.376984
168.021790
162.024475
145.651459
155.877991
137.577072
123.355751
127.363503
138.737778
147.406784
120.144417
152.373077
140.715271
132.534760
152.659424
142.346802
122.647064
148.793198
148.364029
154.550797
144.641541
10.562984
118.903946
135.059769
148.120285
152.317566
175.184097
128.664124
135.291641
129.539261
116.158340
128.272995
136.224854
-4.437428
-15.107153
142.811569
159.741653
151.797546
142.865234
135.716537
144.434174
129.928024
157.988617
135.667465
143.522278
135.231613
145.267578
152.659256
145.066040
145.801147
132.290298
119.886368
144.764435
142.283646
12.479533
15.597833
33.678875
126.606316
24.009581
-22.663109
2.778406
13.245798
-4.531077
-42.999435
-7.539940
-28.403330
-6.319565
-12.621637
-14.452129
-33.679359
11.284755
2.137532
-37.911182
113.655144
169.032928
153.885803
169.197052
-50.634022
18.109293
9.921547
4.423591
147.161911
127.519257
133.136536
132.193817
2.849500
4.977758
7.474462
9.933333
15.922741
-0.615803
141.576187
115.942253
132.660721
149.273865
126.212807
134.661331
177.756836
147.119247
158.509140
141.533920
145.017532
143.782928
146.167160
150.054398
157.043518
143.049240
-35.120068
10.112776
3.936963
162.276154
162.011368
140.487854
-6.819378
-36.642227
-3.992627
12.145217
159.539337
118.074524
142.023697
146.334900
160.793396
169.290894
147.156586
159.033478
112.944153
154.173462
-34.461163
27.732601
-38.032852
-28.003195
10.246992
16.768919
16.127996
-12.484921
22.863491
-25.446394
-6.819636
-43.399578
10.397048
141.697556
162.765594
168.926025
135.906601
145.736023
124.457993
157.680649
123.883369
113.958336
123.424446
142.138794
-88.371239
-9.205473
-25.808508
-15.386797
-19.490440
-19.574697
-37.600567
3.081975
-21.314556
-36.044983
-2.758325
15.424591
149.303116
144.219376
-36.054699
-39.070225
-49.882580
7.741111
9.990267
5.145442
27.505119
141.068817
158.346985
136.063065
141.126678
165.590851
144.441162
152.080994
132.436111
159.874359
148.323013
137.145676
143.449371
137.410263
141.977310
138.737198
147.738464
148.217896
140.399399
153.387894
138.211792
-26.629057
6.717992
3.989732
133.492966
153.868362
117.200165
117.284561
151.638885
150.104477
129.052139
102.181259
1.496979
-27.352440
-5.370347
161.195984
155.132660
158.103333
147.208557
166.259247
135.917694
142.822601
147.348114
124.473289
159.552246
130.552155
158.120026
152.490204
112.539490
107.088875
153.402115
16.372068
12.162638
-41.173748
25.860378
-1.886682
-4.427530
-10.387185
21.688532
2.826393
-68.219650
-81.685593
33.831741
136.220581
176.499542
144.383133
162.201370
156.975449
133.536316
146.274124
158.614746
158.108917
123.571915
146.141006
127.137283
124.011650
156.500122
138.461700
145.770905
150.526611
159.212601
171.045273
140.132080
151.523895
126.694946
173.653717
129.032532
161.740326
159.880402
159.738144
108.810692
9.363236
-12.365070
-28.954071
2.398085
-32.667580
-2.948757
-8.822963
2.222903
136.628510
146.486420
154.070969
-43.474022
11.664220
143.911285
143.048401
124.515869
153.746765
125.220299
151.922501
18.791479
-2.293199
146.196823
155.142868
169.152802
131.767670
123.609467
151.495041
151.159836
149.154221
153.229828
145.584000
137.057510
149.742676
106.443901
161.961884
160.218369
147.306381
148.922470
143.066879
144.717514
125.185814
158.919434
156.991714
139.781693
125.211960
148.356323
148.149750
146.277344
162.216263
-107.432060
141.132019
166.510986
149.670334
127.749382
169.538406
146.933151
139.969284
143.855621
145.453644
134.375320
6.427027
-45.444912
-10.829892
144.815399
147.787918
147.618896
116.180298
160.220276
143.793640
149.232498
118.023132
133.899002
132.475571
153.999832
171.396805
163.524429
122.468048
120.051468
154.722992
158.352676
135.108276
175.182800
140.087067
152.211426
151.019928
167.115555
166.616989
135.709061
152.612274
136.754059
159.858841
151.668274
-168.667175
141.953644
122.589310
132.474533
149.355408
8.317414
-27.934834
16.168690
-39.646202
-0.079129
-4.708399
0.858206
0.381549
9.773502
-16.208242
153.601303
147.590790
159.259064
137.082047
142.457474
138.867889
144.248428
134.771347
161.991089
103.513260
143.482971
130.052750
139.467636
159.612045
113.365326
135.292236
134.935303
141.655014
159.868881
143.489532
143.762405
158.297363
153.916458
167.702087
150.763275
100.640930
142.425293
151.990707
119.953415
137.218658
145.212051
158.848282
126.084656
172.043976
144.378876
144.991272
138.104584
159.638870
129.454300
142.719391
162.076447
-37.980289
135.187851
129.957779
119.060654
142.143570
164.392334
144.816696
147.157181
160.605774
148.470764
141.516205
175.818237
168.595779
150.320175
153.854462
136.433044
143.654617
126.723633
156.704346
126.043686
-0.657897
6.370676
2.300186
-40.245667
-14.975110
-10.288835
13.670299
2.964845
-3.017009
11.962254
122.822174
163.852707
-9.865954
-39.481693
-2.883305
-53.819096
146.354416
154.016891
28.201605
28.039497
168.353500
136.545288
155.339783
172.595917
136.236893
135.762848
146.747971
175.325912
146.464157
148.940002
166.118210
168.771759
123.768158
132.904556
133.418655
135.623077
135.748627
146.461075
155.118820
124.981895
163.190201
124.994904
157.609009
152.023026
-38.955421
-46.528332
2.832205
-39.316654
-8.687290
7.461745
-11.720722
-34.310406
6.869755
3.773097
-35.851067
8.656507
-7.205846
129.644180
179.552811
144.894226
160.840729
151.576096
-67.493713
3.639702
2.333220
-39.871513
114.548347
144.876617
137.914566
139.138077
139.760834
179.433517
131.441238
142.494263
121.808441
136.747711
176.150589
174.809433
147.211166
118.514885
126.578606
-38.103500
4.464667
28.940163
156.447067
127.592010
119.129883
121.404526
152.043793
136.847992
108.047409
130.263748
147.847229
149.906311
-37.275303
-33.804596
136.683167
146.181305
0.667053
130.953156
150.738327
127.703888
34.417801
4.819141
-2.934249
-1.286488
152.709671
119.151512
123.725235
143.892593
102.008720
136.367126
115.534790
146.929184
134.157669
106.634758
158.799011
152.780472
135.408966
138.296768
137.732590
161.325226
130.061127
160.642242
128.774261
157.290833
143.479248
143.826370
155.629669
156.096207
131.278397
119.086472
149.021011
137.198639
148.238602
-4.195867
-50.474869
7.264093
-15.624800
150.172760
145.524750
143.499649
133.883209
135.815216
29.476032
-38.549500
13.740092
2.047844
132.681808
153.710175
152.764008
157.776276
153.161362
157.699921
159.938080
115.280144
119.593681
152.531158
172.737671
159.086853
155.276062
155.220551
130.493729
167.052109
146.277939
159.244156
134.240646
155.809402
1.052763
11.909148
-4.069434
151.059097
147.469925
130.326202
151.831070
159.579086
-38.872555
-2.359413
161.673187
128.687027
135.670044
120.968132
138.738144
150.615906
131.013535
132.206223
149.544296
101.014572
148.388046
179.840500
164.306900
147.386505
148.470169
153.458496
117.719749
141.339584
172.068390
155.071686
114.494171
124.307594
146.267639
150.441269
153.064270
140.865845
134.791565
155.348999
170.420639
157.036118
40.290070
-39.936451
7.952187
-1.161127
-47.319595
-1.406948
-13.735504
-7.989595
-13.010380
11.215593
8.613039
166.969772
166.908585
156.776047
121.847153
154.600098
171.413635
149.398880
136.576370
136.272629
148.726562
146.792160
112.033180
143.693192
152.185822
135.443604
126.568123
177.465469
140.088516
158.482315
139.723099
156.269714
146.963196
137.618561
9.293055
3.922861
-4.720035
131.282394
133.461380
143.124146
152.599045
135.863327
136.748062
147.612915
151.082596
167.139908
-179.891647
130.756073
146.696381
155.326584
135.030380
153.688202
-11.950565
-12.698396
-10.928703
-6.544276
-23.251318
154.439468
142.740646
127.168732
155.259857
157.408661
113.685913
150.698151
150.106689
130.275299
170.130234
119.075844
143.403473
139.520599
145.180466
153.395523
124.844910
165.012970
-28.866962
-15.131009
61.435444
123.771324
157.679245
161.881699
157.548096
169.520874
143.922684
147.450745
137.258667
143.102676
170.039703
135.281235
127.257835
165.878540
167.117706
135.487183
-2.236072
20.346363
-179.184341
151.674408
146.446381
152.083954
150.182129
155.324982
169.423035
138.261368
122.903702
118.624954
151.994446
147.411270
161.021118
151.219482
127.645271
94.087601
135.327560
145.380386
16.595694
-31.133383
-42.355907
-42.886677
-29.343447
-35.420422
-39.705799
12.786603
-8.993113
-2.010226
155.429245
10.016258
3.112567
158.859650
161.480057
134.111740
154.984390
149.723602
162.953430
130.255966
157.701447
145.469360
139.908279
135.661774
174.800232
146.493423
150.651749
159.732452
161.659698
176.307205
162.293655
136.585205
140.637573
166.002716
161.502625
154.313644
65.170547
140.109253
162.936020
119.621605
144.439850
174.352142
150.176971
163.655228
148.009476
131.522202
148.056503
166.836365
137.550964
117.980774
123.699677
162.208374
134.807816
149.996109
157.348633
151.496704
129.857132
140.094131
149.088531
130.040131
116.956367
125.233284
131.831787
146.115448
121.727417
133.422348
146.274353
126.088715
133.634979
-41.477604
-17.906975
5.517255
-25.391233
-36.259609
6.780208
-5.582265
18.311419
147.837524
159.805283
149.787537
112.527512
110.520584
155.610184
153.409485
143.412994
131.649429
149.115707
157.188232
126.582909
166.327789
163.783615
125.787636
158.317871
138.641663
139.308670
42.311764
146.582336
14.375850
-3.347669
-9.492187
-64.596306
-13.655609
-22.019699
3.751915
9.619076
139.540100
150.979446
136.904358
147.946991
-172.066605
11.937083
-159.802704
-164.831055
-145.043274
53.858528
22.390583
34.116852
27.100422
-146.104218
175.001541
25.344873
26.071516
34.307201
-164.084274
-136.625153
-170.429184
-168.195633
-176.732346
-100.577477
-130.418991
45.980850
-176.097855
27.066360
-145.374908
-143.368484
-145.709396
-168.326950
-142.268509
-152.238785
133.647720
-163.127716
157.676453
-170.855896
105.442566
167.932678
-16.096285
23.664604
143.232574
130.261642
178.150497
156.774200
142.914902
123.029854
123.488731
138.814484
153.822723
160.921616
149.381485
145.747665
49.532291
96.104362
-146.713089
144.276047
152.562317
156.806580
176.808350
155.339005
145.967285
152.130890
151.260422
171.788437
148.727417
137.396164
149.928543
144.990952
145.299667
159.878403
173.713242
137.438797
133.349548
162.220657
152.708740
119.627106
128.735611
136.969818
142.522263
142.143066
123.529594
148.910629
136.737350
142.620621
129.941071
125.982529
-7.612467
153.499573
-167.692917
149.551758
153.998413
155.121246
151.183014
133.707657
151.912613
166.162170
169.362167
157.323578
130.748856
152.914612
146.966553
131.113815
119.343353
134.433243
141.039597
175.885193
142.417282
161.394836
164.143906
137.186676
162.017822
142.032425
144.738586
163.241806
150.195694
148.812943
152.646027
143.461197
135.844238
170.515488
144.358948
160.731094
134.153534
136.715576
135.008179
152.423721
141.209381
178.125183
139.802032
134.610703
159.980225
132.931641
169.577667
163.262924
156.116989
124.499603
147.372437
175.151794
149.055191
135.885300
153.557205
137.442307
126.580048
129.431000
147.379059
90.558327
149.844360
147.683517
151.283340
154.090103
174.139999
161.369705
137.317657
141.742508
131.012726
139.903992
147.171646
137.722397
118.403793
158.990234
147.584030
150.477814
137.001984
142.660614
157.171021
145.211533
163.093719
153.654602
128.706940
147.617523
137.050354
129.155991
119.932388
144.219040
154.488831
146.401047
158.610535
174.585968
150.875885
172.232178
139.071350
126.513672
135.577850
110.480965
149.558853
-4.593674
157.508224
138.123062
115.460815
135.831680
-173.116623
146.516312
148.613708
136.231796
173.963867
149.624008
155.859558
131.694077
129.644440
179.100372
130.281143
150.801117
161.702499
161.824463
124.905464
127.740730
167.771194
118.222359
140.614929
131.293793
106.493347
131.794754
175.036026
135.808502
118.207390
154.176270
158.921082
151.199875
160.574692
-100.763962
8.665625
3.692895
-44.354301
-35.719521
145.816605
162.492111
162.583527
132.657532
165.141373
129.264496
171.106857
144.298767
169.082443
146.480728
-44.278122
14.612699
-27.745104
-48.450058
-8.437126
37.730690
23.896603
-41.425507
150.519836
19.052130
-7.245217
136.211349
-171.114807
146.565308
144.463303
116.720001
148.110733
148.308426
-24.015657
-36.825016
13.181435
-19.539001
-11.145814
-3.513016
-10.520406
1.478167
16.803095
6.052491
9.486552
4.086195
18.166809
-47.003555
-16.489605
-3.340234
7.640850
-47.582111
109.820267
169.105377
147.492371
153.876389
112.628662
121.440674
163.535217
159.061310
141.143814
153.136337
164.739166
105.224892
129.449829
133.543915
164.789581
129.948959
2.686131
-5.118947
-38.217030
143.964722
155.340378
129.065277
137.418427
140.773666
133.373260
156.587341
128.086258
132.157166
147.501694
167.883453
124.211792
146.524567
149.394608
153.498932
123.531448
159.906372
151.461929
130.842514
161.240509
123.572128
150.740158
151.028809
148.446289
8.426367
5.645176
11.374837
99.722595
157.407333
128.447311
130.051483
145.769547
159.980759
132.251999
148.107574
150.635803
147.067200
143.676346
142.573441
146.314987
137.126999
134.259995
151.861618
147.672501
150.338516
161.987106
138.071457
133.620941
145.749924
164.430435
156.299683
163.001358
135.974762
156.638840
-29.687485
-13.203058
-20.361464
17.832552
-44.798386
-0.172458
12.972310
-7.460720
17.436474
15.237651
13.539546
21.312941
26.491755
140.452591
145.101547
159.303787
147.107956
-46.735497
-30.340511
-9.835133
-3.795450
31.459263
-13.866482
-26.256590
27.282967
19.247526
20.612215
-18.267944
-43.631435
153.015549
138.652893
143.278122
136.657578
136.136047
148.559052
140.600723
112.309074
146.595078
144.788208
148.566254
18.232449
-42.046509
-50.793907
151.005554
141.768280
129.431747
146.853943
131.338058
128.012894
149.379089
150.395645
149.741455
-30.006262
157.179123
135.521622
166.248901
153.947968
154.046677
134.971054
145.952499
139.205124
146.163742
154.991959
171.468613
133.044571
141.029388
150.502335
159.835281
163.010345
138.238602
131.236633
159.038956
157.987061
178.455276
147.746002
96.694420
165.692184
158.986603
150.155151
140.463181
130.231110
132.390457
120.220474
123.029938
126.620415
154.597992
154.718124
154.995026
111.509529
-42.206020
-10.996675
-43.796440
-32.018646
3.882419
113.176674
159.048294
140.366226
-176.893402
150.530228
154.658920
110.048630
155.511597
148.838928
168.508301
162.210281
150.570709
150.370438
17.647764
6.774826
-15.596830
2.254377
-35.815506
4.962819
162.776566
162.266159
133.124771
-11.662986
-4.934433
-41.914165
7.534785
-13.741113
133.453049
167.085968
163.572815
150.860596
-173.260406
149.490677
137.676056
143.248566
144.513702
125.409492
159.938354
145.572311
134.402542
168.416901
143.576675
151.302048
123.674667
129.557053
159.341217
119.177986
-38.012070
-22.422388
155.711441
165.151505
142.818161
-176.462265
165.680542
151.321121
144.394928
145.026077
157.268112
150.223160
109.004951
140.864944
138.855545
152.868378
155.665939
120.262138
143.519363
120.435600
111.857231
132.405151
146.360916
158.119614
155.378143
169.387390
10.280247
-2.132123
-4.430714
29.328691
1.708002
-45.526077
2.430755
-53.807327
-14.965301
-52.637722
-4.136164
-30.863758
-49.702602
-41.200565
153.795670
144.002213
151.047272
148.449570
153.424484
139.636887
134.203522
111.541321
134.964783
125.064308
150.748581
131.469543
135.620026
121.250328
113.217880
151.267639
154.135498
144.362000
140.242050
127.345398
142.098373
145.410156
132.723785
135.268036
175.130310
138.160797
153.154846
169.781937
-16.478134
9.390717
2.783755
-11.130363
161.659622
123.933052
158.106903
147.364532
131.233963
110.853699
-170.512741
144.307159
114.588348
167.309372
-45.639835
8.411204
149.919312
148.723816
124.849350
135.949646
148.695984
114.132896
157.517075
154.247452
-179.296387
147.083954
142.923447
146.967789
148.982025
153.841629
131.877426
135.160980
124.203514
137.386505
-19.092911
6.223433
3.427941
156.468552
156.236206
143.404861
-127.868073
-157.510178
-152.962112
-169.931305
-179.733109
-173.115265
-121.509048
-153.180405
123.088280
-179.007111
169.613785
142.447723
166.660446
131.031631
149.515686
134.685944
152.755722
139.994507
146.472336
133.989227
139.911758
-41.609882
94.830788
-37.237099
-1.701689
-46.844948
4.974569
135.660126
124.957512
137.399628
156.788971
161.553085
138.319138
142.540649
136.351913
137.783783
140.101349
139.987427
158.444626
125.383972
117.025177
134.048462
164.810837
145.908508
-45.099819
-14.325932
136.053040
150.110077
146.091614
154.484619
165.376587
158.342514
139.701981
163.319504
157.719162
168.261154
174.186813
136.695267
131.491470
147.126099
159.818390
112.675232
147.372192
147.801331
140.087814
137.376022
144.241943
157.715500
141.525116
150.907227
147.622009
5.662993
140.149841
-36.955967
-46.374195
17.568333
128.890060
153.055862
-46.425953
17.957153
20.789488
165.108658
147.234650
16.034346
-47.062248
149.618393
134.735672
161.790955
146.743988
17.415617
27.122433
130.492081
136.031998
140.990677
170.329422
140.880478
155.754150
165.540894
131.062546
135.013245
136.771683
128.002380
178.868744
146.415619
143.167999
167.076019
144.368317
150.876114
2.893268
146.782181
159.192856
155.497711
128.399033
120.263885
128.541122
152.548706
166.861084
145.858780
142.216782
150.061401
136.757645
172.261917
179.488312
162.970078
173.751129
142.239380
146.258560
149.611237
136.373840
149.339966
9.280463
140.523438
170.917328
153.555313
148.419586
166.976044
15.497613
10.116549
20.627392
-11.676156
-13.994168
-45.018372
7.984803
2.336154
-33.904694
-21.152027
-1.373446
156.614487
153.498062
131.279724
158.908676
169.632523
127.879166
132.379578
140.897049
143.067368
155.002426
145.500534
159.836685
107.463783
152.203873
144.129303
145.851669
144.618622
111.854774
130.184082
158.089935
148.308350
150.621490
142.767624
150.676102
154.858337
150.055908
169.587296
146.997711
152.325470
179.469910
175.825134
150.902191
130.973465
130.291855
154.072632
122.288681
158.401825
125.842049
20.537001
143.234283
143.840500
-1.993607
-40.566288
-119.610092
-43.883923
-16.264246
-22.620014
-46.160133
9.328686
-27.783226
-44.002747
-21.434774
154.749435
113.499939
-20.972845
31.469961
-0.518133
17.701643
-52.739361
-3.641585
168.662079
146.184509
111.961441
140.438675
163.833145
135.174515
160.284454
126.702499
157.554947
144.031326
127.640656
162.214920
149.732742
131.187607
172.950638
147.974335
135.284836
118.848236
141.776413
152.434341
143.985352
142.272141
147.323029
128.416428
145.296356
150.224655
151.884155
146.620926
166.952866
153.534058
141.460587
165.620544
19.544962
147.603378
162.187775
146.067093
156.378418
152.454514
169.797836
126.304237
142.473557
165.119247
127.754532
168.183807
154.239868
153.369400
138.970490
144.730118
156.847137
128.072250
134.973099
154.531342
161.108307
132.279053
119.765022
155.914917
150.578079
-17.162510
139.133575
130.031357
133.116913
155.875488
157.796875
147.610641
-14.922272
-4.487815
5.562113
15.253275
10.079288
-178.557999
165.081573
150.662048
114.495384
154.829086
171.869675
139.031174
170.936157
155.049454
122.774994
135.341949
148.417221
138.829910
137.811462
109.681046
146.822037
168.586578
146.196503
155.411423
156.260101
154.397049
164.936005
121.816284
145.058578
147.043945
157.333313
156.494629
148.296249
131.722000
144.812134
159.367004
173.354370
165.582962
2.808886
2.704288
150.620285
105.972786
151.623215
133.705322
165.212540
128.260406
123.471741
166.591583
148.901566
49.320980
112.523209
24.966269
136.404587
132.142197
139.065887
156.530273
146.406723
141.766251
127.229858
-166.711105
155.998779
143.701202
158.550156
141.968948
165.886169
158.134033
152.000412
144.746918
140.387619
149.034821
149.504135
110.291809
153.415390
152.063339
144.505600
129.968369
160.429123
150.542404
160.839523
106.627266
128.527740
151.388885
138.966614
146.454102
-155.702545
152.949356
140.312836
134.294281
145.540115
155.658478
171.184830
139.868896
147.217850
172.287933
158.416809
153.091293
153.583160
136.851562
137.606323
112.491074
150.615570
125.802666
141.974564
138.156265
120.605888
153.818222
171.292877
133.780258
160.165970
176.790131
125.187141
148.313675
133.573196
147.749161
161.485352
152.578812
158.402832
128.107544
161.218826
139.547256
147.939011
111.923027
157.780884
150.752304
146.126160
163.983414
158.905930
138.945786
163.181351
155.869537
148.606201
-179.888092
136.814514
133.875198
124.672554
132.172058
122.092957
162.610458
151.588028
156.865509
27.326897
-37.198593
-0.764639
-7.228273
21.405516
9.663835
-6.074444
5.548884
-4.067990
36.122650
12.809897
-0.000000
-0.141274
66.231659
-2.159395
10.850501
4.816091
1.188280
-7.513373
-36.613182
-14.913849
0.576412
-24.527084
15.298397
123.797935
136.894669
158.619141
150.667923
134.724136
154.320343
155.119736
150.872742
162.247803
123.238953
140.119370
16.874596
153.866089
141.991516
149.207535
150.030212
149.451065
147.448669
145.838089
150.763870
152.481400
153.244965
126.612930
156.304443
144.025955
152.775757
162.178192
146.044739
158.138702
170.401535
164.283081
155.285767
170.451416
140.015381
127.793571
132.014053
146.969116
149.435165
159.496704
150.150940
175.646515
151.216354
171.327118
-24.079157
-18.057463
-22.512609
-47.763905
-2.841244
174.840408
151.484741
159.353714
122.987915
124.975983
131.001816
158.188889
165.737076
138.063370
132.615021
113.647034
153.109665
167.238510
143.684204
124.348900
157.175903
-60.989666
-22.564276
94.930901
-103.699188
143.474808
163.590637
127.663689
157.624374
140.359131
151.020447
122.926666
134.783401
152.556015
160.558365
168.322021
166.753326
128.121094
28.738842
-22.978941
-54.105362
157.858704
134.657135
111.102844
149.644714
124.125389
155.561600
135.870697
158.657959
170.705933
125.764160
-38.946564
156.447662
142.968323
153.253525
155.743057
146.460663
157.635574
127.325500
152.353561
-28.469584
-49.105743
10.582528
-55.560829
-2.359081
152.641403
142.339706
160.992584
137.737976
139.270432
140.122116
134.003357
148.994797
15.996915
-29.265574
-33.409157
13.672798
8.307328
-17.782053
24.427385
31.174021
139.611176
129.906723
148.906052
157.247421
139.717224
155.873032
125.546837
137.744308
148.460434
-3.769202
-6.146949
39.030128
-32.249275
-32.555725
150.493149
142.750244
137.085907
-118.160355
147.394745
146.098663
144.997314
13.718494
-16.577066
131.380234
160.431641
96.186264
114.069740
128.520798
-79.157227
-30.533522
-24.410269
56.101643
-13.872409
-35.563198
-35.765278
-30.866362
145.623047
146.026733
153.088730
123.034950
147.667679
138.663208
141.127350
148.823151
142.195404
135.691330
156.355728
145.161804
140.581039
155.229126
153.202637
150.356323
164.243500
142.983063
-31.547590
148.527435
146.378021
134.252060
121.343452
135.696045
-28.417313
-5.567888
13.355896
148.854828
153.911270
-25.812140
15.325786
7.262446
-2.356342
-39.119110
-10.934233
-16.898590
-4.396588
-1.214181
152.172638
134.132339
151.279587
152.151199
161.295639
131.498291
124.148598
149.849350
162.907990
21.998621
-34.304333
22.992767
28.550970
-30.167906
53.959679
14.980724
17.126099
-43.157017
137.626114
128.248062
143.525955
152.628815
143.089844
157.052185
149.640274
161.565659
147.620010
133.858307
157.641190
160.371735
139.082199
130.238312
132.870087
138.495193
130.890289
142.224838
-35.994061
-1.197303
155.535080
159.896027
149.508606
-46.658844
0.756405
5.666971
168.050232
143.234344
145.163269
168.282227
147.138351
133.828842
168.771667
132.804413
133.287262
135.163834
149.441849
148.425507
144.919144
135.126892
118.113815
123.575150
127.846352
139.860275
163.995270
169.781952
155.712158
174.333710
161.468903
107.780136
115.315361
131.528763
147.694687
145.779099
156.314529
151.131317
167.731079
147.282272
169.674469
-175.104538
166.768600
155.012207
142.771774
146.114212
150.150391
156.838287
123.620964
145.628311
147.578491
132.764359
-11.645675
-39.539959
17.204451
173.693283
132.497559
136.208176
145.769989
145.920364
140.688934
157.659775
138.026840
157.945541
144.626770
149.489685
103.612961
159.439850
155.104385
147.918167
141.280106
135.315552
151.576035
175.584549
146.931396
150.123688
135.927917
141.680389
2.177267
11.380359
171.002594
147.924057
144.708389
160.255173
149.484909
137.948883
154.741714
143.983566
144.996506
140.824631
150.892761
143.984283
139.067017
136.907333
161.094284
153.787521
145.107056
174.479111
150.384155
104.762413
146.566635
158.999771
157.279144
145.336685
133.804550
171.149155
-19.990072
6.092168
-177.230545
143.704086
145.375336
135.335922
133.241180
166.746063
152.412064
152.068832
152.761032
153.081024
144.404419
144.795029
122.085938
155.014282
160.964432
165.743835
9.729083
-48.177181
-32.093445
-6.041826
17.269760
14.642735
-38.787731
6.555413
-46.270161
17.046606
-43.379887
-6.934830
-2.042294
147.693481
158.027023
118.277451
-31.351505
-42.207653
-10.514549
14.367512
-18.158855
-4.671938
152.611847
148.395767
157.322983
13.148746
-37.916725
-22.221489
-36.297176
-3.714887
4.808927
15.680468
-5.882499
-15.259089
-11.593468
4.903567
-29.779537
-29.844704
124.366234
178.213150
126.308426
136.438553
139.658554
152.000137
152.640076
147.476120
145.351227
136.753204
142.959534
116.670158
164.105240
132.914520
157.673645
143.650421
141.073563
-25.326782
-1.955047
160.596588
166.936890
143.947174
145.443649
140.246994
179.874878
165.269196
147.457596
142.151123
138.419586
156.436111
125.254272
163.157196
137.083893
119.857849
119.610703
129.120361
152.572235
140.837112
154.052200
144.056366
132.948990
139.801636
40.821102
35.159149
4.027593
38.546059
135.057343
143.441895
146.537354
121.565842
150.955994
-31.900038
-9.745701
-47.795631
6.059354
-35.476479
34.093754
7.431230
3.417588
152.915039
133.295181
142.962952
139.132263
148.280533
133.553299
153.376648
137.458771
166.229385
136.007080
118.261795
165.402985
131.187363
147.362030
174.295609
157.233994
128.699203
137.075027
140.108002
142.838486
-8.986709
-40.964348
1.363723
62.740734
119.168228
126.899826
146.998810
143.266525
143.254974
-46.166843
130.537537
145.670044
137.331421
42.029961
-42.715569
-32.988857
179.458588
157.388840
153.983337
44.687096
25.282255
26.476225
153.906815
142.634232
163.398422
149.695923
133.404602
150.391937
154.892914
148.032074
163.780380
107.082100
165.159927
117.876549
115.311821
155.560715
104.789246
12.757376
-6.191407
-27.550457
122.263245
105.232780
140.682526
152.104858
151.344025
155.384384
117.667351
142.177963
142.291107
152.673264
50.425568
137.048416
166.300842
139.173340
167.297653
141.838623
148.621048
127.441544
156.317688
135.355942
147.745453
154.954269
109.550240
123.113091
127.608772
142.864822
139.156433
175.536026
146.106918
147.633896
159.050735
171.108444
137.177399
153.989090
129.259308
138.777039
104.444435
171.198105
126.408104
125.567337
155.882004
149.399551
122.461815
168.722092
147.205902
128.179337
143.715424
143.856628
151.547455
145.430969
150.151993
145.285431
164.803360
126.035698
138.637711
155.340820
135.557373
128.676346
146.124222
153.159851
141.984009
120.404320
132.937714
152.889908
128.937820
163.045807
65.722755
-8.458096
-28.050531
-51.761284
141.378387
147.456238
119.635323
152.649200
141.003448
134.193893
141.256714
132.550079
132.281281
139.213608
147.050385
175.674271
141.183502
133.711029
-154.214859
-134.616089
77.137733
167.367279
155.535294
114.813454
146.908325
119.617455
148.032242
178.927170
159.292572
149.190002
132.767471
150.845901
141.636230
113.440826
167.089920
156.702148
127.394089
125.779976
147.860931
148.602325
133.051636
169.511444
129.227036
134.019653
105.892197
137.971649
145.909241
107.508949
173.071747
138.397415
-160.523865
159.178467
174.825043
143.328156
140.821716
15.175103
22.889196
142.330078
136.966217
136.413361
135.750671
177.036270
115.822090
161.704636
148.746765
127.206940
150.700226
143.897888
165.294800
153.548157
126.238609
145.537491
146.917313
139.266586
136.762894
140.901581
139.522446
145.707230
139.773926
159.176865
146.218613
152.360977
135.444611
150.520966
145.343719
140.940384
132.309097
157.783096
57.662941
-13.032297
9.683771
159.404633
142.252029
157.602661
157.819199
177.526917
166.712921
131.543350
158.939392
105.316597
162.462906
145.158020
155.805634
-10.654714
-38.641174
3.316883
40.260223
127.150986
149.542023
150.788513
155.609650
159.285248
131.817184
128.833435
135.043961
141.966370
135.730927
120.319511
133.268417
162.606354
136.975586
146.623444
164.888977
119.028893
115.656487
159.191681
102.371574
165.051636
157.077713
135.601837
133.871338
150.856598
126.124352
-27.297737
-50.252914
-12.343299
17.329365
-23.799685
28.346460
-40.753796
-3.390671
3.855797
110.147560
144.473846
142.355453
123.652893
169.733749
137.404129
147.576508
108.264336
156.836578
158.492249
132.171310
158.314240
163.078583
152.769104
142.285980
153.063980
144.822021
137.997833
128.657379
133.284836
150.017578
149.403412
128.944855
138.741028
140.317123
164.812286
149.603210
146.365631
123.891022
160.777008
132.049942
148.021591
143.804092
106.777565
123.681389
131.833328
147.845749
150.787796
122.288383
134.074509
152.317001
137.633438
116.044182
164.097885
159.474792
163.488922
115.972260
146.474335
116.242981
150.835953
160.137360
151.523804
161.365372
102.169968
157.248001
157.310944
135.249268
126.501106
144.458771
125.472206
145.419846
-172.880615
122.472961
118.424026
149.113983
135.749573
143.288147
164.590424
146.384750
165.017197
127.307961
147.980453
144.510239
156.864761
121.938995
154.914307
137.639389
-42.685589
-22.885702
-12.522669
-15.582140
-29.043114
-7.431732
-36.896400
7.292479
-41.841499
1.425876
10.567473
-36.275578
144.177307
152.603210
145.513458
161.604172
130.036484
120.101723
168.140808
115.508057
106.072708
97.458450
150.262680
128.214081
155.768021
122.705818
152.207565
126.755356
135.942062
166.405563
148.712585
142.305405
174.371811
126.955315
172.167908
141.729813
128.715240
168.403351
138.142380
148.033585
158.000244
169.564270
135.150223
113.772629
140.414795
119.525681
150.793869
164.186035
78.830612
33.591820
31.111233
172.966629
151.321762
134.857971
121.340927
159.582642
166.381729
144.652832
-33.676762
30.490013
140.773438
135.423782
142.432114
152.185654
161.607697
148.509689
122.382942
152.508942
149.887589
161.834061
166.226181
152.201447
150.379395
121.498856
131.005035
153.863327
124.793625
128.109192
143.812943
133.789185
163.652679
95.075256
123.892578
16.342468
18.190498
40.047516
20.556665
121.573990
147.671829
122.052116
149.387466
136.402374
144.759750
158.188965
144.165924
136.665634
137.007263
172.136581
145.613785
8.942020
142.884277
122.972130
158.982407
148.136246
147.009781
-33.709648
-40.599976
170.378296
158.205795
162.919449
158.729935
150.464569
155.017303
144.912811
157.875763
141.253113
155.084946
150.872269
159.899231
144.434860
124.373329
158.990662
159.086258
160.540405
135.602814
127.561798
145.017593
145.299591
145.362793
160.945602
111.294556
127.851952
148.511856
155.372742
161.266022
141.868271
138.733078
136.452988
157.755783
123.285934
50.934795
14.172813
-145.363037
169.416901
174.980301
163.203949
144.944870
140.135284
156.192886
158.048660
154.760178
160.948334
144.629501
128.093033
153.603348
141.483490
143.880264
119.494469
146.291656
166.844421
168.832413
130.713562
148.944687
135.370163
162.738937
147.582138
144.137131
-14.921040
147.877579
148.858414
141.075226
110.143654
156.360992
157.705719
158.561066
136.903976
137.587494
130.942749
140.344299
132.722672
167.561447
120.104797
149.517868
162.023132
128.814468
164.305832
4.829536
-2.438794
168.710709
153.307114
161.902267
151.313812
147.001770
136.357941
125.426079
152.219131
151.930862
174.795212
136.280319
136.371460
141.898834
123.810806
146.205643
141.097412
158.201157
-38.983681
-27.253815
-8.708156
26.039919
-6.245823
18.854637
-20.039045
8.795199
-10.520330
41.301674
13.905998
-5.047603
-42.416279
18.537888
-41.869812
-22.618219
21.164574
143.171677
136.503098
140.010620
138.550949
135.013763
148.302048
129.314713
135.640701
139.001572
124.127708
128.900574
139.004730
155.984467
132.452957
156.548828
137.579147
144.454361
144.101273
130.434448
143.763138
141.674789
139.662872
139.092102
153.221756
141.972107
146.291565
152.163712
150.391266
154.135193
148.243149
157.201263
143.401993
144.074295
127.019424
161.705017
129.841904
153.192261
147.887299
141.247574
138.109665
161.954666
147.649948
126.610062
136.825317
-14.060473
-0.752775
-43.688438
-5.139803
-46.957279
136.842102
149.717682
129.494293
34.362141
146.056259
125.868904
136.389938
128.209290
105.813065
158.913757
128.327042
148.822281
135.430634
137.631836
143.617355
128.884552
135.340347
144.695190
121.552475
146.232117
152.538940
141.866547
151.163437
110.628510
163.187271
159.562210
141.458450
168.082748
152.737396
149.168503
147.880295
18.929670
-13.789423
-43.618000
51.969864
138.797745
125.948326
134.034470
139.923767
119.677460
146.583191
140.457840
178.602112
126.369370
137.484711
-176.641296
145.635910
111.354454
141.259964
136.217606
159.208588
-169.272598
132.131775
92.064201
152.338638
157.280472
147.940674
127.656052
152.387009
160.306793
132.142456
143.774277
138.277985
126.550064
151.977432
162.035522
148.324738
156.171066
133.911438
117.705986
153.725174
-40.861839
-12.672346
27.665031
10.060927
-38.328846
-42.084682
31.191109
-36.184124
-0.262443
-8.882965
0.816373
9.447851
-15.501549
-33.848034
13.279515
14.848796
-18.752489
18.277987
-13.980250
2.419698
6.969985
-12.493259
9.610161
-18.242182
13.530412
21.683504
140.320160
161.381439
141.914444
145.253601
115.251816
147.363861
154.775406
144.924454
156.578613
149.142776
152.826385
-26.469912
-8.000105
156.127319
154.068069
138.484344
160.349686
143.867249
150.477554
138.543411
146.371445
144.584915
142.391739
150.666260
164.631561
154.815735
170.545364
2.233269
-28.901804
-43.895866
149.301575
162.241974
157.725281
145.796631
155.489227
152.882248
140.339615
158.781769
129.672638
136.505386
164.667496
154.812668
140.545822
120.647652
163.683304
166.035233
105.167412
132.991333
151.848541
140.180984
162.640442
158.154984
135.170258
127.920998
-56.038689
1.235431
-1.996844
143.673874
141.194611
153.873856
133.949112
142.756363
166.251953
151.661270
151.137573
138.902664
156.840225
143.838654
162.188248
149.146667
139.929291
142.154114
130.735092
147.663925
146.473679
130.966599
104.935127
155.838104
148.948669
126.473885
150.753571
-179.860107
154.204910
162.653030
147.887573
159.796631
154.292664
160.375534
142.424210
149.562012
145.692963
163.796478
151.743912
149.115372
151.755722
132.544586
161.190979
145.922668
154.494034
25.033930
-28.595932
-4.325041
-8.409406
7.758231
-25.132168
3.717837
5.686375
12.677048
10.876974
-41.847267
-35.055241
-1.752900
12.553722
146.277405
171.793884
121.931168
130.570618
150.392365
148.361450
161.514511
128.988678
144.832153
152.420639
130.083191
144.440811
152.819794
164.114609
137.730347
146.365829
138.497665
129.642120
149.149414
128.604523
140.243286
160.770035
138.372055
165.044601
147.713547
154.104416
146.958328
67.628578
148.499512
128.411591
148.416061
138.397415
142.867584
115.158379
147.527023
152.584045
163.338120
156.579071
155.380219
155.673553
145.217712
167.723373
114.369110
156.283051
153.305771
129.119247
134.270981
167.770279
121.432381
167.666962
158.334595
148.104843
127.422455
117.217720
153.173294
145.258774
153.956100
145.608047
128.798233
136.927963
160.451523
125.496521
156.806503
155.728256
126.156815
126.923225
160.476212
153.007889
154.002365
161.142410
-176.479858
124.885101
150.745224
147.228897
149.941101
140.416443
138.923828
136.976532
177.105164
163.223145
139.043396
137.541077
158.222427
145.785141
4.003599
158.715668
127.243408
158.546188
138.557190
27.698978
-32.411617
157.756256
167.980621
131.704819
122.474190
161.587601
141.958206
152.413452
164.358856
129.327911
135.858459
23.221611
-40.020779
7.510499
5.115807
21.245621
-31.175451
-14.297195
-5.694125
-30.269859
-52.823807
13.181974
-31.683245
19.902927
21.084682
-45.755295
-24.205523
-16.909525
138.653290
151.051636
148.806641
148.161331
151.482025
128.233047
148.633728
-26.754328
-21.731287
-6.679435
143.004120
147.776428
153.240906
145.150742
145.433441
145.622437
123.574699
149.825058
154.869476
149.098755
146.292725
134.703232
160.501541
133.756439
176.299103
151.390793
143.862183
131.976898
151.288422
-23.070856
171.797440
126.113304
138.058914
165.417496
147.202148
134.595047
162.945572
147.983658
168.194061
3.055885
-85.854042
5.320087
134.341965
137.484650
-179.615372
148.300888
138.592377
49.008125
159.174438
149.572998
136.592163
168.506454
132.069519
120.302605
149.589935
134.555359
160.653900
139.397919
138.604919
65.565155
157.355362
138.110764
147.396973
160.444870
161.716812
137.327881
144.878571
145.357361
137.353287
117.546608
134.971802
136.408951
151.153748
129.927689
129.230789
132.715347
148.961151
149.007645
147.962402
155.043076
149.556320
144.181351
-37.029861
-13.949499
161.487808
146.432831
141.625229
167.167374
166.044235
157.793671
136.781677
173.800323
126.641563
149.838684
149.023956
144.464966
170.952438
155.428604
149.291595
140.944855
147.123657
137.942017
172.633469
165.959427
135.756729
160.289368
117.937828
58.194519
-14.276077
1.469803
-54.972805
-19.403416
8.385765
-23.438934
-39.214561
-35.859772
-32.279575
-42.819103
-51.042240
-45.894283
0.044235
15.091304
-3.860873
-8.682178
137.862930
164.541000
155.841614
148.861923
138.251480
131.862915
167.231339
141.394669
139.766830
140.049301
135.419464
140.318161
112.563377
114.318138
146.646835
133.336411
128.679794
140.921768
137.180115
154.550964
147.268173
133.149689
159.047028
153.321777
140.744186
136.149109
145.453384
141.401154
150.129303
144.392853
110.425690
153.820831
149.772537
172.101852
164.175079
144.959961
145.408005
138.713791
137.802689
117.613831
129.829178
121.458107
156.985062
157.801315
155.927017
-14.773315
-41.907551
-39.226746
145.757904
149.210098
119.008362
174.937073
154.185745
163.274536
134.521362
175.492615
140.339172
158.120148
122.437279
163.277267
147.275955
152.065033
124.949821
112.302757
121.596550
157.818924
147.228210
143.381821
140.782150
126.618721
149.410767
161.422180
154.211533
143.374619
143.332184
139.105286
137.387360
144.311829
146.642197
146.860809
146.344864
142.358353
-33.158134
16.343367
-17.761915
14.841438
-43.876431
-40.310616
8.066842
0.367441
7.107574
23.548452
-18.996037
-2.865530
-23.425985
17.124533
8.993243
19.936176
-16.258757
2.722611
151.231567
135.230133
157.658844
126.538948
153.747620
166.440323
146.721695
141.074295
131.065689
143.964584
128.419769
146.941956
157.492599
159.725952
138.943054
147.062759
145.174026
130.360916
164.702057
150.848923
147.033722
147.571869
118.635765
144.887527
135.236130
151.950668
164.450287
107.320137
146.418900
125.945427
144.715012
134.484375
150.068085
139.588165
154.686707
-43.448185
-20.356056
9.101310
-48.818130
170.697052
127.909462
134.157639
155.692154
154.134186
162.974686
139.161301
125.132256
1.712808
155.582611
128.518066
138.700623
148.282867
144.790436
146.534073
176.255753
129.354904
155.198425
155.547318
146.852921
160.157898
142.974976
116.713936
147.460556
165.490112
143.534592
151.858047
116.556656
129.243774
-154.313370
41.558968
24.136757
-159.299850
13.743155
145.321411
132.928757
158.455017
139.443726
151.681274
150.441025
154.353638
128.061234
162.287262
143.998169
166.741104
145.813385
139.234726
144.761856
130.488022
162.743103
154.544067
115.278297
157.824158
16.569775
7.166862
-25.201200
29.509031
26.326527
-12.561606
16.943836
-24.903116
155.276703
133.839767
147.164795
148.137558
159.700531
158.065277
-41.132061
0.614530
14.509123
10.720180
12.919994
7.716427
-31.691423
14.146149
23.016109
19.845488
6.349434
42.799763
143.694580
144.203644
150.016861
110.474037
156.886246
126.638313
124.278427
167.536057
154.318634
154.191040
155.675888
142.303986
162.012665
156.560822
131.277634
155.418716
145.959564
142.186615
158.849426
117.243309
170.816116
152.388077
146.140778
154.894165
149.683075
164.911301
133.712326
157.353333
138.852646
-6.016530
-5.182625
-19.956350
-32.667046
-47.144836
169.750732
167.096741
122.667236
161.996033
121.326286
142.009018
160.942505
145.963379
144.163986
154.171341
160.000351
15.820006
-41.041103
-26.517513
151.318909
109.181404
141.135742
145.118973
132.886810
148.123642
133.091599
141.144470
158.113098
115.396706
155.342804
135.797684
149.179581
145.750595
139.276428
163.575897
12.726981
-29.279913
8.683241
59.561188
-10.394001
3.035833
144.958282
127.038940
151.565079
74.965324
15.397695
-14.847263
24.337679
2.871808
21.989208
-38.403458
-47.934292
-34.771626
-11.102429
128.199478
128.194351
152.562378
115.340439
138.207184
0.000000
1.109946
145.504272
131.244858
178.534180
133.829987
147.208893
145.872162
123.544731
166.161255
136.622025
144.578369
146.679764
57.450974
23.822145
-146.921371
-172.362091
-144.456528
-158.964233
32.472374
134.202011
140.698303
145.026627
132.939545
-11.458909
10.546914
6.425593
-23.963570
-18.785595
-18.132944
-46.028042
-33.738388
-52.639397
-20.233709
-13.975443
-40.489750
-13.380918
-7.208105
23.589005
-42.370304
-38.303009
28.071259
17.263697
0.471469
-6.955588
37.549480
5.905281
-7.271382
145.489929
-5.607276
141.949600
143.271225
121.119011
152.291336
135.836456
125.281631
146.494690
9.694404
13.294641
-2.903870
-33.117798
-48.635078
-11.107145
-4.052024
21.987431
7.469078
12.742659
-50.401421
-2.430433
138.614777
171.166779
137.431061
137.077133
151.125610
158.546097
137.375153
146.386459
138.823166
114.246338
104.958130
126.047310
146.531433
140.284409
118.906418
179.634155
128.091187
148.898041
153.820496
-41.577450
11.743061
-27.759846
14.462869
-1.548892
-8.852216
143.774887
143.358154
131.388840
157.363358
147.731689
148.345261
170.728302
112.649300
112.494431
23.185535
-4.211427
-11.026552
19.385027
-46.129757
160.908844
139.577179
-150.555893
-166.005493
-139.699585
167.480499
125.621788
139.101578
176.074631
133.549225
125.583389
145.525558
155.788239
124.107758
112.312767
121.737625
131.536072
171.019104
145.154770
151.447922
140.716171
147.450867
155.747040
133.534164
140.939835
141.835358
149.461914
145.050446
122.062714
109.843254
137.705872
173.062729
-22.448483
34.111977
15.942858
7.890134
32.178398
21.394106
-16.159697
21.848478
130.388397
-177.677628
130.204605
155.084000
153.739655
147.967682
124.469643
154.128922
162.617279
146.056152
106.964516
129.328217
120.158417
149.225540
-40.575169
-48.785793
138.784317
157.977798
162.670853
145.927322
139.719971
128.523682
64.096947
144.114883
149.566788
153.440475
127.094826
156.318787
171.706528
139.267166
136.628311
-26.729191
5.735042
-26.376375
-21.182735
-4.052314
-31.631239
-10.723906
140.643768
145.189865
156.531235
139.956024
139.217575
137.588745
150.351898
176.927750
144.642929
176.584122
93.332176
-154.167618
155.561615
-122.956032
-179.649445
11.696709
155.796082
167.606552
151.839340
138.101349
141.131760
111.341965
149.144897
130.167053
157.023010
139.535065
139.042297
-0.923233
-38.668201
19.721575
134.694626
145.714081
141.076889
145.743958
142.034454
154.787720
163.545868
161.842621
-13.015006
16.354153
140.422379
150.414352
157.327011
-179.821945
168.026398
146.715271
157.788727
159.265747
154.357086
125.259232
116.280655
169.559433
151.238861
149.506165
146.498856
131.337967
178.828293
133.947922
153.903534
159.907516
147.882095
140.565582
140.775192
136.135712
138.227859
150.477722
141.313568
123.048744
173.178085
115.905014
148.528473
152.431274
130.507675
160.016724
154.016953
168.621567
112.334885
129.962112
135.201813
126.878242
153.007965
-8.991998
12.592644
-21.457146
138.652100
161.494171
137.011368
153.729523
163.941879
159.640396
150.819458
128.851501
163.677353
147.073715
153.914276
0.940036
169.547958
127.566780
161.472519
111.172165
130.544601
135.903275
137.623672
149.339493
171.699783
124.569847
149.051880
114.184280
142.971344
126.599861
158.267731
158.903473
144.718597
138.231827
157.864883
132.652390
153.783646
151.153336
156.212250
151.881302
150.938339
154.599243
155.799240
164.405563
130.485611
118.638344
119.373993
116.301888
148.675781
136.752670
149.926483
136.771484
142.135696
-11.866292
6.505568
19.205858
-46.015903
11.298708
-18.175068
-7.536921
-33.233040
-13.032615
35.945904
2.070086
25.066538
-43.130486
2.751148
152.621399
116.827591
132.451324
136.761612
140.572144
141.134491
145.753036
121.346146
128.122299
142.068298
121.235588
130.155441
137.740601
129.234253
138.741440
135.989777
169.338806
150.530991
155.581787
142.217102
150.871643
145.211929
135.509293
154.716736
5.550685
-6.307080
-4.420402
-76.572021
2.190441
-28.543722
0.912145
173.543411
139.335281
137.192551
147.476807
125.228455
164.267792
19.787149
29.016315
-28.807430
-2.299250
7.249548
-37.741081
38.170467
9.942100
-42.359730
-6.176729
24.465229
-8.803905
-40.614079
-51.553104
152.610840
124.396423
149.976929
145.507980
153.603973
139.370071
142.278809
139.176987
126.205391
141.470566
155.830399
16.061623
-15.217017
9.047306
-40.655087
138.520996
170.947983
149.181442
159.779999
141.972412
131.891983
140.578339
145.149078
7.743392
113.420395
171.896866
106.527344
143.171448
149.409256
-2.768808
-53.676342
18.443905
-13.692707
-47.509777
-14.438864
-39.256092
13.737029
-18.380186
8.714561
131.125000
122.603935
155.092667
124.694046
144.154083
142.936188
155.107925
132.812347
114.834213
144.042816
155.674759
136.904907
159.303970
107.984550
164.292221
137.840576
156.437531
126.437531
147.346481
133.709778
141.137253
135.528107
157.867569
127.713478
125.006905
32.888432
168.469879
132.369308
171.975784
128.550659
140.853668
140.077835
155.040817
159.563004
120.247307
155.389603
130.525375
131.138321
145.831757
150.592575
151.141937
138.054840
134.007706
137.536438
-178.061417
151.069565
143.340942
142.798508
142.454819
-169.050797
132.571152
166.007034
149.843521
175.776672
144.686279
2.751575
159.699631
169.217621
117.986824
144.943771
123.669884
135.766525
138.086212
141.688461
168.858017
135.977036
140.214279
164.910522
114.769806
124.367386
156.671646
135.420029
146.812912
148.949936
17.794540
134.826813
-54.460987
-43.814754
-6.001230
-13.074483
-33.082527
-15.064942
-20.912424
-29.366430
9.332645
-28.595661
129.473801
178.782913
141.145569
143.486725
157.326218
-53.930763
3.039442
-37.311298
-1.850020
-47.483379
146.007919
144.681259
149.264404
135.221451
141.933044
163.411255
164.854675
-20.630680
-2.618008
23.760048
-47.378223
1.108535
24.848690
-67.923622
139.271011
163.280136
-179.925964
135.708771
137.693237
140.964462
160.791061
126.528702
158.838303
178.347656
163.606339
114.522079
139.183121
166.602493
144.533600
143.963150
143.101959
149.150330
138.335373
146.422745
149.883255
141.687271
-7.642313
124.605087
136.737762
144.756424
-178.782425
130.859390
134.919144
-6.198212
-9.272370
-11.490719
-39.468300
55.347736
3.652323
-14.244509
11.012919
155.387192
151.350586
143.710846
137.408478
161.617874
138.468903
159.679596
139.324463
137.461777
139.109360
135.894226
-0.027976
2.134875
-14.809499
-39.653748
14.207195
-17.738895
-9.799380
16.851061
-16.981434
2.631580
-3.448384
20.540398
1.496848
-20.053301
122.518448
121.373299
151.581390
141.804947
138.896759
150.344803
143.124298
157.267914
152.399551
138.070663
123.183983
144.748505
167.745087
143.783447
149.798706
136.628342
134.292023
137.150070
158.167740
147.175858
130.997131
160.893738
149.142288
148.428192
151.152771
118.412987
152.151764
163.719894
134.406265
151.415588
155.714005
169.357193
167.535553
0.767193
-26.663170
155.208847
150.865753
134.550812
137.980896
127.947250
167.526306
128.712936
155.425323
134.721573
146.245667
154.584152
172.724731
169.525894
173.379593
-40.652126
124.326591
157.501953
-10.937022
0.000000
-18.350695
-44.343220
26.520672
-67.760117
0.000000
-33.156105
155.636658
154.804092
143.227753
151.267975
133.943420
159.042999
128.093994
145.479797
155.105164
156.372513
122.952660
151.309158
151.276337
124.794983
125.896210
140.555725
157.289902
127.522614
114.911736
150.383270
138.304352
143.219070
137.987671
100.369423
170.729080
125.920242
127.164604
149.203720
149.737930
149.651154
148.138321
153.408798
162.928848
129.142639
127.449409
169.413147
122.777176
161.896011
141.051636
149.274261
155.696503
171.065552
177.353943
156.029785
160.268570
140.274857
-39.764763
-37.444382
2.096298
-10.183716
-45.339813
2.760240
6.230203
137.613266
176.540726
154.606781
156.753082
149.494644
143.644791
155.742889
133.324112
-32.119453
-51.011726
-45.630993
-38.082760
-31.093332
9.578649
-44.556198
3.574346
158.226822
133.969421
135.743530
138.787354
131.101532
155.463333
149.776550
147.070999
-126.989166
155.256577
165.073349
164.108932
145.921967
139.153992
149.085464
132.472275
145.942322
138.587402
143.933533
150.758423
153.369385
143.083435
148.045975
139.993103
134.798126
142.245560
122.540077
149.670639
152.891266
168.231873
141.862640
144.659851
148.599823
154.219925
160.943695
152.303467
134.279984
33.757442
12.373010
-7.011680
-34.109901
144.303284
143.685471
153.035263
140.156036
170.710510
113.135742
156.741257
116.906929
153.744934
126.196724
113.951424
142.209793
141.274429
164.305969
132.614090
-179.165359
145.622208
158.637894
151.589752
152.203033
156.536469
145.267822
145.016403
137.205063
162.397949
-162.364426
-117.854744
-162.432251
153.071854
55.226852
-44.863762
2.026999
6.359617
-5.153090
11.600366
-14.986855
141.797226
164.132996
153.314026
137.071320
172.010910
-159.921722
-21.523119
-42.920639
5.715392
16.230066
167.223816
141.294037
3.792560
4.648188
1.188280
11.611518
-2.221494
137.848785
145.437317
123.830505
144.589127
173.027557
144.834778
137.871780
150.784134
129.468384
142.521606
111.507378
143.774261
176.943329
113.087547
167.717300
141.220718
157.411530
145.249680
168.425644
139.526413
135.066299
9.938816
11.837193
-18.818430
-12.406054
-49.517307
130.335159
132.017929
140.319031
179.748199
154.801117
154.691071
130.168594
-44.967896
30.566027
-32.493332
-42.154869
142.521942
127.897522
152.989136
138.703171
146.709946
137.985611
122.501266
145.910461
140.854202
121.546791
149.533981
-179.760147
126.089218
138.044449
138.472946
137.294983
161.218140
170.479477
149.973465
30.753117
144.067307
156.165054
141.966751
109.339928
144.804398
123.239815
139.372803
131.561234
160.893448
146.003326
161.275696
155.375748
126.075668
123.459450
151.266754
143.778610
130.421768
160.493042
146.774124
132.916946
145.093460
159.140518
151.492706
122.781738
125.516907
148.470901
134.783585
137.944382
158.908112
175.620132
150.532257
141.895950
133.631027
130.005157
159.938644
149.781769
145.331146
155.600723
141.789230
165.419846
3.260327
-8.886039
8.887962
14.576104
-4.613163
-34.432304
-37.521088
6.753631
-55.544510
-22.730129
4.348120
13.500031
6.316151
11.834629
6.898219
156.687134
146.065552
163.662109
102.306213
143.871353
138.137421
145.888733
132.685394
150.114563
162.782394
130.814209
135.160873
146.042969
146.337646
153.437698
137.235947
144.904892
161.441483
8.494794
128.988007
149.157089
154.432175
149.765244
147.236008
160.700089
168.414276
144.960693
137.436874
152.648804
129.524582
-176.332260
145.082947
164.710007
140.506531
146.658188
150.689255
145.800049
150.683060
165.505280
149.065674
137.964142
142.311951
131.215118
119.880020
135.652283
143.876053
130.511688
120.782761
147.007324
139.921143
139.553452
97.458130
140.682388
144.883942
149.054001
140.526825
141.962769
170.855560
150.615143
140.969498
137.790863
164.657318
141.695740
155.601929
2.241142
-13.507694
-40.159344
-13.189909
143.890930
-37.669113
12.705959
19.666861
-37.239243
130.162933
120.421692
157.273102
151.595505
160.589325
144.591599
137.191467
146.739716
107.392242
130.909424
138.173798
162.814301
148.970490
140.265717
169.619003
150.884232
111.836571
155.924179
125.362747
159.469803
147.269028
129.719299
141.654373
165.797775
155.708832
-18.175627
23.283142
-36.054203
7.249602
142.874268
151.453308
120.245445
142.976181
156.151459
160.594757
159.823959
153.436859
144.989670
148.628098
134.215134
136.554382
147.353531
145.355743
150.198196
121.281136
121.479965
132.937866
163.199463
143.371872
132.353775
133.924973
152.452835
145.248993
140.965866
149.041946
130.849640
155.574509
141.048615
133.189499
159.599457
136.232986
146.603394
161.197647
147.754990
143.318420
136.937027
140.427597
-45.626633
-36.142433
2.374463
-2.177716
-41.827904
2.796524
-41.794895
154.785034
149.419662
125.304390
151.337753
130.910690
167.517654
149.206207
167.288269
148.799347
141.121567
159.493088
164.009247
149.122177
-7.725527
27.677443
8.832020
9.734699
120.202484
146.659149
132.382858
108.409721
-161.526672
-148.420776
52.098373
144.165894
-152.860184
-156.503418
-150.669479
49.819069
26.738211
54.836040
9.612903
-125.042244
27.688131
160.950089
-147.941483
62.007515
9.325461
-26.547054
56.250061
62.293964
0.915785
-28.135448
145.842072
147.150452
133.019028
98.623932
132.904739
135.778366
150.291199
146.030090
168.033447
147.128448
142.798233
142.880661
-20.333344
16.784218
16.029375
-50.813328
158.508392
139.381119
164.454498
148.225616
-149.015533
136.085266
154.535263
-172.180374
128.734528
152.861572
156.214249
167.153748
154.660141
147.046204
159.649353
135.047211
171.872345
139.710297
139.137405
172.371017
127.227371
-45.562149
-31.870098
-45.181480
138.565292
142.795547
142.828110
132.015366
170.309753
93.867912
156.075302
136.740784
143.689682
159.237518
149.832520
121.490440
139.306625
-21.755375
149.490082
170.812897
142.476364
144.103546
157.972092
146.518463
145.933273
141.271332
136.050858
146.861679
144.283966
135.229660
132.383926
156.237000
162.976959
159.289230
170.848083
153.793533
172.475708
155.128769
130.485306
174.484299
135.975311
160.452423
119.954590
156.671249
118.211624
156.936325
165.191849
145.389618
139.213074
156.956955
145.855988
127.777206
137.766418
151.232834
131.620193
152.541367
131.995544
77.404785
157.502090
139.371780
148.483353
150.452316
-30.169142
119.908981
113.603607
-3.848427
9.197144
-2.418161
18.373352
12.726656
25.163607
14.072290
17.633081
-16.513304
0.540679
10.547660
-47.978664
-40.407238
0.984767
162.086349
129.072220
126.375977
139.854477
140.876770
139.723526
144.071396
162.264023
156.203400
151.183685
136.434464
142.763428
143.389343
142.633545
111.335358
149.798798
124.609337
149.963715
140.822479
151.833588
143.042847
129.418076
161.213089
-40.332649
144.450180
142.717499
131.913345
139.369217
179.659653
144.236023
145.841339
142.704025
138.482986
165.009705
136.632538
143.328995
149.030792
-168.918854
110.777000
164.671753
127.921898
144.272293
110.447319
157.592743
131.600906
141.764893
-47.300240
144.600342
128.068527
157.251434
122.299873
169.627441
3.172187
-46.999249
-50.143864
29.116098
-5.165395
166.274368
141.198700
167.161621
149.602768
133.161667
165.061600
148.571198
125.814384
138.394562
144.285263
157.155396
158.227097
128.797272
167.624405
175.369843
133.136566
134.044281
145.627396
116.668419
127.557068
78.750839
143.390259
171.278442
152.667038
152.892395
157.208771
-140.216980
11.114943
2.512091
-17.398983
-35.788670
17.055784
2.809931
16.320339
-40.144337
-41.738174
12.484242
-1.429303
-21.401838
-4.448670
12.916495
-7.295760
-16.359999
147.094574
156.620193
148.732666
143.072327
129.437439
150.186462
145.166641
166.080322
171.532196
153.704330
20.621023
-6.820011
5.415948
-41.975746
-23.294483
18.240536
-17.149660
2.756905
-34.176796
152.949722
150.511765
162.919601
-1.201708
94.523338
125.519569
132.527908
132.337372
149.733826
140.809677
114.590401
148.238693
153.614822
154.742294
146.872192
168.763077
151.877869
159.273010
165.662476
82.941193
113.670128
151.193451
163.233643
139.790222
138.997574
137.929993
150.357910
150.312653
151.189774
128.923553
121.371552
148.503159
165.812332
162.176651
137.429916
151.382950
114.210007
141.730499
144.945938
144.038620
166.617050
141.812607
132.051071
143.285889
6.633327
154.487640
156.203552
144.050430
147.722366
144.426071
122.125992
147.348373
161.352493
132.843903
148.799408
167.360565
137.287445
126.512756
156.273407
142.935425
141.769394
156.641541
126.289055
165.933792
149.136154
147.399384
149.501968
-20.858692
2.941445
-42.404167
-10.018025
10.631915
1.831628
-11.278890
-17.702631
-6.379256
-2.486718
0.759246
50.562012
-5.350278
-29.226982
-36.063133
-48.885582
-20.002596
153.922119
156.780731
138.118515
145.527435
166.131210
165.276123
143.067551
145.383804
158.468430
138.409958
159.767258
139.230286
162.564163
134.573608
127.621849
147.475067
133.379684
137.232483
145.127792
145.264694
-179.692886
89.220947
138.689224
144.090317
139.824692
147.690994
144.294724
-53.494045
117.729790
170.023773
124.641243
-34.989220
-170.075226
174.367355
161.223068
139.173019
153.408691
144.230743
135.457428
128.690491
150.672958
157.980179
170.484985
132.299606
159.108719
131.018707
159.087097
15.747475
16.538996
9.186090
11.510879
-0.825668
-8.182133
25.342880
-39.203011
179.262451
156.924850
127.967682
163.671112
153.228012
131.855484
-48.347355
158.996231
137.883759
115.378021
144.720413
143.147995
158.327469
141.975113
156.473953
121.389969
162.030365
160.698792
146.403961
156.580429
119.365021
150.416489
160.285278
-33.081264
-47.949471
-19.140974
-19.591713
-28.800663
9.390841
3.385759
142.704117
135.651596
148.984039
142.403717
140.367859
157.045013
148.768509
138.855148
143.117081
144.134277
112.905983
138.699127
154.889084
158.431366
162.610962
147.855652
123.195381
149.251175
136.734451
151.045929
164.013321
155.407181
122.701881
123.193817
130.503174
138.002960
158.631073
136.450409
-134.050522
-27.714470
-42.234863
30.380396
-35.549744
-42.078659
-30.937698
1.834404
161.595520
150.693619
152.509872
138.631439
176.682999
164.197449
-24.629152
90.205147
-172.299393
138.761063
-140.804947
16.045544
147.020554
136.314148
126.701599
120.105156
126.584763
145.431747
139.927536
136.493011
160.444107
137.052277
161.984512
156.393387
148.236328
143.123856
152.150146
171.314804
139.056000
148.858749
165.636322
30.093176
19.660397
35.915794
67.707466
-153.065735
174.094223
-156.551224
-130.873169
-121.112495
-146.616913
177.736862
30.254700
10.464859
175.150986
-127.038712
-159.130356
-158.021271
-148.762375
-174.663498
139.756775
125.155952
19.480785
-6.147459
8.543736
-2.389664
-10.929730
-26.176485
149.681107
154.721329
160.516342
155.799774
130.734650
121.202026
161.308228
146.268402
166.838043
102.983780
136.560486
148.341690
72.110306
140.862747
148.036362
137.813156
137.672897
132.429474
146.192520
139.463455
132.563248
148.133362
129.099213
139.334625
155.538177
144.918594
149.301117
98.530746
175.706360
177.451080
145.220688
152.690277
148.924820
148.376373
155.619370
130.401825
3.045811
-1.271494
-22.084553
-7.198791
-40.831097
3.525756
-34.067287
136.876587
141.606369
151.919540
131.470139
143.916214
154.904175
173.611221
-1.895375
-32.199486
135.095459
-173.424927
154.178391
139.394836
146.269730
179.450348
149.325912
140.124451
152.554337
145.665436
-9.702290
-23.551512
146.989227
147.280792
159.089111
140.631485
143.186523
136.586136
148.567078
149.941803
139.196426
150.378906
137.588745
139.900238
140.778366
151.389771
138.052979
143.978607
135.545471
147.125320
8.009105
-51.156601
10.357024
-47.701012
26.009983
-22.528543
-43.945553
40.069664
150.018539
115.087845
155.929764
154.163452
145.850784
153.992157
150.806473
141.134430
106.282028
168.974655
129.937576
141.426331
141.448807
132.821320
139.543732
107.253372
142.378006
118.255386
152.691498
136.868149
137.605270
165.025085
173.366135
-167.213974
173.375397
144.491196
15.410334
129.166046
143.258362
156.775726
166.257812
143.958221
43.863846
10.245783
-42.715252
-23.908749
-5.228734
-26.498507
127.312233
179.666611
159.534653
150.881027
132.101151
146.728485
131.065353
-177.759644
118.590424
148.375946
134.678894
153.607880
150.057816
138.463135
135.876938
100.745644
139.138504
-37.336433
-36.122498
-34.442417
0.062557
0.570612
-55.873341
3.906754
-35.024445
-52.509369
7.035699
7.699393
-23.355938
146.067856
123.696686
166.311523
138.204117
160.416702
167.783218
146.869919
160.882523
164.494736
132.233429
147.350647
153.000076
137.470581
146.049088
124.233459
139.901398
155.543823
160.439529
174.491333
158.352219
146.865067
174.371292
144.529984
139.175385
147.467819
139.159134
125.078758
144.995804
144.508575
139.884811
108.189659
163.596085
145.631989
76.916603
124.809349
146.105011
152.068359
147.420792
143.250000
152.576782
145.551865
151.002258
123.464813
151.426392
137.767059
-169.574020
152.651672
174.582123
128.836929
141.168884
152.294342
134.963425
161.057449
138.187088
156.304916
145.728256
-0.898310
8.760983
158.225037
131.300323
-5.299384
-21.681831
1.868126
-24.763914
11.768489
-10.765799
-15.893413
-15.161451
-33.505791
8.085608
3.157713
13.639731
-56.925793
166.873276
174.444717
141.298492
140.832901
144.339050
127.996628
152.172943
146.010818
-165.037506
-161.462173
179.622055
117.117836
-150.909821
167.217239
124.156509
179.266708
139.011063
159.845139
151.370132
148.327393
147.564178
139.082672
116.781349
-78.403328
92.925880
165.496063
166.375626
15.510911
151.492874
177.533279
144.435303
163.507721
166.499802
158.093521
142.428101
154.199112
139.785080
152.109039
146.223053
147.275879
145.614487
151.135529
158.629425
154.344788
149.467926
154.045822
148.871338
150.728928
154.421417
147.231216
138.069061
135.552902
148.718445
116.757668
139.188644
142.958649
151.124023
44.658997
157.019653
172.599274
122.635246
142.971436
164.570236
146.856628
154.162308
163.894562
143.780563
153.949493
175.306229
152.219315
140.584457
171.448532
156.206528
125.060562
135.595261
125.336288
142.929245
109.006973
140.976624
142.904358
-30.172411
46.104008
-12.774731
-15.951261
-4.864618
-14.194681
-27.783203
5.996394
9.159290
160.589401
121.095276
159.435883
1.210469
9.145507
172.892166
130.052048
146.199875
150.009933
153.852692
146.843811
153.857910
174.073898
134.111984
146.006866
130.486710
117.590500
123.229012
-5.036450
10.913382
-20.266291
24.804092
1.705480
5.783402
-9.537349
13.231065
12.593991
163.337723
160.693726
174.825394
147.333496
134.047623
132.237839
144.521500
146.104507
161.109299
132.081024
152.121323
123.772514
155.479218
145.625793
148.861267
174.905792
134.222244
159.507141
136.102386
174.609238
124.969803
141.613800
150.495819
166.822235
145.803757
149.896759
143.833633
138.925217
166.164246
150.628799
150.511017
154.404465
142.501297
122.124802
139.598206
140.610153
126.935783
142.363556
152.938263
130.430054
170.196503
-5.533428
-37.566338
-2.658811
12.158893
-26.602736
-38.102577
4.099735
13.108001
-40.076759
17.252163
136.876221
130.295074
170.163696
175.603043
143.592575
-29.988626
128.350220
137.142288
117.819336
130.542725
147.675995
139.576721
170.430313
149.561691
129.900696
151.265274
142.620605
106.727348
139.582306
152.530350
135.008072
172.673492
142.860535
148.869125
139.894272
159.359283
145.167557
150.267746
149.041031
171.024460
80.386650
124.007133
147.709793
-76.677422
-48.479794
-33.170311
9.058029
-43.113297
133.432510
141.636444
141.676590
136.902802
133.651245
135.326050
125.754433
131.262634
152.416641
151.929489
-6.776707
-17.565289
143.177460
167.427246
140.750229
-38.348797
-4.894569
13.390964
-37.640339
-37.164673
106.428185
142.017410
149.683228
135.407639
150.595093
128.278397
154.476761
155.187988
142.366547
132.841034
95.886604
148.057190
146.995148
144.530960
157.191238
145.060287
140.731598
151.738358
172.836578
135.254364
155.122406
137.974014
-11.528408
142.813095
137.064453
108.625900
143.570450
143.089676
162.973541
-172.664368
20.102951
148.747559
144.074921
155.116028
149.520584
136.029984
144.836548
146.848724
161.682938
157.121948
162.622650
155.605545
144.993896
164.486649
148.605423
152.852997
144.304779
147.669022
4.098015
5.060937
147.897064
132.942810
18.245096
-2.540294
9.742533
-5.030690
-40.123203
-44.817181
-12.876116
10.947961
16.637634
-18.898094
172.970032
23.815203
40.382328
42.716450
-163.727158
161.588043
-164.042236
120.594826
157.025848
152.258881
155.769089
150.205963
130.470871
145.633209
155.201157
103.604813
164.163864
121.352402
136.122299
154.848389
135.032074
143.593735
-177.394424
141.465958
143.107590
150.026291
147.613739
-7.443630
138.575180
143.539886
169.505112
164.970200
141.006653
153.873367
143.377579
147.366302
37.358177
145.946701
143.367172
167.378647
141.815521
160.995956
133.044373
147.333633
136.765015
16.105335
116.900063
-31.222193
-37.831493
1.850655
-27.634209
10.622192
-37.746799
-36.249878
4.274572
-47.874992
9.892746
148.849716
136.492249
125.401039
159.754929
-0.351659
-12.897706
20.850328
-20.898613
12.445510
17.218485
-42.851017
135.666367
155.337646
160.412064
145.495758
141.491318
158.532974
147.045135
155.976593
161.651230
134.583130
137.965637
139.506226
138.872269
116.819847
148.933502
114.942337
125.355385
167.116440
136.366074
164.980698
125.041458
155.660477
146.138000
135.388733
161.114807
147.107544
152.307755
131.149078
150.621750
150.086182
137.892578
136.060638
127.388733
141.609451
161.998154
159.539047
161.078995
-132.692871
114.528198
140.145386
157.286346
154.251007
39.969379
47.424778
-34.007305
-30.687349
-45.755253
-13.501538
-12.114678
14.003358
24.863256
6.451024
12.445668
34.369305
10.768321
9.438380
3.393499
-3.686792
-18.776249
-45.324810
152.980011
155.811188
131.256500
167.916306
170.057846
141.536835
147.273285
151.468994
-4.211102
7.763642
6.231430
-52.530033
-1.796240
26.914930
-26.761503
-20.475037
29.895107
12.583304
141.172241
153.746353
21.679411
165.223694
145.563187
-2.389172
23.942657
-31.202379
8.144445
171.429352
142.130463
135.876465
149.395920
173.383270
153.260895
153.747803
167.111969
144.205780
160.299591
135.252548
144.777100
149.395813
128.480896
143.715393
169.161194
108.593376
167.723984
139.667694
153.318817
169.799835
156.144623
141.556946
161.221497
145.719315
145.133270
142.366150
139.197800
149.893051
164.514420
155.925186
143.002106
159.905594
151.808807
136.367249
131.159241
148.214966
144.567062
157.619843
147.474030
151.527451
157.312164
176.273422
129.941116
144.744125
129.015945
134.289108
140.111618
135.886520
136.551254
157.873840
139.150604
124.373436
19.501081
135.392944
122.089432
141.488037
141.102646
144.759308
141.147812
147.719452
153.028580
133.102188
127.926758
140.170822
158.259216
152.157364
140.773773
131.618484
146.456268
137.616531
30.062969
130.788589
9.336878
-134.346970
-150.859848
43.216190
158.120453
147.739395
135.164093
151.255844
173.824539
148.783127
147.728287
166.053543
47.187237
41.935753
16.993895
147.705963
143.025177
163.256577
125.273766
129.153061
105.971710
156.162598
133.252228
155.571564
163.569672
129.659714
140.208725
153.305099
172.913834
141.196442
143.800201
127.904602
154.806915
166.987732
159.824677
176.166138
146.516876
143.123734
131.397690
143.877060
145.703110
121.526299
148.615067
115.011909
164.962280
142.199173
135.519791
173.745102
140.521988
133.471008
172.167435
138.924011
109.189026
147.159042
126.582085
147.231583
135.306091
126.200371
150.520905
162.424698
159.162689
173.612656
144.173843
129.280014
133.838348
128.487869
126.067047
121.232803
151.580276
159.774628
-146.184830
165.811844
121.699074
146.185028
167.082764
160.922150
115.402267
172.117172
143.855637
148.163300
143.791382
133.120728
113.686111
105.031441
160.964386
145.765610
140.402847
4.626857
147.712280
138.486618
142.111115
106.591408
152.928726
129.967758
18.531441
-37.942909
122.247650
128.004425
105.019684
134.295853
152.588196
150.996002
139.538895
173.593521
142.990738
144.554276
140.958405
136.790024
143.472397
157.105606
19.509193
-2.578912
-28.153425
1.159272
-47.360107
-35.080750
165.356247
164.731155
-172.965683
127.744873
145.314163
168.486359
140.416656
140.928604
176.554565
133.804520
171.800949
131.544525
133.729248
127.330864
150.281418
157.613846
154.923141
123.045998
149.959900
-14.880227
-70.665474
144.204056
169.085602
141.672897
157.727676
155.612411
158.038116
129.250412
157.966919
138.516830
28.371546
-7.954778
-47.938190
-42.184345
-15.940682
-9.252851
-49.910309
16.548204
-34.704620
133.759491
144.133362
2.723042
-46.125538
-15.371396
122.423676
161.458511
-46.898018
-31.601463
-41.554741
-11.068700
-22.165064
153.972717
147.335098
151.250671
157.205048
159.956696
141.120911
144.506134
122.881172
147.207916
117.401627
117.057251
133.566803
158.799713
143.106537
161.461960
145.014908
163.293579
139.835251
146.034363
149.179214
160.509506
152.442215
138.924347
150.573334
138.455917
-178.331985
152.478165
159.752045
160.802139
141.971924
141.050797
140.540558
156.814972
147.331726
139.025787
137.205933
27.952682
160.699951
125.546112
149.772797
136.664963
-8.683762
9.958346
-22.694679
6.054726
24.826796
-14.401605
123.446877
157.667511
157.269119
149.472397
133.044327
146.875458
168.340347
156.848175
-178.742264
143.900726
151.064301
163.036026
144.630722
130.883896
133.632446
156.965240
155.216171
141.021545
146.610580
141.098282
146.960724
142.672455
155.116150
159.785278
146.064850
136.431229
141.854080
117.030846
126.056541
140.321411
144.793015
-130.640320
155.505234
128.509613
153.354736
147.288269
151.886932
146.466354
171.055725
142.905487
162.161407
123.938393
167.155212
149.981537
115.892059
3.798183
5.129729
149.444962
164.890350
139.681168
28.000061
-141.219894
20.023621
8.989572
-161.470795
24.382769
27.661131
-104.061447
27.591932
68.026260
150.854828
147.578461
20.503107
5.654230
154.979736
151.249130
-175.796112
114.655373
144.966461
-45.228699
-12.288960
-14.140124
-17.381491
168.714676
140.061218
137.137604
126.013908
143.682480
150.810303
139.589066
137.538834
166.736938
138.235016
109.089333
145.854645
151.141068
137.144119
158.617661
130.275391
159.749741
132.312653
157.403427
164.681564
129.957932
138.274445
138.997040
136.391495
161.230591
166.713287
162.604660
147.461761
134.583511
139.458435
147.122726
138.856995
148.668839
117.151810
158.984467
129.491989
171.479492
114.823616
176.604187
117.370827
127.681389
173.493698
153.997757
148.410065
142.953934
142.679169
-32.150352
15.634978
143.405746
150.285706
137.424728
143.831268
141.518829
152.882080
143.012192
154.080078
158.373795
126.677246
104.392799
144.500580
4.806156
130.050705
140.042755
-3.279665
-175.464081
159.185791
-159.944748
-175.648010
-133.761932
173.377701
-179.671936
167.099548
127.007118
152.492630
142.210083
152.992096
1.464735
130.125046
159.752869
149.892899
150.522141
143.159241
-27.907959
-0.283240
-5.303265
16.040960
-40.663155
-40.272308
16.460077
15.923190
51.322964
-38.278469
75.256729
161.231476
136.790894
164.018387
146.395111
133.046188
155.941605
129.178284
119.084290
129.965637
145.885162
155.075684
133.817276
149.082092
137.391632
123.767761
148.932617
135.884277
161.027313
46.732914
101.464218
170.871490
139.530304
144.410797
8.588787
12.659793
-12.500835
-42.912891
-0.905254
-1.506751
-46.297478
-21.240700
-8.889223
-34.196804
19.370390
-43.029827
132.699783
150.487778
139.655975
146.396179
-8.368935
24.621529
-7.336524
127.527863
153.690811
161.479080
150.722488
145.094879
150.195099
145.212646
131.738525
129.306107
140.257675
157.740784
148.880219
170.088303
128.608429
123.613861
145.544266
121.954826
145.748398
143.212936
146.897141
130.124283
154.015015
137.797699
120.620972
127.411011
127.104515
147.202652
137.340942
161.069290
169.877853
138.216095
139.660812
150.633255
143.563461
117.611687
121.096458
138.894211
123.637070
141.605621
163.435760
138.563995
125.197609
130.215973
136.253922
177.619339
41.904579
134.510590
165.069458
152.110031
155.481232
151.973236
13.339122
-22.561108
-2.804003
-39.047569
13.050352
166.381821
162.052292
114.394295
145.118866
150.550278
-80.321892
-32.018280
13.782774
142.301865
128.789337
136.532700
132.810501
141.273163
158.969925
110.820663
-17.966412
6.529276
-26.119419
21.605824
-48.279816
164.305389
136.368530
154.068802
158.076767
142.422104
136.288254
139.506439
155.490906
155.620621
148.437210
129.579559
139.466125
127.411446
147.207855
-44.326977
18.487185
8.138368
-42.531258
-49.405220
148.785065
140.210266
128.898743
149.431656
104.101715
138.577454
133.783966
162.322159
122.965034
155.320465
142.921570
144.874268
152.514343
129.310165
138.127991
159.951782
137.541565
139.806458
118.567131
138.354843
148.099762
150.048782
134.113953
153.105423
139.085983
33.171261
49.319668
-133.671173
-160.314194
-171.982437
159.428146
139.747086
126.803139
114.608917
18.732325
-1.081732
-14.521740
5.826048
-30.673025
46.445152
119.104462
141.955643
139.168686
-12.194367
-2.747303
142.087448
153.337708
145.083649
130.688644
12.030768
-40.012093
-33.602119
12.078533
164.254730
149.263596
-41.110600
-22.214499
-40.438873
-32.870277
12.287981
-36.856106
-23.680611
13.105154
4.146662
102.895393
133.154099
140.990875
144.859787
132.933884
-44.170578
10.654991
-10.695568
24.261826
-9.719398
-35.626595
-99.071671
135.029816
151.626358
161.051605
140.851196
0.647101
32.442486
-35.887363
68.483894
166.132507
151.163330
159.940735
137.489761
143.668076
153.429535
134.130737
135.516251
132.553604
134.605286
151.686340
128.023849
145.257278
139.543320
161.368011
126.982864
151.245392
137.792557
110.798378
-37.754478
0.179137
-15.109433
132.478348
-178.760452
150.987701
123.222313
146.127075
147.139008
122.191338
139.060379
118.908943
151.422989
147.961807
148.962631
142.754166
-12.099194
141.129288
165.419205
143.121613
154.745163
141.098129
178.501968
122.086922
138.398117
148.981766
141.661057
154.317917
151.366394
150.167664
129.520248
158.414215
151.920883
128.833694
126.683334
112.551788
168.633652
145.304932
146.141281
149.846954
-162.712692
145.030045
148.091324
150.554535
137.341629
173.471588
11.686647
-29.832251
163.151779
133.829971
142.802200
145.603973
135.840576
143.758331
162.114471
120.045486
156.506653
169.990707
154.378998
128.509888
173.789459
-14.895127
137.848007
146.534073
123.489120
8.251596
141.316772
25.093021
-7.343847
-32.634926
-19.274124
-32.017929
12.476088
-45.441818
146.320129
155.605103
121.661507
161.539597
144.154434
-179.792511
124.477104
-0.993472
17.164305
-33.925484
22.978897
46.263699
139.382111
164.681473
116.544197
149.413223
148.605667
130.568100
168.428207
171.645233
159.236282
148.112732
135.460190
146.160339
130.311111
145.089630
134.722656
145.735382
144.007584
138.873535
136.754333
-4.035122
143.683975
122.935883
106.555725
156.567596
161.889771
132.315186
117.831688
143.831406
158.194916
134.976135
141.532944
157.407761
147.749191
173.769440
159.899826
142.806122
-26.568045
4.948428
5.369180
-54.454685
-51.072723
-9.894356
-26.454576
-16.647448
-7.924937
20.959923
-42.763023
-15.985857
153.203796
136.092133
155.086670
151.725021
143.785202
134.661987
147.339279
148.033524
121.543991
153.113998
139.799561
-32.746693
22.324621
4.834807
9.121799
11.240149
-7.059497
133.102692
153.274384
-46.682499
124.728210
135.363647
159.855469
30.968069
20.374582
146.134506
-4.112660
7.087452
-13.179967
-39.290085
151.888565
157.029694
23.477428
-5.889326
24.084263
-30.157593
-4.894449
15.203506
-42.260933
154.238617
-3.839155
-55.959381
-27.612289
149.139023
161.929626
139.417953
152.563522
134.713699
160.565765
-149.059219
144.883499
150.836502
163.703110
136.609253
144.348663
168.013718
2.990157
18.253885
13.043242
-8.278299
-40.387028
-7.159385
9.173332
138.585480
124.933876
145.763092
134.443634
168.903931
173.052444
142.414185
156.757812
150.040375
123.430038
127.493370
148.992065
120.037315
126.977036
136.166946
112.876915
111.517715
133.759064
145.672714
137.176437
153.317841
132.764633
148.604645
125.795235
136.495346
128.947113
-9.054145
-30.283468
22.082819
12.905522
152.090088
125.527725
173.521942
132.389984
116.165161
146.952560
132.818420
160.172073
147.886551
139.771774
143.459152
150.663727
154.942795
22.354406
-29.116610
117.280869
161.521515
129.880920
130.702362
150.271255
172.072311
153.068253
148.146500
157.916428
147.627045
132.936401
154.158997
137.380020
126.731041
122.648582
154.471085
142.598877
145.329880
148.559662
134.539444
149.367157
162.310577
149.053192
115.930817
131.529541
145.157684
147.022217
168.063583
138.028763
97.449692
111.747040
136.658096
139.916107
133.142242
131.466080
136.304855
148.096497
-2.168801
20.017126
25.735632
15.503287
-94.016022
-24.077066
18.078020
13.139030
134.869324
148.079803
151.880096
160.631821
149.197968
156.798157
138.006165
117.384705
149.220184
159.521057
116.315437
156.633713
150.773712
159.716827
159.114380
-24.222542
141.415894
153.899017
143.585587
140.217102
135.395386
152.053589
143.337677
129.298706
-1.339399
10.024423
8.200781
-22.961430
-34.052578
116.405800
126.541107
156.142761
138.660385
124.694839
-42.067818
-30.312693
0.034264
-0.296735
134.041916
145.959244
148.006561
153.767975
174.061539
159.461105
147.136917
151.447556
-37.951191
39.994621
-34.154938
150.486221
137.398880
137.409561
162.701462
143.628769
150.538544
156.792969
2.944372
-23.943878
125.032906
145.727493
147.326691
137.789169
151.969147
161.961365
136.511856
135.481415
-178.448196
142.541443
129.024734
154.550446
134.865189
-179.478104
142.653137
166.962311
161.679108
144.401337
155.069626
139.998276
157.126709
132.600571
125.715919
138.211136
150.754715
118.678093
133.983749
132.235855
155.788071
-166.030365
164.220657
-4.283268
-18.515219
-55.106071
28.746656
145.150360
143.799301
121.843163
132.161255
153.030579
-157.175308
131.327652
152.727570
148.004272
15.180294
172.807541
139.909485
163.088043
159.192947
149.004150
149.261673
141.173859
137.576385
150.236115
149.727478
158.396729
156.015457
148.894974
155.752808
148.766708
139.210968
175.561050
166.023651
136.273300
166.762146
141.635574
169.693268
119.377876
153.204620
132.129440
-153.921722
157.030609
127.006897
176.381287
161.608856
158.624039
143.873337
156.890564
142.887665
30.956133
-131.711105
54.201931
41.371635
-169.986679
-163.892944
29.199959
135.494843
143.398361
135.587662
143.628159
179.036102
153.856674
141.709045
170.878174
120.382812
116.261864
150.166443
154.372833
134.785248
114.362152
151.841507
168.735382
133.157608
159.957169
125.620270
122.852516
146.696304
160.931763
147.605713
168.384903
167.455658
141.337936
122.857765
136.962753
142.882309
149.067474
136.692245
148.397156
152.604004
140.906525
179.667206
139.761200
34.551304
176.958878
31.997498
21.382120
23.994032
-147.755692
-149.345810
131.049103
127.415222
142.824188
131.129974
122.888077
135.016495
117.707352
159.100327
144.289703
134.585632
141.203720
120.423698
141.991287
157.089691
161.962509
97.674683
140.432617
154.157547
157.493790
140.609879
156.090591
163.374954
-176.699799
166.794708
-9.890758
11.742154
-4.643086
26.519876
2.818625
25.971828
-6.521854
13.541019
-46.674992
-2.578457
142.618301
36.757469
23.738653
140.322479
132.132492
148.061066
114.973412
120.349617
140.564636
140.996552
136.839676
157.972778
145.864029
-36.772625
2.852315
-37.051258
7.137045
15.076015
-27.014114
-8.344661
48.100536
-5.364579
-76.820953
-45.512566
-20.227961
-46.053516
20.745403
-42.878639
-10.162369
-2.847988
12.907877
143.682037
125.629028
123.055649
136.964554
124.088791
164.639740
121.321663
149.431519
112.107353
121.216957
168.849747
168.969574
129.173248
123.584778
102.432121
147.620041
130.313828
158.017303
160.632401
150.460129
140.581528
141.237152
166.470627
166.363266
178.322983
148.515625
134.000031
147.444519
144.342819
158.407608
143.340500
166.727966
-5.515514
140.871933
-6.014053
3.608583
-33.449810
-30.228794
-7.348201
29.439497
20.428562
-44.349895
-10.636356
169.650558
145.766922
163.283722
136.920990
147.655106
151.425034
148.973251
-140.028488
-142.116943
137.662750
153.216690
144.090790
145.212463
178.302917
162.751389
155.764633
163.245972
141.042282
153.781311
166.240173
138.571030
152.507584
149.064911
145.362915
139.334320
168.394211
165.625488
132.551666
151.530701
136.553650
139.340256
147.627640
132.408066
158.833694
156.630783
151.281006
-170.295135
172.327621
156.319992
140.028076
139.193405
158.324814
137.347717
160.710587
137.452194
16.087315
-23.098005
-3.828531
-6.997762
-9.144067
-32.689484
148.236191
136.919495
128.790207
103.515930
168.013733
42.233551
17.019501
18.968668
51.917542
153.092911
145.274658
120.677185
152.555664
155.191162
164.918396
141.205322
153.987457
151.259583
147.313232
145.749588
166.744873
138.161270
144.375717
150.775604
145.867920
120.217072
168.982071
158.835266
153.248428
144.662216
135.234055
154.049225
145.979034
138.173416
108.960442
153.979263
142.855530
157.510742
168.337799
143.520599
171.246521
156.368118
148.283508
158.959747
146.109589
147.227310
-2.603463
0.933561
147.771088
158.164230
151.968582
141.191635
-44.923042
-35.001369
-21.282852
-59.109081
-42.028965
-5.117836
141.618622
158.998993
159.856522
150.822296
145.963730
151.980545
152.223495
125.213394
140.697784
135.733917
146.916748
143.075027
139.014236
-29.743570
-42.424950
30.576460
15.339437
38.078876
-135.429916
166.642868
143.169830
155.615234
109.141151
147.499359
3.821261
17.584110
9.569963
163.592407
138.498596
148.237930
146.106308
150.822159
-168.890442
166.909897
155.548462
136.309082
158.194260
141.148941
121.135422
126.079193
171.773193
-44.469868
-35.138760
-38.936134
-43.810905
3.573907
-2.977429
19.353188
-10.350658
-8.313707
-17.293926
2.078202
18.759550
-9.925430
-46.631714
-24.165586
-36.246506
7.367135
58.871296
-7.163413
173.303314
156.572876
177.544327
153.073929
153.860550
146.975311
147.446625
143.396027
146.531113
132.128860
146.642914
143.568634
144.070312
147.961288
149.677597
145.914017
138.671371
162.678696
149.917587
153.212540
100.165115
-17.960810
160.297165
151.188217
143.806961
-19.546301
-33.086170
148.762131
168.133179
127.808350
152.819977
148.968201
139.488068
110.352959
117.545540
140.103180
-7.571574
-50.594551
0.256409
-18.042660
172.230621
135.084518
-38.408092
7.219989
131.351227
-145.645386
161.651672
136.051514
125.550850
119.233513
144.724167
143.578918
152.443512
138.161194
159.525055
-144.988373
178.629974
145.203293
-13.417480
-31.132608
-4.874636
160.226456
162.040131
125.738205
165.903152
139.642105
133.172699
152.593735
132.593842
132.602829
112.952866
112.734589
128.008743
6.731991
152.357117
140.959198
130.312607
155.380310
173.509369
137.192734
169.929657
110.889191
118.158485
136.167725
141.366333
132.704773
147.695541
151.733170
139.024506
99.990051
126.822906
136.125397
127.546097
157.253433
153.921234
138.128281
157.953583
144.945633
128.476456
128.446228
140.591629
143.026978
127.619812
-47.274464
-3.218932
-6.053948
-8.983473
140.512024
122.811356
147.349457
153.600311
143.521179
1.109064
165.887375
108.006989
147.491913
129.894012
143.498138
117.434975
165.230591
164.029846
154.994339
147.306366
164.362503
-173.763336
158.282730
148.895767
159.506363
163.642975
148.828003
123.173286
150.138214
133.729553
151.797104
148.953644
147.595734
130.889633
163.618423
151.758774
130.869095
143.612015
146.966705
135.832428
140.952606
149.533615
164.739685
143.435944
16.950256
9.457063
2.742097
18.999048
5.985989
19.257635
4.651727
142.882584
5.014071
-6.304002
5.145137
145.755203
115.368538
144.696701
140.442581
117.147507
-27.559818
167.300140
122.277100
164.172760
148.987762
146.431946
-25.245157
-84.745178
131.630585
141.683380
145.199982
154.065994
13.730082
-8.346214
1.341588
13.705959
2.812786
1.110651
-11.767501
-12.009269
-36.332565
-42.778980
133.725815
147.576828
148.531036
153.364990
142.440582
133.658646
62.681503
136.499039
162.006271
143.736740
130.539047
141.567169
12.828091
-39.847462
-39.189121
14.453197
161.862366
146.489700
122.009354
144.084595
167.328690
128.607437
-32.877468
-1.783557
-46.368656
-13.198886
15.106708
37.867046
-18.144890
-96.337723
7.353833
15.549572
-27.487196
-30.878635
-30.609838
119.823807
145.630478
150.296371
173.127716
-1.752006
-32.183311
-18.736292
165.800613
20.265903
-35.186115
-44.826988
4.360354
-14.574911
24.184460
-19.194923
-27.447762
13.446486
3.267225
55.799397
6.826622
17.764423
-44.764267
-20.532221
4.290396
-6.079315
-76.249146
141.304230
166.133926
129.149658
136.789673
113.586029
135.918655
149.694946
136.731781
148.389801
138.706635
161.680283
5.910158
-44.095695
2.036055
-48.219414
150.019135
141.491333
156.915665
141.372101
135.084076
138.759048
136.618973
171.328705
144.193649
140.043716
134.696289
147.819061
167.397659
147.582352
146.883011
-43.226048
18.626291
-49.601254
-16.509830
-21.477255
10.587324
14.293931
-27.510273
20.643721
-46.802887
8.501958
34.623264
-0.541764
144.033386
-176.356781
153.582718
134.290726
157.727493
138.065567
125.358513
24.919567
3.659071
-17.094666
16.773998
27.686148
-0.300666
-37.218174
138.068222
156.285995
131.912308
127.190681
-37.542782
154.398056
144.501785
164.998520
155.654053
110.094658
135.151962
-81.629784
165.320984
156.827881
129.229996
173.428177
169.361588
161.635376
155.918030
167.195969
149.109894
105.581360
128.186081
152.690613
141.245605
158.617935
137.028580
157.061859
153.955246
153.162018
132.641571
106.676323
155.099792
141.766663
6.453060
-19.570856
13.929085
-31.413609
113.374588
139.583008
145.096741
140.383301
-147.815155
155.947083
131.415665
131.377640
127.728127
17.686462
-15.334391
-7.623905
-10.825346
-3.131504
20.355585
144.173462
124.858566
130.202423
148.307632
22.524113
38.422783
164.297424
176.479126
120.515732
-166.078461
-171.424194
-175.180511
90.106979
142.690125
148.986298
154.920181
140.902573
151.354446
147.191925
134.953781
118.569412
139.676437
133.870850
153.011093
134.061554
150.981903
152.305954
140.659485
129.687683
85.337990
140.247635
154.612244
154.577301
132.016190
119.266342
135.579132
145.591003
129.401505
126.346375
-178.430756
-0.970758
-23.493223
-27.053972
156.682053
162.087128
147.270309
-155.587158
-174.209396
47.050793
144.263443
161.766678
137.689713
148.835205
-174.247238
128.869354
130.639740
171.507660
64.458641
6.203176
10.427207
15.277867
153.696823
149.279129
172.002640
144.197128
152.482986
164.698654
147.693527
134.763657
146.343796
160.194595
122.176125
148.596085
148.735260
158.336105
152.088486
135.302246
145.295731
122.549927
159.263336
153.613831
156.879349
146.339264
160.016113
161.407410
133.975739
164.090393
147.932129
153.489639
143.084015
129.358368
163.238037
147.334000
138.786346
157.924820
143.741302
143.723404
147.304810
138.758240
112.236885
-147.507812
-132.696274
129.826843
-163.434235
-147.108032
167.712662
138.516068
101.491280
35.718838
32.528854
34.333561
170.644684
128.106125
132.913010
135.306381
72.023277
-41.734886
164.756760
154.628967
141.647186
160.736511
139.755692
128.247101
175.848190
131.405716
131.670822
151.217346
5.208910
-8.996803
-27.517872
-28.836367
143.232880
171.647308
102.983231
126.329750
158.079071
127.231339
154.044037
143.996078
143.875488
143.674377
160.099960
127.415054
123.391380
150.233902
137.601929
127.893456
111.119881
128.918991
149.142548
148.954407
169.494980
144.507629
155.396896
136.470261
139.501144
148.617264
99.535446
142.741501
147.084534
148.665848
133.277466
141.640121
136.097626
127.625244
139.878494
165.284149
153.433945
140.601105
157.170013
136.815277
131.078918
148.693649
133.280670
157.222748
148.022614
149.235855
138.753647
141.974197
165.498123
159.767303
109.379692
160.192383
121.749893
142.464661
-4.267969
162.752914
154.485413
147.953720
149.002563
145.453232
145.430862
146.696411
152.907288
135.077133
175.642609
144.200745
142.463287
140.465012
152.282898
138.818146
46.239304
-8.536653
-2.929976
23.804602
25.777967
-118.021561
12.443069
146.234787
127.522942
163.883926
133.475357
167.276794
127.823975
-174.340942
-152.304718
108.443275
156.920197
16.837873
1.778172
30.414042
-160.266373
176.528900
166.332657
128.071228
155.358490
132.047440
154.525146
133.624527
142.808044
155.407349
133.448608
145.146179
144.211243
155.238129
136.777649
135.825363
7.214552
140.220016
126.717682
138.232544
162.747070
-39.426418
-65.575371
17.192808
-20.800943
-3.661960
-1.776190
18.805574
-21.586895
12.286328
-0.954906
13.372312
-47.404118
-3.424169
1.209337
-28.463636
175.113220
148.985931
155.937881
142.965271
144.776657
160.805008
135.684860
143.642151
47.987953
65.874054
-176.043381
70.061966
-151.462646
155.244965
91.128456
-134.590683
134.728699
139.980042
-6.575962
1.301760
-19.382475
-16.643311
140.483139
153.588120
155.087296
123.054337
150.604507
158.488113
145.141449
153.037277
174.008698
160.415726
178.946869
137.675278
153.941193
148.554581
150.442032
143.356186
153.429779
142.257034
154.406296
147.199265
153.538712
133.721664
170.473282
161.605225
126.080261
2.434858
-15.181664
8.901877
20.298388
-4.249712
16.885605
145.739502
149.297638
155.310333
127.107643
151.495270
136.967026
135.158051
152.567429
155.368118
151.344894
138.510422
141.026688
-173.480240
107.695946
171.810547
140.830002
118.691292
173.199921
144.068649
151.237015
151.351639
155.278656
158.408325
137.425583
125.760117
149.093292
-36.321178
-24.488688
156.747665
35.376118
-29.732740
18.035028
131.147583
163.177338
149.372955
143.630722
149.434311
119.364449
147.018112
134.263000
170.754059
145.692917
127.467484
46.051018
26.794825
34.065044
-137.988556
175.630966
160.738815
128.147049
131.996506
139.518326
126.432556
151.169662
3.222093
141.985275
119.355392
141.421143
128.112427
131.830261
62.302994
70.190842
18.873692
154.308990
85.938072
146.049347
168.054367
126.747612
145.972748
145.773682
12.889135
143.548645
155.985733
100.862213
170.904297
125.216881
138.816086
157.044357
-166.530029
152.696106
149.058090
114.989517
126.914604
158.370300
155.081985
129.811340
131.007507
166.962143
143.682617
145.819962
142.552246
152.811295
163.835693
128.116974
139.985504
166.729294
120.631447
142.692017
153.595306
