# Supplementary material for: Comment on 'Valid molecular dynamics simulations of human hemoglobin require a surprisingly large box size'
Source: eLife. 2019 Jun 20;8:e44718. doi: 10.7554/eLife.44718 (PMC6586461; doi:10.7554/eLife.44718)
Supplement: Figure 3—source data 1. — The zip archive contains a README file describing which source files correspond to the different panels. [file elife-44718-fig3-data1.zip › figure3/panel_B/box3/psi0.dat]

167.197403
165.908417
163.646835
169.129974
136.161285
149.686356
163.242661
157.222778
140.042175
142.070953
141.977692
142.094208
148.290512
126.402931
138.267700
149.363220
-173.530701
117.100990
106.267517
160.241104
150.620209
155.548386
166.082275
150.498291
140.749649
160.774658
179.839279
149.859589
153.196167
169.198105
148.675049
141.234619
150.229324
139.737381
140.953644
127.380272
160.898865
146.112061
154.312973
147.344131
162.420990
150.644516
134.054749
132.247925
27.789438
159.242020
146.878922
150.715302
134.141983
159.893127
147.868179
108.215080
103.578423
161.115448
151.684662
155.987274
139.681213
126.817642
173.834335
142.434586
127.202347
138.743317
150.524673
138.237930
-174.864532
157.290863
155.346497
114.582848
130.051987
152.682037
145.599976
139.851196
155.241211
131.359741
124.970970
145.215836
164.400986
167.407593
152.260345
151.360809
105.151085
-5.419167
-44.266155
-51.999382
-11.378196
-4.558145
-0.661752
5.827193
-2.591783
164.479462
155.587280
141.231522
166.314224
148.138580
129.279480
126.392998
140.864868
146.565140
148.470963
98.711670
-10.811136
158.512299
151.011124
128.082413
146.789963
168.469086
151.561295
160.313385
150.196304
138.735199
165.485413
150.218170
138.567780
153.931503
145.719345
150.433853
152.709824
163.800903
114.317223
163.926270
139.705933
151.365250
165.700012
121.959129
130.243469
-51.477383
-23.631220
20.266861
34.066231
-48.754742
-46.888672
8.092646
-26.483908
2.846407
-5.011726
12.838362
-30.502848
174.756561
145.235107
143.537125
163.220123
126.859108
-43.793114
2.083844
-11.977863
-29.683899
18.319613
6.670533
2.763996
-14.580312
5.500749
-6.325023
147.604630
150.037704
125.829247
133.633987
162.891388
110.631058
141.518372
132.858871
145.384125
132.670731
148.213547
129.844467
-117.218948
4.132896
18.991074
-44.143341
160.106384
130.904312
129.707962
118.573021
115.640503
147.085159
117.901230
139.649582
154.329956
165.203171
153.026962
146.068588
148.894257
147.453339
117.726852
56.196671
28.640602
19.530903
-36.627323
8.482139
16.690689
3.516748
6.836642
-28.603601
149.447586
158.172318
148.916733
166.568817
133.895050
149.311905
141.648560
120.906197
134.197357
122.779778
123.875404
138.896667
151.219406
153.267807
152.478439
-23.701868
5.218869
-17.180164
-44.834072
15.224183
64.928596
-35.637062
152.809189
127.119675
145.771072
141.956482
149.062912
120.431175
134.572327
149.185837
166.477066
144.024033
144.804672
117.485138
139.557968
137.266327
136.471710
154.433075
134.827438
-10.700939
-28.601168
-44.659756
6.278853
14.981333
-13.090189
-9.535123
-38.686352
-16.439924
13.225183
144.056870
155.291534
1.367878
-3.183584
-2.294052
-4.829658
-4.564586
-15.457288
-174.397049
146.254822
-8.200517
1.273185
-45.859592
21.393028
-2.804492
138.507248
-21.593233
6.546523
141.060944
151.981461
154.446091
169.979156
148.884995
3.488463
-31.253469
-32.281479
15.133992
-89.007088
-14.318172
29.672293
14.329740
23.270742
20.083199
147.397858
118.702560
163.260895
140.508713
131.061005
127.307381
162.038849
145.527573
178.096680
140.726151
146.626907
139.651428
134.599365
153.853165
145.527222
141.378967
159.054871
144.084610
124.449127
153.719574
157.615677
162.129364
165.972137
141.686584
135.619431
152.789642
134.284851
-27.565317
-13.199140
-4.690642
2.217173
-36.279369
13.255498
-0.676085
-37.232574
-18.050156
-7.542178
-30.284777
-42.814255
147.590073
130.712280
140.791962
111.179626
139.137787
151.492706
143.860886
174.980255
154.653595
162.196014
141.250641
131.737137
137.087677
125.047859
151.630722
135.092407
139.819641
137.398285
145.381149
135.704010
155.925278
151.347351
172.430588
151.156647
150.521576
123.027863
131.986633
124.699371
140.163574
118.968857
157.324524
161.939545
109.720360
135.359848
140.579544
157.790497
135.309631
147.392929
129.800339
126.736992
174.533554
-7.755979
8.017753
145.103439
141.777008
125.592941
168.238159
136.417419
168.477203
116.311966
140.578674
170.341583
151.878082
137.872299
163.048462
125.663918
145.956909
137.656540
145.432922
123.191566
154.099716
124.279236
126.955505
22.765747
2.126700
-29.826372
-37.928600
18.849478
-22.649609
-39.008461
19.854900
147.489807
132.876236
150.929306
159.179886
154.878784
168.030197
149.572342
133.137436
124.961952
142.152100
172.268494
139.708115
135.851807
135.555344
168.018356
135.891632
139.075180
137.710953
144.684464
34.268627
-143.384979
-178.338684
166.435394
154.138947
142.937515
150.732651
146.615067
149.496429
143.835739
151.049591
158.469666
142.231079
148.392349
142.401459
166.655533
156.157196
132.642944
160.453278
126.524139
158.733444
133.965240
125.223701
150.528992
-15.360480
12.377328
18.933712
117.520485
136.549744
148.961594
140.818954
145.180328
156.114655
132.961975
166.935028
147.938309
134.415268
134.881592
146.226837
126.582207
117.734863
138.557129
140.272888
161.960052
135.218292
144.063751
148.499512
138.174454
140.138535
134.052704
131.720001
156.515778
47.091354
-159.032974
32.647602
11.358185
116.925430
39.612900
163.852875
-158.148285
-149.630890
-168.621124
-150.297379
153.016617
130.727951
160.056412
160.063965
150.175552
146.747391
111.051491
138.599289
146.189590
150.149979
45.439987
36.146553
32.097191
29.591551
19.200365
-134.714233
59.693542
-155.584808
-154.456314
-179.147278
33.868252
173.234207
149.559845
155.987473
142.357742
-23.783737
-45.739140
-42.461258
-32.231270
141.021439
139.295685
118.999199
172.489883
153.441086
-42.031178
-10.048663
137.952438
138.350647
144.263474
135.548874
130.212769
134.748566
148.662384
146.589233
134.098251
157.932495
171.481598
152.571381
1.670232
-0.768468
-16.350199
-39.480515
-3.203752
0.246288
22.138781
-53.579681
-16.512030
2.654907
-7.162809
172.090103
-3.621257
0.074019
-3.898877
-0.609093
153.191803
167.997330
147.837418
131.278244
146.556244
144.336868
167.952957
142.352768
161.526382
141.380066
137.678467
137.262512
154.977341
122.872200
-42.009846
-6.823949
171.341385
136.302597
89.039261
120.231949
141.216217
151.314438
137.327225
-5.354561
-154.948990
139.462250
171.546326
134.303848
131.581360
142.840210
162.655289
164.461746
148.175476
140.260269
138.812515
-21.357847
-38.533554
8.121851
158.259384
137.086090
153.794785
107.184517
124.308632
140.353439
18.701283
14.454592
115.856712
128.506775
173.690079
147.522614
152.308563
168.714325
143.388824
131.404907
142.593979
156.086090
123.754990
160.607529
145.280182
151.180908
163.119949
172.378998
137.804276
172.749298
138.776398
171.672974
-19.723577
-9.798979
-36.053818
146.921143
169.059555
131.803772
135.257126
136.739410
170.846405
160.409225
124.392204
166.106720
125.885307
173.563934
144.918732
130.987015
129.850433
169.705978
144.267044
125.085342
144.493698
174.991287
135.522400
149.002625
160.737350
152.733170
169.092453
161.196503
152.120209
126.425415
134.815628
145.688797
7.125409
40.063839
134.208328
158.107895
163.234558
158.531158
13.058865
132.805344
167.008972
151.688507
136.739288
158.211136
140.323593
142.610596
161.838852
155.602005
132.418518
144.053925
132.390137
145.783188
125.061028
142.271652
117.539268
155.887146
115.540512
168.097382
107.943428
12.810529
-35.153778
60.295532
-49.608158
145.963562
105.887939
137.592896
133.215500
152.504898
122.353706
36.678959
25.621584
175.065109
-149.838913
178.329285
-134.096848
-134.826431
-113.435181
-178.325546
-160.180786
-147.060364
-139.606552
-126.534439
36.040543
18.046827
28.555628
152.149078
-166.927353
-158.605209
23.681360
8.250906
5.021881
-28.419947
-2.908989
-28.089714
127.562614
146.853104
152.834106
148.466522
144.660568
165.514908
167.910736
125.092369
117.471321
128.377884
147.498795
144.757294
144.271439
167.222519
169.957138
160.822708
171.749466
141.472885
171.206848
148.019714
151.241882
142.336105
-40.812733
-18.739109
-36.283188
-2.070465
-8.445896
-20.012119
8.235614
11.741568
-30.009958
26.048334
162.995865
146.840103
110.216293
162.410217
166.705185
142.807281
114.759506
153.815308
141.017242
146.097733
141.978271
-8.278251
-53.603775
149.989014
154.634827
152.250076
132.853897
108.614998
148.339905
-32.125473
-36.612335
8.126853
-42.743523
-31.413841
-3.123429
135.747711
-23.355362
-28.016968
-23.143421
-8.683784
0.190774
16.838924
143.849655
144.486984
150.086182
138.247208
161.251343
172.002014
140.941223
154.368210
127.585648
-31.143885
16.268389
0.813251
128.547867
155.778839
143.636536
151.949158
173.788101
140.597000
150.204697
-11.555852
13.163961
-41.188576
-45.162403
-32.463474
-33.300167
-47.684196
-27.951735
94.508995
-2.594877
21.591341
-1.189432
16.931692
-2.429466
-30.599113
16.612579
10.865838
133.050354
147.158691
139.659393
127.999352
157.413589
123.547134
141.457825
137.171844
147.183624
122.864006
151.430435
135.760712
151.626297
154.863434
150.595871
159.623657
162.966660
144.583847
175.238678
164.545883
120.633949
5.659392
-47.673782
9.074998
-24.895134
4.880580
-11.521929
8.581215
24.545582
20.360010
6.570204
-5.122199
159.110260
158.702805
173.420593
137.345200
131.657166
150.443207
140.331726
119.587151
145.408188
156.168762
-145.462143
-157.570755
173.952393
137.096542
-165.400925
156.215958
27.770073
-124.431122
55.204163
143.801147
28.940685
-12.022327
11.959238
-170.903625
-175.723495
-168.328247
144.855484
7.053409
-157.198654
6.026817
155.136719
137.875229
123.172318
133.809540
142.766678
147.414261
154.751404
173.938538
120.772522
125.964073
162.883392
132.132950
147.923004
159.447083
-1.869279
162.912827
145.227005
87.389069
146.794861
157.134262
122.687912
113.817673
142.627563
109.841599
142.583603
145.953430
151.408859
157.035248
151.567139
176.950195
155.038086
149.071426
150.922302
142.812134
155.801605
136.642975
164.551193
143.839355
140.138672
146.311630
167.241364
154.268936
123.335617
-22.669970
2.842347
158.555054
0.767958
-41.639580
-44.505688
127.764938
-161.781448
145.846603
173.625504
170.075775
175.792709
139.158356
172.751282
113.972488
138.110672
144.681671
172.353516
160.788773
118.456032
13.302050
1.241750
141.075546
141.474792
147.524185
115.078911
171.898453
154.872849
172.168259
-165.550095
4.883389
-49.001259
16.690510
-27.693974
33.705685
10.809935
-48.369938
2.132307
161.217804
177.070602
149.630463
156.907761
137.933502
144.703644
156.215881
135.513489
155.360016
158.229279
-178.580032
126.474426
141.972977
130.664551
129.925140
157.427078
142.847687
124.836594
152.075867
130.355301
150.149475
156.690872
148.015091
151.275360
136.665344
114.730972
132.905716
-31.495876
-8.735092
-2.117663
-3.593794
-40.286110
14.253208
19.333929
3.969952
164.325226
167.867661
151.428909
146.497284
162.482590
12.615509
145.462723
140.874237
142.281006
160.379745
163.431976
120.136658
137.602325
151.879532
143.815582
136.194977
158.624298
161.096680
144.066437
159.673645
148.425446
139.974014
157.561768
146.375366
163.285828
157.154053
160.453751
137.020660
140.964828
79.521400
162.286224
132.152039
168.174652
156.592087
136.046417
115.952332
156.018402
142.188965
152.078598
136.007111
128.789230
156.840240
151.677032
152.415176
166.112320
142.964325
106.452888
136.059998
104.221451
128.350555
125.552094
-13.880311
-15.535311
-3.548065
5.397608
144.276398
117.341209
118.373459
132.704025
142.859055
134.345627
116.326614
178.288208
143.203506
134.803085
139.038040
146.564896
154.472122
118.651596
-0.098912
-9.717860
6.698698
4.774381
-100.149094
139.367920
127.628693
127.722977
139.259354
152.051300
155.406799
119.256340
168.929886
158.986328
131.478668
170.549744
164.688202
145.835968
156.126801
139.629807
148.968567
154.565704
144.942047
142.172623
12.995430
2.944971
13.091380
-34.733753
-54.699787
-36.941471
160.493805
145.078354
148.531601
137.150940
140.296188
167.778992
139.101227
153.569550
129.068665
135.328049
-102.832108
19.410238
27.128851
-40.112747
6.025646
-41.346748
18.758659
-14.716342
54.475246
-16.329683
158.006287
140.140976
144.263443
151.558472
120.189606
148.979370
157.919586
154.597336
141.769653
145.398331
126.171158
-38.175659
30.640783
141.606964
161.803528
171.084229
148.475647
149.675766
139.684387
143.556946
145.476166
150.372437
131.380295
146.918045
139.283646
144.955368
149.395538
143.795685
156.039520
140.084717
150.503479
128.515701
161.071625
136.514694
148.978546
116.343575
141.209961
132.679276
150.587234
159.313324
163.988693
123.695854
115.448616
131.856934
138.834000
157.659805
164.319199
172.301361
107.960617
165.640686
133.524185
147.725983
153.123611
134.678314
156.657013
128.349213
171.041214
144.953751
166.625244
135.502182
122.250832
155.715424
31.399273
-39.613987
-22.786592
19.479259
162.084290
146.921463
157.812393
127.369972
149.467316
155.386307
172.454483
28.851503
3.514297
-24.346104
0.626201
-6.531048
21.594793
28.719246
25.556019
4.036578
-39.026535
-8.032552
-34.641376
22.182167
-42.759834
-1.291952
-8.787199
-4.857485
-47.466358
-2.116738
17.734266
-4.869449
-34.968269
29.624498
132.835129
162.352737
143.205200
110.999626
149.893539
172.204453
111.652969
169.412933
167.307022
-33.899700
-8.311179
7.529888
-50.447216
-41.810654
-35.472813
23.283159
134.059830
137.438187
165.110092
162.601395
158.568985
133.263565
145.995071
154.958908
-0.245493
-44.554848
-13.021283
-47.960651
-40.479893
2.512169
47.282181
14.361195
3.312453
-10.358431
-46.397751
121.512062
165.966736
127.316963
6.321085
19.056503
138.508957
-25.785114
-5.538031
49.766666
-44.213264
2.668585
104.552353
140.410370
148.265961
156.444473
145.987137
117.158501
142.582047
148.461670
164.744507
148.436859
160.177902
154.558823
155.522507
131.956680
149.359253
136.543365
-8.173994
39.343140
5.964402
30.345932
5.947090
-8.328739
-27.594616
-45.223225
14.015773
145.171066
-15.456223
12.979535
-27.655922
-24.344696
-48.530930
-2.441842
16.436945
-29.420414
118.467522
154.135696
154.036423
152.957153
137.541595
141.855560
166.357086
153.179581
150.673965
135.991119
149.892609
137.191513
154.928909
141.628357
133.022934
123.110985
144.720566
147.156693
126.176071
164.618057
157.735382
130.331085
143.187378
151.009811
130.224258
172.842468
160.130280
123.392494
146.145386
144.124100
142.045975
160.752151
149.462830
153.782852
155.191559
134.910553
152.517044
145.342514
16.758488
139.759399
-133.252228
139.401428
-32.782070
-1.112059
16.326973
148.213028
153.962357
126.859322
151.008713
160.738937
143.186295
155.240982
146.295334
158.523651
142.139587
153.478485
153.240677
129.120499
175.980331
124.345116
129.006027
141.958481
172.027237
140.520630
131.505997
159.456009
157.871933
127.616997
136.308563
144.988297
21.836674
-10.025091
-0.874692
15.375377
1.855618
-29.931072
-39.617294
-8.797879
-143.157806
150.085251
82.826691
152.161057
138.987732
-0.365840
154.575134
137.208847
146.212509
147.936035
150.523529
114.053276
163.420105
160.956924
156.044891
172.403214
144.243561
161.642166
148.658447
147.844528
133.911301
34.901608
156.151840
-127.113983
149.180908
76.334709
130.399231
7.612287
-28.654840
5.234314
-6.464718
146.358246
134.777039
157.476471
145.588272
163.188675
134.778915
141.565552
131.781998
131.742477
139.135284
155.316956
160.934921
141.805496
150.681595
131.983093
144.602615
168.529846
113.166832
146.715530
128.413254
127.249657
144.470139
150.732437
138.602951
-162.632339
20.660589
-60.173225
169.757980
16.301516
-152.671326
-143.274628
21.303026
153.761154
152.765778
135.258133
122.582245
158.467972
142.002350
157.938278
145.571106
109.224747
133.600540
162.759460
164.817108
121.037514
145.675034
138.351700
-24.419926
28.026665
5.096391
24.807747
133.509949
149.509735
148.988022
143.440140
130.738724
123.313324
135.852676
140.745773
140.662521
161.492340
123.121506
124.703033
151.987671
154.845612
146.316727
135.718674
140.923218
138.983246
137.495255
163.170685
42.047863
143.591980
3.046711
159.581375
149.166702
145.430862
156.674866
132.046478
134.146301
128.756989
-28.729252
-47.654373
148.885406
127.845818
125.944839
22.045971
-6.641215
28.012171
15.865678
141.233994
130.306870
141.072281
149.998398
121.730019
139.143570
9.989933
7.906041
5.863241
22.243603
-6.659940
19.221426
-20.374386
-1.672106
4.506021
6.922233
45.336811
6.275511
-32.812885
140.312698
143.729736
163.298584
134.594055
171.516037
138.286942
173.356094
159.820786
137.265671
142.941833
135.734055
158.167862
166.922012
145.706894
148.049622
126.292786
162.362686
136.154114
147.762650
154.056656
148.029266
138.972931
141.077621
154.984344
138.465378
139.747681
151.814819
148.145493
148.489456
146.121231
165.197433
148.411041
136.563354
170.763550
-23.457653
-42.499981
29.847965
-44.141232
32.251499
-142.369400
135.509201
133.911697
155.548111
141.562378
137.831482
137.721573
164.624237
144.023636
153.762756
124.063629
130.418411
141.564713
158.514496
153.393692
151.377289
173.042282
135.637741
148.816666
144.544159
157.195099
-19.461740
-19.722139
-4.874194
113.948128
161.975616
135.409149
149.035980
151.237900
131.585709
137.393082
113.890266
158.700363
123.605217
-112.922234
-3.440483
-9.989264
-6.837846
-47.357254
20.141825
-6.833313
9.274172
66.402733
6.432943
169.039261
143.360275
167.073578
136.654160
-1.825420
1.435314
-6.733709
-41.080879
-31.479391
-34.317245
19.532740
166.750839
133.958038
155.461838
163.193634
145.066101
121.808754
144.484207
143.743805
143.114685
-24.058767
-28.300011
140.700745
141.878769
144.543106
168.626450
-19.680494
152.037109
144.155563
138.131561
137.735001
122.075554
129.603943
145.213837
169.915070
132.001022
141.116898
119.775185
140.185226
129.897934
116.962952
33.818539
87.539787
10.754951
-170.791870
101.760590
31.177490
41.316605
129.536987
-157.524750
69.838745
-163.369125
-169.191238
179.567932
138.070114
154.245956
-29.000862
20.328382
7.490643
3.800142
14.575970
-2.335567
-1.470469
-15.846992
-39.722851
128.787506
143.700104
137.416809
-23.717724
37.880074
-33.360310
-179.920868
139.203964
160.616348
120.175011
155.702713
144.929443
139.129929
145.240509
177.862640
144.005295
-177.877991
-179.980194
131.920715
146.832169
143.743027
145.055893
139.741669
156.449692
136.859726
142.363174
143.957672
136.338470
148.005722
158.263016
133.360962
142.544449
157.046600
160.342621
-42.406422
139.190720
116.178810
152.636658
133.158005
145.155991
161.479034
153.383240
145.012589
152.969421
126.657700
154.887070
130.135101
150.342422
147.643021
142.713196
126.900902
155.617584
166.086838
152.329025
131.408386
144.333801
171.337738
173.347916
143.687393
177.362457
149.897751
19.582821
19.148075
5.286315
34.906429
6.187986
8.743162
16.588446
-32.379616
-4.193485
9.782672
157.033936
133.256943
145.493835
137.325943
166.457199
140.847504
21.544102
13.765863
7.408143
0.991303
5.240263
31.955297
18.209688
11.932229
-52.176792
-14.115275
4.639119
18.551794
142.561234
152.967560
154.276718
-0.263930
20.352058
-2.461640
-1.070458
25.347443
3.573414
4.508238
21.108316
-12.179096
140.283310
152.336731
148.065475
122.809074
113.949959
101.322021
164.176483
141.332428
163.023331
143.220871
137.874893
130.926804
160.128128
139.687698
118.672165
146.774933
140.731201
122.002647
158.597305
116.219688
6.037087
-42.925842
-44.997120
-34.472198
137.753952
131.822510
135.234406
120.849007
125.228409
177.741180
-36.500160
23.065121
-41.733322
141.889999
143.979691
135.366196
129.862350
128.406631
120.216530
-10.549656
-27.027239
142.668945
145.142639
157.813263
128.576233
151.311310
131.958267
138.650513
156.051788
137.816666
151.367691
165.779388
-41.576607
-23.073645
-4.450826
-39.553719
-51.586269
-27.797781
-43.563625
4.412774
57.367527
-15.035955
-0.094873
6.976257
-6.534560
-49.168297
27.624962
-4.519650
-11.992698
10.365456
5.865046
-24.140623
2.126609
-15.813002
2.576786
-31.077168
0.700254
9.701864
14.437303
12.424353
15.186813
133.235550
132.678665
148.046265
160.055191
137.494232
150.367050
154.334946
148.973282
155.503052
157.078018
140.665131
135.435516
116.269814
139.141266
134.532532
121.872482
130.693130
160.853561
157.282166
143.490112
144.001831
155.491318
155.640076
148.200806
150.071442
148.592987
-0.776321
128.403809
153.648315
162.795883
171.657333
120.184792
144.757858
146.705490
141.573669
156.207230
151.652008
-20.102365
18.916613
-25.907949
-13.915161
143.779984
132.222305
166.515518
161.545502
147.738327
145.634796
131.590073
152.242508
140.086243
142.533798
136.757874
134.983704
134.093140
159.818466
136.679977
144.695465
163.481064
127.554321
127.107407
140.176453
143.639389
146.769135
134.991928
76.090927
29.685097
145.999725
145.729019
155.865005
140.653885
147.397476
-11.866026
7.698501
-6.289523
58.885597
9.493885
-35.337082
-43.852840
-43.418480
-14.883897
137.757034
142.663513
156.758743
111.499596
124.297958
147.168640
149.600922
165.059586
146.374146
133.201401
162.994812
143.512772
-41.628189
12.308952
11.684152
-18.310366
-43.691563
-11.501377
21.862659
-49.353374
-14.411720
10.643607
-36.406071
-5.426467
6.357890
24.004681
-30.260241
-42.474354
154.557739
160.322601
132.440796
136.365173
156.557632
146.731689
154.202072
149.593323
5.058962
1.790784
146.754440
104.223541
147.667313
175.968811
152.189514
116.999825
-5.579983
-8.338564
24.987499
-3.298415
146.102188
145.415268
152.952499
135.804672
107.514351
142.554810
151.933014
128.105774
159.800415
148.082031
134.763672
96.911163
138.912018
123.766945
141.767532
140.906647
151.728210
141.287750
176.063873
133.844452
160.553696
133.039017
167.183548
161.442276
117.098030
147.256927
166.811310
135.741882
134.041992
143.517273
167.897171
162.516464
151.235687
147.595337
116.146553
-173.804657
136.144028
155.093552
139.500809
148.140900
163.730255
139.408447
118.412346
174.364029
162.816299
136.171677
138.450821
161.246857
149.798538
157.763229
154.142838
138.721603
137.585220
144.156113
137.983337
145.061111
45.927349
-23.767668
146.903366
148.290039
123.819328
151.371002
122.357613
140.235748
114.116966
151.941086
13.620543
-3.404500
-23.674149
32.052174
34.364090
21.360828
-16.699926
6.201817
-27.787819
-40.347618
167.870270
125.833664
114.045052
118.366226
-6.414965
25.397709
159.412460
174.653702
119.746040
150.959381
145.717468
122.303627
155.223938
89.813400
139.076675
146.515518
123.722832
129.945129
164.413696
147.571960
153.894760
142.260559
129.223343
175.000015
158.548126
143.637680
127.273956
164.348770
150.887863
152.998642
141.741928
125.827415
157.766495
129.176331
144.690781
157.600922
137.596924
155.947357
152.063004
149.490341
134.609863
151.322556
151.663040
21.350643
137.944183
38.179230
28.611448
31.435547
6.361712
-10.704434
122.105911
144.278656
132.119675
125.305725
135.541946
152.154984
165.082321
160.211700
144.136307
131.286667
38.181217
4.905643
20.950220
0.683569
11.473150
144.490036
153.004807
142.453171
-138.771179
-145.062775
-143.061249
-177.717667
1.290740
-37.935810
-1.238595
-51.076233
-11.079617
3.172187
18.108162
3.939946
-44.407887
149.541901
163.276321
173.521515
132.112488
144.151367
144.558945
20.328529
12.376213
10.761483
-14.320106
0.311533
145.918182
132.989471
158.375870
1.084262
13.853109
-37.394352
7.314588
4.561109
-32.987808
3.952204
-36.467335
7.051184
-7.478137
-25.427647
-21.619110
4.074388
-2.089097
-15.223832
13.528295
-46.145344
13.754549
-4.275351
-14.426670
-65.884216
-37.218155
-33.126629
-47.644291
-34.809425
-28.256039
-37.107773
14.791800
1.086425
-34.664074
0.833452
-16.342529
155.096970
134.205246
167.549210
154.488785
167.817688
116.747513
140.699463
112.203674
152.631363
150.990234
132.470535
147.022293
146.593140
145.246704
142.899673
164.774460
137.708374
143.990082
146.184479
140.161224
155.093292
6.514001
-20.636116
14.419226
137.494766
112.886604
137.108932
160.783997
157.879471
146.594925
138.018967
143.669281
153.837769
122.754105
134.412628
127.400208
152.586777
123.666595
138.344131
150.971466
159.373413
143.167130
155.843323
140.471924
128.189957
163.983673
-174.201492
26.080435
7.383284
22.240057
12.190939
41.702980
108.806190
170.624680
149.571701
143.965714
137.285400
-19.509398
7.481651
-3.036477
19.209854
-29.444210
10.413027
1.893309
-15.482868
-21.867510
14.858560
22.654921
-41.090477
-12.361546
137.729889
120.323242
167.461777
151.312393
110.302010
117.453156
158.648697
146.215668
145.407455
160.304047
167.338791
157.402298
-3.075744
-3.647816
3.735859
-25.471300
157.228943
133.549759
-176.558029
136.639832
154.224274
141.985580
153.584290
145.556778
144.171463
154.859955
123.924431
166.842209
-40.033714
-28.867649
-6.217666
154.707214
151.566711
125.629494
175.838394
-7.752131
-39.216782
-37.771721
-18.636063
-37.346386
161.473923
144.861145
144.424683
126.542992
133.256516
155.328552
137.212952
153.085037
153.606934
152.905197
105.897408
114.754700
152.938980
42.039921
32.279171
0.389668
-35.355091
14.816098
-30.327879
16.711664
153.216263
153.495071
117.187477
147.723038
118.832878
144.949448
169.272064
141.553894
141.641006
152.924118
131.281006
133.514771
144.822739
131.203629
144.921082
144.517502
145.231384
131.573502
164.891602
151.191650
144.660767
140.790176
162.743744
141.923813
156.755249
-128.537018
137.842514
174.827209
145.530029
137.467270
150.426910
131.863861
149.923828
145.900085
148.190231
10.786384
-9.890062
31.817047
14.032740
10.396177
16.769180
16.543613
60.348747
-2.248988
-46.618916
4.837399
9.162808
-4.520777
22.976702
17.522861
-97.881485
16.425739
12.164486
-16.853111
21.014235
-43.119118
-40.490700
123.695648
130.141617
142.783005
140.889130
160.503571
15.325967
4.317653
-30.941677
-23.552290
3.573798
-10.797418
154.525223
146.504288
172.231979
122.201080
145.926605
35.788231
153.190964
117.156837
21.732136
-170.729294
145.896957
-149.692062
33.863117
153.897705
142.028137
166.195374
131.166122
165.540787
153.783661
168.273529
129.416916
132.867371
168.180573
160.839096
146.362671
147.528992
124.946053
19.187496
-18.222645
143.150070
136.915329
160.513245
152.075729
114.828659
146.092056
146.212616
133.983109
173.948883
138.066788
153.070786
146.897720
153.442230
146.703720
151.962906
150.555054
144.208908
157.295364
149.324936
163.476776
157.917755
147.011383
145.086273
132.288239
168.856949
165.876816
162.707596
160.406143
150.639053
-176.821014
142.943939
142.906967
152.484039
119.672379
146.656555
133.979340
134.773438
151.119492
122.857979
135.750687
121.475082
167.735565
142.829773
137.487762
175.887436
143.100235
-169.936569
148.238419
141.467728
128.369843
142.497040
153.228394
162.047089
150.444931
147.277634
121.715248
170.112564
137.514130
125.564224
142.937347
155.934586
148.950363
169.977829
144.834427
169.890427
147.472733
-47.567959
160.487000
150.326035
150.668747
153.213425
104.882919
152.085922
127.204834
135.218689
152.646652
132.001434
151.081741
155.956818
126.928444
138.064392
152.872223
150.464981
-178.747574
151.726654
165.989426
133.349899
150.526825
142.946503
148.552643
149.987503
151.034729
165.403015
144.545914
179.136093
150.534698
158.618683
135.731308
119.093933
149.056961
166.884186
162.753601
141.664291
138.279602
-18.360378
-2.843242
-36.890163
5.637602
-5.596781
148.748398
141.680756
155.933258
148.623520
146.301437
121.076599
138.166107
153.576324
135.173203
149.320770
142.927597
139.477325
34.546448
140.045258
147.221558
131.807709
146.151062
154.610062
151.561554
-12.348186
46.189884
-4.573931
-31.612829
-12.636945
-31.824562
146.155228
136.566620
168.412354
133.350311
-28.376490
-44.000340
-0.232390
16.793512
25.929617
-6.349558
179.170532
139.853638
145.313858
138.356201
160.925369
157.601456
173.006210
136.561615
148.786880
152.469391
105.621208
155.465286
174.087952
150.613861
172.594177
123.099525
152.611359
151.042023
141.245087
157.544296
130.956543
152.157791
170.835434
134.144836
147.528702
161.540405
147.327026
133.249573
153.127609
172.913193
130.864807
138.693176
127.520653
144.596054
164.122742
163.879364
132.872040
151.730774
140.519089
144.271606
142.370621
40.827766
168.712082
113.237045
151.894363
137.426834
148.586029
138.036102
133.425751
152.280273
161.861481
143.835052
137.263168
140.146545
149.172409
170.269989
150.089279
116.342705
149.535843
141.636002
47.809772
-8.624661
11.852267
11.472841
-1.290436
-10.439691
158.371216
153.150879
96.207565
2.332464
4.340726
9.447040
-7.171186
-42.457916
-19.332958
-6.639562
68.080910
8.221393
-12.992574
-24.669111
-41.472649
-40.251614
140.857452
163.793976
47.205505
52.615795
178.305222
22.170876
39.971806
21.113361
146.572281
132.438507
139.406906
158.036377
137.194244
133.909378
10.322890
20.815777
26.042585
149.715820
131.431335
141.819275
149.220154
147.702362
145.861145
149.816452
141.441315
129.862808
152.213440
161.727127
163.218689
155.805649
69.333382
110.164841
127.124390
162.117661
135.193008
147.140976
120.159714
133.890320
146.771912
131.692566
141.746307
161.829941
143.226074
137.004654
158.500305
159.409103
140.858353
133.552643
140.039459
125.977753
135.658508
137.208466
24.624743
9.463754
147.281403
158.915894
132.396591
157.061600
166.225021
131.537277
144.828018
149.282944
163.471497
149.338379
19.613691
157.157974
-0.471054
106.701958
155.225845
157.936264
130.914444
146.040283
146.374832
148.789017
122.579704
157.800323
136.280182
131.237045
127.627762
175.165253
179.446442
141.728409
119.040932
125.019722
174.724472
146.851578
144.947144
5.529283
9.792235
4.533541
16.446428
45.584141
27.589483
-0.110143
-4.110803
3.007391
-5.416056
-17.680561
10.103027
137.360718
161.812302
139.356674
142.787140
119.571228
120.649490
153.244415
142.338654
154.215378
157.250580
144.143250
133.638199
134.952682
127.344963
112.873299
-9.755702
121.988838
164.955811
-46.771309
134.296783
159.673218
152.192398
139.731201
177.762695
125.187485
142.986786
163.247269
177.839859
176.416458
146.139923
140.826935
143.578568
148.046188
151.536942
114.955902
140.644302
144.468231
135.900040
-34.061234
175.688965
138.346710
149.219574
138.003220
134.544388
139.090485
144.653290
148.768997
142.025162
18.800858
-154.079330
-161.854233
-151.295944
133.859680
-147.576859
-136.180878
126.927200
132.117783
155.581970
129.307465
145.141846
159.080612
136.033691
171.832047
146.398834
138.879486
138.578568
5.471529
128.043228
151.357971
146.917130
143.115433
156.164993
-26.518095
-15.665133
-40.622353
-6.429315
1.711550
-33.245983
-10.526895
-40.000885
-3.820493
18.764669
138.608109
159.718811
139.618500
158.265549
123.856865
-46.907047
145.151825
148.877365
164.702103
136.657059
161.681992
168.381454
138.087448
119.428253
168.070908
140.314896
129.518707
138.201447
153.544968
150.825943
134.311111
150.777283
148.700912
81.248444
-5.732375
-3.334954
153.494125
136.010727
164.151352
122.118095
133.117798
139.408691
165.275055
163.682373
135.956345
150.437210
151.896408
139.772705
139.183380
160.877518
136.477646
127.248436
134.067764
140.646820
3.825001
2.190709
158.752548
141.917999
148.340912
141.716721
135.841827
147.096222
134.665253
141.331192
151.246246
156.650513
143.734329
153.862473
146.961182
77.802544
-175.314438
21.314980
144.990448
134.868317
130.162064
132.704742
158.562790
166.131989
151.783691
168.478241
149.939285
147.098129
167.867325
112.630936
174.534760
124.951927
137.371521
143.940109
135.401901
-21.538670
-2.295928
-47.606365
136.451065
128.838211
128.167984
120.934845
-8.596627
-54.300289
-5.278711
34.833809
-27.439707
9.592163
146.567719
140.894012
146.318024
148.181870
148.104401
143.885468
154.749207
152.853317
147.949371
136.717209
-27.160656
-39.023369
151.865082
135.395432
170.801102
142.149216
149.526825
116.506149
139.619339
146.764206
149.338562
114.942558
149.325745
125.397797
111.818840
129.823303
163.456696
138.970596
157.000275
140.049667
157.047195
156.758942
154.191788
146.031647
120.265610
148.646591
139.777573
132.098984
156.905823
143.528641
121.747757
142.297363
132.623184
167.084824
154.075256
146.829224
-28.506451
150.928757
142.711792
-1.832803
-0.044235
139.312088
150.063736
143.481201
108.756088
148.129425
163.629105
169.770554
5.050978
-54.656673
10.045962
132.283005
141.880478
147.872864
136.328171
114.364761
125.064857
141.527954
159.013290
110.481476
145.116974
146.276581
166.696335
141.739258
135.898392
130.323181
156.364075
143.914703
147.632294
-171.267212
129.540741
136.676804
143.214111
148.215637
145.348495
126.785118
140.478317
137.667969
146.365402
151.500275
124.178490
147.254944
166.827316
112.197792
128.079880
139.628311
139.095535
159.680710
127.373146
157.187927
138.297806
-6.566442
-11.610788
146.772400
153.120682
147.155792
137.389771
153.726746
142.405212
149.688263
146.623154
143.859711
163.955658
132.059036
130.752731
153.930756
146.684952
147.603394
152.347900
130.583160
167.000473
160.665009
141.495224
149.036530
151.258957
104.254929
162.056961
147.100159
125.404945
143.898071
157.101791
120.198807
148.550247
147.598389
171.359009
165.194870
150.090729
137.415894
123.754555
157.014236
161.280365
138.435638
147.617691
151.686844
160.932510
177.617874
157.228668
-146.450333
38.548904
41.619415
155.447662
147.216110
117.767265
161.971481
143.988358
133.005142
166.967453
144.843582
152.236130
151.584244
130.986908
153.416229
148.774353
137.599426
156.272125
146.367126
155.021790
135.539810
141.367538
118.952217
-176.682281
148.840134
-90.462090
13.342585
-41.384815
-8.197165
-33.646481
48.530041
-40.648289
3.321306
-31.817635
-80.552994
4.076213
149.261780
142.617920
150.045715
144.876083
151.635208
138.555573
170.727661
143.380905
156.215744
136.122818
169.368561
132.157486
164.058594
150.423584
140.403397
2.061180
-4.912189
121.440704
46.769501
20.214544
-148.642395
121.788902
156.789139
-165.123032
-170.525574
-157.276611
-154.201904
30.428371
144.702194
150.410919
153.599380
167.263321
147.443848
142.863495
153.655716
146.558716
123.405869
117.689613
140.638199
169.616440
-10.611312
-28.892307
136.918945
159.013290
136.927246
135.855255
138.563828
171.115768
173.679901
146.597748
145.136597
151.842300
146.732147
-34.826305
-43.671944
-45.235905
156.255798
108.548737
153.096573
127.435669
144.156586
161.496857
149.768478
129.905426
146.390717
150.453125
125.208549
149.105011
148.488495
134.956161
128.130020
169.172485
131.406982
109.155289
151.944977
153.006836
128.796204
150.639236
65.637680
138.596573
136.369064
143.647079
15.675186
131.311340
135.385849
-50.052135
147.431244
165.972900
143.454147
129.848328
142.060120
155.201233
110.817879
158.438736
154.449142
144.398193
138.732086
21.924955
-44.592518
-14.091534
9.741302
7.954951
21.233686
27.156937
20.453733
-25.838573
7.597242
111.022995
151.949951
130.244781
142.219025
138.475555
137.875504
157.134384
130.496109
144.062820
67.061081
144.222748
13.140157
-19.854578
28.589703
150.415634
171.687912
173.489151
116.255356
144.170258
137.603958
125.518845
118.614944
141.746841
87.477829
142.192322
165.092743
139.339752
158.523102
160.694336
147.769943
135.621918
165.010727
138.796753
161.259659
171.365234
151.899216
136.556747
148.489380
150.820602
114.155525
164.180252
143.864212
149.116974
153.471649
134.086121
146.255325
130.627411
139.913361
141.099503
61.247978
-26.398674
133.652084
-52.151901
160.714081
144.366638
115.517578
149.975540
143.059082
-1.850443
12.224693
-8.729918
2.991335
28.722040
-44.727623
123.185143
141.721771
152.945251
139.129044
135.408432
19.561535
147.334259
14.097648
145.055328
145.183197
137.011658
116.076706
134.337357
164.487701
151.264709
159.761734
150.349182
147.866898
141.068939
154.000809
130.858078
144.371994
141.059128
116.414940
163.311356
147.216003
-179.513809
136.166077
145.076172
170.257111
146.358017
142.075928
145.745468
170.793854
123.934265
128.089752
129.703949
-12.062317
151.692200
136.359772
147.489929
138.576004
159.673447
119.274384
119.553436
105.667046
10.509589
6.494617
1.425738
9.351201
6.085793
19.980900
21.485481
142.164444
130.256546
140.882080
144.737259
145.804123
178.530731
172.159119
161.457474
-14.956556
-3.058447
128.886002
124.828789
124.596306
135.967987
102.609909
151.473083
158.230988
162.385147
-41.781467
-7.321799
11.775837
128.456543
133.037979
138.552292
147.951004
144.291229
140.714462
154.259079
136.876663
173.142242
35.865513
-143.038025
-133.830399
-136.700134
-155.102554
-142.022995
129.299622
33.984657
152.856339
137.957520
142.671143
141.173447
-27.339066
-13.683486
-6.541129
15.898997
2.158580
0.967730
4.871741
-25.770624
-41.543850
25.074251
-29.735212
-8.382627
13.137242
18.485622
16.555555
136.305298
135.347336
144.734726
162.353622
129.143417
142.408768
138.048477
146.552933
148.118271
145.940201
160.889221
133.114609
150.355286
161.304932
111.059593
155.679092
141.085342
153.926178
161.726212
11.394110
151.446060
-178.665863
155.227142
151.508835
135.962830
162.727737
163.942856
143.410736
141.234787
-0.834156
13.976801
14.581424
-32.360558
-43.885212
-36.471256
-3.076126
161.919052
153.745117
147.302826
-7.639642
23.406555
-23.955826
-40.019390
15.699474
-15.215156
16.803980
-3.607877
-0.492180
-6.176793
-0.958996
-29.217293
41.140175
-42.227810
30.853086
144.275940
169.304443
144.747253
133.381622
161.151794
145.124634
152.382721
156.711517
148.593369
125.353569
142.392090
152.841095
149.978500
137.062195
149.918854
144.100342
162.900162
126.696358
31.912605
-43.502522
-5.420252
-40.660477
25.406082
122.622597
143.971161
142.502930
151.591690
137.969421
-118.562546
125.826561
141.042801
148.182190
146.737930
149.077805
135.686569
145.791840
151.043884
132.409439
121.417305
134.142960
145.583160
152.744904
104.461784
139.939453
143.022720
148.891647
137.928940
154.999908
161.327759
141.474670
153.190018
143.413712
140.122635
12.258516
-8.362175
165.977036
141.438431
163.196045
133.879379
110.543549
148.052475
173.049789
145.264023
-34.618263
-0.822343
4.839221
7.385808
10.227104
-8.734734
141.685760
151.742752
143.325989
146.369064
133.750168
160.929443
-0.960830
5.627616
-29.144720
141.541641
158.705307
137.626175
143.219162
151.651398
110.679718
-179.261917
13.126886
22.054285
-0.989327
-36.553974
0.883374
-49.859798
-32.739937
145.706238
156.248672
142.741211
146.078461
142.989517
157.905304
125.311852
148.532120
115.217918
165.914154
144.990768
164.668015
166.176392
131.089203
156.725204
153.069061
133.995819
-19.944057
111.292671
144.702850
155.190994
136.372971
156.518799
155.213577
133.877930
138.129105
163.845001
117.341576
158.110001
149.997482
136.597885
156.048920
128.720139
145.898865
129.358810
-13.775188
-0.833217
-32.469231
-25.619366
3.163845
-14.102008
-3.242806
145.932373
159.250717
114.231918
162.300156
142.441483
162.612122
134.867691
135.809036
153.724396
165.050186
139.849228
163.062317
148.243073
148.434616
162.493530
137.582932
153.501068
165.463943
174.496353
158.783325
157.814545
138.793610
158.631699
143.447891
11.418562
7.690824
42.372475
-15.415538
151.211807
134.480865
121.860252
132.695709
145.844498
150.534363
123.023941
155.686096
155.302872
128.127014
143.791733
165.769943
140.006851
138.933243
146.977936
159.617752
161.987183
147.260544
149.835388
174.785751
135.209290
116.818962
160.620956
146.752899
149.846252
148.787857
154.609909
158.955383
-9.223388
-0.062557
7.588454
-2.102916
5.049892
2.699724
-43.874363
167.075974
174.216110
159.630463
158.634476
163.688705
134.087860
107.138451
147.777466
156.162140
150.909271
146.463730
167.405136
155.152313
141.604126
152.718964
142.559830
132.840317
140.401901
151.180710
145.781586
128.552902
139.543045
140.588013
145.587433
140.995087
-17.063990
31.504436
-10.110753
-34.748936
13.936843
-7.787371
-4.936576
21.981985
-69.409798
23.715654
-61.276028
138.128403
153.855957
149.385132
135.435379
137.372284
126.056519
-175.913025
152.519577
-128.847794
140.645355
143.811432
156.549805
136.528610
135.687424
137.675781
129.318527
140.283081
120.667198
114.179314
118.410461
148.786499
160.217758
143.624146
170.469330
163.349976
132.506241
134.430862
141.442734
151.302948
142.598221
126.520081
155.221329
144.655396
140.663834
151.309814
130.931107
147.811249
22.825006
29.185499
-44.554001
130.820343
150.620270
139.338120
167.094955
149.204086
150.730576
154.680191
138.759735
154.953934
147.666000
155.221420
155.472931
111.717590
151.348083
-45.561226
-8.852127
-3.479697
-42.198513
5.289391
-14.975507
-6.179236
-46.736629
168.469818
146.601334
148.599670
139.584259
135.061478
128.904236
158.378494
120.726715
110.024384
142.744354
170.516708
126.827850
152.739853
-8.034533
132.952805
145.501053
150.116257
136.145477
-6.178220
-40.508400
16.221880
-32.969563
6.523747
137.543182
143.565735
115.020668
1.531485
22.744972
131.112015
124.746857
130.483948
151.803421
159.806183
152.755463
142.670410
143.065247
138.100876
136.642273
147.493942
141.367172
145.380341
148.143387
156.407013
141.983810
141.556366
159.129608
162.699600
159.564102
167.975128
140.616257
-0.027976
-30.202524
2.747802
21.329266
66.135315
168.938278
155.375900
128.779434
156.332672
134.600266
139.050323
175.131195
3.935869
3.290095
-8.720599
-11.550158
4.956103
-42.438671
-6.487971
-21.671700
158.093597
138.121307
148.495865
138.265732
166.085922
151.142624
149.170547
141.482056
158.782333
140.844284
89.439156
18.910332
-2.021488
-35.468876
53.263866
27.761341
128.397491
144.948334
139.950211
134.934448
136.968979
-167.148056
161.669540
151.548416
141.905350
146.157867
117.143082
1.069177
10.026915
-8.153359
-42.364292
2.171146
13.042319
1.411946
143.083298
136.651642
148.388260
165.334152
149.383469
156.216492
134.315002
156.410889
0.792288
-17.675320
0.104678
-4.807012
-11.823783
-54.831318
-35.817192
-5.138773
-32.860516
162.495148
117.175034
120.534225
149.541718
176.977341
101.980034
115.337044
150.215149
161.741745
120.751060
148.585281
150.249695
153.009384
135.392227
152.915771
24.729420
43.453014
18.716421
4.706777
-10.903979
10.137506
-25.406736
-31.021561
27.152657
-2.674007
139.862244
119.599831
110.338066
159.648682
2.292686
-23.499681
142.766800
126.516724
140.437485
149.320984
148.632401
138.496063
132.845673
152.796722
127.102859
145.914307
147.928467
147.267410
142.042694
172.768082
165.284424
126.430809
141.456482
152.512756
145.519379
136.505341
125.066917
143.594254
152.269714
138.733917
148.856735
122.981293
116.499184
155.677277
149.257721
147.801392
161.384598
161.436111
144.073990
123.834709
178.139633
134.969177
144.851456
126.394829
160.959900
126.016327
142.144333
133.035980
170.497055
49.790276
161.915390
147.500900
117.344475
12.365852
9.427211
2.131389
-40.130413
-9.635269
13.224676
115.047592
159.934418
122.456909
143.582764
139.709564
155.572021
131.176590
150.147797
150.899231
161.895920
138.152313
151.055786
146.044220
148.405106
134.052582
138.723328
141.481522
123.106354
3.735073
11.486535
-47.521992
-10.253729
149.476135
-36.974293
-17.853138
99.568321
170.838287
145.158615
140.153290
148.945541
138.707245
174.541122
158.082504
136.138397
153.381744
145.064133
157.904373
145.017059
148.611130
126.265152
133.335693
168.995529
124.147209
3.104190
-49.762527
56.980530
14.044411
-1.166675
139.816895
145.308823
126.291855
167.368927
129.927551
145.239609
163.030548
167.378326
144.463120
147.974091
123.876457
132.071152
137.867493
136.053787
139.008301
176.280685
56.736877
142.588211
141.125412
-174.937119
161.803421
153.330093
135.405518
151.373734
167.376587
170.354523
135.455429
-11.168792
27.993069
-11.781842
151.212189
171.252136
150.539642
149.351669
157.882034
138.324860
167.718018
149.942841
150.248810
156.889633
146.764206
156.646774
150.632568
120.052620
139.015182
141.606308
135.362366
148.143784
144.535370
116.822960
144.499847
129.073151
142.876022
128.969406
148.037704
151.007690
155.732864
148.355347
149.777420
134.403748
142.198349
144.527908
174.521164
136.713867
141.485779
157.222992
126.477119
120.274376
160.672943
140.397095
128.326401
125.944511
134.150177
143.366501
177.309418
157.406937
142.692688
139.917252
151.154663
143.378418
147.341309
136.279663
23.885057
150.719925
-142.895065
25.809778
117.919601
154.784744
162.249496
142.407608
156.950745
119.430275
152.836182
157.372131
145.729187
155.307541
137.685791
148.609619
134.019699
160.950760
163.647598
153.108612
-6.754589
-13.885379
16.022373
-3.699729
157.105133
136.606155
145.907623
127.164032
143.917999
149.842056
150.512878
-29.577831
146.166138
129.607910
149.570801
136.895569
163.109024
132.687805
145.892670
154.231277
151.593750
148.164490
142.616730
166.739075
129.749496
149.041214
157.999939
156.257721
151.773743
157.251648
121.102386
120.682144
149.175537
143.619751
139.582687
148.229431
130.315094
164.372208
128.011398
139.049805
164.536240
157.050781
135.132416
163.671432
157.233261
151.669479
166.933914
149.716125
145.713730
152.533310
136.867859
167.739639
147.821960
139.825775
155.161133
143.823105
156.929840
119.326843
138.711838
147.616760
141.336197
145.659348
128.446823
138.660812
128.266113
149.837921
148.341476
104.141426
156.904770
156.765274
123.833389
133.958740
137.989517
122.265266
169.056305
149.228775
152.028641
146.785919
130.263062
121.724358
137.834076
109.519875
138.193024
177.659988
164.827103
-5.234502
-27.847609
1.303262
-28.525980
160.704224
139.457504
137.508209
152.621124
-16.809460
-37.780350
5.461061
-25.906229
-43.920567
-39.170090
3.960964
-33.643810
-24.874496
22.890242
12.061008
13.703898
-34.906788
-33.566914
16.116472
-34.901543
-42.513321
17.245125
-35.959435
159.098419
148.118454
141.989700
146.395004
110.557640
133.735596
140.104980
152.941315
139.507050
141.133286
151.406189
122.582108
128.661285
159.718643
142.955170
90.231651
146.780136
136.938950
150.081467
152.978287
136.738159
142.169678
133.755417
143.143387
152.759567
149.665421
137.552628
149.717957
132.493668
117.137192
131.473785
144.158768
151.928207
123.321419
137.646317
141.411392
171.808258
137.209885
153.093719
-173.697571
139.704254
155.561859
118.312393
146.550583
161.883865
111.396652
138.687195
126.776459
178.928436
158.494324
154.979401
127.858582
155.416214
142.658035
164.777359
-78.044968
163.271591
149.448303
141.443924
149.044815
142.721634
-176.593246
143.215271
127.722977
138.253143
130.310760
165.720428
156.877014
149.174454
118.369545
165.898590
140.925049
134.458405
161.921539
140.843582
141.988205
169.911362
158.471588
142.037552
158.585709
22.490353
-15.629986
-19.575178
7.753675
1.649719
15.530248
60.016827
113.085388
134.437271
131.913742
122.073830
13.671137
-28.236057
50.890388
155.704681
149.305389
133.848557
134.431107
143.753403
166.270355
134.558762
159.673279
134.445847
-2.089378
-36.040039
11.926379
-18.546415
-40.376587
150.235779
160.148102
161.548538
163.618164
137.384735
117.579788
-35.510433
-14.366617
-0.457140
-30.441626
-26.252621
131.838791
156.701492
156.394028
161.531754
-173.660034
143.357529
139.488663
145.472610
150.115372
134.395874
114.321472
127.553642
145.792953
159.586426
138.263443
157.195007
133.156799
132.777237
127.360672
129.895660
148.713730
133.734955
148.825882
-2.051568
-1.170359
18.928291
-8.232061
-38.350182
49.124428
157.533783
148.966934
122.632545
154.849045
164.797668
152.460526
157.729950
135.859818
160.955200
168.322235
143.003082
153.339630
152.147888
142.029221
170.180893
165.728928
149.030533
122.111717
145.589661
127.542358
152.255829
143.298187
141.811554
-0.597416
9.756327
-15.309071
2.389418
15.166100
160.689621
126.311760
136.683929
127.256500
130.726730
141.800888
142.539627
26.365597
21.244753
116.635475
150.602570
158.693024
127.984718
144.283432
146.327988
147.780731
137.334381
128.757751
158.651382
168.509644
140.855133
136.432449
119.288277
145.136703
147.262238
5.466799
6.908107
38.256584
44.496426
160.840561
165.077591
149.979630
129.719635
-162.685638
48.286453
8.416339
-151.699478
-147.453308
15.760733
126.315956
159.257248
138.328262
167.626541
153.274170
146.071152
171.288681
128.695587
152.952698
149.305511
158.958496
143.006470
125.256233
143.765747
95.832603
139.690796
155.612595
154.991547
145.330673
150.593994
-25.222151
5.233716
-10.763751
8.682449
-0.317135
143.548706
139.572998
154.610016
140.873627
150.410873
130.083374
124.668747
164.789185
141.908615
132.368073
171.947128
153.444931
63.854000
17.279686
-12.805029
-19.677492
10.486479
-18.919615
-20.611828
-34.618267
20.710997
-36.241623
-24.066357
12.300234
7.364444
33.475101
24.893398
21.455269
147.509476
-130.314133
-166.750763
36.085945
121.587349
139.445633
139.003891
150.537567
-36.772346
1.875341
-49.810249
-29.473360
-41.021118
-4.189935
3.143608
6.039165
7.427744
-47.114243
1.676781
16.578419
153.713577
146.459244
168.162521
168.266174
132.669525
143.913498
154.293427
125.069908
137.571228
114.298500
147.106918
137.732346
97.620766
130.700851
136.397964
166.592987
144.705780
-23.788113
14.875345
-0.195835
-39.989422
77.404030
-44.686253
140.385849
130.646240
127.915581
127.720718
159.562775
114.522713
151.330673
120.056305
147.277603
136.681824
97.791512
154.065201
147.056732
142.713135
141.708115
-177.371613
143.863892
-170.765625
-28.427444
-18.025087
-3.360219
144.831512
97.654366
143.649368
151.976089
124.754044
123.604179
162.799820
145.332809
166.004089
146.191879
149.682083
168.963715
144.763153
-11.990692
-41.960777
-35.259178
9.344978
172.015472
145.985931
131.907089
151.307556
169.608734
155.401413
150.546371
120.884178
134.945618
19.808655
-13.904918
135.220062
145.386383
151.434341
153.645615
169.863525
143.234909
179.913757
144.923187
145.820068
138.377716
134.224625
148.231796
149.722855
150.726181
160.622711
140.982010
155.958267
163.773804
15.578655
39.195930
2.002814
-23.812105
16.358274
154.986191
128.799042
136.027252
151.341446
161.304474
136.717392
154.219269
132.036484
154.250168
-44.200645
-48.616905
-34.582069
-4.572903
-27.935520
-5.105609
-7.822803
171.277710
137.571838
130.431961
161.257156
122.894249
137.068481
132.688461
-4.942684
-32.887817
-38.839626
-3.386511
152.148773
137.306046
141.591644
157.407761
158.140976
153.472275
148.207031
141.020798
144.769409
157.589371
163.546829
129.211609
130.337265
-98.612999
73.153557
127.691147
114.073456
113.040497
126.555992
155.641068
132.238525
142.490891
135.626877
156.019974
129.779892
177.123810
144.175613
155.937134
153.616867
140.119370
130.714844
128.572235
146.941406
116.802254
111.636284
174.337006
153.591675
-0.052339
-41.092930
-50.150616
-37.149796
-13.588560
-13.603451
174.558167
114.992676
161.899612
-4.663250
20.077660
22.948435
2.154859
29.098476
-36.604061
-47.079731
134.650970
153.192276
173.059677
148.191101
124.439812
128.653702
157.319244
150.376831
163.227203
152.332977
171.226013
149.266846
151.129547
164.102402
118.944267
130.207901
134.593109
150.731918
157.946121
153.711426
151.127335
116.361420
159.963638
139.245087
120.929626
-37.016182
-2.456626
-31.323236
-0.611978
17.944090
-5.700077
-11.611128
144.101425
111.917000
133.338852
145.853043
150.664902
0.495351
164.452728
118.060402
134.985657
167.448502
159.663589
158.794556
156.051559
115.359413
139.264374
164.807144
156.500946
140.850601
145.409439
155.838974
160.211594
150.585129
143.851883
163.728638
133.629181
173.571320
132.938644
118.493828
139.209579
143.563873
132.927307
158.869583
132.103516
168.516937
159.917130
126.814941
150.169479
147.201279
162.066025
152.355560
145.385696
155.152344
149.442459
158.420670
154.621506
149.436356
134.621521
144.821487
153.578537
152.813385
149.200821
151.981003
145.245544
-4.953691
-45.703228
15.615883
18.591286
-22.791988
-38.849792
0.771771
-40.353626
-3.602772
13.717528
-31.183098
177.662247
138.246796
141.407715
131.849960
147.957474
152.820297
129.008194
158.188416
128.799637
126.877548
138.344894
127.433411
139.170700
144.740646
149.548096
137.478699
132.079712
152.779022
142.857376
146.418457
156.648743
140.990402
164.686081
132.486435
146.816620
135.471161
133.671616
130.301636
157.041382
128.806290
141.974899
160.923111
167.613342
154.352295
149.555801
150.896820
157.983978
171.783585
135.361069
95.925484
158.005325
145.535568
129.337555
158.644669
171.593246
136.111435
143.305511
148.794739
164.439377
-10.625323
-1.082636
7.543557
5.935674
-9.160020
6.094099
9.831614
66.536842
3.390093
2.484513
8.243311
-0.845573
11.744823
63.704124
167.473053
136.300201
161.176117
141.230804
148.338425
168.175949
143.629303
176.371765
161.255676
149.646591
133.514679
157.349319
156.559433
142.217300
141.170761
147.525894
145.727310
147.782349
171.970963
161.703278
164.898712
134.060822
-40.616875
2.089191
-0.916639
157.284103
144.680740
137.394653
148.863419
145.153854
155.942017
159.056625
-174.574753
132.609100
126.306122
152.797195
133.394485
134.256989
140.285934
152.605606
118.288666
164.023163
158.316940
145.190292
171.288498
135.200974
140.955612
143.998932
168.708389
144.117767
134.253098
140.615601
139.643936
151.071777
137.877960
152.666306
152.771606
129.762802
136.858459
-42.872631
9.349162
1.154536
-18.336458
-27.812935
-43.774849
-14.627054
7.082606
-0.531555
104.108414
151.841019
170.297729
150.832794
133.456207
153.996445
151.811844
-44.985088
1.394654
138.076538
132.336319
134.822250
155.629303
155.218018
142.704742
149.897720
-11.881130
-57.016895
126.672043
158.235123
137.809662
156.441635
166.743378
133.287018
126.544876
9.437735
-12.925874
8.215277
-3.569028
21.307743
-29.786846
-4.460981
20.892246
139.587769
140.626938
159.718277
159.966232
160.531601
157.876785
130.783691
156.382767
124.325867
145.327087
152.751099
149.815353
114.771156
127.154770
152.822128
155.511444
167.334305
141.769577
149.119003
145.465988
162.590530
161.194183
138.129089
101.540230
149.634171
139.351044
131.695282
145.874023
160.661331
143.823883
105.950592
163.974106
143.238342
134.250168
148.343140
160.510605
148.813126
145.975540
119.734276
161.947708
141.592438
139.487350
143.124283
177.056152
155.129257
144.538086
151.941589
162.513809
149.654541
112.617180
136.855896
146.202179
-179.672531
126.696846
139.947678
145.096786
153.409134
144.716263
143.678238
166.295288
162.766464
162.318665
132.534042
174.798920
131.347794
152.917130
129.223450
137.405243
139.380356
133.715256
128.210754
173.778473
148.096939
143.777985
164.209869
94.534615
137.222397
136.097519
151.696747
159.968155
154.347855
164.363480
123.264633
130.520477
167.128128
10.273146
139.437943
170.610809
126.773621
138.755859
146.475250
135.830109
152.198532
147.226303
137.475449
137.920090
146.876495
150.144730
122.969383
24.545950
-17.091644
19.809633
-23.497763
2.240793
13.788177
150.269775
145.856995
153.091599
137.802338
94.361168
112.018318
159.080963
125.378181
124.643402
148.945251
145.018051
125.498611
143.427582
136.248322
147.190140
140.816528
172.569214
146.982407
122.996346
159.106918
139.319305
151.962692
155.206848
168.713791
144.672836
-23.816900
-5.411278
-43.785442
-39.494087
-28.272661
-9.101721
-36.520531
-11.263934
2.854305
-71.290146
-10.079911
127.575798
121.957336
33.806915
9.035506
-158.356705
-142.508041
-172.023407
137.471924
-134.609665
138.071121
124.815514
160.079132
143.867355
148.891724
19.285677
-150.651779
145.340988
138.297211
138.692459
142.717545
131.705750
123.054962
168.358948
151.644867
138.646957
164.764206
113.840683
-9.513968
-14.706095
-34.789444
-1.650312
-10.349595
-25.652067
154.141541
-146.700241
149.246796
136.392700
144.083023
154.050323
138.916565
178.833481
-15.919816
-17.418091
7.803031
19.223415
-10.862306
-9.679445
-45.240726
-37.709202
-32.507858
-11.899843
-8.037341
-25.361256
7.536634
26.357744
154.645599
160.452103
152.106735
8.325036
168.541702
158.142197
141.310562
129.248505
129.101730
155.487427
152.513901
165.850235
159.326736
158.313065
140.394623
155.496582
116.835587
120.083542
154.979340
147.351135
115.946907
144.798431
161.665787
136.565063
148.180145
158.516602
151.340378
157.841660
140.826035
152.910355
136.976364
142.309174
177.166748
149.681625
147.914474
144.551514
150.609695
147.095581
149.411545
125.734886
132.375610
126.544960
110.497437
164.699631
147.547379
176.559402
143.916397
145.844162
154.073654
147.473785
92.534515
-26.384823
151.618942
150.583237
106.738388
131.620438
119.996338
152.371201
131.986191
156.116272
153.715729
174.997025
117.788643
140.354691
126.761559
151.454132
165.558868
147.525497
135.057999
149.082260
-163.355652
132.383728
166.182877
-179.965729
151.653229
124.944313
142.759323
156.282425
141.465607
122.435326
140.750214
155.103363
136.290680
131.249893
124.828232
154.076645
156.908844
167.721237
173.369202
139.983490
160.757233
118.903755
125.719841
129.771515
150.956680
148.015427
147.274216
155.119263
152.249023
-2.726347
-36.769276
-10.055218
0.055953
-47.236557
-25.171106
25.658756
146.699295
1.389594
-7.580796
145.097641
161.284088
165.705566
177.476089
141.796143
136.727463
164.459915
176.346817
159.638000
138.194092
-16.363041
-21.917511
21.363686
154.638733
151.481339
149.290329
144.108810
143.550735
151.747818
151.957169
141.680923
167.829361
171.595779
141.941528
148.256119
148.502289
161.743134
169.973618
162.515762
147.619339
142.866577
106.963882
142.115356
87.610779
21.816044
2.296865
150.395050
146.253189
131.848953
152.198944
156.176941
172.161545
9.893283
143.089905
17.135712
150.075577
170.648575
154.996552
143.293655
139.997604
142.154922
135.908310
150.712967
130.023483
145.550705
149.792435
147.326004
124.870239
147.688797
152.745239
135.699432
162.553162
157.437576
123.066933
56.502316
0.532290
-8.805333
-4.580949
149.235779
128.817566
81.413994
113.654045
153.385193
147.624237
116.195976
155.841705
105.701859
129.843857
139.122101
145.385315
143.365005
175.154205
127.454407
151.112579
170.324493
140.511749
130.476776
143.756516
169.584381
151.505356
152.482681
144.793579
153.855637
137.794647
148.639618
166.488205
139.526108
125.887962
99.795631
120.971466
170.850601
151.591629
154.694153
174.770798
144.498962
-18.106380
-17.836756
-24.558170
-13.497193
165.841751
153.644791
-40.294228
18.046926
15.378853
135.209290
154.989548
142.889984
167.709381
141.635040
122.987755
141.339508
119.137329
152.915268
134.866013
74.476036
145.536575
133.377808
154.165131
128.163101
124.656670
141.071976
154.318741
155.147537
141.129837
-5.783673
-28.448708
10.598471
139.524490
142.577759
135.012482
135.297318
142.688660
133.194641
149.165894
167.126190
-172.736923
123.305756
-15.643504
135.412338
-26.565029
10.624230
159.014038
117.702118
149.239502
-16.459064
52.394455
-164.431396
53.447681
-136.771149
4.367805
142.409760
139.236450
170.945999
151.672195
143.335449
-0.907413
140.250351
136.699417
122.074417
158.338440
-134.851944
-146.286346
-149.268417
142.116028
149.228180
155.953842
140.101288
168.057007
134.028351
134.251129
136.960968
139.541916
175.680923
147.726868
139.711288
114.977486
138.837662
147.976974
136.515228
162.205688
155.323029
96.179825
141.217041
131.973022
155.138199
138.808929
135.785217
148.923004
147.807144
142.773621
99.022850
166.587036
112.677917
159.114426
163.347397
129.002014
152.138336
22.885176
59.406078
5.177330
13.179458
1.131077
8.621289
-39.331509
1.370022
-22.585323
-5.742589
-41.387135
22.358814
-25.664450
-1.961143
1.414300
11.202751
-7.850804
13.581639
-33.165703
-1.442658
140.151840
131.866241
133.788559
142.958267
124.396454
148.052933
147.214813
140.484879
130.018814
164.545547
153.186279
131.095673
167.917114
160.768860
149.391388
148.967056
151.812592
15.111937
-72.206772
21.971992
-15.119204
-5.919967
-3.740730
17.075312
-56.319191
18.256283
10.609717
15.927111
29.787464
-16.424665
-45.501793
140.946732
145.386612
150.537231
144.017212
158.132309
167.235672
144.937180
171.330154
124.969521
155.032700
140.087357
153.147598
149.452789
148.437546
149.707520
120.579590
151.344040
137.314056
147.279892
165.685791
145.435974
116.178413
150.602814
162.172424
-167.548004
152.365814
13.809411
-9.739101
-8.285080
148.630768
143.056885
152.307999
165.371948
157.522568
154.380341
156.983795
129.708969
150.549698
-179.329132
139.738861
133.270493
110.175629
155.063141
140.879715
167.559296
141.052063
146.706482
133.628525
119.265587
154.705215
131.744370
147.722183
171.219391
178.820480
159.070847
142.233093
2.029315
20.398132
-178.396347
-146.347702
-142.265076
37.967628
37.832729
58.703671
134.969528
137.051514
67.674187
161.669891
148.350861
147.183334
148.572357
-36.155090
-1.480812
42.714363
8.646973
144.269653
153.539810
156.243500
109.152626
136.787170
150.365921
47.948868
33.213478
51.058254
134.457123
155.477982
141.431305
158.550705
172.943039
178.372238
118.979256
28.928814
-3.115710
62.514076
166.609573
146.211777
159.765823
152.261581
120.004234
154.884277
127.280869
134.344528
145.018509
154.306778
107.222771
160.390778
123.355461
150.280960
141.761444
98.953339
167.550766
157.426422
137.327209
155.827713
154.286331
142.289215
136.844528
155.178848
22.812344
142.394302
-167.633545
25.265760
76.514084
-159.343887
-139.013672
-163.120987
-160.623764
-139.540314
-151.603363
178.122665
-159.714691
19.493849
138.576035
155.509125
148.310883
160.679077
135.268204
-6.294260
-7.521517
-25.215641
4.569519
148.723206
117.480286
-96.544342
-14.483364
-50.564453
-1.776741
-27.983572
-10.609160
23.606314
6.861556
-25.381819
145.931976
148.136490
149.016220
137.196396
-141.501205
-132.736969
1.032303
-161.516800
-178.047852
17.083717
157.185272
-6.005964
2.958698
-109.782310
134.660156
141.776947
21.722210
41.849560
92.712692
115.725052
28.644827
-133.307098
172.370193
-159.150024
-159.487701
106.972160
145.683426
136.114365
124.525230
-14.942351
-27.610249
11.705465
-42.628929
41.702869
9.603920
19.178152
-1.174365
-0.374300
122.515106
-2.337410
10.803979
14.742722
31.048441
-45.907330
21.908066
-22.108793
1.331780
0.463938
1.515041
-45.788776
0.925139
137.256134
147.279694
155.194382
143.694351
131.654373
147.282852
158.746750
149.840103
139.283752
125.650314
138.478821
168.641525
157.775116
138.585876
124.892105
130.388123
142.205658
140.031448
156.399887
162.143433
105.196877
150.057632
123.589340
14.154809
8.374188
29.483711
4.070252
4.274114
-19.140942
141.134262
134.211060
152.023224
158.363693
124.943878
161.122894
125.589417
178.741638
145.483902
119.483635
135.746475
153.263275
149.692688
167.549469
140.404221
165.192017
152.095444
145.886703
152.715378
160.548737
153.464676
140.548767
143.582291
72.406837
162.556442
146.949661
169.272766
126.423584
144.560242
-34.797085
149.270889
114.216103
-164.502197
135.940964
144.463730
134.921356
133.350006
-5.408272
24.681971
-37.362038
31.027287
5.503847
-37.415501
6.335523
121.437698
149.068161
23.251301
-3.630168
160.889999
154.648407
153.624115
144.852188
125.487770
152.457672
139.990616
163.370361
139.934265
134.698547
146.210388
141.582947
153.065796
140.645126
165.511810
144.457321
143.818420
148.769730
153.968246
-141.575851
157.762939
-153.204117
-161.484726
129.414871
-179.051056
-151.195709
35.463795
28.621502
17.333490
17.429316
36.105839
-164.806549
177.405640
152.451126
143.572922
147.389679
166.513779
164.785034
153.206924
141.035568
172.244049
153.320068
155.466644
147.989975
170.466171
128.994568
102.721153
110.469902
142.090866
128.896698
148.277649
132.568558
141.865509
150.613449
136.980713
129.718216
161.456680
155.652237
149.301392
155.643127
135.595917
-175.029327
148.348297
130.990616
140.620804
130.569168
163.800720
127.834801
152.110703
109.822563
136.692291
148.419693
177.665848
147.371277
140.079163
149.573303
163.063004
143.957855
148.558517
152.018341
141.225418
136.031982
120.408630
137.753464
144.805283
123.759865
132.487869
109.720016
145.006287
140.414993
127.597244
141.813995
125.973106
146.682404
166.341583
147.236359
130.846893
132.520340
111.207619
142.167465
140.893280
138.611633
158.346268
132.001617
153.957077
120.222931
134.317856
126.449249
149.596329
158.065872
-36.867012
-3.998117
-34.770775
-28.655996
14.451843
-24.217464
20.042980
171.458130
123.107025
142.612076
147.585770
141.614044
142.489838
139.151505
129.014694
116.556160
135.882919
153.605438
149.201141
152.228119
162.629242
151.548782
149.207550
162.175049
2.407697
-3.810742
21.218319
-35.192162
-38.653790
-40.123974
114.729576
134.832321
158.006531
140.533127
143.658569
121.103920
171.767761
126.987770
143.867599
161.401199
169.960037
143.766998
140.867447
133.790573
161.169495
158.005020
154.661758
-161.106293
155.000671
162.346771
139.260010
130.756866
159.401749
130.001465
153.942535
94.623878
108.512497
146.194427
124.081993
146.759460
135.843048
-47.260887
-43.704453
-24.725077
8.302197
0.198810
0.939411
-38.840565
-49.317394
-33.285072
149.748657
77.853485
142.746704
121.539055
18.410576
123.429504
174.295059
147.437027
127.087273
163.526413
140.092972
143.868912
163.766479
145.535980
150.212708
-166.586655
171.636429
137.471954
113.527916
147.246490
137.843475
97.881500
-175.526169
167.214600
29.403946
-123.662056
-148.454132
167.739380
76.787071
20.709412
-162.817398
-124.031349
-147.608475
-169.572708
-172.815720
10.912534
-166.323029
148.965057
141.923080
141.425613
150.348557
151.245239
145.068146
141.600540
146.894669
141.193314
154.837204
36.993107
-33.923534
59.136169
123.920883
136.835236
160.538284
151.974823
155.194016
146.472397
132.688553
166.765182
132.378143
135.196564
-178.879166
141.131180
160.939484
16.823082
-37.909348
-110.304756
132.593246
136.818054
138.852844
150.582718
22.088367
165.517578
157.181946
13.938446
138.346848
144.048721
152.302673
147.028671
157.217163
141.081192
138.836914
145.174850
169.143616
165.722839
125.404099
139.994904
155.118256
125.788513
146.694031
150.483704
154.331253
120.982475
118.661919
143.711288
127.905937
127.071999
-175.223892
152.136658
125.208725
148.770050
-27.669472
121.174095
144.032700
141.390182
160.861435
169.254898
158.715042
139.011505
131.085587
140.367477
143.714386
147.833862
147.242218
168.223022
145.998779
149.618088
142.283646
145.743546
125.065605
132.158554
138.160233
125.121712
-1.640202
17.580921
6.693953
123.621582
132.584641
131.720444
136.814804
137.125275
156.522919
148.668015
148.566757
150.949036
142.799911
112.888611
144.219574
145.672241
158.842987
145.698425
151.115662
111.213844
144.555267
150.352997
146.102814
144.970856
141.129181
123.100082
170.056229
158.313995
149.139877
137.737091
148.832794
162.326172
123.686554
150.461685
121.014473
-173.331955
121.709808
154.546234
141.533096
150.296097
142.628906
140.072617
139.221237
145.757553
152.131638
142.804550
128.932190
164.919006
150.501511
132.373398
-0.822581
11.898005
4.585565
-19.169304
146.556702
147.856567
152.158234
130.579269
161.269028
142.865921
164.674072
156.723770
138.685760
159.975250
137.540192
143.965775
128.839813
134.640045
12.627137
41.197605
-10.857392
-15.268754
-33.207306
-19.514917
-50.212509
-1.886163
-39.607525
11.579610
-95.278023
-45.199299
16.604300
161.542557
147.034164
146.059814
135.149750
157.314606
141.914108
153.867905
127.328598
140.066467
162.091995
175.767731
157.043060
129.854263
157.173325
152.436707
140.087219
141.415527
144.508759
154.701523
115.048271
135.069565
142.927872
152.428772
118.689789
139.518387
127.820564
-44.260181
8.061339
5.145137
137.836655
156.519104
142.617508
143.066620
163.184708
126.129623
133.985168
73.846565
41.902565
13.837440
77.013023
-171.945328
168.824890
-146.604218
38.921291
-147.753601
151.546417
120.814690
160.063416
153.941330
169.366531
149.041229
158.254990
118.193123
95.442352
160.001633
141.493637
143.446060
131.043182
115.091331
18.702549
4.220347
-25.048265
-8.928058
3.816544
-14.690737
156.788849
162.753174
163.519577
162.233017
105.719185
138.983658
140.396332
153.441589
150.825562
157.985748
149.053696
116.288788
148.720078
129.028152
151.230255
149.033478
153.244385
149.307648
141.882996
147.279297
144.563599
123.364769
156.458160
-42.602863
34.338192
-168.316330
-151.017014
-175.593109
17.053492
40.982758
165.220856
162.608292
164.458389
153.948944
163.004074
150.069427
13.736856
3.752907
-10.976282
13.478055
4.384275
-6.054596
-3.621582
0.819005
19.133879
8.142155
12.492565
-39.749054
7.264201
-10.607529
-29.708603
-7.762151
151.138550
-44.561966
36.821018
-5.356501
-22.247364
2.636633
125.795082
110.385429
140.838989
155.578125
132.182632
133.928314
133.360123
154.721695
160.495941
163.332001
148.462784
155.607071
140.083191
125.178642
149.792267
152.129761
140.630615
138.894730
24.253206
-22.572969
88.935196
-50.198196
5.657106
-28.638927
-9.457811
10.474801
-3.584302
-6.772625
3.647333
161.668655
144.714600
141.315491
154.149017
6.250530
-9.705916
-100.625175
138.192337
168.892746
135.434402
142.735428
166.612015
145.882690
135.271286
154.265839
138.135818
108.347954
144.959686
162.786102
142.667419
145.866257
135.392120
161.235809
162.599777
146.127258
103.927101
172.217392
135.087372
142.083923
148.026398
137.687561
166.297607
151.281235
165.228912
140.437271
111.964661
168.718063
144.347565
145.869308
144.203857
138.015381
149.301529
138.714325
163.786652
162.952423
150.549576
146.982361
139.830276
113.762657
143.649963
147.446198
152.660416
142.894974
150.243454
-11.430182
106.179558
150.126801
179.739044
119.266930
124.690285
140.098572
155.281387
155.502502
158.359360
138.458923
110.689575
-3.732188
-3.781029
-12.939881
3.417530
32.763626
-17.258749
-36.688869
-18.376202
17.689196
21.101706
-12.740430
32.727333
27.550140
47.290993
-2.743096
-45.533279
-45.297237
-36.993114
24.775040
-3.645132
-41.638195
-29.434923
-24.679893
133.032166
126.451271
152.217407
150.902313
145.426712
136.744659
-179.745880
159.146683
144.598724
161.299820
138.612183
138.434067
147.605453
-48.146282
169.974152
126.477104
148.635681
158.085663
136.191269
139.120438
151.850174
128.543213
141.853912
117.015030
132.094406
153.495117
-22.307867
-40.475372
-12.496543
-19.053385
-0.699975
141.781525
152.503326
136.838272
170.022369
151.712662
139.857681
2.335735
141.469666
-44.223248
165.108261
124.855499
124.996391
112.990898
-35.251270
148.728897
149.984482
148.376923
134.639786
139.241333
164.381393
175.977600
149.687515
133.074203
131.322479
159.404419
146.668335
129.627487
145.401382
129.498550
148.280701
145.913452
148.424942
173.225204
171.047256
162.154648
154.186295
111.001778
142.472214
139.081711
148.581146
166.344711
153.803329
144.955612
166.935135
167.202332
150.438766
156.548248
19.627197
15.497907
-31.724697
-22.180393
-6.360449
-38.467522
12.952381
9.625798
-42.898811
-16.466499
-35.057533
-20.909370
-33.599709
-23.740154
-28.716959
123.675949
-30.699625
10.141638
-8.035974
143.868500
129.812714
147.633163
152.746918
152.235489
134.703171
158.493118
156.818146
-7.484694
-4.405133
-41.016926
-26.741018
7.282948
17.731585
-30.562656
-43.793999
-13.683846
4.079719
-25.538225
102.604111
-176.492050
148.847031
164.656174
156.807480
13.594357
-31.295437
136.131546
105.696632
158.578018
130.372757
133.046799
125.919693
165.635376
146.020233
162.299744
152.815796
162.420258
143.100266
133.795609
152.444107
160.171234
136.608566
-5.134997
-40.846340
11.368653
27.701454
7.671456
-37.581581
-35.568642
15.851470
93.891106
144.977982
142.149353
134.333359
141.551239
148.541061
154.883179
138.240097
174.355835
140.012268
153.563980
146.921341
-25.427607
-42.484051
12.250247
34.826263
6.015911
-30.574480
174.047729
115.648003
155.393723
-138.799164
35.447521
-141.590057
-145.155960
-138.515320
-158.777237
-162.807770
-162.435516
71.070503
136.301117
128.881653
144.195343
149.754166
144.434341
139.785706
119.951942
140.576126
143.768158
144.539337
140.067505
147.825485
150.108932
139.766174
132.268951
121.568687
112.504326
137.401947
139.258972
23.003187
144.852768
168.104477
142.750931
149.791306
138.918228
122.566742
168.179672
131.706894
150.451813
125.955933
136.805618
173.441727
137.608215
141.076218
148.289734
150.022003
153.395874
2.534354
-43.620865
-9.821829
-19.103525
-20.862040
28.845762
22.524559
-31.872021
4.104080
-11.375443
4.109707
166.354233
143.819794
126.503731
135.628525
142.899673
142.789795
146.347092
150.548309
158.656311
144.227264
121.245300
136.304504
-32.052174
143.398102
143.323242
145.963165
155.830765
148.718857
146.840637
159.702713
142.507797
132.758484
179.868774
146.798645
123.480362
-1.355663
138.153976
146.018021
111.219460
147.907928
149.096634
129.986969
137.295563
140.060379
9.639941
44.919476
146.820831
125.618904
159.165436
156.648849
139.122696
149.274109
143.170532
137.199142
113.869858
143.985489
134.542297
142.246078
152.018997
128.858231
130.635834
136.912109
167.592484
124.142380
148.914459
164.444458
153.767441
165.547455
164.449188
128.312103
-33.046726
-12.183887
-38.495594
141.884323
154.515121
133.242722
167.955780
139.241898
173.916000
148.794464
132.744507
156.515259
176.530045
150.627731
102.434341
-37.012085
-11.360317
-56.079643
16.525972
-33.256512
-176.499481
168.097458
144.940903
145.722351
178.617737
137.423706
-178.445679
161.934509
131.020432
149.400574
161.386673
150.124344
143.764801
147.928741
-177.557419
116.374832
125.209671
-37.240711
-31.124477
163.625504
166.554153
132.543655
0.489390
160.867966
-22.659157
9.282517
19.968824
-19.306749
8.216926
-168.638107
137.133987
135.626938
160.776932
146.371445
152.350647
153.490952
151.362885
144.100052
145.759506
168.091370
-8.687945
-17.401302
-37.603279
144.760284
139.729797
145.842834
159.415558
124.378555
139.774109
134.528778
147.195053
118.332909
141.686691
145.659882
167.339661
173.263687
154.000961
150.589508
131.319046
139.124344
138.774582
168.640549
151.574081
134.323776
149.693634
139.125198
117.315323
151.687683
142.143784
130.784790
152.686829
131.175034
152.837067
162.721817
126.630089
147.360718
-42.740711
163.595978
151.946976
137.568359
154.363922
137.597382
134.522446
139.544373
147.874985
129.138107
155.615524
153.713226
147.487900
117.881516
142.920334
95.349190
158.349533
141.823959
137.698593
137.367142
139.546005
139.990845
29.119017
-153.301193
-156.241287
37.223011
25.703188
-146.823761
-144.329346
154.189087
-137.724472
-172.166061
44.187534
44.425781
165.705627
150.159210
169.074493
144.838364
3.519642
8.625072
7.146495
134.193680
167.450974
163.382050
136.221802
163.025894
172.154587
151.800735
16.465754
7.824032
53.535568
2.677884
143.960220
156.749039
143.599396
123.366135
138.111420
139.027954
152.945160
162.117767
150.960587
170.832336
151.894333
143.593170
117.931381
158.026688
118.637909
143.646439
141.887939
-20.052225
19.047066
-33.466675
82.657234
145.687775
154.531677
170.288635
154.369675
147.120575
18.157869
136.810272
160.386581
143.060318
147.029999
122.751678
141.066055
164.683685
143.500641
-158.042130
156.632446
124.842888
141.693497
-165.781097
-145.599060
70.100891
43.802143
-157.808899
-170.449677
41.482544
23.001509
139.973343
166.313553
-12.564418
141.614471
158.098236
175.604202
-28.982809
144.019958
134.494247
154.093552
155.499512
160.819809
134.466415
149.186676
121.079781
146.690063
173.243057
145.283768
158.395264
145.435150
165.211105
117.470734
178.756821
93.177391
169.499832
142.050690
134.978073
129.412842
136.527847
-28.846859
3.767591
21.286634
-19.791315
8.282734
-25.252035
128.087845
132.988968
150.158997
-40.314098
-1.957248
-1.320417
16.433649
-7.322978
158.082016
148.238464
164.044067
-179.067490
150.004807
152.786453
139.341904
148.277390
145.672318
170.792648
129.426620
127.155304
148.613159
149.204803
144.110748
163.213593
146.762939
157.617050
122.816948
-176.114243
101.546135
120.890778
142.253159
167.640182
131.761993
146.964188
161.758331
131.340881
150.039215
138.272461
138.714554
139.701370
144.632019
133.214905
149.282410
176.373596
145.977020
144.197098
137.957764
141.234940
138.624420
-8.614521
12.653574
-37.257008
-20.360424
23.097534
23.804068
163.380554
123.759880
146.095184
145.603348
135.527634
148.483795
130.309509
143.349274
56.758301
121.054306
146.499283
130.057724
158.951996
145.826050
159.872650
127.494873
68.752571
129.912476
143.056229
150.063568
148.067886
148.435394
149.291016
151.751190
163.104218
123.111847
127.153145
158.414932
136.915100
130.880310
142.958908
109.822617
128.375641
133.252289
139.816864
151.176895
-159.027847
132.876297
154.796646
131.347366
155.970718
132.010681
149.969604
162.006134
117.078934
143.236084
159.334412
125.514801
143.211334
117.901489
133.176483
160.892242
171.573242
136.734116
-20.042414
-6.172379
9.810230
12.536301
-20.751217
-46.264931
-14.768854
21.242491
4.914820
146.500961
147.202896
162.710968
148.707962
151.350876
165.504944
149.520233
133.163361
157.598129
145.779770
134.862076
170.764832
117.489639
160.919891
112.264519
153.264694
132.892624
145.813263
159.222580
139.818954
159.453110
139.959290
139.976593
148.078033
128.478409
137.140106
-114.721024
117.644890
-162.079330
147.245117
-143.721329
158.341446
10.754402
58.145855
158.947556
29.349823
-162.841324
-148.474350
-148.555298
148.354294
-160.068726
125.131393
124.736786
170.749435
144.485001
120.849098
177.359863
144.421951
142.826950
133.565277
166.233170
-12.930849
-40.189308
-44.946457
145.937866
129.888153
124.686081
147.380615
145.309830
148.299896
156.364990
134.038925
161.584808
166.695465
142.851532
163.143478
150.517380
157.393692
174.482086
113.979500
136.235672
140.685577
113.862732
133.562134
146.504486
142.751572
162.128265
127.251953
151.136902
159.639755
137.893951
150.463379
134.952530
133.672333
151.115936
154.509445
145.584274
137.636017
-5.927677
44.967533
-6.654874
-42.100376
-1.989971
104.445724
168.801910
146.390671
145.186325
154.906204
31.109615
149.810791
141.501923
146.378021
152.574173
142.061417
137.003281
153.039795
148.295486
137.542343
147.257828
151.421249
156.627350
152.751572
55.574444
19.724438
-52.290535
-37.717453
-7.077453
19.441168
-12.479170
-25.463829
-12.368834
-35.481678
-7.145973
16.560694
148.446579
130.788513
97.147415
160.601837
148.406937
149.984314
162.881989
137.017548
118.484543
156.662659
-96.035843
-10.015100
-67.303154
-0.637351
31.531557
131.511383
130.273209
166.224625
133.637375
141.559555
5.804815
28.268911
139.651459
151.765854
160.945068
153.849518
131.537506
125.666237
120.218483
123.996613
132.138214
172.049591
-45.758785
-33.965340
11.781776
-36.157906
-48.116692
-12.538220
7.005579
24.744150
129.537567
109.826851
145.306961
-9.896482
12.722578
-24.979622
116.662346
143.151443
151.807724
128.828156
142.604156
155.959305
160.925140
150.705414
133.138550
125.154930
125.669296
133.752838
164.645523
134.959610
139.824051
143.105988
137.412872
129.305222
128.530762
158.815460
163.446701
-164.981628
43.284691
-8.170679
135.663315
133.394501
147.138397
160.550247
152.790283
160.985596
123.161636
139.605789
140.475525
153.446732
131.987930
145.569717
132.680099
156.478638
134.739868
-148.995972
-29.537958
-0.184517
-45.469070
119.616112
139.890381
125.764290
-8.110700
-45.725258
14.408413
-17.871986
-8.729897
132.749695
149.642349
166.061615
111.969070
148.502914
167.981812
144.154739
148.495285
134.413300
145.679184
175.107346
135.067581
117.255173
146.781876
144.587311
144.255753
144.820770
119.426041
151.560349
152.245377
134.548538
144.816895
138.801437
176.077377
138.517273
150.338989
148.320160
143.642319
126.800499
174.677261
143.903473
146.913803
147.162384
153.073196
146.981995
147.006378
131.266632
145.132584
148.130157
138.878616
120.076645
163.455490
147.010559
161.696640
137.834747
137.659790
112.314651
142.680847
179.302536
169.012177
128.908127
141.165543
153.305847
132.279663
140.413681
150.757187
158.315430
132.881912
124.787849
110.194496
14.175115
-17.687880
52.902256
14.490585
19.185396
126.797951
148.219070
147.097626
139.399246
137.572205
150.262466
155.437988
139.399368
139.303619
128.087418
-37.979137
179.486023
145.406021
-19.697716
-6.673531
132.129318
154.057388
-15.300817
-36.827766
0.261696
164.871506
132.551651
145.620255
70.146431
161.787277
154.838440
143.136093
145.263031
139.296677
145.630707
144.084015
146.481232
163.954575
-47.493317
-14.807067
12.724097
152.757507
130.166199
19.694088
12.647742
2.473697
163.518311
137.009750
136.222458
136.022583
118.037003
152.807739
154.378189
141.773468
139.356308
129.713379
143.901443
161.740585
154.026794
145.072617
126.590935
122.879318
148.789490
134.269958
162.282700
130.375229
149.956009
108.348061
116.830315
175.905136
154.978088
131.441284
159.657059
148.519867
156.913879
149.281815
162.321350
142.527557
158.325531
151.655502
146.163986
146.763123
152.908890
155.504852
159.431992
165.526840
159.770966
141.049484
152.790436
163.577850
151.320267
110.273422
164.024002
149.931091
133.844482
148.341568
16.441771
-55.438354
-16.266087
-9.404499
-33.693317
4.435265
142.902679
166.902588
146.093170
171.824539
146.354858
170.548706
176.564285
163.921875
137.566101
140.013214
163.052612
140.944763
167.211853
153.450729
142.251755
122.694397
158.586914
133.940216
166.022247
173.285980
110.236084
135.850510
143.528214
150.048218
134.660812
128.475891
143.983826
145.265045
152.362640
154.052612
133.949570
145.464996
158.305893
146.796097
131.290878
157.232147
149.750031
159.556229
115.724884
136.277725
145.282135
151.562180
149.643265
147.740417
155.206039
135.691269
135.299225
107.488228
116.653259
126.646263
142.919510
120.826752
161.088043
133.116196
157.305435
140.007370
102.097000
-38.728317
7.834587
-46.914532
20.351686
-25.604551
15.304569
-8.696939
-17.557705
5.096930
-22.166342
-30.945017
6.865185
-22.879950
21.538101
0.559881
-19.125584
82.261566
-36.726746
-33.511356
-28.524649
131.458328
114.349915
132.523209
142.507462
149.976669
136.577866
125.704376
143.319717
130.038116
156.606155
144.180511
142.509735
151.184875
150.445312
163.232864
150.140091
167.916092
148.719528
126.236176
125.883003
133.079956
132.265518
138.072296
171.830139
127.078720
154.748657
163.208878
2.894282
-0.677820
2.916046
-31.570599
5.460343
18.995796
-41.621967
13.786830
16.835114
-36.512577
-42.330677
-25.210768
24.561327
-94.615135
157.668686
142.487411
161.546906
149.566513
151.798294
148.666733
172.415527
140.343292
164.210892
147.689423
142.571838
140.493576
126.781487
158.355789
161.894913
159.922592
124.297035
135.673370
125.118706
140.596970
157.836975
112.145210
144.044891
-23.972624
-41.989765
173.880722
161.647812
159.383636
148.886002
136.498123
-179.257156
143.295517
157.617126
154.651718
141.629990
160.671982
138.797256
15.615464
65.509377
33.139881
133.782318
150.492355
-179.354706
140.116714
129.542938
134.641830
143.184540
147.934113
125.001785
152.135193
157.511536
127.323349
-15.706325
-36.985096
116.301193
129.301544
145.235611
158.413254
149.449478
136.396271
105.874939
134.929733
135.517090
125.513451
117.673691
143.804474
125.875122
139.562042
114.464577
127.113159
139.773804
130.712906
137.751541
127.506882
165.643921
161.752472
144.266617
164.895996
151.701752
108.026466
145.258865
150.291931
140.116684
163.507996
145.396317
151.174316
179.705246
149.082428
137.961227
142.182632
138.160751
145.174759
155.294968
156.826080
-44.506443
-45.535141
8.262630
-21.327406
10.537077
12.177315
16.825832
-49.912254
3.299306
-1.229556
-34.269608
13.835569
-43.149685
3.647602
139.171707
179.056015
-44.183243
31.145712
-24.159672
-9.153561
17.330065
-1.414300
-28.892525
19.982819
-9.550325
-37.325523
-32.281788
166.711380
-24.950357
10.484959
-52.024082
138.487946
134.548141
160.885239
169.261780
142.361816
135.910156
104.180687
124.332466
128.790207
134.581436
129.896042
144.743973
166.130844
123.418152
108.289566
154.039307
146.661697
156.948700
139.399109
115.020775
142.340866
150.615738
128.001480
156.109924
140.734589
-158.210419
159.326965
41.738480
32.123653
-164.450806
64.318413
-150.310059
161.381729
-150.587982
-149.132309
-146.947159
-152.339828
-157.605301
-142.392334
47.705936
10.770095
29.895456
39.865898
10.930216
-151.404816
-150.527786
-165.508560
-141.975311
66.481873
123.476097
121.067993
149.738754
161.043488
137.372742
152.185684
134.058792
133.090637
-24.777786
9.553330
35.100700
147.044785
179.082077
142.721405
150.585480
140.312668
123.644600
-24.065191
-12.234544
-37.908421
-32.996086
-10.888388
6.952966
-33.806583
-12.640160
-39.558044
-4.537989
6.595942
15.005042
-32.515976
-40.663502
-17.381216
141.410294
165.365402
146.239990
145.034271
151.789642
12.384560
-4.704445
147.163635
144.497147
162.821716
128.406158
163.626892
139.076279
114.794968
139.834671
148.643234
157.966278
136.754868
123.143402
154.972824
155.118011
129.768539
32.715939
-1.074290
-4.489037
23.428038
33.615532
4.553028
6.790094
-6.942209
-12.225403
-6.878458
-42.246407
9.633208
-42.914444
27.714882
110.754768
-174.115463
163.408646
147.743820
136.920975
125.812309
166.558914
158.306824
156.874634
132.311981
133.448914
130.657379
121.175827
150.016037
147.442322
123.506386
150.734985
143.426025
149.405029
144.717224
154.794418
107.650620
164.128174
133.865952
167.453369
169.106979
145.505310
149.362961
137.906067
136.364792
121.664284
124.114410
148.583221
154.009491
169.486526
148.005219
13.082934
-40.568707
6.525551
12.625044
-0.712169
-46.912998
-45.791203
158.413422
140.539963
136.979813
129.091248
116.456001
134.151459
166.283264
-4.752873
18.447306
-12.066875
-38.059143
157.556091
159.463455
152.477188
143.874588
158.313873
-178.811539
142.360886
155.556396
151.482056
107.870781
157.125275
169.457809
139.111923
134.948959
123.207619
115.542877
152.734833
152.347168
139.651810
152.819580
158.740082
144.073975
137.396790
130.664581
159.256271
127.920692
158.442062
129.657471
149.750061
107.890617
141.941635
-170.940048
154.397522
143.225998
141.023590
128.630569
142.835175
129.081039
142.466415
4.310844
167.225540
139.851044
153.143799
-28.735355
-42.773670
1.263000
-29.049788
21.091877
-12.227451
-35.328259
153.559479
144.014587
127.677650
149.850922
132.664383
176.424210
121.654953
148.592163
87.389595
141.846786
152.387634
147.234009
151.676834
139.748047
152.723755
170.009674
150.664230
142.775543
132.965683
147.810822
149.858078
-29.655205
8.932876
12.721663
15.466922
22.899389
14.141997
-43.931969
9.980183
-1.698581
-2.749867
6.812212
6.649597
-1.328838
140.168106
175.526169
141.744278
13.647578
1.591393
165.357498
161.345764
127.408142
169.262375
127.041801
167.855652
147.916397
131.197845
18.419073
-9.506113
10.667027
-36.491077
139.065247
150.184341
158.865738
132.883377
124.573685
172.580643
92.245399
-40.606659
-21.323275
-5.262874
-5.014970
22.455591
143.484009
167.486877
150.127472
153.904434
154.224991
126.532639
176.067352
149.756577
15.489430
-1.726237
114.406265
-177.878906
153.799637
144.630219
143.755615
149.215637
133.636139
150.956741
157.660233
-22.987722
149.009018
128.107254
139.890579
154.221771
136.388947
138.435028
-41.929947
18.659218
-10.693397
-27.374865
4.458565
15.049864
-4.044720
-1.049411
-47.547424
-15.777258
-46.716949
-25.167871
10.165659
-45.080574
-26.926563
-59.135952
6.258147
-39.529549
-35.392612
10.363652
6.310095
28.378357
-31.147263
8.382603
4.969446
131.537476
145.642166
156.497757
167.023056
149.711090
140.350647
127.791451
108.456947
136.321411
170.503326
162.432953
165.831589
140.425217
161.223755
136.573181
146.077606
135.304138
114.781654
106.449898
151.269821
106.467216
129.249023
155.819412
136.853790
151.990616
146.705582
164.696930
178.525665
149.391129
126.287018
140.100723
150.075790
144.895721
122.510170
176.445694
152.176743
154.112915
170.194046
139.704224
111.442070
142.607697
144.086685
133.867081
162.374359
-41.778164
129.026749
-52.297905
24.823280
-1.641752
5.075164
144.871368
157.245377
152.789078
126.959305
141.061646
156.976501
140.872650
160.659912
-0.430238
2.714979
-42.107769
-39.135494
9.183074
-50.130856
-3.252030
-14.067571
17.678864
17.562756
138.593277
138.180969
140.080948
122.047279
128.537109
147.485626
133.937454
147.690628
105.494576
-178.655777
157.118927
146.962021
112.235512
154.946228
145.832703
159.104187
140.471146
137.634949
166.520432
160.892609
146.142731
153.482803
134.871017
151.603180
136.947098
146.501541
136.200363
137.733124
144.457291
147.575684
145.917603
114.046562
140.776733
127.600945
116.778008
165.538910
134.425232
-0.513962
-18.491405
-29.317701
-24.621153
5.504417
4.260574
6.500652
2.567579
17.011295
146.389359
173.170609
158.466995
158.907837
122.166054
146.125092
159.505829
117.864182
140.862473
163.029633
121.621223
-10.192829
-160.750748
159.641022
2.664401
-26.733990
-37.414917
-40.757664
5.348080
2.875486
150.111557
12.796428
112.964645
134.279083
171.796646
-36.639351
-23.702431
-19.413198
-26.749207
-20.727137
149.966843
151.439041
137.360199
121.082733
147.182999
144.152344
4.508934
4.046995
134.561050
-16.190088
5.074778
-2.123846
-49.000828
38.851688
-34.635029
-49.206696
-5.935278
-1.179354
-80.056152
-1.885540
24.410219
-9.165232
-35.172977
-6.761931
-14.338803
-25.554571
-9.166218
-32.015839
18.204025
-59.657383
-9.524582
125.303749
160.957382
162.874191
170.762970
14.736279
-0.304546
132.261719
162.340347
150.115128
156.207474
157.386322
151.936417
160.254761
141.869171
165.403961
160.984421
-11.291630
144.029404
-8.581512
2.436947
29.784275
-42.257607
-39.516022
20.360718
-0.074019
-18.878378
-35.841030
2.380966
-39.683220
-27.520073
153.028320
132.917725
151.439896
147.196030
138.981583
169.940598
140.515594
141.279388
151.959793
139.599503
144.082779
160.013763
137.094772
150.147659
152.915588
165.377792
112.049301
139.681610
114.008644
146.207153
176.153244
154.461182
113.595856
141.104340
138.852371
92.247726
150.947495
146.913483
135.521011
-41.703667
24.886095
-24.520693
-15.888823
-10.126343
-20.291426
9.566860
-10.587324
-1.579295
16.408304
1.471134
-45.146374
28.947309
170.613815
142.921829
148.621063
128.537476
150.434280
158.118378
135.311035
-3.976261
137.744476
142.996307
143.265198
131.990341
145.061035
153.048248
146.142349
163.955505
132.122513
152.275620
139.841797
136.794678
143.310333
-12.093181
11.546933
-46.012619
163.716095
124.577560
21.941843
-11.021658
-10.769930
-25.696020
1.678297
5.336158
-11.464272
-41.444801
163.003967
123.892906
142.851517
135.150757
141.577728
161.676910
147.641037
155.369598
129.749954
161.223267
108.547256
101.100410
156.660522
116.400024
152.413101
150.193802
157.855576
18.277225
-35.195911
29.648664
23.937870
161.520981
151.026779
-4.298878
174.783646
157.677780
-21.724314
-30.795269
-30.122410
-53.988316
-15.951036
174.069702
137.761078
147.219788
135.010330
142.216095
-4.171759
-12.100709
-22.200611
125.513039
122.789200
149.945328
115.168076
149.583786
160.980026
145.803253
139.060837
151.872620
133.625153
160.516281
151.954132
-170.945831
157.789200
136.565887
146.791214
149.519501
179.861526
23.612768
15.095041
147.392548
132.376328
168.759644
123.780449
142.228546
170.715881
131.651138
147.151062
156.966095
144.266510
145.064377
121.911194
-40.006527
150.385834
115.371071
127.734406
150.837143
127.241829
144.290222
165.202118
144.903046
137.842819
140.357620
137.157440
138.305176
147.782059
130.045471
130.314560
144.540359
173.275192
165.432388
153.962601
149.592667
141.690125
143.663437
134.441467
135.757645
140.463409
141.945221
148.753296
159.745026
169.158493
175.031845
125.230965
152.718536
135.607071
166.625549
154.612579
152.547440
141.104248
108.051308
149.081604
153.233612
118.359863
-175.808273
137.096512
126.753609
140.185455
155.692276
119.414497
146.039307
125.124687
160.397186
136.407867
147.623993
137.336288
155.131165
113.534126
4.516442
4.065534
140.801910
163.029709
154.170273
-49.680859
-44.101807
0.457140
-36.910213
164.346069
138.818588
135.575714
146.898254
143.804703
161.932877
136.667526
156.832932
137.339508
150.027481
145.127853
29.485477
-44.367718
73.099869
140.101929
130.600357
173.714737
145.534485
144.665863
150.406311
128.063156
104.408554
153.580994
132.590027
153.637497
164.999817
157.312210
163.259277
139.139618
136.834045
155.327286
153.493118
152.070862
-14.789310
4.369822
-37.323940
-14.094465
169.209045
172.641266
147.876114
108.259789
169.370483
151.483627
135.722839
143.589508
142.751801
3.308964
-32.903183
19.727331
-13.052606
-18.555067
-34.644833
139.162766
158.426468
155.339874
152.328583
149.487442
141.714157
134.358536
150.694107
134.836411
1.844299
-14.848436
-23.317324
2.448166
-7.586721
-44.451286
33.345379
-14.441946
-36.113605
-33.277111
-28.695450
-27.831417
-34.089729
11.086030
-13.151839
-49.287357
-18.674774
17.383148
149.301620
134.611664
153.337555
126.885017
148.610794
128.045197
155.508621
142.844254
145.738113
151.853668
-6.255014
-1.891758
17.017248
139.614471
136.549103
157.766312
140.000290
16.555866
156.914154
153.214493
137.637619
140.214294
159.835526
145.572800
139.597076
131.349472
134.663742
144.211365
142.795776
152.297501
140.053772
144.823196
149.807114
152.651245
171.147415
139.010757
152.263565
139.900986
156.749084
132.041260
144.093658
130.088791
150.399368
161.578049
147.163788
157.987076
153.461227
144.702408
162.577438
132.065552
147.058807
151.834839
147.101440
115.502373
129.403702
-25.215523
7.741187
155.238098
149.521545
150.610077
130.477814
123.345818
142.844498
158.490112
150.671021
104.776283
119.985985
154.672974
113.042068
125.424942
146.175201
131.946732
129.440536
149.765747
137.418976
141.132904
147.972122
118.382774
145.497314
158.069199
111.606377
156.622345
147.095413
165.934174
-44.248417
-10.313166
-37.959229
3.752802
15.693604
-15.862092
145.798279
137.371902
151.092010
164.734283
133.904205
-42.550346
-37.457436
130.893036
158.956711
151.883224
146.253891
-13.394031
-43.374222
-4.973072
-45.199188
28.529791
133.554886
167.534210
150.693100
119.925934
136.942368
117.492676
-13.523870
154.749023
136.762283
133.012436
152.885422
165.872467
157.494385
135.364822
149.359055
170.414215
141.531708
126.153885
145.240494
155.639465
26.662151
47.794388
-151.412125
138.183304
-170.749863
155.208389
29.219624
76.140312
-162.004654
22.413012
36.920471
-164.262543
140.817123
173.570709
145.781631
20.677492
-8.595371
-2.739026
26.481112
21.718445
-24.235100
-20.292048
-4.322232
-29.482895
14.300500
145.523041
142.374420
137.493439
143.385712
163.083603
151.272659
132.242584
141.862061
139.177185
135.379364
140.476578
158.932480
147.654175
156.256073
136.028107
128.963242
149.245773
170.351837
147.556992
161.841599
169.336304
131.178909
139.067337
122.427185
129.547394
140.990646
149.838333
139.968277
150.890228
96.547241
153.845657
143.834854
136.320297
142.150223
143.740341
166.873199
125.550537
126.765350
165.874573
118.090401
149.165833
134.024948
137.560715
150.519577
161.678772
137.238770
128.129562
-36.598919
46.428951
-47.435181
-52.007347
-45.383030
-5.844490
9.872529
43.889194
148.883438
131.114975
147.153061
138.513046
151.392059
137.869415
155.320267
167.471237
133.024963
146.000336
-153.073730
163.444077
148.506470
137.635727
169.435257
142.560944
122.654877
146.412735
136.756851
134.689819
-36.931423
-6.140215
-27.709394
35.336910
145.651642
159.992935
30.007267
15.789676
-21.103016
172.522934
155.308609
157.332886
132.935089
126.466682
141.373901
160.325546
33.166851
-38.635666
146.995697
141.158020
20.875776
166.949677
144.825851
135.468658
140.454819
153.264481
145.348679
170.890701
146.627655
148.987198
143.154221
129.731674
146.916000
150.352310
131.943512
133.184662
145.603363
145.764862
155.155945
135.600845
139.518387
157.459320
112.511116
125.349060
152.128311
128.000031
159.136566
153.275345
144.481552
140.398010
30.942049
14.263927
-34.006958
127.073097
-172.426865
145.736908
142.285858
136.287613
132.354340
146.670593
158.971939
146.648788
133.436890
131.329361
130.709106
-22.474476
-11.411108
148.981934
163.324753
-32.173988
-178.818161
150.873062
141.511871
154.143936
144.206512
149.763794
132.526886
143.196732
-28.376274
25.238863
144.696503
140.849258
179.435593
-170.213913
123.601334
138.660721
124.901176
148.108063
142.349548
144.448746
162.825485
133.668320
146.988907
136.012207
-47.197880
178.557602
169.399445
163.838150
137.747345
170.084122
148.777893
133.165527
153.012634
130.294098
132.243408
150.225357
138.041687
-174.977478
142.926208
152.836136
131.826172
142.039124
151.407944
154.459747
163.152847
137.054520
135.877563
141.950424
136.184372
131.544479
167.894485
136.385818
139.379074
131.167877
123.910019
127.661613
170.280716
124.533821
143.548172
137.943619
135.247238
153.537369
-1.557083
6.482952
-35.545532
-12.218804
145.547409
142.649948
147.959778
157.652679
152.298340
106.820038
160.423630
147.493286
145.211151
156.656403
145.333939
167.926010
165.778015
163.601059
9.537308
-11.113508
12.875089
-41.938976
-14.068765
22.811764
100.986153
143.231552
125.483711
146.323380
152.661285
110.983871
155.485886
148.930908
145.271240
-178.623703
149.299164
159.245438
158.206146
148.390182
112.536705
150.028900
130.545914
167.854950
169.856461
148.449738
132.660843
150.077194
150.241196
142.205048
113.166954
153.796051
173.106461
139.349594
143.111481
169.299072
128.559509
139.686325
138.544968
151.206711
140.651886
152.488831
149.944305
170.654297
144.083786
134.396729
153.524780
130.379501
147.255020
147.795761
145.165726
140.248856
144.495544
135.670670
140.503738
137.351074
47.417454
-46.128941
-8.446641
-10.239560
15.817237
19.061283
-0.555671
7.472203
-7.765614
-12.052474
146.400177
145.156464
158.282776
141.094788
-33.688263
-2.755769
8.782973
-9.082681
6.720327
-12.248701
168.805267
128.639999
162.999405
131.737289
158.539566
141.392929
135.637421
-46.480637
-36.980881
-0.745198
-35.218250
-16.642822
70.130539
159.560989
172.975952
155.674652
-29.073494
27.431347
-18.834717
0.131221
146.229935
111.765892
137.385803
138.765015
144.425262
153.357925
151.708755
150.150711
155.805923
130.583771
130.812576
129.280121
144.738098
145.988007
128.393402
142.223587
141.038010
130.506378
141.452042
156.235138
155.916977
146.092316
93.965218
156.110184
120.133461
153.564240
49.367962
-174.249420
168.659744
144.762634
131.287079
122.814156
154.207809
138.241379
138.472260
151.783493
138.947510
139.107391
-178.158661
131.645096
138.925751
-35.120720
-45.036331
-23.032375
-2.635148
12.126649
-20.145792
143.095535
176.943985
165.899200
150.653793
135.882767
137.671906
123.469078
134.173157
132.828354
148.024506
151.939240
147.537155
125.588142
141.230713
164.072617
146.849274
146.458954
179.289185
162.105698
145.518234
132.265076
143.643570
139.314056
147.410706
156.313782
151.458023
165.898849
148.055313
156.906860
134.956909
141.053589
110.836571
15.527811
-0.527861
6.299273
-0.342641
-9.287343
39.948883
-2.643824
-77.566574
25.388454
146.724579
133.822739
150.685364
143.464951
164.546951
157.893509
132.295914
145.461060
161.025436
124.417450
149.131744
131.358704
150.046402
134.058197
151.239639
145.383575
145.824615
115.437325
-50.024712
53.048809
-45.779110
-5.132669
84.494408
143.111954
125.914230
145.012100
171.879471
151.686920
149.873734
146.353195
167.691284
155.400009
142.016479
133.090729
134.277298
141.286148
146.170425
163.404007
135.388657
-18.006170
-14.558155
-37.315800
-11.375633
23.757700
14.342415
-2.084783
-124.556305
-10.298830
10.023697
-19.167536
153.001785
155.756195
152.183426
138.703613
149.436981
133.637589
126.145935
128.311661
139.619049
134.883621
150.400085
145.441650
135.482910
142.683975
104.941216
22.760212
-17.374104
-40.843273
-22.105101
7.457773
-11.342099
57.764252
7.722478
-24.556324
133.857605
150.230423
136.614456
137.583588
127.367790
147.508698
148.563721
150.810486
129.313812
144.092346
158.949936
159.835220
121.134872
146.547134
165.275864
141.468430
81.864021
151.479324
155.868973
133.624390
149.660645
152.195847
148.719589
155.996628
144.700027
151.885574
141.307083
118.587158
141.524414
159.100616
145.214081
175.884995
148.477905
139.725372
146.023254
146.480072
157.962509
158.427658
65.628624
-17.459322
8.646973
-2.606543
-67.377861
4.466685
-36.454918
-19.929466
20.498161
18.911829
17.624884
128.517166
5.517468
10.649023
11.103085
24.291115
-18.799482
-34.685524
22.262289
147.095078
156.124588
153.171783
156.900375
145.855560
161.915741
127.388893
153.050995
136.327515
167.743195
148.426697
157.783096
143.387253
148.978424
140.484818
143.173752
-11.478095
-20.648079
-14.846703
8.862530
60.970486
167.437439
129.596207
144.103455
159.266342
135.063400
159.215912
127.189507
167.954453
128.650497
144.567612
-177.495224
149.850388
131.246674
131.697998
137.394226
144.432770
120.580696
139.996704
131.731110
157.341019
140.623947
133.485779
-44.475189
-9.259221
5.913606
9.563799
-6.342235
-12.264723
152.032623
162.188248
24.646807
-4.233274
-15.385985
39.661072
-31.456041
21.044634
161.738617
127.196678
141.180984
135.065979
170.151184
147.637894
145.087311
148.374924
160.790787
174.842529
150.053757
162.541656
179.132706
148.980652
157.938522
135.541824
124.910805
144.427185
148.672760
147.904205
12.442943
148.996094
151.614563
154.775314
131.261169
165.288345
153.018204
151.956085
160.586197
140.356232
108.084557
143.342911
139.994110
58.081898
164.697327
148.552185
153.766357
5.765548
22.931919
3.946749
-34.844723
10.898689
-41.490055
110.820251
151.555191
139.044571
148.070099
176.712570
118.753448
140.649307
131.104691
146.321030
133.905045
124.593323
140.637360
151.424805
149.411331
132.352341
150.850693
154.479752
102.143280
126.685387
140.972351
146.642883
124.107590
143.078430
133.568069
148.680511
122.551590
137.657318
161.456375
159.996490
137.661697
161.016235
153.559631
131.859436
144.935333
-148.653946
-145.901031
-122.921448
-139.069199
152.554398
-140.021423
150.146149
175.019745
157.861084
135.555405
148.201935
152.546112
97.859177
132.254517
145.648376
142.157928
120.427406
141.120560
-157.098480
137.374512
179.191559
173.512405
138.951569
141.881607
143.409210
136.792862
154.945282
128.617462
139.287918
145.845932
135.743790
142.527771
146.674210
120.324127
113.890656
109.872070
172.056381
128.198029
142.746658
138.496582
-36.870941
-44.387749
159.637863
140.428299
136.431839
126.535698
150.533539
151.297623
128.749954
-11.802615
-2.359993
6.683427
-13.848388
-33.491344
-29.563772
-20.742117
1.038163
-31.231575
5.286871
14.607717
152.403030
-19.680626
2.278127
19.329409
126.366158
140.729141
142.829605
165.174332
131.602936
167.850372
143.470947
-3.629412
-7.019984
8.761790
70.021965
-5.599477
-85.483238
148.495956
126.395851
140.340332
128.148499
149.139679
161.620071
176.991440
135.069534
163.559204
145.889938
156.763718
133.664322
-13.797760
6.554156
4.156097
5.497898
139.935074
141.873260
127.329445
159.125336
161.593323
136.866226
132.774887
141.234406
133.619476
140.156265
154.537216
122.306526
148.008636
121.642975
145.471527
157.467270
159.797714
156.618469
164.760849
148.500122
149.522095
7.965383
49.411453
-16.995821
-48.547146
-47.142948
-33.350243
0.074019
-22.764122
13.591321
-6.547661
-46.952885
64.502060
11.284564
18.593470
108.657333
105.109451
126.840157
137.522293
140.995758
149.804214
156.812775
160.445465
143.386673
141.835815
170.138153
153.608719
140.381378
150.886566
150.794891
138.269547
163.333084
140.551788
160.344986
141.871475
130.777802
145.657318
134.685959
9.912921
-43.790890
-5.597237
-34.455109
11.560267
116.483238
164.754318
135.985077
148.644333
113.895309
160.240646
114.648254
118.133240
142.162674
147.337250
150.527725
151.239105
126.332306
120.928413
148.373398
161.582611
53.502239
163.444839
148.458572
109.301750
156.846786
141.161240
152.700012
-18.163425
139.228958
143.643219
32.524178
-170.421692
16.210764
-156.098312
32.324348
151.121918
159.773438
139.871689
160.090225
154.903183
109.407471
150.200607
160.932968
144.230301
139.367401
145.267960
116.730865
151.928085
141.596649
135.666397
159.605850
138.624771
126.781776
150.749893
141.178986
128.979431
164.561371
134.621979
126.822014
170.336700
144.842270
126.995064
172.320404
140.623505
156.302490
168.840485
134.687851
141.886627
125.213478
149.756241
140.873627
168.843552
152.252045
144.191025
141.753845
150.326370
13.524645
-10.522575
4.997751
-35.982883
10.759544
-3.481834
4.015077
166.099945
118.621254
152.635880
144.171936
-4.222157
-4.585436
-51.261959
-43.059982
-28.133608
-32.724567
-8.204347
8.950321
13.666945
-1.060540
10.088065
-1.209660
-26.337830
14.728489
-8.307682
-33.102493
5.927280
-34.020374
-23.946041
144.966202
160.843521
139.823685
163.257706
133.281235
140.533997
132.337097
127.140198
140.133255
144.368469
128.865723
130.716751
104.885460
158.058563
171.737503
133.982101
123.445786
132.510834
152.036743
146.104980
154.807510
158.079910
165.637482
-18.922995
142.296036
117.418144
162.097260
154.759720
127.570145
147.272217
167.045258
-6.583979
5.020593
-2.677738
137.210052
103.606659
113.188438
146.821045
144.164047
153.952316
151.294952
146.647949
128.499130
139.027512
142.785095
145.698715
141.219940
130.139694
153.032578
148.751404
148.354248
131.509171
100.790993
152.960846
169.624329
132.336090
152.306702
138.069061
144.153458
168.033493
138.683319
148.664825
145.372589
151.778427
139.362366
135.491119
119.986176
6.496609
9.810932
-50.541542
-48.780918
149.522583
153.570480
159.864166
170.588531
145.096115
167.745087
144.253448
18.241266
17.780367
6.283691
11.548997
-12.922636
-30.032360
-12.140947
-20.807203
29.492741
134.751053
38.243702
-25.232199
-18.642410
141.240189
141.700989
134.020386
144.226959
152.173813
134.887039
129.322220
145.258575
-38.938686
-8.770216
-11.180228
3.645937
-33.391418
-22.376225
-22.827604
-42.789940
-38.148350
-31.078199
32.400070
-1.015678
145.062347
151.500504
147.836624
-1.867812
-17.650515
-5.496829
-46.539608
-49.171986
-30.283800
3.461927
165.064133
150.395523
144.401291
143.558868
141.813980
113.935165
113.847023
120.904427
156.034363
151.533234
143.813156
0.769994
-41.594864
-20.158421
-22.639904
-7.003815
-23.546417
20.691319
-9.635718
-44.513397
6.730388
-20.957623
154.197006
178.965790
155.677017
149.208923
115.707169
115.342613
129.410522
121.898026
161.649292
149.130035
135.323471
127.172272
166.297134
123.683411
136.481018
164.371765
148.798782
146.667679
138.244263
126.048691
153.917267
129.859818
-178.098328
165.709732
165.698273
148.560623
110.558777
158.045181
145.389526
154.593552
125.928162
156.466782
129.245667
151.468796
-41.231407
-15.906651
4.457950
11.003100
149.268997
124.032433
148.755905
-179.716064
95.136856
136.844742
130.578400
145.289871
157.999863
160.362228
116.512840
146.808594
119.189201
121.729240
152.009079
142.804779
125.608032
-40.572556
127.994858
-45.072533
-22.578646
-8.295644
1.709949
155.446365
4.200205
-20.712677
-38.453426
13.239403
-32.463512
-11.680998
147.104187
151.512421
110.528091
150.834702
137.867249
147.667282
156.975983
144.332047
153.793121
155.968750
145.956436
151.535812
118.881882
113.347076
173.467651
-175.667969
125.636703
150.081207
173.063126
162.104950
141.328568
160.391800
148.947021
150.678177
-176.754410
118.927162
140.653046
148.024216
172.003860
140.980621
137.326950
149.894485
129.826965
171.219650
137.291489
149.314865
158.178650
132.370819
154.646805
161.761673
163.937897
146.951187
142.893356
158.946106
147.503937
176.756882
129.658630
43.195648
6.685774
-15.659947
6.744535
-20.825184
-22.678988
13.268582
-42.008945
1.930669
0.646798
115.188644
149.880432
167.494919
145.099655
173.225388
148.620544
133.208923
163.080627
-177.389542
109.563828
165.593552
-18.442190
149.242020
122.913918
150.839478
144.147751
104.012589
144.347321
144.947037
144.064697
156.628296
151.941696
138.721756
137.319672
151.765457
147.698868
143.605499
138.641418
136.028488
140.332291
160.124649
167.879288
135.364212
141.857422
127.538353
151.046402
173.959030
132.058807
-38.258839
-30.633694
-51.569618
5.337664
-15.573326
-24.994694
-18.284191
126.433075
146.808182
152.840805
136.031052
161.559097
143.345016
129.195175
153.314789
137.662323
132.149887
146.785431
156.745468
139.384857
147.888397
136.576019
152.948334
135.502869
170.636246
158.809387
146.597672
140.124969
158.628998
111.330193
135.330215
129.651962
145.649216
142.860916
128.192474
158.207001
149.223007
155.347748
153.669525
145.779099
148.340805
154.832230
155.564468
141.103149
143.159164
-4.509845
-40.660954
20.375103
136.545776
142.638489
134.319839
150.949310
174.285492
148.135025
136.591614
23.524189
149.741623
145.778748
141.730911
138.748840
137.687424
148.424438
143.497681
132.776794
158.333649
150.158188
124.285927
153.129745
163.191544
164.495148
155.950806
156.590851
154.776093
142.955902
153.094254
149.010849
154.787445
150.063385
109.245872
144.975235
-25.390947
43.478390
8.856542
-21.665344
-40.412868
11.584408
152.351044
109.280724
147.787262
-179.167709
147.811447
176.038773
143.814590
172.459000
146.451019
140.331726
142.938858
153.571991
140.990021
146.088974
135.381454
158.458679
165.945908
143.108292
134.090149
141.263474
165.603607
127.429070
123.640297
148.583633
172.685944
141.179184
150.398087
141.698227
171.126907
125.481590
142.746155
159.608551
141.489105
0.639496
6.828374
131.517822
131.768799
133.915100
129.713623
152.134583
153.221573
86.253334
-46.714939
-29.582214
-1.281458
-2.221230
18.835384
-48.285133
-44.888687
-26.412075
2.958632
169.824234
152.082962
126.338646
107.382828
-50.024185
-10.523940
27.267488
-6.533540
13.127201
-47.000603
-29.465370
-38.609604
-41.141361
-47.819996
21.834837
-8.906201
-2.789445
-19.969612
-39.889153
18.283430
155.941345
158.350357
9.356181
16.437222
17.489370
16.669439
-39.375671
4.406822
22.064188
-29.121586
-173.706146
34.181084
22.422819
152.168686
141.606720
144.807480
160.559250
128.707016
133.077484
-31.969057
-36.420906
3.128564
25.536648
-19.564676
-39.040062
29.729443
-47.497925
-9.640532
-11.468789
56.307911
-99.498642
-24.491373
-52.732655
135.478546
129.670273
139.346786
132.983673
133.936447
154.009399
139.430374
133.947952
134.780060
-42.734497
156.381897
142.078293
-163.624313
148.208054
147.400864
163.374588
142.536011
152.328461
143.566071
133.684647
148.141510
174.975464
127.999229
150.715332
154.077957
131.355850
151.836670
135.702927
-6.106664
145.303482
142.807800
-6.049284
-46.968544
153.639786
149.878693
135.151535
130.607132
15.433590
-41.077564
-2.199981
-22.345497
9.067286
-5.583283
-20.364525
-32.657299
-17.348421
-28.532959
-40.986958
-16.605244
149.041245
165.019363
145.474442
137.463730
147.749969
155.472672
-28.072609
176.580399
146.855530
-24.952955
-22.291801
4.115992
-19.139088
24.159664
-66.520287
-0.609415
12.824214
-38.926453
-41.014870
-17.544863
-0.681849
148.685822
-177.597183
138.409195
154.886963
139.070419
157.644211
154.752411
134.968399
153.626007
134.719925
121.100945
137.446671
135.418472
141.923996
138.992462
155.685287
159.950989
160.120438
147.966858
131.708344
151.806885
148.666779
137.534729
139.721268
143.474670
129.724365
128.899445
128.815613
122.398170
147.739273
15.696155
169.093338
-175.636627
136.351044
166.899811
146.387527
130.568359
132.056625
143.264053
151.685043
123.887436
159.355011
162.104279
153.588348
161.431137
166.844406
143.344101
148.167603
147.683182
72.895912
116.125038
141.079086
159.577682
172.293472
165.444382
16.393476
-19.792879
-43.031563
3.841755
1.503241
-5.486051
105.196693
170.751572
143.672470
160.150253
149.812744
148.831161
139.575851
164.340714
160.439148
149.468689
131.313751
122.865860
98.035103
119.626389
121.796623
133.392471
142.878357
139.287674
133.464981
142.068253
148.797897
165.376175
149.854370
-23.693747
-11.976087
149.446518
126.769455
159.664886
155.505798
126.881805
135.099167
149.540253
163.349503
128.761459
18.829470
-5.697978
-43.391468
174.124252
140.866684
156.154068
116.091858
143.155396
118.639069
124.911064
142.056335
141.321823
152.656174
144.729828
146.977402
146.412384
146.019119
125.590195
149.855133
137.105774
143.864014
178.917526
178.541550
153.265701
130.869553
134.500565
122.826630
144.498627
136.631943
-12.750692
-4.182777
37.609596
-3.315584
-10.854601
-41.044403
-6.762134
155.688492
131.538422
140.798096
130.051086
142.477463
154.967148
142.461380
106.736435
172.952759
148.884613
-36.323151
-12.637412
1.017987
-14.782902
-33.770702
-175.809357
112.892937
152.594620
133.938858
165.465485
127.205956
145.085175
125.743652
30.323071
15.202190
-38.284184
-12.786726
-41.075695
-30.857618
-6.239416
17.156075
-33.661671
-51.314362
5.587389
-36.646500
-6.949184
-13.849386
-31.922070
-22.170095
155.259979
141.625320
145.014740
151.057129
153.395798
146.808304
154.639725
166.992722
140.699081
153.083191
153.600784
139.609039
148.038132
6.623829
5.435055
-41.945324
-36.753887
-16.611935
35.760921
4.540534
-0.413068
-43.321201
131.267197
153.804993
122.779572
138.423492
148.246780
141.985352
154.799606
178.017899
135.433990
134.863602
158.139038
158.194641
143.404404
158.153687
140.233276
7.280335
-12.406848
16.400288
-13.787289
-0.369565
155.929489
140.518326
150.909897
126.688202
134.314590
154.694290
136.892426
156.632126
142.186218
150.667160
145.237823
128.794479
148.564072
149.791641
162.131622
176.228821
136.209457
126.636452
159.460403
154.961090
143.994049
140.294449
74.311798
123.468712
149.197510
134.538361
118.381462
148.437454
130.444778
154.532150
155.270477
147.605392
8.794417
13.706003
133.318100
152.917770
143.952057
153.751450
177.574631
26.794970
138.500259
152.359436
175.778625
-10.094671
12.033422
164.306976
36.330711
154.519104
36.252918
15.744946
66.979210
135.327637
139.280807
130.471893
115.780006
136.457474
126.351311
143.391510
117.547058
147.003708
147.255035
141.870132
114.547630
151.861771
157.516479
136.174881
129.651733
-145.294815
-168.833878
-162.555847
126.569107
-166.041840
30.854063
29.210457
-161.348404
-147.734009
111.835403
45.364578
163.301819
106.481613
113.907928
154.588318
166.239059
157.741425
145.945755
140.736404
129.156174
177.707642
135.125061
142.878220
147.171326
139.259430
150.596054
156.595398
148.625107
150.628128
132.337448
156.651794
174.914490
144.203079
125.589523
139.143845
-29.994474
9.883817
15.474487
-42.627743
178.301514
140.834564
144.596497
11.506840
-18.903368
127.705353
160.896713
130.413971
163.616272
158.295212
135.361908
140.142456
148.025467
166.359406
15.080335
-18.231325
4.480040
167.648483
134.056763
131.284927
47.233334
14.870781
176.021164
152.599014
139.963287
148.066986
160.697678
141.604492
140.689178
156.254395
-174.236176
148.084473
162.298264
169.707596
144.366150
127.808281
153.181976
154.834213
158.122223
-1.550786
9.709845
32.586353
158.975510
161.053238
152.826202
168.754181
124.999352
-5.272062
1.053134
-5.322075
-15.752458
9.917800
7.377222
-42.370815
23.156374
12.986938
10.917187
-43.721382
8.782190
1.779603
-44.152157
-37.855972
-41.128292
-31.789043
24.986860
-41.002483
-29.942373
-41.261971
-58.795483
-44.933922
144.137726
154.681747
147.178650
124.582916
124.161903
126.230263
134.170547
145.288605
-68.597679
-41.000183
5.601542
37.850273
-19.662468
-48.648563
157.366989
154.420822
124.268074
165.054199
161.789902
-42.565029
-27.536781
13.289918
-22.426050
-44.570251
11.727260
16.102036
36.560944
13.856618
-30.555864
-1.809375
138.251251
134.904556
132.312256
133.029480
-11.524631
3.361093
-27.383457
138.709244
139.471725
162.039337
158.616074
-144.126526
150.799637
140.006927
152.266815
151.715836
135.825989
165.000443
161.906067
164.879761
141.235550
169.132507
131.380737
153.316406
152.921280
133.743454
168.768646
153.208450
161.675613
148.219620
148.223938
124.750969
158.530060
139.188263
131.797318
143.696838
166.863571
144.470932
-0.324455
175.690323
138.113678
129.270279
137.544617
128.059067
160.693359
154.664642
165.903687
16.915407
165.535324
135.576569
141.929459
136.759354
144.929962
-35.242897
19.333019
6.789863
27.795973
151.386520
155.435822
126.911804
156.233429
146.321671
148.687088
154.320129
-21.892271
-6.779861
25.582273
-1.625099
162.436218
130.240967
-20.111494
24.737949
35.174450
-18.569645
-17.577360
-95.242332
12.799481
-4.573160
161.722748
156.519852
125.654434
-164.138809
125.758873
128.183060
147.787704
156.738602
168.336136
144.431961
132.807602
144.332764
-170.192184
149.240082
119.062454
146.274414
17.244757
100.734688
175.845490
139.303909
137.304794
154.247437
157.316589
132.372635
161.857925
136.801636
179.773575
153.536057
136.850601
96.111374
143.495361
148.495514
151.792740
165.882553
151.970123
160.680542
126.546524
114.472588
146.205505
132.186356
145.168152
117.766022
111.237373
150.706940
141.030014
153.927521
137.612381
99.964127
150.567871
153.459946
-34.924763
-46.968361
19.220181
-6.124135
1.936641
-27.127697
-20.867887
-50.402260
-62.909386
153.853165
149.643295
170.371490
164.795547
149.124710
159.121384
112.094528
134.366394
147.992233
158.594284
151.769424
135.500397
160.516846
144.107346
-7.506606
30.404425
-42.740829
-30.153921
19.514797
-18.237949
2.989109
-25.744528
-42.728188
-56.704266
61.453640
6.997005
9.595340
6.239290
7.037567
-11.783248
27.269247
-4.183994
17.130993
149.211639
138.411331
140.821457
-174.957123
157.652023
144.080917
-34.752239
23.714668
-43.944530
60.221596
25.258678
-2.709422
-16.716627
8.438174
-16.016867
19.379738
-50.570103
-36.844826
-15.589499
11.618049
-6.135776
22.149454
-42.041019
-12.501498
146.427475
135.972687
137.790253
145.123627
151.468933
119.349861
148.328812
179.633072
157.716034
125.464500
178.560593
137.863342
120.417702
126.152374
151.760971
160.792511
169.651138
145.975952
141.979507
165.984085
168.782455
144.935150
131.048141
147.558517
161.361374
136.384766
162.692154
13.909480
-5.773939
34.168140
122.300293
142.923447
155.749451
152.840897
149.441345
145.192932
139.573898
137.244186
166.644653
140.066086
137.687332
122.362885
133.820679
-13.991060
136.148682
164.051422
154.712418
15.197266
-41.549091
119.667953
154.476715
140.934601
135.810211
171.002441
136.329605
150.045303
154.919235
145.502914
120.355484
142.106812
143.402115
159.478897
131.593735
122.477631
136.437576
139.007767
144.694763
-177.534454
152.093475
123.660812
151.867630
146.460419
134.567810
139.193329
155.369980
107.981339
140.445450
142.758743
132.807724
152.689987
130.253098
147.048599
151.479691
133.066360
160.621399
137.381683
127.626610
141.125549
141.618042
133.716949
123.840775
126.559189
148.437973
168.330475
165.852798
141.669785
157.040298
-22.791849
-29.911121
113.586380
142.622986
136.711929
143.166153
126.896194
148.410080
118.960960
156.115585
151.751572
119.996964
139.731430
138.198181
34.232063
-33.431389
178.466583
174.886063
135.493713
169.439697
141.940155
137.453781
142.089005
121.455650
149.081421
157.666840
163.002380
146.256256
-41.772800
3.017788
-39.343487
-4.454961
131.425247
144.499863
129.836334
135.888336
2.491829
134.141113
147.995682
150.775162
175.341354
150.597870
148.404541
145.853165
137.200104
153.746796
115.929764
150.000671
128.046829
138.670654
147.060379
158.423553
155.383698
161.866165
135.033020
146.690231
119.343040
-39.911896
4.275351
-38.049885
-35.601788
-30.580589
2.142928
7.384772
144.822571
135.785568
159.210983
131.952393
120.972366
164.303391
147.849060
130.146881
136.534088
135.553040
127.559555
163.362671
152.062042
126.020615
143.792740
130.867325
136.664017
147.759842
132.525528
-3.703590
156.617905
121.969635
104.750443
167.594528
160.893982
150.906799
158.163956
26.033306
152.829330
139.147522
157.136047
145.183945
151.176086
140.210358
125.101341
144.617111
177.538757
136.741943
141.700287
124.064453
147.719528
126.375458
143.113129
128.319427
151.393692
151.248154
125.305649
142.689957
160.211197
155.597122
135.675476
147.144470
137.768661
158.051193
156.988983
111.941589
148.087051
157.149292
19.634598
-50.446552
164.910080
133.023224
133.967300
128.292999
127.070663
158.415985
130.481033
-21.979074
20.988403
-33.576309
-4.451663
-4.873712
6.677262
-173.745941
148.029312
147.781250
157.746567
163.348907
147.155502
139.353226
145.002716
153.157730
161.630875
112.758469
142.348511
166.022247
152.236298
144.969971
139.500839
147.084106
143.705002
156.933243
-2.015088
166.699936
136.157486
156.543594
146.884583
137.782898
157.932541
151.086731
148.834152
150.072357
-20.695995
8.291216
-35.058090
-29.783546
-39.651016
-6.975639
163.053482
148.359024
160.847977
133.291306
157.627029
161.872681
161.719193
144.171021
171.027573
154.444244
166.939941
141.623688
160.382538
134.444229
156.139740
155.359085
156.233734
150.942627
10.043045
-23.635778
151.118713
162.911270
163.155884
140.726837
134.338898
153.958054
148.751160
153.929977
142.524231
163.172607
128.857239
169.069870
150.951431
145.619537
142.471893
144.724197
146.356583
172.035355
152.148026
151.127548
146.906235
149.900787
163.655975
138.696457
147.123596
147.237198
166.536057
134.696594
145.543579
125.483833
147.956787
173.432053
-18.256786
-1.124658
27.633856
-8.651106
110.916351
3.168297
50.192020
-177.845856
157.494644
161.031815
-178.771072
136.132828
-176.228043
140.208893
144.041901
127.305420
-172.558716
127.839386
143.439941
157.940842
-171.661377
149.867294
141.697464
142.566528
143.671692
153.468658
156.259979
155.781982
150.323196
133.383423
143.625092
129.509460
111.386948
144.491364
163.691467
117.749313
111.722488
146.278183
159.486282
174.394882
100.994453
132.998947
145.995178
123.065918
150.403519
137.625610
163.796570
130.364502
136.720490
-2.375946
109.799767
158.812515
140.095993
153.009140
146.149826
142.582413
143.878342
160.526306
158.688721
139.163177
156.963028
144.078293
139.241943
153.255402
150.637405
118.666992
149.626190
152.848999
127.676788
158.895493
39.892429
-47.354168
-40.538456
-17.554276
4.067460
-39.854519
0.490588
134.441284
140.601074
151.524536
70.286598
40.834560
148.295044
113.264297
138.889236
152.163651
144.831726
137.989777
149.019852
118.486412
141.480942
152.459259
121.012398
107.184975
107.208946
140.819717
158.267395
154.040802
137.857559
148.675217
105.607536
138.145233
176.437164
107.165413
163.813156
159.153503
148.524612
-11.872817
-39.227173
155.904892
148.421173
112.466026
132.956390
131.962387
142.014496
118.825966
156.633926
148.963074
147.107651
158.083679
147.038879
153.635483
156.777710
141.040100
148.157242
153.587692
141.195633
147.638824
129.905228
137.468628
151.347961
139.005112
154.793747
144.218765
137.997040
-44.336998
-38.171333
-35.118973
14.527513
133.088181
141.394089
49.344715
23.570147
-45.017517
21.849360
-29.541481
15.742329
14.084968
-20.342306
-11.288838
120.833527
106.748962
129.938278
119.674446
142.035690
147.907288
158.050644
167.596176
143.053574
153.862015
143.006393
127.858269
136.853683
160.379395
150.800613
173.745041
120.285965
145.494293
148.963791
137.384750
129.661240
146.901291
-21.928797
-171.444107
153.789474
131.406448
142.202240
144.097076
140.000381
133.419022
136.653030
149.645645
136.260361
47.409401
163.178421
139.082825
143.858154
160.601547
147.827118
144.074829
127.745811
73.248138
7.971935
-43.099045
-49.761776
13.207543
22.333628
25.339424
5.727860
171.069977
171.935287
169.648956
145.455475
139.333267
126.037636
140.282104
150.434326
-42.496601
19.216309
-28.738724
-24.386831
-178.254028
176.519897
150.949631
138.489365
162.678070
167.393372
156.341156
9.924479
5.408997
-19.713192
5.999008
-8.156610
-23.134426
-25.800905
151.310944
162.810318
-33.308384
-27.902815
17.303848
148.370087
151.597565
141.567169
150.803436
158.406036
150.138214
133.316025
152.278534
140.527649
156.135468
144.630798
127.268303
135.729294
136.292648
-48.210869
-7.059330
-35.508018
6.232908
127.025719
126.870636
151.111816
165.438034
158.604233
142.729782
156.462769
144.903946
141.632919
147.973709
159.709152
137.656860
145.719086
48.999233
16.986519
-11.982766
-18.357494
-36.568489
-9.949553
17.342522
-9.539369
-36.706551
-18.329042
11.747020
5.275146
-2.229409
8.999446
-0.218503
-41.091206
-2.504756
-31.315298
-41.715511
-12.744672
-28.036556
-28.392561
145.478271
47.884190
34.374004
33.544052
-145.247025
117.544930
-153.225189
-155.858582
144.874008
169.150330
174.135574
-148.261139
152.186920
-171.860992
64.240479
-157.234009
170.661713
147.449158
-170.423355
78.117691
50.115105
37.960205
-17.898775
49.020805
89.848244
-63.227467
-146.045731
172.694733
-175.499008
-169.780365
-168.559464
-164.039917
-154.759521
154.290192
-116.175255
78.069611
-161.529175
20.007677
175.752075
146.753250
119.831451
144.912643
134.903519
144.544220
139.209442
151.297607
141.387009
145.314728
134.579803
165.269272
119.066994
161.792358
117.520744
99.309196
165.682953
132.020111
179.810242
136.206467
144.407150
153.781082
152.268845
149.776642
109.118317
150.010010
143.647308
132.203537
136.028183
154.703278
140.291153
164.162079
120.659126
143.778214
152.347656
135.440674
149.578262
154.766388
147.579865
152.682953
145.905167
37.854515
-53.057716
-30.378019
4.510670
147.781830
169.714447
163.852081
154.880508
150.289719
132.418716
133.612106
131.328461
140.495041
148.281464
132.017532
154.126678
144.074341
155.650940
133.946426
158.743484
156.575363
149.488052
165.235840
144.148056
126.997482
146.209641
157.734451
130.742142
142.475327
163.128372
138.746918
6.014380
-159.107712
66.179062
162.984497
158.909164
148.616608
149.759216
171.297516
164.399445
170.766006
146.318192
141.267944
129.012024
155.704971
20.504969
-46.423279
139.216324
146.745697
155.656342
134.675720
130.777069
133.479538
-0.195835
-47.622204
-48.050095
-40.152439
-34.100204
-39.283379
2.273397
10.249469
139.322006
135.919785
146.638031
-170.930695
138.652176
145.776428
153.425278
149.098557
168.080872
149.785080
-24.213827
2.108493
136.203476
146.325119
138.728195
146.745544
133.260620
145.389069
162.092896
135.706940
105.556549
103.281929
141.364410
162.205612
140.297546
159.222305
147.985596
75.953064
153.987854
160.049194
-33.185577
-42.216911
32.451267
-16.223749
-38.730644
17.857225
-14.369397
150.831635
124.702843
162.524353
161.112289
169.265045
159.663147
156.994522
139.896561
156.966812
139.615967
175.647690
137.156845
125.117226
118.811584
140.446823
138.951691
140.438614
120.096275
139.424973
138.078400
147.980804
148.313370
142.249771
131.571106
133.671768
135.587997
145.110031
145.900024
136.883865
1.059987
-1.433541
8.125500
-41.329205
138.550262
-171.661560
149.097137
141.733276
132.903824
159.591217
137.224838
156.187698
100.763840
151.540741
162.546219
140.638489
152.596313
140.765564
142.252533
156.335098
148.875656
145.540390
119.364349
160.817261
144.143814
163.793777
120.325539
148.985138
149.230499
142.957672
156.831940
133.764847
103.092796
145.531937
161.901382
128.606537
150.451950
154.937378
106.220940
121.816933
155.289612
161.210403
151.607819
139.088516
169.195969
122.203194
146.901016
163.722641
146.698578
144.652008
135.561020
146.014923
141.284180
137.287064
146.971283
140.264450
143.726974
143.982986
131.365936
168.542297
114.418488
171.166809
157.162079
-178.615341
146.574371
156.072906
133.687180
113.734962
142.936707
123.671814
165.644211
145.648392
122.284439
165.100342
166.552399
119.116707
147.323074
146.844818
138.331558
138.968155
160.392471
125.242676
141.469193
161.937073
159.859772
165.117676
114.251053
126.214539
43.428841
108.083054
16.354588
-161.054733
65.867165
146.933014
-10.042164
11.033334
21.780590
144.578812
133.076828
136.417160
127.450462
137.211716
142.231262
148.203461
-45.049496
-12.116355
-41.022358
-0.712993
176.780273
-0.135621
-53.747555
-21.862642
170.617859
142.840012
137.259201
159.289597
145.280746
153.466721
153.927109
153.139206
-26.936054
43.049374
169.515717
146.174271
165.317551
131.573288
167.666702
145.682510
41.705162
49.935844
147.336426
154.781143
146.290741
114.485451
146.788376
145.385574
142.217148
-178.512985
109.950409
152.086914
165.386398
159.345520
120.865105
163.359299
144.486038
153.127213
152.094528
116.842346
128.760635
150.300354
146.643555
23.622965
6.390772
138.169418
143.085464
114.189339
152.950256
-132.903290
-3.756766
-57.512070
21.987038
-45.453911
162.916153
134.229996
135.494659
164.019730
-55.096931
-28.009808
45.337700
-25.199919
15.494710
-39.148972
11.051004
0.092787
-31.395594
-10.419619
168.862869
145.222626
153.559113
-1.362431
6.674618
-44.758095
-47.551128
168.871140
131.733582
83.533028
120.988068
124.780746
157.510727
140.202744
149.165573
169.576782
-21.338596
139.146042
127.764076
137.098419
158.268097
160.372772
140.301743
150.467773
157.193130
149.495316
149.692337
141.650848
160.014938
120.786316
157.134430
157.566055
155.893845
151.462509
131.559021
155.804398
160.014267
126.699455
139.785461
147.015793
129.353088
122.124268
159.005875
168.063904
171.195496
115.719681
124.872437
150.274597
131.090393
159.814758
3.682169
161.945297
154.160507
152.024811
135.460709
149.710770
143.907120
166.960205
154.738983
152.878937
133.506729
116.789673
144.799896
156.159103
-141.586472
148.872910
142.178009
135.932556
140.126770
155.053024
161.874603
143.243011
153.243637
149.367355
145.394867
148.428146
158.271088
15.464155
-36.543827
13.677103
6.038645
-23.746517
-52.198132
158.149734
159.076157
123.685570
168.535812
158.114868
141.859390
125.138046
25.080488
53.105141
21.600424
8.345861
37.177139
49.658298
139.848694
146.024918
156.941772
168.725342
138.272659
142.833755
152.530594
110.499207
143.822021
173.519180
128.032928
152.913864
143.253830
133.105789
147.050354
162.674500
156.443848
146.133316
114.090935
135.513077
144.590515
25.443731
5.252401
-4.554877
168.294769
149.763535
116.718307
129.745499
142.607925
173.362320
145.839386
-179.685333
137.619522
157.205719
-164.885269
137.102310
146.796570
147.133301
160.627258
144.326065
-147.028595
-141.895798
32.389256
30.647812
124.271362
11.678231
-167.314651
66.973778
134.761200
155.745651
179.839279
141.881073
158.835510
138.694656
121.486031
141.628281
-16.315052
24.886314
-17.866800
-0.805029
-48.200661
42.098225
-1.693042
5.475181
9.597326
132.554764
158.900238
146.037750
165.936722
156.641907
141.704910
119.882767
133.202744
149.433517
145.345459
141.468948
156.366608
12.847242
-31.101122
9.699067
23.741690
-75.968544
146.538086
119.265106
163.746445
139.683456
158.753922
136.874237
135.391968
135.797928
144.551605
-30.270212
-11.379598
7.346171
151.097519
134.832977
170.532318
141.588028
140.066238
147.340103
162.674301
147.307816
155.810379
155.498520
144.399155
143.894302
152.531342
125.805466
133.300415
1.967022
-1.618946
170.904572
143.963715
132.445648
149.788559
143.313126
138.344467
146.670898
150.761200
121.960342
159.317657
170.609161
172.998138
-48.349751
144.613434
139.330032
151.533890
131.542831
119.385635
144.609146
142.648621
24.449078
-34.767101
139.119095
147.489883
138.597122
-164.453751
-174.356476
-140.172867
-138.785309
129.935455
148.668365
172.163712
154.714966
151.646301
143.733414
122.775665
134.143326
150.996567
108.649040
138.220032
144.566666
140.030396
159.809677
159.453140
120.665977
160.280106
148.238663
128.317444
153.312988
134.895309
149.360931
159.622894
142.763321
135.693100
157.414383
133.937515
148.745728
139.538437
132.793808
151.531631
143.488434
141.410477
136.971313
166.648346
126.043579
126.422615
175.960800
-9.088153
-23.830700
5.676923
8.139671
-2.284391
-1.375297
-51.824898
7.685310
-24.158779
6.465930
14.466943
-9.876533
14.495976
-43.144360
-29.420925
15.194803
-38.676586
-25.376671
-42.630936
-41.594177
-40.126316
-6.179077
-12.389798
-19.382412
154.778931
125.223480
121.287758
151.829254
121.813957
129.774994
151.142899
155.648544
157.455902
148.094360
153.182892
138.610489
154.472687
162.251053
129.182388
144.849091
141.212601
119.054695
143.875076
117.244682
143.131180
151.126236
137.912933
149.051819
110.420677
-1.030216
-6.507195
21.596184
153.332413
145.301987
132.667053
156.560715
161.074371
158.674561
170.499908
-152.193283
136.194138
157.936508
146.786087
129.003143
156.391846
31.547504
14.492851
4.161701
-11.624558
-12.600145
14.985243
7.585583
133.558975
148.840652
-7.842650
-43.267536
175.209427
148.207458
-144.267059
-155.147141
135.963455
143.612991
143.047089
132.574081
152.131256
173.344391
158.316299
156.519058
137.504730
128.033096
113.304253
144.743256
163.841980
150.666245
1.515041
-3.547348
-42.122509
-0.121947
-17.468117
138.329300
118.196976
128.273346
173.073395
142.090027
148.794205
177.316635
161.529663
132.908447
131.094940
134.798431
138.042892
156.044693
143.703735
150.926086
148.853104
157.399872
154.587341
167.300308
153.996216
137.455475
154.936584
161.643250
99.427521
133.173752
124.870369
146.241806
156.498627
157.654251
127.831108
152.689407
9.361180
7.745647
3.600707
13.639457
-0.612297
-13.279187
132.644882
140.355286
130.610809
132.844498
142.508911
134.620911
165.162827
134.492264
156.474899
132.806839
142.967270
134.444199
132.994476
137.302032
152.962112
146.164230
144.665527
158.816254
150.010117
159.338470
175.376694
121.725014
99.442627
171.801178
160.970734
-34.846222
-7.590678
114.392204
169.937927
128.991806
116.625938
-39.665703
5.001161
-21.760010
149.436127
-41.175095
-28.310686
154.678833
141.400436
153.731461
150.895493
159.091034
141.714584
145.853455
159.914413
161.569229
141.405334
136.236984
134.307114
135.969345
164.721252
155.789459
112.542137
114.243912
153.619919
137.291412
145.345032
149.260773
137.961288
143.339783
140.234329
155.029541
141.929031
152.722549
162.619308
138.676285
147.239471
153.041412
140.117218
156.207352
170.163589
114.568413
-12.985661
1.947122
-8.789346
-38.709522
-24.784580
-6.329268
19.602854
136.647324
163.667450
143.816910
161.595123
140.428787
147.883865
149.746902
149.193146
176.025543
165.930161
147.806549
140.766129
120.611298
148.109680
-1.922543
-53.743690
-37.125107
-6.168248
-12.420304
49.620895
-1.562979
16.042677
150.843063
142.316666
137.177353
114.822525
138.928223
140.785233
159.194199
14.478106
159.182449
147.919128
143.346832
126.101128
139.726639
139.526581
-45.498737
145.603653
130.110077
132.583206
149.474609
139.019608
149.961273
134.525162
138.816940
140.837036
142.040421
139.336731
157.818939
146.845993
126.859528
23.941271
-2.706169
-9.969498
-14.258658
-8.975682
-39.615231
-33.506207
-39.748425
-46.331703
105.791710
57.248978
131.857986
150.526108
143.243225
167.023285
125.593330
140.549469
117.865028
129.575195
129.283875
134.625458
142.374634
148.712845
153.882523
154.205887
145.541428
133.115143
148.270142
148.156052
137.405136
147.226227
145.366287
136.254364
141.927353
154.201233
129.347488
150.225266
151.922134
156.133255
145.338425
144.669815
145.508942
121.102554
179.386414
115.331604
147.906052
142.935501
151.175049
119.968658
133.646790
139.176910
161.750763
145.564011
144.644287
116.688721
-24.616800
-5.792139
14.199888
29.916313
-11.142173
-13.142786
-26.127571
134.155884
143.607803
153.632996
145.863113
158.770477
159.779373
145.236252
153.355927
170.434113
140.245163
157.261078
122.120934
153.889511
-37.952522
90.071533
160.521286
150.318939
151.463135
140.543427
171.878693
152.976929
164.885452
138.842575
145.979141
158.364929
130.217896
154.249985
153.121643
131.642212
142.433517
130.943985
168.127045
150.447083
157.979202
147.133011
154.377197
154.049301
171.045517
142.462387
137.534927
152.256104
17.195406
-1.636140
-43.884197
15.094136
-7.435639
-32.889866
-2.390646
6.114524
146.999329
128.150421
149.356094
145.444244
156.296951
-173.800644
144.832382
110.563118
147.385864
164.159424
135.295563
165.478394
139.538467
142.897980
136.062012
173.325500
139.125748
146.272858
175.673233
168.980896
159.238998
153.623184
161.699387
125.073868
159.572235
144.900909
157.583008
142.946884
161.430298
163.375687
132.826218
140.983643
158.513977
151.721359
141.973343
128.938004
140.473434
145.982422
157.763626
176.503784
100.940041
156.797241
152.496429
153.640213
141.124161
154.603745
139.575867
137.751770
-174.589371
119.463829
160.212936
148.150726
141.551865
138.138535
138.598648
135.016769
160.000992
146.379639
132.928131
142.765060
151.517807
148.618088
150.878952
148.614456
124.940132
169.211685
137.830170
150.419739
154.661423
-0.148038
0.333965
6.842664
13.773582
16.001896
-17.570730
-3.327902
133.292725
154.943604
136.984772
151.193527
-19.427938
-8.884691
-25.126507
7.253796
-20.934818
151.437683
153.557526
133.066040
145.526459
150.927643
135.052277
159.664017
155.832321
92.919205
166.312057
141.497559
138.954163
111.761246
138.516113
156.215927
128.962631
148.664841
169.878265
138.460861
140.574722
170.354233
149.583237
164.919983
162.475479
137.976379
159.209290
125.732956
147.620651
121.437195
162.239456
170.788986
148.617096
118.460770
151.751556
150.634003
163.528702
-13.746244
-13.429440
-48.451366
-33.621883
-16.004013
11.089048
1.991348
-42.108997
65.650932
115.560783
120.927711
170.036789
149.245956
160.704514
155.463394
161.359390
149.200562
127.629784
159.481522
110.645203
148.294708
129.567810
135.611954
134.140182
113.503197
121.884720
150.146622
138.622711
131.095642
139.920166
161.979721
103.084755
163.118347
139.109970
157.342438
-24.325220
142.749298
124.314720
139.711563
139.705963
164.651871
122.215195
145.690262
162.120499
152.479874
157.886612
152.557693
141.516022
147.029190
147.942703
142.632202
136.965759
133.330338
157.968140
111.903297
-26.485048
-33.450172
-25.436506
5.737980
66.115898
-31.658892
-31.587240
-1.039105
-14.543108
-47.441380
148.164871
168.872177
124.873093
146.153931
148.201233
150.868958
128.999374
144.878693
152.594513
142.563217
-2.930912
-5.823390
-22.796476
-13.631257
-16.508121
1.155213
-20.584133
-34.789913
127.614975
160.936890
-37.970596
1.178192
-13.572372
-45.435280
23.752504
30.150488
-2.179693
-14.997720
11.112055
106.622269
-174.134445
146.324905
139.569946
155.441833
139.971603
149.839645
134.990402
139.736664
149.032745
118.049965
106.260208
164.759918
152.855545
124.574066
133.330566
147.482956
154.455032
153.168900
134.935211
147.915756
143.921829
135.804611
151.214294
133.358276
152.611832
168.713837
138.012741
148.393723
154.551163
121.768196
158.119568
150.958817
1.017026
51.612411
159.108841
141.977325
163.276886
162.771576
119.074188
131.374237
126.029335
141.991623
14.859587
-42.460968
30.981440
-18.339041
-27.120123
-38.163418
-22.183704
-47.902115
-10.606991
12.358100
144.792648
114.338089
138.276276
163.782562
166.455627
166.159775
133.324432
156.877731
111.505280
134.938965
113.175858
153.302673
138.706161
157.753708
124.883102
146.236801
166.928802
146.875397
135.276581
138.537323
140.235596
127.287811
163.222229
127.548447
124.636299
147.281799
158.052658
171.655869
168.198364
168.195038
164.941162
158.083694
171.121872
140.901611
134.865433
-6.039911
-4.643381
138.425049
130.167236
127.967056
96.084770
156.975021
159.799942
139.428848
126.558617
150.492767
157.365814
138.056747
143.582153
120.475708
151.243622
143.000763
139.913498
133.448593
120.403618
152.538025
143.152100
117.304260
-8.393209
-49.551987
-35.303646
3.276201
27.752527
164.170273
121.213531
137.113770
152.919220
137.925491
144.896805
173.680359
0.102792
-48.179623
11.213030
150.096069
127.353828
165.256485
144.237793
164.142990
151.413330
155.504028
144.483871
107.831001
159.394501
135.658371
119.222092
111.650223
112.477066
124.127068
107.703880
144.646973
146.030411
166.068771
117.383270
156.795898
80.479675
142.963104
138.429031
138.543365
146.125626
147.933182
114.566154
144.776901
143.377792
167.888794
147.799332
155.697235
3.804314
-1.595078
-179.057877
135.892456
129.856476
147.326538
140.638107
143.484833
125.328323
144.581299
178.631958
-111.914940
151.755341
133.369492
153.589127
137.194305
144.665741
132.396255
137.126785
113.379478
132.660812
119.821808
150.347641
146.436111
137.901184
154.156357
149.208267
116.187973
160.950714
144.440735
148.068268
157.916992
170.279938
137.416275
164.052048
114.232475
154.290588
119.169609
127.938667
134.281189
136.555725
161.276382
144.166260
154.326202
118.527542
135.925476
156.859543
147.881470
144.211136
142.168564
152.851273
142.117279
172.791916
118.631760
156.874603
135.829727
161.867355
127.991127
122.627594
135.549438
158.218155
135.624268
154.255600
154.294250
115.665749
155.260849
147.509888
149.080276
142.558548
34.980785
145.500397
130.621918
138.591858
-44.250980
-48.364082
-8.410597
-2.692609
-27.440351
22.762995
-42.794563
144.284119
154.801834
154.802826
-17.012007
18.095797
-44.989246
-8.197044
8.881042
-40.327759
83.168655
124.007446
124.518440
166.342087
167.075592
-25.922812
0.469389
-51.291023
2.893809
113.134613
137.860413
128.131088
164.827972
11.015154
6.317455
23.103985
148.946442
126.993645
140.485428
130.557724
146.846252
162.043198
123.596420
161.157043
154.252350
135.368118
162.691147
145.971375
148.484146
164.914642
14.360713
44.167679
-26.839691
125.684052
141.681229
158.546448
159.528000
150.655289
136.347504
129.702118
170.100769
138.745728
157.248337
153.019974
144.823990
137.946060
151.014389
24.611609
-8.866341
-29.576954
-45.264591
-39.436634
-3.606032
-18.009586
-8.718143
-35.818798
135.115234
140.898193
139.763458
165.636124
173.725006
111.833336
123.865105
171.150192
148.326569
139.985489
132.673889
151.331329
161.541870
150.239105
137.408157
142.821930
-27.612480
23.506884
17.150286
13.865328
-16.888979
140.827957
159.102905
142.301743
161.687500
140.777435
127.026337
133.298218
158.922134
144.010590
142.355865
121.167061
150.441483
145.328033
139.280197
136.105118
161.710938
134.018692
145.733780
0.979987
-42.753571
-1.090739
165.102036
116.686264
137.342087
154.963638
163.868881
128.132736
147.535431
145.541931
142.102005
8.931050
-8.938284
-32.974068
-36.955887
-41.676937
-36.941364
179.175735
145.073914
-177.840134
29.890064
45.068153
70.554794
141.060730
124.212929
179.432480
106.837288
153.625458
134.320724
152.249283
152.388916
111.149017
124.241432
161.116730
133.309814
160.359558
132.480576
133.509094
20.463123
152.002335
133.860687
-10.835689
4.131995
12.144211
12.551915
-42.922256
151.601593
1.054805
-69.202705
165.477753
92.585052
125.295227
121.546379
161.235016
142.348709
16.584604
9.652863
-39.358196
-0.351659
18.991693
-4.894609
-26.875395
173.266891
155.060059
154.439117
138.758026
168.121674
-179.378174
145.365601
143.273148
158.001175
170.585861
43.172966
24.880236
54.183426
12.722314
27.361767
141.832428
123.294250
-17.504023
-36.659927
-32.881351
-2.243848
-177.444870
143.459885
148.178772
159.288712
132.779541
144.189728
123.501793
159.974625
148.305344
144.574463
139.876938
136.127396
158.666260
141.303207
-178.719757
121.884499
-41.175938
-5.293316
-45.803616
5.157803
-32.381588
17.460424
11.122274
-1.744843
-4.665854
167.929672
153.770798
145.332108
153.038193
154.811691
127.823074
152.358337
150.227768
135.842606
142.587433
137.586105
29.733133
149.307449
136.423691
156.904663
151.031372
-22.911821
-34.516857
-30.276119
-3.857879
16.257952
-4.805422
1.401234
146.519379
149.105804
123.325699
166.535873
146.908066
136.665024
135.384033
148.888916
167.014526
149.221176
162.360794
143.564346
136.497604
172.287582
150.899597
167.141785
141.598984
145.273315
131.147446
153.846008
118.882347
145.926361
166.387436
109.060654
149.096191
93.216187
19.406540
-163.574905
-161.765427
-175.068863
-163.579315
-5.561760
142.410995
143.197876
135.167053
129.393555
-32.769783
8.364710
29.377787
4.168472
-18.135204
17.393204
-7.552240
-39.464558
-2.411921
-22.702095
12.561277
150.687485
154.180496
159.668533
-4.576158
-62.820751
-48.921124
-9.578073
3.100404
-44.025661
-27.769705
16.411568
-30.198973
-53.546879
-6.507677
-20.387194
-36.416801
-20.125454
-25.104340
-8.577987
-44.709091
-26.346804
2.296184
142.112305
156.101898
121.931168
147.051208
156.793915
42.060669
-7.899384
142.917007
150.458817
157.100266
11.004192
11.290443
136.158127
138.315704
138.337662
140.174942
166.616608
17.957741
139.709244
149.586685
147.884293
125.137352
128.655136
-8.289865
175.064529
143.786423
158.184860
161.136765
134.271317
145.040131
160.775879
177.024734
143.129486
147.794785
132.498413
152.021942
164.742767
167.444901
147.147568
136.892838
121.999672
111.441673
30.397772
0.243893
22.486292
-157.777237
-153.292892
154.222733
107.784447
64.891693
-148.748947
-138.684906
-139.692032
-125.884697
-158.488495
18.378531
55.763306
26.651236
27.677656
9.520000
7.557046
20.939531
13.651819
122.265282
104.681389
162.926666
144.246033
159.237564
159.669083
149.664246
159.057770
149.060257
111.261505
158.295609
45.048916
137.977524
122.377228
152.077682
132.931732
168.142090
151.284180
152.754379
170.294724
144.346558
142.878067
141.016693
126.153862
154.748611
139.100098
118.553360
-16.125439
130.032150
-28.098787
151.326843
137.966476
123.248886
97.747749
144.525040
141.370285
130.384048
152.322510
138.152298
145.092819
140.353775
143.880066
154.018524
131.808350
140.903641
110.224815
158.969833
172.866302
147.980637
151.108795
159.024139
135.791367
-151.165802
-138.743362
-149.333145
176.748199
68.173325
45.245518
128.231140
128.324219
148.467621
-178.312500
166.364777
133.105042
137.751343
120.370575
148.702850
-1.322194
19.348518
-19.750710
-21.348795
11.919387
129.305908
54.025341
142.186691
135.640213
150.110977
151.464279
166.887070
154.467377
120.644218
172.371765
162.289062
159.095749
134.929642
173.493439
139.436279
152.804306
147.213699
132.229385
154.295456
-165.335495
163.283890
146.776337
144.887177
153.781693
154.117935
143.989883
160.618866
-53.593639
17.855944
-14.333727
9.752679
5.452010
170.904602
169.439240
149.445587
-21.491261
147.168671
131.723633
135.623611
154.563232
142.052917
157.249466
132.428650
158.750565
157.272522
128.001862
132.290009
170.374695
136.809128
160.897034
140.035568
146.937622
149.310089
148.262939
132.051941
133.659851
118.658356
133.947647
130.472977
167.474731
147.094025
137.510391
166.652374
166.612244
144.375900
148.782349
139.363831
140.210678
167.424164
144.819778
173.149139
-40.838100
-48.335621
-40.639763
149.959610
173.200699
148.072479
147.641357
125.451431
135.666153
147.620834
153.525253
145.606262
150.117340
145.746399
140.188828
154.301727
160.684265
146.978210
143.934296
134.296860
144.254654
-176.369446
166.293457
144.751663
140.643341
121.870583
3.613517
149.282349
144.274582
113.709267
146.431961
138.998138
165.810089
137.460114
149.780884
142.753876
163.871048
144.464752
128.645660
162.038300
93.163696
157.698944
150.421814
113.987885
-178.977600
136.139862
152.983093
116.459373
168.961090
120.345375
155.106705
133.020981
-19.528624
124.626152
113.936569
160.987488
161.911285
121.101921
131.989883
-12.302911
6.388962
-12.403875
-16.029102
-4.947280
12.751187
9.909389
8.452823
86.399361
-51.765350
140.568710
154.473892
126.872246
141.796234
148.060226
153.867126
124.814720
151.719696
126.920601
144.708160
139.302277
141.335907
132.009186
138.036484
169.668335
143.866150
142.471161
152.608688
133.764374
139.439499
142.733139
146.356583
136.250580
142.356964
123.093185
152.873474
150.608032
148.693268
130.914551
154.668915
11.922330
130.727554
153.055161
169.921371
155.579285
157.065018
144.066589
171.008652
174.760925
150.436813
141.591446
129.574417
112.652832
154.444321
169.682739
66.749908
21.275305
140.632492
174.710648
137.803375
168.746887
-5.758643
16.836590
159.819290
165.411697
145.257812
159.497711
8.226645
13.883741
-41.141773
5.860934
-41.034084
-31.456861
134.451538
152.499969
169.035645
162.772644
132.651566
136.621307
153.761566
134.928528
148.711227
155.249542
144.994659
135.270615
135.491440
-45.800510
138.790131
147.130844
155.281464
154.039322
132.536194
20.829008
-18.364119
-15.464540
-39.206066
-42.851208
121.760941
160.028687
128.914673
163.826050
151.677963
158.295929
135.119934
25.685385
7.278313
22.467730
-7.489385
-19.160347
139.793121
169.048233
105.515472
160.302551
164.035446
161.204025
132.211212
134.507278
161.294556
139.870102
166.338104
147.099075
101.416504
11.615233
11.493462
8.249787
-1.909776
-0.746510
-28.826143
136.333038
130.659348
173.604462
143.628708
132.867096
138.026550
135.637939
145.935196
106.237259
159.176697
177.486725
133.323151
129.527969
143.874695
142.253601
141.323303
119.402054
144.708664
155.954132
147.661804
154.154663
119.882065
102.543533
170.854355
140.047913
149.347748
148.891388
156.340256
144.587189
152.798233
144.611755
105.629791
138.662476
162.765045
130.607590
125.956741
26.700527
149.411789
138.585434
159.508789
92.980339
147.755951
19.153311
-40.179249
164.706375
136.638580
142.019577
148.054489
138.942917
177.308044
149.271957
136.565414
141.977753
130.594788
144.105820
137.464462
69.678658
31.404457
137.500885
-150.254898
-148.916916
-138.183899
-153.908752
70.430748
150.490723
-17.090343
154.157578
155.899078
131.368301
134.317322
163.966949
132.773880
141.225311
123.690102
168.040955
123.027229
158.716431
161.861557
146.359116
134.537186
166.303406
124.673592
169.318893
164.312134
175.165466
135.405304
129.810272
167.140793
155.497116
166.854492
-45.929012
143.015732
172.710281
146.901764
154.308212
147.516724
137.419250
101.835243
123.880402
166.434723
106.813110
137.255432
150.554703
127.522957
154.118195
150.461334
115.084709
138.959991
161.618301
138.633835
143.550171
138.578918
-39.457775
5.529673
10.631989
52.729614
136.435135
140.636627
141.986221
144.777374
120.280762
139.361908
159.020416
-46.367378
19.353827
15.693402
126.640488
138.832108
169.085876
147.459686
159.232986
149.736374
152.643356
145.685974
144.971283
158.223755
136.587189
137.446976
122.582764
120.162636
133.756378
177.633041
165.032852
143.313919
121.156303
145.904953
-162.533279
-133.424316
126.793221
-158.542999
-119.486626
-155.884079
16.754177
-140.058228
142.822556
160.535934
142.262680
132.219589
160.227203
177.919250
147.440399
147.244476
142.506485
116.843140
127.960800
128.472397
159.525101
117.031662
115.018944
157.209427
137.850342
150.150497
136.889755
152.225967
154.391998
154.968216
136.362198
148.153595
152.746826
155.361435
139.268066
169.046204
158.775803
139.983963
174.086212
-143.688034
110.522690
140.377655
144.608948
132.548828
167.951385
141.552063
134.588974
142.760529
167.228180
156.823715
134.565781
172.092728
147.847549
157.087051
132.547440
127.400833
154.702621
146.412430
136.998917
148.900620
148.570511
147.817841
142.544586
153.489792
119.696228
-4.246393
-10.221910
155.891769
145.174347
133.262909
175.546951
136.623123
158.282425
153.734756
128.343735
151.130447
166.056122
151.410065
158.278534
109.231094
117.118202
126.972160
135.151566
134.546326
164.418030
149.566101
35.374924
36.721424
12.374970
77.552742
-149.844696
107.140366
26.072634
154.788361
159.724777
143.132675
146.009094
157.317459
155.027969
149.557526
139.957596
114.179733
145.800537
164.604370
112.114891
149.099228
144.661682
147.647476
102.344490
122.189812
167.589767
133.902298
168.997391
-163.155792
169.223679
158.686752
136.726990
144.027039
150.133636
140.087036
116.152359
166.552994
153.632538
163.696350
43.408966
-18.629061
154.034500
128.258926
114.001099
166.584793
155.696625
133.735870
45.613300
37.795853
133.679611
122.254509
140.702957
125.106598
161.551483
137.835327
154.520859
147.091537
142.812180
135.566666
151.597473
144.660385
139.333557
116.879227
134.934128
143.304596
131.601273
129.432129
136.436813
133.087616
150.057709
156.874420
151.432785
144.340958
156.879684
160.740784
-146.227203
-33.708782
-0.779340
12.108331
20.490847
142.502777
135.408081
99.023949
137.339417
155.229507
169.176773
164.871231
127.489296
118.664658
145.328079
162.339951
137.972107
126.822647
121.247765
137.501236
148.620911
163.290359
141.108170
142.511017
140.680634
150.149979
154.500366
123.235413
142.323151
121.141785
149.659042
139.310532
149.324066
131.773407
170.147873
165.397400
148.358261
154.417953
132.454742
135.222916
144.006973
133.076584
141.515427
137.571365
9.998277
-3.009278
139.602707
159.218811
139.594894
155.522369
122.356552
136.722626
165.291122
138.089417
144.619598
127.340950
140.093216
172.445099
137.470840
142.854553
102.419876
148.627365
131.258942
149.909454
144.487122
141.977341
138.079239
1.081370
-40.293335
163.032806
134.210175
147.985794
152.393112
153.492096
136.138611
147.333054
158.963730
148.302841
147.940399
159.600372
150.976318
136.845032
132.712570
157.168060
173.205673
164.016296
145.404984
147.407043
133.791840
140.016739
125.699585
134.009048
163.027405
142.381317
121.327705
14.569779
-36.181007
4.053087
-30.903292
16.348656
5.695570
-40.229694
1.167178
8.303238
143.962265
154.200592
112.336304
159.586746
129.197678
140.788147
6.214511
12.390498
-19.027384
20.470789
3.242685
-12.216288
-35.711258
-9.412125
-12.944090
-37.900146
-38.581879
5.925031
-33.884380
10.725484
-19.506023
-56.072678
4.304069
15.340109
10.689844
-6.093326
12.421384
-1.759474
-29.883339
31.468540
-45.295452
-46.554161
-1.442115
135.579636
139.245850
154.498138
108.532402
151.863266
142.689362
130.907379
141.251617
148.817657
152.860779
147.903671
129.891754
147.589050
170.058014
152.039978
155.113113
159.567230
154.376923
143.825012
3.687642
-47.242001
-18.667479
36.693989
-38.979946
-41.702332
-9.435881
34.273151
10.705537
-30.645346
-38.710178
-25.045637
24.917816
159.400467
132.867477
143.220917
121.035210
143.335114
153.719589
146.776932
148.996216
151.308502
117.551376
132.816605
141.685837
152.571503
138.227859
134.684662
150.935623
103.474709
165.006058
153.373032
130.734848
118.764854
165.107956
144.098175
152.316696
150.143784
-31.391766
-37.007736
-1.593236
-19.291054
-22.703255
-42.735752
-8.601630
-24.362658
6.539120
-3.976261
-49.654358
146.241043
131.452087
153.220139
130.162994
130.761749
126.224236
169.314438
122.657265
146.944580
138.738098
145.907913
-3.880653
18.958431
-32.457348
58.158566
139.432816
130.111404
143.048386
151.413574
166.840347
114.407646
170.763153
125.569084
169.735809
153.918076
153.207977
154.150757
157.528519
149.452255
129.006134
102.670334
169.405136
168.055618
136.637939
150.335571
133.930984
150.212219
157.432251
-24.365425
5.555202
19.569490
-16.045643
154.145889
172.864777
130.956741
131.764481
147.419495
155.944214
167.856201
157.986176
150.442093
134.762299
145.851883
148.430237
141.060913
148.148392
156.197800
148.781708
139.715576
136.037201
134.969955
164.532318
143.783463
150.688904
155.155670
-37.680817
8.105179
-41.121891
-34.346989
-31.177292
-16.661963
2.885544
-15.098175
-14.066586
-18.082621
-44.251717
-39.232822
-40.065964
8.132456
36.836559
162.697372
142.711472
2.280532
166.922165
140.971329
123.629189
151.997513
168.567810
-13.147396
-78.495689
-18.857828
-13.437349
56.001919
136.399170
116.653091
157.493378
166.763229
139.260056
69.181702
170.476685
123.522408
150.674545
151.117920
140.957932
148.655731
153.294128
142.627487
140.850769
147.087234
134.847702
150.764008
17.078428
-3.425998
-2.630464
0.250229
-32.686943
-19.609011
-21.104427
-2.507177
-17.708876
13.062008
-10.533678
115.519569
-51.998875
-34.366096
27.593275
142.250153
148.429398
139.778946
171.965561
142.617828
150.381332
149.041260
163.327087
148.163376
144.446823
145.200439
-163.152863
136.545273
150.847839
168.407867
153.394348
156.907379
148.488953
132.002579
167.100784
128.850098
142.317474
157.658844
164.556915
151.969559
-3.119603
-37.254025
40.290035
58.237194
-45.245083
-3.768163
-9.540193
7.692558
1.593236
52.962086
151.606567
-140.577789
148.489258
154.481705
138.665237
110.122963
133.498077
132.264389
150.095169
167.724838
141.235046
107.123878
136.945618
131.672867
151.248459
146.147873
142.031174
149.271347
139.146088
155.536911
166.309464
179.387054
105.443680
121.403435
175.492874
135.255981
163.556244
138.119843
120.000488
143.180695
143.999207
157.050568
156.003860
172.942764
136.965088
119.717743
118.572830
146.897583
132.950470
150.557053
149.434418
146.507660
138.306274
119.961967
158.235306
147.298340
119.915565
20.597408
124.571358
138.693420
157.407425
130.423416
145.905380
153.405579
146.356522
147.777191
130.224701
151.003571
123.766602
134.591827
144.645493
19.969122
-41.562981
158.323761
150.529831
16.400963
17.514750
-16.595501
141.031403
153.965347
167.521606
153.333542
154.114456
152.474533
126.784767
130.319061
146.680161
125.524948
167.015976
144.460129
128.244293
162.422440
133.994858
149.728287
142.267334
-177.179565
154.776581
165.466736
143.109818
111.084137
152.455658
155.302811
163.332458
155.118942
148.994141
158.351807
158.546249
133.887772
84.087738
43.660835
153.865540
161.685974
-37.480167
-31.836227
-28.617956
10.676045
139.360260
168.622665
157.911591
154.786011
140.362320
144.244186
143.072861
146.509521
117.179810
144.651917
166.549896
131.527557
130.390457
-28.356312
-0.986554
16.857458
-45.119457
-38.963158
-39.601879
151.293625
144.646194
137.612762
141.440323
147.737488
144.441223
132.499741
141.578690
125.325684
130.147858
179.587875
152.089142
130.426926
139.061096
172.441086
136.378510
167.244324
135.298141
138.884445
131.453369
146.883148
132.984909
143.788513
147.336136
146.066422
148.104218
139.259201
148.603836
141.047653
161.252670
168.859314
132.036148
111.127327
156.295441
130.628632
151.992325
177.173523
173.614868
121.192490
147.138580
144.545547
131.052719
155.306458
146.691544
113.712387
134.777573
145.948425
136.692886
159.132828
144.113876
169.599426
147.641098
29.843615
36.612919
24.302841
-78.507278
154.898651
134.670334
147.662369
122.804756
115.426201
149.908569
138.893982
162.239944
143.727722
136.281250
121.308716
-0.234068
117.827255
143.127228
130.098953
94.885506
150.230255
151.798325
139.075134
140.632996
158.481445
140.480438
142.701797
165.319824
149.996078
157.278732
133.951416
153.682495
121.513199
164.876572
141.970169
148.396408
157.596222
145.643707
149.847015
142.344269
168.494537
157.798645
157.435257
125.994553
145.654419
110.106850
132.782425
125.175407
143.795425
130.505493
121.434120
150.091782
155.227142
137.836624
60.013988
-144.514816
18.616077
36.372292
16.287298
68.694572
139.489075
146.399765
146.370590
133.517731
131.015976
158.665680
137.910263
112.354050
-21.227310
155.605942
146.940048
123.555817
125.746414
154.970551
164.231445
142.164841
157.987991
134.524139
92.714935
-16.728569
18.489296
2.297888
9.221299
-21.150797
-39.202129
-43.937176
-40.805168
-177.231110
142.160797
129.492371
176.489151
135.770874
129.631699
155.364304
167.634216
175.743225
135.233963
173.537186
155.225281
142.269592
107.487747
149.313690
122.766006
129.556381
-4.414638
-25.424578
151.330673
148.402878
136.811661
128.872330
148.990601
134.462006
123.747475
102.311989
152.880753
17.713356
-3.401106
-2.748300
-44.080780
-38.985195
-35.593433
130.913361
127.958176
152.015884
152.333481
135.746262
131.337158
140.880875
-26.989719
11.850371
-24.799337
-23.340712
8.499093
4.663503
172.379898
138.532578
141.106216
5.276149
4.647892
5.759391
145.337799
131.423630
144.667572
139.757431
153.733078
139.828903
133.212540
145.885559
142.998154
142.987732
144.241318
124.849037
127.189697
137.778305
160.177429
129.375198
148.318390
138.644012
144.820923
-31.375698
10.391787
-6.573009
12.922148
-21.730991
-5.995282
138.842163
147.675369
166.320053
162.158936
126.246300
129.900787
145.943008
147.675705
149.793472
162.876968
155.737747
151.693329
136.692917
160.589417
128.666885
-34.265553
1.054991
-35.164673
-48.763741
-23.524250
4.148362
-8.542448
-8.409873
-1.537861
-14.783063
9.087980
13.490548
-28.506666
-3.079242
-40.280796
15.468100
-40.375019
-25.584093
-3.292653
-48.008747
23.004026
-47.397404
4.548810
-27.392097
8.626119
29.366875
-1.503761
-32.265644
9.310148
1.511549
143.206787
109.141518
148.044937
130.470261
152.302521
149.940506
-123.190239
128.449402
126.221886
160.634613
176.908432
2.093122
138.779221
132.745071
146.991806
145.094925
-8.899692
-4.634133
148.572861
139.789322
165.177658
154.668839
138.412659
158.620682
159.834290
115.597916
149.104675
153.515579
160.250580
140.903152
134.452759
145.466690
141.982101
154.281311
129.110245
145.083618
142.840210
147.230164
146.939423
-160.458649
129.579453
142.237579
115.109100
140.746811
146.746445
137.959656
145.747284
143.294083
132.768051
71.107361
146.815811
166.856522
158.174973
157.462494
153.123062
105.636627
143.524536
148.524338
126.111214
4.196893
-25.522560
149.845413
156.657349
160.597458
126.966476
158.068649
147.165100
155.901077
116.932068
165.759338
163.642456
173.204361
148.071136
155.358582
-10.054397
8.697549
-57.324318
11.972662
-45.607384
145.171082
154.523697
159.907013
155.359512
151.505692
141.259598
130.154739
170.187119
13.838568
141.858902
154.466461
138.341400
163.123779
150.000198
124.801811
162.292725
151.607849
149.835052
158.361755
136.436218
156.646561
153.196182
168.508804
135.628860
153.941849
143.821274
145.051956
153.680283
142.572769
156.587646
148.294525
123.040115
140.457413
155.784729
160.722900
117.962090
162.728516
141.492081
140.410065
150.857437
133.727341
142.558685
147.427155
150.020996
147.498276
132.739944
143.042374
152.161606
0.977788
-43.178520
-1.079378
50.920109
37.016663
-24.200632
-31.402163
142.833817
163.009430
126.719772
116.191002
129.451126
139.871262
137.832367
128.881271
-39.630829
-171.159943
117.212570
11.753745
13.487298
-4.344019
-29.678616
-23.234894
153.535248
145.028732
138.209656
150.628159
153.278870
150.184814
135.256638
140.914825
10.554896
126.116142
150.506699
165.599930
139.243286
134.655319
148.068924
145.673111
148.709885
143.278885
145.588226
137.742264
144.724442
158.555176
146.389938
152.043182
138.305481
120.273529
145.742889
134.576065
138.210068
139.151535
126.427658
28.176968
-1.643063
139.296509
120.945976
156.039261
170.323944
-29.917778
-5.970381
-44.774036
28.689795
0.039565
59.243622
-36.671104
-29.809338
-29.982025
24.837440
-8.168420
-25.918148
1.461391
62.897392
136.951309
131.511002
136.688034
140.788544
115.939285
144.946930
173.152740
-179.198608
-175.591614
-20.354033
-42.263165
-23.515512
-40.037601
-43.345623
10.840628
2.725701
129.597672
170.749924
149.035095
134.865494
151.275024
168.547485
152.438431
148.917648
-170.745026
161.080460
164.166122
114.219994
65.072014
27.248497
23.854414
151.750671
170.390015
120.260666
168.624954
-87.208595
154.919861
104.881783
131.013657
151.580246
176.555527
142.686874
169.959732
135.378571
121.356880
142.574997
174.909668
143.206467
124.697716
4.081735
-46.604267
12.117542
21.784895
17.817490
23.407612
170.867889
140.951187
128.250641
172.059250
144.931381
159.153473
131.502960
144.325226
141.373795
134.125458
156.539551
158.734467
175.720612
122.790703
144.429611
140.334152
129.804108
98.641418
152.109970
155.285553
167.969116
105.590851
154.831589
137.964233
135.950287
145.817963
154.004395
122.508110
153.827911
114.908691
123.329048
162.287735
146.512955
136.070709
142.279327
130.182602
138.877594
148.977112
154.387863
137.963852
153.777008
146.170380
166.884918
164.079483
153.572800
130.264252
139.385483
142.122971
140.884583
147.521622
140.935730
161.584183
154.920929
143.751999
140.256714
146.482605
169.455017
147.173431
151.911179
144.804016
143.191055
141.592163
159.427322
156.129532
144.549850
150.141876
148.835602
118.477287
152.160233
155.348038
131.338791
120.916473
154.872681
147.504929
137.238632
108.910461
151.343903
138.468338
154.374359
151.479141
145.695755
125.112595
163.460159
22.440029
-41.947781
5.451831
69.546806
-38.729137
156.594238
169.019119
161.570602
143.310974
150.442780
152.875580
135.198090
132.724823
137.295761
130.790512
120.454369
149.160583
144.981552
122.288872
150.640137
151.441711
152.146225
142.501938
135.773270
156.649673
140.432922
-3.052296
-33.570389
3.304879
-7.705482
-38.221241
-5.403958
-16.176451
7.599308
-36.083908
158.205658
151.002121
132.630707
154.329514
144.896866
154.855286
127.096931
137.101364
155.951492
141.494812
150.309433
151.513306
124.206024
147.449951
117.555748
147.790604
118.245934
155.526321
141.613586
-24.807398
3.601794
1.855724
7.923748
129.181305
111.992439
152.744461
133.332901
139.881393
159.159241
129.126312
143.725418
125.718460
143.141754
153.477234
130.045166
140.739929
133.561890
134.668213
146.125732
129.399429
145.785080
156.065720
167.434235
141.557800
121.645119
151.112579
130.840637
139.133026
179.046509
144.744064
139.419586
168.662796
156.344452
130.952789
162.786835
160.643875
131.287216
174.522232
177.718262
156.176392
146.255371
136.142288
154.291702
157.506500
175.111710
-177.543762
156.332169
150.364807
138.362488
135.519653
146.969345
129.363098
150.240082
144.597534
150.694153
151.108536
131.713730
158.102921
149.772980
145.785873
4.262597
14.512597
154.062927
151.374115
15.816034
5.875898
-16.989956
36.428429
-4.163724
-23.100939
-13.920613
137.916138
140.119919
150.942596
157.321884
150.715195
143.308212
-8.204802
-17.430101
-18.737291
12.200655
151.272369
147.025177
153.532364
174.422363
170.504410
132.944870
20.482952
161.122406
-37.746716
-26.643545
1.354074
-46.282028
-34.580742
-0.000000
-49.038860
16.787056
7.929741
164.238251
176.942123
142.425552
150.104919
155.300568
144.950699
140.409744
-0.515103
-17.016794
-3.892443
-3.638357
-6.634273
-15.511627
18.479277
-27.258102
-14.967985
126.226166
162.957001
95.825775
152.741592
136.307053
150.917725
138.803543
137.835312
148.884674
160.195877
150.719971
157.457352
137.902161
144.331467
145.003922
135.801971
106.995377
148.131744
147.024765
165.092651
164.933685
155.044724
6.390159
145.957352
118.716743
51.556053
-125.498924
19.847931
161.045792
108.283768
146.789108
152.443161
147.753082
166.074310
136.911758
149.735336
158.917877
-176.542419
-134.046448
21.745903
131.298492
145.328918
159.036896
137.033142
140.314224
142.590714
149.361496
147.565292
-9.976379
146.329529
150.698441
110.673935
165.839111
144.871155
153.126938
5.137668
26.258204
-49.958752
-30.762972
-35.419689
25.314445
162.968201
152.734604
160.382050
127.294899
141.541763
130.850189
122.063560
126.774612
49.635735
135.036789
119.085297
168.974777
155.798065
-44.485825
12.348378
-46.621426
-37.484749
-35.627445
-10.227604
4.999593
-29.992575
-15.059436
9.386613
4.259287
21.322504
175.354294
173.152695
128.931747
145.941818
44.537792
35.073940
13.827427
3.158023
-5.808089
29.360140
145.120071
157.796082
156.036697
2.675983
141.718918
159.757080
142.037918
159.772659
152.094193
128.521515
126.602631
139.096024
155.955917
143.354111
155.821030
125.640930
139.385437
137.659897
145.067657
19.402552
-6.818084
26.866205
-49.536766
-33.264378
-28.008345
-11.411418
3.096487
-18.936396
-41.352692
20.274155
-3.430681
12.858019
131.538986
150.970520
124.450302
129.435425
142.983582
164.200500
133.165680
132.260315
143.477158
132.986862
152.966614
147.166000
148.221405
134.777695
146.751068
136.235764
149.054611
-20.688669
-42.880596
-0.488589
132.152985
163.128326
168.985779
146.238449
122.927361
15.910052
28.355860
29.830580
139.512283
-123.994438
30.647699
24.637503
24.246363
150.185364
165.984329
149.930786
144.572403
139.448227
138.855988
-0.431147
116.656029
174.197235
138.372833
-19.487001
123.323608
174.003311
-12.399630
-4.674495
10.315912
20.971682
-26.264732
142.112137
108.863129
135.788742
144.211807
1.149780
27.231194
-41.302963
166.966415
136.204208
114.153099
134.482712
149.421738
153.055893
169.030609
135.935486
137.674988
-27.736856
40.074360
-36.737534
-38.784176
21.198692
-41.663002
-45.949371
7.067745
2.580581
-17.155659
-1.982483
0.977187
15.081791
0.752515
-37.291245
143.919296
143.275497
135.457016
156.886780
149.024963
161.013794
145.336166
143.561539
146.661865
139.062592
160.832962
144.037811
134.801453
129.486191
136.060959
148.272537
138.284393
168.303009
70.376602
140.101562
168.492691
141.363358
142.586731
114.857056
162.903229
19.040964
-4.099210
19.259893
-32.446590
37.148296
-27.486494
-10.217887
-39.712231
-34.297668
-0.387149
35.701252
6.105155
-27.108091
5.928371
9.930799
-14.533175
-47.484928
158.967392
-17.479183
-3.331312
34.793236
148.438354
137.523941
130.388092
125.198921
135.861298
156.484924
156.561707
148.911011
141.465561
152.142136
118.108948
160.586655
139.607895
113.956085
122.477295
136.765137
115.632118
72.403252
166.453918
169.358719
151.745270
134.012787
146.702667
145.824173
176.108658
163.163055
176.741287
143.763474
9.052192
-42.735920
-14.473954
121.481613
125.663971
158.993729
-74.112343
133.681992
150.968323
114.002556
138.206757
145.054184
146.384064
155.283142
174.093079
145.662109
156.990585
165.165985
156.322357
123.727379
150.480270
146.986633
135.034454
153.791458
137.891983
143.200867
141.427109
124.068085
145.751175
159.239182
176.021759
136.434677
157.834167
123.906540
151.532547
155.904434
138.679504
141.634247
160.337860
152.350906
142.343887
137.054108
115.527756
138.952682
163.937851
147.964615
144.512756
139.763092
153.410278
128.083969
157.858688
141.745056
-137.213333
133.589279
148.143555
173.938568
176.577820
141.363190
155.582764
153.218979
138.816437
137.432983
147.209061
142.920334
150.855759
134.376801
158.608139
134.334747
-10.283710
-52.593430
140.457504
120.816338
147.802597
153.329422
157.404404
141.772842
158.779343
118.991997
144.129059
151.586243
133.549911
114.926010
92.240639
130.755768
21.643188
26.158743
124.529747
154.460907
156.835922
148.750488
163.920486
136.717133
169.811584
170.160950
146.940903
154.454437
152.427521
156.185776
168.971268
147.591919
149.414673
140.792542
166.146515
164.295441
146.133453
157.735428
6.023010
-29.631197
-5.458692
4.831808
145.261627
137.191605
126.310013
156.863266
144.315582
-50.584339
0.556727
-44.602909
-43.697739
-18.908331
-12.910933
6.368890
-11.690895
153.249969
130.712326
146.169067
137.821045
126.845673
156.858704
135.989731
138.802963
4.355995
45.199871
-13.967805
-6.790354
9.220660
7.254769
155.917160
147.959839
147.250229
131.829224
166.264679
176.609436
141.060577
132.505875
168.578064
155.008560
141.043091
169.540985
139.549316
-178.599182
150.648254
138.362167
166.540009
171.419998
146.724319
-34.414322
24.326954
-35.544838
-41.723145
-42.406704
-14.719663
-10.633432
167.030792
162.832748
141.677551
152.234634
153.453323
145.653275
156.484604
148.861618
136.321259
153.241180
168.885468
140.909744
156.342072
164.306885
145.540634
134.621994
138.131104
169.998138
145.887894
144.323044
147.517319
139.457397
126.058800
156.822693
146.933075
132.103760
159.472366
118.574249
145.363663
143.405228
-1.766689
-23.734190
147.479691
126.757324
131.832733
125.047890
171.642441
158.833298
136.961029
147.554352
140.396149
144.919189
141.771683
148.182053
151.962952
172.080032
-9.574029
151.916306
143.686386
151.293381
119.007378
133.703125
132.239059
155.920822
137.772537
120.664764
157.567749
174.010635
127.480858
146.861832
136.061157
130.470398
154.506424
127.500214
162.690536
-4.023554
-35.174362
15.804516
12.245288
-8.062996
-46.553097
-45.802578
12.201318
-45.690594
129.993134
126.236313
147.169083
152.132843
146.628525
154.653595
134.499710
2.465772
-31.389103
-42.546741
46.137592
2.596763
-1.485826
159.255478
154.106247
140.831070
145.176605
156.195755
143.866623
139.900299
161.216385
137.654892
126.828957
127.641899
167.196472
-24.374371
31.884172
-45.157452
-50.141678
-15.240275
24.074678
162.146240
142.947464
146.826141
155.871826
154.369019
166.128464
145.199127
142.020203
125.194382
147.493500
139.614227
130.878571
158.904388
150.286240
161.274231
156.926422
145.135605
137.994156
150.244019
136.777359
155.425598
159.990677
157.639084
133.858215
129.444214
164.389725
143.759140
137.497940
148.593674
-179.657349
120.571327
139.170029
-173.505280
150.680649
105.337303
142.749802
120.202980
138.519623
147.349640
150.805862
146.391418
161.035187
160.104355
133.913635
153.065460
177.857513
133.066833
135.567383
148.896561
143.366425
160.032669
127.053955
166.749741
155.516907
-171.535370
-166.574677
163.442627
158.679169
135.002533
118.872276
156.784805
141.124084
145.252472
155.486374
154.017746
146.032043
4.673908
-25.276777
-40.704132
-47.949146
3.459551
6.332768
144.098099
165.779770
1.398158
-51.412079
141.528702
126.259178
159.210068
132.310364
116.975464
133.313385
13.875357
-25.332041
-0.059347
162.647415
157.973068
140.205139
148.808212
148.397049
165.588623
104.698746
147.135925
146.717560
137.670792
120.746117
165.475754
143.025833
149.990005
125.010361
-176.334457
135.844116
156.766632
118.076996
154.596863
157.862473
123.137047
135.788010
158.730896
114.347008
149.614746
142.790390
138.479889
3.676848
-50.765968
142.173279
121.053596
152.827454
143.170013
174.353088
136.719360
144.634171
179.731644
155.531143
147.438858
139.789551
144.814117
129.650650
-42.169147
139.731155
140.364151
132.986740
135.756866
153.874786
143.844681
164.984909
134.394073
149.132843
130.685638
146.568604
155.186661
137.349808
144.852707
163.731308
-147.377640
164.927368
-160.515610
47.839897
143.711548
149.729904
141.694702
137.459198
127.463303
154.890472
136.926468
163.349731
160.429871
149.012894
159.629456
148.126907
148.622879
-19.826708
71.752060
164.339951
-35.140182
159.004532
149.082870
-4.434116
-38.725048
0.226419
26.027632
-23.521879
-95.870193
127.820862
123.985451
138.699921
163.629974
102.824097
143.899796
158.021454
92.131760
126.213608
146.268311
144.307678
143.359573
140.223068
169.216827
131.148972
151.604843
-23.241835
167.645508
149.519943
148.886414
138.494812
142.242889
-0.909997
5.697256
-13.981085
142.444550
158.058807
144.424057
137.097076
141.614929
144.591812
149.494629
156.569290
166.156662
134.657837
166.519272
145.130081
125.501030
151.405441
129.156036
142.175491
124.486404
28.882635
-148.149841
-176.157730
-174.535126
-110.081589
159.719299
171.824921
45.155712
-41.972168
28.770851
124.799515
167.598236
125.012520
131.680527
152.759186
154.070328
-43.770569
145.256195
124.571129
150.662674
153.024628
132.293091
147.603516
157.841003
149.761230
145.539886
108.628357
147.938385
-34.697048
0.368505
-37.085773
136.496902
134.821442
155.198227
140.256760
143.402710
127.574692
143.817856
149.393372
136.364227
156.718811
151.985336
144.369186
1.793733
-7.608444
174.033783
143.957520
-50.114395
124.667267
163.947968
135.110779
124.959793
171.185944
146.375473
148.175201
138.598709
125.365738
152.098801
152.170486
143.353165
126.161537
136.665222
142.428146
144.663940
160.889420
148.749039
132.382675
153.264435
130.096130
153.304184
131.259811
133.802399
146.600296
151.373520
139.688431
125.029350
154.273209
125.085045
146.788879
137.726379
159.346069
152.479248
171.761185
157.087433
148.278732
157.414978
146.232666
138.290894
129.160126
151.514328
138.958023
133.887909
110.808022
167.035934
148.844101
160.525879
125.314484
144.785339
141.837006
160.504730
117.716202
154.661697
112.100082
144.413025
151.675690
148.146515
122.076508
153.581177
142.492783
150.294678
148.626038
143.503799
151.692230
161.836349
139.396362
170.901108
122.731598
164.450012
136.422180
145.742538
119.676994
132.481964
136.126450
112.926697
139.989822
130.801636
128.996857
161.789597
118.042755
165.600830
9.303941
3.322721
128.837387
147.049210
-170.312881
65.748970
14.683694
143.227325
165.369980
151.084518
4.609722
-20.983330
-35.862419
-98.783676
152.883255
-42.896439
26.664595
-48.037502
-19.919956
24.574806
144.115067
123.411156
158.505844
138.135071
157.132736
141.913071
142.899078
154.312820
157.406677
126.514999
145.595627
154.495987
117.781799
144.245850
127.841026
140.032486
161.702667
150.200027
154.221954
166.723083
134.405548
151.258789
165.207794
159.899200
146.407043
135.284805
129.349289
146.980576
132.930725
146.823990
148.821106
131.972855
151.422180
5.642433
11.958298
163.368317
2.726131
11.604933
-37.731300
71.629929
-28.737421
7.467029
128.245728
149.369324
177.651138
88.706764
133.624313
135.128708
-22.044516
-45.768841
-34.062710
118.834221
145.754715
145.836655
155.757355
167.679199
151.458633
137.777145
154.357513
135.487579
142.235092
154.802414
136.941376
140.291916
115.991318
151.220978
12.298647
13.777067
-1.917753
152.984833
155.310715
176.338943
147.736404
141.781586
-146.843781
124.113274
165.541779
131.849640
121.992104
127.715271
143.611328
148.821350
141.169571
137.653214
163.445358
133.753098
147.168655
145.410873
130.565399
141.438461
28.359978
-18.330572
24.207788
168.034927
156.885956
154.896545
172.909576
143.373932
150.378906
144.480072
144.955368
-39.670578
-15.189291
12.717010
-33.440060
146.090805
160.530289
146.313614
158.963120
122.112190
145.748428
150.787476
120.559830
165.145370
147.364624
128.787354
154.947571
-44.987110
112.119362
16.736540
18.832052
-48.209858
-46.339821
14.451103
144.733521
136.762589
155.440033
143.291626
166.283371
150.048340
149.272400
134.931854
154.784851
132.100433
164.950836
141.368927
124.323235
158.573608
178.610550
158.938446
90.354256
-179.321014
135.476608
169.419388
137.641617
172.329605
142.879654
150.162766
138.972519
140.583908
151.700623
161.150436
135.938187
144.438431
120.729515
173.465134
136.753815
132.159470
137.993851
142.297775
6.648417
21.573423
-34.133717
21.403513
16.112522
-72.584320
141.176773
153.181458
15.677385
-13.972545
19.955259
138.443695
138.884445
152.989594
137.229645
135.101486
129.191681
172.292236
165.363022
130.927002
142.733765
148.820557
142.318741
164.954102
-15.643467
13.466182
135.407211
148.419846
162.671600
125.583282
164.751770
106.021828
138.866165
163.167313
-43.312473
1.181012
143.027100
168.337540
160.917114
166.641373
157.870270
143.703506
149.348938
134.888657
144.709106
175.799286
142.500748
108.913040
146.543198
151.856110
158.735580
134.846436
138.133347
123.574341
135.727386
158.193146
113.528732
160.679596
-172.427612
153.142059
155.229202
129.625092
141.843735
148.308578
114.697273
134.513794
153.146439
141.734161
-171.221542
149.322052
171.141647
146.226608
176.548203
150.605057
137.753281
137.924927
123.435707
147.585464
134.609421
131.934875
142.741135
164.914566
155.611298
148.085129
146.701752
143.627640
139.906219
154.522034
143.010254
148.765106
168.303940
131.551086
143.591583
128.741409
153.193756
160.969986
134.538635
121.942642
125.580864
168.525345
166.843018
170.949478
137.002243
131.717117
144.976791
-0.222936
-9.426230
15.370662
4.537557
-35.896313
-59.218925
21.190552
-45.111645
15.436465
6.659793
-19.069061
-17.433920
-3.362258
-0.698856
3.344919
122.369278
140.039902
148.386566
146.369492
143.231735
141.485657
148.604279
156.808502
165.405762
122.155197
135.321777
149.986389
138.636566
131.676117
138.019104
123.957230
12.713550
0.044235
0.052339
-12.749145
-27.182755
-41.490982
1.301910
134.020020
134.817490
149.750626
143.367294
173.259995
155.716644
154.620773
151.450653
151.591217
170.241440
160.785675
131.888504
-177.669800
136.347473
149.471054
128.345749
30.746344
141.740067
134.052200
142.400864
136.681595
-137.066833
159.828354
162.641586
150.164673
156.277542
152.777725
130.414261
154.823410
152.379028
125.629753
122.042908
145.244431
155.905777
150.895081
132.614655
150.679520
143.792770
142.774796
145.710419
130.852478
145.800842
152.433395
154.660309
151.475739
147.284012
141.938629
137.438370
143.740051
152.109207
144.749207
137.721497
121.970177
166.495682
135.340927
155.566742
159.175919
150.029678
136.531631
171.047607
141.893860
119.184715
136.653366
155.526596
154.258408
174.240692
121.962120
148.273605
148.370468
130.162064
115.495491
0.767448
136.545715
112.691933
149.768509
145.996902
123.056946
162.822632
-155.021378
134.746704
-154.853592
-161.092621
-178.647797
-170.873993
-174.981537
172.586624
157.509964
146.540909
140.197769
149.217545
148.036942
118.476143
-178.927521
159.806381
135.738220
-4.860469
177.499466
141.851624
139.064804
104.351746
143.524872
120.417236
140.336685
142.089218
150.115494
122.687645
138.765747
136.558273
155.127579
158.929855
164.769913
148.185211
114.580605
131.367371
139.426544
140.816711
156.721375
135.793884
128.927689
139.714859
134.122864
144.792755
136.878281
131.271561
149.469101
141.492874
168.132721
148.129623
142.148026
-44.263046
29.250635
-37.776058
-9.031830
-77.877655
112.387543
131.662949
124.182259
149.859512
149.523193
177.680893
147.308075
137.551926
145.522125
139.870377
137.589844
148.751236
145.383896
140.935043
145.386475
143.735428
156.036484
149.975922
167.304611
149.342575
160.479782
146.967270
158.159790
142.582718
131.086716
135.563828
153.487747
118.594521
174.739685
149.044693
155.985184
147.158142
125.512558
106.219978
-179.645004
152.309265
151.573898
162.093170
149.245483
-6.023694
16.731890
-39.891056
-3.213880
142.584457
139.864151
179.824158
162.912201
143.886841
121.241722
134.422211
39.484135
38.682186
22.491951
11.385169
-23.453621
111.611816
-170.879333
144.298309
128.577377
-179.070419
155.740067
140.345322
163.331665
151.658936
137.406128
122.150246
164.832748
145.876038
153.655762
160.759262
160.760223
141.965546
150.491104
144.322968
154.171768
136.255997
145.608124
35.472771
144.612808
146.031906
156.841660
140.961472
161.835083
141.794708
152.862457
167.765060
131.962891
138.581573
128.697906
155.063919
149.552612
159.208511
155.331436
151.525436
163.975861
149.217300
136.035797
150.629929
166.264481
136.878754
158.367111
149.061615
121.469597
164.585495
131.883774
-180.000000
155.309845
157.929230
150.671295
135.526199
135.199585
146.555893
132.939575
0.260196
-45.901199
84.897339
145.724289
177.490082
164.486755
130.636627
147.361755
121.545692
165.403656
154.373123
149.772247
154.149521
154.440277
141.925186
125.907593
124.102974
119.812355
124.771759
168.123093
133.818939
157.957703
128.782639
149.761230
141.287872
146.777374
112.451569
126.661232
135.811188
141.452042
153.872467
-20.742975
-12.508311
-6.922119
-12.349831
6.938648
28.057734
-33.101410
17.787344
-7.825136
9.866193
-18.559284
141.355942
96.772064
149.574432
-43.063362
-9.265034
164.523346
151.727600
135.334167
150.833023
116.091202
143.163986
150.239700
131.648422
158.211502
126.672340
156.604950
161.242630
-8.809193
135.680267
146.343857
142.232834
129.218948
118.398834
141.904541
136.212158
155.401230
151.498413
118.276276
143.975845
146.614868
129.067932
167.190659
120.042168
154.307343
169.100388
147.585190
150.127167
137.090775
137.768814
138.599380
135.661224
159.793213
152.538712
122.203621
116.297623
135.775848
147.234818
120.811836
158.512100
155.925964
140.838730
173.002350
157.531281
150.448013
112.679092
142.336838
-39.338642
-48.914673
-31.405066
-22.390099
-39.083729
4.448802
-0.647101
155.593857
140.731323
150.810837
135.347809
-44.025520
-15.820408
-40.096413
13.990001
-3.532691
-36.803455
20.312244
125.338158
112.458290
-20.523436
161.108276
120.488274
158.144241
142.189255
141.012314
132.708984
121.636452
131.937057
169.485626
149.166550
163.309967
144.784485
137.325012
-35.460190
-36.167271
6.227716
7.999908
130.278458
123.783569
161.326431
140.230148
139.690735
151.488876
112.722412
170.163666
145.284454
-176.991364
106.360809
155.317566
146.492462
146.579193
151.041122
134.660110
177.407303
157.343643
124.003113
153.045242
170.343918
151.400879
137.915359
152.209961
165.018173
148.153641
166.610535
163.128311
168.116531
118.124374
150.872498
154.076752
138.484375
134.964203
132.706833
141.739075
145.585831
151.991547
151.662170
153.686951
161.572556
145.897781
119.367798
158.204361
166.636124
152.551208
166.831329
127.451927
139.800583
130.394485
146.132217
147.195511
126.509605
155.875275
122.263794
136.311386
154.812195
38.132168
-150.739288
-148.662964
3.601685
149.866180
153.604813
141.401398
15.891503
-11.551930
-45.397045
139.446304
155.227631
144.413269
129.390106
167.046234
-47.847515
140.689911
151.362823
148.675201
147.000610
117.646301
130.346100
149.736679
118.558678
131.962555
150.392029
148.903656
167.493683
149.246841
174.510361
-160.451126
-157.972122
162.620575
57.681442
108.640747
158.120560
144.597031
142.821594
127.596535
147.412048
142.590698
0.115350
-10.289064
8.756430
-2.874261
-7.420529
-42.292442
1.356962
146.141464
161.313385
126.447418
146.738022
156.442657
148.067551
161.703796
146.843201
153.144958
167.918137
166.030060
176.579315
159.012329
120.533516
166.825943
-17.935253
-9.407091
140.744278
125.557205
-9.457603
147.198288
120.539421
150.841797
148.831345
167.653793
166.906158
116.759262
123.459625
136.741730
170.835281
149.320450
155.497055
126.315628
178.494141
172.200409
160.359421
151.570175
10.093990
-3.370168
131.726562
114.917000
151.613098
142.581772
150.203918
-19.838787
2.564909
149.117752
131.669449
138.277435
142.881317
129.137604
33.735115
-154.743500
22.475468
37.952885
-160.459488
-141.163498
55.203571
147.079788
-111.463684
-44.376999
132.758270
140.768784
131.647064
140.646805
144.322876
144.522949
133.249374
143.466995
142.968704
-0.707206
-35.062733
-43.168175
-48.301964
1.009300
153.110016
19.197842
-53.800381
5.405663
-11.680458
19.899357
1.181343
4.706777
152.126678
158.241135
131.856232
140.884262
148.225647
123.075729
151.722702
136.891312
146.345779
26.653931
69.354027
-176.569244
-167.144760
147.522491
19.542360
156.086838
147.889908
127.366776
125.376602
150.782104
160.734009
163.655228
163.139297
139.551651
25.800535
22.804670
-48.828888
140.033112
152.294830
143.276260
165.487930
144.360718
158.528122
114.505157
127.449837
136.920471
22.972851
-18.289688
-37.197392
-35.383846
-36.068554
4.603301
-77.831932
141.592743
-3.745020
160.733536
147.459076
122.626572
146.221344
-175.266907
132.269363
127.201805
143.246185
146.882797
164.369171
-175.918686
123.093620
151.729568
165.769913
148.228195
133.758972
139.577637
156.748444
151.793945
152.327560
125.931252
163.720993
159.567093
144.239655
166.897705
-26.298731
-6.861441
-22.887976
5.491121
-42.008320
152.381989
128.483398
138.352386
143.595978
156.484879
147.743515
142.802567
151.354935
174.774155
93.174805
-178.367203
143.885010
155.342133
121.168068
22.668276
151.835571
150.690292
140.133774
131.136505
157.850006
156.133148
156.444107
154.067856
131.201981
164.281525
149.189804
166.961685
137.502960
157.545273
141.848557
157.364105
152.323669
-177.426331
135.067123
159.074387
145.948929
145.716827
132.230560
152.096619
146.450806
131.557892
-1.968713
164.908554
145.301392
-176.050903
162.083939
124.891518
157.271805
128.976501
-50.741035
-42.630154
-16.917284
-6.478231
9.360760
-2.287473
-8.739567
-7.938771
151.262680
150.293198
153.572983
88.727020
140.009613
119.001930
144.422318
140.291107
135.441025
-25.678734
-53.331299
-24.247360
-49.282085
-7.128767
-44.060951
13.227154
27.920069
135.014847
142.857590
171.548233
133.332001
148.030502
157.071320
92.247444
146.246902
177.574875
140.072235
124.087891
143.808228
-16.512402
-1.988299
-43.544941
15.415782
1.941788
-9.109835
-43.751125
4.869891
11.407880
42.551594
-0.288036
17.007502
15.719933
-52.938190
-37.463100
173.220154
124.584831
163.453949
143.244461
142.474731
138.997696
163.387207
142.965591
106.288910
-158.016449
-139.416138
-174.915649
26.584082
-3.083563
150.570816
124.953903
159.413101
52.288990
2.588382
8.867671
0.949563
117.318741
44.089176
3.910412
-5.762317
18.941467
16.461811
-34.490986
-10.434280
-20.326435
-7.273567
-0.538503
18.914272
-13.697800
-27.164865
-22.533436
-27.900822
2.880316
-39.197323
-21.585123
14.385077
142.336807
151.859406
0.187672
-50.530354
151.838608
86.030548
124.098953
147.643845
148.963730
156.911758
138.010178
153.585373
129.488846
149.579376
129.862900
128.729599
116.194916
159.540543
166.077728
156.862579
145.165985
158.997086
130.918640
133.085785
150.208084
140.931320
130.742447
122.893852
140.974106
125.944176
156.299179
132.785461
160.950562
149.703918
140.589691
154.688370
163.816895
170.780884
140.679703
144.319977
164.880829
136.395325
150.995178
168.440704
147.341919
145.509933
132.823044
139.512756
162.801697
135.943314
153.031235
145.289688
155.368683
150.111588
129.647934
135.226898
138.646606
146.871429
123.864571
159.335770
120.027916
148.121628
15.459953
14.022596
15.796150
1.536206
-31.686451
-14.362200
7.648115
10.665754
27.125929
-49.856930
2.117570
-86.409157
7.385436
11.622288
151.965195
162.782593
134.599548
141.251419
177.661911
134.954254
164.104736
143.147842
97.657822
-37.650875
-7.928032
9.669224
-13.751144
-32.798943
-6.398407
-46.152386
-39.135948
1.624978
10.164382
10.894931
-36.730515
8.886791
-3.907957
-5.583634
26.483669
147.220245
138.266449
152.987549
156.929825
146.115921
153.897919
132.169266
142.495438
-5.980190
-40.310364
1.621603
-18.085272
172.284027
140.073349
133.467056
139.319458
124.110168
150.095612
148.116943
131.601151
145.700607
153.353058
153.671021
-3.439914
-39.330536
0.062557
-42.315861
157.163269
137.413345
158.908676
131.327423
145.436157
136.978485
134.442871
146.986313
146.834442
147.017899
131.501099
158.625748
138.915451
151.711258
135.056778
169.446716
134.764877
118.398888
138.349945
109.797935
140.899673
130.399200
136.410583
154.102371
158.258163
147.612152
124.028648
126.709076
164.616104
123.075905
126.402000
169.453735
128.297440
157.784378
118.574837
140.205780
101.957848
147.259674
144.063416
155.316742
169.762527
133.367783
131.557693
130.330322
147.013962
161.284943
141.789093
157.772202
149.138641
148.645065
145.321777
146.336029
5.101271
-41.407215
165.681885
126.726692
120.966431
144.679886
162.838669
147.837448
173.404526
157.851837
144.753235
114.072639
123.302910
171.493225
149.157883
143.189957
172.330734
156.143295
123.558403
174.576050
155.899521
146.145584
109.130943
146.407516
126.480278
129.448669
147.967606
157.562378
154.593369
153.865097
143.959503
167.958557
148.650040
128.179749
150.915680
144.363205
145.400024
150.365402
151.599655
163.995361
132.007675
164.032501
144.885513
150.781708
131.695282
135.739365
144.526245
123.316338
20.999298
17.322371
-5.103115
147.742828
165.719452
112.463280
155.186844
-17.668165
-16.577806
-0.889114
-48.005936
145.128677
152.065704
134.322128
137.010559
152.816010
158.191513
158.202560
-128.388565
116.309944
-158.497452
-175.961563
24.818140
15.924983
124.001038
-179.596512
-161.565948
-149.985077
179.025620
151.234894
162.525238
127.598526
108.969986
163.964050
115.112015
135.026520
174.974915
133.406631
138.259491
169.373993
140.366089
113.465981
145.171173
159.492462
176.594345
157.077682
145.819229
167.961426
141.079422
128.287476
153.925797
151.460587
114.779167
114.470535
138.738739
169.477005
171.643082
5.708872
26.069742
-7.515828
8.373039
-51.343220
-1.807103
14.819396
-25.667887
-4.199646
-40.553112
138.671661
167.916946
126.860786
144.043777
161.167511
161.979721
148.185501
143.370453
152.398499
136.909210
154.877563
144.922668
119.083115
179.642807
161.623413
164.295364
154.698715
131.248032
154.405823
97.048912
156.047943
159.128891
135.436462
155.207077
146.758545
150.796616
127.599182
128.372879
134.463516
143.774689
164.404434
152.521881
139.535309
145.003021
138.802246
-19.182072
0.995833
142.527756
124.398476
-168.905945
-163.992401
-179.275833
-158.729630
146.215088
113.913017
-156.781906
54.742302
147.929764
158.734283
-94.143364
-11.239710
25.240152
3.000744
-9.095112
20.620344
-20.166090
57.858391
-37.538383
-4.512364
-37.923553
-13.292637
31.827345
25.226254
116.119713
138.958694
136.939987
136.874939
153.260559
139.971512
144.013870
142.637878
153.245941
138.035553
127.908562
124.623131
166.830063
147.168945
140.279572
115.662582
141.711151
141.769882
178.901215
140.311386
-9.701297
-19.905247
-38.341614
3.584629
-50.979671
-80.830284
-21.380846
-14.424271
-45.389645
-42.296875
13.041079
20.061478
0.830394
0.137056
-38.189911
42.267685
-8.620378
-45.468773
3.056846
-50.393238
-30.777452
147.285400
141.276382
152.101730
143.803894
157.752777
132.517105
129.293121
155.131149
161.725525
170.141479
126.942009
150.643311
144.214630
174.801132
144.907761
154.660278
138.506836
147.670898
162.129059
139.828690
154.545883
161.404770
122.516403
134.690155
132.000534
138.751053
157.996719
18.947390
-14.161636
-6.465961
16.307367
-7.651399
-46.947075
-36.012970
13.845990
-26.155855
-40.631290
22.132111
-45.428333
-13.938786
-36.027779
-3.242806
-25.809166
29.677216
-13.315995
23.044199
-1.475915
-18.081465
9.447393
8.383470
-6.780584
81.102585
158.864014
168.270050
107.963676
144.609497
171.266083
170.230621
158.446030
154.849991
147.211517
142.800583
149.181671
136.121750
158.581116
133.492432
145.211746
130.062866
144.714920
137.549286
176.499481
146.785233
136.351669
-27.821432
4.551651
167.002396
149.579041
146.252319
153.325058
-11.884398
141.753326
140.621902
140.742325
153.427933
121.507637
151.291061
150.791702
131.728195
149.980347
140.323639
118.881332
141.376556
119.741066
158.596405
104.069122
161.950989
143.464920
133.567245
175.135971
128.368912
124.418335
157.386749
148.997498
149.281570
161.463028
145.363678
167.547928
141.353546
141.874878
132.390732
150.039993
165.923447
136.335373
142.955795
150.303284
167.051468
161.683548
166.565567
135.521881
146.147629
155.009018
142.702637
163.630005
156.161545
149.755936
177.003555
156.057388
160.850098
127.759842
-20.859816
2.189637
10.079054
139.955948
165.202271
132.886627
141.327530
118.829468
140.475937
163.710632
152.983109
132.246384
144.373581
139.792191
160.273529
157.092728
141.155823
122.793724
147.844742
151.522446
118.215218
139.775558
147.786850
163.737656
162.400818
157.674026
143.948517
149.968094
148.329895
156.997772
136.220001
133.724228
170.268021
50.931702
6.577393
-0.204630
5.145137
-93.551628
-16.062944
-68.951103
134.062866
140.465622
145.563919
140.300888
132.636230
145.970001
158.932053
135.752106
154.178070
113.391541
126.005974
31.042627
-3.253113
136.689163
160.652954
130.169052
126.650635
170.717392
138.532822
143.846100
154.068741
167.798370
115.987778
7.497136
-9.785585
132.889877
154.073578
146.167755
127.986771
136.465591
136.027557
144.462021
143.105453
164.913895
144.635559
149.838638
158.721924
138.547012
139.836426
110.437065
138.933167
143.840927
137.496674
141.484283
140.003494
149.450623
155.654861
149.102249
124.995239
44.961845
18.765816
-15.132881
10.793078
-8.809393
0.094873
-5.511995
4.402153
149.428986
171.464310
146.539078
134.614471
-169.976349
151.226364
134.069626
123.787804
152.675186
151.554825
144.337982
129.222916
146.438095
147.510925
151.533524
140.513550
155.947632
-171.436539
145.505157
167.415497
141.738495
122.248306
152.866302
133.942139
170.699402
123.263802
120.919968
156.625473
134.976700
63.477417
140.480850
135.702164
164.248276
22.641155
60.502209
178.946671
176.603439
138.456055
137.116562
137.292160
154.126038
158.633469
143.415039
147.902100
142.780502
118.747971
146.397751
136.258087
149.744431
175.243088
150.276672
135.842316
128.299927
154.016678
159.039093
142.329803
142.965881
169.041412
-10.138282
-20.421154
-73.490883
-40.516033
-12.212381
-7.708157
145.540390
145.538101
158.801407
161.464218
148.536163
151.174942
142.808334
128.450272
159.056824
153.766174
146.743271
139.053604
143.937454
134.769699
144.763809
159.988159
142.923111
139.243362
152.820221
145.360107
135.948547
163.117279
146.721802
123.163933
138.223343
155.257675
145.722290
145.931656
143.218445
127.369049
148.746765
-43.890846
-29.155832
166.003738
145.828430
143.029938
157.034134
140.516647
144.318008
-21.465548
-38.337658
-22.474983
26.538656
-153.264374
-145.714874
-169.463104
41.150726
34.200020
72.232269
168.615662
-161.911819
-155.375381
-152.423019
131.597061
100.445824
141.469788
131.329361
140.404083
128.317871
142.894333
145.444656
160.833359
166.786346
151.949127
10.176025
141.231094
141.623672
165.104141
139.254532
46.118740
148.425980
127.200684
143.006531
148.796509
163.135971
128.809204
163.860794
145.570969
150.050018
156.692963
119.649796
137.094757
137.247467
125.158508
149.341965
141.739120
128.477325
154.433212
169.968643
128.917389
133.347198
126.792427
171.598312
153.539810
145.364426
143.901810
147.027237
149.925125
153.149109
147.266312
134.255966
148.893829
-18.050091
-8.830485
-40.905388
143.553207
138.226196
166.321716
163.984207
151.363083
130.619171
146.455551
-167.603256
134.449692
135.509521
167.899689
145.876587
147.137878
123.372223
130.402679
150.056534
153.741882
148.614410
149.651978
152.116913
120.147926
-5.848748
153.565277
161.375336
126.948212
131.128479
144.579086
144.416641
125.534279
142.606567
119.377342
-0.966718
4.481963
130.536667
157.793869
107.286026
167.611343
154.811584
47.242531
-118.993141
140.573639
149.076996
153.888321
157.195114
-8.767685
-1.196813
-38.659187
21.798218
-41.854469
-9.362544
7.476299
-53.894382
33.594296
-25.675629
-24.340429
-12.461219
-43.723946
-67.671730
153.339767
115.580101
0.469806
139.088455
150.617874
162.004684
159.522690
121.624001
153.182327
120.421638
132.322754
143.502289
132.908646
142.550217
145.929993
150.590927
145.392166
3.187517
22.607065
12.208328
-40.651451
140.695099
150.001419
-30.243813
-49.406067
38.626682
32.045238
29.707273
132.809616
149.104233
139.195862
135.905045
112.111862
137.025253
156.513870
138.107376
127.401749
134.528351
131.736755
148.799149
-6.874150
18.496122
8.017385
-8.848021
19.044701
-19.609112
-17.311825
23.134062
-38.455177
-36.977787
129.553955
156.908142
-2.332213
18.290581
18.518532
-5.402689
2.387287
13.301426
-10.374240
31.264629
-3.649749
-1.944105
0.503189
-6.343719
-3.763588
6.077509
-7.799560
159.147339
179.133392
162.905228
145.269180
130.174271
136.496109
142.137970
163.712662
153.928345
130.577957
164.728699
141.763153
170.749084
147.170105
161.165039
132.330276
163.192383
135.493057
147.914398
138.822937
149.793274
147.096527
150.943268
126.325844
127.937424
150.778030
147.440842
166.947495
140.673233
150.198090
166.956528
176.270111
132.137009
113.629906
146.973282
-24.429737
131.608505
148.723846
150.690536
162.969086
140.334579
162.269470
177.919052
151.545914
18.369701
-33.874039
0.731149
-8.685005
-8.777716
-80.831787
20.179745
-13.705873
18.194895
131.867508
152.640808
143.619476
144.359741
145.338959
148.985352
153.965195
175.914169
126.916054
140.516769
150.300278
142.217712
145.029922
136.527298
155.019913
137.519669
-38.629410
-45.770416
-4.992260
17.594788
-4.130668
-26.287630
-46.381092
143.694321
166.130096
151.434219
150.448502
136.037521
167.149582
120.805580
148.861877
134.381317
-153.915115
-165.289963
-161.468185
164.108154
163.296570
142.638077
155.555969
177.740753
135.749786
161.928360
167.780029
148.047043
137.096619
138.066666
128.240143
171.805389
158.711533
157.367767
161.185699
131.051651
163.784866
140.017197
131.672867
156.060638
14.540728
19.246212
8.200277
162.835129
-27.406345
-16.585993
129.165253
159.825409
149.118378
149.902969
133.332077
151.345734
138.646149
170.784592
146.901672
111.970123
126.073112
160.379547
153.835220
145.523071
142.609650
122.746155
137.412628
140.121979
143.269363
158.929504
150.202423
169.288025
160.491562
121.673553
120.337875
132.079575
151.502762
117.359924
108.133057
146.733322
166.166748
144.649307
143.058685
155.005203
135.064285
149.707825
152.823441
143.837677
147.334793
145.428192
137.080475
146.415359
117.670631
114.185036
140.131104
139.913879
171.275345
155.166702
29.749229
2.703129
14.048141
157.421814
12.230821
145.101212
161.065460
146.362152
134.422485
151.895340
153.431335
141.327835
164.374268
151.399261
124.868340
139.344650
150.107742
-179.560745
162.043213
130.973892
141.598755
153.908829
140.814865
142.239563
165.612686
-146.135544
2.987930
41.463467
-21.722330
-33.300655
-32.441704
-51.125820
17.746101
-23.321379
-0.199792
13.097696
171.824936
-6.406033
2.176008
146.994385
39.556614
-8.403893
-28.448219
8.644906
-38.314812
8.406417
11.420684
1.848539
155.812302
138.971344
-154.401520
172.870804
19.488659
9.814218
56.355789
113.733749
151.543793
155.403351
128.940338
151.870193
166.535461
165.202271
149.027176
143.833420
139.631454
108.531219
143.617889
140.801102
171.984558
150.550369
169.695572
134.275864
140.025162
157.881042
131.711777
143.432022
141.345673
149.674438
170.223007
143.064301
117.454765
130.705551
143.509293
130.813782
155.467270
153.779221
126.983261
131.094467
148.024506
142.643051
108.055344
178.893402
127.366699
-15.296455
-40.534203
-7.378047
-24.165628
-53.718880
4.768386
-42.044121
-1.667770
-10.652387
2.745307
-10.991249
12.727864
147.489395
161.045990
144.439377
152.517090
131.716766
144.253799
139.751892
152.184830
150.489014
143.041290
142.835419
147.203293
164.401443
153.676697
132.785294
18.730806
-26.020844
-12.740244
24.439785
112.660934
142.795502
147.535416
121.102364
155.570969
-22.064581
159.264847
-13.562385
57.767941
-10.317896
118.373238
133.932465
153.670563
128.847885
138.318298
130.084305
111.144402
149.402390
128.233765
144.724670
154.872498
96.202187
146.408661
159.772491
130.156128
149.054565
161.032547
121.754494
156.625427
135.510529
132.506851
157.788940
-10.352312
154.220520
160.702560
142.009552
147.434662
138.749313
179.070618
96.011047
175.862015
155.906296
120.463493
160.759369
147.115005
156.910019
142.284348
139.611572
157.425919
158.544479
135.105270
127.805428
14.348921
15.053074
179.533539
-178.497009
-162.973572
138.754776
-172.066818
-134.908295
27.634188
19.662933
23.108633
-163.345963
-163.010468
-142.621002
37.101273
11.508911
157.390335
169.255859
162.008026
165.649475
121.723022
136.730209
157.204041
145.123886
135.229401
140.198334
137.713272
149.914185
135.154526
154.496964
-19.915043
9.781466
1.316707
-46.938862
-3.995765
130.549591
154.089386
154.051651
157.685181
155.695374
141.787842
135.049484
160.611954
133.900742
151.328003
140.556076
163.651627
139.299347
175.579361
-37.618710
158.304413
140.786713
152.928345
137.470230
-33.958706
-14.611778
-19.039511
26.427050
-30.658068
137.957657
157.128769
148.729935
152.638412
122.572464
160.863510
120.287216
127.981140
176.139267
148.782349
127.021591
115.659477
168.798615
135.331116
97.211044
141.671295
122.993958
8.952318
127.903320
151.015579
160.476227
146.695251
148.518631
128.821426
130.602325
145.536575
129.802536
114.466263
129.133743
145.163391
153.989609
144.198715
138.623306
158.586868
145.460236
160.477859
124.778381
153.926331
154.329819
169.955078
163.492432
151.799255
145.740936
139.145203
140.984192
160.482498
122.376030
146.057190
117.088913
166.918686
-7.412803
1.498677
7.548342
11.566486
-41.007542
1.815315
6.508912
141.030991
153.512589
151.576859
169.474304
140.714203
139.890701
158.949478
120.182281
163.659607
138.474823
135.139404
152.947311
153.512939
174.952957
110.922913
168.590286
156.948837
147.073654
151.754272
-12.231690
133.092667
138.708496
9.494196
-38.056400
4.812633
13.620152
-40.916893
-22.125954
-8.972508
-33.073898
4.923701
132.205383
147.068741
102.074142
164.604141
142.049316
158.432770
139.278061
152.891235
129.154358
167.996078
143.095688
143.362854
136.574112
158.349976
149.991333
138.162491
-179.610825
139.680557
143.462067
147.261459
134.067490
30.334784
14.362929
82.102959
-165.005051
152.189667
136.744171
153.184143
171.370941
132.205185
133.150879
143.866226
144.694519
141.490250
141.847626
123.858833
151.593307
157.854034
166.764496
142.391403
148.937500
143.930756
141.928986
155.709702
137.359573
140.745453
171.216324
135.073212
138.856232
148.990601
128.304276
137.030121
128.776794
114.767891
159.868805
164.162659
142.878906
130.658447
163.205688
161.706024
111.480362
157.389145
-36.429741
2.933248
-31.579668
-49.980953
-39.540943
-41.941711
0.334550
158.813904
142.160034
144.159363
149.914627
159.861053
169.783218
118.589409
141.892319
141.489838
144.379395
169.124390
143.399948
105.246941
159.635315
141.903122
145.646011
154.713928
161.861938
147.180939
158.327469
141.707108
143.686539
159.683716
134.499069
158.761459
149.401306
152.538727
150.220215
7.213247
10.240117
-14.786020
-22.282047
-1.229556
49.251682
-14.014221
-52.584000
7.183350
-9.474050
40.516121
-24.618587
7.963484
-30.856060
-30.892525
-44.009403
-2.341928
-9.228031
36.040733
0.700254
161.070816
149.117905
119.871590
150.606995
136.809982
135.830994
124.068359
139.601089
157.794876
141.240173
142.084763
130.455780
149.012497
148.538132
89.652313
23.521769
-13.383382
-38.101055
-7.375493
-32.451763
-25.035646
-39.976875
-2.377182
-32.939064
-38.564610
-32.636578
9.267367
-38.973614
-3.033704
-1.294071
150.727066
154.724136
156.269943
150.554016
162.626495
152.010361
146.463120
138.170349
161.984512
-156.676117
-171.944229
144.073883
135.474274
134.488342
140.214828
137.900772
144.113037
146.826035
130.229401
151.741455
126.624542
146.042145
123.385765
154.189667
148.172943
161.289993
139.187119
143.030579
141.692368
135.771164
164.347839
154.371353
101.604164
155.343689
151.161743
135.251282
162.452774
163.597214
136.224426
133.001541
152.885590
143.987869
179.931458
154.822205
155.401138
155.607803
131.490936
155.029556
165.353012
152.276459
155.212509
126.457939
156.563721
136.297134
162.082642
108.846268
148.640366
-24.826487
150.925201
145.552383
154.623199
168.562744
148.595459
140.893784
136.610657
148.906616
147.540161
159.964539
119.642944
148.799683
162.229645
147.475052
138.544128
150.174316
171.880508
143.824997
132.169724
179.332642
133.026840
167.036819
134.365189
127.804878
140.196121
143.128754
143.916351
-13.201877
-0.383595
-44.762375
25.954380
-14.157294
22.569704
-53.407387
159.733887
-26.026550
2.806376
-106.342323
39.516331
100.292488
9.342581
-28.117199
-44.518829
-24.009882
4.332190
13.057096
-5.046166
16.159132
144.811539
128.122070
129.995453
172.270004
163.644821
143.916428
151.188324
176.748795
162.203445
136.021469
127.786140
117.576347
159.125229
112.141708
133.769440
167.016525
150.222885
114.422485
152.171341
156.017242
146.793396
144.286682
139.461136
119.550995
135.207306
161.487915
168.970215
141.803650
161.305618
160.587219
150.981613
170.918259
164.360748
164.440903
150.906433
153.670395
149.902313
149.477798
144.500488
151.860443
134.551788
144.353470
145.239441
124.965446
152.130844
141.884232
160.575851
160.372650
120.576324
151.363388
146.210281
162.502731
166.473541
108.731155
155.735550
129.812119
146.918991
142.652100
131.192230
156.738983
-179.057449
132.817932
108.720909
135.715561
126.500694
147.225266
154.846359
131.658768
175.223358
176.009476
150.122375
140.438385
157.281052
-42.119720
137.817245
161.107056
135.438354
157.938004
137.055618
152.042404
158.220795
158.107635
131.282043
132.382248
151.849762
132.422791
123.881866
163.118454
166.953979
132.204681
154.549469
152.985977
168.475906
146.710251
21.082167
15.686860
-0.422899
0.317135
13.249017
142.799728
157.585999
129.241730
133.997299
155.304947
108.623360
158.306534
144.407486
141.735153
155.244339
144.267502
132.991104
154.772400
123.315155
135.779022
174.308823
107.806427
159.514771
127.766373
147.730515
124.906204
163.375687
136.483826
159.260666
139.652008
134.874481
154.283554
143.602310
136.177826
48.824512
17.643473
10.343567
-22.624409
157.504532
140.746994
171.646210
146.093445
146.088318
136.825073
130.760757
157.984863
163.778275
157.513519
147.335281
-28.887026
-43.700684
5.678269
8.426343
49.934139
-7.068966
-9.251130
143.431061
135.489166
147.469543
167.234558
153.547516
143.448303
160.655716
153.671310
132.682785
143.262085
-179.465500
158.624847
147.078903
124.107574
137.998535
154.098907
161.384338
116.356422
149.546570
146.905212
140.420425
175.665451
19.843939
-31.926205
128.669998
152.502579
148.410049
145.067215
149.554031
143.835068
134.484390
157.035538
129.991531
135.709488
143.569824
152.143341
168.164276
124.415932
147.315857
119.886398
152.746338
140.051468
143.025345
171.799240
108.131371
122.003754
148.169800
136.844376
147.640778
162.695129
136.968201
179.603851
131.083801
-31.282114
-0.642549
30.781908
16.971657
-2.949553
-37.811333
3.620392
10.642571
-5.440388
-45.530273
-14.076349
13.703524
-81.110809
163.077927
150.404373
148.769913
112.185120
135.064850
140.688553
162.962143
131.093933
130.359680
124.531693
162.991165
157.818146
156.266373
89.375832
142.217529
149.554428
143.766403
148.127869
130.791290
172.614639
108.417534
28.205709
29.662779
50.874565
145.002472
140.752869
24.027630
73.634323
138.809021
132.402985
153.530548
131.037582
147.379242
118.490974
127.620728
135.326004
158.870880
149.772842
136.150299
127.544899
165.354050
135.180527
161.104156
166.577209
115.491707
141.259048
148.741562
141.911407
151.594376
-35.418247
149.581482
124.933746
135.391876
142.040436
137.010696
156.736832
28.492750
23.081964
-13.659500
139.332596
146.909302
103.046089
127.604919
144.693878
149.367371
140.718506
144.995148
168.595444
130.495682
132.787445
146.457855
140.990860
151.389130
144.329559
141.613953
108.043327
145.816650
158.482544
136.183563
126.088417
149.076675
164.617569
144.465622
166.380768
139.998459
153.513596
150.494385
147.919098
143.241928
146.217041
147.340240
148.201248
165.457382
107.550766
175.299576
141.740570
140.583878
137.787292
135.397598
152.372711
-23.386774
-11.099963
-1.978629
0.521521
13.519007
21.759623
150.675552
146.011734
143.336136
140.454712
137.850006
167.551361
154.133926
144.222549
141.785126
114.890129
103.314240
133.438568
149.573318
169.446594
123.608574
142.950287
38.057499
153.883652
162.127029
136.875351
140.471954
128.368774
135.886841
150.521622
137.534424
137.427658
155.787460
138.571732
172.630783
150.346985
163.618896
141.182495
153.458145
109.209900
167.388321
-96.433754
-10.953696
162.415955
140.986877
-40.646580
161.045990
137.671036
117.687775
151.419800
145.624847
115.127739
150.331085
155.755493
153.802032
145.415588
139.468491
165.394211
141.966599
155.685349
146.238556
113.917000
136.577637
125.202087
127.347000
127.202843
148.237869
7.344783
-1.634105
-37.317539
-30.569668
141.759247
113.153214
154.866531
161.477173
127.488724
171.863525
163.696793
142.327057
168.462021
143.946960
153.463394
145.209839
150.316986
138.263535
-37.101955
-5.485694
11.757164
-3.589924
25.013525
3.669865
-15.543889
-31.754593
-33.983078
-9.093297
-27.957491
-44.901844
141.010254
150.883255
173.330582
169.633392
148.261017
149.815704
142.074341
138.753494
143.796585
105.153831
141.428482
167.233200
160.455597
131.244095
110.533302
122.358841
146.634598
141.323212
144.672882
141.384888
165.428391
139.747345
154.432785
179.760971
133.743576
127.910011
138.211685
-8.564490
-6.145960
4.234570
-28.075874
-64.568352
141.776718
129.808350
110.766548
134.676529
171.954132
154.345612
129.455688
138.888809
164.511948
140.670303
133.036057
140.257919
139.579422
156.207916
150.302383
150.156738
162.427078
164.098999
136.810272
129.582001
153.725861
171.602722
154.302689
110.611877
135.075104
146.565094
134.981567
161.956451
-40.090664
24.424875
-36.508144
24.996107
23.476503
0.629007
-33.033794
-38.741501
4.358153
155.219635
148.748154
143.704514
133.223389
165.138580
151.600525
168.572861
134.481201
142.336975
144.202423
-48.165119
5.621449
-13.282249
64.004883
151.935822
139.192383
157.852707
124.397575
127.451241
168.954254
145.836563
145.944550
154.602631
163.170258
139.113785
160.839218
144.252716
118.071571
152.114563
144.482086
121.623726
148.639740
136.853607
150.519180
167.676437
135.811371
157.633652
142.607895
118.245537
139.917816
154.595474
149.063370
170.217667
126.741623
143.922852
137.987320
166.963501
154.491119
155.470825
136.152786
137.266174
150.492203
153.338547
105.473061
14.360575
48.019077
141.009308
138.646454
147.169312
151.298416
129.623657
154.022064
150.607269
134.218109
141.355728
139.919785
139.016449
148.235840
150.351151
163.922852
156.227753
132.159897
116.784042
148.314560
166.674347
160.682678
144.211655
174.540009
143.032013
158.605530
118.717957
150.507584
134.381592
145.232651
150.239456
126.815681
161.801315
146.144226
146.649597
150.990585
106.905350
131.267548
161.398270
-13.158861
18.269318
-14.216043
-35.864201
-15.141434
-19.879932
8.447618
-11.980907
100.273956
144.468170
103.947227
147.877701
163.647842
129.977631
130.981232
136.105988
138.464569
176.289215
144.523529
141.003128
165.906631
149.965500
144.309250
145.381683
167.727737
132.132706
130.388611
150.008850
145.548111
146.803421
6.238694
1.224133
148.796936
152.925446
132.595627
138.833466
161.149475
161.756271
146.130325
143.717178
155.545441
142.658493
135.342163
158.448990
145.470505
114.354240
152.597885
140.040482
135.994629
146.843246
138.511429
148.460831
127.085251
169.421371
144.584671
142.027496
138.479599
140.096161
149.593292
134.724808
152.167130
134.471359
-40.896812
161.267029
142.755234
162.196625
151.435654
149.083328
150.096619
148.220306
131.176468
58.735661
154.621735
145.511948
164.892059
174.431580
140.716751
141.145828
154.164185
176.271622
129.631607
-133.149658
-152.768799
-172.767838
67.678886
149.171234
142.005768
35.323463
134.726669
136.170639
130.750320
-169.055115
142.243866
136.910034
145.380753
135.425598
143.013947
155.515915
132.615326
166.872238
154.134125
143.461716
143.653976
151.627747
129.213165
136.489960
148.085648
147.257584
130.170258
163.849594
160.555771
159.837555
123.754402
-27.283607
-23.604353
-9.958544
-45.167191
2.499123
10.824511
3.750454
149.652634
150.014282
151.880920
-0.914716
24.817846
145.454773
-39.606945
-11.544544
18.980324
22.159252
-10.330530
-8.915770
153.826370
152.533737
131.120804
150.509613
148.081009
159.100494
164.874344
141.848785
161.390381
135.462997
149.423492
145.900757
163.209229
150.094437
138.419296
164.737198
148.101746
150.319534
138.836258
141.275574
145.991516
109.963074
165.620041
166.304977
26.140690
14.919182
165.102158
-23.287886
7.858027
-5.552556
18.697649
-1.120125
-48.968117
-47.752346
-4.935068
140.220520
137.899155
136.578827
-31.070690
168.800217
173.557297
146.338654
129.677444
139.104950
142.324295
143.834427
142.934860
147.333221
122.173035
130.784119
162.632843
172.980148
128.523804
141.866165
160.352783
172.807388
142.868393
-8.313920
-24.588211
10.992807
-42.150135
-21.832090
5.337664
147.154922
-8.023334
-7.240883
21.057364
-36.320240
153.990479
135.072479
147.031296
152.070145
111.140511
167.467926
111.648727
152.475891
152.846313
146.638641
101.698326
108.307564
165.535522
163.132004
160.580460
153.655487
163.068604
161.273605
166.456650
161.292053
149.759079
-164.981918
147.637894
136.043762
152.148254
139.111588
149.898499
139.080551
121.289055
130.918060
157.238770
159.457809
139.121933
150.215195
170.775009
-12.707636
137.221466
146.832901
109.624657
140.587357
149.696732
126.505890
123.159042
131.366455
144.876541
141.921494
134.827866
-38.245296
-38.392010
2.604290
15.396872
9.000690
-20.557394
-49.031979
-10.766419
4.097776
-34.964741
119.093330
94.223946
149.178757
141.389801
141.741226
171.565750
125.334183
144.420197
171.051071
137.423309
159.253494
131.344070
147.465195
148.511169
155.391357
136.300644
135.988586
179.042633
164.586044
139.851913
145.420563
158.413528
133.145004
146.321228
127.356285
131.182816
157.793686
160.335907
125.679192
133.747620
-43.214630
-24.050909
-2.107843
-22.009541
-26.326412
-19.875965
3.313162
-5.083226
0.865019
129.842392
121.054390
-170.263916
131.592773
147.108475
155.388245
126.202110
128.361221
-82.812248
9.094097
12.420416
127.026688
178.827133
117.073601
135.996719
179.025620
149.329163
147.866104
137.648926
140.948914
158.389297
143.383255
144.648712
131.105087
142.689102
152.115982
151.409134
171.547424
154.312180
138.618210
142.267334
108.716904
47.169273
179.259277
145.792633
155.264191
142.932236
149.272690
102.843040
148.288010
140.749786
129.433029
161.779755
148.713333
20.321970
134.830429
131.556732
137.010818
-41.766212
-11.820283
-41.934273
5.579737
-12.647820
-7.216918
-41.911667
14.213748
-10.235198
150.399872
138.478943
118.046371
-12.131753
42.711441
16.334141
-6.837215
15.072377
-1.007554
-0.650719
-17.097395
151.157715
148.878586
9.517500
-24.866280
146.679504
125.167007
175.432190
170.384598
144.199448
155.508957
-3.235008
41.129135
152.343628
125.524742
160.106552
137.167557
128.664307
7.236221
143.604507
146.798080
149.639816
146.655121
147.144867
124.499245
151.225739
119.471626
139.172409
177.132950
165.069885
144.615219
0.929359
-30.255739
154.481323
-42.307201
-9.782491
140.801010
30.616144
11.439692
-138.849670
-136.103149
-165.989548
-176.052994
140.580750
145.834900
126.590256
86.101181
160.645218
153.132477
152.141281
132.333664
167.784714
135.062210
139.210541
151.382919
138.004288
142.406158
118.721878
141.342178
147.710831
132.965698
138.662949
141.856567
135.301071
129.111069
148.399597
149.085571
154.650925
140.652054
135.853439
129.490295
156.873260
166.060272
146.632416
145.759537
136.193115
165.955887
155.603500
143.421326
133.178131
164.880646
156.221039
140.828705
120.251045
173.589371
121.796310
163.941574
-41.206905
-40.149490
-31.936586
-83.075737
163.072678
156.983124
142.112579
133.223755
149.795715
133.060318
120.813652
139.939804
140.252548
156.974762
164.140686
175.902649
148.256638
151.849625
169.357880
122.081947
162.343338
148.328171
137.518463
146.745071
155.521301
125.964882
146.228256
138.351486
125.865845
142.916656
32.516346
31.378803
23.976112
-158.924408
-171.704834
-167.230103
-154.725006
-178.168045
104.118263
141.277618
-142.636902
-173.812225
-147.480164
162.528061
143.415298
174.272720
-22.378817
-27.942152
-21.719727
-52.470463
-1.033251
144.605362
132.559052
155.400742
141.625092
140.598557
136.243835
123.801025
134.830902
148.842346
150.793472
128.814880
158.587906
148.751984
133.374954
135.156479
147.816391
138.966431
150.849457
145.693008
145.138184
134.228134
12.706674
-11.678282
-40.685806
-42.292503
17.083647
-39.637356
-41.313553
13.196912
155.364822
133.768265
144.042099
148.774597
142.602997
122.122932
160.407318
121.029945
-16.296295
-23.326380
0.894162
-37.405834
-19.107283
6.774623
-1.514007
162.462128
143.550034
139.129974
163.752289
14.243662
23.589081
-43.004742
4.810393
-39.865341
3.973551
-2.862181
112.114571
151.974289
144.722198
47.878765
32.262177
162.743896
123.881378
162.747086
130.206131
147.823212
172.623215
140.696182
175.627426
124.973656
138.013519
138.286789
153.673203
159.050888
107.750992
136.516602
120.990318
158.800095
135.171051
177.052353
118.277054
151.012909
146.367996
158.045700
154.052444
151.925476
130.531265
148.432373
146.441116
147.039139
118.951973
139.616852
147.199417
176.462646
152.086273
158.255447
152.182510
-14.623038
-178.663361
152.698120
14.032163
46.921814
-151.252106
128.334137
150.408081
147.960815
146.620438
-45.328476
-20.698196
97.259804
127.014763
173.526505
147.192017
147.640594
130.477158
158.056717
139.083618
142.250336
133.035248
135.584427
155.220596
150.444962
128.851166
166.133026
137.886444
167.564713
139.547104
162.333511
149.366364
152.137482
141.604126
120.113312
148.817001
125.414383
147.379974
155.558807
159.738770
103.327972
125.634300
140.027130
152.872696
156.744446
-35.977627
12.039433
-27.959080
-25.616829
19.982637
7.215477
142.485229
150.087204
145.766006
160.142776
160.027481
150.994781
144.435974
121.772675
150.489838
-39.770309
-34.582317
-3.769306
9.872450
52.955097
163.011505
10.759325
15.502481
13.833426
-15.145107
150.229797
148.237473
128.503067
132.675659
158.461380
133.490952
144.245529
133.318802
170.250519
162.113403
151.557129
142.582870
150.556137
141.399445
111.600594
157.961578
138.312851
-14.697590
-23.215927
149.161713
-16.821348
40.190453
15.215936
-25.957586
150.365097
120.331367
144.661697
126.169350
7.165275
123.034813
177.359344
138.166000
124.505928
146.965958
157.464111
111.592072
119.472076
154.162949
135.847733
147.379959
131.797104
153.476913
143.768890
135.705475
13.705729
-2.844137
15.623215
-16.652584
-11.645015
138.701767
139.508667
150.479050
140.048920
-31.469286
0.928938
-47.644760
134.638565
162.752075
150.495346
148.364685
145.604309
153.454071
173.979034
140.132111
151.419022
130.932663
156.644119
135.528793
144.872360
143.877075
123.911812
132.289429
150.609863
137.496902
147.821274
157.060944
162.082672
148.114960
167.980759
172.125320
134.510971
144.881226
144.149261
106.935753
128.077011
150.893784
154.656860
143.431458
138.480042
151.143906
117.897308
5.261272
0.798684
-10.128887
148.920410
127.513779
157.355835
149.044006
140.394440
155.799408
144.907196
141.988220
147.657944
131.189590
131.173508
141.670349
141.917572
161.458328
128.184891
147.647995
110.489403
155.791840
101.225006
177.473923
124.972603
158.051392
154.974564
158.566391
142.928772
146.865662
145.243484
162.768219
150.342300
175.854507
142.528076
170.802612
160.698502
-37.119911
-35.890251
-12.707124
-44.588612
-19.471476
-11.188909
26.011627
17.054083
12.243903
150.378082
131.255600
135.900299
148.865356
154.085953
125.830711
165.502945
155.144241
115.532494
137.247543
145.927948
150.433228
151.840027
147.671021
144.582718
141.937500
132.284943
147.153610
150.047836
155.112625
130.714157
121.026573
147.162460
121.577263
138.529190
71.488304
-178.668198
106.292450
42.846359
-171.181931
149.581161
173.921478
160.678406
160.531403
152.078873
148.371735
154.193436
-40.042580
10.239522
-8.267571
86.870552
-4.383739
15.801380
31.797251
-44.049210
-12.169639
6.890623
-13.823254
137.369461
136.594193
126.340759
173.197342
132.087006
150.038834
132.002441
143.000519
127.171532
160.141022
103.638557
-22.548964
-21.240824
-7.726569
125.443237
98.911598
149.412704
166.336838
148.674683
140.498993
135.748489
142.209137
144.779099
145.527969
-5.641738
-35.810944
-42.343922
-38.064415
-20.296694
0.676085
5.849753
-3.768475
0.839068
-32.168320
-10.825819
-30.002882
134.306061
139.849838
139.771973
133.495926
139.686081
136.717133
173.520325
141.684372
129.492599
172.617783
162.393372
151.350098
159.164688
1.317895
163.552765
160.306366
146.389908
141.077469
136.632874
156.945480
150.611557
152.194672
147.381592
139.920532
36.424931
132.381104
95.821465
177.424042
154.983353
108.620071
167.527832
147.105759
117.752441
155.776901
128.160751
138.570053
138.582794
114.722282
114.354652
139.747208
163.162781
115.275528
-27.706228
-26.160084
-37.248093
-57.790794
0.815414
-10.098957
26.533525
-48.054585
16.615961
-26.858717
-42.436687
136.532822
-2.263907
-12.717056
-10.146523
-23.811184
143.512207
164.308487
131.169739
142.755814
162.980316
46.526043
-161.162689
-141.323242
-167.177368
39.222076
44.734764
35.372662
154.206650
134.561554
122.809212
148.740067
154.880234
161.343689
139.676193
140.791718
128.789963
140.144821
157.787628
142.557861
148.908875
149.586288
151.466873
125.892975
156.891174
23.349640
127.003647
123.555031
127.647789
133.791092
162.120377
108.769379
154.011810
139.071671
143.893005
-149.761749
173.762619
144.285095
160.599564
-143.654037
53.654606
10.296213
-144.263504
-172.421051
-145.537582
-90.007179
-178.659851
179.947647
-162.554138
-172.951843
-165.499832
-160.214981
135.080566
138.475449
139.332962
142.024963
-46.640697
169.369537
139.971588
144.780334
119.665260
113.091927
150.427414
138.902664
121.945015
139.540680
163.597473
163.410812
140.824722
157.110046
130.955078
156.348114
155.947815
152.444061
151.996597
145.815353
151.970062
170.878448
140.592560
143.191574
138.136673
161.447510
110.070068
151.340225
149.818497
142.601425
149.114105
151.606628
137.054596
5.509435
150.592575
151.848846
149.784821
138.521042
145.117325
131.956894
-164.351501
-173.978149
30.564302
-145.300278
-155.624329
-148.274704
15.539658
-155.848907
154.590469
145.295090
141.748581
139.378998
133.919540
72.223778
-12.919872
0.827798
0.094873
-43.958984
-39.632290
-36.489407
-40.610466
22.510460
134.947601
150.055313
166.013687
137.134277
133.668228
134.321457
144.868515
155.314346
152.038086
136.809692
151.281250
148.609131
143.561508
152.147842
167.567856
163.203842
137.910370
161.091965
147.867050
165.472244
133.508438
152.523438
135.648148
147.006760
156.548203
149.996704
151.657486
128.747177
144.690704
173.467361
140.887589
165.918411
148.074005
165.426636
148.015457
129.762634
156.676758
132.755997
150.315842
135.739868
104.570518
145.634750
152.039780
147.515640
140.554413
130.834946
124.938576
179.027420
144.437210
145.960587
139.159836
152.465912
147.208237
131.477005
139.698959
140.894562
169.820770
128.991379
151.987930
78.139229
141.607101
139.837906
144.744537
141.972900
149.106171
-2.527317
-3.741306
128.087738
156.257339
166.572937
118.775696
141.471741
133.952682
168.944962
134.683090
152.196243
123.886566
162.252792
171.262665
162.286316
128.000992
134.976532
56.375450
153.390610
126.947716
134.918106
150.213455
170.407593
148.371201
123.249802
153.962723
131.870346
138.033737
146.985229
139.134338
133.192719
150.907837
172.018707
144.579605
158.443604
152.981537
147.867905
154.705673
143.996613
129.323685
118.580299
156.034210
111.557526
13.532338
-13.795268
-0.941284
-39.197693
110.946655
151.052612
146.230057
148.695190
143.457794
119.055626
156.544464
131.924927
134.076965
131.935791
169.913055
136.581619
126.814583
122.522560
152.722565
129.431213
119.684578
145.682541
150.133438
144.661072
156.839874
9.398583
155.096786
113.874443
135.211014
137.877991
138.160522
139.277298
155.767578
138.029724
121.702049
144.266388
143.878143
143.660614
156.598846
154.240891
179.940643
141.133606
156.287430
151.637115
148.425186
145.153961
147.393814
170.956665
138.514603
116.289345
-28.976236
24.102358
141.816666
148.490280
114.660522
138.506973
137.316772
151.989868
149.550125
111.592720
121.585106
144.148621
11.732266
2.408835
27.879307
7.952557
-6.413100
16.486622
-35.163464
4.653368
6.310344
-52.222389
14.240747
-40.392166
-23.448549
-2.627411
-41.211494
54.853210
155.088608
106.217506
148.060242
124.014717
155.741562
139.851837
158.809647
150.520706
137.992355
139.816498
143.990128
144.221344
117.377693
152.717056
-176.923233
155.642563
173.579437
144.268753
146.073593
145.470474
144.588135
106.568115
151.163254
157.983749
140.838745
150.085495
150.765289
153.915558
150.552734
160.328491
164.393295
159.581467
145.859360
136.668732
150.923996
115.635933
149.623260
131.435913
138.473419
150.683533
122.532700
154.862991
178.463531
159.504272
153.021408
169.535233
130.980484
137.093781
132.383972
118.234970
163.989380
131.820129
134.857330
165.450775
124.206161
141.263107
141.561417
154.996506
132.802780
160.037521
148.495605
145.738007
130.805649
129.702942
147.486328
147.425644
144.486084
17.680550
-53.807449
4.773519
40.430313
-38.415817
-39.765522
139.668457
138.212570
147.320694
141.731720
116.655975
121.797279
156.721344
139.445740
113.979164
163.003067
123.620377
175.675720
163.196045
143.150955
124.300308
-1.144834
10.084320
-2.493949
-1.535186
149.735443
150.491730
-22.336226
-41.622929
-1.874715
-38.823830
-3.738112
-89.797920
146.931564
140.668579
126.673393
143.795425
176.209854
-168.074173
140.311859
11.034601
-28.910557
-16.765736
4.106561
-26.662212
-1.841006
-12.184922
-17.138643
22.669624
-21.709869
29.402088
-6.340411
19.568399
36.475616
-40.266712
-46.240849
-40.856285
-37.879501
-20.400579
0.670856
-32.019909
-20.343534
17.633047
10.019733
-2.315198
130.033371
134.511536
103.837952
166.860580
127.371071
79.705627
-157.835693
-158.221527
-148.301407
-95.375282
-151.046829
177.713028
-150.648972
-133.631683
-137.207092
-146.814957
-128.953247
-128.933380
-115.614357
148.817139
157.198547
144.671234
141.781754
124.101295
144.795547
123.594002
145.263702
146.352798
147.724335
169.999268
136.587158
142.220673
156.884460
141.260178
157.873550
156.397522
149.959412
127.546806
159.534927
116.216125
134.763107
144.538300
138.625519
164.109924
-46.729721
28.474585
-13.165505
-8.243645
154.748184
134.750717
129.845108
109.922287
159.319901
139.368668
174.439789
139.503021
144.551300
131.708328
158.314667
152.061142
161.520721
161.786118
154.901215
133.688385
113.781151
159.756821
141.103088
136.368927
132.942627
123.129997
130.293549
135.626129
167.942749
127.526619
126.006714
157.622696
131.028397
146.094376
145.250687
129.715973
151.291031
109.784119
142.851547
160.882248
156.760849
153.110367
138.415237
163.470795
149.357269
138.228210
152.641190
127.875557
137.688873
145.704514
135.429016
161.453232
138.407455
177.727280
161.511215
157.952316
164.685349
140.535172
136.184326
152.809036
154.470276
4.321779
132.809723
132.026077
126.265396
141.705994
149.768814
136.345383
167.357391
112.955910
117.816971
138.938583
109.004707
155.873581
153.163040
160.806885
154.732452
132.962402
151.697495
169.337250
144.512711
-36.480972
-37.515987
31.152908
-102.003181
-24.132315
-28.509670
137.344421
151.143539
129.431442
106.573723
173.759293
115.086029
129.295120
120.438957
154.703583
142.282120
131.400940
160.487137
125.110374
127.965073
149.782379
167.701920
161.665512
155.518173
17.687273
-21.098766
-50.701492
-32.300110
-57.375839
21.102844
-19.695091
-33.236607
13.161951
-67.514664
157.127396
-17.941574
-52.322800
1.617736
-36.071667
66.096657
156.510117
148.150558
148.513031
163.540115
149.520737
112.177963
145.715546
174.996368
165.692429
148.947571
140.470993
145.686691
126.900047
10.057976
7.484431
-4.205517
-23.032393
-45.322105
-35.643360
-29.354164
-9.136865
-17.120298
27.852669
13.371573
-14.948270
-36.569790
2.290637
-45.133915
-28.155220
2.474092
140.813278
160.795456
127.171097
156.807205
149.906479
154.219803
129.245651
118.811996
117.733780
154.121323
139.654541
144.387253
58.191254
149.988724
173.868912
135.462784
154.213333
145.778168
116.214828
148.434143
154.021805
115.141518
155.050308
138.132751
144.990479
138.137146
113.212975
13.135454
31.701002
-34.340160
-26.423666
33.591663
149.850815
146.901230
153.178024
155.465607
138.531143
131.561081
156.899399
161.661331
151.061722
18.155251
5.495509
145.906174
159.132339
153.071381
141.680420
131.353088
153.591202
149.200546
128.331848
152.588470
146.982788
148.087830
160.872604
155.164810
136.128250
176.043930
143.950485
152.187241
146.456573
132.826675
149.104980
130.803986
105.528046
128.287445
144.120880
7.713374
126.830185
145.305283
137.651489
150.008347
136.069397
140.072556
36.800014
138.732361
118.165733
174.734482
122.692650
150.739868
151.437576
77.725403
131.961502
147.580353
145.930038
140.304474
146.496292
161.198074
139.346283
176.614288
127.277740
147.280167
133.722626
115.568901
130.895172
-41.150864
-22.568594
-26.766373
-16.124701
6.870012
5.957365
-22.892929
-44.111328
-30.874533
47.277550
23.409754
-8.198195
23.527107
1.174199
41.650150
-45.883930
164.865570
154.543930
125.132706
143.101410
120.681747
143.563736
140.013641
146.525833
131.188217
153.693848
144.787323
152.040207
146.982880
149.604446
130.275482
178.931915
154.849731
122.323792
96.640144
132.127945
145.923843
141.222137
124.883636
132.288681
147.788925
142.370010
132.653366
140.258240
151.057724
145.517670
163.211807
158.539993
-48.790585
113.222275
-2.535590
31.191935
-4.580949
-45.629902
146.808563
145.720383
136.245499
164.402802
153.036041
149.497604
151.696579
142.355621
149.483826
-20.654257
113.504776
153.369370
144.478271
-45.192818
-5.620891
-41.543854
-32.852776
143.114059
136.897964
133.007431
163.475006
130.019928
130.763397
5.270724
0.656408
12.438709
6.698200
22.402979
-10.805054
-38.590488
42.329689
-8.770037
8.281548
151.996185
106.760834
130.428650
161.463348
175.817917
153.078629
120.495102
154.207611
131.342667
138.358627
143.914673
153.276382
149.388184
101.460556
141.228882
130.036224
161.214386
22.411257
6.387304
27.709702
32.613510
23.313475
152.379868
131.013214
66.938866
139.599197
125.113228
159.785782
144.304260
130.738342
120.475868
137.367538
162.949585
159.787628
165.171204
143.872574
156.135071
150.210892
-177.287598
103.251854
156.333481
137.465042
173.222382
132.178299
119.315445
167.788559
161.658081
166.635010
168.657883
4.649452
33.771122
13.665197
4.917012
-88.609573
-36.523685
0.000000
29.877615
163.687012
136.803497
165.664642
110.934235
-44.383167
12.574398
19.308485
156.052917
161.223679
158.064346
150.452332
174.679932
119.640961
143.800278
137.804169
151.024597
-8.768558
-37.085766
0.590167
-31.151674
7.597396
-11.533277
150.635818
140.746384
167.606216
151.021210
136.542664
160.233170
161.728424
115.535210
139.659195
142.866150
137.037933
155.904037
121.320877
121.597069
148.743362
140.731018
141.884766
161.955658
159.295654
169.074951
150.966431
160.184555
150.360016
131.296021
140.903076
137.603119
129.570602
119.726868
158.590927
168.447678
154.951843
21.708115
-12.303296
-19.679855
135.468048
136.907303
145.219727
145.616699
165.967392
129.228119
159.230957
168.384384
162.577393
130.872040
137.773804
135.144791
172.931549
140.938705
167.341034
4.054778
166.788483
165.154907
165.407288
112.836510
148.456818
133.669846
119.269249
172.912842
158.138504
105.247223
145.185654
129.667969
142.086716
143.238876
143.744278
-4.302294
11.490101
-4.132801
-20.675314
139.060211
146.289673
163.013199
122.092560
130.488373
99.570694
141.896179
153.081650
170.913284
143.960709
166.642990
160.855438
125.859642
-6.205672
-3.770812
-45.387867
-4.145387
10.482857
-34.762558
13.429322
-33.017509
39.733063
1.585726
3.997235
-24.443493
10.033190
-1.713836
-38.799225
3.419535
22.639044
-36.807781
-10.863828
-6.913329
134.076004
124.263603
-28.597073
23.703110
-29.245455
4.221460
-28.159773
-0.924504
-5.235811
129.331451
-29.127333
-20.427252
4.096486
-20.790546
-50.732746
-51.778702
23.603508
-25.735538
-28.677074
-25.849760
21.820187
-39.846142
150.152176
117.159607
144.095505
147.746933
163.693130
171.515259
145.281311
159.599335
148.268433
151.676773
109.142616
-37.308372
-4.676170
-13.320221
-25.089460
149.907455
152.485184
125.280357
150.005371
122.246361
134.349014
160.423920
109.640472
160.850266
151.621185
141.469391
111.953636
165.051208
148.703094
147.889008
123.633873
35.707706
153.672638
169.857513
141.230591
144.989746
139.592606
146.651291
123.105927
177.698776
67.876320
132.428909
156.733322
155.571152
153.637970
162.215714
150.030060
131.478149
97.013969
144.705658
123.506592
105.154297
152.622925
134.834259
57.975933
1.265322
137.190094
146.962982
151.449387
151.372650
-170.530930
121.876343
18.319809
-37.566002
-8.845067
-7.879728
9.627717
9.845644
15.630694
-36.074825
-1.762586
-7.833684
-25.887222
-42.722065
147.406204
125.332664
140.611710
114.370529
-23.858137
0.272681
37.076977
-6.716795
-10.179272
-38.059963
5.605878
-45.673916
15.457275
0.065611
143.313995
143.906158
131.926346
-43.665604
24.747341
13.489319
145.607010
133.875229
164.715881
169.293854
96.021812
130.993195
136.671509
153.634186
146.228256
-153.584457
158.041046
-145.417496
-168.341919
-124.728416
40.738632
17.758118
-170.841965
150.648209
173.655060
-156.986176
-153.791611
-152.539566
-168.165482
-151.054489
-169.148895
176.204742
151.301971
132.454086
148.692612
147.411789
156.936752
149.638397
152.806854
164.149033
160.724808
156.513962
127.878159
123.710716
156.915253
159.883820
136.716507
164.841492
129.696487
147.352951
152.249176
159.075378
144.608307
130.994904
169.442978
133.927689
130.982086
146.602966
168.315918
149.142502
-5.389216
-5.507727
37.282085
0.727393
-22.688587
-55.365120
145.338989
162.818634
155.956848
39.124668
-32.506359
9.620629
-32.803452
136.534332
155.484879
153.576538
167.072708
152.992218
134.964691
137.571075
133.539642
126.087006
148.388580
-37.408905
133.089966
176.206543
128.682510
156.309265
142.721603
-17.571024
-28.412384
30.800610
9.810691
-9.367329
4.838655
-9.417845
22.308144
-51.653442
-14.321707
143.467102
-47.040154
-46.075848
-34.716866
-0.354430
152.023819
149.247711
148.465698
146.469315
146.019730
143.287415
160.443710
122.696075
137.049179
142.955353
154.728027
148.662323
140.933105
153.065796
137.442017
-49.607410
-21.538519
-35.511375
-45.011559
-0.710794
-54.075562
10.832544
-12.789888
-2.337410
-36.367596
-35.637383
-23.886417
-39.006142
-4.297055
-34.108112
48.747646
-2.760949
143.698959
146.302826
133.038498
144.735931
160.837082
142.059113
143.250900
162.241806
-43.278465
118.135986
134.501541
156.844315
110.143585
128.366592
149.660126
135.862610
123.966110
147.955765
146.528046
140.689377
145.485321
144.191605
135.836029
152.899384
135.105011
137.996307
164.513535
138.740997
128.485931
160.339584
138.345245
126.410156
132.503448
134.053574
141.297226
143.506424
168.698181
160.525131
143.134262
160.707977
158.606308
131.694321
139.281235
164.961533
150.313019
122.811768
122.155151
166.129669
157.109619
168.812119
161.393387
140.369949
-168.078979
-126.600159
-139.141388
132.682831
134.754349
150.098419
142.946609
162.355362
118.376312
135.429749
126.537727
150.194473
152.443100
143.250381
138.767822
149.190491
118.822128
147.053360
141.033920
-171.469391
150.177292
142.643555
-0.081565
19.370853
-41.753998
143.969894
115.367462
134.738251
149.609924
154.053162
142.326248
110.034302
146.952789
175.208420
148.315506
160.643585
124.021324
126.133263
136.288498
138.799591
158.528549
160.555679
136.549545
150.398376
128.234711
163.183670
-16.292961
-18.138069
21.010141
-4.953849
76.980629
24.156134
-38.851616
-36.588467
1.962440
11.185863
-15.012097
-0.846035
-38.705097
-33.516853
-5.400403
7.421983
-17.097128
134.470688
145.402420
163.611221
154.190674
137.380890
163.367218
119.176781
147.661530
154.505905
137.945190
154.226288
134.287521
123.844521
141.719604
131.546722
149.359131
153.639709
148.560898
-29.464066
143.886261
162.199738
135.462173
152.448380
147.097275
142.435364
149.736359
144.726822
143.957794
154.073944
136.182129
149.232269
151.845993
132.106339
132.215012
158.223572
131.124954
150.033646
108.555901
-1.890205
-34.960686
16.519957
-6.426142
-14.853140
24.944761
-3.044783
-6.491416
-34.173412
9.076015
141.093628
149.838165
144.055847
162.520493
149.624115
140.450073
158.787918
141.796463
130.838058
138.662811
113.006851
139.282623
149.810654
157.703598
136.687439
146.421127
141.828033
165.776489
147.864914
152.245636
144.400864
139.609940
146.008072
138.425415
173.782837
154.476089
156.511993
127.218918
143.487869
132.860840
146.859467
166.849503
133.239960
145.041702
124.081619
143.540466
141.660309
145.443893
150.448074
140.890686
138.705811
135.308258
153.648026
153.175339
147.083069
-178.410568
-156.123642
152.234329
137.336533
155.767670
129.591446
143.107071
130.092834
151.146088
113.642250
128.829300
145.728882
-45.844288
7.486922
-2.115166
17.933578
-4.051299
-7.593443
11.930973
-19.288654
119.210579
135.316559
155.832840
139.143311
1.391423
136.747421
172.596802
107.098450
119.413231
151.718491
154.742676
127.214096
153.018585
152.648361
173.010468
145.376968
141.926590
119.848228
128.180984
123.521645
152.376648
140.298874
150.032913
148.074722
132.971756
159.463318
147.714691
11.928329
-162.315750
-151.694397
178.293365
-179.536896
24.609264
13.930774
140.988785
159.602081
153.255783
30.515139
59.060253
-149.624573
20.668070
51.410549
42.879925
55.746513
162.980072
-9.650826
-34.575657
-21.112669
144.202148
158.522949
178.449829
136.282379
148.475662
150.592880
141.644760
116.884300
172.256577
165.844940
143.923828
43.594215
37.729961
115.918839
151.421509
149.798660
146.655563
147.982208
144.164871
149.240372
122.035706
156.053696
124.081528
129.028778
136.918198
169.193726
149.973495
-177.189148
135.734894
161.830719
157.220947
-0.848345
-2.791339
11.896349
140.700668
139.858063
137.851181
140.721390
147.124649
159.308029
147.593460
144.074554
146.258713
155.159470
157.537445
137.417053
157.631302
150.367203
140.001114
144.259827
151.699249
161.126724
148.495651
-3.961607
-59.497406
-10.284131
150.291321
141.338440
160.124939
132.206787
158.304077
144.230316
146.284988
26.259392
17.778967
-141.254608
153.460556
-144.765961
-159.347519
21.880465
160.503098
139.689178
145.244476
134.319321
169.889069
156.752426
139.073868
176.300049
149.175934
130.850189
147.517700
156.157181
163.878830
145.112732
139.201614
12.160855
3.803387
-12.730159
-88.549843
129.355316
137.413742
147.744492
142.867462
150.368759
164.769913
142.244476
138.648056
172.834961
170.114700
131.558289
156.659760
144.436478
156.985733
134.705582
131.117981
164.344299
135.944931
169.578812
139.051575
119.100418
144.123184
144.556763
139.590118
-177.027176
125.871185
126.187248
126.438965
156.533539
123.902603
143.017731
159.068161
141.485535
157.390259
174.073792
152.139389
139.809677
161.476593
144.819870
153.941727
143.993637
136.437531
3.514075
112.373138
142.944275
154.394608
167.095215
157.250443
150.273239
135.970444
166.570648
166.903000
46.650696
-165.488312
-170.105377
-164.637283
148.563934
178.399887
155.955505
129.314774
157.883453
145.431351
155.165131
149.002731
142.766891
122.245270
178.244293
147.686371
133.144363
148.518326
139.722427
-178.750076
177.817963
139.602646
118.073204
176.361908
173.930847
96.396553
158.378983
138.582916
140.659149
166.184067
151.995651
159.869659
-21.917410
-20.638847
-6.690231
-42.867958
170.158417
142.704025
167.307968
131.940292
134.749573
141.569214
146.085602
148.866409
124.278252
167.601044
158.171021
136.084579
7.399821
20.006649
-42.874939
29.988544
25.795656
141.612762
130.092117
127.623840
-33.961445
-6.126791
27.606123
-45.342670
10.427358
97.466370
159.070145
171.391510
148.274719
124.001106
149.661789
140.839035
130.181610
161.570892
158.452332
108.764557
137.497162
174.578766
164.835083
157.674500
155.129288
11.235276
-2.844687
0.237388
-28.842358
34.304951
3.866347
137.714645
151.461151
144.726105
145.781128
147.249222
111.263458
141.719666
134.176895
161.099182
114.954399
148.110657
141.581528
148.897461
128.477692
139.388992
147.297562
128.617386
158.609390
125.962807
159.943222
131.320572
150.604126
143.668015
126.026955
157.990509
146.848785
163.489609
139.797287
157.328323
132.163895
172.914062
155.746902
139.317215
139.462219
152.431046
148.866119
110.776558
-35.300190
-1.613376
21.182064
161.455643
146.040131
155.070374
130.091354
139.912689
143.768402
134.865814
158.086349
143.423187
147.304489
146.016357
144.053665
147.150620
172.982101
148.842361
150.169022
97.280716
143.042374
20.017097
0.562322
24.994516
114.734741
98.708076
163.349289
130.150253
143.334167
132.517853
136.444763
167.442886
148.445602
154.186798
147.781845
14.893639
157.965988
145.926453
127.512398
156.262466
135.467010
-171.356522
-37.315254
-49.508499
118.600296
150.115372
151.407669
147.795212
152.732910
157.558273
144.442108
166.707886
138.818985
162.574509
116.498421
137.773697
56.014679
-39.907009
171.385406
113.567680
161.927277
138.853455
109.735397
163.342529
-0.203672
144.606018
136.934921
136.099701
151.336914
137.839493
-176.328201
145.796692
149.491653
154.775192
145.403412
120.180832
149.441940
161.579819
170.825226
160.873291
143.524689
154.915970
157.499176
141.189499
148.468933
146.379196
-178.205170
155.994797
129.519913
163.160416
152.690033
158.948288
169.506058
140.601013
149.079575
144.396301
19.698101
159.680313
148.624634
-137.372391
-154.611893
175.749908
160.801559
-21.955996
15.417490
-13.257493
-39.707924
-42.720249
-16.767498
-9.191480
-6.988225
145.833572
150.150681
-68.446793
-14.290002
7.661370
169.453430
164.358032
135.708008
159.134399
-179.580811
-154.481689
158.538513
146.414291
131.514374
133.293716
148.722687
133.489212
154.932816
150.970154
150.385239
155.280716
142.125931
143.312439
7.589178
-24.567528
-178.127151
144.912460
140.226593
140.435257
148.215897
164.217239
160.977051
166.599426
132.691818
150.284073
113.071358
126.823982
156.936432
5.936302
14.365792
-48.237984
10.169683
-125.565140
-43.109005
128.221283
145.330292
139.453995
97.603188
140.565445
1.518267
-43.704605
-42.311153
12.083395
3.897219
-11.351523
-30.285440
-13.394134
5.968509
23.105291
4.798446
-47.042774
-29.404270
-40.885796
-4.899050
-16.569176
3.847816
-13.660975
-6.428827
-31.611042
2.600980
133.828735
176.228088
135.666229
141.599457
149.369629
158.910675
154.101990
145.632431
153.769058
130.952362
151.439255
145.626694
126.638885
158.257034
131.256638
148.510864
151.748169
139.338638
146.238983
129.036407
148.458450
140.267365
155.664154
144.796387
161.714111
141.720154
158.499603
135.528183
149.623764
13.884995
146.714462
154.459030
131.480499
144.491409
133.253998
166.854111
109.421745
134.041306
142.097458
122.257507
135.849945
148.884476
142.701508
148.904129
168.590958
12.283375
-23.571589
-34.113796
-12.403558
-27.356052
18.327879
30.281187
16.360022
12.308920
37.419827
-33.954903
19.301460
-10.479722
-55.238960
-11.712230
-8.081625
16.239948
-5.292946
15.193591
127.952438
131.476791
143.107758
149.503845
140.388763
133.780304
152.158234
110.480408
141.285400
151.688385
122.340157
158.811584
154.505539
147.928192
166.307587
19.781832
-32.302364
-27.687698
-20.334848
122.599319
157.842987
59.151489
160.582077
143.367950
144.382889
120.508369
147.881500
142.531876
157.434250
137.842819
150.031311
170.688766
144.040375
155.591187
148.212311
150.440460
150.622147
149.242905
153.260239
132.312225
147.211029
135.243149
-18.899328
-79.979744
148.669434
137.674606
153.377762
136.703766
129.609467
159.754898
139.758087
120.560753
137.684753
150.004593
109.371239
160.422058
3.456041
-34.886765
128.803940
144.623901
135.640762
153.106125
-41.732819
27.368328
1.905262
149.202118
148.712082
145.013077
173.116577
146.712616
-146.480469
-149.613968
22.179155
121.766090
146.615250
166.739395
161.951859
114.382195
131.055603
144.832489
140.143661
162.970795
140.149796
155.556183
-0.965908
-2.029412
-39.851124
-1.402629
103.047379
124.816414
135.376511
153.506546
145.532059
150.101730
125.928955
138.263229
133.818344
145.433121
-0.656110
-28.340317
-2.295246
158.250336
166.827835
159.538818
151.710526
146.316650
129.402847
144.381638
8.431329
-40.742073
-4.131948
5.268828
20.219357
-23.940031
-44.593204
139.924622
147.642319
-19.098612
152.273514
141.423050
157.566803
144.471481
136.870697
138.945267
160.431747
125.562256
157.706711
148.669037
150.272766
128.452728
145.638702
154.138199
139.088593
159.061661
150.200058
149.905884
131.581558
130.392303
166.756195
120.563103
140.028488
140.589783
154.814713
-14.286211
-12.462042
41.124233
12.598172
144.111130
144.203156
146.526260
128.514175
168.730377
146.824936
128.367218
136.156967
129.785767
141.697937
158.805267
143.207428
160.655457
127.371010
132.242844
155.586380
148.013351
144.169205
169.984619
139.212387
160.580902
151.816849
123.692764
158.759430
143.551559
149.754669
141.109070
114.974182
129.412277
176.978058
152.267319
173.483963
128.320984
-34.668659
7.302614
-26.669161
173.212524
161.083054
142.289490
157.936279
145.011215
-25.760868
-12.836901
-30.635616
2.069236
-4.996104
143.665421
144.604538
146.547195
135.396271
173.800644
-160.587936
23.032436
44.740597
37.666176
153.908798
136.352173
103.357727
139.015564
145.017914
148.485794
153.636139
143.086777
147.559174
127.184441
154.314835
132.523483
136.318420
148.458618
139.933746
6.720590
124.999504
144.983322
133.089020
152.068115
137.503098
146.897766
117.401016
127.087463
149.426239
139.042526
134.822876
136.037827
-176.766190
152.956665
165.047455
129.418686
144.025879
137.854980
147.819717
154.580170
123.445839
143.518631
148.960953
154.656921
162.525620
153.696243
118.204857
168.186279
130.488297
138.564255
123.757233
-0.458849
-10.038774
-23.139450
-43.800064
153.780792
145.139786
154.634781
137.478973
-39.464508
-38.634594
0.558131
-50.245083
60.001617
154.812836
138.521378
146.472473
134.851120
145.066376
152.592453
169.777237
127.134415
136.128571
126.912254
-176.950378
152.989639
165.802292
143.433548
129.997192
140.248001
151.202545
146.615662
126.361938
146.963120
2.225895
-1.346539
19.698172
-11.810543
8.571115
7.629257
-17.117516
-34.166271
0.474365
13.891027
15.955138
130.726624
-2.952273
12.164858
-49.176983
-18.751680
-7.145259
158.490829
154.707275
167.191452
121.204079
177.170746
145.976837
147.802338
120.999557
152.236420
144.597885
149.096436
144.121964
173.396652
132.874130
128.428635
153.764267
155.429352
151.560165
154.097748
146.959824
141.094376
135.098297
138.480896
149.739624
154.607697
159.663330
-36.045273
7.102576
24.097122
135.055267
137.522354
147.959106
144.810059
140.467255
163.007797
128.858810
130.293060
135.141479
135.980606
151.796234
138.304489
103.877914
164.976913
144.666428
132.313660
-38.277462
-30.389908
155.752045
142.714630
157.591843
139.224014
155.289398
155.516205
157.816742
130.248947
162.731888
144.963715
153.468140
172.257874
121.475128
166.637787
171.744400
153.401749
141.610886
149.399994
144.092697
159.722275
166.420807
-41.905609
-35.207253
158.893631
145.269516
120.676674
156.369522
146.826523
122.344254
145.938232
148.631378
-2.921278
-31.056684
-3.890380
24.271358
-17.380667
-46.931725
-17.032516
-7.840773
110.757942
155.680466
134.897537
140.067337
140.316803
147.740128
143.756989
141.175110
149.096924
127.901459
158.617996
168.366989
133.206924
151.574081
143.853058
131.280197
125.766586
137.685562
-143.536545
107.249588
124.584473
177.342651
123.743172
144.310883
143.350677
154.938782
137.145981
151.343521
142.922195
155.642075
156.851608
165.975266
143.183167
150.109634
148.087921
146.516373
136.843750
125.190643
134.414734
156.471313
143.369385
140.022614
151.198654
124.758301
163.378067
154.788361
92.564171
149.975830
147.878235
165.987015
140.934097
140.012787
159.717056
168.324158
146.455719
177.846405
151.212921
159.697037
151.648346
130.575394
152.552536
133.758484
-176.669907
111.293068
125.581337
130.558914
139.894669
141.048706
139.600952
139.889145
144.405167
103.850342
154.293701
143.854263
149.625488
162.506973
146.957275
164.883652
133.039200
146.269180
125.971916
153.753754
-17.429291
-4.751760
11.502388
30.116680
149.102264
150.442581
136.094040
156.146072
136.900513
136.190079
139.035507
145.170380
145.342865
135.732697
155.047134
131.568878
138.697266
128.199097
128.131699
134.147293
136.638657
133.323593
141.523727
145.684891
145.242477
161.203629
150.120163
139.525696
-2.140186
-39.977634
20.166813
-31.333023
4.044672
162.877457
120.533463
128.130966
152.456329
150.221222
168.090393
122.484344
165.228394
173.310501
128.652222
135.710373
165.600113
-123.693573
-135.855164
-168.673477
152.770401
128.535263
160.651779
152.829041
153.610275
-43.649837
-51.405029
148.372971
105.267212
134.953491
151.658493
150.572983
148.187454
140.133209
138.345718
150.226837
137.233688
150.463669
151.374481
120.873253
160.188171
126.125191
148.208649
145.998993
167.226624
102.790886
113.368378
129.176636
-167.214981
179.730927
-136.252197
73.371284
17.679707
-173.290756
133.457657
80.705940
-138.411850
-125.007538
-156.983612
170.408813
125.000175
124.816483
140.850540
158.665070
165.755875
146.427231
148.137253
146.320831
149.450043
52.105511
-7.573078
2.273225
-41.782166
-21.390745
17.172138
166.191589
126.290382
150.210510
131.333405
146.951035
97.927589
151.799683
156.404755
120.710121
119.900208
120.885078
161.464813
136.735138
151.474731
5.037889
139.637985
126.315063
122.032417
133.421371
142.674500
142.945358
167.103958
161.126434
141.920456
154.153763
155.470474
166.177444
-94.517052
148.022400
158.567322
166.493179
160.308807
166.861710
158.342239
149.688034
146.563919
155.413269
151.415054
-33.317963
-0.572666
-3.815979
7.862896
-19.965824
-0.742568
-26.678389
-41.209377
149.891006
167.347076
144.594193
150.377777
175.792786
144.936371
157.085831
168.041275
163.898529
148.522598
141.869873
144.729309
148.374832
143.039917
135.348053
132.079468
147.221390
133.104721
124.517235
157.641296
5.113547
24.921844
25.562565
13.291107
141.036026
153.470215
122.982849
165.709503
166.456177
137.689041
147.620728
151.358841
146.195786
160.402634
129.855240
118.442902
163.793533
133.428650
171.711136
164.126663
140.641266
140.649399
168.515915
169.011520
154.588898
110.332695
-25.834639
-0.911716
18.355249
25.875839
-24.553652
0.197823
59.633762
16.095509
14.459162
130.593643
148.587479
-11.815080
-11.104734
-46.621113
4.122886
-21.168291
-17.776417
-27.276865
-38.822445
6.396476
35.074703
-35.411995
-15.394467
137.583496
116.376091
168.272507
156.440613
129.247971
145.456818
140.139954
156.537979
173.061661
139.132675
145.159134
-179.548019
166.669449
165.786072
153.926910
137.751770
146.218964
139.462402
133.336044
136.713943
148.907043
150.194916
155.142502
73.812782
134.733566
168.229050
138.289261
141.849289
165.983841
158.816910
126.057907
146.725571
134.666290
141.746811
-0.163129
-1.931480
-32.176300
137.258896
164.916504
150.362259
143.784393
123.198273
172.617722
-33.955540
142.421875
155.052979
154.204910
-141.629257
51.859444
-176.770554
-135.914520
-141.607681
-177.163574
-149.987305
136.052902
-165.714157
170.517761
30.784468
165.811676
135.337662
111.112892
146.693497
155.325546
159.206467
-153.875626
164.455872
126.729126
177.293823
157.190903
153.591141
150.106110
134.445190
179.615891
158.967392
166.460739
136.277023
179.901077
-19.460489
-45.435829
29.148506
-0.555671
151.849274
143.703400
152.057907
152.412033
139.238449
158.927780
154.709183
140.639450
119.457268
145.907150
144.523834
147.241440
142.835236
144.780884
144.649811
102.160408
141.280563
113.196182
140.242538
158.357346
148.339661
153.219696
150.087524
133.366928
145.915451
135.243500
159.768951
126.718529
174.028732
-163.858643
159.188675
162.003891
156.286484
137.965546
151.490234
165.274612
141.332642
143.696411
107.368629
134.736237
153.478134
152.431564
123.583717
147.259369
149.534500
145.451004
130.100998
141.324448
178.909439
151.311768
133.160568
146.164124
144.418091
156.038589
147.608719
148.748306
114.216164
150.093887
137.019363
132.832825
147.108643
-46.582039
-7.823305
2.794563
-27.980223
-19.490501
-7.226997
-40.200184
8.748485
-33.355370
-3.972763
158.824463
140.201950
140.776291
138.727905
150.531281
140.044617
142.820175
126.390144
152.751129
147.073669
114.742798
146.300446
148.080948
139.313278
122.014412
147.971100
131.322723
104.716774
167.520325
144.437805
137.161514
150.429092
174.667282
121.918312
151.747925
149.173309
126.025902
131.224655
134.733704
144.963730
159.566177
163.120575
150.603775
171.507828
160.406235
138.795197
146.402512
155.188568
136.308212
153.060257
149.059143
135.449188
145.136383
148.899933
140.848160
142.003067
144.357071
164.049667
155.565430
151.530716
142.501678
23.175636
4.677720
-6.877545
163.340515
117.301239
149.652557
148.072479
156.438675
138.161331
156.323212
138.613892
-38.172775
119.527611
159.655075
174.735840
151.177383
174.020752
144.058060
125.434311
132.950180
164.252106
152.079559
141.037735
153.764282
136.284637
173.853683
136.068405
137.912323
178.117661
123.616486
155.651840
145.785965
127.566124
113.665039
168.203568
130.969055
147.528336
132.539169
132.364731
144.670700
169.188766
135.060455
148.016769
170.119507
153.575638
139.868759
175.685867
145.174622
150.169357
141.501480
147.598648
123.264854
8.063678
-6.470509
5.506090
6.284939
-29.828032
-0.454995
6.749477
-42.729172
-1.312539
16.971060
-20.926128
-32.426521
16.379240
-28.725557
-40.975010
7.796640
144.841431
165.706451
138.820847
163.853607
140.563675
142.803589
119.853233
169.599823
158.049988
156.685959
150.236420
4.880781
148.999268
83.713593
140.449265
137.289902
147.894470
129.330536
146.994675
148.990433
118.649597
-158.676697
-161.715118
170.869873
133.824768
116.428436
127.235802
137.933517
134.680893
72.645859
167.416382
21.256636
-39.473495
-38.692017
8.815412
-43.015018
3.138997
138.571320
136.079788
108.404358
139.422638
16.938995
-3.917466
22.826452
0.340349
-2.860333
132.664566
151.857101
109.176865
162.920502
134.020737
131.642075
148.381073
152.919312
139.983810
152.638535
171.223114
128.918427
132.406998
156.026749
152.162201
120.100357
149.666183
162.887207
-45.106003
-39.810776
149.160660
143.908554
170.619461
149.268509
166.665192
145.819046
140.513336
94.824112
162.419327
151.236816
-175.548370
137.277557
150.623779
139.796051
132.261536
176.278259
144.741806
141.018295
-12.212333
13.484897
-13.587993
1.046424
151.965881
134.413177
-141.090912
-144.462845
150.297867
-146.440857
117.216446
27.731031
135.206802
162.438263
154.266296
-85.343048
-27.417013
150.333954
142.257919
114.962776
62.673553
-41.472805
6.227779
-48.006947
17.781763
-2.879704
-36.949329
-0.176939
11.700061
-12.075351
25.235779
-17.798574
-40.968727
-21.960716
3.380782
-28.757994
-5.564825
24.653315
-49.727402
-7.523917
-50.567162
-9.672395
-51.323616
-38.143955
5.307106
-36.855087
120.413223
140.509933
145.964294
158.274704
153.943466
142.049423
148.120102
141.867783
143.362717
154.257812
173.581818
167.337112
138.632477
146.801300
161.058426
140.452744
152.678986
146.429230
150.176483
142.627579
136.701843
145.377167
118.048103
133.599426
123.342064
-179.682861
142.664566
149.615387
137.980820
177.968063
129.247574
128.808731
135.273056
134.586777
163.819687
163.789062
156.219208
128.558777
142.903381
109.698799
172.062027
110.593758
131.747955
168.264709
147.163193
132.665710
152.131577
157.382111
164.458740
145.630554
149.167572
158.377991
168.742371
136.247711
139.604111
-29.036776
163.835495
127.414986
162.430115
159.663361
150.487366
115.686531
-23.699610
-30.309618
37.415318
143.382614
135.803497
156.843079
156.886459
135.358841
160.088226
142.730881
142.950836
144.201187
141.714203
140.751404
139.696869
166.810425
153.627853
151.824738
142.285202
148.462189
160.329636
170.237198
139.412888
-52.621044
-19.121206
-47.983521
23.428236
15.892613
10.275117
34.010723
134.037338
159.210434
126.120804
126.584366
130.221405
119.493622
17.015194
-50.687679
13.615583
20.567352
6.757057
41.068462
-43.066868
145.554794
132.162643
161.041611
148.717300
98.978279
113.227661
145.707031
141.541565
125.455231
159.997986
153.378876
138.105591
155.046036
152.448151
129.049744
103.381645
24.604958
16.406805
-31.596922
157.634003
139.737305
151.249893
132.061020
179.174316
155.575790
136.998947
165.112030
145.830215
-40.491005
-42.814766
-41.498905
-10.876865
-44.744358
0.644070
139.604950
120.996849
145.453613
117.275650
173.075150
161.884613
127.633224
131.284592
133.020508
132.218903
132.835739
151.910995
145.856216
124.061882
0.803813
1.684234
-45.674206
-1.480284
-38.144943
-17.115311
-39.525234
2.744237
163.607422
153.747299
162.229233
152.777496
151.639038
170.414825
145.146149
8.343555
159.869385
146.446930
140.412567
128.632629
139.245010
149.123749
156.812256
158.569031
153.152206
161.563828
153.137634
162.494400
2.558031
-12.270911
20.708437
127.979790
-172.627701
151.312637
146.310593
129.666565
125.771095
161.714020
-24.311378
-40.376595
-44.414234
17.394312
155.724655
153.541931
127.408569
144.489990
143.969788
141.683029
167.609848
122.633530
141.248749
156.368576
146.547440
141.134674
159.778656
152.158707
148.198730
112.278976
150.091629
136.243881
149.276932
156.922852
125.078407
144.168320
141.733215
76.261909
6.015487
-34.674141
11.454026
-31.557562
-43.983952
-22.433371
20.069618
-22.974924
155.369766
126.808289
165.830124
150.971619
138.812698
115.060036
139.774780
-179.627258
142.158966
172.644791
156.237823
158.097565
160.293686
161.044876
153.356461
164.174347
177.042160
163.468231
132.416016
130.348328
147.543991
158.587814
156.337784
175.655655
153.330505
145.729660
111.053596
156.165314
136.345078
171.200317
160.143646
144.841125
123.782692
144.199020
160.739334
148.460114
12.584151
-40.639091
-1.650786
-20.338427
162.597855
127.525620
148.372528
151.565231
165.412659
119.120842
164.285248
150.987122
167.179932
137.572357
160.918976
147.029465
127.429276
117.218391
156.025070
157.846954
103.614571
137.968460
144.822769
144.823822
159.146179
166.744812
152.796082
155.918289
146.092911
139.398285
147.915024
154.262863
123.638687
125.487000
164.432404
135.790970
142.049072
148.718323
148.764709
130.771591
136.099579
136.671326
158.601379
175.526169
164.337097
144.170837
134.202362
156.043030
133.419495
161.955414
125.314674
128.349304
160.222122
10.668116
136.070496
159.192093
148.944885
116.576790
154.776840
133.362823
156.363159
140.070724
148.922684
149.046844
142.347015
120.578743
152.856796
130.221725
129.213226
170.265305
151.336273
153.971939
129.098541
140.128311
136.699020
134.152344
153.344101
113.047203
172.913315
155.053680
145.717590
127.358559
157.550934
-46.084465
-19.657066
-41.343994
140.579437
139.578644
160.058838
145.867325
132.102051
133.519043
125.427254
124.361931
131.711182
153.596008
124.132179
151.879745
141.787750
-8.742847
-38.624413
-29.622372
-24.529322
9.632291
-32.284660
129.616074
141.585037
122.387909
124.318481
148.406296
142.258438
133.550629
150.915375
141.021515
7.803862
-37.982502
-24.550940
-6.941107
-37.066978
-18.861820
-46.336529
11.752907
-4.359322
141.964020
147.050049
157.713867
107.923393
157.192841
155.532883
138.479492
-20.743429
154.472290
148.926117
139.657303
164.482620
20.683004
4.670848
-37.158134
-38.279911
-9.929630
12.981071
130.450272
145.917786
163.898712
136.655655
174.964676
140.201645
140.924866
137.052185
119.848534
143.486740
110.890472
136.121323
145.294434
119.834679
166.606827
128.479782
149.270676
150.082123
140.339066
135.307755
101.348694
115.005409
173.222183
142.856918
153.701508
135.133972
170.581100
155.394196
153.436890
125.955101
137.937286
152.063965
151.634003
137.513397
161.050385
141.630783
146.506943
145.215500
150.699921
163.049194
160.570953
123.588318
150.035904
138.336731
145.363663
163.295395
167.739059
149.688950
148.774216
151.836319
149.790192
142.629868
-47.546848
-23.316608
-20.533028
142.108932
155.965668
158.203308
144.309906
155.798813
150.970505
162.548233
142.805176
151.224060
-178.093704
152.765594
156.758087
119.266731
146.621063
143.384125
138.331818
-3.068097
4.835739
-26.785839
-21.346083
149.788742
154.506897
149.794968
137.267319
114.526505
159.391891
144.284698
143.306625
168.429840
134.346207
130.021255
145.835220
162.072266
178.344589
152.211655
125.021767
-6.164783
16.740761
-31.971251
-0.958383
-18.750650
-37.738365
18.909468
-2.273742
2.186238
-19.391888
-30.421555
-40.253399
-19.920326
-30.573513
-5.410590
-23.269506
-5.805727
-12.953691
19.792788
-32.176205
-53.142464
16.941597
14.641315
140.737900
140.975388
-11.274593
137.454269
137.762665
145.603958
137.263565
167.600754
147.834991
138.489639
171.542480
152.578552
-21.009674
143.505280
129.743866
120.008003
162.860245
150.686264
154.506760
146.448837
149.229111
25.597809
13.501158
-39.851391
20.670073
-42.306435
-35.971478
-14.794715
5.319829
150.093338
146.919052
156.363327
144.516617
-160.811691
171.406204
123.236328
131.716644
129.678436
145.481659
123.040848
133.864502
145.864212
141.321274
169.131699
-85.366524
147.956696
145.249405
141.529831
142.604584
143.657059
136.476059
158.830841
156.546066
146.077545
112.939133
155.881363
141.099548
147.654861
147.796829
157.422913
-178.219955
160.734451
170.782928
155.224701
-12.146061
5.132631
158.621765
-26.237076
-48.744564
-4.737847
128.062759
153.492599
139.871094
144.842834
-173.749969
159.148102
-148.787674
-163.136063
-164.381332
156.627899
-155.054062
28.052027
127.679398
142.602997
171.027786
139.239670
156.915894
131.646332
133.021622
145.891571
139.987869
149.441910
158.949341
-166.640198
148.126770
167.915848
148.240677
166.471802
145.220001
136.184799
133.776398
157.180664
140.915436
146.956223
145.583969
160.445602
-23.021017
13.796729
147.893021
144.136948
135.982941
116.467590
144.127350
-107.359596
11.141873
12.993485
9.790527
-10.885640
-46.663853
-22.429855
-19.854891
-15.044077
8.448687
-25.842249
161.059616
-20.848446
-50.872715
-73.810913
-9.924084
-10.702963
-15.167927
-9.662390
14.031612
141.043884
165.331390
155.540878
173.651123
141.484772
148.511032
130.923401
139.857315
149.523682
127.584610
132.020508
114.174309
142.144623
151.698624
179.244873
117.036079
168.960785
148.224884
144.346909
136.794846
7.914032
-10.525361
-12.312347
-7.708310
-36.420757
138.910675
138.157700
159.959122
149.729401
-10.497899
4.299288
2.962863
8.502674
163.388565
147.100250
150.509460
142.390228
160.436401
166.509644
115.627678
138.262497
114.392487
141.550156
150.852966
150.795578
174.579117
146.769043
152.683395
116.917175
143.741074
138.936752
148.326813
151.000824
-6.883446
-39.506802
-51.213917
111.052071
130.754791
125.936989
-166.295120
121.304962
147.929047
148.707794
123.085724
139.087753
151.642288
143.962830
153.112732
143.989807
133.437302
15.867340
-38.085835
-2.430191
5.379608
130.709473
147.154755
135.594849
-165.417984
149.557281
129.299957
151.187210
154.210938
175.306091
127.027061
152.822983
163.221863
-1.934113
162.741257
156.677246
139.287003
155.772247
167.669540
137.256439
145.157242
96.919464
149.143509
142.088333
121.723061
131.066467
159.028030
154.237961
142.790665
143.970810
153.168823
159.433517
57.316364
108.755051
151.957001
129.982407
154.511841
155.468094
156.347839
148.195175
139.065659
164.879318
160.563782
-7.391438
158.135498
138.786331
161.079193
119.279633
132.787262
151.010635
147.689850
146.733963
146.412003
157.701431
163.336151
149.188171
113.350479
131.272125
159.254929
169.792953
133.830643
151.929169
140.396774
153.995636
149.123566
145.218521
137.218063
157.008087
161.389252
-148.898468
-130.788361
-171.735199
156.030243
160.460587
153.191284
150.557114
160.159225
129.694107
136.256012
103.545654
144.692734
145.912872
2.812577
-11.569721
-46.714577
-25.485456
12.425860
-47.607334
-5.080759
-43.422935
-36.555939
137.826157
153.810394
150.065811
130.636139
150.213577
146.454422
124.473007
148.081528
154.494888
153.358536
158.470123
166.518738
130.784210
126.264465
159.242508
150.906982
149.510086
148.881744
120.519859
115.328506
113.919785
161.763626
176.913574
145.429138
160.436508
165.235382
99.522469
155.146667
167.168732
152.289612
155.006989
155.695541
129.570526
7.122104
1.434496
148.660645
131.721268
-171.646866
155.227890
-6.413283
-4.672776
-40.273300
3.868169
147.840393
145.087601
-45.610725
177.770844
148.062485
165.926804
137.935547
155.306412
145.147064
144.382797
149.239426
154.251373
138.725235
137.117996
-19.415407
-33.927307
20.473347
-41.561024
100.496834
158.014908
136.156555
85.873863
160.364456
136.275299
158.107971
84.440178
-13.084730
-27.935810
16.705595
-50.718426
143.262634
121.901901
141.219803
115.569305
149.723648
157.262924
139.658829
16.332367
21.276134
130.727280
2.760524
145.713547
55.998688
130.776703
136.131775
148.559250
114.878677
168.646271
-40.849716
-38.578766
-25.926296
-13.990467
124.109940
156.019104
22.671909
16.600546
1.145859
19.571344
5.883032
132.911911
108.233521
165.164566
147.074478
111.246956
133.223648
128.302002
145.432190
165.382263
142.865601
155.110229
137.016464
162.318115
154.636871
154.106354
113.870422
145.104355
148.157120
141.398102
169.917542
135.964859
-137.592575
140.037888
160.458130
152.185486
-166.986923
153.863602
123.877769
134.200256
159.583115
149.125748
139.978333
161.270645
140.485077
114.066292
153.151260
145.403763
161.905151
166.852814
151.832458
129.561142
140.511490
144.944809
107.335030
145.170746
147.718369
11.594947
40.022499
-45.190254
-96.933701
-0.637658
-11.513053
2.940647
-31.046244
-10.203553
147.967056
153.765762
158.595657
155.796738
146.245056
139.430771
-163.233093
6.666033
140.469879
144.752808
29.956717
30.934345
-14.655684
-3.054283
-45.394020
12.297894
-3.496928
-36.442539
37.330101
-36.574692
-7.425313
9.426168
120.583321
137.679199
124.032471
154.387039
128.534485
139.001114
140.213104
139.600159
143.945465
154.620651
142.304611
168.294769
167.136902
149.170059
149.641052
-4.365741
-27.178104
15.606923
144.208786
130.587616
147.798950
145.017044
158.314758
121.085754
143.481735
-176.053696
159.415573
135.115799
138.758514
135.316269
135.214783
110.320290
144.191330
2.590423
-19.027958
-23.760828
-39.652931
-41.922543
60.944229
36.888847
141.818939
158.139633
141.976257
150.568924
148.403290
138.671188
132.265625
115.120415
-16.248434
135.239197
159.068192
159.992630
148.585526
97.179413
176.808105
155.210297
128.789246
0.000000
17.255583
-16.852535
4.345281
-41.653751
138.118576
148.411758
149.041382
137.085556
142.976501
146.559738
153.757660
157.400101
129.762680
158.420746
144.153595
157.184479
150.573776
132.222122
143.986862
130.654510
152.153336
141.729599
154.619232
110.628815
153.577637
148.158325
163.876740
-43.283737
5.780554
3.598096
-19.432947
145.717667
165.993179
124.044769
127.386681
164.065430
141.143494
165.261276
114.156212
169.380081
144.013443
117.526550
144.783600
143.905655
162.029343
150.178070
171.319580
158.121552
154.252518
119.270027
170.878662
154.528763
26.369965
151.798508
141.504211
167.191132
153.314789
159.516129
105.282410
138.391571
121.493980
148.586456
132.622971
132.511642
161.386169
151.547623
167.345322
173.214783
153.908005
148.048874
160.452271
149.619476
142.279922
166.949570
151.746185
150.797104
134.869202
149.938675
35.466492
133.114639
135.522552
150.077667
138.798477
145.560623
133.661362
120.553543
173.549789
161.325058
108.590210
34.907307
33.510044
148.226791
156.986404
151.949173
169.979813
144.151825
126.670029
148.247665
146.173233
148.050552
159.141708
135.516953
156.793289
159.269135
141.591583
135.295013
8.852593
-26.912630
148.456833
143.597778
119.059509
142.177872
121.317650
134.795334
158.729141
141.233444
143.144714
150.696045
141.797379
160.654053
174.819901
150.335983
141.020660
148.685974
143.903030
162.722595
134.464447
122.750336
135.733414
130.840469
155.000153
147.836136
165.822388
-3.951015
-7.089832
-76.794838
15.043457
148.686600
131.553619
138.455933
164.159988
143.501678
166.422241
157.881790
164.714111
152.758774
152.425369
156.351135
138.957504
144.347137
135.037659
129.477402
163.959290
126.152245
14.309097
-39.263550
-48.120266
159.340866
143.587280
118.946793
139.188477
9.223197
-25.975548
-43.970654
128.479324
130.167892
146.642990
127.983368
146.696152
143.683441
133.856384
144.671814
136.700485
147.072540
158.034531
154.376724
155.809158
153.119171
142.808105
133.108551
143.815918
134.554535
154.611359
144.390640
126.847374
130.969437
137.310425
179.538589
126.350075
131.594604
131.910049
140.770996
143.470963
164.294708
140.175125
149.525482
153.817352
137.352829
157.676620
-41.087761
-41.402061
-7.459377
15.025315
28.597643
19.605600
147.689224
144.523163
146.518173
137.700256
152.037018
144.773849
123.842499
120.989639
120.497124
164.799194
144.031387
146.702667
159.652145
141.743607
159.792114
132.239853
156.555634
152.093033
143.888641
169.934784
125.095772
125.729774
146.069351
129.674911
137.669098
155.681992
-11.585003
-17.269220
9.737588
-44.669128
1.805369
25.722244
24.639172
-48.218582
112.124077
156.452850
148.105728
148.611847
139.907150
169.262589
154.961700
134.108719
174.755463
149.663803
-166.663834
143.018799
140.848007
156.471924
157.177185
142.820007
151.501389
152.981262
160.333054
140.388611
151.302338
138.915939
151.577759
159.222778
-10.781090
34.380508
17.752777
-5.146812
1.770341
-24.541586
14.165181
142.356567
137.615921
150.296051
144.497955
155.272644
158.403107
141.573639
166.466217
144.550156
143.161575
130.692184
130.276474
152.366760
146.347580
149.913834
144.912460
176.930542
145.402237
157.465652
119.324654
139.581604
136.312668
157.377350
-45.571571
-25.158569
15.160667
1.732687
63.401138
-28.866219
8.838312
137.406342
146.185684
146.678848
-31.465719
19.585970
4.757611
-6.108878
1.250857
22.905699
138.061493
145.038406
143.331085
160.134338
136.321213
-8.033529
29.078337
23.367641
167.284821
-4.988963
-13.415627
-2.637375
159.916092
160.838287
177.332214
152.987183
119.580132
-3.585995
12.490023
-45.363510
-7.216864
-41.832005
25.856293
14.889612
23.659058
153.635422
105.472015
172.602921
150.352463
127.933533
153.554688
148.164383
148.098129
134.512375
161.336670
28.133432
165.480209
157.560669
157.161118
134.965790
-170.519638
-137.971802
-134.471817
131.618027
156.358459
149.226456
143.511749
157.332077
130.229935
128.637604
-4.742929
-39.632603
-44.509926
-134.149429
2.585053
150.615875
155.865814
144.594589
149.089584
136.393967
161.760925
-3.026921
-41.327698
1.851289
5.377640
64.252747
-19.757450
14.336045
-43.228973
143.846802
149.743561
131.680832
145.754105
147.349731
157.924515
150.487061
152.119263
-165.871826
178.189423
149.346634
166.057785
171.019180
167.987640
150.207474
135.737946
164.018524
135.753998
146.804840
133.071960
162.768768
175.502106
159.137390
143.005875
144.225418
167.173157
139.118515
-176.921127
-8.123035
-6.989600
-164.987762
143.218048
160.394623
128.598160
127.075058
143.755478
137.488693
161.833435
1.753904
-31.345192
14.304910
-51.933018
-7.135204
38.802639
-3.298593
-1.028695
-0.498501
30.745916
-15.296272
12.673452
10.834979
126.845459
136.715668
145.077240
160.055878
112.895828
137.300430
161.389832
149.058075
146.067871
136.930969
161.663010
136.435989
160.758438
119.809738
119.639336
157.285889
121.640457
142.428726
127.588852
142.461594
106.822731
-144.867508
-138.018204
61.114891
-141.961395
82.139359
31.824684
84.296036
69.421127
128.486649
148.547455
161.089386
142.479645
-52.870983
-43.993542
-10.713385
-42.086754
-49.277569
153.491486
143.584824
148.317719
143.039551
137.976898
149.314514
169.495667
-19.536079
-52.996037
156.011383
131.001465
161.926285
-43.115131
-23.812088
147.511887
156.906296
176.043777
152.226028
146.941727
127.940842
150.574524
151.697769
150.217331
124.429077
133.017731
86.788002
161.904816
153.891830
29.682173
166.035248
141.046677
144.041199
145.726410
128.509430
152.671875
136.480286
136.506546
157.224045
175.153122
125.559853
-173.482376
179.039169
145.951904
125.502617
138.719437
152.517273
110.431328
136.884720
146.395813
10.311373
13.818908
12.731027
0.270520
24.903530
-17.493675
15.822687
-2.789445
-40.430061
-45.235546
13.567248
8.235185
-16.805422
130.348328
154.999084
154.968384
139.579773
153.663086
138.899139
124.484001
109.210304
142.547729
142.517960
109.655563
139.434433
159.304596
144.170471
-30.746672
20.200911
-44.036129
-46.964176
51.918873
125.787117
12.937960
-3.277396
8.324235
-16.120396
5.280232
-18.485085
-2.135242
138.839279
139.756393
161.122421
173.736496
153.715408
144.591156
143.345123
159.284012
159.514496
154.852844
141.998352
136.336380
155.474152
129.125977
162.965103
148.047485
161.394318
139.362198
139.438568
154.546661
6.177935
-27.651648
-13.849286
-36.993343
131.895462
158.473083
162.147644
151.365250
169.714905
129.428040
154.629639
147.610886
135.149933
137.222275
152.180878
148.384323
165.423645
141.777588
101.922569
20.545788
-36.866035
6.664768
-34.308571
-14.779301
-6.637169
137.319489
148.857788
172.563248
157.158051
126.938652
