# Supplementary material for: Comment on 'Valid molecular dynamics simulations of human hemoglobin require a surprisingly large box size'
Source: eLife. 2019 Jun 20;8:e44718. doi: 10.7554/eLife.44718 (PMC6586461; doi:10.7554/eLife.44718)
Supplement: Figure 3—source data 1. — The zip archive contains a README file describing which source files correspond to the different panels. [file elife-44718-fig3-data1.zip › figure3/panel_B/box3/psi7.dat]

167.197403
160.741028
151.524506
151.603333
140.950623
158.487503
138.514175
163.640182
119.331223
137.247025
143.669296
144.518387
138.535477
152.507751
156.130692
137.895645
145.192520
148.687729
112.840096
154.751892
159.100510
136.775146
134.502502
150.285477
132.929413
133.314911
154.644852
114.929855
139.064453
146.092499
153.013748
153.296967
143.464325
141.213974
147.256744
131.432770
134.849014
149.212219
150.551468
132.367508
134.097214
125.672165
153.809738
168.811615
162.125397
159.177704
134.663757
23.533514
14.825604
13.956964
-11.271903
-169.858307
146.230621
141.889084
141.397217
143.327423
135.490509
154.797043
167.089966
70.432777
16.122709
143.019028
131.308365
-15.202086
-15.168905
16.076750
-51.831245
-5.286056
-1.149610
-23.848454
15.818014
125.590286
-178.808594
147.205978
139.998489
104.532295
138.029526
132.971970
140.530350
153.321442
161.495056
157.798538
156.322372
150.714066
155.873138
-6.166119
20.728216
-30.888227
-47.210861
-13.296706
135.692245
133.489105
134.994949
119.090294
152.630905
145.367462
138.869949
136.170181
110.406830
152.370728
150.973297
121.590218
112.621918
127.372391
136.145584
14.302407
-6.709638
18.414284
-47.386318
-31.926132
2.475120
115.188332
131.981293
153.073715
118.507629
142.996490
126.480659
143.545792
143.150650
112.525841
144.900604
147.564163
156.423386
-37.774612
12.226161
143.143875
146.224518
177.910324
132.616028
140.022552
163.290985
143.169235
132.797806
146.488937
137.293243
137.792648
152.931549
144.700943
149.280121
171.725769
146.036301
53.505623
-24.871378
-15.462668
1.838240
12.618260
31.831924
137.650269
149.873032
112.714729
163.528168
162.989487
137.850723
134.289276
175.834808
149.098602
136.160416
161.544708
146.722183
127.492874
140.625778
170.407501
142.423676
121.358276
162.181808
149.366058
128.038422
162.813950
144.087265
165.856262
134.408768
122.821465
152.745331
147.293839
152.938522
176.185699
132.803329
158.073578
161.655991
131.302185
133.051712
126.325996
136.855484
135.809937
143.981613
151.014877
107.163536
78.803963
144.487015
156.276184
157.316467
135.964005
142.369965
132.341980
-176.749466
146.396683
152.745178
140.303955
160.465134
175.278336
122.535843
174.345383
141.902206
163.535263
144.808197
170.425827
0.687565
-36.395035
-20.508595
18.129366
-10.367030
-4.421421
11.044642
122.175575
149.475220
132.313950
169.011307
-48.010403
7.868511
-8.435496
132.562759
161.562790
130.245499
144.988373
145.054352
158.745773
20.810347
12.860444
-19.698273
152.503433
173.549637
134.322861
144.174286
150.385208
131.724030
114.302132
153.899063
136.801102
148.758743
133.580795
148.809265
168.169907
130.031021
152.246918
161.406372
153.636688
151.288437
141.468613
156.275650
111.975143
138.877060
165.512665
129.661392
144.675217
126.819664
157.281693
155.753845
-23.287668
-42.040680
-24.522972
-42.729458
172.645065
131.241013
137.799591
140.715195
143.690201
151.615479
157.451035
-18.268608
-16.898663
143.303391
168.634293
141.144775
136.942749
150.412949
154.350677
139.730743
138.525024
151.853378
136.488953
-169.438980
137.173981
140.329315
150.660065
123.686005
148.150711
140.474319
132.263580
163.454941
127.241470
173.793015
-42.841194
-4.805381
-35.805695
31.408310
-22.019672
9.395488
-9.349373
-24.122396
-30.010401
-40.861668
144.204315
143.965729
143.472015
129.260513
116.049690
143.548309
169.100983
102.533524
162.212585
121.925697
132.533646
120.067368
145.781418
162.912750
129.436035
149.659241
148.417847
175.807587
122.296104
142.137817
135.145660
144.469101
128.050156
140.482315
143.718033
138.256927
133.335434
144.718872
159.252090
142.044434
135.682495
123.487450
145.958679
144.864777
149.990341
160.087296
177.381470
168.447098
170.161392
144.279297
14.541054
-35.260403
21.777809
-0.491783
117.646248
150.744308
154.680099
145.488464
162.567108
113.477798
128.539337
140.165146
161.350174
150.484802
143.430496
118.046043
150.567764
142.914948
126.226273
136.091721
148.774124
150.720581
134.054581
142.152451
161.565002
-1.595200
-40.135479
5.952394
5.246989
44.219406
-25.255686
152.863129
138.449524
166.816101
149.735672
136.332886
129.346863
127.075844
166.574066
126.487488
149.393188
141.685806
131.095688
112.821953
165.422729
142.960526
144.964737
136.491318
146.784698
140.899078
146.563980
145.646606
-49.820210
-18.562416
149.351959
135.055115
167.446579
134.018066
135.878189
135.451752
145.726456
105.490685
172.820145
164.800766
157.480591
148.731033
122.132996
171.428497
163.716827
142.007965
146.882736
146.293335
-153.043579
144.627121
112.604637
138.967026
154.457916
133.505295
171.089325
145.057266
123.268600
176.354111
98.349304
106.752419
144.236130
131.779312
120.703217
23.639067
-122.849686
-177.364258
147.441910
141.945999
152.536514
143.458893
163.455795
154.994339
147.397476
156.225845
152.076965
119.113441
128.587601
147.735214
122.219536
140.938599
143.215317
-32.518200
-8.500872
50.907986
32.997578
144.159561
164.542877
142.397141
154.098267
9.100166
-34.513058
21.886253
58.385418
-40.964931
-22.289730
1.331192
5.636838
-17.648958
-12.077799
-34.775974
2.545144
20.572153
-23.676785
-12.918802
-14.005461
6.371937
-21.110317
169.417053
161.372253
147.572083
149.544937
121.487175
139.832703
146.113480
125.666023
121.084442
122.023972
7.200262
7.253985
142.526321
146.599487
113.941566
142.958069
172.230484
138.175583
156.868332
134.176437
-28.826170
-23.699209
-51.049164
26.403936
-16.093845
-9.567004
2.517695
8.008566
5.928339
3.224643
-56.629482
-19.613518
-41.022781
-45.064686
94.086601
132.616180
144.072556
137.731827
147.270645
-5.333661
-37.815849
120.470680
144.817917
129.586609
171.977081
148.230499
118.417015
150.705109
148.627136
106.781471
133.975189
23.340055
2.343097
10.859496
-36.143429
6.225512
10.273777
-41.530407
4.545794
12.975337
-26.291437
114.995316
173.502686
109.141388
110.065460
163.464447
-38.846016
146.691422
5.561443
-13.267244
0.000000
-40.186153
-32.910728
162.144135
173.739594
157.725128
166.262772
148.248749
147.067596
160.795013
155.435150
120.127953
155.201645
145.751282
141.120392
151.179886
149.576035
134.108398
-65.245087
153.945419
161.229019
166.718506
125.007523
141.409225
141.606628
127.339432
151.159531
153.387115
110.872925
159.727737
146.646988
134.028030
161.619171
155.347733
172.141708
15.099486
128.631958
156.442520
116.775864
160.193222
131.483414
135.541763
159.397476
132.872360
13.393912
148.526260
145.253738
134.919647
155.377869
141.966125
155.219238
126.154022
157.993423
153.645615
121.153969
132.055145
131.772781
38.260719
53.113087
-163.955475
-173.595764
-170.782913
173.486084
149.390213
167.011398
172.863358
160.963852
145.969193
147.712280
148.830582
150.046494
172.321274
177.762863
123.526520
168.156097
140.542419
130.971939
114.276566
135.780975
18.156500
-11.212485
-22.824137
-8.356959
6.597992
-23.341719
-9.049760
-13.690601
1.883671
-21.368900
13.559546
20.393957
-41.036179
-41.186142
-21.082964
5.911849
-14.157574
-56.265984
129.147827
139.538467
134.047073
124.508781
132.384857
161.802521
115.518097
138.178970
143.925232
151.894028
141.153961
162.317902
118.916649
117.072060
161.919525
160.169708
154.011917
136.543213
156.687744
145.658981
177.838791
157.225693
157.672592
170.144928
150.629303
146.016983
138.261810
123.010361
149.445328
155.521317
155.562775
164.251404
175.794464
145.314926
153.746674
123.209503
112.149055
18.581417
47.635017
16.177626
61.451973
-41.841320
-19.342487
-10.599714
-45.520790
9.827052
-66.125511
169.938141
175.763428
165.689987
162.643051
154.140060
114.268974
145.064636
129.892090
135.910950
159.436493
142.190109
164.826233
146.717010
118.337608
153.338364
121.172821
154.026413
130.232574
139.594940
-31.119980
-34.753178
11.514660
-8.622383
4.948389
-29.107782
-9.177273
15.223325
150.558716
141.157761
168.735672
144.911728
152.519516
136.418411
167.481003
150.470886
109.781136
158.088516
159.570526
148.390366
144.056717
154.937180
171.461700
150.061981
153.028961
150.451920
128.649323
159.074905
149.802917
137.299637
99.625175
135.031158
169.025406
88.926620
168.371857
149.688416
122.815811
135.278931
163.074341
140.501770
77.439400
-95.528244
-4.986174
0.897439
132.598984
159.685501
141.605545
157.105164
-20.078762
7.250089
-29.715101
13.880156
19.970312
-19.438099
-4.037354
-24.511095
151.044708
108.900177
163.613220
135.226669
153.181396
134.839279
-22.445253
-6.245478
33.523094
11.456726
-5.031157
17.890263
7.812082
-45.721664
-7.575539
0.591822
-11.622085
157.010208
167.437698
124.430962
145.640823
124.579979
139.829681
-145.065903
-155.875458
-136.506302
-136.784943
123.087273
-168.471954
-5.225772
35.318916
120.514679
155.585159
130.771622
-16.009972
-140.446472
44.248962
28.569563
50.165840
29.933245
30.504032
35.349350
151.891357
-40.266903
-42.530704
-20.206568
35.466633
15.911473
-42.705311
-14.311682
-26.937481
-27.992247
105.699097
142.974991
-30.087286
-15.504154
4.126067
43.614494
137.931931
153.895676
147.569229
133.952179
139.422379
1.173865
-2.239832
-44.714813
88.015503
162.480377
141.593262
160.716583
128.226639
165.236679
115.725815
130.240967
137.290466
136.263931
157.271027
158.705002
172.338745
131.322830
152.142059
147.742386
141.792404
142.215958
-23.810194
158.308990
147.763519
166.504532
114.927063
146.814148
146.377899
142.420746
143.553589
131.608154
151.366135
143.779541
147.249023
168.377441
137.700760
152.721298
135.702362
150.818451
123.315887
130.864059
147.023010
129.547104
144.131195
147.465408
140.398819
116.870255
144.555420
154.767853
147.165939
132.068817
169.512741
143.194473
148.996796
134.421509
82.825195
170.067352
165.531448
121.005234
124.172424
142.200302
177.851959
151.649857
143.859207
-22.069416
5.493369
-34.747524
130.482864
132.267838
140.375946
146.359390
160.883484
149.808884
166.741135
140.342087
154.284897
120.739052
163.615997
138.275101
148.272903
148.588715
139.613174
-12.204856
-38.414017
40.798676
-13.056627
-50.057724
0.638578
-7.812483
-38.810680
-21.462934
-0.594790
14.810141
141.624176
140.548096
133.495270
141.125122
136.635712
121.366570
151.958633
136.148621
155.342239
160.843781
148.049255
142.619110
155.886780
169.869186
147.171875
119.860359
154.873398
143.362518
151.297729
-53.176277
-40.319569
137.024200
155.193283
141.967484
137.029877
-106.048203
-19.066292
118.500252
141.326599
153.869583
165.712845
150.627991
135.958344
149.691971
131.002930
149.273987
134.917770
134.950287
150.084198
53.994011
136.865158
145.729218
142.952759
-64.945885
140.285995
141.501678
142.234573
134.533386
155.527832
136.346069
161.621216
173.244217
154.910400
149.732925
153.905914
158.058731
128.385468
156.121964
149.785141
166.147812
145.132172
154.559326
130.411011
130.071442
124.993660
151.105026
148.985657
147.545227
145.916458
160.617508
150.108856
128.554504
148.454147
147.453857
-18.673197
-14.567662
0.690972
33.381878
18.684019
11.428253
10.117249
-42.835091
23.739603
137.812958
139.104736
147.910309
143.263184
158.228653
136.267868
164.944717
140.220764
144.448547
154.235779
170.873413
152.087875
94.767677
129.787460
175.507248
145.276428
117.927322
151.794098
155.612137
157.137283
134.719986
158.262543
167.094986
144.230896
160.347595
175.492538
134.354874
-19.232294
7.063498
25.443972
145.429031
135.698425
149.651184
158.979263
130.051697
160.857483
171.960617
162.292450
137.977432
139.275833
31.870016
29.732491
-46.389629
136.097229
147.128876
122.326714
167.090942
16.542582
-24.438770
155.295380
149.347672
143.926483
159.738983
168.176025
148.894516
120.767738
115.032181
166.483582
147.332886
151.445709
145.172546
138.217636
155.959641
145.396149
136.913086
160.406555
163.309692
139.874603
-10.642294
15.201968
10.393453
153.582840
147.961945
-22.703758
142.859329
144.598511
159.203339
117.460968
169.568878
149.450272
158.178848
173.969666
141.642303
137.023911
138.841293
1.380835
-2.772199
-1.451043
-7.963163
-25.388414
10.086934
8.325273
-15.546910
136.251297
167.670258
149.666168
148.893906
171.996628
146.679840
156.737488
133.248077
145.694092
135.331528
132.639664
150.964325
139.888031
130.049774
-175.454498
150.365616
156.051682
160.642578
139.866486
157.665787
142.009933
142.282501
163.113693
154.180786
138.121216
138.926666
139.276810
128.480118
134.584961
166.912109
117.489983
136.973755
150.318024
174.949203
148.416992
-10.270962
126.434967
172.614777
143.669617
139.860840
136.625656
146.638611
163.886581
146.187851
-2.396942
3.776935
-7.384904
4.299015
114.321541
147.370331
124.242912
144.616653
147.243530
164.946030
157.976379
126.557854
138.229736
143.637100
148.583069
-51.030552
-14.650405
17.366783
128.319870
138.196091
142.072510
155.366730
147.576584
136.902161
138.363220
145.147964
-66.486267
117.706337
135.787521
148.029221
149.297760
136.643509
141.150497
135.872620
157.323761
154.816467
165.421387
94.280029
161.102768
144.727356
152.684631
174.265350
124.290077
144.521942
156.297333
139.642410
137.523041
134.901596
159.098083
149.674820
-23.483353
142.049973
158.216003
137.019348
141.790436
106.124748
146.711014
138.699326
27.131001
20.603165
148.812759
154.575455
147.689804
157.351685
147.085205
160.369278
155.416656
152.297180
174.429565
77.394333
147.373688
156.516251
134.996048
149.448471
160.300598
139.300613
147.291306
149.362488
155.407578
-0.019782
-25.661793
-6.752847
-21.931046
-34.142811
-38.848660
1.346248
-3.256482
167.147934
137.390976
152.554535
137.561020
160.534027
139.499619
131.229080
159.813919
137.439987
169.314117
142.451843
138.922501
140.029694
135.761108
159.239395
118.485291
161.353104
145.876923
158.851456
151.718262
109.620613
124.290436
132.882019
136.261703
145.606155
149.567291
148.085052
156.383026
165.478333
135.185013
154.889099
140.916077
146.498535
141.995331
-40.304729
-22.641750
155.735474
132.731689
142.742661
152.676147
152.926132
135.266998
156.032501
153.691742
140.860519
163.936035
148.153427
135.792664
115.969254
159.232819
163.642807
144.191788
138.050186
165.340958
156.922485
130.366714
150.154510
142.877319
144.684494
147.237335
26.609026
-30.666237
-21.798346
30.041653
-52.796516
16.393814
32.348770
149.406036
154.925659
164.814407
148.269882
143.903061
142.471207
171.010452
148.535538
162.466812
139.588882
131.986862
147.206772
146.118973
10.955709
56.583965
31.082041
-178.802521
141.483505
70.929619
-133.534348
-164.640671
-157.331924
-149.124802
50.093079
-172.387222
-166.289017
128.056366
-61.211880
-41.549129
-8.214727
-32.593906
129.599258
138.465210
121.059143
135.976471
142.206528
127.758270
130.802124
133.365112
133.247879
17.679289
65.705658
157.992096
163.884750
-176.631622
124.430275
150.995270
134.972946
141.605957
147.170288
151.996841
12.584950
-46.920399
-41.130760
142.479568
124.252968
132.381042
127.741661
154.934113
146.496780
132.601929
172.801926
153.350540
151.458374
159.990936
138.023438
178.221817
143.371109
142.126907
152.805588
139.890259
154.792435
121.160843
134.747940
135.076157
152.729034
163.387833
145.169403
145.710449
156.228241
152.781189
133.554260
153.490677
11.743446
-30.019865
10.211454
158.776672
170.825485
156.456207
135.956284
179.248245
150.710159
141.810562
144.828400
158.665970
158.377136
162.489960
177.161102
25.806185
144.593903
138.035614
150.551224
-168.419281
148.643906
174.753311
132.521820
151.737213
159.956375
118.805809
176.522324
161.431839
160.403244
148.004074
159.596619
118.529945
166.937469
144.655792
159.160400
142.771057
137.088821
-12.851833
133.789902
176.954376
122.090034
165.708313
172.704102
145.401871
146.525223
154.505859
126.193260
158.176605
124.986870
154.463425
-178.726486
145.461761
137.642609
155.644211
151.044708
157.184357
146.454193
151.776993
148.709930
7.994778
-3.825922
-38.016159
-40.617001
127.106071
158.122787
171.428848
149.614639
-39.523468
4.913465
29.374750
-13.564991
-37.680157
16.226877
47.532284
-50.117538
-25.918928
-25.025978
-8.478479
31.890455
132.449631
142.355789
164.983582
156.810364
153.636459
133.337921
121.101326
143.536560
142.225128
148.257126
149.396454
137.147186
139.977859
163.065155
162.837296
-37.997898
4.747677
13.230303
-7.052602
127.828674
165.767761
152.488419
150.458282
149.416031
160.813950
171.821243
168.986496
149.845779
84.872185
158.450577
159.773727
-150.705551
133.931595
134.968445
43.132397
-29.119383
-27.736250
-8.694341
18.982981
-40.647259
174.102325
141.137985
140.499084
146.237350
156.495728
145.709900
151.430145
128.921234
152.603577
130.148575
137.720535
22.049429
-46.260845
-16.404652
2.643158
-43.530926
-19.171675
-36.139252
-2.912486
147.507080
145.305847
154.687378
149.635025
158.264084
133.601852
168.298569
135.215408
147.380951
137.840530
130.890503
143.050552
158.677856
165.500916
142.227829
175.006317
141.894958
147.890991
147.104843
134.922867
136.365082
167.389435
123.388359
120.967506
-42.737877
-48.742867
-54.867142
-15.782029
-42.350071
2.679930
-14.460994
48.170868
-26.034752
-29.460821
-33.086044
20.933386
2.491201
-32.549812
12.717413
20.037172
160.655609
131.679031
151.022186
16.299911
-40.604179
140.589981
137.986130
165.320007
111.870811
134.099152
123.876022
150.122574
135.652359
22.399296
27.721401
-176.236450
158.307678
-155.943085
-139.475876
168.189865
-161.854706
-166.690109
-157.966278
125.473167
141.651886
177.812500
-160.399002
-145.605606
72.011269
25.234272
21.949472
23.401886
18.107777
26.125237
113.800453
-39.251507
13.692722
157.739075
155.839844
143.200943
156.180054
150.575424
140.341812
142.060974
157.378372
161.390335
153.833252
153.332520
123.656166
172.638580
-15.296857
-17.559166
-15.009552
27.267609
-30.783781
159.439896
120.221680
155.850281
128.715485
124.629593
162.056946
157.433441
114.281456
139.918472
166.966461
150.744446
152.623627
141.812027
133.813751
151.894653
157.019714
47.956123
66.496635
44.594730
-134.994385
-164.174652
-179.937424
2.478914
-137.450165
147.680756
-172.541641
72.953728
10.901181
16.317715
38.767670
124.955597
165.233566
145.369415
163.190643
-179.175034
145.401779
146.688858
110.073326
137.723450
155.764694
162.889359
153.064072
148.600433
124.837791
-4.708524
-22.708385
-16.066732
145.005066
159.779938
156.890472
149.381454
107.790382
138.015182
127.136330
147.376190
134.466370
148.902405
134.712708
158.247131
165.707703
114.033562
130.947662
145.027466
135.400970
146.545639
164.789551
136.699966
118.098366
157.910110
179.774429
155.619781
150.294205
-46.744637
-11.373209
7.460508
-35.428795
-5.507692
175.952515
160.345978
139.186295
119.643929
156.732193
135.428253
135.131577
144.326324
151.158737
150.456116
142.102310
144.480576
145.451645
130.922821
119.307472
33.402534
32.321079
11.474971
10.354098
37.831680
167.434967
134.947784
166.094788
163.014450
117.183525
139.522446
136.354782
69.799255
-0.832982
13.974765
-35.552483
150.763245
143.377380
154.610016
156.938828
132.962418
-0.931252
-26.968906
8.382322
171.547409
145.496750
168.119980
138.592331
147.543365
147.298111
165.697784
113.717354
-3.965312
-44.591976
3.538284
1.258033
-27.500259
-37.819973
-25.763485
-42.729912
152.063293
149.837875
146.399490
129.823776
169.043121
108.914597
162.918259
139.132599
124.255043
153.560806
173.480423
133.386551
136.595093
138.838867
136.962463
151.057480
133.803009
151.297592
146.695938
162.716812
142.380951
130.317917
154.176651
160.702637
126.102509
123.668999
147.272919
171.198105
123.832909
162.076080
17.684294
-49.059410
-4.018733
-27.272026
-18.264000
-8.462134
-1.800050
157.705597
123.091255
168.816101
134.234955
151.116943
179.445023
153.415024
-25.435297
19.354126
16.045593
149.749100
150.709534
134.250946
135.406387
146.159744
120.989403
152.719986
146.546616
150.876663
151.453476
155.705353
147.654877
142.946426
148.827881
147.085464
147.332199
150.669052
157.330475
148.164932
-51.986652
-34.719788
-7.906214
-5.066896
148.540131
148.628021
153.529114
116.772926
129.711456
137.203247
-16.502726
1.484904
15.109382
165.017197
32.105301
176.506927
101.281769
132.208099
156.751160
123.961807
144.425552
163.456039
128.857056
121.300194
122.752808
103.955246
141.160019
147.418289
117.369339
134.141724
146.838577
146.347565
123.347183
115.010956
132.627121
127.063995
140.437073
146.310623
145.328033
137.210907
105.522491
144.694550
107.678619
119.370789
163.238846
153.696045
141.316299
145.997269
140.161926
157.472275
-43.840649
-27.376774
-4.104128
-43.195210
11.212064
5.467552
150.344055
147.308075
156.787582
165.338058
146.631516
140.639786
128.772003
139.529678
146.466309
138.267059
-12.923827
-31.935883
-45.455360
23.001411
122.006927
137.089355
153.153152
161.204987
142.287262
126.392273
140.180817
124.464546
146.806992
138.775467
-4.016540
14.242496
16.108967
9.293880
0.788575
-13.799449
-29.329548
-0.646798
6.504090
-31.328569
4.543424
5.066509
11.786124
21.161346
-39.697285
-19.285957
148.363174
150.219757
150.728012
142.508636
127.437569
150.753555
107.262650
143.363785
153.708984
135.850235
166.396576
158.574600
151.283051
138.822281
-3.723311
124.461433
146.473022
171.737122
145.707413
133.076431
142.651688
158.562088
-36.071697
-42.887157
-5.900599
19.860319
15.148858
-6.523808
130.652390
135.352097
156.591476
-165.335602
-31.133286
110.503212
127.060310
126.590462
128.010605
134.150360
144.280060
-2.434778
-56.100899
7.124556
0.260196
-8.633629
18.365887
158.984467
147.533539
158.798538
149.391876
128.533066
151.546173
147.452545
143.412033
139.268326
141.619049
123.265892
149.085236
136.106750
159.706741
156.273773
133.192551
147.772705
139.773895
155.289337
154.004974
161.513809
149.792145
145.835449
151.761093
149.963837
142.240082
173.031052
146.759186
144.518295
162.877014
140.651184
-160.934204
-157.347900
52.668034
24.348299
30.842196
67.740112
8.564376
-164.274216
-154.291199
-155.294281
-144.169266
-159.838379
-161.324326
170.559128
-155.632751
-173.203003
145.428879
138.018539
138.180054
151.515625
150.111267
167.348358
160.608734
137.311584
146.390045
132.360809
122.266762
130.570786
117.091377
-21.632788
-43.186192
-47.546783
-1.619912
-15.631708
5.730631
-4.130241
2.449445
-6.089239
-53.591743
-17.877260
10.488092
-37.717201
14.544168
20.234213
-45.722012
-8.891123
-57.157627
15.524264
-32.611778
9.948269
-15.655785
134.219498
143.694748
149.151932
123.050835
129.077087
131.420319
110.630272
138.525055
148.058517
144.576019
142.536774
147.414627
151.023468
138.776245
158.936172
159.990936
137.532333
120.245422
120.011223
-11.451567
11.261415
-39.282856
152.781403
128.675354
159.770035
153.084305
135.872238
138.748215
169.105637
132.065643
124.868011
145.452499
146.842834
140.027527
145.194824
146.137833
-0.652821
-7.576834
-3.732555
166.296967
133.044937
148.008240
140.468811
144.515015
154.408569
147.489670
167.085800
159.805740
142.438583
138.862976
128.879578
168.360077
129.180740
137.900116
155.370163
163.798981
151.798721
145.748993
156.112183
158.908447
147.574585
138.737930
161.639191
147.800293
152.789703
121.420731
170.550949
131.463547
169.739273
28.450069
-19.505543
124.812111
144.164932
5.602171
29.508358
-24.589214
21.407049
-19.229307
144.929245
155.365982
-37.751575
164.697601
130.457642
134.221741
147.040359
137.795074
154.423187
154.290894
128.781082
119.889198
144.195099
165.724915
173.636978
153.904404
143.536530
144.019318
144.837952
140.723938
152.996979
164.873611
147.719421
127.823883
-168.882629
116.215714
174.329697
150.453445
150.706528
120.102997
142.403214
141.765411
141.900635
-41.990257
21.898363
-15.372105
0.651621
51.060024
-6.432699
-12.716327
-42.027634
-71.729996
-13.601432
-33.913670
-13.841652
-5.600842
119.831184
168.955795
150.641037
118.532433
147.608246
157.175491
131.369614
132.352829
-6.068826
-1.335302
-32.280910
1.394795
8.350120
5.249491
-43.891495
17.159107
-43.164112
58.521618
138.411911
147.749542
131.381653
134.063278
153.616592
125.204384
99.667320
16.071213
29.733452
57.893505
24.245081
46.069206
71.951485
137.506012
161.413727
131.845184
150.550369
153.973526
136.320465
-179.721619
135.937439
139.072510
148.303894
148.289871
149.199875
143.301987
167.222015
143.188156
144.284515
154.335938
136.801788
19.217400
-22.280769
122.652763
157.478882
105.399590
130.251999
139.629242
138.545456
137.335480
149.813049
136.832230
-35.766224
159.314453
140.544769
149.559555
148.262421
163.681625
129.511124
142.947952
130.204391
153.779037
166.148895
130.868057
147.474884
154.326218
-0.581819
17.722960
158.393433
152.256332
154.947952
126.994041
158.324829
164.598083
161.472488
163.331772
146.068298
142.105865
143.248901
168.327332
142.606216
134.711334
145.518051
163.479507
137.747131
127.963562
152.579468
25.625744
-48.987274
-38.447224
123.445885
142.137238
155.183990
145.322159
158.290909
152.742004
144.240814
136.739258
141.433075
141.076889
133.010284
168.048935
148.472168
155.117615
163.855255
168.892914
106.898849
13.805346
5.385651
-30.919825
147.861465
172.623627
149.124924
148.061859
143.473770
163.311829
130.695389
154.381821
121.897903
143.932892
145.918793
153.540588
127.786438
122.453812
163.942139
145.645248
119.022980
160.563721
119.326134
165.110229
169.149826
152.896149
123.378471
168.858093
151.416290
151.635437
152.769501
167.957870
157.449036
131.174347
130.865433
147.550552
134.790421
146.071198
154.004181
164.940414
154.277679
161.355743
153.942612
134.437088
126.177277
104.262306
118.393646
138.439819
144.200714
172.440109
166.811188
148.923889
148.047348
12.395144
-10.274140
-26.264509
143.305237
120.256905
154.270050
151.654541
170.939529
140.541977
173.771622
152.287140
153.947693
99.694016
-140.426605
150.168579
130.581741
146.876343
135.537369
150.500458
152.103088
172.425903
132.798447
117.475494
154.321579
137.887527
121.218834
163.660263
144.947128
143.778946
-18.109468
33.172092
-0.876926
12.101654
-48.447262
14.251156
12.412633
2.235459
167.476959
134.815735
142.634964
131.441559
149.279892
153.739456
170.788315
149.876816
156.586197
162.827240
148.812439
144.281448
153.173370
143.614258
132.522034
121.395599
-20.945484
125.359222
139.694641
135.713882
112.530342
138.295029
-39.718304
-18.031399
-28.335352
2.972428
9.161736
-5.182058
-7.603620
16.038994
-32.123085
13.570436
13.473497
12.116940
6.551613
0.282549
-36.175297
156.852188
156.013611
119.112770
160.610748
150.818497
138.199600
152.340118
165.325912
168.301285
154.090500
138.454041
158.474396
143.905807
144.990219
148.940811
150.023911
149.090347
165.753860
165.549530
143.075684
57.632042
-24.866879
-32.160412
-2.841520
-6.388901
151.085831
123.393723
158.438141
104.121887
137.065613
149.809097
168.988541
138.205093
141.292984
143.172211
133.067062
122.736771
156.570877
136.609253
153.146133
117.349037
156.458786
-133.353775
147.824799
134.739426
148.441406
140.608582
0.619288
4.466158
117.264236
159.610580
-16.609379
9.029111
0.837434
-21.560379
-20.929276
123.823494
158.755768
151.478378
155.592117
148.545425
132.391998
137.334244
130.540207
94.301552
134.850952
144.856003
156.824402
149.601761
145.058456
178.431641
141.572876
-38.727432
-48.149563
13.041562
-30.058025
-38.841885
14.157546
13.648664
-25.912622
18.917770
6.968099
-6.653105
-28.689333
144.399567
172.482819
142.891006
127.730934
145.934586
154.357300
140.211395
144.863907
151.934586
144.963165
150.451263
154.706802
171.105896
125.052765
157.188889
153.968597
163.393036
122.316521
144.640915
151.208496
123.555084
145.407104
114.422752
164.511566
135.334503
150.776688
143.042282
118.143799
168.131516
140.670395
142.449387
155.059540
149.307404
158.969437
139.731644
122.514610
143.031128
140.369507
138.451004
153.289597
135.425781
129.439316
111.847198
150.193192
151.656708
-20.005272
-9.593044
-42.051998
3.876362
22.523220
-47.101742
14.475757
53.494556
-18.263052
-29.776775
-9.822469
24.573164
157.624878
136.699097
158.951111
136.426880
142.132019
138.119843
28.859583
-166.734589
-152.437500
-157.700851
156.673401
-145.928604
123.120750
-144.915390
-132.837234
-177.675095
175.390060
17.349991
-5.769490
-1.554693
-42.198837
124.379349
135.012177
136.505920
136.041229
126.488564
-139.032043
142.287537
144.403168
144.825577
162.413361
158.562943
131.661682
125.500702
145.497955
128.230728
150.771362
164.809845
145.377884
140.702484
155.322128
7.743088
-35.697216
144.541168
139.618164
10.264734
115.250282
-107.190300
-4.657744
-13.984773
-2.926366
154.142288
135.254517
149.947449
143.511383
130.651001
146.252777
128.343872
146.738693
147.584671
148.298309
150.277710
124.689003
153.076660
161.854782
147.264511
167.196869
141.243179
130.511459
137.864136
155.908859
157.045090
123.193901
131.385178
156.220047
-31.021587
-33.996769
-44.701904
-39.471493
-36.661423
161.305176
178.506012
148.195419
145.773041
150.222153
141.775314
127.770416
140.041962
162.360321
152.355225
137.211472
2.410053
2.802886
81.170036
146.209335
168.193695
158.615295
132.443253
146.029831
169.109268
170.690201
8.529633
-45.213013
9.033222
136.570816
138.434891
155.445023
113.890198
152.734558
151.107742
139.442642
144.350449
137.565460
148.764053
132.484009
152.776871
148.878082
136.456848
146.193939
-0.417310
39.794922
6.213408
154.810837
144.691177
160.775558
167.075043
130.857559
148.935211
156.653793
134.841064
129.542282
119.639366
142.726517
165.444839
142.974136
-49.636040
-2.937716
0.292752
-0.860938
15.388509
12.375417
39.796860
135.540329
140.121048
145.232025
150.313828
141.731140
132.319397
134.508636
7.731647
-32.186878
-26.568624
5.900698
-14.746680
-2.001836
-22.100245
166.886475
116.191307
136.702667
130.560898
138.715042
128.279648
171.974503
148.426453
148.992233
142.747620
104.831238
154.686554
167.997467
152.200745
152.609665
150.031067
150.086029
140.210175
155.112091
151.252014
132.803711
144.577148
171.703842
146.504333
166.560120
146.977325
145.609192
156.599213
139.794052
138.197784
-1.922135
129.802216
122.897812
146.561615
155.133591
152.433014
146.696976
148.247162
153.072128
147.741608
123.213272
140.844833
156.274094
147.119370
-10.495444
-168.978073
44.684219
30.847725
138.205978
-9.204385
-2.517928
12.710182
16.543840
140.296097
-173.915329
141.643723
152.173737
144.603012
131.770782
-16.687075
-41.251930
18.509529
-5.639618
-15.300557
-11.554728
2.470450
-10.123312
-12.275683
18.533194
-45.490929
15.162900
-40.198864
156.098709
125.176445
147.378372
160.969360
147.130432
168.155197
150.381027
150.233932
155.232376
157.378586
145.158432
154.446960
153.259232
118.139565
137.410095
150.948563
5.319424
7.736392
163.294373
128.188385
142.138916
133.037231
-37.398666
151.463226
152.403030
143.660995
127.436913
150.158401
134.467468
161.270233
162.521835
148.558655
155.239182
166.544678
142.586670
154.060150
155.356384
146.066544
138.523438
140.405457
-155.246185
128.340256
146.856293
142.615982
148.611938
147.711334
-41.763653
2.526852
23.481424
-39.629177
5.279305
-45.273632
-46.052078
158.071808
155.567032
156.183578
157.041855
172.234375
128.062622
144.756409
152.269547
126.859802
-154.655762
153.873077
-172.207611
157.517319
-167.851929
-150.939667
73.380287
31.402340
42.069084
17.791847
155.674606
160.274796
129.511154
5.140032
4.317109
-40.840084
-30.055546
-33.166222
-23.216759
-43.608200
-8.348001
135.867569
139.516205
136.310181
125.475677
158.179886
146.745819
143.989700
142.469971
151.536377
-31.471420
-49.714703
-10.091320
21.799753
-21.005892
-35.363384
-26.371555
-43.226177
-25.502445
-35.397163
-47.286457
24.313726
33.592567
-17.268656
6.938761
-11.682382
-39.008125
-23.238979
-6.042604
148.226440
137.659561
140.965714
146.804962
124.072784
135.729614
151.591721
105.910072
137.486694
124.983604
132.000870
141.544937
-12.222258
3.755358
-21.648243
-51.228588
156.275482
138.982437
146.188629
127.832230
135.065384
160.268524
146.512726
160.127823
109.734200
133.051544
142.204651
141.922852
139.090561
132.523605
151.005875
172.450455
153.393723
142.908264
135.613556
90.798462
-177.687149
166.671814
159.906342
131.899765
136.441071
126.003609
161.080399
162.867096
125.446472
139.162033
-17.859364
-30.163582
-35.240150
6.142035
7.926299
161.357620
160.019882
146.873093
164.090027
137.610657
163.883606
161.878586
151.596252
151.790421
153.660446
158.703308
145.780319
162.915359
-18.723902
6.338957
7.249277
-31.148434
5.540118
-30.069212
-44.037041
144.317139
141.341492
144.450409
166.383636
140.809494
164.594208
159.279480
135.516159
123.835213
127.305321
150.919174
128.522552
131.465866
149.387024
148.060989
162.957825
141.703949
132.180115
162.584351
133.715836
143.779465
157.991913
-11.061101
176.834915
148.237274
149.546021
152.275818
145.748749
156.838181
154.066681
138.562897
28.936966
-10.032229
-1.478035
-47.082752
10.653328
-37.175484
-42.170509
-28.571707
6.598230
12.102142
-50.980705
5.741736
-3.768163
6.725957
145.243958
155.461487
161.211960
90.954094
-23.146757
-31.482021
17.065353
-25.697697
-6.775231
170.014282
129.081467
136.622437
119.117096
3.845525
-11.729158
-47.645432
-42.208000
147.017410
150.668335
139.361526
149.837906
154.338013
157.775970
158.181442
118.117668
176.782089
138.444122
147.074844
132.949509
146.752197
170.539124
130.060822
147.666245
158.930176
112.911270
136.957901
152.126938
150.308868
156.538467
150.524109
146.648941
115.804977
148.893387
141.900101
137.112946
17.560377
-20.688543
-0.734087
-43.624554
-9.975571
-44.287457
8.136680
-30.514528
-38.331379
11.766529
-18.584728
46.486477
24.813549
-38.870308
131.326416
137.496399
124.446739
145.510315
131.806000
115.134483
177.529770
177.972610
167.439316
141.932281
134.665543
169.793396
-44.168980
-26.466616
4.912229
11.075493
-36.923813
13.853580
-3.473276
-45.030437
17.855188
-11.878145
-38.032917
-7.759673
-79.020798
-8.203797
-41.640823
-13.362031
10.203167
123.151558
168.114975
133.697098
160.594482
118.868042
152.309891
168.084763
122.589500
156.679413
179.857346
124.598244
130.706177
138.114594
149.040970
139.210892
146.231934
145.121429
139.672928
140.765076
141.691559
155.685104
144.235992
-14.501365
-27.935825
-41.869518
-11.709184
-47.967579
5.776280
-37.379105
162.348801
154.902802
12.559628
-12.433619
4.400239
-10.407640
6.815408
-24.241264
-40.041050
11.452065
-30.830608
139.275833
166.235580
151.267075
32.589668
135.583069
-162.315536
-134.346985
-175.659805
-178.973206
-167.511169
-176.090927
-156.706741
142.878281
144.674088
-38.578808
6.674206
0.350545
3.437067
152.556335
135.317261
174.120056
174.097397
150.227921
172.411880
163.088135
121.848030
-29.904404
149.549667
142.825363
156.453934
134.697205
147.462631
-178.193420
148.350922
129.909454
150.798660
159.102112
156.447800
147.860168
165.383057
127.891731
141.564850
148.275085
159.298508
131.724579
156.214920
157.372101
-46.187714
7.406024
-0.110143
-18.018276
6.304842
134.308258
152.803070
151.697296
152.487488
160.258179
145.605743
-28.946592
106.856003
144.722321
132.050171
145.239761
169.378937
149.534576
155.287582
162.056625
146.442123
145.744583
144.289581
169.636307
164.211197
142.609283
154.151138
17.510868
-41.545185
150.600540
136.302261
117.448555
77.366402
145.027908
151.418320
167.556061
148.862854
87.404739
137.454758
143.573959
142.620865
144.017899
119.011246
153.489182
127.190399
131.947403
158.237473
127.428032
163.361160
128.222565
150.729843
158.887924
132.635605
150.813629
144.323822
149.300186
134.205124
137.949738
145.976624
162.500839
10.547828
-42.888863
12.036370
-21.038488
-44.501602
9.391323
-155.149673
169.004486
160.223251
141.283279
161.351318
167.159012
0.826379
4.266592
6.491294
154.996201
1.402490
-53.697117
31.668467
12.541712
5.901030
20.539335
-9.540709
-29.256462
147.300903
161.041412
154.284378
141.168610
158.982285
133.404404
157.203384
165.576370
146.176636
141.352371
121.750328
141.095901
148.735779
0.584838
-4.706693
138.425476
156.709946
147.028763
116.492966
127.507545
-37.679970
18.136511
-11.767668
-53.434193
1.223014
-48.586632
-34.598804
-12.391087
-25.532585
147.478287
156.207108
172.323837
158.141617
-170.724960
124.575279
150.847275
138.157761
150.976852
153.900024
64.800064
126.102852
159.401154
149.913193
125.389183
161.347824
124.670395
148.561340
125.148071
161.166153
146.100357
158.705856
118.699982
132.462082
-23.391438
136.524689
-42.812515
-28.059542
107.914597
131.673569
121.484077
169.383575
162.440796
124.369911
139.257324
146.627182
157.414017
146.899277
153.421936
111.962860
133.215393
148.876373
137.700226
139.072906
137.659897
120.691483
139.099930
136.675552
142.947540
137.135406
118.045624
165.272079
158.967300
161.261902
162.230377
152.620575
172.085022
150.854172
135.932709
152.580124
143.328201
159.331894
152.753326
126.909782
161.611160
148.039169
141.862625
130.602203
132.286362
149.517624
147.026443
151.052292
146.545105
134.883713
140.802292
157.182678
146.892929
143.049423
130.970947
146.355255
126.129547
101.969688
92.936287
148.470840
139.681000
147.264343
153.699203
135.183990
142.576965
131.631042
141.138992
139.192062
96.137207
148.317261
142.933350
142.273376
131.936218
157.686356
153.459610
151.827042
157.022079
147.005081
129.489105
122.564133
130.204514
155.615997
123.084671
130.144379
154.969208
145.429916
-38.760334
154.036819
-13.225736
-9.924281
-43.022968
-16.719084
-19.923843
-30.584335
127.356079
141.843704
161.321930
7.893567
-10.031307
12.416207
131.266937
-31.544777
12.871823
1.134704
20.989405
161.566940
141.622360
173.305161
130.569000
133.225174
171.984802
135.373871
153.455673
149.564667
117.278824
132.529343
141.962402
159.182281
152.559387
153.267151
138.614319
131.349838
5.826150
128.233154
116.651718
134.782227
140.892868
137.490601
157.438431
25.410526
13.808580
13.519693
-12.214689
-26.626099
8.649675
-7.305301
12.328208
-13.820038
-32.312660
10.075696
-11.536897
-9.795808
19.929636
-3.895108
-37.630074
153.266083
142.080994
153.354187
-18.231247
142.932831
116.510536
144.225388
134.413605
154.181076
156.443069
133.176254
139.267822
117.797440
147.424652
-179.483749
143.336655
141.175690
166.668243
169.527451
153.357437
133.968964
143.120224
11.900192
142.561432
137.965698
134.287064
150.673355
170.397522
-7.685641
143.013641
136.557526
128.857529
135.588730
152.972488
135.031647
123.524170
161.593414
141.138489
127.697075
117.882874
120.107788
135.921021
111.441063
131.397461
134.081223
148.477249
146.147873
137.189835
131.798416
129.186920
145.707870
150.031433
159.427963
166.608078
147.376831
129.332474
113.567253
151.114380
4.585095
-4.903727
119.404625
27.493195
31.019712
80.225502
-154.321640
19.651096
161.701569
41.918049
173.724518
161.361191
173.366989
154.829056
149.769653
152.515106
137.990097
-38.670937
-28.160685
10.335613
-39.726677
-2.337410
10.854057
1.955247
24.292227
156.545456
157.811188
159.124390
146.495163
156.806580
153.376495
-0.755629
16.633400
21.397459
4.660015
-39.615257
10.705959
-4.254686
-45.505848
-49.550941
-22.185921
-37.486900
-48.856033
11.929255
16.075109
34.380085
173.357391
144.952942
131.853851
147.465363
147.260101
142.127975
127.353531
111.470268
149.774338
140.100510
160.002823
161.690353
166.667999
-25.780355
43.501083
25.430153
125.373795
160.125671
130.561462
168.346588
154.823303
159.428741
159.291428
161.910339
126.116730
130.180374
145.735947
168.902283
145.342865
129.887100
148.960800
147.228012
140.523468
150.075333
148.162888
144.028778
145.596741
147.301926
128.453018
131.864639
146.862442
119.092636
149.731201
155.718170
149.948242
133.964996
144.570511
152.077789
131.939087
139.267548
106.475868
131.417542
-20.407280
150.070465
164.484848
161.977356
142.076141
125.216843
168.894531
139.134506
158.980560
113.165558
152.958099
114.070229
136.634598
170.334518
157.663864
144.383957
161.174622
139.677872
93.552368
127.631805
158.660614
164.432693
167.216278
142.970627
150.080551
125.064499
-8.083908
-12.291880
159.108902
138.521790
179.918427
152.483383
142.309387
124.497635
148.177170
157.374741
132.849319
135.717255
152.662308
142.542862
153.605469
154.206436
148.266068
164.156677
147.114929
173.957184
133.300552
148.673569
-12.603260
158.776672
124.190277
133.458054
165.555450
118.308403
-140.814957
167.827377
76.792099
141.211365
139.815842
148.792999
130.890305
137.700333
127.371315
70.063354
153.863281
160.256027
143.579300
124.668938
139.407211
136.755081
141.695358
156.220566
149.440338
148.826340
-21.750704
0.373253
0.707482
36.764408
154.805298
162.234955
146.559952
119.849571
149.645264
152.495667
144.502548
109.453560
-28.751810
138.518219
124.405785
170.416580
175.145569
148.789139
140.142136
153.460388
113.137680
156.994720
145.600449
157.842072
163.822754
149.406769
141.896774
155.482147
140.188293
128.223709
131.354218
141.700195
128.410889
-12.012305
-41.645729
153.579453
157.697632
146.317581
132.989487
144.804489
126.357430
-153.738647
122.439087
136.872589
-35.958916
-42.266830
-21.284491
-21.569262
-18.830210
18.375790
146.535110
131.333466
157.498474
168.072113
142.516342
125.650192
131.039108
139.007690
125.840530
120.338310
132.206238
147.086761
144.617813
156.004974
151.979950
135.175095
156.584091
-176.573532
107.915565
132.946976
160.208801
163.310898
131.907578
165.892029
178.564667
-43.107220
158.180832
163.977158
157.099670
119.142586
136.312332
161.171539
154.093628
143.857361
136.220581
156.062103
163.138275
116.570534
18.087418
12.064865
158.135864
155.335617
135.734268
156.232513
124.669250
153.911987
158.444870
14.483009
20.006598
-50.675686
3.551154
6.950398
14.128545
25.438541
-23.789824
6.413253
-127.568596
154.950150
151.881058
42.643749
131.728333
155.036728
168.638123
143.187805
151.928299
111.215248
137.968033
156.982101
133.644211
137.134354
148.423691
120.805618
136.646698
140.436829
138.686829
149.930710
156.998489
50.745350
12.870674
-20.792837
153.264145
178.490128
144.075897
112.774162
138.471634
137.234497
141.638107
171.168518
157.255035
157.078812
147.626953
138.760666
-18.793419
28.002337
-10.150807
-57.825909
26.209175
-35.908527
-1.401234
-14.009143
107.268356
150.303040
177.932449
120.696457
147.351471
119.032135
142.797424
135.692322
145.801163
139.977402
147.410782
136.683578
145.067856
151.001846
150.397995
144.245987
161.667648
129.934616
136.516556
133.058014
148.262375
149.464096
144.488083
150.741852
-179.087631
156.093689
147.365112
167.355179
162.609726
-172.891525
174.844284
174.051025
135.449921
166.096375
140.506271
154.356262
148.240784
151.798676
116.970207
153.381226
146.623169
164.419281
147.706390
152.832748
163.317535
117.230011
140.719009
156.072266
140.375641
139.555435
-172.314407
160.212067
156.161102
-139.769592
-160.132019
-180.000000
-136.036713
-125.129608
135.911057
151.697617
-136.798615
-143.873398
60.825947
110.027756
136.353485
128.905121
133.119705
159.531754
147.938278
142.906784
135.262512
140.102905
129.013687
126.822495
148.563812
133.859268
138.337402
134.239609
164.193237
137.930878
148.087708
148.039017
139.337952
132.351379
159.901871
155.958817
147.614090
131.881195
155.679092
145.446899
149.397125
146.495041
128.466309
106.652229
146.291382
149.554382
158.570908
151.845688
163.240524
120.063820
173.563263
158.082855
28.028025
58.583691
66.525276
148.545044
138.721130
127.429932
140.801147
150.064117
138.556442
135.499588
121.101448
167.997665
125.825577
152.433456
145.282211
145.502365
143.678024
156.185562
146.749283
139.215256
152.123123
151.294449
149.538300
136.391800
144.558777
144.893845
131.186157
98.879684
114.165840
142.703583
153.013092
19.018581
149.912857
137.124039
14.402758
31.779451
150.600143
162.671143
128.553650
152.174484
145.231537
131.039261
157.279816
118.466400
151.731979
154.757584
136.765549
141.268738
149.162247
145.976089
101.882332
144.540863
165.066177
173.482117
153.313477
170.858780
155.618881
160.433929
152.372681
161.701828
141.887253
165.066620
124.193298
124.925163
144.738388
122.122681
143.931824
142.515274
6.085664
-41.844280
-39.218758
-39.827763
151.211151
155.387314
130.125244
138.656113
139.430496
166.106079
-30.791086
140.030624
135.803818
169.214462
149.318512
-178.451096
135.861649
-25.873615
-40.686508
-2.418566
-9.249962
15.874195
-38.997204
-7.194047
140.175308
133.103226
125.158882
154.421371
163.763260
1.707200
162.761002
141.830582
160.339691
156.126511
140.344833
149.951950
163.830612
146.808304
10.214498
13.921805
-16.733858
-19.497143
136.804810
151.657349
166.976761
149.231705
109.199043
136.644836
135.756287
140.297897
-4.259011
26.638906
31.162382
69.009552
160.467407
124.812340
118.603783
174.832092
126.408325
-2.541296
129.489151
-142.226288
-149.982147
149.574982
150.069138
160.958862
156.067978
134.976501
141.823288
135.469788
153.701874
171.763153
164.088669
143.625320
145.660156
156.798584
165.607590
-3.812283
-48.918774
142.784164
173.796173
156.506287
151.278000
147.510818
149.387589
162.367874
167.930878
136.709091
132.305542
-13.251446
56.983082
3.256421
141.232925
172.304474
131.775650
156.953537
136.770264
149.557022
145.031464
140.597214
137.456680
140.400421
142.598846
16.061476
-4.286331
7.045812
-29.417179
-46.860092
-33.173347
134.293793
149.829391
167.833466
153.481476
146.285080
145.651917
121.438240
146.698578
135.101410
126.156334
136.218765
117.321472
148.322861
156.827637
163.609085
122.975128
146.228104
139.688995
144.687317
142.319031
168.362152
152.451233
146.511002
147.748993
125.980782
73.298355
-156.113388
22.552420
63.563805
27.942669
-161.296265
172.014114
-178.487930
145.916183
125.150345
157.521606
171.231659
156.402618
140.483917
144.938187
148.257339
141.919815
147.855392
134.315399
134.900604
6.785500
0.795247
10.964259
149.531570
126.240944
129.859482
156.088608
172.817352
127.779579
144.951035
165.483643
97.194458
152.347885
146.050476
151.208817
169.380905
160.948471
147.319077
134.927032
115.810730
142.704712
148.781952
169.217422
129.018173
158.502502
152.458664
147.241989
161.806671
118.816956
150.960297
163.265015
155.829254
139.828018
140.871307
139.598282
153.219559
157.414810
143.865311
167.047424
148.972290
119.035217
141.025162
160.090897
170.185318
162.880997
147.150192
129.661682
135.854736
151.602127
175.739227
142.455139
2.135517
16.776470
6.731204
-32.821083
-13.881422
11.210430
77.225807
139.744308
152.809128
138.367966
137.471558
139.373322
156.266388
160.435883
112.823593
-4.063848
-45.859409
2.214346
-33.738403
-24.637672
72.297432
31.145966
-21.506060
32.010571
-9.204705
-8.506554
-15.686116
14.627812
-5.636942
166.699417
143.910706
137.983932
150.559402
115.424576
142.191086
136.194382
154.565735
106.764023
161.028305
146.261795
140.582092
138.474457
162.909729
142.598465
159.061127
150.217194
136.000381
140.592957
140.295563
149.840683
141.498535
152.130280
167.923523
156.905991
146.261719
151.485184
137.052902
121.895248
136.796753
159.853836
153.658218
134.803528
156.237396
23.873829
-26.751110
12.763715
-12.941223
-37.310009
22.617432
-5.925759
4.426335
-4.119131
35.355946
165.056229
145.667068
148.770660
148.226685
167.632675
137.435486
72.670776
140.754944
153.491776
169.490601
140.998611
165.516953
133.665176
97.176193
158.785126
126.651756
133.966583
120.467880
138.017380
133.306412
149.156464
90.640724
150.325577
129.648407
-25.444042
-8.426016
3.719838
-10.897749
0.673766
-20.989460
7.960575
154.309555
172.748383
119.676834
146.490906
167.708054
-172.232666
140.809860
-8.066234
-17.653440
-30.177885
120.329391
117.440216
137.133728
126.154793
156.368988
152.596603
147.547897
161.273605
167.019196
164.570847
138.230042
142.432846
76.900299
18.925585
147.111267
145.479340
144.878662
147.817749
161.113770
144.689880
158.973190
136.736053
128.762314
155.390259
169.480515
-157.235947
137.625916
164.258072
172.122559
146.368652
146.218414
140.253876
129.453735
158.209137
138.652771
127.270462
164.245743
167.126678
145.314285
121.350349
153.239822
136.543793
142.227875
167.920578
150.372955
4.936616
159.886169
150.306152
156.526550
129.988358
143.925705
138.315201
166.027298
120.715034
-133.493134
150.321121
141.402786
130.475815
156.234482
162.854721
141.043503
158.899780
137.366425
144.250946
114.766899
138.093597
170.644363
144.198044
22.019371
-34.660706
140.092392
159.817123
152.001602
169.030792
142.483826
158.383514
139.353180
146.757050
150.792664
-111.427216
141.381241
52.033485
-16.648544
29.673393
138.611786
169.281891
135.330215
166.443649
152.491150
144.212479
150.091766
144.997940
-2.070086
140.957169
163.345947
156.110001
125.641197
145.179214
135.858978
153.865341
150.742706
165.416183
154.314270
140.579468
134.501968
149.040939
137.761063
144.028870
156.347229
175.885284
129.971954
145.355957
115.156174
153.396347
111.662689
135.152496
115.777504
152.157745
143.226257
146.658325
154.834030
137.135269
134.975647
152.958771
152.374252
137.525848
161.694244
131.041046
153.807281
166.088806
113.354599
-2.075091
8.649154
133.954117
-3.635988
-37.667713
152.400269
142.995895
160.535461
134.676666
-43.240227
-42.382957
-35.718529
-36.333183
-27.476740
11.616573
-2.795684
-51.223133
16.862486
148.044113
137.042984
150.677887
145.808243
152.772812
140.772232
25.546034
17.411041
85.352966
43.933521
65.988930
82.327774
140.338150
146.564880
167.376831
140.999435
114.762093
148.683014
172.974365
-154.231705
148.866745
153.698364
132.931549
118.412910
132.681686
147.475967
101.162148
165.141510
176.315948
132.922714
133.121414
-32.627914
-42.839787
14.806948
-0.000000
-16.841871
2.721820
52.542015
98.809113
135.994995
148.185593
140.498062
165.600983
153.128845
129.730606
143.788010
152.902679
136.018570
7.103405
9.356853
14.258908
12.761102
2.398248
-46.912975
166.105530
109.070946
117.622383
-112.951591
146.389191
159.053772
148.299759
166.314270
136.848419
148.351212
137.161041
159.893677
1.773213
10.171656
134.877670
76.779099
147.804245
130.953949
137.818298
140.658340
166.499176
146.463669
148.391556
127.173813
140.328232
157.898880
138.857391
133.029358
151.139175
152.922775
146.148788
146.178329
142.388153
157.326111
133.658752
163.352020
144.363754
-38.413651
-18.400007
-24.624153
39.976833
-25.427456
-9.269657
-17.626598
-0.971766
-13.587644
-39.143661
-18.781721
141.910645
153.344543
164.351501
-27.631287
133.596390
139.837814
152.983368
130.553589
-12.110056
2.856841
19.771891
16.377169
-2.826531
-1.338668
14.225329
-13.314275
-44.125996
-37.793793
-10.424678
14.602652
100.595757
136.056015
124.065369
135.380676
-42.600494
19.943256
6.686008
-76.151283
-28.553076
-31.502234
-33.626049
-35.795094
15.026620
7.104371
8.444200
-16.640413
158.832886
176.498093
136.173965
134.762299
145.525635
26.007288
140.386826
165.894089
115.126381
143.731857
134.334167
148.789566
111.296822
155.166962
151.420883
165.333023
155.703995
129.236511
138.833481
162.855408
124.816238
152.588547
154.844269
149.905426
-177.463013
167.411713
139.015167
146.402008
131.020981
116.545639
-5.646599
6.174983
-51.240887
176.309052
162.468231
156.340378
151.022491
131.497650
138.323532
161.803696
161.089828
165.656250
-42.601738
-7.467134
30.209990
-18.399509
0.317135
-24.165070
-1.751113
-36.666924
156.684021
163.411652
144.720505
157.637604
120.881256
144.767380
146.909790
143.819519
137.056366
159.078354
158.870544
111.919106
125.925705
144.154617
150.677628
-39.578167
15.100916
-9.252213
-43.363712
40.158363
16.885099
4.961200
-42.936169
136.849823
163.508240
150.864304
151.948822
143.502289
132.428665
147.060791
138.078720
164.858658
166.651184
153.994110
145.456635
151.282150
133.627090
119.399200
122.863701
146.353439
128.852829
141.392914
133.953903
142.608994
165.229630
140.045242
134.701324
119.471802
139.323746
154.310013
153.747223
149.141891
137.439026
132.883347
150.367676
144.296478
154.134018
138.588608
154.652008
149.388123
139.439758
124.021362
142.237549
161.822601
172.931534
167.596558
121.357910
153.526428
162.601547
109.220924
165.395294
167.422424
-9.048545
-10.081961
-41.568001
5.779096
-41.406097
148.557785
139.312653
135.026794
170.074112
134.024948
152.716995
154.167709
93.988800
131.987946
168.692078
161.809311
150.187210
142.481674
151.873352
110.800972
143.427231
152.577621
142.481125
-6.683573
-48.997753
-32.869797
7.444974
143.538895
119.798393
160.275253
152.255920
146.030853
132.996857
138.468094
152.368011
-28.744497
113.289223
144.317932
151.416809
149.072113
-14.595145
-12.690438
13.733765
12.851449
-1.593850
148.411163
133.877884
-87.928154
14.712052
0.824007
-36.700172
-22.706085
-40.349712
-43.014870
-4.362510
-17.362183
12.386327
147.379990
131.683395
128.765457
157.766083
148.470901
166.839630
160.958801
160.850266
130.298752
131.367447
154.099075
167.321793
170.580688
156.079773
149.840134
137.458481
179.060989
145.799973
99.888474
142.393311
134.982697
150.385040
-61.511711
-41.185486
-40.307270
-3.147467
-31.929722
17.073101
126.173706
139.902634
159.043839
141.126587
139.670624
114.615715
-54.055370
116.102936
146.133514
0.858206
-42.851357
164.869324
138.447388
155.228287
149.582428
159.295486
12.553220
-35.291706
-11.344217
-43.153973
22.966061
-54.738560
11.990511
-32.885746
13.549943
-13.644525
21.601437
-16.750774
-19.075029
-20.093470
-29.579182
3.652430
2.638340
159.362793
145.919846
137.818161
155.298721
165.947678
143.783218
153.987411
164.428314
170.403275
161.323685
148.588058
124.864746
121.833397
129.027435
156.026642
156.057404
151.097443
152.808655
152.186676
151.102844
130.846741
150.509720
140.709061
171.042755
145.074646
127.985703
128.326096
138.625565
139.942215
131.354004
148.759872
131.531464
140.096283
129.881516
131.721420
134.773849
155.174805
165.003143
22.908998
-46.761345
-12.317887
116.384651
149.906433
112.762703
-5.301565
13.341593
26.487896
-42.838799
4.816905
-34.271717
5.721492
-34.795914
-4.245931
-3.131379
9.028544
74.592194
3.038153
-15.746619
158.582947
143.198090
160.542679
147.599838
165.854538
141.822876
129.562668
133.194962
100.385529
135.229019
150.622208
136.139816
143.321732
166.084656
128.971207
157.492279
156.119675
147.605316
128.209396
158.899780
119.040154
63.076542
140.022919
159.810852
98.284744
10.196707
-35.203659
165.981598
150.585022
146.227783
152.521118
135.993317
126.611389
150.628693
145.376404
152.238968
138.961395
146.246857
114.212303
154.832855
139.136490
123.266632
163.264496
138.485458
168.653030
141.487503
155.815552
133.036057
129.875854
-34.973270
155.064438
130.666656
146.872665
162.576416
119.488007
148.487946
152.832108
157.154190
178.896774
146.620453
147.803864
155.477463
135.929459
157.135422
147.035110
127.736771
127.020119
133.253845
114.295898
139.932465
165.536499
-12.006266
136.784378
154.376297
122.013512
147.514755
-30.098705
-15.484506
-13.221183
159.631714
-173.666977
139.369934
148.661652
153.469391
153.769440
109.950699
131.602768
149.808655
144.978485
149.368408
159.105423
148.499405
116.496819
157.114517
107.921173
140.355133
146.110245
140.428986
165.104385
117.560188
144.821213
29.927746
146.397385
112.507668
153.898849
127.670761
157.443680
117.246735
131.204208
121.243637
160.893997
19.598345
142.990982
163.113174
159.092987
151.640640
154.295502
139.563980
6.612570
-12.448457
3.643520
-29.775721
141.202347
167.045624
136.852570
159.598679
130.382370
149.997360
152.966095
140.028610
132.879532
136.806473
110.110291
127.003494
137.522293
143.459488
165.905014
129.307251
144.848206
124.402138
125.899529
127.741089
152.176926
162.800003
128.661102
114.415276
142.210831
157.810699
137.246246
162.036285
125.570114
160.610641
142.251556
142.379959
139.524750
159.322876
-153.516983
141.616531
66.230766
38.742901
-162.465561
174.722321
179.012054
35.231651
158.653915
45.374828
153.128876
115.210617
161.314056
140.641342
123.815231
172.253204
160.809647
132.298386
-149.443985
168.906631
127.002251
122.354065
154.147644
144.504776
148.136612
148.842651
151.954361
145.671783
167.958328
144.830627
-15.914673
20.323917
-54.152493
15.998513
14.461309
2.643528
60.222404
-30.037661
-0.141274
-36.897274
-46.870895
-2.582704
84.754112
122.108749
133.534286
163.929428
134.388458
149.947968
153.335190
106.348061
121.250275
147.781662
120.134186
145.581833
139.918930
110.671310
132.198761
31.592297
149.170670
153.593491
133.460083
-1.406252
-24.525406
16.116411
-23.567106
-21.897491
140.964386
156.696121
152.419052
142.183411
24.645248
158.430115
145.654099
148.147842
124.516884
126.376213
156.147110
121.295898
-17.934799
7.590859
-42.950966
29.315010
-3.362083
-8.016259
18.141634
-41.389931
169.651382
137.171432
174.220047
153.076004
130.607422
155.733688
134.965515
28.390650
-1.780152
-33.061462
-5.254080
-23.302023
-45.865932
165.386276
150.638168
154.169830
142.002411
144.090652
133.243149
59.011410
-26.604389
18.820992
152.808838
147.742752
125.784828
152.145386
132.368668
145.262924
143.878998
161.983597
161.339035
121.437645
142.363220
155.354080
141.138458
129.434723
143.106674
157.343964
164.410767
155.260895
168.007904
177.219818
162.472687
138.264938
164.900116
164.878540
148.163132
139.222198
158.807190
140.923981
139.743668
167.829834
171.186081
136.305435
151.140503
139.085602
-87.937767
18.454460
-13.765820
7.444922
11.605867
-21.550629
-5.029210
-29.395435
-26.487429
-13.823926
-21.807007
0.846729
5.503349
11.355045
-30.746113
5.020476
-29.754972
-11.030087
148.252930
132.277756
158.986816
140.620087
157.706619
142.711075
93.049896
153.540512
156.883133
156.256927
136.024673
153.987457
161.065918
153.769409
145.676956
1.322934
-2.252988
-22.807270
22.362074
-14.961213
140.429581
95.838188
137.791489
143.123352
131.460800
149.833160
145.588394
143.591507
122.881241
160.128418
155.026230
125.420677
117.039383
135.329041
121.020470
174.576813
137.595657
157.815338
141.612732
143.721878
136.412415
170.048004
129.817825
158.342010
152.623962
142.863922
149.266052
151.892914
137.147842
170.573120
152.239944
139.233887
154.313095
146.367554
146.528519
152.458038
145.300354
140.826813
-80.884865
151.342224
149.060715
168.160385
129.126312
152.564041
150.397476
145.759186
164.555893
129.453796
129.121216
140.547562
152.215424
169.687424
135.309769
124.438461
159.274261
130.199524
170.479156
-3.333075
133.667450
161.634171
154.730118
137.072464
142.439606
153.296127
140.422485
133.082077
141.658081
126.848747
147.778183
139.761292
71.066887
119.938896
143.675781
149.419617
-46.549080
15.143656
-9.544621
-7.622566
166.156509
138.367310
179.529358
144.838684
171.160645
167.143707
138.177948
159.612686
177.251984
9.842467
-0.352215
-41.869534
-5.912645
-13.935922
156.368057
157.249359
146.244293
-118.865219
141.297043
142.080383
138.953781
131.389923
166.025223
142.816788
153.658722
150.124268
125.918724
139.735092
134.808426
130.972717
118.311462
150.413971
147.800369
144.740616
168.802109
128.764038
169.808121
145.212280
139.911438
148.975159
134.165985
148.650925
148.177582
162.311310
167.715088
136.820862
134.272385
159.161926
130.898071
159.256882
162.157455
144.648315
135.093597
134.145340
138.506302
-9.887576
64.329056
143.574585
137.333130
166.440445
167.270462
159.075745
134.746597
128.154175
145.521851
131.349869
132.723907
155.713333
142.368484
146.299026
11.872884
-36.243370
-33.922523
13.783477
-4.965226
-7.487892
-34.723049
-40.839508
-24.384712
142.580368
140.857437
152.123871
-13.575631
-8.165800
-0.845804
-52.870399
-10.814559
0.392669
7.190802
25.282022
133.951279
157.266037
154.980972
138.768372
139.830124
-37.084160
-30.789162
17.417259
-0.377424
-41.265118
156.029633
152.683838
155.948151
155.919098
164.889587
131.518158
172.364517
172.582825
142.801208
168.598114
143.180267
135.186768
-13.075751
0.585840
-6.495341
-4.842701
25.343109
149.742844
153.254852
-8.965652
-47.485607
147.846649
-178.347427
138.360489
137.312088
119.680359
171.585541
140.021805
159.772415
143.502594
159.754913
-165.135666
129.301407
145.982605
127.156166
147.883926
146.672729
145.745895
126.506424
157.574203
157.291504
155.363022
145.469299
155.983215
158.406357
-175.777039
158.153214
113.683777
163.129807
137.518967
146.117233
146.400909
147.298798
124.553467
157.445770
121.792305
129.121078
122.991035
153.226990
149.888184
134.317078
148.259796
137.982880
153.079712
143.217102
167.918701
147.426407
148.436768
143.071594
9.124770
-0.553201
-8.006384
7.592669
-36.713161
-26.983526
-175.929550
137.112976
8.725463
-11.720689
-23.983196
-41.054131
-8.003784
15.033573
140.182037
149.104340
133.645370
25.508472
142.848755
172.344315
152.573303
143.652527
142.133469
169.134689
137.739151
141.337875
143.194031
129.286926
117.337532
151.872833
145.130981
155.999283
-177.467880
141.880722
141.207321
138.665726
158.387482
141.752762
140.586288
147.812027
125.908028
148.942917
120.909370
169.940643
139.222015
137.671188
141.949829
134.050720
146.175888
146.529831
145.898651
153.975113
-177.025909
121.985519
135.225449
140.377869
149.449524
162.053680
170.190475
168.520477
145.692032
147.576508
23.848494
-1.169356
-22.019945
-47.253090
-38.748604
3.484869
-36.217148
160.590744
156.605392
138.025604
141.207138
170.524200
158.197006
150.288055
142.172012
164.078079
-42.479717
4.351992
-4.492526
12.538174
23.577353
168.648621
124.497604
175.083618
146.342789
-44.652500
8.752212
138.868423
110.616447
147.956558
168.091080
165.855713
140.733063
115.547974
-178.151657
142.115875
138.819489
145.869186
156.475815
138.889328
128.693359
154.714294
143.882599
133.755203
157.467285
178.750381
133.908020
144.817581
139.489761
165.877945
147.168259
133.054367
166.352112
142.768845
130.339386
150.442139
144.437439
112.495064
127.697685
130.319763
143.064636
128.400803
149.035675
161.287521
58.631889
161.656799
122.266335
151.079636
177.870529
145.662903
136.988480
145.592667
173.923447
164.996048
174.354813
148.535782
-166.941360
148.218506
153.259903
152.868637
156.370621
134.993729
139.543869
162.715652
132.101395
152.443329
-24.758392
-36.017982
-45.264633
-16.788404
-23.318644
-39.779366
-2.807213
173.461868
144.042694
130.726105
138.405701
121.320816
-13.005540
155.621811
153.818787
142.294830
129.956070
134.272858
131.733871
148.101715
162.509003
142.497360
140.322678
156.213104
143.986771
141.913559
151.765808
127.051346
126.232285
150.631683
160.659225
130.262390
-21.283596
-79.852730
140.071091
144.627457
115.005013
139.638718
160.365936
172.059769
139.930420
117.839447
138.304871
147.376740
155.442932
142.712021
115.760719
114.714729
118.724571
125.018341
-1.358835
10.459047
-7.085763
81.308365
-43.628662
-9.916214
-14.218003
-46.402016
-40.953484
12.392185
-45.169037
-38.848900
-30.695658
8.695719
12.502934
-1.291043
5.098927
9.656834
22.897747
135.821411
149.562271
164.622452
160.782104
150.737930
-168.392502
154.464996
145.984253
152.944962
150.841553
145.184372
108.982109
145.815979
150.868332
162.369781
175.180038
166.652710
161.587173
153.440262
139.755173
162.532394
178.585129
121.686180
141.439178
131.879608
166.524826
167.754074
165.701767
143.228287
133.551193
140.183411
171.967560
126.505699
137.856476
165.402664
143.855011
32.481953
-4.966252
-0.591491
-36.135822
6.147331
-25.032412
-19.982679
1.533018
7.274025
-8.131901
162.285156
139.389603
-31.319401
-13.186301
-46.664238
-36.434952
156.392700
149.419205
173.539734
154.073059
-32.501537
146.933334
170.947571
140.905304
120.249161
147.610046
152.305099
-6.933699
0.632110
144.227036
27.460754
-8.018463
24.660307
-18.305168
147.690353
157.588882
160.641357
156.494095
131.568161
154.818192
114.381294
166.397659
143.464096
144.693954
169.656540
148.657089
172.731949
131.932907
152.089874
153.332443
154.219696
5.162359
-21.378803
-12.163740
-26.560057
14.932811
-18.305700
1.267486
11.178467
-47.286427
-9.923212
17.441578
3.935570
-29.021345
-9.315721
-8.575950
0.221173
10.046334
5.032131
-33.301010
-4.429918
128.193649
148.670715
133.026382
144.667175
141.105621
172.570847
127.443481
158.321426
163.141129
138.807617
131.086258
149.785706
134.315063
146.182846
164.425262
149.661484
149.677704
23.851873
19.899357
37.147762
5.595135
18.078999
139.733475
157.079117
158.487167
11.446181
-43.928825
-8.316895
8.403170
3.456381
157.450012
115.151672
149.559662
143.347687
-172.300888
152.142242
157.324371
154.150162
164.917755
137.445770
165.509872
137.489914
164.873291
128.361282
147.852081
151.661469
139.261932
149.922653
138.685989
162.042328
157.604477
155.764923
152.268997
126.128723
113.105225
135.284332
157.302231
139.476166
157.086212
127.762100
156.383682
99.060265
150.832260
159.441711
160.588623
18.831629
-2.866964
-3.558920
21.108412
-22.224586
21.300159
147.962631
112.695976
170.222916
150.358414
112.409073
148.574371
146.655151
138.504852
167.854568
122.402176
151.873489
144.118256
150.480637
137.768097
150.757462
40.780048
23.850809
20.610750
-142.439255
176.356476
-154.753998
40.614410
168.980789
69.823997
125.091194
133.014069
150.338196
126.791252
142.446838
159.468140
153.382156
150.335678
162.371353
-173.088226
-143.406586
-156.543228
91.942383
-154.617111
163.363876
53.797012
67.369278
35.472580
-121.519875
163.204056
144.704910
35.116192
16.268599
10.957991
4.957289
175.065231
144.114395
145.357544
38.411461
-166.576065
-163.102936
165.949661
117.926559
153.047379
169.811279
176.487579
144.871140
140.351959
133.947495
120.482834
154.448975
134.160446
24.156658
8.349884
112.427986
150.754456
168.865402
130.535446
134.837082
127.672676
163.014053
167.996826
164.117691
157.432251
171.778549
146.363144
111.651558
139.668808
167.289322
164.019745
146.061447
166.410599
168.049377
162.407959
-119.028610
149.705917
129.439468
135.217178
167.321777
147.010010
145.675140
-11.702939
-36.315315
149.638840
136.184494
151.727066
154.636642
142.693939
137.434265
130.058655
148.668533
151.655655
1.958047
-35.158295
25.417337
146.009827
118.318169
137.721878
147.430878
135.049301
139.732971
160.079025
120.376259
127.909958
138.743271
146.572357
161.522675
148.954071
146.518173
18.595259
8.991299
31.351696
-12.267682
132.093887
139.030518
154.395432
146.588181
136.091873
139.685440
152.140564
116.418846
143.957932
-7.221076
140.157135
136.669052
149.056213
18.546640
12.456202
14.604980
124.667328
-30.454544
77.782234
149.151550
143.931854
154.629593
150.546463
153.910431
152.096741
141.133194
173.035812
139.996414
155.405853
174.286102
142.498657
132.771942
157.721390
131.032455
142.192841
-32.248287
12.947291
-40.673656
-48.431583
41.343327
159.889954
121.926613
-4.038081
-36.005260
-5.396882
20.595018
0.134170
12.577676
8.141986
13.628778
-0.562322
-1.061647
-39.369118
-8.686656
-4.839262
4.443736
-22.280075
-40.376759
-0.565791
127.248360
172.083176
137.280670
161.635605
144.509369
139.105270
154.420181
134.172058
138.974640
141.940231
170.781662
122.647682
131.496170
163.835144
134.861862
166.096420
0.772278
3.386800
134.258698
109.339668
137.037842
140.028427
148.435684
159.499741
125.478546
160.595001
134.081512
8.161903
6.541968
-36.063122
12.520054
-40.747368
-13.788076
6.170568
123.130051
149.955154
13.038777
154.081009
-35.991760
-0.238211
-18.115995
-40.990330
13.749363
-28.699778
-3.556388
-11.103724
-54.834763
-19.373190
6.326480
-37.497223
6.756186
152.365707
121.219772
155.743347
158.908401
154.402298
117.611397
144.837234
159.805435
144.619888
-178.676010
-162.993256
-150.476349
158.390533
46.671814
24.276125
147.569656
141.916916
128.880203
156.289169
128.977036
154.259583
135.371918
132.016495
144.019623
153.615143
145.079742
123.623222
133.109589
135.740952
156.315674
140.030792
113.195351
151.480743
149.505203
141.036499
161.382935
147.035614
141.171265
144.044754
151.638550
123.263573
149.472992
158.289978
169.158890
150.006226
138.201035
128.347809
161.034958
147.289642
122.481857
154.932739
179.628311
159.336624
121.115150
142.236877
152.473694
158.883224
139.853821
170.297638
146.442383
123.220650
143.557693
8.056931
-146.808411
-164.004166
-147.386826
71.959518
-141.419006
-158.656967
-162.513855
173.131332
149.162537
137.770966
17.360546
-45.142265
11.212415
1.026220
-177.195221
167.902222
158.234161
145.157425
136.651245
136.047348
141.041016
126.468704
162.857468
155.680573
134.264877
146.200928
12.914556
-3.817108
141.128647
143.074005
178.765823
141.315201
121.870621
158.394913
139.956314
117.153748
137.722336
155.691360
176.104080
109.883690
-23.598322
8.396460
147.203659
-5.987397
116.670242
134.343781
146.913742
162.172791
132.826614
159.565002
134.196457
116.445305
145.504150
154.098526
144.592621
134.457352
133.854996
150.473724
164.098282
149.869705
148.279266
141.856171
32.264801
25.357149
161.180237
-26.282139
-15.649177
-40.638557
-33.812626
-46.627129
18.017038
5.094853
-3.553083
-20.586590
0.318981
23.982382
15.920002
-18.409927
168.753754
144.810913
166.108063
176.964737
152.480377
142.674179
145.036789
146.603409
139.453720
124.264168
148.263092
142.384048
136.325623
131.942505
164.198715
157.205200
159.533264
144.991241
150.915146
139.829254
160.269150
-7.559435
84.191246
2.463945
-6.603726
-42.323448
158.064728
117.150276
141.407745
154.449509
151.497528
38.667439
151.460052
143.448914
156.835663
138.900070
138.712692
172.076874
147.814987
162.985764
132.532211
138.525299
-2.888256
-42.157471
-29.268982
1.480548
-8.100551
123.695099
142.200806
141.882141
139.519730
176.803085
152.959000
154.516739
148.035873
119.018814
173.857224
167.572906
132.129837
154.809921
161.841309
143.326691
127.078773
151.942139
122.500122
136.417297
152.682343
136.394882
138.009750
137.398010
162.840424
134.756180
146.158478
149.632599
157.510529
137.215897
138.202591
-5.264810
164.985031
160.042908
167.544601
150.134048
143.661819
159.961304
144.215088
151.441879
119.368645
130.393463
147.299225
137.642990
142.577744
148.900192
155.278641
139.687637
133.448486
146.765457
114.808685
173.700256
141.208496
151.907455
149.425598
153.374054
135.474304
177.968353
171.948502
151.719742
152.600357
164.777176
-175.093582
122.949028
134.032394
153.864456
148.011230
173.577026
154.801697
153.805588
143.118607
114.358032
132.056137
136.948868
109.598671
137.679810
-15.967930
18.016476
-36.019691
-39.154934
-17.902397
145.555389
156.936371
146.369583
133.508850
140.296982
146.507446
128.398392
-34.813889
-22.221327
82.740822
-11.512676
10.258274
-34.819366
-1.183329
16.009586
-12.878965
-46.742397
10.992360
-1.456965
147.438583
168.202225
140.215485
13.307837
103.821259
127.921898
142.306458
154.924286
135.244431
163.027588
140.575943
112.086624
166.470200
135.611633
137.377029
-36.779667
-11.106348
-7.577274
10.493419
-1.926712
-45.397976
-31.174549
-31.543896
-41.327900
36.195587
-31.146143
20.620422
-10.050601
-51.972939
135.922607
141.971298
143.662216
137.261261
122.473946
145.472824
133.757370
137.735245
155.728455
12.064196
126.705223
146.475967
148.777466
138.202438
152.700775
164.035706
162.028290
148.429108
150.215652
144.942535
143.995804
143.527496
128.751648
154.465088
151.735519
148.865982
153.689758
151.180969
154.176910
143.692688
4.342034
-35.506908
132.129089
126.296204
122.076897
156.272797
103.962448
125.091904
107.596085
94.583084
138.948288
142.231171
162.974075
134.463440
137.760269
142.396027
163.353531
145.816116
124.905586
157.614532
147.315262
133.581528
135.280899
167.817841
163.127274
140.008438
130.568420
133.552536
148.693527
103.451965
121.141075
179.241516
156.960464
158.307327
146.248199
158.012558
147.037262
150.288239
132.098068
155.307678
147.951645
134.557709
124.681000
145.329788
143.335388
129.275742
151.769257
156.855499
124.072159
139.116577
148.208481
159.404541
156.239502
133.989105
105.584160
113.845161
157.925323
79.775452
122.861488
133.990204
121.974525
138.822525
131.355896
119.752556
137.744980
136.754669
139.585114
126.225212
155.849442
143.538467
127.509819
139.383804
163.559738
135.057343
137.043777
140.531799
151.228226
62.087025
154.208038
130.638184
19.784637
133.846558
144.833572
150.715271
157.276321
154.725037
164.353165
154.158234
149.386002
145.546112
-167.101288
156.213913
144.335785
147.107727
164.204880
6.471508
27.755461
-16.992493
-6.032052
0.641024
-57.158661
3.054668
-24.106682
-37.640102
133.175232
115.287224
134.190643
143.332428
159.905838
142.726181
123.850273
140.435806
137.857803
150.440277
120.394028
170.385880
33.091606
41.385818
28.387037
-149.884811
20.945103
145.354996
-145.994507
-165.169189
27.468077
-149.874207
151.778351
-112.411537
-169.242401
-126.949005
-160.952789
26.389441
141.892853
135.135223
109.606483
115.325554
149.758987
139.468536
158.597641
166.112656
129.630493
159.387573
139.837128
149.755188
127.520210
133.216385
147.623856
147.137177
130.359375
149.226395
155.006790
143.339188
134.184998
6.282225
138.419876
146.227325
160.028931
142.264709
167.656403
150.648666
149.443253
150.930923
131.424973
168.517731
160.263596
128.567184
148.207382
122.254181
108.100090
131.175262
152.357010
140.043167
-11.718823
-40.958290
-36.659302
-4.414371
132.946899
129.833557
164.062149
131.853165
-16.206934
0.707206
129.769577
139.914902
143.469269
156.952072
145.661896
155.967697
161.428940
142.098770
136.664871
96.519691
61.449718
-130.786011
139.308365
165.858841
133.657715
120.048843
-41.937382
-7.482412
-0.227282
17.509972
4.154636
11.636416
139.323227
155.714172
130.502426
126.166672
150.777176
126.748306
146.971817
156.851807
142.847198
132.787201
168.604156
124.404335
141.206879
159.034927
160.100647
162.661301
133.318970
144.615692
150.720322
139.952927
122.495941
17.499071
-144.390594
153.511124
65.532425
138.570465
141.096619
117.553421
148.291382
151.663162
138.728043
129.041702
132.390320
143.560516
-153.266769
150.090576
138.857803
154.194138
150.350830
162.868454
134.345413
157.645081
146.385284
110.821640
160.975113
146.983902
135.870163
158.898911
160.607086
170.978729
147.502426
139.532196
120.116982
134.567703
138.668594
138.540649
124.447792
155.476456
151.832520
155.977631
147.966141
149.937256
159.689133
159.227234
146.815155
150.822510
148.449295
15.759562
2.870512
14.990130
17.269876
-23.987959
-29.356869
-14.343159
25.096128
-40.984009
-8.058173
-13.639630
-18.149979
-40.611748
-57.101460
-20.060421
-18.349783
5.890291
37.249683
-41.782375
15.661174
-2.235283
-39.947376
12.143984
7.857178
-30.393999
2.373803
-140.711655
133.603867
172.326126
154.784821
135.910248
155.785934
159.158081
144.104523
141.075424
107.078644
132.243866
27.604088
158.426773
166.522171
158.117264
146.410263
160.379456
143.557312
146.196640
158.521393
149.249405
147.478760
131.254822
145.945282
125.598129
146.818405
-19.660376
-44.233929
5.718819
11.885692
35.270588
-25.409060
15.254923
149.440140
148.612564
132.723938
157.697571
171.453781
149.089279
159.223740
127.230721
142.507507
130.395264
154.529007
140.026337
121.804436
142.826248
145.119904
158.079849
136.307068
139.326584
150.427582
122.823730
131.119598
132.211472
113.507851
132.313782
122.278847
167.825394
145.608337
158.810577
168.035278
158.587265
151.944672
145.490433
153.719788
144.318451
125.753586
146.282806
140.311539
127.188004
151.577423
153.672668
130.419281
142.443405
138.636566
135.125732
144.201843
156.503387
149.719452
145.669876
114.384338
148.062943
172.903015
134.431152
137.274506
166.966827
149.407272
149.950638
156.570343
131.499969
150.801819
138.632568
142.696716
165.788193
156.940765
152.793411
156.959045
142.406799
158.512604
144.363937
2.874193
-5.042049
-32.285667
0.121947
-25.007429
-37.154766
15.362582
-24.266787
149.849533
172.623566
150.826782
142.699356
155.846405
-12.411108
8.520993
22.438427
4.558445
-33.144302
134.825684
141.450974
158.168655
126.145515
-1.654930
-21.110365
-39.844021
-10.229161
142.056244
148.521851
145.243637
167.968201
161.807465
151.095047
142.080032
141.585175
152.649796
162.868149
145.235245
156.087265
124.198898
143.681870
113.933220
141.289047
145.787491
143.482788
143.159576
137.638245
154.190201
152.371887
146.653778
152.099213
-3.743451
21.550562
-24.638664
-38.186241
28.243340
147.891174
118.985825
150.539383
127.055092
124.813835
152.750305
-150.729706
127.610329
145.647858
87.321365
6.283535
-24.285303
-50.473438
10.714339
-45.243668
6.616364
150.576599
138.778870
154.370010
154.749817
170.803268
172.473755
158.786652
136.153046
150.723846
128.052490
135.859558
160.739746
112.477524
130.076981
178.700790
176.396072
149.927963
167.449371
30.114883
-154.561768
158.978821
-167.784195
17.964684
-158.652283
134.326157
142.761520
153.647522
113.107101
157.407745
150.987915
164.546371
130.022415
159.117493
143.989197
109.386467
148.873856
152.872360
161.728821
142.174286
133.469345
127.509117
164.894318
133.429062
147.796646
115.938477
159.367599
157.645218
152.507095
162.321991
113.607101
138.837158
147.964584
128.298737
145.793106
138.015732
147.645599
126.367836
158.148773
142.361618
151.006226
146.134109
148.206512
146.983459
137.721924
147.317795
132.020386
154.380051
144.966583
95.264542
-18.138859
149.033997
151.242630
-46.135624
-12.384847
-47.216370
-31.047037
-11.152631
-28.805601
148.921539
143.012238
137.555710
144.561020
157.239899
131.540726
168.375488
144.346130
157.970428
130.680832
168.538467
150.700699
166.079636
131.611130
135.938202
140.618912
153.227280
151.301758
136.243561
151.136444
155.846024
114.468811
144.409668
129.568359
-179.484894
117.607628
147.097900
160.255356
120.419998
129.958008
143.984116
134.119629
137.169159
150.754608
143.052475
152.289169
142.886887
165.996918
121.360252
148.703110
139.340256
163.110748
-4.369150
139.832550
-5.886929
-4.326399
34.481289
-15.281315
3.681850
-13.203910
-5.683755
125.154823
133.759460
142.053467
130.108292
132.930344
160.288437
170.743881
138.728882
142.649292
141.416351
148.850540
149.791794
172.639175
167.681915
143.919922
140.708755
107.463882
148.163864
166.363571
142.896973
157.975418
139.995514
147.679230
118.777855
114.396362
153.038849
149.500671
141.696808
145.953949
144.339386
148.588974
161.374435
133.711792
125.902069
125.569908
153.922028
162.607529
174.731674
134.902161
153.595825
170.946655
141.497559
150.029694
157.411346
121.558235
165.119675
151.054413
140.734268
161.116684
172.327789
136.289902
149.177490
154.788025
136.464691
130.446518
129.090942
116.519508
153.952240
142.521378
127.629768
148.526443
161.421631
-135.720657
149.840500
118.867592
141.870956
173.234467
129.995575
152.411545
160.623154
147.661331
155.641281
133.615097
151.366135
122.774498
155.877762
137.798080
155.887619
145.515030
148.360992
161.504272
147.672256
141.266235
135.659683
143.827896
156.718109
159.950195
135.418793
131.696518
145.345795
136.954544
157.469070
143.614899
1.972189
-47.012287
-0.206534
9.892308
-32.261066
8.166233
14.338431
-17.353300
-55.684162
-4.315929
137.722580
137.310257
-171.072815
141.467911
155.966415
118.036781
135.259430
153.355026
149.910324
141.675522
156.725067
140.414062
145.289032
123.885284
150.015091
141.851486
58.758987
13.313963
117.189331
116.353088
127.760017
131.136230
113.142136
128.268677
133.441788
19.101553
141.676239
139.600815
176.040268
146.118439
138.275253
133.514450
165.990982
106.846443
141.425507
149.006165
156.869476
129.610229
150.672867
144.408356
139.334473
142.927307
136.302490
128.012985
145.631653
144.449463
109.791023
151.978073
154.216736
149.923676
144.177765
128.735474
128.226166
152.860138
145.051376
162.777298
174.843704
147.043182
154.226425
149.470810
133.564102
145.261887
137.005203
167.295303
-36.477222
-28.056129
154.084244
144.340561
138.041519
133.233521
116.946831
136.672699
124.993317
-52.022938
-6.522215
6.382114
147.356384
135.044785
138.259521
136.103287
160.727905
162.756012
168.109863
147.680038
174.333649
137.027771
118.188614
152.528473
163.995026
142.800507
142.997330
144.863190
149.819702
149.697021
148.478439
156.212067
54.929695
153.070053
125.580093
154.693878
128.879791
139.568909
137.092056
162.336838
152.266922
111.349953
-3.921413
-16.556513
145.917084
160.932953
6.579360
-8.558596
142.586014
149.649353
121.936371
149.904633
160.794739
0.956748
-16.984205
22.893007
16.804075
-4.446115
35.642498
36.148529
6.566801
125.421555
138.027344
156.266174
166.824829
148.298401
164.992020
130.881866
160.622360
158.739700
146.372421
140.672150
-179.179779
164.507385
-8.298128
147.127319
131.784866
154.161346
158.611526
130.804977
-13.131472
-8.022624
3.324370
137.621552
126.641701
155.516205
145.956512
130.798355
158.390366
35.145504
26.038198
31.149652
137.230057
152.597229
155.917313
148.358200
170.091843
144.685806
146.365143
139.814270
102.793419
144.132965
149.123642
139.366180
147.793564
-15.894733
148.884613
136.634872
158.364716
147.909058
-34.081944
-4.035073
-15.870987
154.586334
103.912659
150.747437
152.524033
160.047211
170.630188
172.407318
170.158279
144.827866
142.839874
-27.395378
11.211642
-41.755848
61.892700
160.143112
165.960953
160.524872
161.704147
151.853470
131.095856
146.110825
132.167862
150.751129
153.817215
116.462776
106.212433
145.294388
128.724258
140.702728
148.680191
116.181358
142.140991
149.268555
151.876556
151.754303
158.675095
110.971176
144.350769
162.825577
158.139969
133.228012
138.563156
152.563248
147.394287
145.297943
142.381058
169.527954
151.752045
175.070480
144.661865
147.468185
-173.187317
150.961441
12.822660
-12.203515
-45.186131
-31.478010
146.983566
145.560089
107.994118
147.950043
128.488632
-3.564417
15.342472
166.834427
142.690094
164.668091
147.810638
143.862961
155.735687
141.790909
176.162415
146.812027
113.757935
141.012344
140.751068
163.609039
175.590897
142.369659
150.882309
-16.837132
1.399137
7.985885
-26.691528
-4.644351
-9.713064
30.587395
14.456153
-11.912656
162.939117
143.264725
133.355331
148.452957
136.331177
161.622131
137.343567
106.964066
165.154861
141.988190
127.932732
142.444427
151.707123
153.778061
91.491486
138.578156
149.036850
138.875122
156.039673
171.236877
179.079941
123.119194
155.585724
151.563156
147.860214
130.288925
157.374100
135.747742
11.952100
165.346695
141.554550
163.236038
137.691971
155.380402
153.222916
92.947937
158.885880
126.292961
130.064407
140.002640
137.760300
130.321365
155.035538
141.047272
133.096741
124.111473
13.270904
-42.101902
23.208876
-24.052359
3.636581
-41.960449
-32.802574
121.276192
143.183716
155.667084
144.027206
90.209999
175.293930
136.224274
153.268585
137.913788
123.958405
125.536766
152.007980
-10.644865
-12.525834
-8.079171
-1.335888
140.591949
155.904312
155.608109
132.094177
149.155472
148.687103
-44.730923
7.978187
-2.725701
33.057507
24.398193
10.012920
11.370177
15.906315
-4.367939
3.186350
4.961595
-120.958679
160.642288
128.726471
137.752319
20.581753
-32.569065
-49.354328
-1.584368
140.519821
148.345642
164.588562
159.950851
0.416841
-11.863851
-37.799866
29.671034
12.084521
11.076649
13.667192
8.034996
8.435218
-42.798748
148.080734
149.889343
130.527969
172.134796
156.361938
142.760971
149.811417
149.255737
-1.588685
-15.013179
57.791069
26.757151
153.372879
153.122620
146.910934
134.516647
138.566116
92.118210
8.339554
-42.062283
138.060867
103.370216
171.931335
130.528702
140.514374
147.200165
148.991135
159.018417
128.619919
151.038757
154.544678
150.414062
157.847961
150.046326
138.409531
156.085693
122.028137
129.046936
-33.318142
-31.710733
-47.509323
151.037399
145.619614
166.679016
150.945190
146.125244
132.571945
167.648148
144.700684
133.600067
40.741924
-59.946888
-1.636977
30.392048
166.439178
143.805389
141.708466
174.424042
138.325409
-42.405491
-33.535110
108.275284
-26.932905
5.360230
-5.384851
133.972336
145.428864
154.294403
127.393105
148.817368
140.330521
135.691895
11.191373
50.772301
-34.635132
8.608591
6.852002
6.383036
0.967123
-8.407281
146.382690
161.266602
-42.401733
-0.655513
1.388749
144.395126
158.490433
136.378769
146.703796
147.389694
156.389816
151.913376
150.458389
145.560043
148.614685
118.751465
144.002670
166.918060
151.606369
146.269669
148.648453
168.571609
166.135254
139.711273
126.263733
131.084381
145.353012
150.571838
76.331123
-171.317123
35.274830
156.156754
118.251526
139.262207
174.306549
152.509003
136.801987
153.006409
133.671844
153.397766
173.382477
146.508240
135.090759
113.231071
161.773056
148.483826
142.600571
149.825745
143.296753
115.406357
161.310272
129.208115
173.333252
119.199814
145.679565
159.868774
146.082230
165.054001
124.066879
133.536331
147.115402
157.021240
142.976624
2.133958
-46.054333
16.545614
-44.014500
-37.603893
17.796486
-26.191082
-18.294573
140.551834
156.294632
-37.888256
-43.722454
21.122337
-23.780272
-20.698526
-27.757198
-34.915916
-32.837730
25.306728
-15.606493
11.522442
129.083694
146.220108
143.637146
178.364807
112.661819
123.377167
149.675873
-35.944885
-38.255810
-2.131664
-29.913170
-34.228432
-43.515564
159.044449
134.516464
149.965408
134.720413
139.979416
159.744720
132.546844
139.935699
141.649796
142.703003
113.504051
24.796057
-152.662674
154.202515
132.224457
134.041214
131.354141
170.122711
165.899841
156.073563
158.281570
165.526993
170.200058
141.836273
143.626251
131.453568
150.734589
156.644363
177.688766
158.379486
137.147247
145.627594
146.360428
162.575760
130.504242
150.851791
160.262024
127.467552
124.090393
147.567734
144.220734
123.828850
129.272293
125.336502
173.853394
147.102005
135.846802
136.334793
157.958145
150.927872
165.280487
141.145462
144.775024
20.740082
17.464123
-40.250648
140.720474
140.374771
-1.615436
19.619205
-37.802235
-27.202766
91.235123
151.461578
151.784424
152.999451
155.717926
156.667267
154.909912
95.692291
138.355972
152.949570
140.367783
159.950638
121.021179
139.477921
146.771652
158.749130
138.624329
129.064850
151.571716
123.884026
147.677719
149.261810
141.024338
164.835968
-97.079933
164.440704
157.247742
140.163376
156.697952
132.465195
157.506500
157.688400
153.328247
158.990997
142.837357
137.835938
137.910324
151.314178
141.033295
167.652573
162.792496
136.513733
131.164185
148.757751
158.590729
138.107529
153.998093
172.621887
153.332977
150.697357
152.008102
124.682388
148.153931
130.216232
133.771713
149.673965
144.659912
134.360825
-177.579163
133.667007
150.619186
149.712692
-6.626494
-30.936821
154.722183
11.267045
-1.518138
-39.159580
152.702896
86.123520
112.091133
131.958923
139.691040
140.885696
143.811234
133.374985
129.473251
168.240662
147.840927
132.160553
153.358017
134.604050
147.954788
154.099304
146.974991
161.980011
114.254974
166.040131
161.483459
156.345398
155.917831
143.983749
163.532440
116.557076
144.190796
145.874863
11.510656
-56.491623
136.925568
140.075073
150.972519
125.773285
108.260231
17.156157
9.541162
-21.211243
149.538773
149.274139
144.299072
117.301674
148.899948
145.727768
-42.869907
-50.366100
-3.058639
-37.843433
-66.338753
162.498123
2.520570
174.846909
122.786034
121.423981
115.297646
130.732880
154.922363
18.904232
-8.015451
-158.532806
25.545504
35.764549
31.528151
-139.150146
64.872772
148.973007
169.183289
128.331177
-7.310267
-18.635496
-5.247139
-43.799171
-13.273269
16.931738
-2.512636
-12.376006
159.625793
40.711815
-52.680706
-12.095528
10.310457
17.313547
141.599838
149.517670
151.420197
115.702209
169.681900
131.428085
149.022903
137.944351
138.525589
139.743484
154.509109
138.717392
138.346298
151.832062
143.281906
126.266121
123.695824
170.947174
143.991776
142.911530
153.936478
161.026764
146.378357
155.813843
163.306534
175.744751
155.097107
24.162775
-153.154343
-153.964706
153.332214
-167.100662
-149.384644
148.975494
-170.319611
-150.492920
-174.298843
40.259148
69.810364
50.049332
164.078262
114.522697
179.005722
161.061615
163.002777
154.949493
128.553253
142.426727
141.606049
150.104614
-11.294786
5.309543
-2.101893
-27.940628
-11.990429
7.698934
13.379131
-15.279242
-0.367441
-3.775016
12.646650
-23.593893
-14.726421
-25.578951
13.089013
-43.184746
-27.967905
15.414380
7.786060
1.615557
-22.098656
2.278385
-4.203934
147.673370
-25.773773
-9.190924
131.647736
154.757675
164.900360
157.578964
141.385178
4.923741
-0.545364
138.342331
117.591072
153.860687
156.729904
132.745209
136.944992
153.325516
132.894241
120.369499
147.867371
146.029266
146.196823
170.775299
137.797577
179.288651
133.796860
165.434677
20.825270
152.625626
159.631073
158.882263
125.010735
166.669907
160.658676
143.101929
-177.897903
149.892853
71.646866
131.846878
151.215302
157.147751
158.299393
115.068741
146.820587
113.873489
149.642471
144.062180
142.997543
146.103821
160.457184
137.311783
126.596169
158.963242
-25.574894
-41.418270
6.980839
12.694231
20.312469
-57.067287
18.365170
-47.585712
-7.394570
9.244161
0.226419
-44.302174
-54.552948
-29.739796
-15.688237
-17.144936
2.073393
139.255630
133.803375
140.913940
144.318665
157.047134
138.210892
144.637573
152.824661
152.625259
135.900269
162.237152
139.387512
134.616104
150.285751
154.718399
124.458633
158.228333
152.306458
145.348190
153.308578
139.511765
-31.455290
6.273855
20.011160
151.194031
142.531250
156.269592
160.622543
146.648102
157.037109
151.222992
132.557495
144.757019
126.322266
141.673798
156.467957
129.809814
133.497131
124.082825
143.022842
122.961647
137.541321
159.705078
145.061554
162.113541
114.448868
138.416656
154.893188
152.575134
151.410294
164.352753
-36.216221
-34.351227
-29.700649
-41.031525
3.940593
17.119568
-0.554966
18.190235
153.493027
156.264084
136.225601
142.765182
136.180710
154.171341
143.953598
153.133087
122.294670
147.542709
-44.813339
162.980759
10.412195
2.693990
16.867077
-34.893265
-20.732288
11.705415
-29.195332
117.246582
148.690445
148.244217
141.928009
165.669540
159.875504
146.378922
148.322830
155.765320
148.779358
179.204498
131.073090
150.739761
142.873459
-33.049393
-25.041498
-18.150986
-40.263622
155.266434
138.425247
137.000061
154.992874
112.161819
99.855820
157.717087
167.660538
167.007996
145.928055
159.510651
148.892303
137.291168
151.244034
139.869995
164.349686
145.427948
145.605057
142.462646
165.800278
120.522385
172.089203
137.415436
154.548660
141.093231
140.141739
155.823090
135.855469
135.850800
139.074310
148.090988
125.304947
160.944855
157.496567
177.660568
134.986069
129.839874
165.525146
154.744125
147.894333
155.388306
142.280045
-30.392933
-0.753294
-3.793953
13.714231
-37.646511
-9.503508
17.298830
8.756721
-2.360574
-42.130257
0.408304
16.940308
5.676751
20.186001
29.182985
-5.906741
-16.000000
-20.288698
-15.704358
74.336945
-36.828690
-6.544395
3.057294
-3.662441
8.762328
22.678501
-4.069963
-47.608921
-28.302511
0.972772
-43.189529
17.813864
-27.001045
161.518448
145.731567
150.619232
151.472275
142.873596
-41.380733
-8.645769
-10.316065
132.872360
152.052521
119.584595
139.253922
142.156494
144.853470
145.936996
119.366920
109.777054
133.555130
143.443512
159.625565
138.888779
145.430344
13.399174
-23.426277
-24.773678
159.693878
162.178818
142.313721
133.981781
133.385117
152.908585
137.987289
136.968384
174.884720
-38.713791
95.048477
159.949783
146.530014
137.837967
146.003250
164.566040
132.065842
146.663544
17.399395
-31.213188
-10.587677
147.526047
-180.000000
12.373775
-39.204185
-32.919582
1.697774
-42.638256
-11.404823
-24.067671
-34.706421
-43.748631
12.696562
7.404063
-8.252453
-21.640633
-30.664082
8.017900
49.270329
0.750692
15.917202
132.541306
135.763000
130.097305
154.033539
162.780304
150.569824
154.552795
160.779892
155.679169
122.448730
144.897705
149.985596
162.486908
130.715347
147.790024
135.102478
145.631866
142.892059
152.108337
-177.585312
145.184158
108.768509
138.178909
174.865036
144.490448
152.857437
143.861694
114.405472
154.704849
141.999496
141.582550
109.361786
124.450195
141.728195
128.149673
148.219391
153.614182
153.831802
158.223343
147.555084
163.511612
164.392395
146.130066
154.402420
146.909470
138.517700
-170.007812
176.481903
25.797798
123.968201
143.654037
166.670227
130.264465
140.263138
-172.793686
130.305405
146.758759
144.210083
139.385681
126.887077
138.321991
133.742538
119.437378
106.412178
173.135773
134.874237
149.489609
134.270874
140.556793
143.400574
153.162521
174.216019
154.302185
145.285828
143.504028
-18.186626
-25.282286
28.694891
6.363531
170.960724
165.168442
155.306473
147.097290
114.999039
172.565063
160.764572
-7.703165
141.452011
156.602463
133.426559
137.909042
144.258636
142.410416
138.499451
124.417175
140.261047
150.570801
149.904938
156.788956
136.504684
151.967499
-31.302963
-3.648192
-48.309124
30.516861
30.727528
21.716911
13.820166
-45.387192
127.421188
126.002350
143.006729
159.611526
144.410324
142.313675
151.845093
153.714081
165.439117
143.877060
141.805969
156.486206
158.253647
156.895645
130.785049
171.316116
70.049530
156.619537
152.062744
142.933258
149.584854
150.026169
157.248260
147.165680
147.292572
157.148026
125.242142
148.688675
153.268219
171.415985
-16.719774
28.281153
-25.040504
172.630585
147.128342
161.531967
147.895691
110.391609
8.380237
16.823755
-84.090790
-0.267611
145.229507
132.953506
143.574203
157.857895
142.176834
129.391678
147.672073
134.394272
158.247803
138.518723
162.472214
154.050919
152.629166
147.601486
149.252777
160.570007
133.707962
136.583466
151.811905
120.361938
168.997986
146.876846
138.987381
138.952972
134.937500
133.217361
162.251175
143.469986
175.834152
154.570343
140.900299
135.484695
120.885323
-45.540913
18.938648
-39.730991
-48.208858
3.841602
-31.652071
-1.472862
-12.103689
6.307112
155.169586
137.538071
150.316666
147.820694
168.009674
149.032623
128.841385
160.239502
147.750534
152.186295
143.172211
153.402740
129.856339
119.174881
123.638794
146.901260
160.183334
155.182159
169.961334
119.003021
146.332230
152.894775
166.002136
125.378426
128.165192
149.411987
149.526611
141.274887
146.044144
162.087738
154.321503
147.203445
144.533173
138.624863
139.506927
173.747757
148.703018
140.208160
136.419464
150.753036
145.657196
127.544243
149.174103
116.860664
140.422409
155.465500
134.936752
157.901443
136.200134
156.120575
149.586380
166.082382
156.833313
167.410858
151.088837
142.865524
136.273819
125.176476
-21.352858
139.064774
131.340698
137.849991
140.187866
140.267166
-0.947500
-27.201632
-40.253098
-2.946167
-36.819653
-28.203362
-63.698223
-40.643581
48.824642
8.443851
14.367857
159.061569
128.065552
-31.034111
26.409840
-44.963287
-2.530335
-6.254889
140.670609
156.325943
152.987534
132.549240
148.571350
158.309082
155.234589
166.544556
114.621689
176.321701
145.650574
116.888283
116.479774
148.176971
148.291916
124.556595
110.646126
111.942848
127.245148
152.645325
158.450516
154.849274
150.093185
108.450294
156.874390
127.286690
-45.847019
12.987956
-48.546558
15.267301
-3.543537
16.820145
22.342255
6.467992
-12.806678
-157.580185
-176.091934
148.073471
164.448959
171.574036
157.910141
163.105164
164.781921
149.644806
139.165970
156.860474
160.475464
166.791580
162.197525
-5.325461
5.181642
-5.604375
24.044121
-40.164806
66.370445
160.473434
110.106842
158.451508
152.574020
147.150223
147.552658
165.239655
162.299408
145.322876
138.094238
152.847641
141.897903
136.625885
138.861343
147.232285
-144.824799
169.452118
149.364563
159.294769
158.176773
143.541550
152.874695
119.471504
118.501015
149.169296
146.958527
155.748306
142.075302
155.132217
176.527054
131.336823
146.931259
140.453537
80.494415
138.890350
141.964081
159.973129
139.889664
155.305740
145.903595
132.133301
160.785797
119.678772
119.504440
130.952957
147.012497
126.742157
148.117462
114.996429
171.431168
168.822113
136.669067
140.569458
166.211288
134.445618
132.731934
143.666626
138.943039
150.285873
157.394272
127.288269
-17.535570
154.079742
161.403229
152.745056
129.805786
146.146805
141.463272
127.992111
-42.048927
137.884003
127.041840
134.155441
148.430634
138.660324
106.780159
154.466080
120.876587
136.771301
112.155914
168.588684
25.074654
-7.573777
-40.767654
166.035675
132.975510
147.564026
173.452606
15.447213
-30.455812
7.858501
14.605090
-22.391165
-10.858046
-55.358700
-27.873669
30.692741
-20.061216
-13.998164
16.021805
3.617579
31.574234
132.996017
120.080269
151.628662
147.212585
120.195465
164.866119
172.021561
-44.187859
-9.710271
119.253502
124.955872
153.948578
167.065994
119.982307
164.935867
151.665207
134.826584
138.154404
148.509857
133.966064
137.775604
155.099152
149.881516
158.573425
10.781912
-22.990835
-39.819672
-9.929154
-27.383760
-41.641785
162.858093
-26.666573
18.942257
145.330673
142.176331
139.627014
158.849060
167.494156
162.249054
162.597382
138.428665
98.952019
149.815018
15.357939
4.341763
-49.929184
158.363831
126.436905
2.794563
-5.356061
8.847576
-32.753471
-11.056651
9.332898
-4.833389
-38.917278
22.330475
164.175461
132.153305
128.359131
150.792038
150.798523
133.503494
160.616104
152.883209
109.313774
121.738823
138.149109
165.624756
-145.095963
157.236130
174.074860
160.350479
162.262009
137.680222
157.067413
165.724625
74.997726
68.093689
-163.796890
-139.930130
-153.799774
107.995834
161.406326
24.746166
176.212860
130.721924
143.902756
145.592407
125.655022
136.769501
159.556534
150.541489
165.446548
120.087135
115.793007
127.803955
152.689438
118.981407
135.071655
155.198532
147.955719
128.181152
134.106979
145.715897
148.827194
137.017792
163.736984
141.887833
156.505249
150.561325
157.909439
125.192085
145.116776
-30.719868
152.687057
161.436295
149.426636
117.117767
130.479004
164.768585
126.423637
140.969742
146.616531
124.047836
154.783752
110.532150
150.160950
139.899307
145.992615
153.352219
143.542282
165.086395
139.054535
136.161758
153.338593
174.242432
149.386017
155.942337
156.926865
162.737808
129.755798
145.290207
137.148682
126.552017
150.561844
155.567734
174.857071
105.818901
124.844810
145.346115
146.182510
156.093918
124.779434
144.368652
121.335983
120.549118
105.961723
144.818985
126.266899
172.709229
128.339737
-16.630022
-12.946209
-4.691227
148.956940
170.242615
-178.700333
157.250244
151.507919
141.202377
131.114212
176.249542
126.664268
141.549896
136.574631
144.770584
-179.133392
149.593491
149.568314
157.636810
174.236374
146.975128
156.371872
149.443481
142.046173
135.604523
139.381821
131.263550
149.154678
-132.269699
159.479752
175.828979
143.647446
147.603561
147.826691
163.108475
139.242722
163.575134
-12.012503
-90.075058
-29.713633
-0.495351
3.764576
-36.102108
-2.129827
11.594606
28.179594
27.414446
30.824577
47.019508
-151.746902
-156.051971
125.880615
81.707100
-1.673159
143.586975
120.540726
-2.792531
3.057038
98.370964
143.143799
138.478348
146.748840
131.097260
150.150970
-13.622632
121.994286
140.446136
121.371307
148.048065
138.096008
138.403656
143.970764
133.030823
128.723953
152.211288
-13.427499
-10.084769
-39.380035
-28.302986
-20.724607
-57.403774
-9.610509
3.016490
-45.307545
161.322250
172.875854
115.736893
-12.799033
12.432429
0.634273
19.958441
160.119614
18.703615
13.454123
165.681824
121.332596
154.316132
146.675690
137.742935
131.630463
143.426422
144.636139
160.259308
154.689575
151.064209
145.030655
148.538742
159.199310
-18.308876
-11.854645
36.000210
21.981657
7.263580
15.636017
-65.452644
128.292160
148.379211
168.271408
113.150902
133.598663
177.002258
148.199966
139.558731
156.592621
120.545563
153.317093
135.677689
151.598511
146.083023
-47.110611
8.689256
43.266350
32.772655
26.292826
21.956480
-4.058640
147.355347
155.006165
147.315201
148.175644
159.088608
136.640625
163.091476
142.798111
135.494904
146.223282
149.695999
142.808670
126.634064
138.633469
152.012009
111.470657
132.869705
147.231079
130.254684
-178.974915
169.176971
136.341354
152.274170
158.316910
-19.692081
-9.867708
-21.215178
-10.980371
1.948027
-9.762794
147.283081
117.356224
134.131088
144.673447
154.881912
132.166550
143.919571
148.553635
143.432678
150.800629
145.954605
133.183334
115.138733
160.294907
125.560860
143.598373
124.383476
152.444183
133.716156
148.114838
145.770416
157.557205
139.490448
144.303864
121.221481
150.417252
152.917160
141.159271
156.809082
140.754776
159.337357
156.370880
142.028137
168.417068
164.919418
150.236908
138.572815
148.488434
153.077820
154.996048
149.934692
149.372925
110.768600
167.540970
132.762787
101.649284
137.578934
147.381836
136.894180
-4.716962
5.016689
-49.809929
-36.780067
9.544312
1.668239
-38.630016
5.674160
-45.083954
26.982563
144.733948
147.851715
133.695953
146.390396
-37.108994
-3.981232
-46.504272
-49.591957
148.737411
127.614594
134.724457
177.003174
134.371231
141.333893
123.777435
144.679169
161.347076
145.827972
148.308777
149.502090
152.248215
134.232941
164.724503
153.867813
140.475357
161.736847
124.442924
157.650513
149.351959
153.907486
144.870346
83.223122
133.757660
156.698685
154.112732
125.104172
113.301338
153.495132
150.062820
-0.644070
162.042999
144.565552
166.665909
112.607018
-45.333172
19.171478
23.032558
6.360048
-12.775287
18.083754
144.565567
150.370239
145.074234
146.383972
147.004013
146.156952
164.492096
165.548645
143.258514
131.295761
124.572495
142.577133
161.906052
140.832565
156.484009
150.819046
152.919342
174.931274
153.683258
158.794891
123.377853
173.206024
146.156204
148.971298
92.844063
115.973999
128.054626
123.924393
165.883530
11.918246
-25.602133
14.224718
-38.308022
-21.606899
-16.554619
7.854254
-21.365440
153.532120
153.325806
125.767357
118.973267
121.461464
122.267616
-177.220535
152.933609
128.070068
119.103752
179.294159
138.323212
38.337017
55.396450
125.021347
63.905235
53.646221
124.677635
129.914612
130.279099
141.691055
114.072456
123.271767
153.856033
165.401886
168.405533
148.797226
144.351364
145.604080
148.903122
164.850937
158.480927
134.172852
176.727020
152.013397
134.780838
150.372833
127.347885
161.227249
166.328827
156.804230
124.790367
138.266251
148.721786
35.121826
-20.039253
3.465940
23.116209
-9.061130
-34.320637
144.739014
151.113541
140.962799
151.636841
144.810455
152.854309
145.088791
155.549896
133.546738
115.275230
139.438690
151.621155
175.167862
119.283508
172.423599
149.082092
136.329819
136.785980
5.592612
-22.976387
165.443069
138.580292
177.522659
-159.199875
33.404568
163.245590
26.718231
143.304443
140.653183
77.839600
149.185272
115.283768
0.172458
10.990103
22.422575
9.339887
-21.203955
113.043091
136.905991
153.166656
157.878860
157.579422
3.639595
-19.181011
-38.573765
-43.762913
-2.398738
-35.101746
124.192062
142.685913
154.637039
139.290497
15.890767
-22.187881
-20.949286
-36.738834
-46.625309
146.391068
143.404205
138.677338
147.012253
169.142746
144.022888
152.440292
22.551609
129.442307
143.622116
148.828659
126.093674
156.365555
146.191986
177.789902
157.247482
150.698547
147.567383
123.242981
156.954544
146.329422
123.544785
136.562408
116.126320
150.606125
152.749588
31.915321
16.929428
18.667435
139.671524
170.687805
169.241058
121.322594
136.195007
147.329819
163.477859
161.007950
178.498444
175.178619
147.614594
142.073318
133.211792
164.767532
165.798889
137.105850
119.695374
141.751450
152.526947
137.618057
149.515732
143.921814
127.260323
130.661453
155.014267
144.202301
130.933762
143.426605
143.583832
158.106827
140.659332
140.030106
144.125000
154.886200
154.117249
145.488632
137.613007
16.014614
-32.259777
-8.902319
-34.906719
15.386385
-42.026031
15.400086
-14.263275
10.298658
30.037231
3.282589
-1.175531
-0.274825
-54.463158
-5.410989
-34.601383
27.212589
-14.199359
149.374939
119.266571
141.536224
159.727921
128.031189
122.352394
122.601395
173.351715
150.999771
140.920258
121.879395
144.941559
137.531082
16.438354
153.254532
148.830032
175.148834
150.376801
148.345551
111.548958
137.375992
140.644165
137.695969
148.321564
145.522400
136.329742
131.539932
150.130234
141.150238
148.403275
28.397005
135.302383
160.027191
136.339661
134.702759
134.596985
154.416977
-9.761224
-53.676468
145.459259
156.630157
128.901154
143.778854
120.130836
147.953812
173.273605
133.698029
135.733139
135.611526
149.320984
155.346283
132.563278
141.140121
131.115631
146.096542
163.409668
148.555771
141.477692
-5.667802
-42.035748
20.110064
149.832764
142.486450
152.755249
151.146973
150.354996
154.410385
119.512871
143.844788
136.084839
145.310303
151.724930
133.975296
133.824600
115.451103
152.573792
-17.089262
-31.204830
136.482208
148.267166
113.481552
137.201370
135.585999
143.872238
157.790253
151.703369
161.182373
153.278625
146.355621
145.685944
160.000351
1.833550
16.150063
-37.891850
18.427511
-3.001657
-177.472519
147.691483
146.768524
130.676880
138.933350
154.480011
133.809143
167.545456
156.740082
155.249557
141.020599
136.732590
155.572632
150.310150
13.509756
8.512646
-22.667826
-7.699749
2.579899
-36.379982
-7.170639
-20.185081
-28.124662
-16.629665
125.733559
-179.551498
-6.610553
144.004944
143.786102
40.951534
-6.085503
25.615232
157.887772
-6.388318
1.120474
0.000000
27.990988
7.747497
143.306183
126.253365
152.513199
150.517883
1.265786
-29.958851
14.327353
-5.559786
19.737011
8.702945
-29.967773
1.691770
16.563354
15.621883
-6.749390
-54.197292
14.291732
-4.385973
128.229858
17.379456
-4.973033
19.776674
0.604255
-48.614914
-16.831835
-32.914543
-14.581750
31.136099
6.489512
-35.646915
-17.089565
-40.308308
20.847248
165.238083
-175.595871
164.541809
147.023987
152.401917
169.244675
-49.369232
-25.191944
61.406834
-15.658757
-41.562561
160.067245
154.144196
136.280441
141.678055
141.706070
112.625076
128.485413
141.531235
133.331940
145.602798
141.305725
145.200089
133.339218
147.303665
137.673737
149.142288
159.094803
154.106277
149.473633
140.824585
130.380798
144.996445
129.676956
144.526382
121.321640
157.381790
125.585442
-176.670624
23.786953
19.590187
29.669838
12.638209
28.025242
40.070366
140.233139
47.243900
3.484251
4.060280
-46.191841
8.145555
153.398926
123.339577
122.115227
143.774719
143.792145
-31.514231
-1.495671
30.541655
-34.500870
-33.161201
138.722107
139.637650
128.259583
138.575623
104.400124
147.057770
146.851944
141.140564
152.443771
130.147491
174.856903
1.341588
-50.851669
135.599350
126.924690
12.958444
-15.869525
7.737940
-38.446381
4.772000
1.701344
-3.276560
-26.898691
-41.785500
-43.651695
-23.777765
158.645981
118.343842
157.604965
143.075272
-10.463825
150.249496
159.995377
122.013718
135.130402
154.779282
150.292206
152.752426
13.786328
-50.689560
139.463486
146.651016
33.451614
147.967255
131.178345
150.311249
10.119601
140.399353
176.023529
156.013229
133.854706
167.578461
143.300705
166.774307
120.680038
88.398865
118.315155
138.415924
113.544937
159.092880
135.718430
134.886856
6.186814
-27.747238
15.283413
4.933559
-46.383263
13.608894
23.456728
-37.209644
111.501236
141.067551
171.658737
20.520853
-151.528519
-138.750381
50.745060
149.994781
153.648315
160.771957
144.265503
154.757141
150.005295
174.387924
-1.905364
-16.273046
-13.420027
-0.203672
-34.582115
33.184856
-29.088045
-24.959682
-11.640800
-30.174957
-43.744762
155.415756
133.426727
141.601318
155.109238
146.622238
124.300583
136.850342
158.969376
15.337102
-49.799294
122.161728
131.739380
151.622421
130.001266
153.425705
166.633316
160.063995
176.906677
154.061111
137.831253
158.860855
-37.897625
-42.313469
161.013687
151.610519
178.538727
160.904083
164.681976
135.260635
154.157089
131.419662
130.616241
-13.305998
0.425206
-3.463171
7.731851
149.175171
155.020477
160.807022
145.333618
109.949425
-35.205650
125.328392
147.378067
179.876450
-12.427796
-45.046635
18.058531
134.036118
163.254578
135.590088
140.484253
160.193710
147.034515
128.459290
162.181839
129.228729
-25.651768
-8.653035
-27.369406
2.226774
146.433640
130.475845
161.447800
145.259735
143.073532
131.482285
144.618011
162.836380
147.240891
129.272141
128.643921
165.023605
-147.252884
-35.677448
-20.507133
-11.250918
-55.333611
6.138427
-47.657883
17.816408
0.274825
-25.068769
133.819031
171.325607
146.638657
131.944748
107.672058
127.487007
150.322647
117.619621
150.422379
146.781052
147.259598
145.629990
159.711182
159.579224
146.304459
116.188202
126.652931
164.479706
124.248756
135.580261
127.891380
150.005447
165.263855
133.491577
137.381485
170.608536
145.153854
145.327072
156.451767
160.687103
143.440384
138.925964
163.619980
161.214005
141.309174
145.738937
140.111877
157.955750
119.972565
157.244568
119.560448
153.344376
149.192383
137.374054
127.688797
137.344421
142.501801
131.901657
127.952232
146.196701
168.122559
144.983582
103.538521
136.354645
143.910446
154.007950
153.009552
176.988754
122.200027
-180.000000
149.807526
165.536743
132.086777
163.886383
35.635612
-25.048500
139.338928
153.206451
-33.068855
-26.555826
23.794270
-31.409792
-45.722015
132.725922
150.818054
118.124100
132.518478
179.292511
155.468262
157.417892
111.990997
132.353683
137.587509
166.894165
152.057480
119.899582
147.875961
159.596298
144.945984
162.066437
151.672775
155.202713
136.322037
150.543961
157.612213
145.456879
145.292755
159.370285
-142.858109
156.560486
122.057907
8.665421
31.442480
138.293640
159.014526
134.750687
147.682861
147.753998
151.182938
156.988205
163.356033
155.704178
134.842392
98.677284
141.176392
138.591492
3.701845
0.281160
20.156815
-20.746002
10.610403
-11.266381
6.888715
1.419686
146.721848
143.050934
111.038834
137.878784
142.783020
141.071716
158.003174
57.131378
-16.361391
-12.065944
22.536510
16.035212
28.727791
-28.070219
-11.313132
-33.385223
4.001740
-13.221392
148.307312
176.894852
149.976898
144.428894
138.959579
167.198380
111.343346
158.631531
137.783401
-10.258389
20.893845
-22.492130
141.936295
140.524612
136.214340
149.173737
121.100426
177.614349
148.537338
150.026077
147.308884
171.354660
139.101440
151.068680
140.791061
164.352921
132.316650
120.234886
107.382797
147.853622
145.685516
123.367447
134.457169
148.251053
-38.522968
-52.870945
26.994822
-12.391819
118.458900
142.218384
156.626587
122.910599
146.389954
15.196315
-9.940339
-19.097704
140.335648
136.813354
151.260681
127.317451
168.070435
159.457748
151.810455
164.081451
165.063171
127.731400
135.881485
150.115005
148.855240
157.410324
139.624237
129.905548
158.909485
144.645416
120.446701
148.530914
123.749146
122.204575
108.901047
116.445061
148.280807
169.690796
132.517120
142.743179
-26.275381
11.932658
0.562670
136.719589
151.614395
142.408478
164.500870
145.237518
143.773712
137.012650
119.916862
148.516113
155.003510
-168.483337
164.644958
136.686050
153.959656
51.914818
174.380005
150.094131
165.115601
153.760208
107.087677
146.453323
136.675171
161.106461
146.388382
123.131477
142.611801
112.826096
143.368561
116.995628
139.800140
145.544022
147.815277
139.492004
150.727295
157.837112
133.143295
151.932739
174.148895
156.033936
110.296303
157.101868
120.080719
155.021194
146.477798
145.611267
142.688034
136.819382
144.068741
150.945755
148.089005
23.040892
-5.364688
-39.169273
142.664001
151.818512
143.275452
138.615479
154.559692
142.435898
130.115570
129.949661
9.226115
-172.271103
123.573563
109.469978
162.384979
154.544434
141.860428
166.911987
156.078735
150.645462
161.971344
-168.695450
148.040192
136.424423
148.808746
136.799576
128.927628
134.796371
131.781311
122.073914
9.180655
2.314184
32.206043
9.440045
5.245122
-17.895775
19.080002
153.170792
150.105804
140.922195
-174.782211
162.423248
150.159714
132.501053
137.025528
158.891129
145.564438
133.790268
150.190140
171.268372
134.441681
115.271187
163.588623
-22.795734
-23.783331
-36.824631
53.404999
26.310020
-6.714400
-0.900051
8.831664
115.315742
153.054520
146.733353
148.799713
119.046555
173.823959
114.672462
157.473541
175.102219
160.373779
130.640640
148.354095
109.910957
123.014717
141.877289
140.072998
143.837692
130.417999
147.181808
139.464554
142.483139
138.350662
158.650803
129.896332
154.038834
140.694168
146.378021
150.295380
168.671875
158.598145
33.745335
-175.655579
81.882156
33.596092
68.611679
18.823967
28.078819
69.177429
130.032639
156.304825
160.562683
158.192261
137.182892
-9.511054
-9.609814
-6.674706
145.334915
119.870033
172.527466
157.663605
155.247131
138.515198
136.293945
144.723251
153.813156
148.085953
141.156052
136.885483
150.182129
159.981812
162.905884
141.375412
160.359207
156.758926
129.983582
156.053833
141.279724
155.369675
169.467957
128.070847
147.127655
136.429611
131.420059
145.807831
146.874588
153.075378
35.649406
138.464539
129.385971
158.350067
135.753296
150.273560
162.214584
108.140770
32.112556
152.086258
-139.517685
154.413300
154.347778
149.435974
143.421021
141.559418
153.721252
156.672699
138.545776
142.527740
154.207611
135.231598
165.641251
141.135117
134.867432
147.102921
130.705551
159.795792
107.254608
148.399109
163.238129
127.861778
145.403717
155.206024
154.245544
145.046143
145.818924
140.553833
148.720505
146.645004
153.174789
148.831543
5.594259
0.695206
7.839095
-1.043427
-17.335751
128.084488
115.428375
155.293121
124.686424
140.337158
-37.885788
-31.147362
-43.293995
-29.046911
-44.874264
-29.166761
138.739685
133.251953
131.189346
-11.863867
167.215271
142.316574
154.344604
136.562164
162.718094
150.574005
149.781815
143.534622
156.835815
153.151123
137.006058
165.143295
159.772461
140.089447
144.484818
137.067688
150.182053
132.763779
146.188736
88.251175
126.518044
165.619766
127.926636
154.898575
-25.697193
3.598422
-37.087387
35.382080
144.718674
169.761734
-17.396015
4.206728
1.366876
-8.920925
-44.517193
15.596373
-9.554852
-45.500160
-31.352346
168.994461
147.310135
139.159775
136.364655
126.629730
177.930191
144.155167
154.062210
154.302994
154.687256
148.924118
157.471436
146.909607
158.004883
155.787628
151.809540
115.902458
168.608521
173.902908
141.943161
175.725235
-166.400864
109.980331
-143.257217
21.211695
153.626984
140.546280
160.161667
148.802582
133.104477
147.658081
157.350342
121.860855
142.180954
130.266418
22.330717
-22.740051
-11.363992
-1.852663
36.823219
173.949219
-31.132246
-20.237392
-44.160831
-3.014413
-48.997150
-50.820637
12.306292
5.314080
164.890045
128.284332
157.326981
157.665222
140.776306
171.664536
154.426498
142.056549
132.238419
154.837555
133.804321
150.782623
154.206314
153.166458
155.939377
150.344101
156.434097
151.606735
154.932663
6.355638
1.685860
-13.950859
-12.879426
142.187592
120.608459
142.721008
159.155075
137.192184
122.123108
149.959534
148.228470
161.093399
147.736389
152.169586
160.801102
140.208771
143.869385
159.056213
154.590256
156.395477
133.837219
150.946075
148.230240
139.509399
-27.004948
-5.385360
133.322083
125.745903
148.606308
152.342529
118.081207
166.953293
145.807510
160.476166
134.615891
146.350769
159.158203
144.017899
125.730225
-45.742256
-2.677226
-0.588839
125.084167
155.811447
174.877029
145.680359
16.201782
-35.595219
-21.501589
-17.874792
155.028519
153.235382
128.467926
148.710358
142.821747
136.248184
134.457291
140.717087
125.277100
168.225723
121.860428
144.653519
149.933777
-5.211467
0.329838
-17.323320
-22.804811
-30.499517
25.683226
150.892914
127.678673
161.751251
160.670715
160.765518
138.763794
169.683243
160.113876
141.951080
138.728699
150.776398
146.764801
129.934311
138.031677
129.985336
149.212418
148.311646
128.247910
141.077255
131.606522
157.167267
126.664787
134.794586
140.716675
139.827469
154.672363
127.361687
137.686691
141.283173
155.171722
157.582962
152.886902
156.388000
103.132225
139.007263
150.577271
165.540298
151.115692
155.334183
141.609451
100.427391
118.628990
129.010620
151.081314
146.209457
139.435318
138.724197
119.856781
149.266205
147.849930
133.741379
141.891724
141.121048
138.857620
140.973953
154.116501
144.652466
135.039825
153.899094
165.668579
131.713486
129.007355
143.409805
161.166580
139.952148
166.419922
-4.211148
153.415512
134.614288
149.407242
145.523758
133.741745
111.623863
149.798203
164.245544
117.658348
140.009415
156.919571
105.823090
135.271225
-17.745708
155.066010
137.414108
159.601089
164.916656
137.891586
172.704773
145.758270
141.601746
151.665039
166.413940
156.913651
138.953629
12.484480
148.147690
103.878395
138.854202
144.703064
144.002380
165.862595
132.922409
164.595795
153.575668
143.563080
171.832825
1.260830
-3.314580
-37.910557
11.619744
23.105534
146.641754
111.184158
142.293671
167.833038
-20.619741
-15.064652
-55.418114
-41.325199
-89.318840
-2.250380
147.875793
170.209396
146.484680
157.684128
143.562042
149.671539
141.540848
154.404327
153.355103
154.536179
160.856094
143.259857
136.236252
149.059036
130.684158
144.681168
150.209915
133.030228
143.206497
135.545868
137.586777
127.262985
9.609159
12.165248
27.126829
132.670105
149.233017
146.679062
128.645554
167.090607
159.711807
148.575333
177.233231
156.298996
126.478676
167.054016
146.780670
139.168610
170.607666
141.027267
147.725571
29.808331
53.414833
41.521267
-175.335907
-168.914764
29.311363
148.920624
143.141724
150.355988
145.317490
141.217056
146.595352
148.058121
133.185379
130.858612
131.149048
123.108253
141.858521
142.171661
134.309616
130.887421
133.482468
151.424057
109.258385
139.795242
125.939011
124.601265
131.563049
147.544250
160.706436
141.457001
140.040863
147.415802
148.189789
163.888321
148.570587
-179.188416
161.183029
158.863876
154.195419
144.543777
138.206833
103.945061
127.418686
-165.562378
-35.789459
134.178238
147.239624
153.658524
141.118774
157.782578
147.090683
148.359421
128.413040
168.373215
147.544250
154.163589
153.132950
128.422531
144.322128
39.720318
28.125618
3.843539
18.771090
156.053131
134.880554
150.465698
146.213837
145.538803
122.640121
133.242599
124.523605
146.961349
-2.553666
-46.432274
-2.068952
1.823060
-3.439971
-44.877068
126.997528
136.705734
139.958267
140.451736
137.861298
-179.302811
148.216934
130.799759
139.655563
142.298874
141.702103
123.839081
137.423569
168.008331
138.427200
157.556335
141.762909
173.915909
132.975861
173.168060
136.478455
127.792122
141.954742
141.242905
133.629745
141.225845
137.193436
158.273636
144.481277
139.787903
145.480515
139.743027
62.990250
132.434708
134.180801
151.730301
147.732315
155.660187
12.596231
49.933094
-19.565042
134.906555
152.234146
166.625961
162.002411
151.948105
130.999054
121.629539
135.322098
131.592361
123.030754
133.062271
130.548920
126.082703
151.455215
-34.153278
-21.563389
142.106552
152.436569
4.980945
169.599747
157.831482
160.811737
153.805359
155.636948
148.838470
126.417397
138.632263
150.740677
143.922363
165.702988
170.835236
150.541321
-6.996501
-23.744677
-33.986702
-17.628300
2.219732
19.603769
12.181313
16.105804
32.795753
-47.911228
172.825302
163.259949
178.073486
128.630768
137.808350
168.416107
152.708984
146.229477
148.727615
152.850418
142.485214
174.385757
-29.204214
-43.363018
-41.373608
1.081732
116.663246
154.780731
138.338699
102.637634
168.811661
-44.850758
-32.451305
139.767899
160.167770
138.784851
154.008347
145.701080
144.428085
132.211548
149.525589
136.219086
148.278488
143.416916
49.424271
-15.109133
60.138283
147.754654
163.845673
121.609352
143.462341
144.880524
165.730530
163.178497
118.335533
151.749100
127.823036
150.496735
-62.151623
-42.834106
0.285990
151.004425
146.033783
143.883514
160.787582
171.098770
144.604767
141.990295
168.945435
138.417908
156.484589
133.668564
133.426697
134.380493
147.172638
146.441635
157.792862
129.085602
159.872009
146.586090
132.410294
169.936508
154.463837
141.213928
18.519533
159.987732
145.858551
121.969826
150.020584
126.908142
10.067435
1.264085
-42.230499
-35.318722
-12.486044
29.947250
-26.835388
-13.469525
-35.657913
-2.589970
-41.340546
-1.788050
57.888000
139.613129
173.593613
154.310745
-35.274940
17.136787
-5.770849
19.068758
-38.103134
-1.152839
-12.008071
-10.390536
23.696678
136.231781
137.062408
132.149429
171.767944
126.474731
133.403885
151.561813
142.901184
151.830597
147.551605
139.580841
155.010605
-151.747498
174.265335
155.512527
142.460312
135.132233
151.647873
141.814362
150.024872
167.335205
148.410522
164.685471
146.594376
134.662476
113.805290
140.793716
144.023636
151.848129
141.336243
129.855103
174.951416
156.974411
135.192047
155.273422
3.410476
-40.226143
-20.222973
130.138641
120.392624
153.913986
128.589188
-167.487274
137.106750
156.591202
137.483490
146.263107
160.838440
115.918236
24.760994
-131.399857
72.633377
64.236969
34.656082
127.328804
42.966660
-179.276642
-141.315613
-159.930954
-148.555038
-131.359436
-132.011627
-163.021240
-154.334885
175.490097
-135.749359
29.174356
40.094528
116.694733
36.692902
149.937607
146.657867
144.994141
151.830368
7.291080
0.526004
-8.531958
114.663750
125.487274
143.336578
113.108940
165.057098
176.937134
146.960083
160.973221
170.550995
141.827927
138.621063
141.672363
141.781906
150.949417
-21.654676
-41.696373
-5.654785
6.723070
-13.279722
-90.992195
9.187567
-33.793613
141.464462
151.302963
156.395248
140.271072
139.005676
148.723160
98.554199
152.188599
141.312119
153.751480
6.936895
-23.125776
-65.751549
-33.561043
-4.372376
-32.889385
23.936440
16.512125
8.496666
-8.681499
158.957611
150.759766
7.187254
18.945675
-26.922686
15.168357
116.238144
-145.806595
-172.185730
138.144867
154.180115
40.087978
-161.701950
-159.383331
126.125420
157.554184
167.901733
148.351456
127.483467
153.642960
138.828827
150.934250
123.691849
151.423172
144.852783
153.266907
142.599030
146.731964
131.894440
14.201796
-27.971087
116.811485
149.157578
142.249603
152.709824
-39.143181
-10.363461
-35.626892
-23.343651
-0.614849
-1.367592
161.851227
12.262922
-10.796907
18.426323
114.011635
142.542297
155.011749
120.771507
154.295731
104.527008
5.519030
-52.090984
7.777534
-6.048895
18.081673
-2.461163
124.142181
156.456177
145.157501
148.181473
146.508560
134.282562
160.780594
162.175064
138.255127
127.310898
156.174774
141.275894
144.411179
-19.855997
-38.764233
11.966586
-44.734501
-2.159848
147.391724
170.603668
151.582169
145.780792
145.512177
152.548370
135.603195
112.950241
159.707260
146.906982
4.062402
154.189377
120.017868
147.205688
132.651596
138.551575
150.963165
139.617767
-169.717316
146.306366
150.306717
176.801804
127.862900
137.966858
139.359955
153.803589
150.907990
164.407593
157.092789
154.199783
142.636826
149.206070
129.931030
154.884079
134.955627
145.815308
124.558899
136.061600
142.274033
137.587921
152.345505
144.246384
159.013748
148.596527
146.179504
144.760376
142.793289
154.170166
168.856247
166.187119
139.525726
152.161774
-99.337204
114.923378
149.877487
130.440475
11.289954
79.449730
-179.002197
-161.640045
-133.495468
179.725876
-145.087723
174.201691
-155.333160
-167.147064
-162.323593
-155.572159
115.249672
-164.639053
149.922287
179.122391
174.970398
-164.208160
74.413803
-166.850754
-147.028748
21.533813
-44.085941
14.003330
-16.633650
166.839279
150.768631
163.921341
174.277405
158.274338
120.104660
148.511520
-33.247280
-4.662284
-24.940008
-44.319099
2.229673
3.100909
167.796539
138.466690
141.660599
110.878944
143.672134
125.372215
13.482465
1.710063
155.842743
160.132706
171.193024
114.447121
109.308067
160.085739
136.170212
147.095505
147.163925
115.290161
138.652206
148.502380
-8.686204
159.382812
147.864655
144.707489
148.002060
148.650024
170.645645
160.149826
153.724991
154.093155
169.543289
-5.996132
-30.034330
3.219844
-8.037928
-12.002768
164.723129
128.386627
147.299332
146.801819
147.523331
129.009079
-38.414566
-7.490380
-41.857986
-26.735128
-23.264360
5.836670
163.431870
137.291077
159.462662
137.954803
153.647537
-40.642475
35.598637
134.475266
166.039444
23.808258
-3.696764
-38.774387
22.178097
-40.530052
174.358322
151.324265
162.592407
156.441803
142.395416
153.443909
146.746902
147.881668
18.418554
-4.708441
-7.135341
-17.350449
31.083178
143.222366
124.533768
10.261744
2.957441
-39.508945
163.415054
137.687332
131.216614
165.627426
-0.000000
17.725428
11.342793
152.504272
140.036118
150.134003
130.248550
144.738754
140.111710
128.211349
143.265717
159.467407
145.937714
163.003952
123.603958
140.210495
163.610580
144.671555
10.693194
128.838150
146.701324
-29.373463
9.964289
-9.136520
-42.406086
-38.469376
-43.442970
3.720575
4.058109
143.294968
4.046172
-25.262112
135.245956
160.393188
165.247818
165.131027
133.404465
137.666641
165.650787
163.306549
137.873810
166.031311
54.124191
138.300980
157.135696
-147.024796
159.332901
120.547043
130.745331
135.740097
138.946976
152.381653
18.360769
-42.200676
8.350048
-27.086639
-1.335448
6.820097
-47.677555
20.063278
-53.954113
-37.661129
-45.004642
-1.699848
153.965851
128.322281
172.191681
154.949493
149.664734
120.889221
163.081192
143.652191
149.372849
161.861420
140.989273
135.333313
138.627365
142.513916
172.544327
164.219360
141.731247
142.127197
162.969467
143.827377
133.916245
167.803833
162.036545
168.864761
132.863708
141.058990
157.160736
154.534866
133.296982
143.178482
131.149719
138.619522
168.024933
166.422134
150.089249
146.169724
134.787338
137.788376
-40.093861
-17.991062
-9.936521
152.932083
136.658218
153.722778
144.451340
164.511932
170.849304
148.221909
145.811295
167.928741
157.431519
145.887939
152.296860
150.775482
-36.375366
-24.022520
134.660614
39.011288
147.719788
133.339554
152.923996
145.294617
137.183182
145.665176
125.411873
168.834244
178.605759
144.016541
145.638382
129.615356
136.900421
133.153076
139.058456
159.103043
154.949768
142.904099
152.363815
139.276428
137.666061
134.614243
146.988892
140.280487
143.838745
127.330879
141.867462
142.552383
149.533188
161.229309
151.493103
147.038528
19.562504
-0.976787
172.766479
127.299553
147.185059
122.261475
149.928268
151.265015
118.490868
52.899506
-40.462856
-2.608345
-26.374962
136.990616
134.654419
151.723572
175.846390
151.199219
143.927490
153.702026
128.941971
142.238495
150.977005
136.759583
142.437012
142.748657
145.292648
132.754578
26.304926
-8.108376
136.243973
143.640320
143.734528
120.924637
131.785126
119.629776
129.282257
154.390976
144.536606
138.877762
149.434204
139.693161
150.589554
139.652908
155.454773
139.688858
156.346298
152.410645
-12.538267
-32.032825
-16.308899
146.689896
145.072968
139.783920
147.967545
163.772629
151.191284
149.645111
140.759018
121.983635
161.982742
117.114311
143.063583
129.406754
142.252457
142.666733
153.257706
153.389175
140.046799
140.830811
113.437721
134.114471
135.506912
145.619003
148.663834
154.049149
154.940964
127.712509
134.775177
140.013672
147.842407
155.746002
154.222641
135.674515
134.400650
149.594025
143.907349
159.017944
173.402679
145.060608
149.290085
152.369446
23.198118
153.380905
141.175507
74.389633
166.093140
-31.469664
-26.182577
124.282837
130.399734
159.841919
111.033180
116.329674
157.011703
138.067596
161.251709
148.514313
136.571503
137.315811
157.926544
144.178177
147.961227
-30.765690
0.569926
-6.332211
-31.539076
-53.825615
-10.259233
12.884389
-1.842919
-18.060305
14.923201
-7.316009
133.496017
107.251854
156.521988
160.709702
138.148102
162.840790
2.780589
-174.633545
178.373932
-152.534256
-164.846466
170.115219
20.742878
27.818752
-5.635064
30.102657
8.517997
49.809406
41.147049
146.296265
130.617218
126.472992
127.631172
132.666794
-31.402733
-7.934196
-12.510408
-37.141842
-4.115706
126.699295
151.713028
111.739151
163.804352
146.088379
159.068924
150.110672
148.049530
140.667664
168.354767
149.316559
133.580597
133.953140
139.910889
-25.008890
15.022008
164.566757
138.680847
128.939728
151.562286
140.188950
145.532562
144.918823
142.663040
142.809570
152.202957
138.988647
146.548691
164.626022
134.754684
149.862259
154.899963
-176.149414
147.807404
176.315948
130.935791
134.951279
140.954437
154.398895
153.780762
130.726456
167.463928
138.668808
167.754410
147.413803
159.585159
146.806198
159.863358
159.369904
158.959946
147.746933
147.331360
166.610764
112.210510
165.140579
134.527542
141.304810
146.964615
141.709976
172.582397
152.000244
126.082413
123.564178
143.589905
133.512650
135.183624
161.572266
121.798286
156.206955
135.559921
147.614227
131.822296
130.098587
143.314774
162.353287
12.698442
9.574379
5.735349
119.013649
168.045334
122.437332
138.733734
145.734222
140.929031
132.834412
134.124710
163.238937
150.654480
172.818863
150.325851
140.664124
155.547913
165.994797
152.465530
147.995789
129.983063
179.005722
115.818954
158.532913
-27.719837
-40.479359
5.579175
-2.331206
62.431095
170.817291
143.728271
140.599869
140.521271
149.136124
162.773254
141.697327
152.852295
146.324265
114.651901
151.041077
160.729996
142.229141
136.774826
157.436859
147.499451
-160.015854
145.402664
137.897995
148.605927
145.484497
129.160690
-179.481857
145.363312
154.169067
131.724396
140.645309
128.821365
119.905182
131.256744
-34.049568
139.907333
136.783417
139.372574
175.446365
155.153824
161.415512
140.824524
-5.118334
-3.400645
-12.522338
-36.311619
10.176915
-14.903402
-38.781250
179.960419
122.795609
131.630646
151.693665
130.134399
128.038803
133.106659
141.111069
151.920715
167.097794
160.053619
143.792633
162.125183
136.889847
137.514725
100.615868
135.990021
153.926010
142.364716
179.823059
143.150742
136.171799
162.070511
143.608810
142.231812
160.904144
147.464539
119.071259
139.837936
134.691879
125.577751
145.480301
147.664337
149.956390
146.219177
137.438004
142.854950
130.450897
148.422379
149.182800
166.663300
150.437698
140.618973
131.507538
146.268036
131.666122
141.908432
138.888535
156.795029
140.478546
145.119431
162.974152
141.646561
150.559570
144.485672
144.823700
137.504822
122.523232
83.258942
148.817322
129.384247
43.526810
14.631409
53.520855
177.576828
-154.902283
57.108433
-160.432693
175.409378
26.140604
140.972153
146.085358
144.790100
150.119064
142.049438
137.714783
140.105972
142.800613
151.516571
149.084457
148.943726
132.558731
15.159844
14.580908
24.005804
139.072159
139.476501
132.868195
160.710785
168.098068
154.137970
160.341476
135.655167
-17.691847
-77.651505
48.332397
-20.251318
-34.268341
144.199387
153.673553
152.967407
137.459351
164.935501
70.237053
128.758194
161.031815
161.898453
135.913986
-152.786865
-152.826935
-140.819321
-114.651031
169.107300
15.308062
121.869667
134.797562
151.608475
174.008240
115.400795
163.662781
129.311676
153.386826
151.550735
139.091064
137.144516
129.134201
115.205078
133.715729
144.032730
102.037430
109.135414
152.303436
109.376419
120.802887
163.597900
150.818420
137.772018
129.664490
141.894974
158.512207
-16.390318
-33.129040
38.043919
2.206200
55.950687
5.814532
-17.172659
120.442375
135.492676
7.218359
-30.463997
-39.648113
0.522645
-13.182723
164.173203
140.501312
151.868744
160.387985
173.898376
118.880066
134.121719
145.521027
143.319183
140.514175
127.579048
102.623627
162.070587
164.602325
122.955009
88.969040
140.340134
145.142654
162.005264
160.057220
138.828323
149.000717
133.771011
115.773300
129.718277
156.403534
156.174164
125.466003
145.530975
152.152664
162.621231
139.414505
126.524490
144.061630
151.097702
142.134232
120.928001
131.643936
139.519730
151.722183
154.988998
155.381058
135.064941
171.606476
134.700912
175.025772
149.964355
136.771790
127.281578
154.529602
153.594055
146.364563
154.360580
146.032120
134.157288
139.025894
140.637436
147.397476
109.120544
122.872238
0.343781
-49.657021
103.713120
167.768265
169.349655
-14.619438
43.474152
142.246735
138.906204
137.858871
139.689072
135.211105
130.950104
144.035507
149.492371
138.571930
154.384323
142.831268
139.697006
130.207047
137.012405
135.237213
128.796509
177.979263
144.263214
151.033600
129.856644
130.508713
-18.883602
4.346182
-14.858268
-17.423601
-38.657360
3.289321
-38.873318
-33.207767
120.184059
155.413071
141.691864
144.381683
152.908875
115.931267
166.468292
144.127167
141.144974
151.773743
142.718674
136.942398
151.172958
127.694641
168.161041
151.002609
136.469574
140.954483
159.498398
-53.622414
-9.573906
-7.508513
-1.621844
-20.712570
3.043496
13.754104
41.896957
-29.008307
-47.054794
-20.596088
162.725449
122.752510
145.878387
167.824493
174.111160
142.070206
169.197601
100.712181
48.024227
48.001865
139.052200
147.035919
168.673660
146.720901
148.968826
166.337753
145.446045
138.683411
114.371140
119.057922
157.539276
128.532425
139.468918
-1.130731
142.602127
139.766617
45.207474
46.908340
-149.886292
22.018213
156.674545
-179.918427
145.043091
152.306122
142.583649
146.610519
142.674225
141.040634
137.836487
167.330994
148.971909
146.665588
137.173065
141.162857
142.836243
132.308105
143.035599
118.513924
152.782150
138.586273
141.372696
135.751923
152.681305
169.262909
123.767380
157.968369
145.209137
140.851013
132.341217
133.796722
139.631180
123.299591
-44.063019
-44.180252
77.771988
-0.421044
7.813138
14.560260
12.551365
-2.388927
-35.769493
-46.084919
-11.119866
59.269661
-6.425929
31.517073
-48.567440
3.566723
160.238174
145.871033
148.037231
145.740845
120.629494
128.562668
134.742661
133.851944
145.794647
149.030640
165.596695
142.336121
136.122299
139.713867
148.127121
139.800919
157.060623
-47.572590
-12.833965
17.101809
1.561601
-44.423313
16.566721
-11.880501
-1.690265
-36.348591
5.773293
-12.746561
14.886130
-9.729892
10.386162
-19.931351
-45.893974
-24.800655
130.464691
146.605194
156.136063
146.716904
141.909271
132.475235
149.438553
151.664841
144.845596
132.194595
141.963333
142.093109
14.974291
-14.175742
72.990837
-16.110985
-6.081185
132.530334
60.945175
168.855057
140.884979
127.536819
152.626907
140.724518
140.243103
146.073425
137.964279
126.080505
136.781036
161.168900
143.415192
151.679962
179.031647
122.448944
127.725021
121.641182
128.224762
153.147751
140.167068
146.935043
160.639160
117.420235
167.539398
148.463989
128.454575
150.886627
54.818653
27.900269
141.615265
138.896683
133.273972
141.421936
131.163483
154.804626
132.233459
144.820786
163.555191
145.941360
148.720779
146.564331
122.535240
158.743790
131.237289
137.899368
136.158035
157.351776
97.152512
148.085388
139.517502
130.378448
125.362778
129.867050
155.569382
142.548065
151.109818
136.472229
145.047104
156.181259
173.188614
118.467400
143.335587
22.598738
168.593781
149.358093
120.477783
131.612305
147.535873
146.109528
142.743546
158.838608
47.916695
-171.088013
168.726776
-118.692726
14.131175
155.311188
164.623810
149.430222
132.685745
118.515930
166.195724
139.983353
151.051956
172.410339
-166.706772
-170.866394
129.561111
136.185608
143.387131
140.336365
129.315521
141.046677
1.323082
-2.877324
23.775122
7.142816
10.871816
-33.903202
6.104545
-6.291424
-27.793549
12.538409
-10.510563
-28.948301
-28.955523
-6.918633
-14.592625
-2.529407
14.944907
7.746661
-13.592134
-43.532623
146.583740
155.718811
175.926086
163.451614
138.715820
175.813507
144.602722
153.892548
144.565643
141.694992
-13.502211
-20.927486
-36.570110
34.815132
-44.150478
20.791990
-44.565548
155.886978
154.399170
139.215881
151.003265
156.177551
160.914825
152.508911
-15.974905
-94.643822
22.596581
156.739853
159.471298
132.457245
149.027954
147.057114
134.599838
178.836166
168.219284
149.006409
140.406433
166.346909
144.247513
132.702194
165.320419
150.262451
119.156425
155.376816
156.803085
162.712112
115.912239
-33.106548
3.612596
-5.027066
-82.909081
-39.520203
8.301488
-24.065226
-27.895201
14.411350
27.580923
6.568950
13.953254
21.126583
-47.518108
151.978836
150.068268
149.992996
-22.687260
-24.624300
-28.146395
7.408011
161.683685
143.584488
125.435051
131.353973
164.507767
153.041672
131.171295
156.612045
138.985657
166.324554
119.859337
138.880249
152.002838
161.415253
136.333405
153.408371
154.550827
159.473328
139.095322
135.795868
154.686920
129.353058
140.796432
145.377228
161.804489
143.319565
156.771317
175.870941
152.262619
145.166626
157.861694
142.283508
130.798935
160.019623
159.252380
125.315948
98.290825
115.944260
150.649689
135.508469
154.687561
132.069077
157.626083
165.247055
152.194595
143.939774
128.992355
138.915298
139.357956
139.136642
161.911880
148.194168
142.361847
150.844406
132.463608
147.924133
136.628937
169.932053
156.445099
-41.007336
10.748416
32.241142
-28.510742
-42.324913
-25.518389
19.655127
125.892334
147.218002
141.998245
143.681931
170.411789
134.195328
140.936417
122.696831
161.248962
-47.995232
-6.742790
-10.606062
-4.802405
-48.413773
-40.389282
27.481623
-14.898888
-0.187672
-43.140789
7.836491
2.414435
-31.316507
-19.018278
0.301316
154.822464
158.058655
155.222534
141.527313
-177.641159
135.856949
140.300491
141.150497
171.978729
170.734222
145.771149
110.252922
128.774628
130.831604
138.860687
139.738556
119.356972
-179.087189
154.066162
173.317352
139.259644
165.482315
138.287216
154.798965
128.825592
159.363953
148.026978
164.242004
151.578171
-40.372520
-49.867695
-10.376553
154.921371
138.761520
151.958786
136.583862
144.711594
175.857819
154.006531
142.959015
151.475586
143.093063
153.046524
147.668686
125.311195
157.988983
128.250183
169.992462
160.074844
133.290939
146.881470
152.810455
163.691376
148.658707
153.172043
152.566681
119.824516
128.947296
-10.076399
-51.451378
5.376474
4.989041
-13.336530
10.876921
21.060110
-31.618546
-12.055647
27.393612
3.466505
-45.568466
-31.836586
-41.773003
43.410912
169.227463
136.795441
125.472725
126.254211
157.544144
149.929749
132.954315
23.295088
5.740268
7.425974
135.875702
158.202972
159.010010
147.942642
140.778961
150.263550
106.691360
147.353882
152.255844
139.446060
120.577309
134.731079
171.968765
145.919769
167.995438
22.711729
14.330402
57.359749
147.650314
123.082924
166.671066
135.081802
150.366699
141.090607
152.822968
168.853302
142.496216
4.013809
-28.943079
135.313522
-20.128531
-35.916092
7.137128
146.001450
145.035522
-34.139290
-14.751845
13.247080
-3.879896
148.277237
134.042236
-7.015680
-4.838655
-8.664355
-39.661449
-34.052731
4.807909
-11.982569
-91.326225
0.196832
-47.210518
-79.294151
0.165511
17.870119
-24.270418
-33.310314
-19.843212
-15.700495
-36.745445
-8.450732
157.160263
156.643417
149.094452
147.686737
133.502136
139.738419
163.682755
156.010178
152.641235
176.993912
159.047546
152.591965
163.116699
131.146439
149.262634
144.673889
154.490143
143.571518
172.024994
134.602661
149.219864
136.676285
176.336105
120.700172
143.910248
134.473495
163.093506
132.901337
149.746109
162.378433
152.245377
153.383698
161.174789
107.699280
153.962418
157.252960
127.728127
138.691788
123.964813
138.996368
141.811874
94.360336
121.175255
154.147507
107.345581
127.399071
149.490417
139.717896
128.477036
176.216843
168.037674
138.091934
130.068909
164.086975
152.727722
115.511154
151.945892
141.021011
117.993042
126.933624
149.947678
178.935577
158.563202
123.883148
68.713028
145.670914
141.701462
144.051926
161.650085
-179.012451
136.233688
131.386673
144.170593
28.722525
12.783269
8.954009
-135.538895
128.723969
17.477001
135.095047
138.499420
168.318832
146.748749
150.013519
-179.103424
172.585312
139.439651
150.921982
133.231888
146.417603
146.044861
145.932312
144.373535
152.369568
-173.755844
138.280838
11.100142
5.795556
-16.730951
146.114197
138.966141
150.929901
146.862167
151.607285
170.237335
-42.634399
-9.339593
141.597900
160.686676
121.958839
168.605331
153.442627
150.151520
-179.947647
137.828415
150.984406
148.102173
138.300415
140.206329
155.511429
136.696823
152.319473
160.865311
153.366623
147.796646
15.797542
96.434204
149.054657
160.560028
159.684784
158.979904
166.254684
143.427368
165.597290
-18.896788
7.480865
126.905510
130.591415
153.306229
128.674057
152.888062
147.271881
125.833664
130.518677
150.190231
108.658730
144.596939
-30.533615
118.656799
141.778351
143.710739
154.525314
160.598343
136.247482
121.553757
137.485641
171.720413
152.695129
149.013580
145.038757
151.333206
162.492172
152.334930
136.529053
5.011649
131.932007
151.128113
178.574112
162.674927
141.174149
156.569077
144.965591
145.650009
141.993576
170.423462
130.436066
164.264313
150.613998
166.505768
150.174347
130.222870
146.510834
142.368988
126.235497
128.747879
139.894302
170.619461
151.963150
132.794083
139.636612
141.851334
110.591515
-38.411633
-34.339985
9.352315
-0.543926
14.539980
144.785217
150.955856
157.433151
168.773605
-15.283712
161.832367
164.386047
153.079956
164.252869
142.390427
174.064056
-109.333092
143.716766
135.431763
122.637131
164.776474
144.566605
147.434540
129.784821
156.925369
136.889557
110.690193
149.657272
136.760330
153.609085
152.689636
143.502975
159.570419
138.483978
146.508499
161.155594
149.150787
143.029114
141.417145
-144.476974
158.597900
26.002956
125.944733
149.629456
114.943565
147.466232
155.243301
131.275635
146.124695
130.669083
15.776215
141.745041
-177.308914
133.421875
168.478851
144.156799
150.806183
157.090668
144.773392
154.164581
135.114685
27.477606
-51.370926
154.880142
145.384750
148.231461
165.901932
142.697159
148.344498
153.489822
149.369400
164.246719
141.308212
157.572815
178.866501
162.051300
119.330582
147.372452
145.048248
158.766113
147.370117
151.749802
-173.099304
138.085953
140.433167
174.127563
143.884003
114.698967
118.521042
157.099121
155.029327
129.106735
166.351532
143.373764
19.775364
-40.010704
-39.417595
17.292742
12.743294
-11.033137
-12.950460
-42.510708
-0.568895
142.700729
147.952026
147.886169
-24.755400
-2.456706
149.062485
142.861816
169.379929
145.330994
165.202469
134.366028
157.707031
144.521790
178.896774
165.729630
165.393845
150.099274
126.933075
151.987045
145.588181
158.537659
154.349991
124.477333
136.598282
152.635529
75.535973
-52.656342
19.489672
144.630310
140.058975
113.771545
162.291183
130.710159
-163.215332
-14.126306
16.614897
2.219908
-21.940336
27.058840
166.620621
123.611610
144.486313
149.540268
138.867203
153.671295
141.768555
139.664169
154.596130
143.327148
130.125565
147.538666
114.090591
151.404755
143.938995
131.449158
-159.322510
175.673904
-126.881081
-149.554367
171.633377
-161.691452
134.173538
148.034851
144.591766
151.161285
147.770309
148.190872
153.169739
-34.477051
6.691667
9.042505
-36.952080
3.465206
-12.795965
133.171066
134.919785
-49.904072
-11.526732
-12.417923
0.811324
138.733734
156.394669
138.773743
160.339249
144.265488
42.795319
149.813522
141.327377
-42.407112
-3.128251
-3.329549
-45.386890
-13.076869
-7.152751
-14.586537
-23.881920
9.582136
-32.445496
-8.456238
-33.175991
129.652206
138.577362
141.023804
149.189224
144.006607
131.706116
132.252426
163.352158
148.767380
124.093903
143.730927
152.332245
146.601776
137.987350
146.823990
138.861771
155.309525
160.845490
165.313889
132.828110
154.194901
135.743713
132.115311
124.484886
139.043915
147.201477
153.059967
144.845367
131.435669
138.846268
170.894104
147.893784
142.451080
124.963821
149.411224
141.144897
137.858170
166.174088
153.929672
150.395477
160.626663
121.112541
106.007675
136.523804
154.479996
128.814499
136.480194
133.068283
159.216843
129.445282
167.952240
142.036865
162.161224
125.788391
145.809402
144.753250
178.708481
145.007324
147.941620
175.974289
151.513794
169.762024
145.397293
131.283432
141.842621
160.900116
148.814133
138.685638
120.404427
143.991287
162.937775
147.247421
157.894257
147.975433
133.990540
165.008224
152.927658
126.152138
18.645422
-40.340530
-14.543555
10.336032
-17.258459
-28.651430
-24.953928
158.517044
146.831360
128.236313
145.740723
145.074524
152.813263
156.167465
151.468994
128.420288
133.417694
168.075104
113.628548
147.430664
6.814113
-5.492513
-53.928127
148.677689
144.229965
158.784119
130.823318
166.314407
140.390564
152.612442
170.866211
131.984848
142.563766
143.084122
-35.187031
140.984299
147.981613
134.888062
155.582886
127.638824
120.977097
144.713852
159.338135
132.684402
161.560654
154.573853
140.907440
-30.903496
-0.106531
-6.170028
150.185776
152.534225
145.111465
157.288834
-172.798416
169.458191
137.957092
165.522842
144.757431
157.131577
159.206528
140.411011
113.743950
10.646066
152.275696
147.442810
162.561386
135.128067
151.785995
-50.151989
148.557007
130.432785
91.324959
134.235306
115.924995
147.029541
142.529266
145.042999
2.235371
160.686539
141.285873
117.765053
159.414398
134.505157
157.422928
139.225937
124.087143
152.414642
173.632080
148.001068
148.400421
126.829445
141.288742
110.143967
139.539597
175.656921
134.458466
149.007294
112.708923
146.592896
137.541565
145.246307
-19.466465
-49.015663
-15.622416
15.982447
-55.543438
137.453369
174.312485
141.706604
159.920761
117.140335
146.037338
177.931610
154.358032
158.796616
118.692757
140.683578
159.326462
154.552765
162.388702
126.034836
156.098175
172.045532
103.765327
152.909119
149.130508
153.199951
152.090118
146.445862
150.242661
177.742920
168.838226
161.168503
138.829453
72.119919
10.189045
-38.645103
23.854912
148.654968
148.006073
140.977737
161.033951
149.402161
24.438276
125.120674
13.607225
45.791107
149.862000
131.868912
168.408859
155.804031
161.233871
146.372940
130.038132
127.939789
152.203156
135.633499
132.251266
158.020416
150.997635
158.410095
153.121399
131.258469
-17.585680
12.904268
7.589877
-39.277752
7.435639
-16.647102
-46.728367
149.066254
142.437531
143.655838
162.567627
160.338379
128.626541
127.238960
135.809723
-5.631028
-13.358780
-23.664078
13.856104
-34.770077
-43.045830
-13.213177
144.409271
122.637352
139.930466
149.582718
168.828369
139.136429
147.751724
156.769135
137.176086
116.573494
-36.160038
-20.647652
60.464241
163.904358
142.451462
162.975220
61.423191
147.001083
107.166389
153.377533
144.172150
149.063599
167.851196
-173.181137
118.938515
35.897659
-4.974963
-0.567862
154.512756
151.020325
130.533630
138.645737
155.800201
-4.156569
-52.513863
0.798929
137.093414
163.644897
136.229782
146.571457
134.823059
170.526566
147.745605
147.593704
131.868927
159.301346
149.445786
128.488358
142.821945
119.750504
123.250343
156.274506
103.380646
148.584885
-12.712107
-9.279256
-13.546007
122.173584
136.603882
138.978485
128.744141
-32.114559
29.611277
28.756197
-46.416359
-33.511898
-48.374203
-8.715800
16.181145
17.762711
12.974546
8.299973
-20.722939
-21.483244
-2.772128
18.086031
3.557049
142.834610
138.121475
148.111633
138.579391
136.781906
131.761856
156.932220
160.455826
155.782455
129.441284
146.359344
149.837448
135.762222
140.163498
134.251221
28.016373
142.886063
141.185669
145.537689
136.853271
118.851135
142.877670
173.203262
137.412811
141.165665
90.846809
151.701797
138.887283
136.576065
151.076279
131.591019
128.279846
130.935898
154.449112
150.247650
137.491409
151.564911
150.317780
162.522629
120.506485
160.842911
157.563553
-4.507326
158.713074
-19.946590
154.720047
149.888855
141.664612
164.342911
152.040955
128.725510
141.252335
158.503494
-24.907171
-49.372738
153.121338
126.746437
159.717117
173.784729
122.549980
146.170853
137.809418
138.433197
161.571747
156.352142
127.278328
165.256149
141.671951
167.109863
158.667725
120.987793
147.478851
160.140854
-178.950775
144.945724
148.153198
151.339264
147.904190
136.736145
137.542282
-85.264160
23.058363
-0.301965
-41.212719
17.824299
-37.176365
148.444580
142.202942
134.824066
156.342316
142.676086
138.352234
145.239731
145.392929
153.251755
148.914200
175.768707
108.162743
139.562988
141.113907
153.863068
157.354996
134.246353
152.679306
154.095673
147.218597
145.295303
153.065079
103.581474
137.051712
149.787216
120.618538
143.115021
136.666840
137.185440
158.779358
159.548309
158.815750
147.947937
140.760056
165.970261
128.685471
133.995880
168.960526
136.093689
157.825256
142.498505
122.462280
133.570541
140.534760
151.172379
134.058334
7.723164
-23.552973
8.063824
2.062604
-18.379732
-50.638470
61.332390
-39.810509
-83.504730
16.962294
-46.926121
-40.069389
-28.495514
21.483793
11.186567
123.935440
175.122589
165.361115
142.170059
141.306732
147.099365
145.106155
157.934967
6.139609
-25.774984
-47.769585
-22.760708
8.820045
-0.595119
8.882125
-11.724337
151.316086
142.242111
140.780487
155.072937
159.100266
140.239716
154.073486
152.925842
137.612122
91.395523
161.544556
147.925461
152.909683
129.771011
-28.245461
7.284914
147.666748
140.328461
158.301697
142.781250
163.119904
139.773956
149.591537
-5.839592
7.217408
-5.115118
-44.834435
18.106184
-9.370140
-4.563814
132.432343
139.963989
106.018707
108.926590
145.554047
127.912933
137.292786
138.511719
155.045959
148.138153
140.110916
131.159500
146.470612
144.453995
144.255508
129.129852
146.516693
154.675873
127.367149
131.081589
116.452110
154.680466
166.186737
147.455612
150.482880
169.484634
137.985718
158.946320
155.498245
-29.032961
170.979095
149.809494
160.284744
147.194382
151.337509
4.637936
10.659774
159.301651
105.446281
121.216591
161.102081
134.224670
150.424011
145.133926
150.397919
-48.663273
-6.715277
140.372894
148.080185
-123.543922
38.334290
31.726334
-56.810738
-161.944504
37.851952
54.518314
130.739151
138.608612
152.520538
132.170074
131.390625
129.381592
148.765579
129.652710
138.989731
125.089279
172.204559
140.144226
144.969284
154.703568
142.344009
144.145767
144.179352
-45.477551
-19.304819
11.361045
-74.339691
136.967850
111.600983
118.080246
163.087357
134.763519
116.597542
139.812073
120.606148
179.671936
8.233659
-26.279316
-7.103957
163.833252
161.893616
127.337502
131.585449
147.396698
104.131042
133.229630
-3.486610
26.465130
-32.060921
-40.355042
-3.358879
14.854686
-16.123091
-34.666985
-40.597664
-35.153530
18.339952
-3.723889
-0.691821
2.807282
-33.765652
-26.066261
-35.418484
-52.739281
13.971059
2.987930
155.000916
120.790443
132.871750
140.260757
141.423233
136.987045
161.943619
129.137695
144.271683
151.723358
156.404984
161.877304
166.705872
148.691544
131.621277
160.114304
164.239380
136.587418
136.390396
136.789688
163.254440
141.273331
120.207733
114.346489
140.243454
153.287949
152.182159
119.355103
124.082001
146.451935
125.147881
-177.469742
134.817596
132.009277
-67.087791
-18.854172
-30.659330
-55.546253
14.502851
146.298157
150.194214
139.726074
168.405701
154.567169
43.789978
2.793722
8.625436
36.433277
159.512909
170.482117
143.911880
151.183380
173.914658
144.615448
11.991694
14.579863
15.211121
11.203612
14.416138
0.578784
151.021530
128.833405
154.734207
140.874435
151.201828
130.712769
152.756058
131.083710
25.463310
-13.258416
144.310120
126.990738
156.250137
163.173737
146.074387
143.434494
98.358841
146.160873
159.364517
150.867966
2.190352
-29.590998
-4.956380
149.014938
149.184952
116.354340
134.144211
145.270493
143.914154
124.183075
158.716293
148.171432
157.384186
143.681488
134.115875
142.328461
147.088577
153.498901
152.703995
123.666046
133.491943
153.477753
-25.211241
-24.219629
11.168827
-37.362083
-26.495897
130.476501
136.881363
158.040161
168.309433
-37.757858
-15.904719
-42.105019
-5.916489
101.239685
138.189011
162.194000
124.669388
-75.099892
21.177916
119.217308
150.545547
130.704239
-168.426758
60.623337
174.256470
147.547958
126.853256
121.092117
-9.635780
31.299118
13.879558
-11.463721
-24.400118
-2.203270
5.623227
19.957729
16.066301
136.187164
144.641647
143.920029
140.766449
129.167755
164.639755
155.158707
138.611176
167.313156
156.127121
159.999527
165.090424
155.162415
130.030487
156.252319
143.165863
163.167999
168.017227
15.340910
-46.606724
-15.904134
-6.552751
-8.239380
-44.019573
-36.890926
-74.193329
145.950958
110.532166
156.543549
138.791229
151.824188
162.139404
145.439423
149.679794
154.710449
138.294586
132.847763
139.571396
126.458351
145.003876
140.200912
141.675980
132.002975
163.660873
167.966721
111.000633
165.789337
140.379669
146.103424
138.547180
-176.936615
144.299026
167.375854
143.498489
136.304993
133.240387
120.617554
124.632614
131.234314
127.657005
151.298248
142.626587
131.652115
146.686371
150.501663
154.211777
127.150833
169.580917
123.752190
154.730820
138.763351
140.872314
142.615799
147.332367
145.530716
164.344772
138.768936
131.640274
148.475494
-175.410110
147.424332
151.052155
143.713135
156.221558
159.273422
107.864746
157.984558
139.970047
145.745880
-92.681061
-1.119950
-52.759285
123.937492
87.257629
137.348785
150.710999
135.388123
137.873978
129.208237
152.995132
156.186707
157.972092
161.813797
118.922302
150.056335
132.103836
151.857666
115.932076
160.979950
131.164413
144.230118
142.667130
133.827759
133.009079
160.247665
158.026855
115.463387
128.876434
158.812531
145.245529
170.070511
162.217560
146.936371
126.040222
-16.533045
-16.191498
-38.113422
-24.394438
8.942833
31.062906
128.769836
142.144974
-15.577753
151.540634
153.067474
148.034897
166.158112
165.534210
157.288040
142.873810
167.544312
128.310715
154.618561
161.935669
143.539566
146.229691
141.393906
106.559090
164.471130
154.007812
147.993195
141.988586
125.817734
155.723419
170.247513
143.018845
146.067993
150.389343
129.983002
127.059380
155.317627
144.426956
129.160187
133.459656
161.406570
160.412842
149.091431
136.482849
157.690460
139.455215
150.770264
122.598038
150.788666
8.510777
11.142157
14.718977
153.516754
147.414413
142.471924
131.682663
161.833328
144.813004
135.811340
162.376083
163.229843
163.647339
161.232712
147.361984
133.231552
135.297211
143.918213
126.244484
171.715775
138.473190
101.158684
143.426178
151.597107
154.774002
162.851700
139.778778
148.458801
133.517899
128.285248
134.888550
126.588341
124.646576
149.825638
122.753822
143.328201
156.181702
139.297501
174.760620
148.900574
147.068130
115.868904
146.141617
141.193802
140.609268
147.505722
154.636322
142.778854
142.271088
149.223007
148.252960
157.650803
138.262665
150.213058
162.546722
151.083099
144.416580
143.324722
152.266846
150.026550
146.465454
113.548172
145.498184
149.465073
-41.818497
6.193909
-15.466447
-23.152777
9.594848
153.351547
152.024231
10.786475
1.040611
175.569366
157.442368
156.297852
129.457535
132.637100
178.176285
120.876312
148.513458
123.688423
83.857025
-6.552660
1.663305
15.997707
-32.504654
-48.006271
-175.557892
141.354736
167.290314
8.444386
-35.114197
0.083929
135.531464
146.542587
139.878113
130.021820
145.693115
117.623695
144.256271
160.658829
136.542938
118.961914
-20.536348
-165.629028
173.762589
-157.119232
67.078621
10.715019
15.206408
23.282694
103.674698
-161.151306
-176.103470
-168.355377
155.922867
175.715897
-136.158524
87.947632
68.624001
155.254837
121.536736
152.111328
149.039825
159.114426
158.686569
153.131317
145.694260
129.137177
144.381454
140.132645
127.933701
121.262573
134.401993
116.842705
162.501465
148.130402
149.536209
142.106812
140.768311
142.593079
152.634003
137.929977
167.605682
141.669815
136.455963
130.179916
133.535492
141.738907
135.544769
134.019196
172.204559
117.879822
136.638580
152.136658
135.113876
134.645157
139.072021
150.999832
150.586716
137.236237
155.129898
151.998383
146.927689
107.921616
134.796783
157.036926
29.774767
-41.872169
-42.717491
14.671792
148.094833
116.714813
-178.415497
135.294067
-39.834412
138.172363
161.671066
144.667572
136.647614
104.488419
147.677567
159.208313
156.480957
135.328720
134.309280
156.811584
153.754822
146.307266
174.668930
128.763153
149.886810
144.681763
149.876373
119.163315
141.457657
173.121811
162.057343
150.816284
145.117798
120.754486
141.056396
149.835434
138.394958
150.284454
134.162369
139.215271
162.571884
134.109909
115.537750
135.720322
-13.388782
-45.364388
-42.161503
156.302032
137.515076
171.940430
108.084541
155.510742
153.006836
167.947510
138.800125
139.666290
131.089767
123.786858
149.692337
144.530563
154.756226
146.433319
137.049301
164.389130
-4.063173
-5.651179
-17.684170
150.279449
146.161621
163.673737
143.712830
115.630127
157.986603
132.831039
-38.772011
-26.392483
-40.474209
166.860138
132.384079
124.922173
138.518707
109.730461
153.269730
143.736481
149.416122
172.929977
157.667679
132.832886
147.433868
175.555237
165.430664
146.974686
146.839035
128.342911
145.412216
148.244812
171.231628
151.912231
136.541336
138.095352
117.758904
141.368454
164.541931
127.887878
154.149536
151.019730
0.048457
-15.712191
10.718674
7.784673
20.117949
-1.925289
-36.889301
141.651016
148.051575
156.868347
160.462326
138.474762
162.561035
145.910843
114.160461
133.300262
142.115356
132.066528
134.997101
-179.050842
118.975182
159.249847
164.587601
145.351303
135.981049
139.301804
170.009827
147.842270
129.814316
140.592789
147.310730
141.371643
131.061768
153.208633
179.385147
146.026215
167.652039
162.821701
105.569572
134.578491
120.856201
157.637619
145.518051
164.001709
135.298004
116.919907
155.682983
165.728867
99.432419
122.315079
141.352844
138.501678
155.525604
145.504181
138.206375
118.632385
6.254105
134.669769
135.063721
140.689774
152.081345
145.137222
130.620422
152.432129
162.119034
143.012207
155.396561
145.373260
164.577148
162.899994
161.156799
-154.694901
-163.859528
-154.229279
38.588764
144.527130
151.523621
130.721512
170.208115
146.580032
131.269562
143.196060
143.565765
151.055038
169.456863
136.451645
122.740242
132.055267
133.266479
161.636383
129.176468
155.664230
147.964066
-5.410843
10.120145
-2.690500
-28.905882
6.423823
-17.308359
105.054726
120.718124
68.988441
147.875122
26.078346
144.888168
168.680725
163.411926
33.229000
-166.958740
-171.360077
135.847565
-131.424988
-131.646896
-175.407211
125.025719
154.429947
130.655426
145.249359
142.368149
137.370926
140.099121
124.069481
148.897812
-177.438904
130.792191
140.125061
139.251160
133.522644
167.463379
151.991898
103.032234
164.308929
70.532272
137.521912
129.873322
151.704742
145.378677
-37.606075
-10.845910
-2.205135
-8.552719
8.873340
6.247424
-14.399874
156.386627
145.290894
147.471817
93.992546
111.642784
123.616936
123.355782
-37.160034
138.450790
177.793533
154.094177
132.250061
155.399429
-11.083454
-79.347099
138.724899
123.489769
138.351562
135.783752
150.350754
114.155640
138.736099
146.867615
150.859604
133.170303
152.916122
163.243057
126.805130
153.017838
149.476730
149.690002
126.916466
-145.502274
-162.265381
123.992546
164.031540
160.005737
152.028381
121.101776
143.253647
148.488922
178.079285
-41.318901
-24.309919
7.021605
6.167263
-10.000912
2.444566
-47.359589
16.594843
21.247015
9.685597
-33.304249
-1.756580
155.929977
131.358994
136.749390
144.687988
125.252411
155.832718
151.887741
147.882599
147.883240
154.188248
160.698502
147.220367
133.671799
160.361420
143.351242
120.723488
153.656296
138.279037
118.130249
142.915543
145.821136
114.083649
151.016769
117.411697
164.554855
142.436386
153.791016
140.408539
144.317581
133.236786
134.476105
138.798874
132.968063
119.212967
98.067970
131.056976
172.288498
118.105217
131.391083
129.436646
138.230087
136.123871
155.177094
120.342186
152.513336
135.422287
144.791397
132.004822
116.287186
138.152405
162.699814
139.162262
164.194550
153.803741
155.694260
173.742554
159.363815
156.128067
160.901474
140.480515
134.282700
143.733856
106.475182
142.503036
153.644730
119.747185
142.482437
-34.484341
-10.701436
144.014587
16.615902
9.518988
-32.406162
58.452675
147.424210
155.611923
148.138565
138.320816
108.451736
140.343231
150.430161
165.213913
120.903900
141.241226
141.480789
6.051584
14.839131
127.641243
147.606857
138.240234
148.370361
151.029068
155.502914
161.785477
151.215393
139.976669
156.022705
147.102753
151.389359
145.789673
159.814240
139.722519
149.893448
121.568085
157.222046
-55.731018
-10.501629
-21.797104
106.653397
142.256302
130.918320
114.981529
120.751534
162.757767
108.669640
-12.146483
13.571208
19.534508
30.685108
19.066458
14.859814
-39.473705
-27.611046
136.735931
161.941635
138.492203
144.236176
132.733871
130.415436
139.420364
162.144836
163.456665
123.815506
146.764008
138.054779
41.742550
-45.651215
136.648529
133.719009
139.184387
168.784271
169.685928
165.988037
117.734489
149.836258
148.614807
160.032898
152.155548
161.793137
135.531265
140.002930
142.566208
146.082413
67.095390
8.160051
-32.473888
-33.516117
20.199970
-46.414921
-137.052795
-146.743744
-158.458908
-145.008835
151.130569
133.783966
140.343018
152.609695
131.271194
121.599602
143.174423
135.565674
125.133156
114.271683
111.501587
152.164856
133.301941
147.858749
158.494583
141.986298
113.153488
-15.661934
5.452298
29.763266
-3.556498
-42.819252
-33.358456
-21.577612
-36.339333
151.629913
131.764420
137.947327
140.115005
165.038971
143.009888
125.193565
133.025253
147.172195
129.333969
130.925552
138.400986
134.746643
127.715103
141.582230
154.913452
128.171982
136.643906
174.702576
159.109375
141.913010
110.349052
121.188065
137.322235
132.036804
162.232849
149.869446
163.061539
115.423172
151.422592
141.082443
166.599777
111.657600
145.933182
138.570877
147.859848
140.955978
178.581543
163.736725
145.280945
154.022247
144.511002
148.977371
139.118301
140.610291
131.816711
152.953995
122.342262
130.562973
29.828960
-37.928944
-8.532948
-41.603161
46.437641
4.777621
127.359604
136.989929
148.919937
-168.293762
156.121735
129.609573
153.548767
166.605438
143.218262
160.194595
132.740921
130.946167
145.920456
152.445999
86.063858
170.171692
144.205826
143.668396
144.695969
143.327377
143.442474
166.755051
145.734589
138.921127
10.822638
-24.495285
-29.096426
-27.106539
-30.387234
18.981869
8.402983
0.696893
29.998762
-21.635075
11.333864
10.151621
-29.185654
-39.043045
121.066353
159.087769
166.278137
134.294220
127.903618
146.242996
137.539505
133.912155
106.502052
-174.521729
131.093063
136.512085
159.769287
129.980270
138.610901
155.220184
111.375580
171.084946
128.871231
149.629532
145.353775
151.775848
128.353363
138.154343
136.216339
-2.594802
-45.234303
5.319902
-3.499502
11.310764
61.786167
3.043947
148.906555
-154.852280
-140.836273
-4.174434
-44.889416
128.521210
124.019920
155.567169
-1.140038
7.904899
9.444230
-18.418953
-3.301322
-13.170737
121.213448
148.612427
139.188080
126.189552
133.567444
132.857147
152.997192
146.434174
118.052536
131.693298
172.104218
125.065323
146.681671
119.515297
-5.560738
21.058552
-30.513678
125.810631
5.168542
-0.647705
-47.189907
19.759893
24.189110
148.812378
146.644455
-1.279472
-46.173729
125.290009
7.418175
-1.973677
7.679510
-32.538956
-38.510532
21.754206
-11.907460
2.754134
30.307087
-8.101933
3.847307
1.404163
91.256340
145.302185
134.615616
135.454254
158.607773
19.547310
-10.574492
-23.516188
-6.351780
149.313187
31.105227
14.863754
-12.565155
-43.920273
-38.434406
-23.673288
-43.890942
14.128461
142.168091
175.807205
172.673584
159.056229
167.654587
132.841400
154.395828
134.104370
152.806412
99.012573
134.179291
148.683456
151.033615
130.184402
156.631454
139.032379
139.600403
165.047562
127.500526
135.691223
163.749527
172.019882
140.459808
135.124298
131.330582
29.637703
147.774323
154.344406
150.643692
130.517578
137.237885
124.848732
118.848701
146.765701
130.081467
155.536621
122.934166
133.994339
141.396790
156.082474
140.336838
115.349884
163.578217
138.361481
147.727936
143.390900
144.470383
118.858467
153.279892
149.901840
118.759361
124.780846
163.125946
140.992935
145.525085
152.741913
148.458191
137.391525
142.142914
115.817039
138.936310
138.802734
133.021545
121.457260
166.070953
141.495346
157.928497
159.177963
156.526825
120.602104
149.970749
150.420776
159.743103
142.856674
122.213890
122.990829
159.368591
135.641479
141.108032
156.970016
138.899994
162.033295
164.890244
153.295883
157.035309
124.216232
165.489777
-44.648544
156.343018
149.761734
155.755966
148.189514
-47.077496
160.800140
140.261703
170.925629
146.432968
130.645355
149.701950
146.590118
141.329391
150.040390
149.615677
-41.917164
-41.590305
-19.448647
-31.724724
-44.419018
168.550262
143.068283
147.261414
17.208431
-25.810986
-23.726749
-43.136509
-24.683067
-8.288705
1.283442
-80.227142
-42.471603
-52.743496
13.053256
165.672073
-85.763359
17.431583
-32.093811
146.954163
134.603104
132.827713
138.184586
145.728119
161.778320
167.050949
134.501724
151.371185
140.374237
161.499268
136.306488
146.348740
151.796539
148.346420
148.537842
138.561615
120.872620
145.377686
146.860001
158.863770
147.675735
158.551193
146.188751
151.263443
167.297745
140.612595
87.861237
127.203239
130.352280
159.336731
141.085037
82.205582
148.231934
136.335648
126.802864
151.341965
139.658890
136.935394
175.750748
143.338486
131.831772
138.791733
169.862656
158.558212
-175.035507
144.212173
139.111206
-0.961238
18.524048
137.708160
134.890747
150.572266
158.887360
160.389404
156.888153
156.001999
145.652252
-2.592689
-30.663797
-14.919593
19.788017
-33.745384
4.527012
26.088829
-41.509609
8.708652
125.023399
134.435394
108.570709
141.766281
145.882065
158.202896
150.369507
139.234741
159.346878
149.109329
142.776855
161.573746
156.754547
151.654984
112.566803
147.516418
169.068237
168.607666
155.230057
146.062775
153.051636
140.859741
113.012344
176.701523
161.621750
162.532700
143.688080
152.047318
157.963196
156.272079
133.293900
105.562546
157.775238
7.603903
35.812523
5.231169
21.688736
-12.032684
153.534225
163.466919
123.386093
148.058853
135.728439
127.393837
148.925629
16.673309
25.808359
-11.548367
162.054016
156.252136
22.978714
-153.035812
145.282822
129.845230
132.946808
145.376709
162.174759
127.226006
151.476349
156.395828
62.624218
4.394717
-6.497725
-39.521873
-10.898652
36.743576
144.100372
136.941681
154.268204
150.181702
5.199045
-37.214466
-42.793308
-42.400558
-57.893711
-14.354006
-10.920396
175.854126
124.206642
132.781158
147.468521
129.564117
140.727463
143.415710
-162.610428
152.685730
138.428436
164.485031
164.684113
105.991280
152.351761
112.554245
168.362503
131.216614
151.890640
106.438492
146.595871
-175.937439
135.027832
119.646667
160.332260
146.774002
127.481224
155.896011
141.501526
134.925919
147.081177
146.360092
151.239960
134.719849
-17.336506
-17.302492
149.315353
-23.846619
-38.429703
-6.023336
16.512232
-10.540120
-17.051802
18.091509
12.572845
-50.372101
41.837170
3.068607
-10.421355
-24.472750
168.881958
149.354324
162.318481
162.382431
131.154129
162.024216
153.135162
141.198044
136.469604
122.694916
153.820465
162.342987
123.129723
100.086052
149.136871
144.642807
129.094650
136.037521
162.036163
134.811752
149.988022
131.274567
152.568893
140.834167
148.717422
129.480331
138.940521
123.062721
7.107049
128.203873
139.072250
144.858643
158.529358
157.389450
136.304169
127.167503
134.652023
153.818207
155.845016
151.106430
146.653000
171.485916
134.601013
116.180305
143.875000
140.757263
142.651932
138.082367
154.016754
158.639145
156.658340
142.434250
154.496063
160.918350
135.314835
-19.536325
18.532301
25.805378
-13.723936
19.068916
-0.541402
16.180067
3.640724
-0.719005
-32.411358
-5.560562
-9.939963
10.259559
19.462601
3.407835
-28.084290
20.356388
-10.859169
117.526253
138.374252
136.812912
130.527420
138.750412
131.124466
158.996872
141.746918
141.775650
139.103836
154.354218
120.762154
174.654694
156.872299
145.583282
147.464432
171.789749
-171.408127
140.616653
151.232162
153.997009
143.396713
-43.222969
-26.985151
-1.353352
12.553220
23.820902
136.461517
149.388626
143.204605
137.872711
25.676401
150.377167
33.123127
6.973698
9.085839
-29.680145
-42.548847
24.364777
-80.411682
148.594254
117.813667
10.934682
129.335281
111.834969
126.075478
149.227661
148.186417
115.065910
153.799179
163.247604
148.024857
142.183350
149.624695
152.424667
144.291443
161.415833
155.169083
154.991684
-11.343384
-7.685053
-21.791016
8.615205
150.144897
172.364639
164.028992
131.354156
146.927887
131.040146
155.071243
131.017960
135.095825
142.541885
160.075470
152.622162
153.480057
142.444763
147.585571
-27.636847
-46.452972
144.794296
-44.804688
148.027191
16.564457
-34.488743
143.509064
168.586578
134.933044
137.754776
156.624084
121.241585
141.507629
131.386551
166.275421
133.815857
158.563095
74.687233
142.036423
152.355087
146.046799
136.729752
138.001160
126.680222
134.587036
121.645966
131.193359
152.552826
170.146805
147.343826
120.312653
156.208939
165.781189
134.708649
126.605087
132.186401
148.846313
121.658066
142.615845
147.106140
121.078758
153.608658
139.048019
149.386963
153.681168
171.207764
143.397675
171.794296
119.477051
-15.877416
126.710564
162.064011
143.900146
148.505356
139.863525
150.745483
142.801453
173.511536
151.965469
160.384995
126.302925
147.951889
144.558762
138.524216
148.326736
164.484283
133.979187
145.265198
138.911713
174.350159
41.836086
165.771072
155.993118
162.669174
138.646515
160.802505
136.285400
159.511597
117.700638
124.686066
127.950516
157.387283
150.199738
158.112747
159.077484
8.720014
6.388256
-0.241474
-42.603645
-1.345375
-21.657305
-11.705465
0.447624
-44.208652
-31.304306
-5.954567
149.734756
135.619202
146.854492
153.053253
146.918732
129.542938
162.014832
142.823425
130.227798
145.979324
116.928268
121.821762
131.617416
134.894287
151.544601
-81.942116
-43.678719
-21.372620
-41.226696
-35.490204
9.890539
4.534750
60.241077
151.509262
149.768936
135.413727
134.403183
141.397583
157.996475
141.553101
159.555832
138.756622
-10.655989
-38.691452
-13.887058
-23.844320
142.896027
-144.619003
137.146255
126.192741
147.971695
152.201157
125.864082
106.592674
131.028732
157.377457
151.313156
135.644653
131.402893
175.136047
126.669891
149.139343
144.763382
96.994896
152.558273
144.615234
150.216858
154.600525
153.596436
125.102570
-23.338314
0.104678
-5.033259
3.954483
-46.956974
17.151421
133.468918
159.154404
145.533295
137.660843
153.534637
112.426895
154.447540
163.807358
156.052612
154.159302
144.887421
126.815216
128.537018
132.202286
140.481964
145.861008
133.215561
145.922287
137.323990
146.257858
153.623764
142.653107
149.275375
135.716339
152.181381
167.314972
149.419403
128.453369
154.344589
131.948898
151.369186
140.299881
131.350708
139.680527
-17.198652
-17.869795
116.849899
-16.122181
129.056580
162.060013
157.772614
4.788843
75.612839
-5.504524
-22.681122
147.230408
156.618561
141.358871
133.361053
133.838257
19.162958
169.281281
128.189331
157.647964
168.242599
147.332413
152.195480
165.165848
155.439041
145.454224
134.709579
147.236526
137.203888
161.595856
165.771057
158.166794
127.990570
168.465897
144.706741
132.108307
149.696915
160.387680
150.294891
167.504089
145.960281
155.302994
135.400909
145.929199
150.052719
143.183533
155.303864
101.600273
142.773010
137.094513
162.130234
158.927567
149.696640
75.837700
42.745529
148.777542
132.790298
-45.479145
-8.588558
-44.485321
9.907563
-21.133972
5.974319
4.838736
4.360534
13.896360
119.970352
110.243103
142.872971
145.773926
152.148209
150.256470
135.444626
153.671463
156.795715
164.228088
119.203163
149.807465
169.448944
143.777664
155.103485
138.860840
179.656784
151.367569
140.792404
143.429398
149.909317
149.919022
164.263748
135.996140
134.955719
142.186539
145.644150
41.378269
-8.669953
-20.561237
169.339676
125.028915
152.789429
135.973999
131.442505
131.654205
158.170624
147.872131
143.875549
105.841560
146.188339
160.942245
118.981628
132.681885
147.972321
145.684998
132.862854
134.640549
139.531982
172.026138
149.660416
144.961014
145.798309
149.723343
168.861298
-14.999950
-9.230694
-28.129364
-7.134489
-52.321800
-26.412821
-32.707027
-33.634296
-5.232143
-41.486389
27.053373
-25.346716
136.012131
102.745735
139.841858
144.079086
131.004623
164.584625
123.471672
115.739159
167.276459
158.801773
156.717407
154.898193
135.665939
107.988632
124.889015
131.216095
150.823608
137.957367
159.372360
138.954742
132.861923
145.812103
153.245911
154.213089
154.293289
127.288750
112.465721
135.363495
135.273926
147.224670
143.783951
140.597595
139.262894
132.788559
140.069305
119.170883
134.032257
148.052490
142.454575
140.418121
162.769089
155.529755
-46.845440
-1.477637
-80.468903
-34.313622
144.306213
80.225677
-167.261322
29.838543
47.889507
-12.781355
23.165665
17.919100
2.276752
7.709201
-6.886010
143.341232
162.342667
-10.462152
146.776520
131.890579
144.739426
141.918854
122.373459
152.851990
150.890625
149.747086
-15.040062
24.888521
33.606129
42.339302
18.486410
-27.483519
-21.590794
24.944090
15.903149
-34.836304
134.744415
158.827255
134.414047
151.861740
150.718811
169.792694
169.027420
124.819244
167.332092
128.798889
136.406204
117.424438
140.226120
136.372559
129.655121
112.543022
140.895676
150.056870
139.386749
149.428024
125.812775
96.330139
122.706665
127.833755
157.532440
23.371887
156.430725
149.372589
127.236366
151.804153
137.314697
136.176971
145.390961
148.048141
135.363251
136.521454
108.777763
118.373100
141.801117
140.145782
157.130859
137.536667
136.963974
-178.443405
-179.865829
153.455338
160.177032
124.863785
135.934311
154.174576
149.262436
141.330765
135.778900
129.421906
173.553802
141.215424
129.059830
154.447418
146.283035
141.162643
157.671387
150.146408
127.813789
150.707794
145.819107
154.787827
124.565292
160.656342
133.162598
126.500328
150.577438
158.826187
115.988258
150.945557
148.764877
166.850891
148.907608
138.720062
141.449860
126.862968
173.482346
144.438354
164.470718
115.084259
148.416946
159.179901
128.682785
127.733849
140.510101
129.669342
129.730850
146.010056
138.103516
160.865372
115.590439
154.941940
-42.402405
25.679104
-32.930897
4.644773
-9.777284
-0.627138
4.362959
4.205517
-19.509918
5.579210
-47.377361
-27.109297
-27.933252
-34.256561
-3.230164
7.834386
9.357904
20.583345
22.461687
158.916794
150.106644
167.263657
153.554932
130.559586
7.033134
151.638779
-176.269638
134.618301
158.739502
11.399450
22.869724
4.940742
-14.082807
-2.446566
-16.970545
5.519598
-27.877861
-36.707008
21.446165
11.962336
-57.244427
10.391464
-18.769426
-37.915501
158.160675
-43.637043
-35.667866
3.015127
142.521667
141.230804
147.469971
151.556076
166.517059
143.274628
164.746155
174.828110
162.411728
124.653961
138.692551
128.813828
153.577957
134.648422
130.379776
135.315262
134.037415
118.152237
155.145081
119.507240
142.875931
139.979172
170.231888
140.038437
141.273499
111.149307
150.713379
167.576050
165.399734
129.138351
159.831131
133.669006
30.808031
40.642948
178.567001
-168.276062
150.186615
-168.978973
146.932434
138.392990
169.639816
130.087616
140.219666
-40.701538
-2.919334
-45.056690
18.562180
-3.249802
138.695343
142.767075
153.564453
-6.330198
6.070312
5.006603
-1.479094
159.712601
119.621796
139.845139
17.138340
19.527029
0.094873
154.292542
135.462021
146.337280
158.576721
144.129852
144.654465
147.515137
145.118927
152.406769
146.698364
155.474121
137.044403
143.521423
-13.266619
140.824371
147.430237
133.663071
150.488693
148.186493
155.390228
97.933334
124.860847
148.313065
132.123367
14.905660
156.211273
144.228455
139.302216
124.459785
138.925583
-37.251640
49.094780
150.549225
147.257812
121.533730
-24.692583
-8.238927
-7.782530
5.558835
146.409500
148.112610
139.918289
160.560684
123.217285
113.473366
119.365578
166.857666
146.536377
153.427780
165.178574
155.940033
133.372116
143.638855
127.827927
126.090584
119.088142
159.837372
146.436783
130.624527
159.413040
150.047882
126.435028
162.314362
159.721405
160.403015
165.886734
169.008408
117.943893
133.888107
157.500595
125.937263
133.199921
137.162506
123.673271
130.273300
126.935371
160.526642
166.587921
-23.343979
-6.063623
163.793701
160.925293
154.613586
140.099045
146.668930
157.500031
149.633560
150.135574
157.763885
160.080597
138.995026
160.836548
158.695419
129.674515
157.460938
160.436279
153.453812
145.152863
143.430008
149.892288
144.795975
108.219795
146.245743
173.583832
159.562225
133.791153
172.976120
137.914948
140.110794
143.094315
109.632195
163.362488
141.165161
142.381760
156.722733
168.217667
114.048958
167.395554
155.555038
148.718887
148.074722
170.874664
147.362106
137.960602
112.206039
159.720428
126.254089
137.469666
-46.335674
10.288702
9.926224
-0.743358
123.863670
122.872841
154.807129
138.508820
140.065323
-63.527168
-30.308197
-27.771574
166.356781
135.031021
131.707016
160.666595
156.156723
149.799896
141.907822
171.051422
146.747971
145.762405
146.056152
163.876862
127.130096
179.897202
148.593002
135.825699
166.312836
124.834213
128.386536
146.838959
149.974579
133.562607
131.067261
160.926025
110.305855
157.960403
164.224625
170.524811
135.383835
-171.962402
7.630491
14.186447
10.150846
18.275166
-41.067280
-41.233337
-18.945938
14.869384
150.337158
133.806396
129.847260
131.060135
135.851471
146.438843
147.494736
145.525238
134.125320
140.528885
171.144211
145.010620
150.607193
132.277069
142.875107
146.573624
154.224350
11.989426
-16.960831
-4.173402
137.893066
158.859909
134.168350
150.464188
150.134277
159.018387
130.200409
136.627029
151.112305
130.113708
149.151550
140.951492
138.866699
139.014374
145.408859
170.349594
169.994965
105.545555
127.255295
119.379189
141.786301
143.403549
130.335999
168.851135
165.021332
151.725189
135.399490
156.090530
160.700729
1.664246
-42.150146
-46.085354
152.133499
151.474426
137.281219
152.608719
126.380196
144.438416
149.880295
102.191887
135.674072
153.346375
171.706390
138.816452
133.796402
174.226471
135.993851
143.395920
168.746353
140.202011
145.979004
138.635681
161.453812
3.190832
21.920612
3.938604
159.095322
142.067429
151.965820
152.515533
146.878357
147.940506
105.555420
161.852173
142.993347
154.698669
-0.303258
-23.249762
-44.892891
-31.706514
-35.369118
6.269666
14.493193
-26.824415
-14.188621
-36.438511
-5.703032
133.529816
162.535751
135.202637
143.343063
153.531921
136.557343
159.960159
143.562119
127.890549
178.628403
8.777268
129.385803
143.987366
119.769699
147.331741
131.179596
152.315216
169.259079
161.411911
138.974136
123.070618
162.159958
150.135101
146.262756
155.045609
150.409378
105.862198
166.247253
129.792404
144.186005
19.543615
-50.163010
131.209122
137.841263
131.629013
160.636475
164.707733
159.032471
137.403534
136.388229
132.053070
162.225662
147.965622
146.272736
156.286636
132.089371
154.607925
131.739700
143.419281
146.578659
163.843689
130.227173
135.639526
138.935577
119.308395
150.386002
167.384445
132.441895
172.688812
151.865616
152.559128
179.032867
153.892532
136.784256
126.814339
138.500336
147.009903
120.511742
146.994049
149.163483
-19.019766
-39.626217
154.748611
139.915512
124.818764
141.675522
142.825668
146.108200
144.727142
164.627365
144.193756
135.944351
119.011505
155.225403
139.342026
176.903763
152.760544
117.378120
141.931870
152.887436
165.487030
168.653305
109.236366
145.363968
152.676239
14.431973
-27.364510
5.145898
15.060566
14.382066
-2.062319
0.768213
60.823433
-12.510251
0.444554
28.912634
-17.451626
8.515759
15.763347
13.109973
-10.276687
-11.638397
0.059347
2.579368
151.074860
154.924805
144.508041
153.549057
131.166977
139.284012
161.889679
163.244461
138.383255
153.165955
147.237717
125.849686
127.233208
142.873184
143.431595
147.491669
131.925446
120.953407
166.003357
146.417343
149.748154
155.231689
134.468124
127.848091
139.993271
136.310684
152.537628
-44.772243
14.958170
144.535950
166.668732
168.704666
136.723526
148.794968
154.048828
147.146439
148.818756
169.181061
160.503769
128.830887
132.780869
160.511459
152.162048
138.916000
132.492447
165.369034
136.769073
130.793304
161.009659
146.431763
143.890472
151.934204
160.523392
143.994629
30.257378
27.918486
21.311258
27.408543
-161.146072
-153.994659
-178.375259
174.199066
-165.141144
-178.712585
65.523552
127.700813
162.909454
161.850204
155.136414
115.377678
157.319717
147.275620
114.695839
112.415764
157.939316
128.592010
11.804534
166.969788
-41.480400
12.646869
153.510086
159.043762
102.211159
151.998230
141.852966
139.390717
156.614227
174.767624
164.109909
164.380890
119.017792
133.335373
-176.880325
154.623672
145.093399
159.029297
41.539688
-42.793468
9.000362
4.725344
-17.825424
145.549149
-36.755867
105.772438
159.172226
155.733612
146.677505
145.240341
147.728455
138.538620
167.205246
147.217148
141.127655
132.456406
147.435165
138.718140
145.931396
120.774651
156.184753
143.129715
126.688202
162.063004
132.090744
152.806702
164.636383
137.198349
169.678131
145.276749
150.747803
116.833710
158.281265
143.015121
149.842438
164.706421
144.009674
-34.431911
30.233801
-146.307281
158.236740
142.735764
133.318542
111.382652
168.067673
125.906456
139.208084
119.925781
129.446136
148.805023
136.931778
144.783112
153.608795
-167.549606
107.324303
17.717339
9.380413
142.300659
147.030884
156.708572
117.452080
139.584488
145.822830
133.782852
140.674210
132.265900
149.735062
164.560684
163.803070
128.238922
117.129845
144.974335
102.407623
170.969238
156.419495
155.022415
144.131577
148.473068
141.678314
-131.347458
147.334427
143.613541
136.836685
138.186157
172.247055
143.838852
123.269989
176.288742
134.764038
135.561752
151.571854
144.124939
137.445618
112.852463
146.695267
163.310150
137.611176
141.325684
169.687225
177.787689
128.657333
146.639206
124.462593
136.942810
134.116882
138.180817
149.800308
145.986740
148.139297
149.282867
146.656006
149.154434
147.491089
166.189499
139.361877
144.943130
156.946838
149.193558
130.589844
153.867752
156.460464
121.384720
78.180496
7.082468
-21.368374
-22.243305
131.093842
150.361511
144.911789
143.677155
0.525632
-41.552517
13.074544
-4.150062
2.476701
49.902092
-35.672691
-3.133753
-24.075264
124.103806
12.075448
154.353592
159.279343
162.572159
144.869507
166.651062
123.886948
141.505203
136.625488
131.522461
142.325684
154.968445
139.968430
149.741180
160.724045
128.008667
140.521149
121.198410
-72.261635
-5.780419
31.289614
158.790070
154.973740
155.755371
140.123093
-172.582504
129.247055
149.626907
141.204117
173.247833
154.403244
-144.212555
-125.946793
-164.731079
-171.905396
175.236832
142.812805
107.953796
139.040161
130.631393
139.270889
168.267731
127.304909
146.772522
122.871132
-47.296349
2.266931
27.985813
-35.617092
-29.725412
14.390944
4.817230
-20.085785
-0.135621
14.770006
145.107361
139.665359
163.473297
167.298569
154.531906
127.596313
127.452499
128.488113
163.128357
126.529327
101.805618
156.114426
150.824982
153.926270
130.931747
157.532516
135.279160
158.291153
163.494095
142.074142
143.293732
144.437210
124.806580
139.623093
139.811279
115.646027
122.544762
129.636383
129.286392
147.588684
126.490509
131.635941
146.380829
154.389023
114.869690
172.672318
148.203430
142.789612
129.638519
150.773392
144.449371
149.871857
126.156944
127.033478
135.738113
129.635849
144.271469
150.614914
104.856880
132.024475
127.225121
141.012833
137.804993
124.638374
147.501297
137.904526
120.383850
145.447906
145.074738
145.630966
124.930016
129.704254
152.861008
165.513229
147.736130
111.400414
155.754227
-43.069992
11.717897
8.200708
146.090714
158.972610
132.497650
117.090416
143.232254
116.066490
130.068314
142.684830
151.110352
147.765991
147.323288
163.989685
163.429611
124.480850
142.748215
132.285431
117.040337
157.721619
155.611511
124.144913
132.902771
137.855255
107.776917
144.952530
156.037689
124.124802
147.987167
149.808212
152.546417
170.286240
148.262253
138.960266
141.716507
142.797302
9.098979
133.870422
154.134705
124.346199
160.911346
145.014801
159.024338
146.752228
135.955994
136.449753
137.129593
171.810226
169.741028
124.259552
140.346878
139.427460
148.699432
135.217499
136.794586
138.337143
156.954147
130.410370
161.537308
137.918930
145.865952
143.372971
174.327393
136.351822
164.502640
154.160873
149.700897
154.377228
174.299881
134.843277
140.722839
155.653412
163.974991
136.131653
149.782669
150.422333
133.248367
150.234680
138.131195
143.510788
150.629715
159.047562
153.617447
146.397507
141.191772
153.014252
136.784378
117.785019
10.849957
-20.188345
-3.296753
58.345837
-29.005520
140.176361
169.598663
161.581009
169.554214
140.181686
126.980751
151.799149
143.856903
140.425415
148.486023
142.823914
150.111038
137.995224
148.737381
175.722809
143.887192
122.799416
162.425201
-173.938339
143.766861
164.355026
166.393219
157.658066
127.760254
148.452347
163.818237
134.542831
132.023972
148.592865
137.558746
157.611710
157.928925
162.564438
114.648804
156.377945
137.605499
107.730247
160.717514
171.647751
-12.044032
-21.989473
138.379501
142.654953
151.099854
144.721695
159.267731
153.427460
147.495148
150.870132
156.309479
141.477829
143.413635
161.977020
132.462051
156.036026
147.548035
140.800201
144.176498
122.853897
141.731171
125.743149
156.392639
151.302536
156.753067
141.475662
150.667389
116.472984
158.959488
127.804932
145.213120
149.033722
117.710464
138.388107
141.212906
164.819321
126.942047
144.966995
157.787491
148.644897
170.778320
158.690506
171.205627
20.711990
-33.091713
-43.352661
156.716293
131.422867
147.487518
145.540024
147.836594
136.002838
134.739182
160.533951
123.257698
127.276619
148.887527
152.729614
146.062851
175.664551
157.882019
-171.670822
156.820633
135.106003
155.534225
154.578491
153.696075
155.700043
162.937073
159.020462
155.412582
101.463974
129.336899
141.931976
145.089066
134.306549
-153.958801
120.041061
150.217575
123.202538
127.514107
134.346802
176.331467
139.782623
141.115860
140.371033
167.153458
157.253220
150.170761
158.179947
31.391994
10.937274
-24.289770
76.486717
123.974319
137.105545
151.592865
152.505341
130.729309
155.777786
155.101273
152.233109
134.686752
119.890511
147.065125
143.141083
135.408615
150.295380
143.429443
145.509140
157.932083
158.500290
170.978043
142.709534
126.774208
144.795837
140.621750
118.385124
154.110138
142.304474
124.552483
145.717270
135.057571
127.274559
159.040024
134.683807
-178.551102
151.425735
152.398880
142.912720
143.297409
156.994141
155.136978
143.234741
153.952682
133.835663
145.109238
22.265821
18.566492
20.832224
48.000046
3.845932
137.320816
160.766846
158.931656
152.770996
140.218506
144.285049
155.310059
142.496460
109.963219
175.877777
153.547302
148.033188
153.026611
130.777115
157.751953
154.007492
114.220367
115.110756
140.410416
159.872238
149.500702
158.178070
-152.609879
-135.253357
100.069366
152.038773
168.398605
150.245422
158.369095
148.323120
149.639130
150.294540
77.778252
50.630745
4.995438
173.100677
146.081894
160.792175
172.757019
113.861130
149.872452
158.678589
138.763016
145.446182
148.666519
130.015488
157.877350
149.790878
143.739594
123.595627
134.170593
139.176437
141.372345
152.542297
144.719528
155.097122
148.509857
146.377701
136.353485
158.308182
45.586685
14.773101
8.160075
-41.573795
-4.224336
-8.838245
-18.787151
36.390148
4.572946
47.331417
-24.695969
-26.555656
-2.526542
-4.522163
7.008099
-34.881531
160.985138
109.121567
115.287819
149.284210
146.795074
169.609573
147.761169
168.860611
151.277420
153.333679
61.779057
-1.956748
10.678552
-16.592859
-40.804897
-38.038887
45.664467
-57.463860
-37.836960
167.244110
147.015732
133.281769
9.983276
23.862900
-2.762792
8.664151
23.918503
-39.972176
-45.262596
43.362614
134.169235
152.416611
162.596222
133.190704
147.045059
112.066116
154.139633
135.080154
155.133469
150.115234
153.548035
111.777748
-116.878410
153.027710
160.744339
132.411194
157.795639
111.509041
44.957050
-2.046793
-38.636055
-18.006039
13.337893
10.374125
-16.997774
-8.429210
5.092930
-39.904690
156.934235
131.279419
159.493561
141.846207
150.250137
122.223755
118.920853
9.398666
25.787365
-42.570137
-4.433896
8.231464
128.410416
125.576790
139.591217
149.351425
141.263031
173.246567
138.025986
129.878479
141.258606
151.388229
165.030121
138.381714
132.523773
159.253845
139.784851
139.820847
122.270927
129.697525
154.327316
160.623306
152.862656
146.239273
149.593216
110.661575
140.615601
138.527969
132.659943
125.386093
134.737091
159.661865
16.020443
39.235394
-11.122788
12.364975
34.650787
28.774145
-6.643400
133.011932
139.018066
145.828262
153.576477
-28.910894
-7.652707
-3.152253
20.593796
-15.703803
-32.884655
-3.061262
34.474823
1.681210
-34.416771
18.747538
-35.000584
-26.371433
129.004883
126.309288
147.476654
-167.307327
135.403137
145.919250
121.988182
113.284721
143.794189
128.533478
156.245453
-11.030087
30.811712
-19.886641
154.111694
139.328400
114.267914
153.772293
122.141930
149.437668
174.752060
153.311615
166.872589
4.089452
30.421320
-40.402599
-0.459701
-55.875744
18.864304
5.273697
174.138565
132.895050
155.973038
174.249252
-175.490707
133.744324
133.902679
154.135941
155.961578
16.102837
-12.835257
-46.354214
148.424835
141.024185
143.237686
128.205383
151.501923
168.209564
149.755783
124.803246
111.778366
162.388107
131.056503
155.517395
174.743637
141.245178
152.612961
139.658752
147.957047
161.155869
156.595871
165.352936
145.612534
159.012802
148.692520
115.323708
126.256493
163.219925
117.614960
177.733582
138.658936
117.274925
158.064682
151.823547
157.289169
145.391937
47.939007
11.269668
160.486038
121.232025
133.769928
155.509094
135.522934
169.684158
158.827057
134.720886
167.505112
154.875275
137.126129
-8.790552
-84.568848
158.006302
112.171875
134.838043
135.882782
164.522552
148.427338
144.324738
99.960548
113.677345
153.611267
171.227493
150.085632
134.465912
129.779434
131.850266
146.350967
134.571091
134.722931
159.402420
-5.339572
131.354858
146.447052
148.222061
145.031570
149.395035
149.315781
144.575027
154.896194
157.677170
121.472542
-171.537323
153.078110
97.159859
130.970016
149.765518
156.482040
159.144394
149.454254
151.114395
147.025665
142.545593
159.510071
160.365631
132.070786
149.372452
6.323814
3.688545
-23.856314
-6.522635
-40.236443
5.490979
-23.739647
20.997965
8.516660
23.329538
17.704014
12.514791
7.860274
1.272570
-55.595490
-43.146042
153.204437
118.718147
132.171310
164.141556
141.268280
155.915314
133.286880
158.704102
23.099276
-38.369076
5.380482
13.024193
18.325739
7.212187
-0.227282
7.221049
41.213219
159.534470
167.447495
154.055588
154.920013
150.038315
27.264648
19.568235
-28.031935
141.115402
138.740768
169.710602
119.855576
133.595673
162.177017
155.718094
117.205261
143.219086
146.454117
23.589584
30.779194
-44.032730
105.332191
168.456055
168.868622
113.942429
124.372604
155.542847
138.780258
127.527367
127.393677
127.508698
151.279663
140.474930
132.829758
170.681412
152.770538
158.436157
152.993118
162.375366
124.313080
119.295952
153.421432
125.522003
127.520256
144.715958
129.571335
137.270859
162.662445
150.400253
133.840118
128.347778
118.755630
39.573124
139.383575
153.472992
164.000488
157.707443
-167.245804
179.884644
138.078125
144.821716
151.195099
151.394547
141.171341
28.258137
-26.717936
-21.214300
18.124001
5.450824
-27.582500
-24.377687
-45.075089
17.320513
23.483395
48.731907
172.121658
115.056892
-177.068405
146.649643
139.980301
158.142487
134.720444
150.959320
144.399857
143.842987
-1.049411
-33.718147
112.571877
155.841995
131.227676
147.522156
93.171463
172.924866
143.867142
142.578735
136.568527
141.059006
148.829346
124.831207
147.180573
131.752808
174.035553
133.678345
153.834244
146.298981
139.798859
139.765930
167.759033
141.330627
7.576756
0.126669
-19.414042
-7.450481
-7.659730
-42.602917
152.937607
141.475220
145.055145
179.220154
134.219467
110.831886
-34.806053
-156.824615
152.848282
144.376801
146.341919
150.096390
144.845154
157.162460
132.336868
144.433792
122.707207
151.211411
141.070511
147.402115
161.558380
-175.650787
156.383347
120.065979
140.116562
146.080933
127.257416
155.545959
148.967804
153.413803
105.986641
154.334091
145.700272
167.167297
146.605164
116.026810
143.289062
135.413681
138.102341
156.412186
152.272293
142.871902
151.731949
153.929474
147.074478
128.003906
160.483307
151.242615
10.878368
20.761711
-0.298707
-18.967815
159.547623
-11.763029
-7.428220
-48.809597
142.731461
160.957077
170.307785
135.396744
147.268234
114.311859
153.984116
139.286316
152.605759
150.865738
147.668518
156.240204
123.278831
146.676712
156.386108
-46.976841
143.683975
150.874237
143.518219
149.661392
122.048317
139.227402
128.813477
146.311630
159.142471
160.858063
147.632599
136.546677
149.095627
163.467621
177.168335
168.703461
121.587372
153.757004
146.124863
127.129433
124.133888
154.644104
165.150604
133.517746
9.179543
-11.983391
178.355255
130.081680
143.992569
140.213593
142.148163
-32.447273
6.029094
-2.899080
-32.463726
1.952542
9.362229
5.238281
-33.406982
-28.035509
149.941925
142.640457
152.242554
140.529495
-2.313676
-30.207439
21.539848
137.607300
140.917389
135.815170
167.736298
164.070541
153.500427
154.144882
118.097557
149.000900
121.594055
172.246307
146.874664
7.123647
7.534499
32.668865
-5.547859
-17.960833
-40.190041
-44.694401
-49.932896
143.982086
137.751709
135.341064
114.839050
136.331085
138.374893
157.244812
148.800415
161.348053
136.409500
126.167740
-27.806822
2.161660
-19.813614
131.709732
130.731247
146.591339
118.686699
149.359833
170.788589
171.926437
140.517319
159.190369
143.550797
161.982834
125.514420
147.429031
132.624130
144.908829
165.704895
140.858505
138.421432
123.462250
148.663406
-16.538059
156.079590
27.249950
13.582584
4.269070
-0.892848
-22.192503
7.505899
-41.784210
112.095131
141.016724
140.080246
132.765625
149.685608
148.085251
160.104431
140.047562
147.078613
147.761078
159.442810
161.075043
156.740967
145.267242
173.821609
136.581940
142.058685
148.983353
130.401505
134.609833
169.866806
132.928787
-146.525848
45.207397
158.270401
-154.212143
-154.553757
-152.560043
177.876602
16.838121
79.286064
-162.089249
166.916901
-110.708221
-157.108673
149.070526
175.279999
137.365326
172.501907
162.728821
125.541191
161.540009
152.355179
156.372925
138.403610
132.698624
156.010666
133.709137
148.388687
133.990326
137.008728
133.638550
140.583939
140.906479
118.133186
137.981323
-2.023424
14.544521
-2.743524
-2.092561
-35.438618
4.058109
-27.160812
10.892220
14.823108
162.333405
-164.326889
-7.842599
5.231881
16.456665
133.292496
163.256912
146.525253
157.081680
156.204224
152.163971
137.028046
142.006638
140.778320
-123.505508
140.318054
-18.169481
-8.745386
-2.383923
-55.809479
161.572510
146.645950
150.917770
150.650131
139.840378
138.509216
127.120239
160.964462
122.485229
146.635025
163.424927
173.364532
125.246208
154.357361
130.930298
146.241928
163.100861
123.132690
-16.295444
31.981491
-23.289682
147.248932
140.223618
142.183884
148.636551
122.156776
143.985947
144.585999
148.950455
118.537560
161.533844
147.051697
150.709122
139.830856
157.707443
148.516556
140.368301
158.950455
148.391800
154.599243
151.314011
154.225479
141.296066
149.654984
-26.122475
-29.015638
-45.845741
-6.709843
124.373993
152.468933
147.587509
108.748192
145.781235
143.965302
145.086349
137.419189
156.421112
176.611694
144.168427
115.491783
129.131973
118.767349
150.352203
146.046539
146.802475
162.796997
171.228409
130.083344
161.751526
145.852859
148.659393
157.877380
120.646217
139.423721
126.609993
102.600830
155.060379
122.285812
151.649185
157.710480
131.673904
28.094618
142.544571
134.875778
158.243042
151.563904
155.091705
146.118912
15.025764
19.280144
4.719868
-4.863611
134.260605
138.396317
138.561539
154.475708
22.026274
10.809680
15.927048
-21.809397
-20.537798
-174.247681
140.389496
130.418747
164.815536
152.388535
140.947113
-71.075249
-147.693893
122.523041
131.954254
144.988037
141.345123
150.702972
144.138641
165.818481
136.083542
159.259232
158.006302
159.243103
160.162354
122.491570
151.741928
176.166199
156.265686
111.373917
152.715698
167.737137
136.388870
-18.959240
-3.723416
-5.961706
0.610698
-14.411515
152.200287
149.413071
152.985855
152.516159
134.732407
133.795715
149.125946
133.755402
151.439636
104.107117
158.163849
159.506348
172.086655
118.064743
171.696335
144.158585
146.613464
117.422813
141.219864
179.136780
151.070816
145.995285
163.079712
167.584167
144.666092
156.273804
119.537361
163.239166
142.377502
18.286402
129.725540
25.620209
-154.584518
-151.854172
141.779663
-170.752945
-139.424591
-172.767151
-162.274002
37.843578
-39.871864
-161.552933
168.756485
146.784698
142.218048
132.125931
163.271484
132.363800
153.089035
163.954376
148.841751
162.075043
163.749710
157.348907
147.576416
169.141846
153.064087
172.335983
141.029510
141.419739
143.469803
141.624176
-8.778231
151.403503
144.036072
155.654068
164.544617
148.482376
121.896904
151.754639
19.019388
141.467880
-175.693100
38.528484
22.367386
-156.080750
9.892050
23.672983
35.058800
29.240786
137.470352
160.261536
174.951920
161.462723
143.820663
-3.955571
-43.822380
156.382721
151.860886
139.804901
141.050720
158.979309
168.798111
-20.805492
143.405899
143.511536
161.752182
139.191544
155.946075
128.975082
133.332611
127.758270
146.317184
-7.920081
11.319816
-2.084783
-46.502705
0.429783
29.720722
139.607452
143.608444
159.805084
146.169586
125.111549
160.270782
-145.622467
130.717529
148.138626
131.379639
161.027466
134.894409
164.119156
126.430824
65.281357
-27.585701
-33.960655
-31.365406
-0.332791
141.881638
150.515259
133.780426
164.821503
145.882523
151.222626
156.201599
-18.660339
-46.489956
-47.971661
-43.290787
-13.781957
-36.488365
-34.602592
-16.652752
5.617194
156.066666
170.489517
118.911102
158.767731
118.678604
147.062592
149.227676
141.331314
147.710052
126.958618
139.539993
160.026581
-121.536804
26.666443
129.935577
164.016251
168.455734
143.921478
170.841873
122.524109
141.581604
144.047562
163.213852
137.526001
153.602509
145.317719
141.726639
146.427963
157.628784
132.943924
117.962822
154.189407
150.706268
142.537674
155.883545
-50.920486
-23.145775
-18.412683
-26.115168
-15.041510
-19.856499
24.288532
-24.422884
13.209874
8.277327
-23.732901
-48.693005
-39.538506
-14.578614
-3.815056
-41.360317
45.222557
29.054260
-20.939455
-0.094873
19.868099
20.546597
17.692780
31.478144
-43.774513
-17.412752
0.697455
146.654297
148.126663
147.411621
129.639053
161.521179
148.728531
142.141556
154.413361
146.021042
152.962982
123.371841
160.069061
155.401733
153.408554
-171.896240
131.996826
139.341370
154.046692
161.966843
120.036049
155.796738
170.996246
-40.209930
-32.351292
124.587395
158.957504
165.424301
143.470459
178.010315
153.585159
137.989456
152.712341
149.163208
167.836044
117.281868
30.053391
-21.154535
-26.894161
-47.144482
-7.384453
-35.436745
143.051956
155.465073
145.819748
145.393509
129.372894
139.003448
137.458267
145.339706
141.852737
141.835831
144.385971
132.482010
146.992355
173.241867
133.855255
154.527863
150.659088
155.832367
133.743286
148.457504
140.675537
-12.677421
3.464528
-44.010410
-36.498779
11.698023
7.926274
-50.036938
-40.439552
14.627501
145.336441
138.852631
179.864380
150.306839
131.070572
-44.382366
-39.680328
1.889791
155.958145
169.734528
165.402023
163.687515
143.935577
162.958710
120.533104
151.964813
112.858505
174.218857
147.911453
136.982956
167.440292
162.373093
138.455856
143.276627
154.104095
156.111450
159.282852
160.102219
146.601669
146.434555
154.393951
-155.634735
22.593157
37.017082
-126.580772
-125.305527
-167.689545
154.426376
77.905113
-169.308640
-156.675476
137.318054
-164.169312
12.576218
143.557220
156.950958
149.387985
137.347321
130.257614
160.169495
132.941696
173.864151
-24.061129
-31.664051
-40.159168
110.533958
149.836151
166.012619
137.780106
148.702179
156.903625
150.316742
154.898956
149.032700
139.041763
148.947479
151.330246
155.619003
150.110031
152.860626
130.856369
165.076675
151.712692
127.532600
119.865990
148.300980
149.080734
154.305191
122.470612
151.943192
151.320404
125.758804
160.684647
149.139893
7.129125
1.207880
-26.323633
-59.767651
-25.567568
-21.392534
140.322723
125.885765
160.526749
159.811996
130.959869
172.062790
19.436991
-22.919565
19.105436
-17.421618
-22.186697
2.902859
-18.635826
0.853634
-14.606755
4.495882
14.173106
9.262849
-15.809869
-37.781925
-43.371891
139.267410
178.573975
134.722000
152.390442
126.048882
143.610672
134.003815
-35.884010
8.447966
-52.268982
12.347196
-10.868176
-47.401020
-44.455730
12.544621
159.984360
173.716705
155.657013
164.176025
159.043686
157.798721
155.005539
152.967682
137.521530
155.327393
98.496872
8.414495
-9.871633
10.219003
21.239002
6.326449
141.118652
158.174805
131.799332
24.121553
112.041313
129.050903
108.810753
126.459267
155.898804
142.578445
167.058884
112.316063
167.860992
135.662247
160.606995
172.984390
170.531769
152.524796
161.483810
132.058456
153.076447
170.709915
136.349945
104.428429
152.674744
135.976074
155.200073
146.102798
120.866035
157.772690
153.106445
150.940552
144.010132
158.382629
156.722809
30.818352
69.009750
16.814384
151.212112
-132.072113
150.877243
154.823486
143.796585
126.577888
121.865868
116.882385
132.711319
167.420349
132.640793
165.096771
116.550667
152.623367
167.484665
147.197769
146.939453
138.290512
151.338455
155.661545
26.217649
-22.710127
-35.525879
160.030655
127.472153
143.042786
178.182632
148.732681
150.877899
12.063967
23.181458
158.485321
145.112823
144.120789
129.828400
123.311630
144.179382
144.613785
131.317093
165.187653
110.711525
124.244820
151.345505
161.947754
150.690384
147.901871
171.147446
115.535591
133.475174
115.948059
160.576920
133.959930
150.144318
162.890305
130.289124
169.997849
148.306046
136.419601
105.589752
123.118576
157.244141
154.514893
141.992111
127.862160
121.931763
142.408539
144.859833
146.275070
153.637772
136.627029
141.944366
146.946640
145.316833
169.576157
130.439545
141.073669
146.654831
-4.063655
-15.247913
-5.343094
-36.364937
115.203644
145.233749
7.389075
5.906774
159.944550
158.903458
-31.058863
152.506271
149.667023
126.949959
135.301620
141.573212
129.191788
137.926239
135.933960
-7.390562
140.364502
154.665466
21.651270
10.529754
-35.422905
8.352681
9.235099
142.174149
139.043701
120.989639
141.461502
144.486435
148.709885
160.159943
125.237823
147.557449
144.684265
137.649338
169.358017
140.438385
169.274323
139.796677
146.090805
157.339355
132.688187
144.275391
157.034637
145.870621
137.055191
145.844437
145.242859
-39.426006
-36.893066
-45.747082
-3.737012
-7.783992
20.981766
-45.083496
158.435287
172.433273
150.768677
47.851906
-12.537057
10.647046
133.079041
148.013519
158.456985
157.933884
138.349197
140.931824
135.785965
140.112442
153.988785
155.969055
149.014755
156.684509
150.192612
135.565750
131.966446
39.669975
17.182037
0.395153
-23.671053
-28.283604
-24.379211
4.997633
-46.895111
15.612673
32.337543
-15.474590
5.118947
150.336639
-7.338823
0.766938
-40.790352
-48.639797
2.974864
-40.022911
-30.825731
78.832947
21.689455
-27.777004
17.305788
13.064757
-46.043224
-36.012981
-0.830159
1.512843
139.428772
160.025909
130.675705
164.922623
157.643356
134.412125
148.915359
145.005249
143.937408
145.102371
146.178665
172.143646
155.317963
149.663834
3.341054
4.359816
-21.084351
153.576904
117.735611
126.185303
129.253372
177.515152
137.626068
136.350235
137.189758
136.957382
130.832916
155.283279
158.978912
144.190308
159.503311
138.772095
131.369949
156.358475
174.440903
150.836716
147.156616
129.851959
141.950256
160.585098
154.927048
152.375458
137.798950
161.736572
155.348053
151.974365
137.643631
136.398026
143.068329
142.314270
165.363113
131.305984
158.607574
145.499512
126.647888
161.244263
149.139130
142.602020
148.692078
163.977005
127.419533
129.141052
144.156723
19.399931
20.738432
-39.143337
36.222183
-17.091030
-5.666107
-2.389336
153.989243
125.242004
143.969910
153.215805
154.402481
150.926224
156.749863
147.667847
122.160744
144.413574
144.934799
151.926361
144.512772
148.494934
120.727287
136.281723
140.134323
139.355408
148.135971
144.586578
1.114871
34.018459
6.909640
-13.118146
-49.838585
15.034007
8.983232
-8.012511
4.068279
5.624133
170.983719
142.232101
-23.787622
-1.815207
13.495759
-27.430931
-43.001579
-37.308170
-24.828341
167.179977
125.884094
147.396820
143.994263
136.771942
134.510071
149.438522
148.189133
155.369370
153.053360
0.145370
161.120407
164.254395
128.104691
135.993317
139.302353
148.462097
17.051907
-22.398005
19.859024
8.879847
138.195068
158.862244
161.039368
139.273102
122.470718
134.828384
125.922401
160.280701
119.359161
156.324997
137.452316
139.369995
143.127151
159.530945
163.656006
-50.578079
131.045776
160.607574
159.297455
126.869667
138.327194
161.276855
153.414551
162.759048
172.881653
146.208160
160.050400
-3.290155
-43.985100
157.323196
11.759443
9.264801
164.888168
163.643570
136.475616
145.242157
146.886871
149.160339
144.227066
146.030502
155.043243
160.408234
159.779999
133.056854
127.074814
127.574814
145.214722
151.290009
138.392578
148.773071
140.574554
123.944580
-17.177919
4.305024
-2.593142
4.288843
0.740721
36.578484
2.866076
-0.956748
-15.475345
163.224884
152.640533
141.378357
141.075943
-2.662343
-24.437607
-9.397704
-36.448959
-10.873680
55.357941
-21.530937
17.153471
1.989676
-31.766050
149.204895
160.458633
149.064362
153.802155
149.511169
154.239883
148.065781
154.210541
-6.818602
-26.143703
-23.375029
19.297647
-48.772011
135.700638
152.103928
153.129547
-11.162566
-2.189905
-9.224113
157.759415
160.724792
157.046555
138.014725
157.137512
5.989950
8.851261
62.611263
-17.552032
18.331301
-20.011948
-3.449065
136.834061
153.381393
154.738266
150.503159
154.462296
125.519981
125.881363
136.571396
128.680054
153.733902
158.330185
168.445084
160.009720
163.610977
133.286362
146.454834
148.280502
-153.323044
145.129288
51.909744
149.629623
144.630966
136.056351
147.570084
143.825241
136.799301
35.944225
32.111198
-178.400620
-134.727448
143.909134
-148.278702
-141.142792
-179.449631
-129.546906
-174.826263
96.251884
33.794483
8.501750
-20.551889
6.053366
-48.895901
50.385475
-19.415850
12.615322
-26.322861
-43.988232
0.236563
146.885406
150.645447
145.240326
150.757599
138.791260
152.576645
159.277588
147.400635
145.733383
124.748795
161.741974
125.181320
142.398956
139.822922
111.701706
153.773941
119.782288
159.450485
157.596313
155.850876
136.213181
145.909912
140.001770
156.432358
148.444229
144.227448
142.480957
152.411957
142.076782
124.741402
135.753616
121.629539
162.154861
136.904968
148.106750
9.682004
169.620041
48.222900
18.293030
38.779503
44.601406
27.486448
106.392967
121.409882
159.028870
-154.190994
26.256945
168.894470
153.300842
129.781586
145.365372
128.842041
141.488739
158.898239
145.744583
156.795105
145.729660
157.544861
124.872383
140.148758
130.878143
135.548676
9.703121
-2.496067
148.721146
152.753281
150.661865
152.213028
149.426575
149.491043
149.303940
25.874321
16.831684
170.130173
98.774689
170.555405
127.402351
126.590965
144.749908
111.464256
151.941345
98.581383
140.794891
157.626358
152.133820
172.576767
125.462410
150.475006
138.640793
142.580963
-41.112034
-33.766605
-4.483099
-7.980499
-26.989569
-0.921960
-45.792473
-4.110279
-13.368855
-20.082174
4.744788
-37.440338
26.087805
-21.600128
-36.682880
29.064899
-0.932722
7.857028
12.109112
-3.944814
-2.356092
138.971481
160.527924
130.641464
159.230972
110.041039
168.640640
142.030655
-174.501450
-152.196243
-159.858795
160.141235
125.768517
117.519341
155.766769
160.741409
153.090424
148.752304
166.643311
145.663315
111.254486
148.358475
171.381287
140.573410
136.558319
179.387695
121.900551
8.951572
-14.116311
8.948434
7.692788
-25.113314
130.706085
151.886795
134.393417
149.255249
120.325455
102.957245
127.973885
54.520321
-133.767548
175.934647
-146.657272
35.759254
22.106932
151.528427
155.946793
150.495087
133.022766
146.425842
151.917938
126.135635
143.082336
135.068817
164.745590
142.164795
123.756325
130.383179
23.324993
146.303482
148.896317
146.825638
131.026352
145.163788
141.550461
152.773804
-141.548752
175.681793
18.158495
50.500336
11.160873
144.443848
146.840744
175.337585
139.887680
156.050446
145.258804
159.544434
141.423981
150.800430
144.839645
144.193039
148.373901
143.407867
117.867928
145.160156
128.593323
152.074188
151.167847
153.086288
143.146408
148.001236
143.628906
146.940369
124.100227
133.380096
156.192886
140.762177
140.798676
145.228790
150.406998
121.214790
157.304306
147.790695
134.540100
139.220840
139.684555
153.167328
149.759644
150.686737
147.993759
155.653229
132.267883
129.589478
122.644402
153.212234
157.060135
29.981096
46.463943
117.886940
175.256729
148.818634
151.542114
138.531845
166.298996
143.750412
145.518051
148.867828
145.213989
133.854324
119.618477
-171.390869
150.682495
124.970459
140.915802
120.329605
141.470032
25.968803
-149.383362
147.027512
117.365494
136.526001
165.589554
117.191299
148.216248
145.129135
149.595306
154.914505
160.568146
115.640236
131.550003
140.886520
141.190598
146.578064
137.884674
124.091225
169.142914
135.046265
142.165771
139.244385
153.781891
-148.627579
-3.367785
-26.320768
-47.657154
138.511505
123.957245
142.187241
154.414429
145.769897
160.795868
154.841248
144.582794
4.247085
-31.215422
-4.504282
10.399149
-16.500935
142.144043
137.576050
8.663970
19.857092
-36.979584
-17.271187
-39.373440
6.793299
-97.210632
172.775299
150.718521
172.890762
145.825714
163.098618
148.422577
147.515045
143.348206
156.475723
168.127106
162.839630
164.394562
122.224838
144.217789
126.750282
133.878830
154.330444
5.533818
-4.011320
20.117065
0.154505
8.997568
-32.446472
8.944613
157.872375
137.104538
172.132431
124.721642
174.487152
135.363525
135.534134
144.881546
145.831238
132.396561
146.166321
-34.313869
-13.322903
-11.671312
-19.724560
151.474731
138.766663
119.794342
155.693420
160.048538
137.582687
155.505920
138.432739
130.895325
140.772675
153.218475
148.928940
132.711273
147.220535
140.497482
126.728767
150.818359
134.212219
142.618927
142.868729
141.613068
147.135880
132.559372
153.938538
149.677979
147.308914
157.420914
154.807205
129.313629
142.026001
132.710815
-174.269470
157.771820
134.467041
143.116333
136.434738
1.379417
-48.212807
-5.603116
-1.673861
-28.857582
24.273790
-18.948431
-3.604891
164.188675
-0.750171
-7.590988
-43.863636
137.527603
126.076706
-12.127739
-36.464909
142.906982
92.390076
137.782364
11.675937
22.431366
25.416979
43.060528
-34.681713
-15.068069
-50.869984
15.066493
3.880956
22.587780
-43.081764
-45.116192
-3.402315
25.734987
-6.266256
21.478823
143.691101
143.563034
162.776703
150.090424
151.705002
157.793427
174.571030
160.174500
138.726562
157.132584
151.075317
176.342041
143.988373
135.156876
-42.305695
-20.335880
8.600283
0.779340
13.238687
17.979185
149.020523
-171.472382
138.040253
137.065628
135.492615
146.653580
139.832352
122.679619
136.800568
139.147263
153.211258
177.500702
137.024384
25.153862
-169.597595
16.687931
179.652237
177.335068
-142.327240
177.929062
-141.257324
-143.146942
-160.430771
68.131058
32.148785
150.779694
172.560684
147.894211
143.743515
155.590439
154.324188
131.321243
145.349365
140.399353
174.873779
166.245926
145.229111
152.008011
139.460312
115.080292
153.536652
152.897980
151.380920
154.975647
150.515839
144.532227
142.706024
126.391945
132.283249
129.642395
131.993149
151.552277
152.012756
152.900940
137.179306
143.323639
137.630920
135.753448
168.064392
148.612366
148.781464
140.861832
148.010834
148.271317
123.189804
140.166275
145.432510
122.353241
132.881271
172.689056
138.672440
142.440292
6.206461
154.005188
141.595551
146.778534
135.291489
165.920959
105.317383
65.693932
133.823608
159.447220
148.810410
145.521332
157.196609
141.832870
131.133591
145.396194
130.644577
148.840118
138.732819
140.149124
130.236099
129.552567
140.813950
125.432320
153.360596
144.182907
132.199524
114.037628
155.344589
142.170319
137.401840
147.917999
140.224823
151.828537
144.730469
135.574921
139.145828
149.353195
143.394196
150.017288
151.364960
17.310036
-23.867397
145.344528
148.512558
133.276108
144.463974
111.658806
149.150070
129.729675
124.023865
169.878296
145.199631
151.849014
-1.874088
-17.577179
143.595718
147.808990
147.757385
71.760536
166.019958
150.510193
136.153702
150.050018
148.435089
123.186295
154.059875
145.756195
146.450287
143.573273
123.999550
-4.904206
19.629395
-16.753595
21.966597
151.271927
134.076736
134.981796
153.314957
143.219788
157.614349
154.227692
175.535461
146.937302
143.990341
148.595642
138.718613
-0.620551
3.162421
143.571869
140.937927
-7.876863
-41.064621
156.035492
153.022659
138.139023
149.273010
139.098053
148.408890
130.769104
147.777588
127.469925
146.685486
145.004456
116.545570
169.615250
140.698761
161.393982
141.142532
155.283432
150.316910
147.998245
156.701660
146.164429
110.821320
141.102524
134.432739
149.831726
155.920685
139.467545
147.179245
143.162704
157.446732
168.357666
134.628052
150.519363
137.947418
172.048340
156.726501
155.852005
157.728027
155.294128
129.363861
147.061478
-3.286463
-43.904808
-38.852844
13.310137
-30.892883
5.490122
8.481398
-34.167847
136.461121
150.909225
148.943085
149.094543
166.261353
178.356796
164.634659
53.277794
-19.737225
20.590981
-31.005913
132.414474
139.049896
129.591354
162.342010
150.793106
140.827377
124.591087
133.870499
94.044777
129.642136
156.948914
132.570389
145.071030
162.094833
132.452927
126.251640
113.973877
144.431259
145.261337
169.435394
-76.480667
54.291466
49.175991
-144.480957
-135.255844
38.015678
45.491180
138.645081
138.394272
120.663605
-25.803148
-29.421789
1.197793
15.901030
23.755936
-23.891914
-146.656799
-159.232758
10.473486
142.922485
-177.333466
172.159515
37.851215
27.337357
-8.263391
125.363228
153.885025
140.126984
137.624603
140.713638
159.285965
-4.087584
-7.376291
-3.931737
17.264421
-8.525971
4.723146
-18.862234
2.826601
-44.530827
-28.652334
-39.087006
-35.439716
11.981730
-32.920265
-38.353195
-14.686818
136.427795
150.791443
150.355316
175.488266
150.693954
118.888245
143.091888
-15.116873
158.656433
136.705124
136.961044
143.404266
146.313065
146.224228
145.588211
132.442230
136.337402
1.755689
-40.038773
11.059518
-1.512196
-14.553289
4.969722
-18.437363
-21.455727
-31.006769
148.571640
-178.597229
132.714798
151.685562
171.128159
161.431488
136.499588
144.891617
136.961502
155.353897
141.753067
145.146225
112.083282
146.296417
115.657936
155.472214
140.381134
135.501221
160.179199
166.398224
157.973404
144.416855
152.813370
155.293304
169.285889
163.550858
124.384636
124.740150
118.930824
151.192184
131.493546
163.726151
153.006836
154.357971
142.024368
124.693405
130.806091
140.096848
126.260643
149.174072
106.133835
126.440689
133.976791
151.758575
110.657501
128.162827
147.294937
144.469650
161.688171
148.944077
146.314728
145.650818
139.703125
140.050446
6.401012
-42.679005
-4.068953
1.976254
6.819924
-40.787937
-9.417094
8.216208
-20.384232
-2.430675
-19.177830
-22.597023
25.198435
-0.000000
4.867356
18.879677
-8.681160
-20.162533
-36.850372
19.688494
39.982536
-25.765738
16.237335
-39.650337
13.430808
-14.102681
-0.377424
0.160713
-15.329894
-35.128654
11.101063
14.245841
1.691422
149.836212
115.199249
139.200180
167.526215
144.799667
153.594360
153.769379
140.858765
148.026810
166.636902
146.647812
162.492233
150.575119
134.568756
172.282974
168.833755
167.720901
143.613983
141.439163
159.000580
-15.826418
-40.728622
-4.993594
10.047861
-27.641624
-0.260947
-23.623766
-33.010765
147.584000
152.650925
163.856750
160.830566
154.440643
115.795609
143.431976
119.902298
151.825897
157.470886
170.064072
138.551315
168.192245
-171.826370
163.856796
138.195419
132.238037
130.967117
149.443161
143.930222
129.492981
151.714401
147.196487
145.070099
-47.847443
160.951630
118.481453
135.644547
151.372345
157.009644
164.653946
167.247040
141.450729
142.759354
138.150909
137.136185
141.344666
142.766434
164.269135
126.225220
135.167145
-178.955811
-144.542236
-163.241455
29.960272
-148.021667
-139.108047
25.883303
-131.797348
-177.499069
-175.814789
-145.433029
-162.007095
165.230759
-163.517395
-161.063171
-155.241394
-147.080902
-142.816055
158.578461
-156.308868
34.536850
21.644224
-170.009171
162.050461
41.757370
136.437820
149.249222
161.779190
153.015030
131.865860
118.197853
138.624207
109.056686
130.834457
123.610023
160.142990
157.892059
150.417374
132.868271
134.963913
144.307526
144.886978
151.162598
109.479195
137.281311
143.566666
125.778511
143.312592
146.387146
139.231750
166.495743
-26.795189
142.392670
156.481094
124.467735
116.476357
163.621094
144.951691
165.196732
140.332779
141.676224
153.300064
146.851013
152.407196
141.498901
161.809113
139.593155
167.336288
168.351456
143.859589
135.174088
144.616974
8.758045
151.167526
155.728088
158.753387
144.963028
160.418381
169.436523
-44.340881
5.806233
159.498581
108.330711
126.815948
139.343155
170.082809
146.418457
116.267761
142.303421
157.233536
117.075897
136.500702
146.992157
6.604884
-1.937550
6.628683
19.511965
-28.170176
-39.196869
-12.578084
-8.627758
-4.291400
-40.195023
-4.919044
160.083664
152.216461
152.522263
130.320831
142.073364
16.662712
4.764194
-14.581152
15.807362
137.914261
153.495834
166.078247
156.405884
152.141907
153.199448
143.473022
137.179413
148.621399
140.076797
154.280792
154.237335
88.585899
151.352112
150.291260
150.607910
-34.985058
-0.888454
142.489197
15.622301
-34.393761
112.022476
136.042282
168.189926
160.353882
101.845261
154.882309
150.596863
145.445053
124.197487
160.062302
151.267181
138.451920
172.257309
136.356354
116.659622
165.591629
154.284515
116.584999
120.108147
132.672928
117.298470
145.939880
166.154556
154.822510
-0.523019
134.986572
148.656693
150.171951
-13.712300
25.725761
11.389045
-25.336000
3.227799
16.828934
-38.948799
4.515184
5.811564
148.130096
-165.166855
127.446060
145.655624
136.481339
129.607224
139.042923
104.575699
140.237625
167.141617
139.419998
156.409103
128.121887
120.170670
132.594269
109.490356
160.452698
144.115784
122.420700
138.850357
141.245605
141.328400
127.342163
132.417740
145.487793
154.098389
140.937164
144.903091
127.146286
106.443428
140.051620
122.679626
146.626419
156.098083
136.556473
166.349228
154.389328
152.421066
129.642838
136.544739
145.164185
162.839340
146.002914
178.476959
121.896957
150.499710
120.482040
108.452492
128.338699
143.871490
159.018448
126.714752
161.792358
93.801056
147.562271
151.407227
151.865219
117.662895
127.858032
147.594131
164.141129
163.802414
131.985687
120.109665
140.332794
147.007523
144.264801
148.415054
4.169975
18.877693
21.465725
-3.798905
6.766020
-13.263894
-37.876537
-34.563736
-33.018753
-29.868853
-32.795300
-39.361195
-14.907717
151.700760
135.152328
166.066757
158.325974
143.858444
127.797493
132.504898
141.402023
160.187256
167.118790
136.813919
167.781296
151.381866
140.482529
119.965080
61.382122
124.999733
139.384613
144.120911
19.379068
148.322296
129.218353
138.634995
117.335831
149.216690
138.185532
175.058060
166.550705
158.151215
131.691956
163.631729
150.317810
136.940063
151.292664
131.322571
152.052017
144.189667
150.018433
135.218277
128.037323
132.382523
157.269989
140.146332
141.671173
160.333588
159.528656
149.922729
140.270691
55.832718
7.214281
-10.103961
15.074006
-26.103054
-43.502598
-11.299841
-45.647816
-42.199970
-34.403996
-6.961085
-29.664062
16.518335
44.259460
-0.556375
-37.451057
-16.948839
20.481752
7.919486
-7.133471
6.702327
128.044983
134.273209
143.774002
157.354156
156.830093
149.471725
142.686417
161.990875
146.501892
123.403442
15.791005
-36.094494
-44.646866
125.062439
131.431107
-13.778229
154.999695
158.820938
114.066582
147.285858
169.168564
158.269745
143.577042
135.108215
149.489441
113.402267
134.315887
137.799927
119.656876
-44.549252
-2.611795
-21.901182
-45.269684
-18.483694
-17.362904
-28.790834
-37.441395
-26.517513
140.691971
148.912582
166.144379
174.075058
147.991562
145.273788
169.057037
148.459625
4.314522
168.424973
129.999847
153.624603
141.936737
123.257668
137.936768
138.488464
-174.874847
143.707001
139.394547
108.253494
123.838547
124.361015
157.537933
158.705673
160.802261
166.595535
136.289963
165.262543
151.453186
160.815292
172.349838
139.196930
158.350250
130.217133
149.926300
168.168518
81.755875
-161.960999
118.629303
24.395439
37.065678
-170.227982
23.345694
48.005955
-164.170639
47.808136
-160.236328
-149.799072
-127.801712
8.746194
-123.314728
42.181019
-165.154526
35.691757
51.996082
155.942032
154.852722
136.475418
138.076859
114.986977
130.821228
147.755661
144.439316
154.228409
156.244095
136.834961
152.592407
149.376266
144.131607
106.799072
154.669037
132.401291
129.909103
114.413712
128.855942
-6.270479
35.845570
-12.277594
48.895477
-18.757650
12.999302
-33.695557
3.827815
-36.659889
-21.584835
4.946330
132.676254
169.597488
165.370758
152.405609
147.495773
164.604767
160.109650
128.837799
146.818817
145.682968
156.310028
142.326859
152.562119
147.014511
152.099609
129.430389
153.451950
-3.839563
7.740450
-1.280389
-49.149239
11.041165
2.011200
2.204780
9.540646
135.295624
155.070007
141.322021
-11.387383
-36.334824
-18.909311
0.390671
-17.237280
-33.862289
20.902624
31.993284
3.655806
-44.182693
16.254377
-31.532959
146.145493
140.592834
153.887009
147.127625
148.656143
129.568298
138.149414
148.694901
153.165970
156.913116
161.226852
153.208145
161.626648
136.340195
11.855493
17.221310
21.818424
-37.806946
-38.862015
-14.342677
4.439193
-23.531786
14.801214
20.904510
150.262985
150.886292
101.439384
160.595825
-174.922287
151.375168
142.219055
151.043976
139.703018
150.992172
170.041351
134.783371
147.578232
146.052673
150.797775
143.953415
148.943985
161.100418
130.888748
128.348267
134.878601
131.307343
134.096817
149.832184
138.228668
138.955704
154.461029
141.724075
156.741287
148.220840
158.923309
145.026184
143.732880
159.231979
135.569214
152.060379
149.658401
166.778381
144.324875
155.226196
165.155807
158.460022
135.504166
128.360107
155.102325
161.237442
151.478317
136.573517
134.076736
146.155334
140.852417
159.483307
141.465530
129.980896
122.848732
122.417992
141.748840
157.901596
160.224106
98.993332
134.935440
150.391220
140.833145
1.190912
-36.984932
2.686568
145.739532
174.873474
147.461151
152.733963
149.034576
150.126251
132.597504
144.977158
150.576599
134.070206
56.539043
179.980194
-146.844955
-35.693478
18.599928
146.127167
153.683807
132.644226
138.582443
-29.469269
-19.810087
0.843487
130.420563
130.770721
153.431366
150.682266
149.526947
123.660599
137.878235
135.245010
119.085747
139.246429
159.761551
158.886337
147.743561
175.715958
145.694534
124.490189
168.916840
137.321960
139.626251
141.757553
-9.633801
156.369400
-69.817001
-49.336884
-34.834656
5.515265
18.914146
12.605843
15.791508
2.379074
-24.581852
147.005737
131.929001
9.539019
113.372276
157.378922
151.238220
136.892014
130.218445
143.283768
143.707214
135.333572
150.010620
152.741974
141.759720
148.713211
160.367050
168.803177
151.076630
178.149963
131.421921
169.382782
173.124649
135.500031
145.359055
137.045929
115.211571
105.345444
144.906937
141.603027
137.431839
146.879150
155.673965
131.948257
156.300110
161.513855
134.368179
-24.322708
8.530668
168.555161
28.548704
-176.719910
-145.726181
-160.948837
107.987480
121.120338
-114.316559
177.127502
135.621460
147.510010
99.000832
134.606415
133.657806
162.152618
115.511986
109.284950
137.902802
124.713783
116.888054
146.497086
120.625153
101.823410
122.884766
148.932129
162.842056
155.954483
149.864990
149.422791
150.708710
144.374817
145.127167
137.147507
140.983261
142.439499
162.384689
109.496063
148.972885
105.678276
114.281487
143.058060
122.677811
143.387482
134.697357
107.550491
133.677200
140.232025
144.127182
158.521683
152.238678
148.147644
131.149597
3.780873
135.407104
136.084061
114.812630
146.603638
127.363747
155.729065
111.550789
141.728058
120.768120
157.415909
155.489532
-1.486747
-14.304537
152.308090
66.725647
41.631348
-52.129215
-39.972206
148.520996
121.999710
162.561646
138.364609
149.030884
145.756180
151.693481
-13.645045
162.925812
-177.100311
139.968307
138.300125
139.159195
122.143723
137.183044
137.366135
151.524506
130.101700
147.695908
179.960419
112.967842
130.590897
142.743607
143.627228
178.185760
144.078918
-158.267654
131.152664
155.268600
140.282684
148.642502
170.424515
140.699814
140.790604
152.012939
91.165833
3.127625
20.064632
-28.673502
23.172270
-41.828743
16.524210
120.375412
169.192139
142.095383
157.438660
151.480530
170.554047
148.502014
22.566973
24.306776
176.233917
117.192459
155.216553
158.451843
122.933975
136.379883
144.506973
176.812531
30.256016
6.023987
13.679832
142.164230
137.786011
165.347015
142.392014
147.032532
168.023010
116.686562
127.939514
161.499161
153.863373
127.649033
167.832596
143.509445
142.143005
141.291519
134.872467
144.899551
154.948776
160.851059
152.860764
149.498032
149.139069
-179.127762
140.593994
158.851181
136.737701
149.321976
143.824127
125.705444
148.311188
129.765991
165.743927
161.775742
154.403000
155.973160
144.877014
160.648422
155.471008
103.885078
144.198975
137.466812
139.253555
159.566116
167.853195
113.872711
161.455963
124.224472
-36.895504
-30.555208
2.752357
160.979965
144.583206
127.699043
144.041626
142.869598
153.887405
11.702250
152.951599
-33.600750
156.069733
139.860641
140.797379
-13.677045
38.889866
-12.382473
-7.344836
-0.322641
18.618624
161.493301
113.059120
111.675018
153.088821
154.091431
148.434082
136.741669
147.256927
150.647293
141.489838
140.823578
157.416840
157.499054
133.708023
119.011917
150.958786
-43.555538
39.772411
-6.883389
14.259560
-46.013142
1.803308
5.388925
8.426926
143.340668
-169.105576
125.065659
-42.730209
12.377424
-0.712993
-3.940841
142.826904
165.902603
145.115967
145.763535
147.685135
132.457626
154.764511
158.220581
165.678619
139.377457
140.596817
127.954666
120.342323
129.380966
160.659164
136.255768
147.145981
153.569839
121.658257
171.489487
175.901886
157.307175
170.912491
147.035446
-35.839153
-25.326008
-39.976772
-10.380667
132.629120
146.605133
142.720047
129.007996
137.278198
138.321625
161.554504
143.242249
131.463837
148.070465
153.443817
138.076172
114.168808
153.313721
152.013260
135.091644
12.785337
-18.571575
25.436028
-28.216663
31.196491
12.903503
-4.885675
-40.405060
13.943521
-7.451376
-4.885074
142.630005
107.881004
156.491974
138.537170
133.163864
140.554581
139.072693
169.893890
151.428131
157.413330
148.879181
145.290573
165.842422
144.610535
156.258423
137.129242
134.905518
141.400406
160.367813
-28.447489
31.038328
7.365697
-46.624920
-22.834759
135.470139
145.677597
145.629822
141.054825
-5.370566
-18.391708
5.495759
6.971729
-41.856499
5.740882
10.566561
-19.311790
152.539703
122.941681
143.527359
154.076157
118.792801
119.890656
147.017334
146.932755
-49.032372
-4.205145
-9.522187
4.493660
-27.525528
-29.332525
-15.968935
-46.328110
-13.151420
12.748403
-29.260775
152.355148
154.831985
170.585693
133.831619
142.196609
142.258484
146.500168
158.916534
111.926575
168.061707
134.758408
161.914597
150.181046
146.491592
153.210098
133.743668
147.540558
139.114868
1.014907
-33.045258
25.049305
-14.579796
142.542511
165.390091
154.975632
139.386642
116.851921
155.258347
149.679550
163.188812
149.189713
162.041824
122.260841
133.999924
126.359802
112.409973
166.295380
146.746674
167.835617
97.691582
151.048111
0.098912
-51.323353
57.025093
10.846110
-32.477455
-34.491592
-41.233780
22.870813
43.827347
9.134219
-41.330864
-2.246637
108.819328
135.731049
136.124542
158.480789
164.816666
142.905960
162.324142
147.681625
171.551224
140.664154
146.259171
146.189255
146.245728
133.469345
176.578979
123.894997
141.059906
155.512054
160.711609
150.533737
150.812347
158.266541
122.879631
131.170822
141.506943
155.728775
124.720985
154.078613
145.837433
127.071426
149.241043
148.649673
159.804504
179.045898
27.437187
149.014572
15.932338
-9.059265
-15.364682
-40.750767
48.149948
136.573532
135.230957
154.241119
134.835220
117.037376
151.656586
144.223343
147.227417
141.509705
143.229752
160.064972
0.930201
-3.465037
-35.350193
16.975586
-45.747585
7.432445
123.131500
124.503387
164.083771
-6.613815
-70.446503
-37.355751
14.737594
-39.577602
21.155132
-50.314102
4.203188
-25.986828
-16.481409
149.975952
154.198257
136.197891
153.087341
144.121979
146.807297
136.290680
160.685135
143.430740
127.568954
105.978493
143.699234
151.911224
138.286774
111.607391
172.631088
125.536682
152.437103
152.903671
141.287552
166.921982
129.806412
140.431274
166.791794
173.629318
126.977989
151.304520
153.624252
145.755020
168.548798
135.053757
-179.879654
154.256424
162.804626
134.644989
151.827393
132.020874
174.161972
150.872421
117.386810
144.034882
122.681213
177.802155
161.009659
144.177780
-36.535801
-46.137165
-39.857990
-10.830764
-22.659981
109.520721
131.138733
146.592667
156.144485
151.244019
149.469284
115.758583
125.481575
139.335312
13.333007
9.900277
5.149096
-7.223440
133.333755
136.229126
131.200211
147.814590
130.159470
127.986961
156.375885
102.253746
112.813843
139.778305
157.380508
125.357132
134.493408
152.718536
135.336304
121.768852
139.659058
130.292526
164.068024
138.552872
156.322250
132.342957
151.931290
156.113968
163.513489
-140.524261
-152.856598
-165.376541
-177.003555
-154.938019
-162.568542
-163.636887
143.183456
-163.005188
-151.516525
-162.095520
58.269821
-173.616043
-146.440918
-145.072388
47.113213
31.966684
130.668579
158.029587
126.775650
131.376373
126.367661
174.115631
160.760773
163.996490
157.946716
135.433670
158.231293
140.852020
153.360504
102.037926
-131.104614
140.362701
156.517532
-170.255219
123.037422
137.727234
119.300041
134.095840
139.820160
147.951309
-30.622814
-51.500610
2.994214
130.390320
141.537262
141.146484
135.163742
164.790665
166.813583
164.155182
166.083511
152.176285
127.788994
150.178436
133.737686
142.385788
167.733978
145.591156
126.883492
149.803802
144.092636
170.361115
171.303696
-30.091227
4.807582
-25.500381
-8.986140
-37.149933
-1.304913
-38.166862
127.495773
156.878189
136.611832
-176.912674
-1.177195
13.014688
151.029114
161.753433
138.142822
175.992035
154.635742
144.335419
177.253967
150.170776
131.667755
125.565697
159.583725
126.319740
131.785110
139.845978
145.769043
143.923965
170.976151
130.757446
138.460922
136.731750
145.670776
169.960648
158.342346
135.722641
142.503387
122.906403
137.450851
9.842728
-44.096428
-22.105572
3.895460
148.691986
147.817871
144.324478
178.154633
107.789833
145.115860
129.312271
137.163147
159.129562
142.121780
138.208481
144.110413
124.084038
163.359039
142.006012
138.324860
175.206650
144.038406
144.665405
132.622452
137.489548
-177.366776
154.756653
155.588837
140.330429
145.343933
132.247711
147.575729
142.349899
120.314865
23.035543
-40.027725
109.879906
112.951431
133.125031
151.518600
158.178894
150.926025
151.040344
141.034286
143.309113
166.423325
140.784286
134.522186
134.906387
118.347527
155.475815
141.541077
-23.224642
13.929922
1.550786
-0.129722
117.761208
137.913300
135.130814
144.084717
119.887192
167.213257
141.282532
123.458313
-161.262131
-164.587463
-137.871674
-172.016266
36.246971
-33.540253
26.531332
42.645981
171.191620
-133.391708
-130.669373
175.800537
-168.475418
-178.710770
-139.829987
47.005543
13.352481
156.502777
-142.319138
-152.364655
-134.928665
-150.386520
104.017395
140.590195
157.436157
148.522980
134.591919
135.647095
143.799515
148.390900
140.188416
150.336243
131.278625
1.933404
25.041191
23.747942
156.315018
138.984222
170.509430
156.868713
157.891724
147.317398
144.379013
137.650787
144.558395
121.122276
141.710846
150.095428
134.658249
161.654358
137.953156
136.011002
147.509933
127.519119
171.593063
148.569046
-173.017624
151.966995
139.886307
126.430275
148.223343
146.721115
136.110428
147.858978
160.434494
175.625824
154.001862
140.236465
134.541382
136.296829
146.670609
166.271164
175.053589
138.929947
138.928696
145.285797
142.307953
155.752029
151.239120
131.238281
167.312469
110.406219
-34.829121
-30.082283
73.801170
25.120981
-35.694599
-32.730545
-7.347053
166.630173
139.200668
125.406120
146.259476
156.845154
149.614456
147.066818
143.017593
139.229294
149.098236
-39.917137
7.669793
-20.675219
-7.842599
-8.285602
24.250031
-22.162783
7.105476
-15.339916
4.830185
-14.735515
152.546417
134.901840
145.611099
149.082413
171.071838
163.033936
155.292221
152.164108
142.586044
145.635025
153.538940
123.933052
148.562698
143.286911
144.282227
157.481827
139.370163
123.213135
165.989761
150.755829
142.005615
138.262283
158.077240
131.327011
116.091049
162.911011
144.059097
149.869339
137.782562
160.148163
144.371521
150.129044
114.969101
134.188232
133.676987
160.740112
151.135742
140.363113
143.059280
131.922043
156.724472
151.376266
125.853905
131.984756
151.372498
141.915924
162.350220
166.818161
146.299103
168.354095
128.068146
147.146698
146.864792
110.000488
158.905045
160.411331
132.880661
152.297409
133.764404
121.240646
147.968475
148.961395
125.526985
148.290588
144.542511
141.248764
146.355804
160.864899
139.928497
54.016537
113.214386
145.783691
136.110046
170.140915
126.415131
166.377655
130.885834
159.490112
165.799210
156.134430
103.003304
135.410507
12.962783
5.445465
141.541000
154.325668
128.585159
156.469727
137.622391
148.860550
144.003387
160.512817
147.077972
132.999374
150.689896
131.669174
172.663223
137.923416
134.182480
156.920654
121.502090
144.617615
157.762604
158.329727
145.194992
137.491913
-172.625748
161.874847
168.743851
149.715698
11.070852
-22.691252
-15.778061
-21.606724
30.319735
-2.058235
3.501628
-35.935669
-6.086373
-2.336824
-40.667149
1.360562
-3.710404
-13.087399
21.641993
-1.249761
151.722992
163.901657
-22.516596
-32.172726
-18.070095
64.880501
-6.927926
28.957331
-0.068528
17.187214
10.775502
-11.834012
143.812317
140.145172
122.802147
157.946167
165.601913
144.316391
149.537674
149.257217
123.141266
138.508423
151.174622
164.090805
152.635712
121.314537
134.690643
-10.347674
-2.287901
9.737931
-43.274582
149.421219
146.339493
153.581055
158.882080
136.318314
143.487289
121.648941
154.816467
157.559265
151.653549
152.762100
153.954102
151.050201
161.509064
140.257980
177.244644
-15.937784
-21.540119
125.263382
135.188156
144.215424
155.249252
158.746857
145.697876
119.215508
159.646683
169.804565
143.727905
122.181999
-144.516479
-176.550873
44.444958
158.457443
157.179886
137.900696
148.527344
165.725891
137.652237
128.093094
155.216843
140.260223
151.292572
141.434494
147.623138
138.029419
-36.165878
-26.069029
9.290792
29.845886
-2.592085
-46.099991
22.813524
168.213226
149.915833
130.174301
131.951767
-42.428982
-24.393332
-19.552761
137.181488
150.158051
151.654938
136.711823
153.401215
149.883865
164.087067
119.440712
151.009705
159.547775
169.708420
-38.222836
2.076223
18.323458
21.978947
-44.417248
-128.117615
138.705856
147.623810
136.128128
136.568420
161.732300
147.233032
134.980484
152.585724
137.959595
134.566223
154.983154
126.348846
140.443100
154.383194
129.399277
150.906296
148.672043
129.506607
164.300293
148.559357
145.115112
160.266556
164.276489
168.344086
129.601685
150.115601
159.466934
135.870850
142.824142
126.931297
150.588913
141.712463
161.407608
168.903229
163.686722
142.495148
-3.650875
4.077991
-1.104998
-1.453200
-40.945881
17.730722
-41.177532
8.021058
2.036247
-43.389580
2.965307
15.665816
-35.504784
-15.148387
-3.843946
-44.959740
-25.977169
152.174301
121.453926
131.098099
166.048843
162.428406
161.479828
131.966370
123.503036
-37.897045
-0.868180
-46.547634
146.431564
133.514816
140.252228
26.908352
144.896988
161.334610
148.458313
155.213181
144.253189
124.065247
128.731155
141.654800
151.500824
-9.874959
31.406441
129.691223
130.447739
164.019821
135.767029
164.403900
151.302887
135.692276
149.636932
152.451859
179.555878
148.970261
134.944702
135.351044
146.022095
120.639359
111.274841
147.948669
148.636917
162.900574
151.282822
149.731064
149.348404
152.957275
140.312073
138.522629
128.650009
171.780273
143.884369
136.064697
174.741623
171.821991
155.208252
161.272293
151.938660
110.522888
153.389420
158.059311
159.622360
149.143402
157.978867
125.850151
122.148392
151.674591
166.965195
145.382172
117.745895
171.483124
158.149445
122.031364
-5.762113
16.928009
144.186188
131.826248
153.900864
90.465874
143.060364
151.669006
142.160141
143.205215
150.565964
126.120888
147.925522
164.723190
157.729218
158.685059
159.811310
145.154892
168.232956
154.715164
156.938416
165.454315
153.710037
-48.565704
-21.742382
18.514166
132.205002
122.932747
151.513184
172.997437
138.370178
150.900696
163.873642
131.648575
166.689545
121.776443
117.539352
158.724243
154.044296
165.004654
132.668076
140.276901
162.650818
152.796967
124.710121
143.889923
139.603546
157.652176
134.396164
169.603241
-14.264398
131.347519
-30.021473
166.708191
150.939148
-14.983976
15.664071
10.841482
12.132631
121.041603
138.285477
144.007858
137.706680
149.434967
141.063385
147.762405
149.868896
148.819641
-144.842133
-165.175140
136.457886
151.470886
157.724365
152.181259
128.390259
140.673080
137.701645
139.576324
123.454819
-28.872997
13.649403
-30.836906
142.879517
153.733643
130.501328
154.406052
140.068253
145.971527
131.371628
137.281570
139.481415
147.617477
135.823242
151.770081
127.829964
153.829483
165.453125
165.997955
151.831497
152.083649
157.044952
147.666626
9.962789
142.498215
145.246918
142.947006
145.680054
135.297409
145.375793
163.864441
170.632751
-35.150646
-1.516203
5.576224
2.351769
8.950805
-41.674831
-3.812232
143.814316
131.232178
170.784698
132.156174
161.963593
133.549942
158.081726
148.315125
140.962708
-5.169830
-35.303848
-5.252775
20.008125
12.294734
13.090265
10.881878
155.674133
170.636108
153.236618
154.349731
150.412643
153.522232
134.011917
162.885742
156.145905
138.975708
136.203964
154.448990
141.437881
159.974945
130.184906
152.182663
142.624893
139.260284
122.477386
138.947891
152.489777
-8.290339
2.788813
0.677820
-37.666542
-17.347666
-34.495361
-42.208302
-13.548310
24.396240
4.690475
5.100618
-28.752350
-36.429203
11.315255
20.739388
-5.327080
-32.440052
138.198700
143.972214
130.784561
156.582596
140.630676
137.475220
163.709976
132.975677
142.234909
153.023224
-52.146805
0.664113
157.991669
162.949753
150.691620
138.811569
133.826584
159.354782
117.011353
156.882690
157.695679
-1.974173
18.251410
-10.542529
-7.070548
-50.363056
-6.700395
-23.127401
-4.284960
-56.556942
17.681225
44.011688
154.574768
44.986195
-42.765713
-7.115601
1.992920
-0.399094
-14.849543
-33.941113
-47.031918
22.641865
-41.760937
2.704432
-16.502365
-19.481514
-46.335865
1.221412
1.807969
-39.280159
11.218876
20.234154
-42.694622
35.286144
1.827563
-41.637482
150.297241
150.557251
150.783386
142.792603
158.610870
155.110641
158.120026
165.861511
159.588760
153.842239
162.110413
154.909531
165.096909
149.018433
147.381927
137.146088
155.896606
132.176163
142.240677
152.483627
154.360764
175.265533
165.733383
143.508820
134.770416
149.579407
123.163223
160.371857
-38.823048
42.161121
-63.782726
-29.845852
-52.030945
-5.690957
-24.280869
-19.871103
17.736753
-28.620630
-44.545292
-30.528687
2.205224
148.949249
149.506195
-137.691742
112.433891
150.621979
129.517685
149.045715
-54.865311
3.693584
103.931602
130.769455
159.121338
-13.010138
-87.860870
-38.700161
-29.992718
12.376802
148.631866
116.266312
130.641510
152.158981
174.636765
133.165421
157.470108
161.132416
149.855743
166.404541
129.097870
-176.391846
-26.360205
123.688202
146.308075
146.020889
148.204391
140.483017
147.726974
126.341743
135.084579
162.044373
133.817993
15.704307
48.572189
165.574753
-162.171188
-179.176697
-174.109528
-153.696106
150.565308
-131.693420
-30.303366
-26.787582
132.749466
149.386932
129.175842
16.337053
-5.545951
116.262749
150.378296
163.083298
145.777847
148.340683
127.336578
135.653320
127.276718
155.742859
138.800659
148.835388
173.534012
155.144760
151.513596
144.971329
155.235870
136.317429
170.757019
139.607285
167.726257
136.533401
152.959152
163.805191
142.402115
159.696640
156.013367
145.609116
122.225899
132.202835
164.733582
131.874954
150.205246
131.843033
128.368515
152.111252
149.944031
148.687241
118.230408
154.906708
134.756775
136.689346
156.942764
152.294907
155.536957
135.060715
134.316483
145.277222
155.005310
129.254303
131.129150
147.143906
156.395172
156.287308
136.902969
14.374778
127.983871
148.106628
107.542747
129.994888
160.496674
138.745987
159.931564
148.547852
162.680634
176.620132
139.520615
150.177139
108.358841
151.850128
138.841599
139.904663
144.940002
142.442245
139.814560
146.155685
146.142105
168.930435
151.420898
143.287231
151.899704
155.695862
140.045181
133.641296
131.152069
121.390923
137.832626
150.602356
141.489548
151.921326
160.611176
113.094063
-4.215378
56.599304
140.315781
131.551071
169.823044
163.977570
140.197449
145.494720
133.415009
147.960297
141.524628
124.069641
141.053894
139.292389
-15.142100
-31.549517
25.258621
-40.737404
133.266479
145.779160
134.289597
124.434494
153.391693
134.929123
132.959579
156.660904
150.103149
147.851334
159.512558
-41.458076
147.258865
145.401367
147.674789
113.821312
163.703293
165.951706
-135.450134
155.355911
174.687637
148.463074
158.316879
135.066269
146.992264
121.638695
148.011414
147.445770
40.654869
-43.744553
0.308377
141.778442
145.250824
102.307541
160.721863
136.029465
127.514297
154.497314
152.960251
133.135986
3.287118
7.011960
-29.935146
-30.156940
-39.637470
11.409623
-36.057529
41.337418
-40.527382
-0.426585
-42.589653
2.095365
1.543576
116.094345
143.657974
129.400528
118.060211
129.306244
139.684021
148.967117
150.970749
158.088150
151.265320
149.609680
140.170151
135.944641
131.906006
167.960907
170.211441
154.861389
148.038116
135.564056
145.495178
154.459732
-16.234550
12.499763
6.038223
14.066628
167.758957
150.508759
159.342804
175.641846
145.813904
134.183075
165.739120
118.579018
125.217522
152.168762
173.029129
158.251541
120.705132
157.185089
166.674988
142.195648
137.874466
142.649063
-157.464478
-121.162903
-166.309158
177.171585
-152.432159
164.039642
-168.629211
41.170456
66.747955
70.090050
9.909231
13.777612
15.761850
35.782074
159.088654
144.100586
130.500900
139.892105
14.117978
-25.588213
-4.439679
77.605232
-0.317135
131.074020
151.878052
157.799088
158.466095
101.976212
136.728943
163.606552
165.826233
173.713989
161.971252
145.332993
140.478104
151.875458
156.667175
115.446106
-37.037514
6.707358
152.105179
141.955078
135.275742
160.736176
143.112625
127.675041
12.810914
-4.613290
3.019150
23.005678
36.921841
-8.493291
8.364992
152.253494
105.552490
140.398117
145.763885
157.713684
134.934402
148.216675
136.399841
119.367714
166.370865
151.247269
124.050301
148.479813
145.415741
152.344604
145.774582
148.178513
155.556778
178.126846
149.927750
140.724701
21.419249
14.373869
6.141141
136.886658
121.789780
134.519150
153.829254
142.737396
142.717804
140.728500
121.228134
134.078629
129.683426
152.369476
143.693573
141.673218
9.205345
-45.514286
-25.795263
4.135217
-38.267746
148.420883
-148.586212
144.473633
99.433777
173.956909
156.078247
170.297577
153.031494
156.210571
143.161774
146.803055
138.378448
141.145523
144.057999
135.795700
138.556183
134.879410
160.760361
142.556061
-38.425751
-15.810120
123.748077
165.043152
120.595016
143.865646
172.919525
173.820511
149.073502
160.551147
139.619720
114.343590
137.425354
162.358521
138.018784
145.727692
145.309662
-6.594663
15.964627
-8.955258
-25.446062
-17.437738
-28.951935
40.684734
-6.733534
5.906476
-22.616924
-7.289492
2.488370
6.512256
5.106761
73.361664
14.445217
123.536392
131.061905
146.096970
150.419601
134.984772
134.232635
139.546707
-30.644817
-23.620100
-10.980515
-69.826599
132.676880
123.453712
27.534269
-47.087666
-178.860291
151.850540
144.092529
165.312317
-65.218987
4.660603
-13.533462
-45.193310
15.690219
-34.204624
-28.793720
-24.921762
-1.350167
-29.646427
-17.663147
-34.557671
142.866272
141.971069
134.468185
167.803406
172.421738
155.345184
107.973976
170.388245
61.760979
-143.688293
-127.112015
120.139336
172.457932
140.994476
137.702087
173.819672
145.026840
170.099121
140.957901
153.401962
175.735321
145.937393
140.410049
137.297623
-31.916595
-39.226128
-19.343643
136.841370
141.581757
135.761551
141.855911
148.866302
151.230469
149.304138
141.153824
148.124588
143.888474
-31.746695
140.651474
153.803619
83.661545
127.050117
142.273178
134.918335
153.259689
152.398651
153.605637
142.148224
139.595856
141.474609
154.493240
129.253159
151.419418
150.555252
161.585663
17.716251
10.129800
-14.446751
-32.664085
-7.540799
-17.853472
149.192291
140.904709
140.760513
149.996445
137.534958
132.423187
149.231598
149.076996
122.136971
135.089890
146.235077
-38.537350
-11.173992
-35.002373
0.879600
-33.352131
-4.913226
5.787535
10.493007
21.740961
-20.053272
19.991222
-85.480965
153.350082
156.243866
132.818771
155.174957
157.690460
128.083511
134.284195
148.880051
155.133438
166.810593
146.948883
147.340363
158.956879
122.312477
145.677246
145.152100
178.365646
132.551865
149.580063
140.624100
130.660767
152.705460
139.939606
140.456940
136.769501
133.760910
144.515427
151.161636
134.088608
165.151581
151.953064
95.755981
151.905426
143.494080
153.055954
126.492775
130.474030
138.938034
159.124496
159.695816
137.588150
138.805084
159.320587
135.999298
134.768646
163.395279
131.308853
139.871231
156.669662
129.783173
155.133377
145.349380
149.071121
145.482178
151.954330
8.376534
153.842316
168.852875
137.831787
0.328053
-28.743170
165.192368
156.291107
144.943359
152.849838
119.611397
3.227738
146.151733
179.270447
132.967773
162.931839
146.974655
-73.631805
154.095703
141.656189
165.358429
134.222473
138.291580
157.171265
170.573959
137.691681
148.485504
108.159554
-11.148728
1.705365
15.529762
159.085266
162.228043
150.293304
163.423965
134.372726
136.633606
-19.315756
-2.393756
-12.968689
-46.664104
128.060532
135.602661
159.248581
143.184143
153.942749
142.152222
161.190323
19.773567
68.730919
19.440636
143.256180
154.034058
164.166519
141.241638
147.795807
154.792618
137.767532
147.043304
-11.436144
30.105501
-155.272537
128.065277
-179.803162
-142.492004
-149.194702
168.786392
11.712532
154.582031
145.160233
168.781357
152.283890
-4.697862
-16.160017
147.167374
157.934174
138.011475
142.374939
129.771576
-178.555969
138.871414
145.362289
137.358231
139.661453
137.023758
147.805893
145.386246
144.205322
144.910522
138.324280
128.512207
157.257843
143.823227
118.978462
25.651373
7.646832
-19.450861
1.682839
-23.490103
25.824757
-16.280102
-0.332791
171.208694
165.804367
139.298935
103.756638
131.918518
140.276047
32.857910
5.714842
42.263618
49.642971
141.864639
130.172806
127.147583
8.669046
-39.503746
-52.112240
-42.039848
124.456451
152.109497
137.688660
156.176620
130.200241
161.124496
150.351532
132.328491
144.726807
156.298752
139.388000
148.229355
150.573349
156.492996
146.725098
146.075623
131.725235
141.609436
159.725555
134.596573
155.278961
137.540634
133.191010
123.986794
151.329971
135.200104
-171.349213
107.331047
140.073486
150.121170
14.938801
-3.273810
149.387451
140.603317
137.826141
150.607895
155.823456
150.221542
158.108536
132.278656
111.185875
133.710419
146.009766
146.480347
166.643738
130.758194
102.865334
-38.203815
136.535828
139.804642
141.794022
131.401184
144.426712
129.764526
142.327347
133.936401
154.129395
154.861832
155.221817
-25.842138
-3.947444
42.136951
-28.213758
-42.076637
-38.872211
162.389420
117.726974
159.979858
152.851273
142.052734
127.234535
127.186066
164.125641
151.682510
118.557487
141.822006
147.489273
9.900991
3.744497
-30.626621
-32.961338
155.704056
142.606339
106.813248
154.346619
143.919968
146.653854
135.997177
141.489929
131.439819
164.090118
169.779190
155.350769
50.307732
170.381470
-3.267704
145.438141
153.945389
151.914200
-175.339508
146.280792
138.285263
157.758804
145.817612
131.261383
96.291985
115.013466
151.129868
159.172913
157.056610
145.408722
133.730209
127.205658
171.826019
149.692459
115.083725
123.752022
131.009857
159.231094
148.101364
31.605602
45.869297
163.464661
179.886353
157.340271
162.684769
164.401550
155.901215
161.322311
149.023163
-1.645324
-25.646307
141.347809
134.885437
164.190659
154.365952
141.697205
135.957718
137.676697
151.154617
166.191193
139.608673
151.697220
170.760681
124.200348
146.699844
153.132858
143.098053
144.104691
174.345200
28.838535
-20.802877
147.791031
159.445602
131.462830
153.711395
163.463409
133.401123
144.961334
132.495682
123.650169
133.861877
153.658936
158.497452
152.913544
137.371735
143.686310
133.994156
160.160248
120.081520
173.259384
127.364166
146.952682
149.396667
136.500793
135.126114
147.349686
140.587585
-36.090843
7.143914
133.991211
152.677505
136.101776
117.308548
151.837326
166.494415
154.384430
152.490204
150.131104
142.828094
169.708160
49.531090
85.610817
-149.055756
127.874794
149.778015
15.623075
-32.141216
-28.953054
-61.386337
4.460102
-20.841249
-32.632599
3.029830
-3.233737
-13.886105
-3.071349
-8.174499
11.840239
-36.140312
172.284912
137.850754
137.403381
167.083664
-32.130547
-28.152149
11.895851
13.851697
5.968542
159.241852
138.153336
175.323410
134.606186
148.282852
150.171387
165.383972
136.817932
-171.458054
140.440125
145.824341
145.177872
134.493912
-163.026138
141.056030
137.354553
148.617676
155.613266
138.971451
141.606400
172.394272
127.598732
121.100288
131.199203
159.514053
125.063271
136.350861
171.218063
152.727814
151.831238
162.617615
146.149765
131.918854
167.389023
163.673035
113.968002
2.798973
5.182776
153.325302
141.121750
148.927475
149.327423
140.699219
133.846481
128.527206
153.453659
139.963196
144.087128
165.879364
-3.457004
-48.128040
37.210815
-46.250294
22.296211
-44.890068
7.138117
-3.098635
23.521803
135.630249
147.890381
-27.254850
-5.467982
-16.482660
135.327927
161.537521
149.702057
135.484146
149.161819
-46.098991
159.507004
145.903290
158.456726
132.545334
152.011108
150.227844
134.341644
128.451843
138.251083
159.812469
160.469208
145.754898
153.414505
148.603134
135.848846
146.183350
135.214737
163.899033
151.948730
145.080841
129.103104
159.251129
120.979935
155.117813
-143.659851
148.283569
173.452377
151.876434
116.754280
160.708115
138.876968
173.284302
149.749008
141.077515
-5.730358
-16.191694
-44.098038
-59.222157
18.610727
10.261035
55.517136
135.202499
157.628006
122.580307
135.405136
151.854218
172.745178
151.284698
156.304352
110.040413
139.977646
136.341736
158.202988
24.952179
160.276276
170.677231
139.673508
167.945282
120.186897
133.795639
-178.631821
159.734512
174.636215
23.951292
119.572250
145.246689
147.690262
126.984367
170.529694
153.079575
153.590942
173.002060
149.600845
151.964066
121.283501
136.212936
140.587845
141.619873
170.463837
126.366692
154.579956
-177.828125
5.570809
-1.520456
9.719459
10.318220
38.766521
9.559912
2.103009
4.739624
-28.248528
-3.225311
-32.907459
143.865631
153.126419
144.936447
163.779648
142.459488
144.959366
136.074280
143.982513
111.581902
149.513031
156.720657
140.390884
146.885208
133.100433
142.200302
147.897766
140.914658
135.276489
113.594757
154.996887
141.181366
156.527084
152.756485
152.171341
157.967072
147.052658
136.135910
165.445648
119.773605
164.127655
133.528336
130.111252
21.510576
27.783894
-156.064514
28.091383
25.203157
48.437714
124.231247
-1.769346
-18.423018
-40.930073
-13.546532
151.791458
155.682098
169.306198
151.396576
116.261711
148.271118
149.628448
140.769485
149.365845
139.549820
145.192581
119.789986
161.136398
138.529892
-141.325027
118.946480
119.598671
157.761963
160.195663
144.672958
118.067284
171.814102
130.774109
159.974182
161.296799
125.238136
48.065010
-27.664177
9.562359
-9.380140
-28.173576
74.577972
-30.302834
-3.566998
-24.150475
18.704935
-47.074188
139.551666
134.962646
170.922913
124.600471
154.968094
132.711105
149.866333
115.385208
137.365158
151.664062
172.217712
145.483704
140.678238
147.907349
117.059166
149.453629
176.957535
157.672134
177.838516
146.747620
129.646164
143.854752
138.336533
148.322403
141.111679
138.930847
152.871658
165.895126
148.304108
-36.682907
-24.435526
-11.427978
19.792616
13.923580
8.575010
114.221825
151.280487
128.291229
157.003616
139.471512
149.692856
118.152580
148.121902
166.351868
142.940872
-0.965503
148.682922
143.974075
154.119797
141.754715
144.771118
138.948837
122.423897
165.398071
135.362885
142.791870
132.687759
151.890076
169.332428
-179.829819
152.862869
140.060760
9.797635
3.658911
-35.910339
12.011649
-44.869202
-3.488351
3.759631
149.439117
142.597656
124.124321
149.383179
172.770889
140.997528
156.718781
141.143478
147.304886
144.573715
173.831940
150.343216
157.107315
164.070190
160.009979
167.542068
158.243317
137.559464
-35.533165
-27.594557
12.855319
15.654569
-25.000294
11.129654
-33.661716
-1.905467
-25.332384
13.931142
0.027976
-40.491741
117.304024
168.524063
151.493896
161.387878
155.363174
-177.401047
134.893219
119.915932
138.731735
165.253296
139.130981
129.165604
37.229790
146.823303
43.138474
152.977112
-131.320740
-145.783737
-149.860550
32.714035
29.672537
-149.946228
-167.094772
172.215500
-173.228928
-173.314926
164.313690
-158.395187
55.082466
16.670702
65.602081
12.695956
-148.808502
127.375000
14.942259
23.586657
34.167721
139.794083
144.395248
150.915741
134.544556
157.225113
139.685501
139.563004
143.583572
149.385757
133.850739
114.106766
-44.389542
23.841043
-4.635443
-2.191424
-45.077282
25.215105
164.940567
174.929108
137.617767
5.408344
-8.598934
-33.823277
22.807781
135.916275
156.010742
167.178757
147.593552
143.184067
123.448235
156.507172
131.864670
103.468513
151.046722
135.090103
3.012399
148.651733
139.982178
139.884689
146.642349
141.247055
164.363129
167.414139
147.394379
174.576202
157.218216
129.682114
139.108795
150.501297
129.654053
147.927307
130.833191
138.549042
141.530869
-25.990772
-45.765182
2.352185
-16.849918
14.624594
-12.167111
37.241386
13.271231
33.873680
169.889236
-167.162292
-173.247025
-140.146423
142.131332
19.260742
36.352119
114.742813
-32.561310
117.192574
148.975479
127.414085
148.836487
172.936768
126.977898
146.222183
137.859024
-46.499283
-69.182495
-7.183841
-21.489100
-38.203907
-29.812183
152.902145
147.429459
162.264328
4.269575
23.126263
160.537354
127.992973
133.933807
131.018814
143.184875
151.810669
152.961960
178.250107
153.985657
179.702591
145.283936
146.193298
156.689316
139.981384
164.105423
148.808151
-177.963547
158.117416
164.807709
161.043610
150.502380
139.412552
130.587036
153.578705
123.334045
-146.289658
139.927094
108.214088
-39.838081
-14.134587
13.687700
-24.837561
-2.451282
121.171539
153.907974
161.333694
144.283890
150.129395
-40.187733
13.836826
153.863220
147.589325
137.913986
117.046326
146.753265
137.768661
124.131950
-176.289688
148.927567
107.277275
123.193741
-1.426836
-63.146023
166.946609
120.725182
152.197769
145.966537
147.528793
146.373764
157.192184
138.792709
144.788528
41.484661
162.987625
163.715424
146.016571
145.180466
138.283096
133.935532
162.895325
147.444382
137.696808
140.951660
133.693512
139.864655
156.213440
147.696381
151.677353
147.861588
163.414673
148.007446
146.344757
128.601120
132.244965
152.019867
146.730301
165.846909
130.876434
165.961517
154.145752
140.929276
152.182846
147.149719
139.971146
119.910179
152.449188
160.981689
135.045334
173.712738
118.598663
154.024780
140.442932
145.090698
131.359039
102.592804
124.309204
147.558899
136.145630
129.806259
158.272964
178.292679
146.149597
126.002434
150.287399
144.349915
160.652740
145.078323
168.413727
166.631653
148.261963
134.567810
139.127121
164.864777
136.887009
156.806198
125.868591
152.259033
136.573608
178.295883
141.821930
147.464569
153.954010
116.003220
4.774627
10.570471
-30.281628
-21.559338
-33.268494
-33.761314
31.905209
26.681087
32.940941
35.739090
24.333767
138.821442
142.214417
-168.261276
152.083450
127.341614
3.351001
29.939423
-14.056480
10.759599
141.758163
129.078125
146.837631
149.794403
144.492081
157.047775
156.783707
151.981552
140.073380
152.878296
152.254074
154.967743
-42.032364
9.514237
-34.036564
-27.167082
19.834127
-13.110274
-19.626545
-28.142689
-43.548901
-12.069913
-3.840685
-41.146000
4.317880
37.868256
24.598206
-28.685799
22.764105
-10.962247
29.004845
22.500885
-9.204000
7.057190
-15.436478
-28.416853
6.125767
160.374237
150.610474
137.654343
175.572678
170.854141
135.975189
141.110687
177.019012
132.578003
159.706146
163.253098
1.746524
-48.658192
132.551376
150.322479
135.155640
126.495667
119.369339
149.644058
114.033455
160.009247
148.688248
143.255280
-13.771287
-12.176408
-26.965479
156.081802
105.866905
153.099136
132.485275
153.808319
150.914581
152.467026
-10.383775
-32.124207
-11.036207
-3.837676
20.624882
33.341873
-1.749212
-12.314205
-5.633290
-21.969555
138.242371
12.205873
150.524857
142.897507
130.563766
118.754318
-14.414066
-35.595104
-36.024063
-44.368263
-48.631165
-0.187672
-40.708092
-14.510335
-12.204937
148.134903
177.099686
142.086075
152.234940
141.881790
160.999512
133.005554
178.190506
152.123047
150.114319
130.056610
144.197845
-19.419579
-15.262151
155.061615
156.441162
157.396835
159.457321
132.709061
134.924103
146.065369
152.571960
155.545334
168.738617
167.270523
160.926407
156.185150
151.151459
147.108139
146.489120
148.058456
134.945953
159.115128
138.382996
158.104752
149.333984
138.383133
144.222046
156.211044
157.893784
134.136948
124.310326
132.175797
18.381128
-9.845204
34.529701
6.702736
5.607311
1.735509
-29.148773
17.002748
154.092331
145.737808
124.962608
155.965622
124.420044
160.150452
160.549377
122.532997
167.304306
136.057388
144.492828
138.085724
-8.927859
-9.946074
-6.396507
-34.961460
16.751701
-45.032555
1.768350
43.299850
-8.353435
140.552139
168.879166
125.555916
151.388229
138.160095
154.177597
162.759964
124.534897
104.820038
114.528099
133.489532
152.739929
148.281342
137.674698
156.165558
123.406090
122.808189
132.682236
157.113525
140.846649
162.732803
146.326553
168.803986
172.846786
9.451034
-32.977551
-37.480659
-7.947965
-48.804916
5.967228
141.307617
164.882874
150.485367
141.506744
91.034813
161.894836
102.874084
140.160782
159.335861
139.863907
153.138824
132.024704
164.753006
134.907043
-173.596924
123.978745
136.079300
-8.226263
2.951942
-2.772623
128.389847
172.999222
163.207809
152.981064
144.735703
131.381332
141.095139
137.804840
141.993866
159.086166
142.239716
151.020782
131.503555
155.909256
156.662720
139.449982
131.973679
150.382690
150.986298
173.757492
173.146500
136.657867
141.336960
151.394455
147.105148
139.378387
119.525406
178.743668
145.563187
144.456039
171.491547
140.936569
121.085831
159.404709
146.264862
119.805923
108.593643
152.636551
166.908417
145.182968
148.247833
155.642715
122.511360
-28.206671
14.678680
-4.208962
-36.999859
-25.097530
7.818586
12.123154
-8.468120
23.558887
130.378830
154.279739
158.448425
127.442253
160.678818
166.994080
-4.651853
6.156222
32.572491
8.989091
-4.954165
51.475506
-27.370176
-41.187996
-9.375467
-0.062557
-30.746632
-41.529877
6.962719
126.978317
126.535027
148.254227
140.255157
147.891281
143.035950
164.867325
133.489517
155.836899
148.279800
129.222839
149.619171
159.618240
127.784172
139.764725
137.942535
134.957825
143.614883
157.069611
-177.914078
143.903168
-29.547052
12.956052
-27.532887
2.129735
17.766615
142.663986
135.106537
164.168686
155.544983
140.963699
144.013062
142.722031
-28.260740
11.054425
-10.019341
153.292862
144.481323
140.310608
-167.516068
135.344452
148.267960
132.440018
146.784592
157.717590
166.752380
158.270340
130.288315
149.220413
143.433289
167.925415
122.817711
154.637665
168.956741
142.059738
148.844849
129.255692
156.880447
128.275772
136.687897
118.833321
151.889252
171.275040
133.623306
151.755127
146.148148
149.301376
165.459473
127.302193
135.871109
138.756790
136.395905
167.388733
144.408493
-178.084885
142.143631
56.200008
166.404297
31.792780
139.764938
154.734573
159.172272
139.690369
154.194824
115.358047
139.134659
138.520981
166.780502
132.733093
-176.834290
144.606522
139.991470
129.918060
144.013214
148.184311
161.268097
156.534927
135.941849
160.023911
161.795975
133.134323
151.991455
152.917175
141.351395
135.800598
-43.798084
4.110469
-32.353687
-1.045301
23.197805
3.829349
-5.482800
-40.884014
17.911415
7.622566
13.125051
-23.597631
-35.876160
-16.684053
4.911391
26.598112
1.994981
-16.667856
4.537945
3.786049
8.553408
1.652800
19.427004
24.350420
6.179712
-12.347755
-2.250119
-35.574142
149.530441
142.523315
169.805161
160.066360
138.976379
126.151344
159.166977
141.298080
154.216782
144.110535
-167.184586
143.764023
146.814590
142.189590
126.341011
147.638000
158.703018
129.895386
-31.672600
-31.799955
-43.217499
13.843164
5.176345
-1.604984
-41.131229
42.253319
141.566162
163.861221
154.275742
156.841812
147.549515
150.630585
141.381088
155.661423
144.408203
150.282455
166.584045
139.754822
167.242447
160.514389
125.292152
147.532120
149.329544
125.201759
168.342789
111.298882
151.610916
136.425323
170.299530
132.318710
114.803986
170.495438
176.206253
118.346954
130.173569
156.051865
98.649857
133.080048
147.991730
150.457840
138.438126
149.470184
145.274261
171.986176
147.443512
147.664856
174.148621
158.639496
137.615494
148.918320
162.597900
152.818298
130.086624
158.805252
-35.520859
13.391023
-48.170883
26.779087
0.828507
-34.447182
29.631042
129.150345
143.541443
34.154289
57.626823
13.991385
74.739822
150.576431
78.491081
166.365204
152.184952
139.014587
144.860703
150.440308
130.333588
158.058075
-14.745903
16.112228
-52.504227
143.524109
-47.940559
-16.879747
155.013214
144.290955
152.369568
146.051361
139.658478
132.559509
122.790619
148.010391
152.073410
159.062012
156.943161
150.125854
140.478867
135.216171
0.697735
150.016983
133.896332
145.731277
134.319366
141.476074
115.506767
-148.302811
151.524551
137.950470
120.439560
153.870422
156.103821
134.755707
145.457367
134.490417
138.592346
129.959351
151.233795
174.284805
167.146866
163.297272
154.468811
129.547729
12.370189
-22.688286
176.984467
142.928268
147.678604
148.125259
121.796066
150.768906
134.952515
150.500610
140.523926
145.599426
160.704498
144.617569
133.107193
10.353244
-2.986423
5.056019
157.683731
170.945648
139.592560
144.803391
74.446785
17.396036
-0.723887
2.022650
-42.559685
-7.995441
-64.906693
37.501171
17.262407
134.353516
158.778137
111.811134
163.336304
133.016708
133.927505
126.026352
115.562386
140.013580
158.441452
140.982559
156.522949
152.291931
131.547836
142.335281
136.509460
133.038330
155.422791
129.687897
142.830353
135.089523
141.242676
135.265488
109.102226
145.629883
156.470306
148.969009
167.285019
119.059135
133.160660
145.880966
168.923157
151.265732
142.020340
149.192795
169.903671
133.401260
164.193497
161.747787
137.024109
147.270035
148.171494
151.230545
141.854630
154.727600
145.639267
138.611115
-23.828527
-14.852381
-39.354797
19.389830
-3.132879
-20.560760
-34.659050
16.890953
53.291492
-28.505039
-28.466883
-15.505776
16.493021
-18.597839
23.078192
23.386517
-51.284245
-43.011803
-10.461023
2.319928
-3.573962
-5.057026
12.583477
-56.184792
12.026835
154.783798
120.690735
161.001999
160.559799
176.694351
154.872421
-36.977684
19.853231
9.196695
19.988644
-14.609842
-25.455383
-44.480484
118.450745
147.148178
147.185699
127.744064
172.478027
137.764221
-176.915421
137.204559
136.282288
136.779449
13.193949
127.376930
139.259109
143.971466
113.000732
132.545090
132.617279
145.718674
146.966812
160.621902
120.937019
-178.299332
-166.251648
-143.408844
105.804031
171.906250
-85.962479
-153.613403
26.968508
-160.175186
-165.402939
-140.053482
-133.656250
142.218246
31.441481
-132.898758
-134.471436
-165.486969
-5.845764
1.072832
-4.595677
11.373555
150.402054
131.596893
138.197784
134.238480
151.246948
148.185745
155.521271
-35.497921
16.774624
-35.398048
4.631046
-10.562034
15.159336
154.177338
122.318604
135.552475
113.925812
148.359604
127.044846
-13.121606
-7.150364
1.507271
-11.776624
12.019441
-20.835527
139.333908
137.319336
116.740059
134.217178
137.064102
156.871902
171.009903
176.440094
156.347412
-2.543605
151.327194
133.506409
159.905853
139.162521
148.444733
162.078476
-41.196766
26.520222
-24.412079
127.199669
136.977142
-43.189693
-12.173364
15.294785
-42.025486
-0.151951
-41.277870
20.481937
10.795285
146.988281
135.271591
147.983063
144.196732
173.016647
149.428131
153.827759
147.674652
130.852432
15.867702
147.712708
128.144012
-2.234671
7.786135
-41.213432
16.445717
-18.885754
11.857321
146.877411
157.812592
147.586594
155.493530
12.076918
119.864899
147.914246
157.191437
140.895996
155.690063
150.642731
149.773941
160.151413
139.172821
137.152344
132.842300
144.138702
157.527161
135.311218
143.581589
138.014236
-139.474854
-148.600235
-148.390625
-142.636292
46.219803
-149.705368
-131.409378
-158.605515
-138.165665
-143.175583
-175.791595
-176.634476
-172.877060
-144.765854
-140.096191
26.814848
141.152100
-153.241592
-138.173630
147.676773
6.145577
17.798384
-150.649506
176.979034
155.600983
114.316689
155.931305
154.786743
-4.403443
13.996428
14.543013
4.820483
-46.271572
15.236715
5.343828
157.746414
118.931923
-13.949783
144.032074
162.472870
148.343292
127.192963
123.240921
139.923950
162.716843
-18.242434
-4.365293
137.804031
0.118694
-53.205990
-33.434944
-1.532507
-20.018784
-14.165628
-21.683348
-150.181549
-118.154617
56.828308
156.030075
58.814426
20.105803
-29.108047
-2.197043
-138.432083
36.575222
43.380199
179.114838
150.363281
47.048428
65.555969
-42.206779
21.844843
107.688988
-130.893356
16.403431
33.371426
-74.946144
107.086555
157.646774
-161.729370
58.251724
153.226242
148.963959
136.425491
12.763576
153.963837
140.754715
150.365005
146.119781
158.925278
167.340012
139.413788
-44.290737
1.385221
-36.600315
-28.471151
158.882126
143.939423
136.990402
157.834412
113.789772
128.530457
156.611526
145.669266
139.897125
140.260895
137.496597
166.471909
161.648987
146.439682
153.576447
143.449036
139.094360
157.507080
159.764618
131.136978
10.538795
129.104828
168.026947
119.537376
151.191803
111.038193
146.640717
157.426010
141.063614
-15.393398
-7.650553
151.089218
148.858414
-52.290028
-1.354219
-2.860128
0.512819
-43.704628
6.003320
-17.030769
-10.886472
1.680511
11.006339
-1.343338
-14.802643
157.389618
142.095657
127.704941
-18.844648
-39.479080
7.958651
-16.518972
-18.597946
-30.348028
18.821501
144.991867
154.295807
139.266144
138.681900
137.067596
147.844894
156.512283
152.535706
152.303238
130.213028
140.441269
140.320923
150.465576
154.538834
163.734207
138.342346
154.375046
121.056900
145.626099
146.098770
136.066696
112.190872
17.539661
92.050453
144.090546
119.800568
-44.376450
27.253336
65.497658
53.972771
131.517181
131.735550
136.210632
153.242447
146.289154
125.670258
169.943939
155.970810
152.261703
169.431183
106.031853
132.361755
144.355301
167.628952
122.271416
132.367264
153.285126
154.189667
147.615982
136.363953
112.474007
121.802132
133.437668
-163.153992
156.893448
147.913910
153.056610
150.494781
152.015823
148.272736
112.759285
-19.817503
-1.701804
-27.752968
13.314868
-0.357180
166.382553
146.038895
134.197861
154.074066
153.050339
146.822205
156.101456
164.677277
136.718979
148.630096
150.604614
137.644608
151.405212
158.545288
157.457138
-19.033144
5.686685
-52.984699
12.768969
-15.986849
1.027744
116.774765
152.352173
141.586105
117.424767
157.334656
141.947632
151.040634
142.119064
143.098282
-32.620502
-11.838209
-27.716606
20.747467
-27.812605
-26.567028
-25.728081
-17.839386
7.624162
-13.343902
-30.024260
-8.690613
-42.266861
139.634583
147.117142
152.718430
138.611206
132.285873
149.741241
148.294922
159.013519
171.447922
130.227356
145.957321
159.669876
144.719574
137.381195
163.361359
149.323242
143.681671
143.246704
128.951279
149.412384
149.549774
147.576035
132.263672
138.401627
126.307510
154.740051
157.662933
142.087112
149.571732
151.510468
146.764343
124.290970
160.092682
149.909393
140.409668
168.367508
173.330750
152.514648
144.151138
156.122147
136.254623
147.234940
168.839615
166.604980
-12.540265
10.175097
154.028458
64.346954
-173.323730
-169.369034
-159.792770
-137.655838
-157.898346
-179.487930
22.884235
52.266575
110.271103
153.233612
169.039932
167.971344
12.760994
138.502518
125.261909
152.073151
160.465927
149.195755
149.723236
57.339382
25.067907
32.894161
22.469803
7.480812
54.156784
66.446259
-143.737762
-152.535812
144.256485
15.790830
-4.208776
-44.466328
-32.620991
-43.006489
4.957723
-3.778127
-7.054549
10.767041
-54.525543
-14.505047
-6.467083
-2.675910
1.184321
-7.206881
32.196247
131.719604
139.012970
142.201767
143.349884
178.480942
139.549438
139.673141
149.879303
156.222931
143.504227
152.535004
147.503494
137.917755
147.043030
175.616928
169.208588
23.702940
-6.355330
16.831978
157.556610
146.047989
106.932152
167.751343
-176.023331
-48.887806
33.934795
156.306381
127.043640
132.026398
149.676697
139.890350
166.330078
140.879852
142.082809
138.640518
148.343506
129.896317
146.891602
41.312756
-4.871419
145.465744
169.792664
131.799713
147.641235
131.257248
158.954361
148.473083
124.915367
149.438873
137.130890
136.702332
159.275635
142.787369
106.838356
22.883911
-11.648499
-5.320603
13.425955
-19.762266
-11.381622
-36.611866
-21.311636
-3.325371
143.400070
151.614517
146.715912
-14.375836
3.328255
146.202621
158.913269
143.029129
153.924454
118.897812
120.791832
151.613464
128.595108
141.321274
179.076538
160.154282
166.975388
154.453705
147.445145
150.422119
151.471390
132.863480
117.083015
139.988129
-15.528934
17.235481
157.147354
144.362762
161.709549
142.783096
126.977867
144.813309
153.466415
169.971100
137.001007
130.297485
141.213928
167.064240
139.234253
149.664719
9.952598
-25.013664
23.308435
20.429384
-19.507006
-27.369686
6.481076
150.161987
141.629547
128.314545
134.174652
-17.223362
19.346786
22.513500
-30.478741
-10.277491
-24.824680
-31.720697
118.994949
141.902756
147.790558
112.477783
142.704803
166.983810
160.758987
139.029709
137.176422
122.280106
135.129013
138.908661
153.990265
148.473572
128.580185
153.519089
149.726837
126.982651
-53.051151
-2.967749
-6.035041
-12.458164
23.212263
-49.552750
144.805359
172.848038
153.194168
155.729828
150.296616
136.329147
165.026810
115.337135
134.023575
137.751419
115.781578
159.458862
146.936432
173.135101
136.318069
138.428329
159.597336
160.730774
139.593567
125.708832
113.742027
135.151779
128.289642
136.856110
120.533051
162.011322
149.428070
152.370331
138.410934
167.624542
152.145859
156.181992
152.481262
154.761017
118.701088
131.975739
157.740631
129.542618
140.580765
134.704987
158.952530
145.830917
148.095490
150.213425
124.686897
145.375259
151.425980
155.858017
131.079224
151.702911
135.784561
160.512299
156.739548
138.387527
164.552444
143.456497
135.320160
142.754791
117.134499
134.886353
141.676971
144.539551
138.464203
159.097275
121.961258
121.905045
145.782944
133.823059
143.988464
124.967400
151.217209
144.177505
149.153366
136.036057
134.410797
138.582108
146.166809
163.239761
143.005432
116.245659
143.680374
148.720169
140.037277
153.895340
149.207764
141.263031
118.394768
126.575447
165.641159
151.287323
110.927139
148.026459
139.896362
148.199081
159.066223
136.046112
140.599655
155.968048
153.410110
133.269073
146.467850
114.851730
115.969749
140.929276
10.577078
64.987770
34.888279
148.560806
134.506210
2.181847
-38.496120
-8.273079
6.746076
110.341728
131.348358
135.738388
120.892921
162.744293
170.879654
116.591034
144.682526
155.708923
122.728737
128.653656
152.144714
163.109726
128.165482
162.716141
163.593124
-175.899963
149.908234
123.825325
152.492294
158.698364
113.815948
123.457497
130.477234
166.642334
144.043457
3.859300
-25.196774
128.591431
158.824127
116.035522
121.698639
149.194916
174.058838
158.074356
155.756683
137.278198
132.928345
155.802536
176.346069
163.431717
153.259552
143.106094
133.873428
160.706894
129.010895
173.424423
129.878448
149.610962
137.006042
135.832489
148.896011
156.391632
119.983055
134.590179
151.047989
131.122223
155.035675
177.163025
133.954041
9.582238
24.509918
106.653282
137.402466
155.447433
145.950150
155.864502
144.440445
154.866806
143.509216
131.315536
143.503418
172.607544
155.351761
141.875565
151.140350
137.254700
154.597290
130.282974
145.774643
156.666702
147.428329
129.424698
133.829895
12.753709
-33.707272
6.313233
-9.409534
13.545511
-8.364898
3.366971
8.888824
2.244022
-24.368038
103.311867
131.490799
152.146072
135.254135
147.673401
131.021851
150.623169
105.401695
120.026550
143.234222
132.964386
153.224182
150.803314
152.066147
20.838312
40.261574
144.431717
169.552124
139.952042
158.153503
144.284164
157.237991
-1.606325
171.133362
143.196228
146.683945
132.404648
148.614716
166.865112
117.046326
132.726196
138.004211
149.146729
135.997314
161.758545
137.344879
130.952850
143.766220
162.632690
153.552673
135.321701
-4.569519
-7.945518
-17.895109
8.850617
28.532036
-42.173134
146.915497
164.986450
129.079559
129.230560
149.319656
130.625153
161.785583
122.057739
152.555298
120.725349
-165.438705
136.276154
131.511703
138.907196
142.214066
154.646698
148.289322
118.550110
136.648270
150.547302
148.691864
140.451218
144.176865
141.257599
161.519333
175.972458
147.982086
140.377701
-25.119928
-30.167702
-169.787125
140.615799
145.137817
149.296967
127.325172
146.877151
151.146042
117.030884
144.129028
139.882706
138.898438
157.747314
134.589996
-43.980755
156.611649
7.247545
-44.129051
-40.486485
33.881218
-43.773258
151.181931
145.071213
157.537888
140.610397
152.252228
157.275909
124.054558
138.225189
124.355537
142.463470
161.647018
137.561539
159.440613
165.338760
138.571533
142.435196
151.308167
118.140724
129.378754
150.238174
162.963364
147.134338
142.874786
119.303970
-49.142483
-16.593529
0.589171
4.784054
-42.577530
-19.709669
26.931261
149.152069
158.837418
152.077271
152.995209
156.387146
168.832687
131.196533
168.434265
139.615311
174.077698
141.293472
168.548477
140.670853
127.141045
115.527931
164.513535
128.635498
-27.201946
11.420856
12.758349
-39.685184
9.644855
-26.102953
-16.692236
13.865784
159.926315
8.355855
139.753418
158.488953
119.651619
145.879929
150.538330
144.482513
152.721085
119.096664
176.063431
157.301926
148.257034
148.645676
166.628418
140.770233
142.880768
168.294144
147.507248
165.997299
150.375000
131.700867
151.764069
128.695877
160.070572
163.941833
145.938126
143.913361
122.057320
128.367264
124.097275
124.579475
164.263168
172.322296
153.635162
134.820770
139.353928
129.807770
157.198273
165.968048
145.057617
135.554062
153.973633
148.569778
153.685547
136.427109
112.198959
162.015686
148.187576
151.603317
135.836914
142.438400
-0.711069
-1.206583
-47.386578
6.349063
15.711321
-39.348362
176.146988
147.391983
167.863098
165.886566
148.386093
131.125977
-172.048035
135.796707
151.133209
165.306595
154.190536
144.043808
167.124802
146.321762
139.442963
144.847137
153.070084
134.060410
140.290863
133.240967
144.106186
155.561829
128.642975
140.970749
161.545685
141.770950
145.752548
156.463013
128.144867
139.062439
167.346512
136.901611
153.208755
108.666763
146.006973
139.981552
141.683929
126.579369
137.580170
