# Supplementary material for: Comment on 'Valid molecular dynamics simulations of human hemoglobin require a surprisingly large box size'
Source: eLife. 2019 Jun 20;8:e44718. doi: 10.7554/eLife.44718 (PMC6586461; doi:10.7554/eLife.44718)
Supplement: Figure 3—source data 1. — The zip archive contains a README file describing which source files correspond to the different panels. [file elife-44718-fig3-data1.zip › figure3/panel_B/box3/phi0.dat]

-136.550842
-133.607620
-135.015518
-142.756165
-61.937778
-58.002209
-139.320068
-49.298073
-65.326248
-62.370941
-116.667175
-64.857933
-57.481750
-32.598782
-68.477119
-62.415268
-83.261391
-47.260139
-66.518105
-143.559052
-147.675064
-65.856598
-150.351532
-123.608376
-56.338074
-93.644585
-177.266251
-58.582241
-58.925083
-138.664322
-152.271210
-54.230125
-73.732414
-137.948029
-63.554512
-68.883385
-163.637436
-58.005474
-107.546722
-65.139076
-140.471146
-59.876762
-63.624413
-63.556667
66.275932
-142.106995
-68.433174
-53.948505
-48.345402
-141.577423
-65.142761
-79.529747
-79.248680
-67.412285
-65.875961
-87.096359
-70.692642
-119.822548
-154.412354
-98.386406
-146.798889
-141.939880
-66.260124
-68.982140
-162.716660
-138.090836
-55.313446
-66.024963
-69.188568
-60.868660
-59.983799
-54.041126
-101.520462
-29.203255
-71.073601
-152.984528
-131.833496
-156.972778
-93.873428
-71.963867
-132.545029
-97.274399
-69.079597
-91.360847
-85.162895
-76.648628
-91.256500
-93.804016
-93.566315
-119.405663
-51.580650
-99.090332
-96.586861
-95.509384
-28.922840
-139.290176
-53.214470
-66.124710
-150.505051
-64.987465
-94.858566
-152.891663
-153.174286
-83.130844
-63.870228
-132.837357
-76.893501
-60.115456
-52.645420
-95.575172
-69.740501
-137.364502
-136.200394
-68.499924
-73.494713
-93.695480
-27.902092
-76.944115
-38.936695
-85.186005
-63.788532
-44.588505
-60.034492
-66.569885
-109.660248
-64.952667
-86.936768
-124.912010
-129.986969
-69.837601
-55.707199
-101.367195
-68.085587
-101.516579
-120.930183
-167.652847
-68.844635
172.375244
-60.983109
-29.538387
-120.095917
-119.525284
-60.128181
-107.439224
-88.802284
-71.617393
-100.478996
-104.837677
-99.600616
-91.982727
-112.514114
-93.044159
-68.513115
-70.416710
-127.597366
-58.830807
-80.293983
-48.747158
-60.893864
-35.443848
-56.502605
-81.497536
-57.161079
-62.688702
-151.892532
-108.068275
-129.567581
-62.409409
-57.163586
-75.478996
-60.578640
-96.952309
-95.178093
-59.400997
-132.996048
-62.854889
-63.233635
-81.225777
-54.912437
-61.551994
-152.224533
-70.656761
-41.927010
-151.806946
-169.953140
-127.473289
-57.023315
-154.174240
-95.496666
-133.989319
-107.436028
-90.425049
-64.119003
-63.811783
-69.544060
-79.591194
-69.063469
-116.224159
-114.475945
-95.612900
-54.557407
-122.026855
-130.434906
-62.483837
-76.879890
-112.834717
-59.693192
-74.456940
-112.636177
-68.375282
-59.900337
-130.184021
-163.428940
-58.083927
-77.162384
-53.299850
-146.953995
-83.211586
-71.885780
-97.002251
-58.691193
-63.778854
-105.876160
-90.855728
-82.070091
-116.061111
-55.390659
-64.662407
-54.488880
-60.228100
-59.398102
-103.850777
-68.288689
-59.778278
-120.724556
-109.152565
-94.594727
-105.451698
-63.106049
-104.603592
-132.368073
-68.913689
-62.752285
-113.160606
-123.157951
-128.781494
-114.186417
-127.225792
-122.971214
-92.310875
-52.965111
-84.161224
-82.978897
-74.826576
-118.269501
-113.637062
-118.653999
-83.262436
-95.397217
-51.737465
-117.339203
-51.040482
-88.082527
-32.114979
-104.160957
-75.773315
-76.392136
-89.517319
-179.226959
-105.135338
-113.317245
-101.389709
-118.347130
175.005615
-57.996937
-88.972549
-74.460220
-57.852493
-20.741007
-32.174286
-118.460457
-62.812347
-91.661057
-72.882301
-85.480362
-57.389629
-53.384151
-82.733521
-59.643326
-60.634598
-67.197365
-59.559273
-29.729620
-68.691109
-60.604565
-103.774750
-147.663925
-61.523972
-134.284576
-44.252567
-64.862434
-71.039902
-122.423035
-110.389099
-112.467285
-58.059891
-128.154800
-110.151031
-55.109203
-77.457321
-90.296532
-69.768204
-57.503017
-68.220009
-132.723679
-150.499207
-75.887878
-131.517639
-67.276749
-72.846916
-124.513466
-80.522942
-149.764099
-150.055725
-53.009216
-65.330986
-148.611023
-70.009285
-80.373863
-84.200607
-63.050629
-55.459690
-86.208878
-83.505486
-45.414665
-60.686897
-66.479858
-100.783073
-61.699970
-99.599823
-71.461029
-34.051304
-87.089516
-132.822708
-162.633286
-140.473648
-69.265228
-99.029465
-88.140778
-144.354996
-58.981281
-139.829330
-150.206177
-65.855644
-88.831657
-103.901131
-64.835327
-58.020294
-56.442394
-93.052704
-60.460735
-156.079895
-80.949577
-66.668945
-63.836433
-62.965599
-61.293030
-76.628441
-20.069252
-65.531479
-57.071854
-49.864605
-94.910576
-76.733360
-111.022873
-24.580332
-118.370193
-88.629204
-82.317787
-60.257893
-109.955315
-98.874359
-50.411739
-117.182434
-56.583775
-129.041473
-61.788929
-60.527084
-118.653831
-164.898026
-66.484055
-143.534149
-112.619011
-111.529663
-68.529579
-79.866478
-91.091026
-52.879139
-72.748428
-72.319595
-59.903790
-31.667667
-66.716736
74.812172
59.952774
-144.085785
-112.559036
-61.576420
-68.641823
-132.352631
-64.297447
-57.600288
-72.942291
-58.673065
-130.792526
-61.395100
-80.687317
-63.034664
-115.769760
-142.675629
-69.051567
-145.063965
-37.780132
-77.961281
-109.500702
-97.218208
-74.500916
-70.679367
-106.493706
-113.888542
-111.802963
-71.294220
-133.024368
-53.632851
-62.556328
-160.251877
-60.082985
-73.715820
-70.041534
-57.350731
-85.430344
-145.152725
-100.625740
-59.782608
-141.143906
-82.797401
-62.346394
-62.038071
-113.985840
-52.352356
-93.006729
-62.989639
-92.710342
-65.584091
-55.717213
36.498348
56.338768
61.622448
82.620239
85.298347
79.615799
60.887608
53.339470
50.302883
47.894203
43.334808
-144.594284
-113.949493
-59.082737
-82.085426
-88.471825
-59.366951
-71.655159
-112.179199
-65.894981
-74.123734
38.887447
90.503746
80.280273
69.526947
73.177620
57.317539
50.969509
56.617989
45.924858
74.077362
84.834274
-67.373634
-66.741127
-61.047108
-69.348297
-80.605972
-58.093842
-63.839767
-74.854904
-153.780029
-59.653030
-88.996811
-65.230453
-71.566612
-69.783325
-84.508904
-53.964268
-70.138786
-63.584183
-52.000114
-57.014610
-70.441406
-57.494152
-57.757294
-62.920654
-64.611504
-99.714447
-82.038200
-114.854935
-167.161774
-79.936386
-56.866917
-109.629051
-92.618889
-123.407944
-164.025848
-72.519714
-114.016823
-102.382881
-152.068329
-85.529533
-91.843742
-102.954308
-90.681946
-96.190193
-152.590683
-107.263863
-136.488968
-62.038197
-49.515476
-155.494370
-153.683182
-55.666443
-66.502335
-55.787819
-33.086010
-66.852432
-67.713028
-51.960213
-141.397034
-130.062439
-61.125927
-105.692940
-53.509937
-47.809669
-104.874519
-39.576000
-86.675591
-69.005798
-109.094933
-133.785751
-99.363792
-60.995880
-89.028214
-160.654160
-46.216812
-125.056702
-63.311745
-97.230904
-83.384819
-65.235649
-97.825592
-102.285332
-110.686562
-55.390495
-97.533020
-67.106499
-66.967819
-125.433304
-142.497604
-70.606857
-64.849487
-128.760376
-83.070419
-66.218201
-78.396523
-57.573090
-56.063419
-62.313671
-88.351959
-52.851711
-36.512295
-64.622559
-62.483852
-96.769661
-151.558685
-59.350872
-147.841904
-95.405266
-133.763367
-87.280655
-87.161736
-63.317215
-52.815071
-113.913544
-72.428276
-96.920273
-59.677689
-84.092796
-54.229580
-69.220833
-89.670197
-65.464905
-49.413651
-144.274002
-61.822197
-140.128296
-72.293167
-89.333824
-59.772377
-116.707657
-89.366486
-38.320393
-72.668343
-70.811462
-39.298569
-159.881485
-66.435661
-72.418999
-31.713137
-63.633884
-63.733925
-101.878372
-149.790924
-133.098038
-94.865509
-158.133133
-66.995331
80.332680
-39.999104
-90.321213
-55.116570
-66.492722
-57.831230
-57.778179
-56.684788
-85.218918
-63.563717
-142.990143
-59.097141
-60.436432
-59.594147
-64.596626
-115.362572
-45.536980
-108.307808
-52.637520
-153.961685
-93.725548
-116.316582
-71.273460
-169.017517
-63.051773
-117.035637
-62.457386
-55.127289
-70.528870
-140.236343
-28.710384
76.494293
85.390167
58.918999
56.992115
58.519062
47.555576
59.401653
57.062660
59.455898
53.061207
52.370975
94.040039
51.912716
64.825745
84.537697
56.875843
78.526077
51.195721
57.664490
-120.565796
-106.705841
-107.400879
-81.127708
-90.576004
-74.127686
-61.666618
-58.702213
-53.600800
-115.105469
-67.659744
-87.584084
-128.533707
-56.304287
-73.049324
-146.747208
-53.759491
-59.134327
-52.974392
-91.440025
-126.648705
-153.078293
-156.189590
-102.302406
-171.567673
-58.078125
-61.746254
-63.063843
-66.916138
-88.583359
-75.741722
-96.398415
-97.426689
-87.689056
-98.561607
-120.807281
-96.643478
-105.650139
-161.877640
-59.090504
-134.100159
-45.725388
-136.598236
-71.911613
-65.334526
-46.033306
-54.312748
-67.048767
-145.480911
-117.273766
-137.583206
-53.960831
-75.445068
-82.749725
-71.066620
-105.987854
-96.846939
-68.556091
-62.386078
-106.934746
-66.798920
-65.305923
-83.520607
-64.998314
-87.278503
-64.131699
-74.008247
-89.540367
-99.496780
-82.927887
-63.043201
-84.653450
-65.380135
-52.555229
-134.282227
-90.080910
-68.933540
-54.386871
-66.274521
-79.938347
-111.645790
-140.462830
-63.856712
-131.280167
-41.840286
-74.158401
-87.401489
-69.492538
-58.929832
-101.749313
-115.608116
-65.793053
-61.511635
-71.511940
-62.718952
-58.770741
-92.810516
-102.875580
-95.485878
-120.237358
-80.539635
-100.013382
-112.098564
-69.134232
-105.506935
-119.931145
-40.922348
-60.817482
-53.735271
-61.598248
-36.625149
-49.970310
-142.670181
-62.318718
-113.113708
-29.155876
-42.675385
-60.843746
-134.679596
-117.109489
-53.529106
-134.945404
-161.108368
-51.760075
-127.946815
-153.407104
-82.175819
-89.549911
-52.584579
-93.141907
-69.168449
-100.196564
-103.527443
-108.974442
-112.466728
-94.176987
-94.015335
-167.598724
-64.147026
-111.939461
-124.435684
-62.447117
-104.493576
-69.423073
-75.611839
-71.676155
-53.981979
68.369904
52.666946
53.518917
67.677750
79.821075
63.146870
70.377640
86.527428
66.335396
83.122505
75.315552
81.447861
72.657295
88.886116
43.441631
50.288151
60.294872
72.006310
87.382881
57.868263
70.897980
-151.448898
-52.507427
-79.704735
-92.989464
-39.474663
-66.404648
-58.299732
-142.768250
-80.273621
-71.448578
-38.896839
-54.346825
-67.037109
-140.087784
-162.041260
-85.666618
-42.097343
-156.970367
-163.121445
-79.672874
-51.920948
-108.699310
-113.769829
-75.316681
-65.247948
-46.309196
-70.691559
-155.420151
-67.892990
-59.532295
-52.698284
-63.953941
-98.125725
-57.503597
-117.307396
-74.425858
-107.435265
-76.106186
-79.973305
-49.288857
-152.504059
-29.578808
-73.777504
-68.868248
-108.707535
-160.485046
-123.338692
-57.772736
-62.408474
-124.189171
-152.178879
-149.894333
-137.227997
-73.140610
-117.385864
-158.026047
-161.361923
-11.702417
-67.124748
-62.948914
-144.970108
-79.521774
-31.294888
-96.003868
-85.328835
-65.073395
-102.944801
-53.816914
-119.350471
-83.752625
-93.287079
-155.305710
-121.448341
-97.176842
-56.529152
-98.887253
-77.251282
-164.321930
-100.571991
-57.106480
-100.484909
-149.892166
-138.673599
-68.119431
-53.523952
-83.778473
-95.675629
-113.300468
-143.080032
-114.848412
-50.132828
-118.948349
-123.801819
-69.766701
-40.269722
-54.929119
-96.832947
-52.207085
-90.028114
-36.560200
-61.494991
-79.669426
-90.827492
-74.210686
-79.978188
-59.571335
-75.414513
-40.745445
-69.937515
-104.124207
-89.990929
-95.706711
-72.568581
-106.628693
-88.667709
-116.466507
-123.169830
-136.027145
-59.235065
-60.189175
-85.880119
-94.509628
-61.973129
-49.384098
-153.411636
-83.350983
-96.782303
-145.649063
-57.100281
-78.422852
-103.087440
-47.701706
-155.942780
-67.792015
-58.223076
-85.385567
-50.571667
-62.266937
-126.902626
-64.222725
-135.482254
-69.414772
-47.479244
-62.582596
-121.295876
-82.799263
-71.004120
-33.068554
-137.323776
-75.563072
-69.307510
-68.468842
-47.884155
-55.051788
-65.457870
-99.514671
-61.113007
-64.846588
-56.545280
-77.938782
-151.941559
-50.123322
-57.993687
-148.280151
-77.571167
-69.987083
-58.837841
-75.480331
-77.849594
-86.753601
-97.963776
-51.847038
-53.116844
-116.942589
-24.359861
-41.348114
-134.300690
-65.432213
-101.812698
-75.450470
-43.654099
-57.030174
-58.369770
-58.819523
-40.875202
-99.188469
-106.322510
-97.969749
-110.210617
-90.150131
-59.937801
-60.885548
-70.163391
-48.693192
-60.995998
-52.472404
-81.296722
-84.476837
-68.745796
-59.132450
-150.171844
-107.737259
-64.418503
-130.984116
-59.314514
-125.402184
-51.040958
-79.394249
-136.209595
-111.704620
-103.291336
-109.766571
-68.616867
-60.611725
-58.426815
-161.011124
-74.301643
-149.267563
-69.065201
-127.865585
-65.333344
-87.528313
-83.399139
-93.744064
-57.294781
-90.148895
-116.288155
-149.914505
-106.840485
-122.482590
-58.874218
-141.544724
-111.303070
-168.663971
-77.914146
-51.312412
-136.525879
-126.390976
-65.541725
-77.082130
-92.192497
-118.078857
-156.861038
-38.414349
-58.880592
-46.246025
-63.161255
-107.132614
-61.944012
-94.132721
-121.944321
-84.031487
-69.049194
-142.766174
-93.296768
-56.787460
-64.281120
-64.143425
-85.226761
-36.851540
-78.564949
-125.066109
-60.956921
-66.844757
-55.281326
-66.382385
-145.896118
-66.899811
-64.133202
-52.772018
-111.714714
-154.167664
-66.149689
-105.792702
-128.327911
-73.237411
-111.927711
-92.389030
-51.253536
-63.493744
-52.704437
-134.263580
-132.275055
-112.147705
-142.928970
-75.927246
-60.669296
-80.638237
-66.425850
-54.608391
-22.366158
-151.412918
-99.971039
-62.764225
-63.428978
-62.734520
-75.519447
-145.245209
-64.301003
-90.781952
-106.074638
-72.893364
-78.773048
-106.743172
-62.778286
-63.188496
-153.435150
-155.155518
-111.974739
-92.474106
-84.462135
-90.193428
-93.194984
-143.792114
-106.561478
-157.364029
-90.276169
-57.152679
-93.606720
-57.510471
-111.396347
-36.648064
-99.057716
-95.449272
-126.482048
-64.225853
-138.169998
-131.030045
-96.404984
-66.246284
-127.088554
-139.764481
-61.745392
-68.811203
-52.082603
-68.533722
-153.004974
-57.754040
-42.506489
-100.870895
-58.631966
-91.504021
-116.877823
-52.440376
-56.857891
-62.803127
-113.696045
-88.068985
-41.451523
-69.040955
-128.400101
-150.749512
-142.873322
-79.470169
-57.193058
-170.104126
-52.726940
-101.239220
-64.741554
-66.957092
-90.825867
-91.911278
-113.939667
-97.406631
-82.161629
-62.826759
-23.617321
-95.005150
-128.750153
-87.599197
-160.404343
-127.067970
-73.698914
-96.518250
-131.503708
-70.003120
-98.785423
-93.694115
-75.968002
-118.677567
-121.221779
-149.215118
-149.110535
-54.472504
-56.126305
-105.043571
-62.370293
-85.166870
-76.192604
-61.954990
-62.664333
-64.969360
-66.155037
-105.539154
-145.132446
-104.985619
-99.429367
-119.293373
-100.179871
-80.604660
-62.292782
-142.520660
-58.753155
-88.039642
-115.105515
-82.802116
-74.417984
-61.166309
-91.201576
-145.940109
-66.052696
-34.461670
-57.778713
-55.959694
-76.310616
-70.602875
-154.618622
-90.869743
-62.894421
-57.880005
-123.468506
-154.490326
-63.465389
-36.847885
-119.076981
-45.297638
-56.379745
-65.646896
-64.364357
-130.391541
-131.054214
-51.295330
-65.490486
-79.939720
-61.483292
-50.604744
-153.742142
-143.549576
-97.218674
-82.813660
-54.912857
-71.159599
-69.358803
-136.541458
-129.575256
-88.566193
-121.423599
-120.863800
-65.959137
-97.315918
-92.775467
63.045544
-66.099106
-61.776886
-85.660439
-115.682770
-54.421074
-121.276642
-89.462006
-60.765965
-149.694244
-48.196800
-141.132202
-59.027603
-72.623978
-61.087234
-161.626129
-67.490707
-68.295647
-67.682350
-95.594299
-52.236607
-130.010559
176.570221
-126.898010
-50.511326
-61.561802
-63.871349
-23.946690
-121.045044
-32.209972
-92.060799
-91.378777
-88.408340
-118.604797
-107.249855
-60.057419
-63.321232
-103.307854
-77.020073
-83.283768
-65.941910
-85.115837
-62.689796
-118.260674
-85.954063
-59.171299
-52.762634
-64.498741
-66.455795
-74.704193
-36.117958
-147.558914
-138.832718
-149.528336
-59.032364
-121.443298
-43.198071
-56.450439
-59.381607
63.186104
81.082191
50.117561
72.158066
29.560719
-23.697451
-118.220978
-105.081619
-97.243614
-84.930519
-58.615784
-59.006676
-118.456604
-60.247704
-40.715500
-90.790070
-62.287060
-57.116055
-139.352524
-64.072647
-70.793259
-168.610962
-93.907288
-60.645561
-51.111874
-86.756737
-74.773293
-79.335426
-61.554810
-100.921135
-67.462967
-68.725906
-61.767311
-75.924049
55.383472
83.593536
87.973389
60.736443
90.416245
43.621494
56.000439
109.002716
-82.684250
-72.898926
-57.951332
-63.290508
-144.697083
-149.360397
-147.687164
-56.654808
-116.033012
-110.894455
-78.331024
-78.804977
-53.733158
-58.226002
-121.819588
-64.624626
-142.589050
-98.480034
-106.270432
-65.815994
-62.756157
-153.000778
-61.618084
-65.630127
-86.606224
-54.019962
-76.937622
-55.541874
-141.413269
-94.585991
-101.738281
-68.357758
-84.420532
-89.315643
-55.857731
-67.190826
-63.780842
-60.537495
-174.541122
74.068756
-33.892933
-104.848305
-118.173508
-52.265648
-62.582649
-129.026520
-61.970398
-53.526127
-138.676132
-59.222355
-57.533733
-66.099236
-113.573212
-59.920029
-101.982582
-93.648338
-98.818024
-109.561432
-67.426254
-63.584339
-58.803631
-66.341835
-48.145130
-151.225189
-97.410095
-95.387444
-87.574921
-104.606491
-86.799202
-83.520233
-83.272224
-92.649063
-112.298500
-95.062523
-163.516953
-109.140869
-65.192871
-144.509521
-77.596146
-132.182495
-45.409481
-167.302383
-54.292683
-90.061699
-60.919350
-68.086403
-50.720070
-66.030205
-54.001789
-137.338196
-52.106773
-78.658768
-62.805614
-168.377304
-149.742126
-142.344086
-59.860641
-56.012348
-62.066723
-76.888611
-64.936424
-91.372726
-71.654617
-69.577095
-104.446793
-53.713341
-74.128632
-65.803070
-54.101349
-43.670929
-146.376358
-73.926605
-50.451714
-128.043549
-57.923908
-135.484314
-109.602058
-59.232464
-69.680382
-107.224525
-61.407768
-72.517456
-58.353840
-164.371445
-58.538754
-75.868607
-84.834724
-144.772156
-50.673729
-75.070175
-78.261879
-146.241241
-47.251362
-27.238401
-68.133621
-125.446404
-74.667191
-67.344505
-69.592537
-98.719002
-54.853146
-59.648693
-69.298737
-59.767620
-104.412689
-71.339417
-72.986671
-107.191566
-70.705849
-17.883301
-100.890457
-96.812744
-80.170097
-80.615578
-59.101650
-90.850670
-73.256577
-95.462074
-83.439407
-102.578445
-84.570023
-52.759972
-154.527298
-151.194901
-108.562119
-123.460976
-91.566284
-61.819931
-73.902534
-70.673195
-124.103477
-150.832031
-60.362995
-80.006088
-105.946754
-147.895462
-77.945221
-57.683575
-83.796196
-65.640106
-134.510208
-76.413719
-71.284050
-39.475639
-56.988655
-131.347229
-81.350090
-76.132477
-63.806919
-59.520500
-54.161053
-72.039108
-81.553513
-59.911488
-87.754250
-80.311951
-61.243256
-120.194878
-50.864891
-63.297955
74.015289
73.209747
39.435024
80.447296
62.237881
93.873383
92.608681
93.150818
105.193428
61.189621
50.791451
65.310440
56.339664
56.678909
-79.622444
-154.640884
-69.985062
-156.100647
-120.308830
-97.362846
-110.343430
-117.722084
-105.797752
-96.416962
-71.357628
-57.387260
-119.685806
-71.825142
-66.743843
-155.921982
-74.431450
-51.989223
-75.306587
-76.372345
-43.138573
-47.150570
-77.113945
-58.905685
-64.609886
-69.786957
-63.635853
-109.689911
-146.515121
-109.114578
-75.421234
-61.617081
-109.183807
-66.273430
-107.537781
-66.637764
-144.349655
-59.203190
-69.064224
-66.147781
-96.687027
-70.008507
-70.349976
-56.147804
-78.967499
-57.396999
-22.762119
-78.269249
-48.304466
-118.914787
-57.046139
-76.534828
-121.841949
-66.734291
-81.893867
-84.832291
-149.338791
-65.536064
-59.252064
-118.320930
-132.722763
-61.766518
-102.054253
-67.633980
-60.927570
-48.299416
-149.354095
-151.186203
-152.270950
-130.211655
-90.956116
-48.735752
-121.988525
-160.780869
-128.878860
-145.760941
-103.348480
-83.346184
-163.684006
-63.569790
-113.724709
-104.371307
-63.809849
-40.687706
-72.732155
-63.050777
-67.969925
-65.629341
-153.566147
-96.975075
-109.511307
-93.643562
-85.158188
-158.503174
-111.380623
-114.158249
-58.142509
-101.556152
-123.133675
-101.387856
-66.314972
-62.901833
-150.092438
-113.563057
-146.384995
-103.054695
-161.771927
-130.458817
-111.829941
-118.107353
-171.325714
-86.940491
-130.021820
-53.878769
-69.409348
-119.582848
-44.957008
21.451050
-61.826302
-64.867775
-117.831627
-89.086609
-98.767639
-122.680328
-50.428421
-62.476200
-71.837578
-96.330200
-100.258102
-25.944342
-63.852592
-65.858742
-111.585487
-59.887936
-71.790230
-60.978191
-68.188316
-84.636253
-119.170700
-68.243477
-79.968437
-86.149147
-61.411743
-96.798859
-59.336781
-72.248451
-67.370224
-60.265469
-53.847069
-70.200363
172.813263
-77.736084
-67.358231
-154.922699
-62.829041
-57.709229
-53.474743
-145.042908
-57.154568
-56.628670
-76.102615
-54.475410
-73.134079
-99.937416
-68.588333
-81.625641
-99.009834
-64.474152
-54.428455
-86.560585
-56.243454
-155.977203
-152.687241
-71.899513
-94.437691
-123.800850
-83.783852
-55.259892
-155.322678
-102.412605
-82.963150
-111.075569
-99.844940
-87.108513
-112.929871
-77.479202
-107.472389
-61.370750
-97.655479
-121.374107
-117.425217
-92.457024
-106.883347
-41.599804
-67.579994
-49.476288
-152.683182
-65.426003
-88.928322
-132.304230
-86.531029
-73.605232
-106.056870
-58.616879
-56.581448
-75.845665
-64.976646
-52.592945
-45.425671
-72.770706
-43.983959
-65.937820
-149.281616
-64.378052
-60.450256
-71.165543
-65.369408
-63.591419
-82.932793
-172.956512
-70.936180
-149.655350
-57.921162
-151.636414
-62.327869
-61.784920
-78.670624
-70.452003
-61.094303
-105.787155
-80.466896
-148.430817
-69.826561
-83.898582
-121.453308
-75.356613
-101.455002
-43.466022
-65.985718
-62.218143
-90.044838
-71.630905
-164.202591
-57.459694
-92.158188
-62.630829
-51.568890
-90.630157
-56.665157
-64.960365
-132.136215
-98.582420
-50.060257
-53.774727
-61.995998
-55.663860
-43.028965
30.235025
69.515549
-58.479004
-35.594841
-108.612038
-62.955257
-57.315891
-84.435196
-122.723465
-91.213074
-132.039062
-107.364052
-62.618256
-62.177544
-58.748825
-89.290123
-67.664192
-103.761833
-129.701111
-73.991623
-114.964890
-53.086205
-64.471069
-74.368324
-82.431206
-72.288483
-63.253490
-62.804100
-62.915047
-114.380348
-106.580544
-93.610123
-65.026306
-77.201843
-136.883179
-64.398354
-79.994606
-99.039520
-62.320629
-88.755707
-96.226730
-112.452599
-90.513351
-61.521606
-134.609039
-89.794632
-56.680168
-56.429417
-154.460556
-41.580875
-108.462158
-53.523224
-107.007309
-116.682243
-73.182022
-63.174282
-65.635864
-154.540176
-60.020618
-84.909157
-89.365677
-86.961052
-131.864014
-92.342323
-59.790668
-52.644661
-68.054604
-66.952911
-29.826454
-47.822945
-69.736656
-131.362625
-159.193344
-56.826984
-59.473335
-131.081482
-35.020412
-88.147476
-82.938080
-55.872974
-106.858704
-46.016781
-133.802094
-85.064613
-88.199150
-51.666492
-62.453873
-133.619858
-83.206932
-73.906998
-54.503952
-59.657082
-125.131821
-49.984375
-151.362061
-80.513649
-46.588573
-146.411591
-127.943398
-150.541534
-58.722713
-27.202879
-94.020035
-78.384346
-81.156921
-49.458755
-85.396385
-155.533813
-146.967651
-57.341244
-67.061401
-80.390915
-161.881271
-97.502403
-70.496475
-64.699081
-20.080980
-61.297577
-66.639038
-77.251053
-84.486778
-81.641167
-119.872780
-61.683735
-58.672852
-65.827583
-53.278629
-62.084824
-120.943344
-57.189762
-121.643234
-139.545258
-78.108017
-85.757042
-114.401024
-103.047134
-95.413506
-117.124763
-73.496063
-65.410889
-152.990143
-135.402817
-67.189690
-126.784714
-106.135902
-100.338135
-48.360519
-53.360035
-117.275124
-73.480217
-154.158890
-84.018272
-93.244064
-73.385422
-72.593971
-78.987305
-56.822163
-62.321339
-150.447861
-85.997757
-48.627811
-62.004261
-142.992432
-72.205002
-63.484837
-49.432919
-83.058891
-136.338196
-77.243416
-172.651154
-53.789936
-84.001289
-112.982803
-95.558472
-64.301216
-41.416088
-40.881218
-76.810760
-70.750702
-53.347847
-124.428802
-54.817467
-151.287949
-124.006149
-58.322475
72.275871
65.493713
78.807022
-136.742828
-99.027794
-142.063828
-62.874702
-63.849617
-24.178804
-163.742554
-80.928444
-142.184616
-78.149269
-90.046997
-66.352989
-109.025703
-95.531189
-111.799095
-98.991524
-118.052246
-68.488571
-83.671623
-52.845852
63.752628
64.434647
44.388844
58.061974
-114.272026
-95.720123
-123.287079
-42.628887
-98.945793
-88.889160
-105.645920
-102.955208
-56.690582
-97.117912
-46.893223
-143.812973
-32.817272
-66.015541
-60.882786
-151.032852
-117.429619
-115.328461
-102.125519
-100.946175
-67.553940
-58.107475
-53.065895
-144.303375
-77.480957
-67.327141
-164.551208
-104.318962
-63.221004
-111.063057
-66.634949
-98.576012
-136.692352
-70.491920
-59.191788
-111.210320
-105.214226
-92.032494
-101.946602
-63.264240
-104.534950
-88.534744
-103.296829
-71.591843
-70.339500
-59.766575
-56.991367
-62.523869
-75.113953
-59.306290
-125.873451
-103.139542
-93.632652
-102.115807
-144.491196
-85.369759
-59.277199
-60.767498
-70.248894
-172.759521
-85.453400
-74.652168
-66.178116
-153.090866
-148.604340
-59.112484
-138.648895
-62.379166
-67.632614
-79.956253
-120.955757
-149.358658
-57.095688
-50.095390
-67.705879
-56.046577
-103.234703
-77.337425
-157.442856
-147.154556
-92.774841
-147.744064
-77.341454
-53.402821
-60.985416
-50.731434
-60.053047
-68.314018
-58.061005
-58.010124
-67.568001
-162.810577
-157.205292
-69.006996
-115.779076
-156.698792
-109.450241
-57.660469
-65.903389
-137.308014
72.008484
58.774963
59.948971
71.982094
81.546524
87.253685
70.374916
-84.376175
-61.321201
-115.718193
-117.608475
-57.759212
-77.288162
-104.044754
-88.370514
-102.225349
-86.173279
-92.830254
-96.281891
-92.162971
-105.415619
-91.733345
-95.870796
-68.221001
-126.836922
-132.857178
-51.683651
-105.704811
-139.314728
-77.358955
178.934296
-60.179577
-55.765659
-110.615471
-131.682144
-142.639114
-75.062004
-93.074654
-86.877563
-96.921532
-94.005447
-59.865860
-121.753540
-78.901665
-54.609501
-63.230392
-58.431973
-63.740223
-72.224655
-84.182991
-152.876297
-70.571793
-51.678516
-85.559113
-102.069847
-99.096634
-86.590073
-95.158318
-50.059826
-119.788696
-84.115540
-82.731499
-65.345032
-83.749077
-63.778904
-110.684891
-69.431297
-62.269337
-68.119034
-59.691410
-85.117126
-118.147583
-52.015148
-147.454071
-55.642006
-55.909565
-121.178665
-89.094124
-150.257446
-133.044830
-115.682060
-68.145752
-111.155586
-67.064255
-101.581619
-121.159462
-81.007729
-138.800171
-58.552670
-22.035923
-56.066261
-154.700699
-66.800636
-57.337276
-156.621246
-107.273720
-71.107086
-59.283272
-61.974918
-63.966850
-77.070419
-59.208454
-61.400249
-63.007957
-126.162437
-59.133480
-48.562061
-149.413086
-64.028610
-133.375046
-114.644279
-59.162590
-96.129921
-32.868950
-63.303207
-154.804626
-102.361481
-76.244789
-58.113541
-64.361206
-116.566772
-168.965805
-165.489319
-153.617737
-102.864899
-122.040527
-122.871902
-141.961380
-131.120193
-58.297573
-97.429039
-155.657516
-101.030190
-97.313393
-146.280884
-103.572571
-103.706436
-155.215958
-97.926079
-110.059822
-50.998829
-69.384048
-48.226452
-32.863377
-62.379433
-52.911564
-50.159653
-107.625351
-166.331879
-55.685501
-148.432297
-97.673401
-117.882965
-75.805084
-59.002449
-161.379318
-59.513954
-87.216400
58.584702
92.032761
76.962769
84.867188
63.903751
68.648933
55.267380
75.101372
-71.027596
-88.360092
-106.715668
-56.911339
-131.671112
-72.549171
-95.952171
-111.257011
-61.390736
-83.658501
-80.822563
-142.683487
-55.892296
-79.520180
-158.840088
-91.271355
-61.230087
-29.101053
-164.375916
-46.559052
-65.868645
-92.843979
-61.661198
-94.913177
-135.711227
-68.376938
-67.980713
-146.262375
-76.996948
-147.398315
-58.958893
-64.313271
-97.047119
-65.953003
-96.212898
-84.474861
-90.490997
-59.748981
-60.698036
-52.925041
-141.070923
-158.645386
-61.209572
-159.480087
-78.757324
-113.854782
-81.370415
-107.984169
-64.446251
-43.386154
-73.396767
-53.156349
-101.245308
-57.875317
-129.567429
-64.582123
-67.276237
-156.911819
-68.933861
-78.105865
-160.831238
-88.541199
-93.429306
-80.676910
-68.289841
-82.350349
-118.384903
-152.320892
-128.073914
-65.681953
-60.247116
-76.517822
-76.803680
-50.684978
-55.588348
-63.215939
-150.799728
-54.499908
-65.744720
-57.615940
-85.849747
-65.672302
-51.251736
-79.022820
-100.219521
-70.336967
-125.647240
-20.365585
-70.078819
-37.531200
-68.077942
-54.564423
-52.231213
-72.632950
-82.424667
-58.868824
-55.921253
-45.187115
-69.184196
-161.909241
-37.152729
-78.252182
-59.680153
-60.437260
-60.228687
-86.705093
-60.686733
-60.763996
-115.544472
-55.253937
-92.249817
-121.647247
-62.162415
-102.845200
-104.793732
-65.476501
-137.239212
-78.656837
-53.795113
-56.960148
-119.601227
-94.945663
-78.430206
-123.328705
-118.920761
-60.816628
-142.578049
-91.569969
-149.080139
-56.582600
-46.147079
-129.592346
-51.973270
-53.328094
-70.133652
-84.052734
-72.351112
88.907135
-68.194778
-69.141586
-71.044579
-63.213493
-128.103745
-92.619530
-84.003242
-145.748550
-167.356339
-59.503582
-91.086151
-62.623352
-65.215286
-141.735153
-70.224487
-136.102234
-82.127464
-63.563774
-95.921066
-128.695129
-122.996262
-109.628448
-83.472015
-52.585659
-85.188965
-137.941788
-83.107948
-148.781784
-84.275932
-55.072788
-53.285004
-138.895599
-120.267082
-65.981552
-87.760612
-35.621994
-95.598099
-64.604744
-58.195095
-87.509796
-100.043030
-64.592224
-146.980072
-76.842888
-97.981995
-65.583694
-81.689789
-30.580698
-90.457367
-72.072487
-71.104271
-151.566605
-152.933289
-75.541939
-87.675896
-62.996540
-146.502243
-63.014606
-58.167923
-59.081066
-75.037636
-65.066185
-62.977272
-91.653534
-160.448792
-79.910530
-57.417721
-69.202095
-50.919056
-59.751331
-53.584251
-70.875267
-158.554688
-70.121719
-54.794750
-65.218231
-80.321220
-153.944473
-155.392685
-134.885361
-115.863770
-116.597664
-143.415588
-120.632141
-105.033012
-174.650299
-135.160461
-94.077568
-117.493629
-95.562500
-152.245773
-100.363106
-92.013283
-165.341949
-160.184814
-57.296200
-87.689438
-147.034866
-168.131821
-100.564560
-88.709167
-69.666321
-58.724331
-54.099148
-47.558128
-160.004883
85.013512
63.225399
62.162197
64.870972
77.038368
90.311264
-118.255920
-49.752884
-58.819126
-56.027168
-36.881168
-85.008965
95.171150
82.933167
87.169502
-81.066208
-61.008163
-70.249557
-65.858742
-53.869366
-71.876389
-61.569809
-68.608246
-48.859291
-67.829025
-84.169174
-134.486771
-82.431885
43.070072
64.142921
-71.121315
-154.041000
-55.631241
-108.297752
-130.040329
-117.739449
-65.725967
-64.085442
-62.768650
-106.927452
-132.199738
-52.564457
-71.823181
-84.945763
-63.206875
-58.691772
-72.571869
-50.310528
-46.492073
-70.071945
-126.127213
-126.031754
-61.935474
-64.005516
-72.031693
-174.862396
-139.726868
-71.105858
-62.502075
-147.905136
-60.214745
-94.295708
81.671066
-81.959908
-102.015762
-89.855270
-130.298111
-70.464775
-96.126595
-90.213806
-53.445927
-59.122154
-68.297302
-127.473221
-98.906212
-126.249222
-135.707184
-164.626755
-82.232109
-74.030548
-46.634666
-67.555786
-80.276649
-154.074600
-73.586823
-116.199966
-107.164299
-97.682434
-122.877518
-148.443512
-159.809219
-101.473663
-120.309952
-116.909813
-114.704712
-94.550812
-102.340424
-39.670387
-103.500099
-63.413513
-61.378120
-72.271286
-117.116333
-66.370689
-72.463455
-163.427353
-58.339191
-144.155746
-59.018139
-51.091160
-58.933777
-35.130280
-89.640717
-30.785854
-142.626602
-51.572491
-62.883915
-83.880951
-61.269962
-71.920998
-92.422935
-83.208084
-97.833687
-146.741516
-156.616257
-155.859833
-76.612251
-63.096207
-61.425785
-48.211277
-81.422173
-68.359177
-52.280708
-59.508827
-72.712914
-71.842209
-85.980286
-45.741032
-49.420433
-56.970863
-114.089653
-58.842525
-65.570961
-60.095554
-58.129921
89.076889
74.866745
39.712597
54.723522
68.924828
41.674229
48.658714
-73.532997
-57.989384
-69.354347
-58.346615
-113.225349
-71.233360
-67.312187
-102.339218
-60.397175
-145.875427
-25.959692
-110.967957
-78.378395
-62.704937
-56.493755
-66.426376
-68.869873
-76.757591
-76.867332
-64.857620
-112.090500
-87.572609
-82.202042
-113.696770
-64.533073
-88.555191
-127.782585
-48.406738
-155.362335
-54.860500
-79.286560
-116.727173
-55.517521
-153.179428
-66.575890
-77.826370
-63.444313
-108.461311
-124.047867
-101.994194
-75.740746
-99.229034
-57.851189
-68.923203
-60.690483
-45.974060
-49.673653
-97.315010
-56.043915
-48.047241
-106.401955
-71.910233
-149.094238
-60.952850
-55.507122
-77.512314
-65.435699
-43.814526
-68.140434
-78.702248
-168.586731
-57.547791
-131.194626
-61.039383
-50.751862
-53.200584
-58.803513
-57.952541
-39.385902
-50.126801
-71.885658
-166.170502
-117.218796
-78.972816
-66.196144
-63.147964
-57.714172
-65.882980
-84.294495
-67.154724
-49.216183
-63.868618
-63.929310
-77.820351
-71.573631
-138.064224
52.050713
68.341362
80.643341
-69.657661
-54.281651
-38.290947
-72.318230
-64.747887
-150.929871
-64.496475
-128.525757
-64.138962
-36.652851
-158.186325
-83.088715
-88.149879
-45.063972
-62.190632
-63.715103
-107.968079
-85.796341
-93.957237
-70.307915
-62.096226
-47.863129
-85.087021
-78.111153
-85.778900
-57.223480
-92.944145
-145.217575
-67.071457
-100.309044
-77.404869
-61.208012
-45.362911
-66.760551
-68.550186
-81.271942
-68.605240
-55.479286
169.741074
-58.853218
-72.147774
-63.372635
-58.235500
-69.569603
-158.509827
-57.543591
-68.524261
-104.031715
-62.393909
-48.128136
-67.749008
-64.311516
-62.775848
-133.154984
-51.637161
-124.719673
-64.437515
-53.393715
-83.328003
-50.526688
-87.031052
-65.834045
-83.099266
-71.149765
-107.277267
-76.186958
-63.825157
-150.058762
-54.470810
-71.028488
-41.925278
-88.566292
-121.005424
-96.973549
-73.513672
-60.192451
-79.309021
-61.507614
-144.812210
-132.001160
-86.830109
-62.866302
-46.952301
-67.919586
-73.429832
-69.626205
-149.295975
-160.129517
-110.674019
-55.451485
-114.574272
-61.849586
-115.624443
-56.579456
-42.363720
-65.818123
-56.659492
-82.366356
-74.716675
-129.560074
-63.206657
-83.822289
-89.891762
-129.466034
-61.044472
-65.913902
-154.697083
-46.558136
-63.399704
-114.948540
-37.372108
-70.985046
-73.800804
-47.130360
-48.383968
-53.995312
-63.324055
-65.982727
176.095993
-100.281555
-75.879829
-68.105995
-82.309624
-101.084763
-62.501991
-70.225838
-59.452614
-90.973892
-69.463570
-82.851837
-64.485817
-95.819359
-95.931412
-71.195114
-160.295502
-64.728333
-63.924896
-70.723633
-87.841812
-69.634369
-65.220078
-60.114990
-87.362785
-60.557835
-67.654137
-81.896233
-57.786110
-67.877029
-75.481239
-31.987617
-141.761887
-62.535038
-67.891151
-62.878693
-67.321770
-78.403069
-89.815544
-64.290939
-93.886864
-66.088562
-145.180099
-75.395561
-59.147522
-64.766708
-76.737137
-158.504776
-66.811310
-101.337860
-83.422707
-86.806389
-68.818481
-55.306793
-67.572411
-145.498016
-76.991394
-145.079636
-140.890656
39.438786
86.806068
41.124172
-66.335785
-76.903656
-60.003891
-67.393898
-38.411175
-56.340633
-91.845032
-72.573990
-90.526535
-67.475555
-69.092361
-78.304611
-145.537277
-63.813400
-118.065903
-64.203194
-128.052521
-40.879383
-60.962440
-85.869965
-77.225449
-65.419945
-111.093056
-96.795952
-72.479736
-125.137634
-69.400742
-160.576813
-55.634869
-151.341705
-75.404572
-99.917603
-108.762054
-55.991653
-127.630959
-83.332176
-57.926052
-70.417496
-66.188782
-118.122818
-56.281307
-79.784538
-37.425930
-69.565239
-61.584206
-76.753647
-122.149399
-46.627316
-91.332771
-76.544670
-69.360435
48.818356
75.366638
66.082108
71.091187
67.683868
43.788834
50.276146
35.302895
47.605007
54.915112
-117.571838
-76.543526
-40.540749
-57.203037
-63.271824
-75.475571
-90.405731
-59.896465
-71.111465
-56.111191
-76.353203
-92.681236
-88.467430
-104.878120
-56.842083
-126.725441
-56.615688
-49.058857
-72.716766
-72.257492
-85.031212
-68.987671
-64.799309
-76.194176
-92.429626
-63.895718
-58.235500
-60.055553
-97.177223
-101.983841
-84.307564
-99.054810
-68.446228
-141.778458
-68.225571
-120.045509
-63.619125
-48.150311
-72.763329
-59.742741
-155.300705
-37.400284
-70.771469
-71.603210
-152.065964
-59.465542
-65.489479
-125.270142
-126.846443
-75.918503
-99.893944
-30.558439
-62.453232
-80.704948
-97.283363
-51.883888
-58.467155
-58.856583
-105.081947
-156.233276
-59.738880
-131.473541
-59.109470
-80.923103
-95.774643
-66.652184
-58.983475
-76.387756
-60.393826
-161.201477
-60.407692
-102.768906
-102.613335
-106.356026
-104.094093
-136.833206
-153.273254
-72.755775
-104.412766
-59.233883
-76.724541
-130.883118
-101.141975
-50.171074
-59.042194
-50.333214
-59.484142
-72.683571
39.020401
-70.324165
-114.335533
-72.757599
-124.930656
-131.802841
-147.025803
-156.015930
-148.075897
-65.025406
-138.011749
-87.366089
-50.050426
-58.819912
-165.410706
-50.959293
-115.984444
-70.314270
-71.184029
-65.794121
-47.025654
-63.112022
-146.761581
-51.795719
-53.761963
-136.397415
-65.506737
-72.475632
-153.630966
-88.030373
168.478653
-100.388062
-63.077236
-103.800499
-142.684052
-56.123188
-64.804733
-70.871979
-122.794189
-101.729195
-132.490036
-71.800385
-66.278297
-67.118828
-132.540802
-63.584904
-60.654358
-59.716465
-120.523628
-108.035789
-104.915428
-153.263535
-107.718407
-123.874405
-68.999634
-55.062851
-71.893394
-68.830978
-66.988670
-86.741417
-95.895004
-116.419624
-103.718292
-81.327156
-34.593891
-136.372482
-68.026802
-65.753784
-164.416779
-102.399666
-46.601490
-150.795975
-76.379601
-62.496815
-63.598244
-88.229042
-93.430046
-146.674515
-62.525715
-128.818802
-51.830193
-91.380081
-41.881062
-151.977386
-95.244751
-80.739822
-79.998734
-75.136879
-90.516273
-43.821388
-28.181892
-107.223289
-95.212242
-129.497940
-71.834076
-46.496090
-39.516773
-158.704224
-84.768425
-77.184273
-95.809074
-157.939117
-129.224243
-103.541069
-129.980118
-124.843773
-85.724945
-94.366158
-49.868015
-45.383034
-71.776772
-63.013641
-54.188137
-169.613129
-89.678238
-152.050842
-135.981079
-109.830246
-55.628307
-59.944736
-62.740612
-30.581528
-63.360493
-79.748192
-74.326225
-71.765610
-63.829529
-79.714592
-98.044106
-53.771164
-176.439194
-156.453674
-53.827335
-62.308792
-68.719048
-59.168499
-57.908115
-36.055893
70.099800
53.616486
47.472294
53.528748
55.996372
42.593033
75.186066
61.040958
-153.411972
-65.064445
-64.695518
-143.805496
-99.509766
-89.436577
-79.201477
-121.569901
-96.456291
-92.499756
-120.738998
-92.000618
-59.031776
-127.764198
-69.469673
-100.284409
-92.000359
-124.601059
-111.503510
-56.888798
-129.301727
-73.054237
-49.498135
-117.663734
-130.463959
-62.371357
-59.310513
-71.317482
-154.004181
-158.909073
-87.057335
-73.070946
-87.997879
-134.572128
-78.698349
-141.912689
-71.231354
-80.596550
-88.223907
-64.993828
-83.306038
-59.657894
-163.704285
-93.371086
-168.306458
-145.854630
-68.512886
-48.398964
-116.299866
-92.095924
-171.764023
-96.614670
-60.974113
-73.492821
-88.102562
-141.743988
-54.640400
-104.132027
-119.838234
-129.520203
-71.605965
-72.132660
-169.306381
-77.868706
-113.631218
-102.139061
-124.209801
-81.743546
-94.895851
-97.771996
-162.311523
-62.179688
-93.845108
-56.567024
-112.972351
-52.169727
-56.438416
-137.674088
-96.341972
-71.310928
-82.303169
-94.495750
-67.046486
-92.362740
-60.237892
-59.294632
-67.663155
-53.450989
-108.934685
-85.517159
-95.670929
-121.745766
-62.012978
-102.434456
-62.684803
-99.684799
-79.846550
-59.828259
-72.347290
-65.609032
-61.574581
-88.189209
-57.081768
-47.037037
-72.077957
-64.727570
-56.828484
-41.554245
-53.836018
-70.009026
-42.844288
-63.359276
-75.203369
-99.259346
-56.267006
-62.477150
-61.119724
-128.441925
-89.694946
-64.719810
-55.905552
-71.643600
-81.410385
-69.986595
-83.206741
-64.928871
-92.252823
-95.427040
-142.503708
-67.417908
-52.954010
-72.478088
-92.327507
-94.341866
-153.217880
-93.740967
-58.174534
-98.804977
-79.436256
-114.239655
-87.726936
-96.427048
-141.277451
-144.328140
-68.496490
-136.624023
-78.607895
-72.792953
-112.425537
-114.941849
-101.387558
-54.252205
-67.336403
-59.302731
-114.386742
-100.214958
-64.895027
-147.315292
-161.612030
-116.695045
-92.675896
-58.192860
-85.523064
-53.033985
-64.779747
-71.003723
-55.149273
-66.264153
-53.658199
-63.904537
-145.609238
-80.960876
-23.900581
-85.826302
-71.504974
-54.392094
-170.163452
-160.698334
-99.573624
-76.551048
-68.014816
-62.732826
-73.244858
-81.743362
-72.058426
-71.292557
-68.336121
-87.232872
-139.423615
-64.449692
-56.638618
-99.359238
-53.392750
-67.388733
-104.376900
-65.728592
-127.598991
-59.284569
-61.450954
-80.789368
-88.281273
-104.709503
-91.309586
-106.237320
-95.681885
-94.909637
-120.855331
-66.615227
-167.779755
-95.981033
-33.745224
-95.324234
-151.693954
-69.023064
-70.342117
-92.590927
-157.724838
-79.467224
-98.647957
-64.573868
-55.237282
-105.038101
-61.197823
-142.652985
51.956692
67.959358
-136.652679
-63.862881
-48.359035
-119.375198
-61.166908
-104.625694
-125.839890
-164.768326
-57.334354
-111.782585
-89.564140
-131.316406
-48.147045
-55.153400
-58.106014
-76.847961
-72.921196
-54.595932
-67.879227
-46.604084
-121.337158
-139.598785
-56.165905
-153.119354
-148.727921
-88.433914
-134.145813
-48.130119
-71.971985
-56.034748
-125.652878
-165.268692
-66.176147
-80.479294
-79.780388
-68.747559
-67.300217
-168.056168
-102.274460
-105.273247
-93.299255
-101.134071
-103.816483
-99.548759
-105.021179
-158.242416
-79.236671
-61.344276
-66.032570
-94.907799
-77.358437
-55.971275
-97.327988
-69.617058
-87.875786
-72.651405
-92.573029
-62.203316
-128.778275
-63.967087
-134.335785
-58.730511
-70.784470
-29.645365
-75.260864
-57.361435
-58.418995
-61.297543
-60.230736
-71.369080
-91.182259
-103.393524
-61.633785
-111.102242
-94.412193
-92.009438
-82.686295
-155.983459
-112.893570
-61.530048
-67.276855
-50.307491
-62.921982
-38.957508
-63.443043
-124.716492
-76.520599
-78.184715
-162.156494
-71.844162
-66.879395
-61.311581
-19.838545
-100.295349
-61.805519
-42.904167
-60.247005
-64.209045
-65.369003
-165.191223
-69.922729
-88.547699
-100.468048
-71.168877
-137.566544
-62.284409
-65.618439
-38.037605
-65.271233
-115.243492
-51.504566
-56.074192
-47.498600
-53.244015
-62.732826
-98.783440
-77.027321
-107.979416
-110.663254
-63.712875
-70.054520
-73.702858
-69.253166
-70.546432
-62.563499
-149.320526
-68.147141
-34.471378
-67.403679
-69.259056
-163.428284
-58.507973
-80.641563
-50.241688
-60.145828
-95.655014
-97.565254
-65.465012
-149.748840
-79.366135
-100.562042
-56.857777
-138.390381
-55.030582
-50.350170
-57.747429
-49.809361
-60.609367
-69.501190
-178.167084
-123.233192
-73.634056
-72.284737
-60.397091
-67.629211
-158.044647
-123.817513
-110.645966
-81.523529
-67.589645
-98.889992
-55.584595
-113.123665
-63.100174
-91.423164
-98.225464
-49.459293
-88.963409
-110.729576
-139.454941
-124.929375
-81.226631
-65.116875
-77.981728
-70.233849
-69.334938
-56.602222
-79.835533
-58.235424
-52.331871
-71.545319
-46.529739
-111.070747
-66.260300
-110.892921
-154.508423
-83.346970
-103.057816
-79.025665
-150.922089
-89.352676
-60.733921
-101.215744
-71.732109
-129.300095
67.409943
82.772232
-151.013565
-85.709099
-138.615341
-104.875427
-156.505493
-56.998425
-77.334084
-112.435646
-98.942078
-101.185516
-67.187363
-119.262650
-58.866993
-92.489899
-76.248680
-51.505501
-61.467957
-60.789795
-60.036293
-161.720856
-68.140396
-54.457672
-51.288845
-63.763439
-63.386250
-147.994568
-124.373352
-91.634506
-59.178585
-155.810349
-100.399666
-65.568047
-59.240303
-58.689789
-61.203327
-40.667023
-63.005882
-136.750259
-74.695061
-58.937134
-144.798691
-83.367126
-97.668320
-90.278809
-99.037697
-62.940899
-85.165970
-110.681526
-102.177689
-57.860912
-64.056458
-56.955132
-148.732605
-62.117016
-153.244217
-68.127213
-77.285004
-106.462608
-78.091904
-105.994041
-90.795738
-80.488655
-60.984783
-106.695694
-90.497375
-65.579178
-52.984226
-80.673058
-62.887264
-68.843086
-96.295532
-90.433411
-64.296722
-54.214458
-157.103439
-32.246441
-60.211994
-55.207355
-137.712296
-77.389084
-56.970093
-125.821396
-149.389862
-85.865616
-128.333313
-103.818962
-103.528946
-81.324570
-75.585434
-138.212387
-112.375183
-63.646164
-60.006180
-34.322609
-157.478394
-91.370705
-77.190590
-113.179817
-61.503082
-50.682869
-145.529282
-59.559013
-68.911659
-24.392462
-80.211342
-47.426567
-35.507332
-64.583153
-56.611912
-63.144848
-94.997749
-138.639618
-59.147667
-58.603851
-151.465820
-68.223297
-28.727621
-121.927994
-71.309395
-67.294083
-61.729225
-59.243752
-22.687639
-137.563675
-49.243874
-96.233971
-64.929550
-138.737030
-145.155670
-59.619289
-118.329292
-153.929718
-82.210045
-53.978966
-61.123669
-106.404633
-30.280849
-52.342693
-60.541222
-133.207474
-89.401581
-78.763275
-97.803993
-55.413807
-104.880714
-115.507523
-105.206802
-55.629299
-88.027138
-110.991325
-49.913486
-51.508873
-97.931770
-77.175827
-66.587204
-87.595566
-146.303238
-144.271149
-66.457741
-152.471268
-44.071033
-65.728615
-42.858047
-55.935833
-28.755047
-56.838692
-99.359200
-64.566513
-149.454315
-85.259529
-56.452572
-167.650864
-108.528427
-65.842628
-81.165482
-138.414383
-149.259293
-67.844421
-92.231850
-56.747242
-66.456177
-146.148239
-85.656479
-54.065414
-48.724133
-80.492500
-137.084183
-41.566414
-79.184761
-116.655632
-104.857307
-84.089729
-76.136414
173.218369
-45.144516
-161.483154
-126.079094
-76.391220
-54.126934
-101.472023
-49.273693
-66.974838
-80.547287
-76.679893
-113.457283
-117.187653
-105.056282
-59.305458
-116.005363
-137.752716
-111.799538
-39.590321
-62.765270
-54.768837
-158.281723
-55.420639
-97.000931
-93.189621
-133.023605
-60.451603
-67.991913
-68.127457
-67.375961
-130.907074
-94.165649
-162.872757
-146.755417
-72.855392
-45.850895
-157.775726
-65.534668
-69.813858
-62.226749
-55.327007
-95.244888
-55.543362
-53.837700
-70.595291
-82.214874
-55.830696
-80.814194
-123.723335
-64.841972
-64.348602
-60.709034
-72.777275
-58.870335
-150.944977
-51.760628
-66.572708
-70.454498
-54.031933
-84.545418
-100.382965
-43.076836
-94.774506
-38.646431
-63.135746
-60.704353
-74.736954
-77.665062
165.459427
-129.173218
-79.745369
-44.854614
-69.304726
-165.319412
-58.910992
-101.190903
-72.665863
-48.709999
-61.543663
-113.403702
-140.448181
-92.355247
-63.775482
-63.351170
-118.822594
-72.121353
86.544708
78.736328
70.655991
44.257992
115.409920
-62.285530
-80.784157
-65.068497
-52.400879
-161.810867
-48.555367
-88.740303
-58.466667
-90.305344
-113.734238
-66.184341
-55.477001
-72.295052
-132.554626
-88.181778
-71.478722
-82.955887
-86.409019
-143.332947
-99.806801
-140.816010
-55.397251
-100.332863
-66.258392
-149.513153
-62.386932
-65.464386
-75.678566
-60.851093
-64.515869
-54.672234
-121.231232
-77.826477
-52.097740
-63.279678
-118.758286
-67.534348
-55.729889
-83.410294
-131.476318
-63.449181
-71.656540
-156.242584
-76.989197
-65.510658
-138.499374
-67.437866
-53.296944
-50.363537
-104.074814
-65.457794
-58.762123
-56.856785
-96.815948
-64.271347
-60.438072
-35.867508
-118.586418
-150.950668
-83.446754
-58.246635
-136.397552
-151.214706
-68.103882
-62.928864
-63.239105
-45.734928
-94.053772
-67.899536
-54.435730
-42.912937
-64.363380
-73.389259
-58.905994
-52.736404
-49.565914
-64.732239
-62.282742
-57.118214
-62.689083
-69.498741
-64.305565
-66.438889
-140.226242
-89.905998
-141.035660
-64.516289
-60.142899
-62.711254
-107.137161
-87.176315
-71.017319
-78.621140
-45.595860
-60.659588
-72.383156
-109.516624
-84.417397
-108.522614
-83.303825
-143.106476
-98.132782
-64.593590
-96.081680
-74.053520
-90.697250
-55.118748
-121.377045
-122.362862
-79.195602
-53.294113
-104.099701
-82.250626
-60.157230
-61.278915
-90.408829
-61.033939
-77.372169
-162.957520
-92.182838
-150.038635
-62.520447
-144.297882
-83.799446
-68.818115
-58.854946
-109.380531
-64.547150
-161.500076
-136.579727
-63.972321
-71.077393
-58.299160
-58.044643
-40.945686
-91.504372
-68.609901
-71.721687
-62.336266
-119.967720
-62.965134
-74.689812
-31.970392
-82.396889
-63.504650
-47.237713
-74.232887
-64.495895
-89.443184
-154.260101
-56.137650
-52.990612
-59.623436
-64.650490
-65.615463
-65.107330
-64.344696
-120.589279
-61.158943
-111.760147
-93.647438
-78.749237
-33.538528
-52.014603
-156.199753
-45.919399
-90.466339
-92.843956
-50.362930
-67.178543
-67.453239
-97.560974
-78.890587
-70.483803
-149.640762
-59.475365
-169.139130
-115.975838
-64.444344
-79.840240
-69.856087
-142.750458
-99.386818
-160.324966
-166.128922
-60.157776
-131.926956
-63.933216
-55.923237
-81.154526
-62.417366
-80.472458
-57.954437
-61.920639
-77.738037
-62.925533
-124.411713
-86.883194
-140.022751
-61.843842
-138.588272
-74.571800
-118.911308
-68.743538
-98.838043
-150.521866
-145.955887
-82.971397
-157.883469
-96.957703
-80.659950
-98.580856
-94.785500
-119.833023
59.136730
-106.892586
-90.786613
-86.411438
-49.917969
-112.568420
-103.288246
-170.122559
-88.557076
-126.517456
-80.562103
-99.345093
-56.678162
-78.521439
-54.628139
-78.956940
-76.585213
-114.871628
-67.018417
-98.549561
-112.264656
-56.738335
-52.344891
-152.841049
-110.609749
-132.554230
-48.980347
168.415543
-76.272453
-96.255493
-99.683006
-71.682426
-89.016037
-49.499435
-77.179573
-38.610214
-71.087341
-147.499435
-61.136509
-50.800095
-49.806522
-138.744629
-47.056957
-63.757530
-65.635345
-81.396187
-146.361664
-74.053688
-123.837471
-106.408287
-59.667191
-174.296616
-122.988831
-86.629990
-71.116043
-53.844494
-91.256065
-121.096321
-86.688576
-125.036415
-62.383476
-87.760597
-92.811493
-67.632080
-59.455524
-138.086014
-156.071304
-53.550346
-160.998199
-51.992279
-76.422363
-164.872177
-51.137917
-64.220474
-89.135719
-64.489830
-92.301826
-107.829063
-58.243320
-91.074951
-59.714230
-26.367134
-67.842117
-38.790062
-70.741028
-108.441452
-132.611115
-146.190063
-105.335503
-95.450378
-61.808258
-122.851448
-45.342133
-22.205772
-61.340137
-61.005169
-33.579384
-119.138901
-101.635788
-75.545517
-66.114845
-65.064117
-56.920849
-59.724926
-59.702217
-108.492111
-61.518772
-128.897400
-76.286369
-86.945229
-57.946987
-75.779152
-54.330616
-82.017807
-142.155441
69.112915
81.029030
54.782467
55.484581
55.489220
53.767879
69.569328
54.719822
79.122017
55.068829
89.997337
69.396904
52.474365
70.433762
-67.944061
-87.845711
-28.532993
-78.353493
-76.492073
-63.528465
-152.497803
-128.151352
-67.745369
-68.948799
-61.390926
-56.694309
-55.226429
-63.383183
-92.809029
-113.768471
-149.575790
-58.849548
-159.811844
-88.002663
-88.916580
-102.703102
-98.017143
-84.934540
-103.833702
-43.920204
-30.999348
-67.358543
-61.494663
-33.349483
-58.755318
-62.884525
-87.144676
-64.956177
-136.345749
-163.596375
-64.407181
176.122269
-123.590439
-96.233162
-102.410851
-152.111877
-79.463730
-102.504402
-76.537117
-99.720428
-65.387520
-81.101936
-163.808395
-97.518967
68.934647
63.512264
80.345078
-31.979628
44.464413
58.253220
94.339851
-58.214806
-69.619034
-72.401474
-82.798859
-62.873642
-94.358154
-57.450214
-62.706318
-70.312393
-145.239426
-101.281258
-112.969971
-110.829933
-58.638927
-121.331078
-106.268517
-144.606323
-67.933327
-154.290146
-81.577034
-51.761757
-54.655724
-69.061882
-116.938667
-56.914818
-90.192589
-88.950653
-54.310177
-121.829201
-50.865425
-136.099686
-133.970139
-144.819489
-78.965523
-95.248718
-90.406532
-65.132782
-161.556702
-59.211979
-61.695580
-70.535133
-98.467987
-145.904984
-113.833435
-135.217453
-156.252457
-65.469437
-64.935539
-61.836964
-176.074692
-44.441895
-79.055733
-127.496483
-115.976959
-157.190796
-59.706650
-149.922943
-70.078262
-81.929138
-100.997772
-54.924969
-94.126091
-51.641487
-56.712650
-73.715042
-136.443604
-78.873726
-45.849964
-48.970844
-62.216366
-58.989452
-146.238770
-81.455818
-171.467361
-56.662792
-83.763817
-95.973602
-146.571640
-56.660362
-89.549202
-46.927860
-130.394150
-66.899612
-74.731323
-69.409340
-64.780190
-107.580750
-84.831787
-41.683800
-60.105400
-157.704086
-85.392868
-148.521667
-56.784515
-150.737198
-49.394730
-77.820213
-90.613640
-65.268822
-58.317116
-61.862633
-65.032852
-140.819275
-46.106045
-143.498795
-45.847393
-106.583237
-130.698502
-107.017433
-60.166599
-155.692474
-62.536934
-54.964684
-55.823818
-56.416157
-153.116974
-30.832869
-66.583168
-149.367294
-83.853149
-56.841431
-62.284908
-59.326645
-98.073402
-106.156448
-153.625671
-103.178993
-144.982147
-77.873146
-112.244560
-95.544136
-60.478359
-65.276512
-144.021606
-98.074883
-85.361763
-98.036476
-94.564461
-61.387886
-127.779129
-64.188789
-110.619675
-129.205017
-98.064079
-69.345146
-120.862694
-58.968571
-72.974136
-80.949577
-76.442299
-75.388954
-92.536972
-108.294746
-70.284004
-119.068840
-117.525269
-39.860729
-131.781479
-89.533813
-103.134041
-94.013069
-155.991867
-91.424385
-131.212708
-86.976364
-45.566753
-61.345722
-65.495804
-124.871628
-110.444267
-57.019333
-37.838387
-34.369431
-160.875458
-92.509010
-104.313759
-68.359550
-57.531273
-62.668964
-138.972748
-82.843460
-83.703773
-69.320564
-141.919937
-96.238426
-161.964798
-121.954826
-104.549797
-150.321976
-55.372299
-65.363525
-22.129618
-79.070999
-174.007385
-64.514870
-147.476089
-107.474274
-71.859215
-134.435211
-52.845757
-58.235966
-69.279411
-82.835014
-81.559555
-136.718475
-87.294907
-46.825111
-75.290771
-61.032135
-161.955124
-87.098412
-55.054630
-63.284088
-90.401047
-67.410828
-88.118347
-71.829636
-89.100052
-109.296379
-117.381714
-97.287201
-102.379791
-161.800232
-75.957230
-126.651985
-153.540466
-63.894123
-138.644119
-110.424889
-73.302696
-72.956482
-39.370506
-62.683308
-67.342117
-84.476807
-78.620461
-81.909378
-80.463799
-54.344860
-34.618782
-62.650978
-52.511337
-64.915634
-69.081032
-69.546379
-89.152504
-67.180946
-144.621185
-136.932907
-67.423744
-125.273064
-64.371712
-69.817093
-66.425926
-146.713257
-65.206902
-147.278473
-148.390274
-54.702446
-60.012455
-63.125862
-65.358879
-149.083099
-59.048382
-54.314018
-67.169128
-48.512611
-55.232498
-57.819904
-127.122406
-65.337303
-59.260506
-42.491371
-56.253380
-144.862823
-63.478355
-80.348923
-53.009457
-129.498795
-93.875610
-72.350868
-65.012047
-102.325432
-61.696766
-115.609467
-106.416939
-67.688454
-47.461712
-59.442585
-61.649025
-34.216080
-59.947891
-61.554878
-123.630539
-63.178070
-68.757652
-65.423027
-58.380909
-139.585464
-43.044430
-144.563126
-68.344833
-59.006214
-39.920223
-80.042770
-58.133690
-66.129128
-145.610504
-57.872967
-63.993912
-53.702442
-124.819183
-88.326080
-50.024853
-48.893002
-67.577011
-75.396553
-119.953934
-164.049057
-144.815720
-73.599304
-62.236229
-96.521317
-76.921356
-131.466980
-69.724304
-93.078743
-90.498337
-65.503174
-44.583408
-52.286865
-66.688110
-57.895050
-61.403172
-67.114792
-61.062901
-108.537361
-99.176407
-104.167244
-87.994774
-94.765839
-125.832474
-115.603325
-148.007370
-133.188705
-115.703941
-115.050842
-164.734940
-98.055016
-72.362877
-91.896118
-82.537392
-34.852123
-63.141769
-66.278564
-155.685898
-81.835800
-79.238731
-69.938416
-74.185112
-57.357159
-111.799133
-62.088493
-61.971657
-140.509583
-54.536179
-71.876221
-56.806911
-129.175156
-73.016617
-79.918228
-59.433319
-62.298923
-102.111626
-100.151031
-90.725258
-45.502277
-60.325142
-60.276909
-87.934021
-58.627014
-46.985516
-67.353943
-100.209511
-92.185234
-63.393284
-58.005535
-36.564594
-61.991444
-56.860695
-80.444244
-159.290558
-48.668392
-47.532082
-95.085205
-54.946125
-65.929619
-60.703037
-164.278717
-100.627892
-50.500523
-70.014709
-66.536957
-103.049110
-151.020401
-69.093941
-47.181133
-139.891968
-55.347569
-64.432068
-122.949631
-124.255638
-85.604744
-57.001827
-63.866043
-100.503853
-111.189079
-84.137207
-71.332443
-89.192894
-116.542183
-56.032433
-87.006912
-146.673660
-45.502335
-65.716125
-137.844543
-68.307228
-60.986954
-56.534016
-56.350266
-42.702206
-58.869972
-62.632435
-93.459419
-51.473358
-82.473824
-67.731476
-145.778961
-55.839989
-83.426582
-88.401421
-33.495453
-117.136208
-110.205086
-132.345215
-98.701019
-100.201462
-72.651611
-97.497414
-99.225128
-118.722343
-30.898457
-155.131271
-71.275017
-144.850586
-156.300186
-73.798035
-75.087105
-65.499924
-61.380161
-61.046822
-47.493443
-62.503788
-67.836304
-61.469200
-59.205505
-113.097130
-65.743271
-54.078812
-59.053738
-109.850861
-145.878677
-67.693893
-102.478729
-57.941284
-109.229111
-38.983833
-63.990570
-98.896332
-129.801529
-105.759552
-95.804558
-87.949318
-146.011856
-123.252068
-52.842682
-78.445381
-51.525860
-74.589386
-156.172623
-50.782116
-121.410324
-57.600224
-83.582909
-53.881733
-57.560692
-68.362732
-54.488308
-71.319168
-89.172035
-56.979176
-67.467712
-119.123901
-48.995567
-118.074265
-59.401661
-48.487923
-49.306656
-61.325314
-156.330841
-149.864212
-80.791351
-61.755890
-70.157928
-65.659401
-74.875877
-62.005238
-59.051613
-104.839172
-86.973862
-73.230782
-156.569214
-65.797012
-56.994698
-85.421844
-74.516228
-67.862198
-53.698147
-66.834572
-77.326500
-48.511063
-44.756237
-81.891670
-42.443153
-119.881767
-97.110214
-55.943230
-66.084358
-134.934341
-59.779377
-86.945831
-59.517262
-62.571407
-39.604942
-125.634491
-52.718090
-65.515717
-78.380455
-65.239738
-154.595612
-76.914322
-142.224091
-78.034416
-119.098900
-107.281441
-134.645096
-68.384201
-57.510536
-61.556480
-102.784393
-58.699463
-152.527191
-72.245407
-44.322735
-72.294609
-68.721146
-90.910912
-67.313934
-57.848011
-67.989029
-75.085289
-87.651962
-85.421234
-64.965630
-56.957935
-68.563744
-66.902611
-123.733109
-96.505814
-122.813011
-90.819878
-110.478287
-106.737923
-60.637344
-75.635864
-108.465439
-44.793961
-94.626717
-109.293793
-140.033432
-78.886635
-59.879959
-92.076546
55.281265
81.770279
58.381073
42.302856
45.825726
109.607025
56.289940
-49.000286
-52.646439
-155.453796
-60.155220
-64.270615
66.102722
62.783054
84.728493
-59.961987
-71.784164
-65.881447
-29.385630
-87.432976
-115.654137
-73.530060
-67.944466
-152.968521
-167.710876
-89.416634
-88.024940
-60.795769
-102.556992
-94.331100
-63.464394
-68.168388
-107.785545
-41.935806
-162.376938
-56.783150
-76.703484
-55.703205
-44.337303
-87.626999
-84.710419
-112.302345
-159.647873
-90.740837
-87.294350
-51.382057
-71.343246
-67.712471
-100.129608
-100.373337
-106.299309
-98.578659
-148.201447
-67.369553
-134.448196
-65.611794
-131.703812
-155.279388
-56.615208
-62.087132
-99.672073
-110.153427
-76.189270
-64.248825
-151.157333
-123.743652
-96.129433
-82.188065
-112.917290
-52.128803
-55.015907
-65.575043
-50.369381
-73.212250
-122.638321
-152.091782
-130.843414
-74.869774
-76.587334
-151.592834
-72.873444
-58.945423
-83.143799
-91.098747
-68.457947
-94.665314
-67.822685
-132.916931
-62.089844
-138.758835
-71.609833
-67.325294
-79.685997
-64.609871
-71.198624
-57.957443
-86.914207
-35.071144
-153.245514
-47.319569
-75.377579
-82.027748
-62.166283
-95.689575
-72.910431
-34.532764
-54.298328
-157.446259
-71.597694
-97.407021
-79.232658
-54.595757
-126.490067
-87.362045
-155.349274
-72.747665
-55.852478
-64.686714
-38.525326
-65.128059
-74.154663
-94.865715
-74.262619
-126.277870
-90.378639
-146.987198
179.621536
-56.704372
-121.708420
-71.974976
-141.211212
-68.155556
-65.484924
-90.471619
-67.304535
-96.413376
-52.097881
-88.077431
-88.675735
-93.978668
-75.240822
-82.786438
-160.192871
-119.702614
-70.923790
-122.953659
-41.916924
-109.313698
-88.945030
-59.684921
-71.220337
-46.517254
-92.844933
-66.045029
-109.590767
-159.152573
-56.656815
-74.247932
-108.600929
-148.457108
-86.808342
-91.732216
-68.412369
-145.026749
-149.422791
-87.079155
-59.119518
-76.112335
-77.335480
-83.320518
-160.908051
-60.710358
-73.563965
-86.460251
-117.963860
-163.722931
-60.170002
-88.965569
-63.173851
-62.502373
-85.128220
-116.495071
-66.439194
-82.803230
-144.365845
-58.947460
-58.631565
-63.754948
-156.104172
-153.254364
-143.162704
-56.458405
-53.770741
-87.466164
-68.568237
-88.429901
-120.975975
-99.030983
-54.321423
-64.201355
-37.911900
-65.181519
-152.919601
-73.828354
-116.753418
-61.032055
-89.540611
-53.109310
-73.911293
-64.286362
-69.066360
-54.283165
-32.721668
-45.455002
-84.032074
-54.154152
-64.443665
-159.160645
-71.523018
-54.628704
-75.832794
-74.994209
-93.671623
-147.437500
-102.316551
-53.524052
-125.498940
-123.384010
-115.843216
-102.388229
-118.485085
-43.031055
-125.251663
-86.785187
-81.709740
-26.849144
-69.881081
-156.133682
-67.975319
-35.427563
-57.967121
-54.532894
-68.134483
-166.876923
-105.314705
-56.437252
-66.840813
-97.230087
-61.131882
-121.425758
-153.850037
-69.607437
-137.697250
-148.110519
-68.447266
-58.697910
-72.115746
-84.282036
-64.668343
-66.376266
-92.224907
-72.173332
-103.795982
-49.451839
-142.420761
-84.493980
-69.166084
-82.353516
-84.033607
-65.820465
-81.460289
-151.263992
-57.017418
-65.538826
-163.560898
-82.245522
-55.131302
-81.103836
-60.299114
-122.308983
-63.504711
-95.875465
-60.280926
-94.327370
-62.829453
-66.105164
-83.007240
-55.820557
-35.142971
-63.607956
-24.134703
-58.907566
-59.406563
-72.325439
-62.710640
-61.318340
-115.624878
-90.457893
-89.541092
-141.474915
-145.528961
-67.877052
-47.800533
-51.548710
-66.422447
-76.448174
-80.587379
-94.430237
-57.949226
-86.801437
-38.839802
-89.883904
-107.114319
-158.680817
-64.933754
-144.002502
-85.177429
53.310482
52.360661
42.459023
50.710377
70.029594
-117.659294
-72.662796
-148.613480
-83.388931
-71.916313
-86.476570
-44.204865
-34.636597
-110.677338
-86.262535
52.232590
36.269146
43.547707
-47.432819
-70.958107
-69.542099
-127.073036
-65.464912
-24.071188
-67.273438
-59.635395
-64.509628
-60.917397
-60.340157
-74.228317
-56.945137
-64.778984
-95.456299
-62.156315
-62.354939
-65.403603
-170.843079
-66.783035
-58.928822
-145.260849
-72.377731
-36.407600
-53.359650
-59.568657
-57.299915
-76.231598
-154.001572
-123.830666
-160.865723
-100.473236
-57.130489
-153.498627
-99.167686
-137.148590
-104.564026
-113.988091
-104.885155
-100.054558
-73.970825
-111.643013
-63.167931
-91.799400
-56.751656
-104.987434
-64.769264
-94.253891
-98.103477
-105.176514
-85.412949
-116.145554
-77.018356
-87.416702
-146.052963
-61.146976
-64.426567
-60.339718
-62.069462
-154.489029
-52.716003
-119.278603
-57.516083
-153.224716
-124.717651
-67.323257
-154.317993
-163.030655
-90.606705
-60.522011
-77.470871
-104.592041
-95.018738
163.338852
-143.249039
-114.010384
-107.263687
-136.211670
-64.185661
-115.954575
-132.119232
-106.718544
-102.940720
-93.147270
-63.500633
-58.426651
-121.007446
-63.983589
-70.359779
-62.605518
-74.918579
-69.415817
-72.687607
-138.671021
-72.441856
-68.084557
-61.788708
-60.785389
-118.498108
-77.499207
-104.080399
-67.074379
-59.601887
-79.575859
-65.449089
-70.339516
-65.948303
-102.509552
-85.735374
-60.360119
-149.396439
-142.791931
-91.131241
-90.968864
-66.163025
-60.483795
-114.722420
-69.835442
-52.699680
-153.913605
-122.798149
-104.126198
-70.603218
-58.030411
-43.909027
-102.858788
-122.653549
-148.356476
-57.841999
-63.242809
-64.733795
-70.239296
-111.641312
-24.562082
-84.991669
-61.767365
-88.835632
-84.565765
-49.235199
-42.610443
-55.158581
56.682381
56.124851
62.959862
58.342392
56.959702
52.077114
74.201874
37.608280
-148.257614
-85.360435
-71.007309
-65.345222
-59.975616
-58.174240
-130.966965
-68.388115
-90.084053
-144.512756
-120.355606
-57.420277
-54.053078
-38.294464
-113.427803
-105.677925
-61.306519
48.492542
62.264259
48.575172
-81.772194
-60.439358
-108.202583
-88.689568
-163.533249
-165.024551
-99.687080
-124.183624
-102.616982
-124.762932
-136.497421
-67.273254
-151.417984
-137.849091
-74.946121
-134.398422
-67.588806
-58.274830
-69.604996
-51.764729
21.851524
-129.165787
-73.055534
-55.652912
-64.132256
-119.153847
-55.813889
-69.837379
-133.868210
-75.691277
-49.224194
-36.343315
-67.556076
-60.979107
-119.378639
-146.794342
-92.169090
89.834846
36.798306
55.026730
20.433805
57.160080
62.451256
47.604328
54.643101
69.020264
33.473141
60.639187
-68.402618
-71.296135
-127.301987
-47.570518
-63.112995
-116.463791
-98.461021
-74.850281
-117.380852
-138.985733
-55.518604
-135.794510
-68.282204
-62.024815
-109.724564
-73.104713
-78.831856
-121.204803
-95.530846
-74.113991
-36.604931
-150.233414
-89.602280
-70.339767
35.979610
44.965023
78.870346
47.673397
64.252129
91.512779
68.138252
56.021996
81.362785
56.993450
74.088860
71.277832
79.665833
85.470703
93.328262
75.119629
61.653328
56.670769
74.377098
53.770706
49.676823
-85.583748
-53.319069
-87.283562
-140.419754
-94.871445
-74.818199
-111.648094
-117.581512
-88.469055
-110.579010
-111.138901
-90.803307
-99.890564
-144.034271
-135.209427
-105.082535
-82.623734
-162.642456
-121.754837
-94.593727
-76.518349
-104.037971
-108.575089
-117.334129
-56.612480
-104.998993
-61.870514
-63.093842
-173.617447
-36.962311
-120.640205
-54.534107
-59.930481
-139.351059
-82.509529
-49.728588
-63.455315
-92.771797
-94.436630
-76.541451
-60.013401
-54.708858
-103.026031
-120.049911
-163.483978
-70.903671
-49.048988
-127.632202
-63.855297
-106.003517
-101.690659
-170.230026
-116.131866
-100.813354
-67.170120
-59.357811
-64.772011
-47.410130
-165.071655
-90.521141
-125.942795
-95.488144
-146.339966
-42.272648
-130.519958
-88.842651
-84.046288
-69.176620
-114.482597
-68.328087
-154.573456
-66.010796
-59.274586
-65.746765
-67.010765
-148.567932
-149.429916
-69.974960
-81.141327
-113.452957
-108.218033
-89.839394
-59.691868
-62.937534
-71.138298
-101.003967
-126.370132
-135.797287
-141.633530
-75.735748
-152.014984
-150.918457
-92.867645
-110.959770
-57.893398
-114.164246
-104.404541
-118.724625
-100.154518
-74.602722
-58.686176
-94.589745
-102.030899
-47.742172
-149.179535
-62.483829
-27.572062
-66.499893
-61.165489
-72.164719
-124.462914
-83.557579
-139.043106
-104.898628
-109.732140
-146.739700
-60.768177
-131.852570
-56.657944
-60.659161
-73.648918
70.865341
51.811401
76.572639
41.700230
56.062202
62.732006
44.512192
59.170132
62.496815
88.251816
84.157310
76.919678
41.322617
47.375698
-92.413841
-143.571060
-75.902565
-90.080574
-90.307472
-141.372726
-94.024025
-56.918133
-74.591232
-114.586349
-63.652237
-40.978027
-149.159500
-55.137505
-47.231724
-85.092888
-111.328590
-47.856663
-63.619946
-134.185455
-70.605278
-62.618992
-58.366314
-63.741898
-152.728760
-112.991035
-81.360909
-69.872269
-57.696995
-68.450401
-61.807896
-29.349085
-70.807037
-144.330994
-149.608490
-65.921761
-47.076885
-77.024521
-59.886646
-58.870914
-48.617355
-58.007900
-92.513092
-56.120888
-81.296883
-57.952492
-94.388786
-94.063843
-52.018826
-59.408115
-81.235954
-137.484924
-96.317818
-132.959534
-43.886314
-110.537178
-49.848682
-54.794823
-70.214897
-39.533257
-46.553925
-56.114510
-81.214760
-65.146500
-132.040558
-151.497131
-90.748329
-83.575157
-62.479221
-142.912445
-72.419624
-149.783875
-49.517361
-77.683449
-66.464386
-30.132860
-47.026562
-144.266708
-79.769272
-76.812996
-79.831116
-76.720131
-108.769981
-84.399643
-101.132790
-153.057510
-84.662346
-57.087101
-78.749580
-44.847973
-75.001686
-63.784142
-61.639572
-59.322784
-70.781052
-70.380180
-74.960930
-55.009445
-150.193802
-70.840660
-64.778252
-86.696648
-125.419426
-82.882820
-125.100166
-69.682426
-68.292244
-61.804508
-81.248009
-73.513069
-31.318396
-65.532806
-59.878757
-115.611412
-136.092255
-78.385368
-63.677322
-128.935806
-99.127647
-67.394890
-56.170197
-65.755196
-72.025200
-49.994061
-93.685135
-122.291306
-143.507690
-87.503975
-75.073303
-69.399048
-133.161758
-60.773277
-61.609444
-88.359230
-121.021545
-59.401859
-146.906982
-93.588135
-98.017868
-62.716972
-71.172005
-68.270683
-109.269699
-87.695892
-113.314293
-60.487297
-48.339508
-60.902744
-113.113274
44.015717
45.212227
72.832001
97.135834
-58.226589
-61.231876
-67.713470
-51.490849
-130.710724
-20.165594
-56.216732
-117.037849
-56.666691
-65.334808
-135.640671
-152.047409
-153.908356
-76.679855
-57.341526
-66.598091
-60.283424
-76.921463
-162.372940
60.526360
39.651314
53.190556
61.756744
59.916603
72.921829
66.476128
37.843792
65.147652
47.368935
53.445072
91.464874
61.678680
-75.838005
-64.448456
-93.638802
-58.708942
-124.868416
-75.786324
-55.026855
-104.596191
-53.206108
-77.521774
-135.903214
-58.829994
-127.408005
-98.504272
-132.563660
-144.479721
-67.233612
-55.740456
-62.673977
-57.528664
-141.901642
-88.282898
-33.036377
-152.424683
-66.053719
-161.710236
-105.657967
-70.102386
-143.235718
-53.694180
-141.265213
-66.844604
-88.274323
-125.143631
-98.587044
-152.676346
-94.537628
-60.085941
-54.328503
-150.410843
-55.095081
-126.346115
-60.969673
-60.381451
-65.856827
-82.245193
-141.648560
-127.798927
-139.923813
-55.728642
-36.856213
-75.974068
-56.535278
-71.260162
-53.915665
-70.468834
-58.906487
-71.044731
-113.068810
-121.432426
-68.351654
-44.446945
-66.802376
-68.288544
-88.182152
-62.518642
-53.298866
-143.634140
-155.575623
-65.727386
-38.754948
-61.896446
-54.243599
-123.753143
-47.519077
-57.232780
-85.978546
-69.492065
-54.912556
-65.869034
-117.345222
-103.547882
-112.029243
-62.510632
-60.822136
-85.769951
-98.302841
-126.854416
-121.971268
-88.629997
-72.605339
-56.970627
-88.523643
-42.730045
-71.412903
-57.610451
-67.025223
-54.398956
-90.707024
-49.647003
-59.357975
-90.482430
-63.223015
-48.911194
-51.524475
-85.534691
-144.875397
-60.963013
-63.564632
-74.673332
-139.427322
-64.162880
-157.406754
-74.590858
-64.694061
-94.862007
-76.211967
-60.059189
-56.372513
-86.409103
-69.103348
-68.791557
-85.204796
-59.524570
-79.870392
-60.423183
-64.213150
-64.672134
-61.399353
-59.967628
-152.664215
-62.589256
-130.764542
-134.900513
-63.680061
-104.782784
-106.365311
-97.080544
-84.275612
-57.762901
-92.095398
-70.483307
-130.283173
-68.267960
-62.117310
-155.076004
-73.048546
-51.673775
-61.660118
-110.104881
-70.117813
-59.977329
-44.105232
-123.350533
-160.020706
-94.375557
-140.007080
-72.731453
-73.451225
-58.321636
-107.260628
-55.898617
-136.596817
-101.865814
-48.623840
-160.258560
-51.000393
-76.871948
-74.765869
-57.943314
-76.888321
-36.146328
-50.984871
-74.978127
-65.606712
-137.267151
-73.924194
-69.218513
-58.355064
-73.883293
-78.611145
-123.050034
-52.412796
-57.812160
-152.543549
-87.468803
-52.198570
-56.170963
-50.147369
-99.168320
-60.375210
-138.449371
-44.731674
-90.501686
-107.296532
-63.743118
-71.340164
-50.501221
-40.281555
-139.189072
-55.235332
-62.679638
35.517899
71.838730
86.285439
27.383165
61.865704
60.910324
49.941475
49.381580
50.341148
69.978836
60.148827
-163.035370
-74.921867
-108.739914
-65.199615
-155.162720
-86.369385
-173.008179
-50.667419
-137.728867
-81.162224
-87.456139
-100.589348
-86.730080
-110.102524
-64.810631
-105.593300
-110.464195
-69.922554
-48.476162
-67.217789
-94.272331
-159.194427
-81.825432
-56.381321
-96.564796
-63.493721
-149.830933
-165.042313
-47.068672
-107.064812
-142.402695
-85.640297
-126.118958
-75.183334
-62.226810
-98.269226
-62.499897
-155.457275
-59.945404
-67.247589
-49.423462
-58.535061
71.709358
65.840012
32.958763
44.929401
70.184792
53.929630
-77.571564
-109.507607
-38.575214
-79.573135
-162.234955
-76.684944
-116.720085
-95.596367
-74.086227
-127.576508
-95.633110
-88.300056
-102.346519
-108.451912
-107.512993
-110.929947
-139.143509
-66.510231
-106.035164
-79.672729
-114.406212
-116.224541
-50.791866
-64.118370
-124.078224
-99.978508
-109.566376
-98.080215
-93.912437
-77.490936
-52.938133
-62.964211
-118.835205
-53.791389
-72.558296
-52.900402
-45.621712
-144.863312
-54.598839
-74.894707
-65.478859
-70.679375
-83.495590
-85.461494
-57.469578
-78.071281
-146.485825
-78.054413
-60.449684
-57.597977
-124.916092
-54.252811
-107.918198
-91.436363
-92.911591
-108.646469
-96.684570
-156.265442
-57.920589
-72.449654
-66.227249
-89.473663
-99.833275
-91.762314
-36.149910
-120.690498
-68.065002
-116.058624
-127.857948
-53.851795
-58.710430
-121.691658
-70.687294
-78.417969
-62.322357
-135.168182
-53.293568
-59.802837
-41.933430
-92.126312
-107.779793
-47.441868
-68.830856
-92.934067
-57.468422
-58.391415
-69.151138
-67.500076
-84.461052
-69.321815
-71.376740
-53.910519
-68.351326
-81.757133
-142.168289
-106.324173
-58.680058
-70.055351
-114.864609
-62.889416
-147.577927
-152.737656
-44.107536
-41.582439
-97.550743
-95.640533
-105.189102
-69.231682
-84.402321
-148.707108
-65.646790
-61.774227
-126.873459
-61.384499
-144.706985
-109.267006
-134.215225
-66.777382
-51.590103
-113.770142
-55.622215
-58.729530
-67.592720
-86.565369
-107.698448
-108.068405
-115.126900
-123.655449
-89.724640
-63.660263
-70.543289
-100.076721
-158.179550
-82.816505
-120.026825
-140.155685
-90.109146
-138.582764
-65.358856
-57.229935
-90.913216
-116.648781
-101.821663
-63.498310
-77.299576
-76.397377
-33.719967
-73.645172
-78.568344
-59.187992
-53.975201
-32.304459
-136.787460
-80.065804
-48.613991
-126.519424
-51.939182
-94.827560
-67.285149
-177.309265
-68.118294
-88.771568
-64.738876
-54.315300
-125.043739
-118.251465
-91.383606
-61.914406
-52.941059
-93.901802
-39.397755
-75.411728
-66.555695
-62.220703
-99.564255
-81.230263
-108.285965
-75.523827
-61.050167
-122.303696
-80.039024
-60.304337
-66.182434
-96.213478
-86.985359
-54.482201
-71.194931
-49.842308
-72.534462
-35.537037
-70.140114
-64.905914
-68.825066
-64.284172
-71.107719
-58.495766
-117.456215
-127.210670
-77.954910
-82.509712
-75.549995
-141.807816
-108.928505
-63.903770
-62.834717
-55.081539
-74.363449
-53.726208
-69.209946
-155.406403
-76.171417
-146.881500
-62.508377
-123.017441
-59.842434
-59.372890
-60.408661
-155.704819
-72.690475
-78.489159
-36.822643
-130.796661
-68.493378
-87.295586
-114.019249
-117.516922
-71.428009
-120.614525
-89.529488
-59.065033
-86.311829
-107.062950
-57.929790
-89.935028
-76.449295
-115.511703
-68.085548
-83.730988
-96.648445
-70.041916
-59.596287
-111.689224
-142.884827
-59.065357
-66.557983
-127.724174
-68.631294
-81.228210
-74.378563
-93.430199
-74.028015
-115.972290
-94.129074
-52.444595
-67.781334
-101.121849
-95.128220
-130.171310
-60.994625
-95.901489
-100.346733
-85.334587
-90.773483
-133.384354
-69.499428
-155.912125
-68.112526
-114.068993
-103.356316
-65.854874
-104.218063
-42.747337
-152.932465
-68.501823
-64.176041
-154.751755
-62.009693
-87.637985
-55.374802
-68.581116
-42.307045
-65.401115
-137.086868
-60.835140
-59.654644
-96.423782
-54.737587
-119.622398
-117.685631
-116.568130
-67.138206
-77.014313
-110.913399
-90.608803
-58.986931
-63.985100
-96.332138
-72.925217
-53.533489
-74.213577
-73.335129
-98.709267
-54.556721
-76.507774
-164.181808
-110.689278
-58.771793
-101.986343
-148.748688
-118.733299
-84.026161
-78.938629
-73.343689
-147.046997
36.501266
58.399944
56.108421
55.266659
39.878956
43.600815
37.790352
60.701881
40.336903
-82.408165
-81.743988
-65.656647
-87.533813
-62.077839
-59.274490
-74.055077
-66.066315
-107.330055
-142.575851
-114.879051
-61.549248
-72.516182
-107.701149
-75.499374
-102.511353
-133.024963
-55.880093
-65.065514
-136.810730
-89.905190
-94.587296
-65.830193
-154.005737
-88.936111
-69.453339
-65.822090
-78.760994
-48.864964
-58.169212
-66.003586
-133.194839
-82.518707
-115.191010
-61.488434
-73.366089
-155.705002
-96.255730
-66.748344
-113.542465
-74.144325
-115.801643
-95.203880
-109.001686
-85.714668
-94.889496
-93.101173
-98.214622
-75.389534
-69.595802
-47.923794
-80.946854
-125.489655
-70.042931
-61.152660
-55.964081
-40.787003
-65.601105
-82.478638
-64.673103
-82.743721
-60.508015
-64.375923
-64.980804
-131.316315
-104.566788
-49.891842
-150.639236
-75.136421
-70.700592
-148.714691
-77.299759
-105.282646
-105.933800
-69.289215
-72.879013
-66.276543
-102.237015
-66.082497
-49.442612
-56.429142
-70.992065
-104.083527
-168.792618
-88.951851
-99.361992
-145.624359
-77.893211
-65.131454
-60.377914
-149.108566
-81.408722
-95.261063
-77.273125
-53.414837
-60.921520
-62.411285
-50.900593
-64.134155
-51.455833
-140.444016
-140.142136
-99.686234
-92.711639
-90.124397
-79.074982
-151.347305
-66.649818
-58.363361
-75.502235
-63.482246
-70.635284
-51.364124
-37.718586
-114.743484
-60.064529
-154.753937
-155.680847
-56.988441
-63.184265
-94.131340
-95.526711
-53.526371
-76.468170
-99.830643
-52.162830
-96.888847
-66.144547
-149.596878
-122.874329
-65.647858
-73.501953
-74.534966
-52.240345
-166.362366
-158.294922
-123.050224
-57.125008
-80.222046
-64.059341
-78.045357
-61.556721
-102.992638
-116.596046
-98.130043
-56.614147
-70.171661
-160.470200
-75.169289
-123.716614
-107.666885
-90.801964
-83.190269
-98.155693
-100.996979
-76.417664
-100.048546
-161.144928
-61.846336
-151.116226
-156.524979
-71.479744
-62.359180
-101.633675
-86.532272
-42.253090
-70.622902
-134.105164
-132.538925
-84.581253
-71.065781
-63.694420
-80.809196
-75.166656
-132.552277
-50.449287
-61.014172
-126.253540
-82.892479
-66.276360
-73.885864
-55.292934
-98.600586
-60.428169
-50.199612
-137.302383
-84.088165
-77.205650
-92.722633
-101.152832
-68.413361
-50.592087
-103.656837
-32.336929
-84.873268
-59.512001
-54.671547
-40.858063
-62.917316
-61.877605
-63.949936
-130.504486
-50.340126
-62.382858
-64.470085
-151.957809
-60.771809
-49.101650
-66.969193
-51.103970
-69.662758
-142.925888
-61.285728
-42.419083
-40.712151
-77.523705
-61.980427
-98.544907
-81.607796
-87.723343
-90.902512
-57.890221
-139.511566
-53.590523
-82.792542
-39.022648
68.554291
56.033630
51.769573
83.933899
70.312286
19.758591
74.674370
77.136406
40.375778
66.619621
69.087128
38.435619
-68.097473
-61.812279
-127.675903
-80.073471
-99.516914
-119.774178
-141.949539
-84.834648
-146.353271
-143.662659
-56.560146
-102.607872
-96.806061
-63.479992
-115.730362
-147.339188
-159.533615
-97.335777
-63.946175
-76.809853
-64.714905
-75.414726
-62.506855
-58.067204
-72.606087
-123.426208
-159.372070
-150.759720
-70.101822
-77.197670
-63.047806
-88.700935
-69.268501
-65.586113
-67.978600
-102.670219
-165.477768
-71.755684
-80.641434
-29.934589
-75.094269
-81.383636
-147.599335
-113.327797
-160.366852
-50.318012
-88.169670
-51.995232
-68.003395
-148.485321
-67.205803
-104.992950
-145.644241
-100.325699
-41.190735
-65.067535
-63.672394
55.848068
42.793327
46.834599
81.934822
34.609905
58.255192
76.477211
78.193466
-57.657768
-58.100227
-97.685516
-70.614342
-135.295853
-128.351837
-62.080460
-67.085831
-50.759003
-64.371788
-70.046875
-49.729713
-64.802536
-66.755257
-69.233940
-53.774395
-136.949966
-37.402554
-82.964081
-56.086468
-100.129417
-67.610519
-142.080582
-94.797493
-104.954636
-118.631554
-123.499374
-46.856304
-51.599403
-73.734062
-108.013336
-145.486816
-77.081940
-86.431198
-91.821991
-46.747982
-80.340111
-69.755417
-66.239555
-134.361404
-89.889771
-115.280502
-112.927162
-85.277603
-84.409157
-158.340088
-83.760948
-124.816826
-33.394779
-77.939217
-98.817726
-66.240936
-91.119881
-72.673935
-48.416538
-95.148163
-69.655006
-59.273220
-51.388641
-86.135597
-141.943832
-77.715225
-107.838272
-106.349762
-17.894419
-66.889481
-144.872162
-69.951111
-78.406479
-42.183979
-66.225014
-62.333370
-57.412441
-68.381485
-59.577873
-159.886185
-68.652901
-66.533569
-141.105270
-74.153801
-62.338074
-49.034916
-87.087181
-108.297859
-95.918167
-99.398117
-57.833744
-83.654892
-91.365677
-148.958847
-154.012726
-69.924408
-65.691681
-146.673203
-91.452629
-74.323860
-126.490585
-48.799679
-103.546455
-60.921425
-54.132854
-63.760052
-132.729736
-55.419300
-140.863190
-47.905521
-76.210548
-105.567261
-61.744354
-51.174351
-52.558292
-65.563873
-149.552856
-122.320923
-104.368843
-121.437286
-76.626694
-70.620125
-64.261955
-54.476665
-73.320473
-99.081650
-36.727242
-73.261711
-60.679150
-74.781631
-146.573441
-98.930199
-74.077164
-120.234657
-108.153137
-56.079121
-64.856659
-57.329334
-74.548477
-33.651291
-154.438354
-45.599812
-56.457615
-116.496437
-63.436363
-101.440399
-81.848419
-63.428570
-92.355835
-101.014420
-107.689758
-158.626633
-72.600403
-58.987244
-105.536484
-104.194992
-158.383102
-82.809814
-58.148056
-85.383377
-59.471329
-87.385696
-108.113457
-63.478519
-63.069321
-156.429062
-67.588120
-53.190704
-132.203064
-62.203617
-74.053116
-128.770309
-54.807686
-70.163887
-56.822716
-71.653297
-56.913761
-138.298721
-86.284325
-62.145554
-42.111633
-98.264946
-110.501495
-104.218735
100.702187
74.659576
65.751015
34.379467
65.429855
68.816078
57.449516
49.160252
76.413010
61.043705
35.974651
62.714527
74.416603
-156.339539
-64.959724
-71.143837
-169.063248
-69.521667
-119.659088
-157.156494
-61.351940
-34.375374
-137.403122
-124.662582
-91.749237
-61.360970
-58.401180
-66.358185
-43.525982
-73.553978
-65.513214
-62.946186
-47.362419
-75.628960
-60.464355
-78.883133
-135.063904
-132.467850
-139.816513
-130.039124
-172.962570
-71.756821
-60.650394
-49.016014
-68.894310
-54.530750
-108.277687
-58.631756
-68.523911
-61.614368
-72.922310
-156.267349
-140.271469
-54.586494
-51.542912
-59.070084
-53.889580
-59.221909
-69.234985
-55.566525
-85.544914
-160.385406
-154.430069
-93.424347
-57.513447
-78.457466
-107.636902
-107.252007
-62.320168
-89.431252
-65.097260
-86.318054
-103.115585
-75.818886
-56.956394
-34.082336
-56.421627
-56.805080
-46.514969
-145.826309
-24.686052
-66.841537
-70.155411
-49.228149
-47.403667
-151.596115
-118.754112
-45.712357
-59.946136
-75.113724
-79.427536
-78.516106
-61.519218
-71.973213
-90.961906
-163.762222
-144.958847
-26.857084
-117.077034
-64.336845
-130.408737
-59.442497
-75.314316
-74.383720
-70.550034
-113.909554
-56.783154
-141.722488
-95.644188
-126.229294
-86.574043
-95.984177
-110.539742
-32.063370
-144.999420
-57.308083
-74.493225
-99.693092
-144.104446
-49.987934
-47.229698
-76.568863
-104.923767
-57.687222
-34.890560
-75.834190
-35.373425
-83.682350
-128.840988
-60.251102
-95.232353
-91.447174
-67.670166
-58.972507
-159.823212
-99.680595
-156.807739
-110.083969
-91.603699
-42.493649
-81.662048
-151.787476
-67.389496
-116.550781
-76.709282
-73.570930
-99.236618
-80.123909
-58.799850
-140.667603
-37.483753
-59.891479
-128.258377
-68.249763
-50.040024
-91.855881
-86.840553
-38.723209
-49.952477
-69.242973
-77.328003
-62.772564
-53.068291
-96.677513
62.720989
83.515808
70.233192
-75.154533
-109.666351
-71.624008
-152.418869
-57.921894
-67.988228
-66.194618
-140.492249
-124.238907
-56.600613
-42.156757
-58.333424
-124.372055
-145.408035
-58.036224
52.542946
-63.758530
-97.454491
-54.969204
-63.865379
-64.398178
-71.419052
-103.715874
-61.533432
-101.582268
-119.904213
-100.649368
-84.693382
-68.322266
-65.885147
-115.494637
-72.506401
-62.500912
-71.954689
-150.471176
-39.952721
-146.758560
-68.920441
-56.636688
-54.848164
-57.928844
-49.561314
-59.429699
-91.215477
-111.517967
-60.740582
-108.608536
-95.648666
-147.799408
178.192993
-129.460083
-75.363403
-37.430004
-54.505306
-43.265656
-64.922134
-160.308762
-59.278404
-89.722290
-59.918270
-151.329529
-67.355415
-114.071419
-62.611153
-68.480881
-63.106682
-52.069664
-87.701683
-73.438576
-69.140404
-125.569565
-81.516594
-88.056396
-102.613594
-139.132004
-169.880554
162.516174
-117.402092
-97.720551
-87.417412
-56.380348
-76.655373
-72.149292
-54.327374
-60.257332
-105.333145
-60.069309
-97.292900
-88.060036
153.655945
-100.201958
-107.981407
-42.605873
-65.625389
-62.583488
-60.468906
-64.394760
-53.455719
-55.812347
-71.504379
-38.698605
-132.418320
-74.128998
-90.515747
-145.937576
-77.217949
-95.005669
-120.999008
-42.989502
-85.982712
-70.548637
-85.918640
-146.362122
-50.739086
-54.450287
-71.098679
-86.531937
-73.261887
-98.987579
-50.621185
-63.757065
-58.073620
-60.444897
-65.862885
-91.713615
-63.502144
-75.091133
-99.055145
-62.321369
-57.123665
-144.943283
-101.411385
-112.131271
-131.616241
-93.931847
-85.052650
-42.396351
-98.437019
-152.511993
-66.279282
-52.859718
-54.651028
-25.424131
-64.236176
-65.601234
-99.056992
-62.508282
-30.148987
-60.675011
-54.787575
-70.757835
-63.133354
-56.357681
-36.127312
-43.791653
-103.977234
-86.997643
-60.247543
-57.733612
-119.594734
-58.989410
-96.685539
-93.232315
-155.646637
-41.438461
-82.015198
-139.124908
-48.691055
-65.408020
-116.972908
-70.041031
-40.440174
-159.383026
-55.368824
-57.588108
-63.442455
-161.447830
-51.182274
-86.197777
-76.052719
-58.530777
-80.802292
-119.711739
-135.238602
-53.245197
-78.137642
-155.403030
-59.125504
-145.596970
-59.486675
-124.733566
-134.629349
-80.817413
-121.556381
-100.267639
-70.823143
-59.236874
-60.019867
-56.304127
-163.465454
-57.114727
-87.257874
-76.775635
-142.604706
-127.982330
-57.775127
-70.559883
-149.583405
-102.465561
-72.909798
-145.408722
-66.661797
-77.883629
-80.343590
-56.235302
-152.950912
-61.541687
-139.233322
-67.518814
-53.144058
-116.092583
-140.112335
-152.066864
-121.146294
-51.857609
-64.669388
-147.818741
-53.711945
-147.580200
-67.775543
-52.060211
-80.087166
-59.242668
-53.807472
-42.599895
-53.605003
-70.509155
-131.967453
-102.714302
-93.194435
-88.838287
-62.607109
-65.497353
-74.935410
-135.634262
-146.104919
-60.265377
-108.495087
-37.612598
-126.023338
-70.908821
-170.652573
-92.105316
-136.835846
-107.915382
-135.259384
-54.429127
-98.319443
-79.374374
-123.008842
-114.119484
-74.341270
-90.935539
-59.707584
-65.826057
-70.359985
-64.238075
-122.966431
-33.220718
-58.615784
-70.341202
-34.953491
-142.464081
-50.776062
-65.342255
-104.156166
-61.509483
-67.491119
-64.366219
-33.185524
-85.183746
-52.391239
-139.914963
-65.483604
-55.945488
-64.944298
-129.698257
-61.534515
-47.949169
-162.840439
-104.694000
-141.377060
-109.952232
-94.077858
-104.308128
-95.641495
-58.886951
-101.305351
-114.425339
-68.004860
-93.845810
-115.698387
-66.984245
-52.922977
-77.547943
-127.635452
-79.030350
-85.498444
-126.988960
-74.934456
-66.344238
-126.511383
-86.351997
-52.170246
-61.203545
-147.001923
-67.246567
-80.094330
-79.105583
-45.212708
-68.543762
-158.633820
-149.567047
-110.692566
-57.986706
-47.339474
-60.823132
-48.759636
-60.981331
-117.417519
-74.242439
-51.421391
-166.321838
-142.210510
-73.319908
-57.243725
-30.148491
-98.872627
-153.026352
-62.818844
-126.511627
-70.533203
-66.926399
-110.532730
-158.405594
45.581093
65.944595
-61.719566
-86.229156
-144.700638
-70.578148
-54.551941
-63.168648
-51.612206
-72.057259
-61.676003
-117.541153
-62.808243
-72.181931
-86.617493
-57.560581
-107.436028
-78.296295
-57.988789
-149.031006
-76.116287
-123.633644
-103.688210
-51.081379
170.875366
-65.227715
-80.143021
-157.271088
-137.599258
-75.074074
-146.857178
-61.919201
-57.276291
-51.895130
-58.933517
-133.311386
-155.488983
-78.213387
-61.290985
-68.523132
-105.319916
-135.738907
-64.066063
-89.042679
-71.852005
-82.873322
-147.170166
-125.813156
170.536087
-43.156609
-110.122681
-63.983086
-104.302010
-38.487171
-168.937836
174.992599
-58.296062
-64.644722
-120.211159
-81.668526
-95.394104
-98.798492
-107.263512
-70.436592
-115.382751
-89.420601
-58.206512
-102.079590
-65.629814
-83.692490
-117.470680
-54.160557
-60.877651
-134.668640
-74.759384
-91.944969
-109.388321
-101.268929
-69.322227
-126.320297
-89.604523
-55.101555
-111.669579
-141.379089
-69.826279
-126.634308
-54.629417
-76.491409
-64.239822
-151.594650
-47.583752
-37.974342
-56.961155
-110.680367
-64.392982
-113.554909
-56.430832
-108.762260
-46.575386
-127.448730
-86.903366
-37.854034
-51.573120
-150.404892
-155.574280
-64.539917
-118.846581
-133.192276
-59.966290
-68.909821
-80.334885
-67.716057
62.206818
65.792038
51.922131
53.436172
58.673359
30.552189
44.132038
56.161266
63.689816
63.146385
42.402687
48.209934
49.366432
53.869175
79.495926
83.940613
68.513702
61.873886
72.658211
53.011341
52.077839
36.287056
46.260483
23.318514
-92.884048
-113.943748
-56.132660
-70.493446
-54.395458
-61.206074
-59.430134
-86.643730
-84.440521
-103.984695
-126.188202
-64.343330
-87.185051
-77.149445
-61.510090
-32.797398
-63.903061
-68.783089
-82.519371
-54.720890
-80.075058
-84.159889
-132.727554
-60.112206
-89.001175
-56.044254
-89.828812
-108.923454
-119.708473
-73.730072
-57.988480
-86.479340
-64.722008
-88.121803
-54.228397
-109.664688
-62.493298
-108.934898
-97.945480
-58.077244
-60.717133
-134.973663
-145.205750
-151.192780
-65.449142
-110.631462
-61.590347
-60.699860
-137.158508
-68.285187
-75.855324
-113.801147
-63.840778
-58.155880
-128.692673
-130.665543
-104.286720
-102.752823
-95.732063
-118.678764
-95.106102
-120.148651
-112.373192
-98.155540
-60.535465
-103.648781
-62.321209
-124.274658
-78.341881
-103.436821
-116.734718
-139.447617
-156.623993
-107.194382
-86.706108
-118.091682
-167.606522
-71.921982
-115.170715
-79.978996
-139.990311
-71.101112
-75.542488
-50.370686
-46.921814
-63.538643
-128.514389
-59.524384
-72.319344
-108.426575
-84.084358
-42.521282
-101.989418
-119.846756
-114.221184
-60.560677
-78.844864
-81.598007
-82.950691
-57.076435
-62.895344
-73.426514
-145.588623
-76.680115
-107.402138
-55.939655
-108.403015
-94.225922
-86.476685
-61.174183
-67.837029
-86.284592
-63.942719
-71.769333
-55.265335
-93.830765
-63.539116
-82.650940
-94.941505
-125.083717
-161.411285
-68.336136
-61.448231
-151.549591
-89.696625
-70.331902
-112.261559
-145.451584
-98.056580
-85.519272
-64.566170
-97.065079
-71.457764
-160.482803
-67.003281
-58.710915
-79.145264
-62.382435
-73.285286
-71.113617
-70.693939
-71.347084
-173.048599
-76.335861
-29.637785
-107.352165
-77.458755
-114.850960
-65.185715
-57.744568
-52.210186
-121.987938
-53.593884
-162.170074
-118.853920
-46.232601
-60.156765
-153.939926
-60.542645
-57.153065
-72.490402
-103.762161
-153.048492
-59.197845
-79.225479
-68.337677
-62.058453
-117.853989
-62.549583
-154.711395
-87.215698
-54.601833
-68.075157
-62.231148
-140.704849
-26.799831
-20.592379
-81.463470
-74.553802
-72.427505
-173.835342
-46.476490
-60.519341
-55.768707
-142.741409
-67.007256
-69.224106
-62.238045
-72.975151
-70.099838
-72.663673
-55.908478
-45.139767
-78.922859
-88.843681
-147.597168
-115.696182
-93.354866
-111.061111
-75.314079
-74.714478
-146.018784
-97.567619
-99.519020
-117.695190
-118.226181
-69.465179
-80.217453
-68.619797
-89.672241
-112.995743
-129.245102
-38.464161
-106.178352
-155.749756
-146.535156
-112.312126
-57.926872
-136.305222
-105.570709
-100.151085
-105.554626
-79.474838
-58.860901
-79.716705
-62.366058
-46.403934
-64.456070
-119.759872
-141.597626
-87.671539
-110.473297
-102.926178
-91.204941
-132.902359
-77.680222
-158.565842
-165.133759
-151.960495
-48.273281
-124.247993
-150.283478
-55.586933
-129.503555
-92.430840
-91.450562
-150.883713
-51.052223
-104.543846
-79.096588
-81.168854
-86.137863
-66.365295
-149.045792
-67.221161
-85.044052
-50.452675
-51.018543
-62.392086
-57.366142
-58.492233
-67.799522
-123.868530
-104.948830
-79.777435
-93.825958
-140.993942
-96.016769
-82.236168
-53.762142
-122.759491
-58.487202
-62.821609
-112.758018
-72.090179
-82.259918
-160.472778
-98.743355
-66.425621
-68.397964
-95.083618
-115.560371
-108.702538
-65.511917
-114.836494
-150.119370
-146.253738
-70.148766
-115.113419
-75.702751
-46.966755
-56.668938
-92.421059
-70.560982
-28.996546
-138.064117
-77.621727
-48.893875
-148.866211
-52.547871
-38.654282
-67.311699
-79.039680
-80.172836
-96.239998
-149.199768
-52.893147
-64.941055
-52.925358
-45.085377
-91.468506
-59.120224
-71.080894
-91.088432
-113.138199
-49.348423
-108.268486
-55.138374
-59.448849
-65.162643
-102.438248
-67.296494
-57.971684
-56.225548
-55.913250
-61.597950
-53.422031
-162.992477
-79.112251
-157.421921
-58.351601
-65.925743
-84.206619
-84.411682
-107.550415
-117.598801
-147.261719
-76.150612
-44.718880
-85.443237
-47.811836
-60.678169
-62.095379
-73.196198
-111.863907
-135.095779
-60.238537
-66.760521
-110.750679
-58.895084
-117.038315
-81.534515
-122.174675
-172.838669
-56.081951
-86.318199
-135.892044
-64.647850
-81.868622
-124.012352
-109.286758
-65.651894
-53.870262
-154.762314
-146.677719
-45.814243
-77.202324
-65.146233
-115.053795
-159.444016
-55.479446
-53.057415
-156.471191
-100.446114
-69.649689
-62.722019
-55.735977
-54.363316
-66.488190
-134.521271
-61.318893
-63.423195
-62.566338
-123.090523
-64.656631
-138.856476
-77.569817
-130.849030
-97.935997
-165.321625
-105.633316
-171.044220
-86.611404
-56.501251
-69.069466
-97.526283
-100.106560
-119.080544
-127.103172
-100.366814
-56.410339
-144.662354
-60.018158
-73.436699
-57.561592
-46.746597
-114.105095
-68.962677
-62.402565
-63.562836
-61.559391
-132.541107
-92.764595
-68.627350
-92.908035
-74.663475
-60.292618
-59.674152
-108.215469
-109.723244
-66.099274
-165.509216
-116.714264
-92.654106
-73.930641
-71.694435
-59.248486
-65.658287
-72.286858
-60.887165
-55.309105
-78.500801
-56.773891
-93.179871
-66.388611
-85.330742
-92.151375
-89.373268
-49.588280
-96.363144
-103.420258
-95.195938
-62.216927
-175.216919
-80.224327
-56.616329
-124.869843
-75.760048
-134.189270
-125.951096
-84.281044
-91.141968
-82.727089
-104.280396
-81.051880
-82.325218
-89.699608
-58.029224
-98.007355
-97.121132
-96.494812
-76.595840
-94.741592
-129.206055
-136.483353
-118.969910
-98.693565
-64.855637
-122.119514
-133.322159
-84.673843
-150.025330
-76.957077
-52.491570
-66.241432
-164.501053
-73.449860
-81.522705
-108.709671
-166.524323
-81.977715
-134.768082
-50.605019
-56.275570
-86.467422
-110.900856
-90.413864
-80.628883
-93.384941
-63.787945
-92.458870
-141.169067
-111.844635
-67.300583
-52.824158
-94.133461
-62.978043
-141.707245
-70.849495
-73.143990
-66.209236
-65.742470
-72.619057
-68.292442
-67.450752
-58.868565
-149.544388
-70.662727
-73.537804
-78.425179
-59.749264
-87.506531
-47.767223
-76.714371
-108.085258
-89.230431
-104.776970
-47.173138
-51.900166
-55.663879
-57.935116
-118.243423
-73.679352
-89.223381
-87.723450
-76.106331
-99.522980
-153.882019
-90.309410
-113.504654
-108.674004
-59.162201
-114.601334
-71.160637
-63.434086
-125.792191
-58.353539
-142.955978
-154.547531
-87.668121
-95.234711
-56.537216
-71.930122
-52.995377
-58.713650
-58.913296
-40.630852
-70.020828
-50.947052
-103.719269
-156.959290
-47.768654
-69.565002
-53.045425
-77.979424
-111.608467
-58.231567
-87.842430
-73.845772
-109.085831
-101.464203
-81.355721
-64.593933
-106.190109
-108.902031
-80.666550
-71.698624
-144.465347
-55.795071
-47.473324
-65.333458
-111.624107
-74.091049
-72.424034
-45.497391
-86.987823
-152.186859
-120.979446
-51.205891
-72.858131
-93.675301
-56.567272
-60.540691
-150.871582
-160.707794
-64.081512
-97.563431
-107.685379
-89.636208
-54.985752
-118.750671
-70.945297
-50.257107
-70.813934
-68.922768
-68.808083
-56.971676
-87.107040
-122.108337
-56.528652
-61.903694
-55.618561
-62.697731
-101.019943
-92.895355
-72.620926
-89.223854
-61.471024
-68.429329
-136.431793
-60.390869
-130.979263
-65.918564
-35.476177
-47.514034
-59.595535
-92.227852
-91.173279
-124.693878
-57.116245
-98.697044
-57.991730
-32.454556
-51.763466
-119.431152
-104.779579
-85.522324
-19.142597
-133.462875
-88.017220
-62.557877
-28.933731
-85.204582
-45.388180
-119.292542
-49.568810
-70.451118
-78.389206
-49.496193
-58.090771
-93.123878
-37.888306
-62.878204
-124.645164
-61.571815
-152.489822
-67.915802
-60.570980
-82.683983
-66.903587
-60.096031
-157.952179
-117.849037
-53.698200
-125.092583
-146.100174
-120.418289
-61.984154
-60.185192
-119.802605
-57.060329
-61.290501
-125.672523
-69.776154
-117.327888
-33.013687
-132.646027
-53.134388
-156.416290
-50.553593
-138.231201
-59.671322
-111.895721
-58.655621
-145.482315
-32.766685
-83.016525
-80.137154
-63.314095
-80.668457
-103.690895
-67.456940
-96.094704
-135.386871
-71.767357
-74.467926
-63.491890
-28.398083
-57.509193
-103.627998
-146.773727
-114.604599
-64.396759
-90.353325
-103.377068
-99.484566
-60.189575
-93.421318
-87.208618
-108.668533
-65.420662
-105.844673
-70.251625
-129.182892
-142.973846
-111.576439
-70.327385
-66.268669
-162.305756
-64.627640
-66.056190
-68.738388
-98.368362
-63.275021
-164.774475
-63.721107
-90.275124
-82.156296
-56.802273
-81.302650
-173.967636
-138.736526
-71.459488
-67.082848
-102.291771
-146.614090
-61.150204
-76.019730
-75.287415
-93.318932
-139.660370
-32.388374
-62.809570
-68.200531
-59.960567
-65.833206
-74.013481
-124.683075
-67.826790
-68.649460
-86.263123
-150.336411
-103.878098
-63.122631
-130.409805
-60.667049
-86.987000
-63.670322
-55.848129
-82.915504
-89.860497
-87.374550
-91.492615
-75.639214
-59.743069
-64.816208
-128.985275
-157.560898
-91.825089
-56.238796
-99.443939
-59.657219
-65.080536
-51.113846
-92.527992
-105.635078
-83.400948
-104.077309
-161.979156
-58.567707
-122.004807
-135.184525
-108.265465
-69.691040
-93.833054
-131.485336
-61.069195
-171.318054
-88.712387
-59.029461
-73.919884
-132.763733
-79.651237
-60.421490
-74.140396
-109.560234
-68.732689
-69.226067
-74.476624
-68.385437
-86.870613
-160.157227
-90.488335
-154.524048
-156.044098
-58.975307
-124.118027
-73.848824
-68.791969
90.062866
-65.478004
-60.815987
-146.875031
-61.463982
-149.951584
-90.082680
-152.968796
-76.837975
-87.902832
-59.672260
169.142746
-61.455765
-100.423286
-57.269417
-72.296944
-40.286301
-89.283951
-79.474350
-82.264969
-75.740723
-91.644135
-69.843285
-154.957962
-121.444908
-136.963333
-140.575989
-54.056797
-63.139816
-65.864197
-74.715820
-81.713676
-57.601822
-105.912308
-67.481911
-61.675282
-68.011810
-60.822563
-81.005409
-106.876961
-132.064774
-60.185356
-145.106323
-37.167625
-70.869736
-73.860199
-57.413815
-71.675873
-43.728222
-62.532578
-57.618469
-55.218586
-72.923996
-138.386810
-60.349911
-72.399475
-85.683266
-96.836052
-63.628563
-132.315628
-73.157425
-61.177776
-47.371841
-136.049774
-55.643295
-67.548668
-76.917938
-62.138168
-87.141487
-67.244041
-132.749054
-114.236740
-153.636520
-61.862740
-66.881531
-69.016541
-73.562119
-128.366226
-63.421860
-62.446625
-132.444824
-39.734909
-50.858074
-78.926476
-75.477562
-55.972313
-96.781975
-67.957184
-136.180603
-71.707275
-146.045120
-77.537926
-61.928524
-89.205811
-87.196564
-122.142357
-56.106316
-67.292839
-72.800621
-70.588440
-154.237976
-31.703838
-91.278152
-54.381935
-95.531647
-75.834358
-83.328537
-66.278557
-75.150299
84.009941
95.139343
44.825275
92.828545
52.517567
64.803841
65.456116
34.349030
60.449711
71.026840
74.093750
59.050575
-65.964737
-119.141701
-71.432144
-113.758499
-91.240486
-139.399948
-102.311401
-116.114578
-78.141464
-84.840546
-99.604088
-77.073387
-95.273918
-54.971485
-38.241962
-72.946152
-115.642242
-125.053024
-56.825611
-128.328735
-41.689735
-52.703182
-70.381737
-60.617920
-81.739265
-76.101112
-155.906540
-49.047005
-74.126007
-71.799904
-162.547897
-69.762291
-63.117645
-123.857849
-57.336861
-56.738411
-139.033264
-38.811111
-39.115837
-64.937218
-60.317902
-74.833214
-69.630684
-64.941063
-64.176765
-108.232971
-55.893375
-63.085918
-84.925285
-69.224815
-57.682762
-149.207626
-75.575912
-38.441364
-61.475319
-53.444874
-80.975876
-107.000328
-56.885204
-132.924225
-61.994442
-161.119598
-70.962029
-111.414871
-58.742943
-101.880447
-104.501060
-178.385529
-74.793259
-55.474304
-66.354424
-65.739090
-78.479721
-71.145470
-73.888313
-99.232948
-35.386696
-55.628468
-66.444107
-50.020557
-55.587242
-82.928169
-165.208572
-63.273640
-88.382011
-87.485046
-73.636505
-52.316738
-60.651505
-94.052452
-71.583511
51.572868
-58.371716
-140.757248
-153.579971
-155.022980
-74.674271
-75.784180
-79.852127
-78.057037
-55.396473
-72.611351
157.773621
-139.789032
-123.734787
-66.062988
-56.457748
-126.718605
-94.041718
-101.415009
-68.565216
-78.466537
-66.513664
-153.255585
-65.163521
-95.119293
-58.787510
-72.443329
-61.098663
-84.219238
-86.395264
-138.580811
-75.157173
-73.271057
-73.647011
-59.821861
-138.182266
-81.696495
-50.612583
-54.875439
-92.670670
-53.046265
-58.241020
-84.646194
-144.118820
-68.472687
-68.962738
-55.980152
-146.430817
-154.096497
-68.773865
-67.217865
-158.089371
-126.716560
-77.125916
-84.042236
-73.447159
-67.278313
-94.765160
-64.615593
-36.581345
-151.940857
-59.063961
-95.794556
-80.990173
-53.321087
-120.978790
-68.165123
-105.670029
-67.703369
-103.623360
-78.911423
-48.834400
-135.946808
-68.403206
-89.733238
-69.293549
-165.751007
-76.465538
-54.239475
-80.520966
-99.581932
-40.365829
-55.978313
-72.629265
-68.918633
-59.748505
-77.945938
-75.845459
-49.408138
-107.843933
-126.468224
-63.984718
-142.614243
-105.383690
-132.745117
-119.216629
-145.651245
-126.269745
-60.242416
-55.716454
-141.415588
-55.144958
-87.031288
-57.971352
-148.929703
-52.187485
-80.220703
-98.204605
-88.477951
-56.229294
-58.937298
-86.594849
-60.140358
-84.176300
-62.438507
-57.227810
-110.169685
-137.251862
-89.888748
-59.700733
-32.382977
-72.847336
-15.391133
-81.132904
-121.745491
-60.915352
-46.800404
-63.778862
-63.657265
-104.017273
-105.386131
-66.338364
-82.768394
-64.440521
-56.591213
-57.742771
-67.473007
-73.044350
169.093597
-84.323769
-75.324669
-63.518707
-138.579514
-67.829849
-70.610245
-129.540573
-128.266251
-109.506248
-97.918472
-149.639832
-66.157440
-83.641464
-119.831688
-81.777664
-106.418098
-84.169083
-132.122391
-68.650551
-66.568787
-77.475456
-70.170143
-68.469902
-78.970558
-152.223907
-55.083652
-149.761322
-44.566708
-80.771782
-58.135918
-66.151703
-166.500137
-146.560242
-72.575195
-84.929588
-59.111225
-43.805332
-63.303459
-115.347862
-49.792072
-69.038414
-58.119305
-54.549335
-140.089325
-83.986336
-66.047203
-70.957687
-53.711514
-52.976204
-71.208763
-154.804932
-84.585732
-67.531944
-132.640533
-100.752495
-90.154488
-74.423592
-76.913269
-75.661575
-64.811455
-70.320877
-66.661469
-58.379101
-37.111626
-146.051163
-61.626022
-105.371689
-100.435265
-115.265038
-102.705605
-92.132133
-101.233673
-101.123062
-139.987854
-52.301849
-58.198597
-136.882797
-62.728497
-105.169922
-111.457001
-172.053207
-82.622192
-99.938332
-101.172325
-151.492249
-71.435463
-139.911819
-64.300056
-50.078030
-55.182774
-142.331268
-64.407875
-62.946774
-104.224937
-59.300900
-81.596413
-161.421738
-131.244385
-149.495163
-141.164764
-49.967533
-99.333412
-81.975471
-162.573090
-149.126266
-69.366646
-72.839775
-76.184700
-67.614952
-156.185318
-84.545990
-51.733810
-59.100025
-62.651245
-41.613365
-64.165741
-69.822571
-67.785843
-112.888832
-115.134018
-78.888680
-29.263441
-65.106636
-48.037319
-66.662926
-55.729301
-85.427925
-131.443954
-43.935455
-49.824467
41.683056
65.843269
-82.504868
-58.081753
-67.173676
-46.654911
-97.853577
-47.526936
-62.356537
-155.173645
-23.887983
-57.142872
-142.215271
-66.358704
-58.456238
-74.431976
-62.786831
-70.822662
-93.618225
-90.640610
-122.283463
-32.119743
-135.062759
-147.782104
-70.449966
-49.220825
-72.571198
-84.060692
-148.757187
-90.470062
-52.842087
-48.204933
-64.591385
-73.495209
-55.705429
-92.869995
-61.519539
-61.849586
-66.426315
-78.065956
-66.948212
-63.014973
-60.119904
-58.408298
-53.402084
-55.877789
-58.904640
-109.490013
-61.593910
-145.073349
-59.113857
-58.355480
-100.743965
-164.460312
-124.374352
-90.056587
-154.361435
-79.090591
-137.325119
-101.398384
-159.097549
-130.322342
-60.619892
-18.672672
-75.335426
-34.355747
-143.084015
-98.473206
-100.269264
-115.442856
-93.600685
-65.374367
-116.998116
-118.809601
-56.055023
-66.284241
-60.835098
-58.478840
-58.360992
-153.271729
-56.680916
-155.217300
-55.246178
-94.101967
-97.822365
-141.205185
-64.799255
-73.894821
-60.989063
-61.970257
-43.455643
-62.610844
-143.897903
-64.401466
-57.870434
-78.646591
-98.832664
-106.738556
-61.126392
-62.075760
-61.437492
-90.155701
-96.483055
-71.066582
-99.824081
-108.519844
-130.153992
-80.359169
-94.550842
-106.844948
-127.269775
-89.788803
-60.519119
-84.687317
-94.482948
-59.559990
-36.962475
-84.934494
-59.586254
-53.851982
-66.681572
-56.021282
-68.642670
-57.221802
-57.805511
-64.453148
-86.978996
-115.562859
-87.702675
-71.764076
-136.248718
-87.887756
-103.049118
-169.404099
-165.922165
-75.047256
-88.629242
-56.398575
-37.795609
-126.212532
-78.989052
-60.698071
-67.474396
-139.498459
-90.680969
-101.817856
-150.978195
-63.486374
-64.686699
-65.841858
-82.525978
-65.166611
-56.418827
-62.899658
-54.254696
-125.754189
-78.026657
-74.927322
-57.427872
-63.391739
-38.987331
-76.724976
-97.410736
-80.484123
-68.221138
-72.556541
-56.538235
-74.414864
-64.158424
-36.764503
-151.541977
-75.377296
-154.631622
-146.610855
-156.516922
-87.377563
-121.606964
-105.177467
-59.587147
-151.153885
-62.317379
-80.139923
-124.982864
-129.431458
-106.917633
-65.764557
-107.911453
-116.136238
-104.620316
-132.043137
-81.123634
-71.754898
-95.703232
-60.689137
-56.909203
-63.980686
-110.316124
-57.938530
-90.472504
-23.390097
-156.619324
-90.950829
-150.182495
-66.201515
-162.347580
-60.509270
-122.630402
-54.882183
-69.681671
-80.657288
-109.634995
-68.418678
-157.099899
-177.074158
-78.162102
-112.618103
-73.185471
-55.623875
-64.182640
-92.464279
-52.639893
-135.556503
-132.990387
-57.153622
-98.339279
-47.216549
-86.611359
-80.618431
-59.780579
-102.874390
-55.224571
-62.851616
-57.225452
-49.572254
-68.007668
-96.846054
-65.287354
-98.570488
-106.918282
-140.089371
-111.371544
-96.065956
-126.787636
-75.194458
-108.128845
-90.495247
-105.314705
-156.572235
-82.812790
-115.885368
-159.104355
-58.894661
-64.872955
-154.626999
-84.834000
-121.487137
-64.258331
-71.542747
-135.462021
-167.152924
-49.245216
-163.419220
-153.828552
-63.434376
-71.439705
-79.513855
-90.644913
-65.137405
-68.610786
-61.076771
76.094231
-69.564911
-60.466774
-52.964474
-78.978287
-52.590652
-48.408558
-59.148453
-80.316689
-61.047871
-119.717255
-65.965385
-50.739464
-144.220993
-78.631554
-117.384987
-62.876450
-86.059402
-126.887207
-107.613693
-68.578125
-83.500084
-56.898834
-66.700424
-70.696365
-72.940392
-63.622253
-86.767334
-20.967379
-54.308289
-65.489609
-51.422726
-71.947357
-63.518078
-153.447784
-65.075920
-64.772812
-109.902260
-79.298592
-73.130051
-99.562462
-50.095459
-96.791046
-105.722679
-134.087357
-63.802193
-63.530293
-75.486771
-69.264427
-68.972298
-77.238251
-87.512436
-78.952225
-81.569969
-56.201576
-56.481937
-58.192780
46.581944
65.707260
24.342451
36.764275
75.419838
35.992207
77.832108
-70.002289
-41.693195
-74.392136
-87.812370
-70.900597
-62.725121
-52.275497
-99.584518
-49.842670
-122.380753
-73.246948
60.376801
-31.157753
-160.166428
-70.657959
-63.963596
-105.465080
-64.339737
-54.349655
-148.368423
-52.620899
-64.626785
-63.375061
-51.877335
-60.604496
-145.123062
-79.754906
-84.563568
-86.419090
-67.195717
-142.856766
-77.208206
-121.248230
-59.293259
-63.809750
-106.199089
-53.178947
-46.000393
-110.736229
-70.241417
-70.891312
-78.483063
-74.589432
-81.265106
-87.415237
-162.985184
-67.260956
-79.749535
-111.285492
-97.394447
-65.887802
-88.068695
-129.340683
-69.621468
-83.204826
-158.399994
-143.797913
-91.862335
-62.869354
-66.785896
-87.238617
-62.038200
-71.555229
-49.453854
-93.743973
-104.785179
-122.879494
-150.105759
-92.964561
-138.853012
-146.373810
-70.554276
-71.200890
-78.105202
-44.093460
-146.639420
-122.016487
-59.539986
-130.750092
-63.924408
-79.178162
-57.739037
-103.440887
-126.817772
-92.928909
-101.690170
-58.721428
-54.741333
-28.556778
-146.863739
-85.252029
-69.982018
-112.790375
-64.366959
-56.111168
-156.055145
-174.498810
-62.815205
-58.020802
-71.003601
-67.564804
-52.609329
-66.947319
-46.505539
-95.830742
-57.921368
-69.494873
-163.235870
-160.166992
-95.413338
-54.712574
-68.693283
-62.944645
-101.298302
-88.736710
-133.946320
-103.232620
-172.913788
-166.438629
-87.971863
-125.009216
-134.874542
-75.834862
-80.347343
-81.940475
-62.357426
-88.196587
-102.743507
-142.282730
-142.528625
-87.896446
-85.694366
-67.773293
-112.209740
-64.916283
-60.038273
-68.704628
-103.334427
-39.215488
-78.610016
-64.713844
-49.428947
-114.872833
-66.502510
-98.581833
-65.834572
-86.340332
-53.558601
-130.084641
-70.723167
-170.170090
-67.349106
-62.172680
-74.774490
-79.089478
-72.844170
-92.107597
-70.884453
-53.933025
-118.459900
-72.388390
-47.242764
-74.029999
-63.760036
-168.800598
66.699837
-130.827789
-65.368896
-133.107162
-163.564270
-117.719208
-91.229362
-71.808311
-149.407516
-99.973236
87.457436
52.985378
87.561012
62.324272
64.268364
68.420204
-86.042259
-54.191204
-73.152184
-158.365005
-63.514732
-56.084232
-75.304390
-92.174316
-65.311340
-63.204361
-71.738625
-66.331718
-53.246696
-60.525890
-145.367920
-67.682594
-144.840988
-54.706627
-65.838676
-59.219166
-106.725540
-65.970322
-103.678871
-66.008377
-70.028160
-58.049160
-115.267059
-64.003090
-68.986458
-96.718697
-146.085358
-48.769604
-67.838005
-62.747387
-60.946941
-156.518616
-73.713417
-56.965611
-81.087341
-63.613659
-114.880157
-95.609917
-110.919586
-65.597069
-97.311310
-115.610374
-143.565735
-140.333435
-67.824448
-57.835949
-127.908234
-157.246948
-126.114967
-59.900543
-58.744144
-64.343277
-61.355354
-85.112656
-115.510895
-104.123512
-115.485489
-128.893021
-104.589584
-100.709793
-102.582787
-126.101311
-94.597282
-118.016457
-64.940521
-54.618393
-59.605171
-51.660759
-70.752068
-72.988899
-115.219246
-38.734859
-62.517174
-137.902374
-39.760441
-93.113228
-128.631561
-23.638767
-96.329155
-108.384140
-136.430023
-42.616096
-88.469391
-38.563412
-68.565277
-64.105186
-116.022926
-141.950500
-145.894409
-81.966560
-57.937057
-81.701881
-108.822266
-153.795441
-61.934280
-58.974998
-121.309013
-100.071907
-101.380196
-122.518860
-54.144234
-70.274368
-106.808144
-62.794624
-57.104683
-137.385544
-65.565376
-57.160820
-56.167736
-13.242533
-83.996323
-161.051941
-140.917130
-133.828278
-61.436653
-60.730419
-126.786583
-64.572014
-99.444717
-116.239418
-106.786095
-49.702328
-52.421394
-69.310219
-107.254768
-159.314667
-73.126190
-68.724709
-61.151897
-150.037552
-31.231041
-57.164051
-69.925743
-98.940872
-104.908340
-56.123676
-58.168728
-69.150047
-65.310936
-54.333485
-85.319519
-32.890297
-133.800659
-57.179340
-81.644150
-160.966263
-103.287827
-115.009079
-89.670219
-67.338837
-91.408737
-88.575378
-173.387161
-88.800148
-130.869736
-88.168549
-89.846603
-107.540649
-64.362000
-25.005278
-73.083542
-82.694458
-61.608383
-113.540840
-63.485279
-62.292580
-89.679626
-108.016907
-105.454369
-88.669853
-96.656303
-80.668312
-62.955475
-62.553299
-56.967525
-130.899094
-106.612625
-64.977432
-65.238777
-87.027000
-92.668594
-77.959618
-160.893600
-64.919640
-90.101395
-63.061749
-96.702942
-93.173553
-63.275497
-60.180328
-63.421417
-66.501297
-88.532318
-159.802460
-76.028282
-153.353439
-54.677437
-64.654022
-106.720604
-58.363117
-72.743286
-68.369438
-91.835915
-75.290306
-114.992310
-94.915962
-58.834877
-96.751678
-86.712952
-47.946648
-79.615768
-156.773163
-61.385353
-72.732086
-174.597855
-62.267315
-85.671509
-154.685867
-145.691910
-128.564789
-128.182693
-77.214027
-107.158310
-102.177391
-148.086670
-58.637505
-69.125626
-57.088024
-85.584999
-70.264397
-98.992439
-83.208694
-157.757462
-145.805893
-45.428581
-115.892715
-68.427238
-55.051014
-112.285294
-73.595322
-70.065788
-69.155357
-106.694267
-55.939308
-99.751785
-88.479881
-100.258797
-63.045948
-57.592617
-50.886875
-168.306549
-90.606506
-124.431625
-59.189468
-41.469341
-73.069771
-56.864407
-96.656883
-99.274025
-62.354195
-57.265038
-63.135479
-35.840832
-38.003941
-96.930298
-40.908779
-55.378948
-78.791664
-109.149750
-105.244675
-71.753937
-130.394501
-94.944702
-68.421310
-99.698738
-89.754509
-99.569206
-34.846493
-65.173622
-111.985939
-83.371918
-58.888992
-65.618355
-44.520939
-85.039284
-84.840408
-77.851089
-58.867889
-94.746330
-60.490665
-77.319321
-146.325012
-120.428497
-83.097221
-53.936935
-71.791695
-95.339981
-70.984482
-51.733143
-78.245689
-56.251312
-90.328812
-62.627354
-99.967598
-63.569469
-79.658325
-65.387756
-41.786304
-75.166702
-42.236927
-140.247940
-73.204269
-72.840942
-86.857246
-76.980362
-163.460846
-161.617096
-125.701363
-56.712059
-73.173271
-77.573219
-76.674316
-175.581360
-83.873695
-93.665428
-126.840485
-74.297966
-99.120041
-61.845993
-80.075111
-101.332039
-66.156181
-105.792328
-134.304352
-129.932266
-128.068802
-57.975327
-69.679184
-158.105408
-54.286743
-67.275520
73.457245
52.733837
90.351929
-149.313965
-78.685074
-64.564713
-119.571251
-61.585960
-71.290283
-63.348965
-129.230804
-50.300087
-51.035435
-41.274696
-76.993637
-85.120514
-50.045502
-70.903740
-64.586327
-54.697956
-66.981010
-60.078701
-65.677582
-154.679932
-57.479576
-138.161011
-69.535515
-64.127274
-51.355869
-82.834106
-65.714188
-61.012375
-51.605148
-49.731583
-123.548241
-93.193726
-77.239235
-96.198746
-55.122856
-62.107494
-52.985031
-89.055550
-170.162430
-77.829071
-65.562370
-91.529037
-40.833008
-92.340286
-79.927666
-64.219673
-54.037453
-59.737862
-109.475182
-67.081375
-82.456406
-129.506653
-159.293610
-45.489368
-53.604206
-34.987579
-93.039360
-122.534622
-44.780815
-60.788918
-72.641457
-61.692642
-88.554581
-72.062958
-147.257309
-53.963814
-79.704628
-57.500893
-127.840080
-142.020447
-28.454693
-59.339985
-111.409950
-63.340343
-116.751152
-70.237068
-73.332214
-55.696712
-78.658409
-131.026016
-59.329887
-73.734138
-90.864799
-52.151337
-69.690918
-68.768265
-61.204803
-50.928444
-83.818207
-53.577106
-67.524773
-158.343277
-79.817291
-91.052849
-55.310146
-78.605545
-49.687794
-61.071018
-143.005447
-61.345436
-116.372459
-43.888550
-61.909977
-98.019760
-81.515869
-81.848740
-62.718353
-76.455254
-142.705032
-112.034424
-101.924721
-64.053429
-125.253777
-71.197891
-117.061798
-65.681664
-85.888168
-75.105095
-59.421776
-74.162979
-149.580856
-32.460911
-56.386436
-32.040668
-46.685524
-57.909184
-57.013161
-79.930450
-92.415527
-159.464859
-38.687435
-119.197998
-100.271034
-74.640404
-65.382584
-89.315826
-62.938946
-138.298096
-79.394028
-59.955044
-80.754234
-158.570709
-99.645035
-120.556961
-45.067211
-65.445526
-88.829689
-85.230156
-83.682335
-137.607895
-148.732269
-60.824730
-161.666809
-66.853424
-150.342407
-66.019096
-78.658890
-109.047523
-153.115082
-123.383781
-71.391129
-55.921124
-80.989311
-102.876633
-135.407028
-161.601089
-75.582230
-74.537697
-98.142853
-155.411041
-102.679924
-91.546295
-101.207100
-84.208672
-83.751251
-57.522900
-64.445549
-59.590366
-105.677002
-93.748558
-91.765839
-148.301743
-41.564106
-123.337280
-142.090973
-75.000481
-98.148758
-113.445374
-107.019958
-99.006706
-55.157394
-101.412117
-120.326424
-90.238388
56.676304
70.493935
60.988640
174.268509
-67.991142
-85.493668
-57.278053
-39.561592
-151.083237
-67.977791
-78.831772
-164.943985
-107.894127
-100.283920
-55.913177
179.199844
-53.780045
-108.411079
-74.196884
-157.382095
-83.437843
-65.494308
-58.805775
-55.966389
-69.442223
-79.281792
-46.721592
-111.401237
-61.869530
-65.222549
-120.053986
-136.518265
-77.402603
-113.917908
-67.784355
-55.559666
-69.957596
-138.092072
-135.379745
-45.198948
-55.806767
-60.932167
-79.588562
-68.235931
-83.014648
-139.032059
-66.247322
-140.176010
-98.453201
-62.140728
-61.742981
-97.169739
-67.159943
-56.271542
-107.115570
-53.539932
-136.643890
-62.902294
-60.067543
-95.224533
-113.100571
-71.337296
-102.879402
-102.044235
-106.876175
-90.419250
-69.729561
-76.011139
-104.159195
-67.618393
-64.963936
-68.007912
-82.129997
-160.761826
-59.413765
-61.953911
-73.533508
-147.342484
-36.223209
-49.680099
-65.231247
-97.137085
-74.026077
-111.604286
-81.609749
-127.212624
-60.392681
-172.158615
-143.794220
-69.207932
-65.172012
-91.185501
-91.436081
-53.087475
-119.276581
-151.468185
-72.392868
-86.097054
-140.946167
-149.641861
-32.085411
-63.793404
-104.272949
-48.097404
-48.845882
-42.510071
-61.979687
-68.063660
-156.316742
-81.651726
-143.369949
-65.214783
-79.730988
-143.170898
-37.235245
-66.085884
-61.987045
-72.653770
-85.775803
-88.906563
-87.998398
-140.340866
-55.686783
-123.871307
-141.508606
-132.644760
-63.458138
-81.071220
-64.858490
-74.604393
-55.876480
-60.586185
-164.655426
-67.607193
-156.747009
-137.281082
-79.558464
-84.757446
-63.934776
-63.459064
-75.708862
-102.060806
-84.965790
-103.039589
-92.617813
-69.559242
-147.082458
-59.119144
-98.311790
-76.453369
-60.697605
-96.698616
-87.751762
-109.141304
-84.572166
-104.256470
-123.016373
-93.980873
-102.884354
-136.466965
-54.966251
-68.563759
-108.970772
-57.051277
-64.431900
-90.499741
-58.453529
-76.845856
-135.081238
-54.243061
-68.539848
-60.280567
-76.231522
-61.976772
-60.514874
-147.129410
-65.967537
-70.290665
-91.495064
-104.571701
-72.972412
-153.622177
-163.675201
-125.427551
-51.257679
-126.997841
-136.560760
-62.273323
-99.494835
-86.759804
-67.509819
-84.962555
-72.954803
-64.794556
-112.082390
-54.840111
-78.038933
-115.162704
-60.741238
-36.321083
-69.625328
-97.073669
-52.637402
-67.011658
-65.279160
-79.314384
-61.750446
-58.012043
-72.773666
-146.753479
-148.349289
-95.868607
-61.390537
-58.770935
-114.304604
-51.372993
-75.264717
-74.283127
-108.646561
-143.397659
-114.036682
-78.186241
-66.471382
-103.668381
-74.633476
-116.178085
-60.800632
-67.907516
-58.454922
-108.694786
-63.799843
-55.630520
-78.046440
-76.690559
-65.777473
-78.002983
-101.101158
-107.147285
-80.372704
-157.512039
-101.352104
-151.352661
-57.206856
-152.071869
-143.461563
-61.312393
-105.849533
-118.874969
-111.727913
-57.783245
-111.200470
-68.229485
-74.903427
-91.331360
-93.084999
-101.438919
-37.703049
-106.621559
-63.674095
-156.037704
-106.584877
-80.336548
-76.128189
-42.988407
-69.576996
-56.321651
-71.995148
-158.176865
-83.198257
-62.101818
-81.718575
-66.338455
-82.913422
-58.201508
-90.204262
-59.772915
-158.989059
-99.866249
-58.835117
-62.528145
-70.976219
-125.655914
-102.999245
-87.380852
-66.791962
-89.096130
-50.535618
-133.198944
-49.783848
-68.929199
-74.243637
-66.830818
-84.999344
-27.989933
-69.975204
-103.122322
-61.318531
-64.687225
-103.872284
-58.556808
-102.065079
-99.895599
-94.033730
-135.190277
-101.810913
-137.718353
-52.160767
-72.054367
-66.787758
-35.341232
-62.498569
-67.429955
-128.289230
-61.488064
-60.122662
-131.930756
-56.133095
-71.976913
-67.494789
-51.222279
-53.674511
-39.601406
-22.671627
-79.705185
-68.928543
-54.136616
-72.610718
-89.743500
-94.215340
-68.980667
-62.013401
-53.664280
-52.754749
-65.257126
-37.707073
-65.790916
-70.287941
-169.203674
-114.395752
-51.298763
-91.986122
-62.708851
-63.108170
63.267887
97.796989
-59.700687
-83.462234
70.797470
60.293121
96.329239
80.368912
92.975197
73.981575
65.913231
78.983826
39.331814
-54.677868
-41.868057
-76.986038
-52.841423
-64.398560
-72.119232
-66.141876
-79.216629
-74.838997
-72.877991
-63.424320
-28.446527
-70.230164
-42.735069
-64.356071
-36.138218
61.516151
53.755539
53.439457
79.985634
56.890644
72.793083
67.289307
44.311798
57.646111
95.426483
48.462551
-154.341675
-48.540421
-79.347511
-64.094299
-126.643967
-94.178314
-156.586472
-58.462524
-110.716515
-153.140839
-56.930691
-54.978123
-56.631046
-91.590843
-68.211617
-69.954994
-120.359840
-56.040020
-76.730934
-72.267387
-148.670135
-59.285637
-58.358402
-128.932159
-70.890556
-132.061340
-109.265808
-65.403091
-85.166870
-54.951923
-138.608597
-121.581947
-101.426224
-137.329056
-160.485504
-64.149788
-133.763824
-73.165817
-60.121082
-54.290085
-73.752312
-69.764008
-116.436455
-109.231857
-106.429642
-76.793762
-64.424789
-126.967255
45.876328
65.208237
-83.572090
-49.560772
-60.479244
-62.432571
-89.881081
-64.315155
-58.935329
-69.496475
-97.538383
-69.406258
-142.153488
-59.933395
-86.862427
-50.544865
-62.531738
-62.990242
-134.061630
-100.133804
-105.432457
-128.312561
-134.717346
-158.796616
-55.526981
-154.166336
-72.168571
-76.263931
-111.139412
-102.885170
-73.035118
-82.772499
-96.681961
-61.191006
-146.911453
-108.618271
-139.861496
-63.996807
-101.334518
-89.209671
-75.765327
-68.313904
-78.694450
-66.487808
-138.883789
-67.653915
-67.840797
-60.780376
-61.185268
-61.189613
-59.940693
-101.631485
-73.557610
-51.132755
-35.008076
-121.983376
-59.334751
-71.013924
-148.420410
-79.059311
-97.595970
-173.140060
-80.786049
-61.322178
-90.069366
-82.802338
-39.466370
-78.290611
-64.251953
-65.264359
-60.195511
-104.720627
-71.231964
-72.131126
-113.798088
-166.802216
-160.412903
-124.546608
-69.865166
-108.267410
-77.619972
-37.792519
-75.247490
-81.876495
-78.755943
-117.634705
-72.596352
-76.101944
-140.981995
-80.809593
-74.895111
-138.810715
-59.830624
-85.757683
-51.334690
-59.600079
-145.282700
-143.835175
-75.924500
-80.402206
-113.539909
-77.508415
-89.988487
-37.860004
-80.042313
-73.009232
-136.510071
-52.766438
-59.004738
-149.730331
-63.056023
-119.135048
-44.695370
-112.223099
-61.952652
-64.685135
-80.934204
-58.381271
-100.868607
-163.253189
-61.110832
-54.041882
-58.478691
-55.693604
-138.390533
-131.453461
-157.203735
-100.627502
-73.219803
-109.874023
-85.815903
-35.358154
-57.880829
-64.147926
-95.029129
-94.126579
-157.834137
-73.278526
-145.854050
-175.120621
-70.239037
-135.095627
-117.754723
-87.680038
-76.261322
-158.274231
-152.285522
-90.239754
-126.941681
-59.172104
-78.395340
-148.656601
-132.849258
-80.428627
-101.662704
-102.359993
-107.957726
-103.004463
-145.920975
-82.862289
-75.673721
-115.771767
-116.162308
-46.470093
-64.558510
-53.715855
-165.383011
-54.277569
-53.521530
-53.516144
-164.046921
-72.087273
-65.333565
-159.506531
-140.404709
-69.653648
-154.595718
-79.062737
-42.402512
-56.015850
-83.002777
-17.232450
-77.817413
-74.326485
-59.096256
-57.610634
-102.887520
-53.023224
-100.384552
-154.743439
-90.284607
-90.092125
-54.468830
-125.401314
-67.089325
-74.008789
-149.047165
-105.348953
-148.355423
-43.771122
-65.611069
-62.050545
-39.539257
-67.670868
-49.609707
-82.355301
-79.642265
-157.720016
-55.517994
-66.938446
-107.593063
-83.152550
-135.275589
-85.452431
-80.383797
-63.964275
-97.651390
-51.057407
-71.139206
-156.576813
-72.988480
-77.788200
-44.107033
-88.281822
-66.765686
-69.614243
-88.849297
-72.152664
-73.539902
-160.138687
-44.485470
-89.484421
-165.781891
-68.343628
-71.241653
-149.579895
-77.004478
-106.113899
-77.789230
-59.674915
-76.225227
-165.947815
-92.470726
-113.485306
-109.545242
-89.797035
-93.940453
-94.758163
-102.312813
-140.480591
-81.962372
-65.383827
-146.394791
-135.887711
-65.590416
-50.019470
-68.840111
-115.403908
-128.677917
-139.435135
-154.787643
-131.558365
-102.794685
-99.118866
-82.990517
-120.857597
-82.617516
-77.795647
-83.142975
-119.245544
-110.527397
-130.139984
-57.914154
-95.994522
-42.938522
-112.742012
-55.565395
-102.700218
-98.098022
-58.909744
-59.012203
-58.000557
-95.222672
-38.834854
-85.708839
-34.536526
-86.457275
-84.940689
-68.484146
-131.399170
-155.765411
-139.424011
-81.483803
-74.816956
-70.837685
-55.635864
-62.118328
-150.625122
-131.830536
-121.849846
-46.906136
-111.103111
-83.862526
-127.871284
-23.439270
-68.768417
-50.933025
-67.249428
-137.151825
-32.940994
-61.048569
-54.487129
-69.005646
-51.821411
-147.334778
-89.843483
-69.227737
-133.664368
-73.397339
-166.030258
-70.565002
-145.878815
-57.742599
-31.775023
-130.529404
-74.153336
-66.649811
-118.893517
-65.168625
-61.109612
-67.731606
-63.001476
-60.395649
-86.555374
-127.078613
-91.251892
-66.219849
-69.121544
-62.412571
-74.247658
-70.233017
-161.281418
-77.334122
-52.618240
-62.897049
-95.399811
-114.262772
-60.023453
-158.554306
-73.587120
-54.025497
-70.980072
-150.436386
-59.839672
-117.202614
-57.146004
-81.108673
-76.280914
-74.828613
-48.287003
-60.494873
-35.498371
-87.765823
-63.520660
-83.514442
-91.798851
-148.758408
-92.541924
-69.222176
-154.258774
-136.240753
-91.835976
-80.838943
-56.336079
-64.161697
-69.738640
-58.553509
-60.153931
-71.353722
-52.016186
-86.847122
-136.819855
-84.760330
-50.767498
-71.369133
-163.424316
-56.373695
-74.095131
-145.944504
-76.220932
-53.256996
-77.295540
-49.514427
-33.908443
-84.178551
-71.056534
-44.715710
-68.317337
-56.977116
-60.207779
-110.549721
-63.416908
-102.737320
-89.803070
-117.676117
-60.536823
-74.230011
-106.119057
-129.479324
-88.746109
-55.622841
-159.543121
-59.781666
-58.064590
-53.136009
-77.819008
-53.696198
-65.785233
-96.053162
-51.438847
-61.600166
-125.780853
-84.914192
-67.343407
-86.281975
-131.207565
-128.323425
-70.868805
-66.630798
-110.840126
-71.054909
-79.265022
-77.524300
-159.654282
-150.140015
-71.472366
-55.108322
-104.748543
-50.446499
-68.802422
-132.626953
-67.503716
-65.756218
-80.487885
-63.149181
-74.933388
-109.101273
-153.023788
-61.384136
-66.103271
-89.795616
-113.888206
-76.056557
-132.014450
-98.127144
-60.012142
-75.329376
-82.890045
-163.913712
-121.482964
-93.332481
-62.229248
-110.619225
-97.499832
-79.987350
-143.953964
-69.170502
-71.423080
-53.760185
-107.119507
-123.537910
-119.398407
-58.256435
-56.467236
-83.246338
-62.042778
-117.511459
-64.434715
-72.543022
-112.555840
-44.778149
-60.807175
-68.940498
-138.623703
-64.518654
-59.120079
-74.409668
-52.510582
-71.734962
-178.495972
-67.548027
-65.039940
-125.811829
-102.263329
-60.895435
-159.934158
-61.793148
-53.902191
-58.001179
-63.044144
-150.857651
-111.761940
-101.111855
-113.404419
-104.620102
-99.932312
-96.333679
-92.331642
-84.812111
-120.468231
-111.693733
-152.353012
-135.973404
-154.171356
-68.752739
-109.226967
-75.272125
-66.588524
-66.444405
-124.844978
-84.820854
-118.629669
-80.685555
-65.427139
-56.840504
-167.210434
-55.259983
-109.295685
-159.884323
-66.768906
-109.560364
-57.470234
-32.922359
-124.740669
-67.505249
-56.198719
-65.605667
-83.271049
-88.454376
-70.991661
-81.254089
-60.719799
-93.049652
-130.953568
-59.304939
-70.664658
-49.397259
-63.200844
-156.158737
-82.218956
-65.136627
-159.084503
-33.020386
-49.772629
-145.703720
-126.327827
-77.730339
-153.822525
-72.277611
-158.060150
-58.254593
-98.115585
-84.941956
-41.371178
-87.889961
-42.521538
-62.505100
-68.331642
-61.161827
-52.958679
-70.615959
-146.801926
-123.642670
-87.332565
-153.079865
-54.954586
-80.465942
-128.616592
-155.801971
-143.622467
-143.524124
-68.643654
-57.174568
-66.379211
-89.452438
-61.824390
-64.425354
-60.123066
-95.797234
-90.971436
-58.717453
-72.222466
-89.901505
-60.708801
-140.366379
-75.981812
-109.584358
-109.781860
-91.819466
-67.579254
-92.289154
-142.701309
-94.876610
-38.802299
-101.446983
-82.041809
-64.784767
-106.166939
-48.934799
-94.200958
-59.389271
-111.532654
-28.827778
-56.997719
-159.514313
-155.171356
-60.235382
-58.156693
-68.313362
-70.535500
-51.823444
-155.634491
-174.995377
-73.213203
-119.934082
-75.269470
-65.442535
-69.848900
-53.121582
-147.195312
-80.341385
-66.465652
-63.262371
-48.974491
-130.101334
-80.502380
-82.536034
-45.552906
-50.452461
-69.998138
-38.846218
-90.146530
-46.257252
-157.580734
-93.306099
-108.877266
-62.137417
-55.647552
-62.586166
-141.629288
-55.336491
-68.701691
-152.246887
-57.989025
-129.355545
-64.018555
-76.483772
-82.804214
-143.128983
-74.617607
-109.584824
-62.914356
-149.481827
-110.786949
-66.743431
-150.562576
-64.850945
-113.147285
-150.508896
-97.773407
-53.552582
-105.957527
-147.002792
-55.409428
-100.503487
61.371021
77.575867
-55.261620
-103.225685
-59.973301
-97.391838
-67.450195
-61.764496
-65.386574
-73.447952
-85.719559
-91.093330
-29.659094
-73.286888
-102.113388
-56.640854
-59.641788
-75.356735
-105.279396
-66.767761
-106.596649
-55.092957
-160.177750
-60.765656
-133.445129
-55.122128
-57.096344
-106.593376
-69.541306
-57.844307
-60.135727
-119.106827
-49.059498
-126.283836
-59.199348
-67.429321
-94.437279
-103.484993
-82.057144
-70.424767
-48.344982
-101.581604
-58.016777
-70.014275
-68.854927
-34.615723
-44.663219
-113.983612
-75.193382
-65.464790
-49.775227
-61.880016
-49.037354
-91.883156
-61.517639
-68.415009
-59.861946
-66.120201
-110.493416
-89.057220
-67.638405
-85.566170
-130.883911
-36.368710
-118.686501
-69.223389
-113.414330
-120.488998
-98.521912
-91.517723
-86.792084
-139.249863
-18.390602
-113.416817
-61.868198
-58.210979
-151.037201
-144.674240
-33.599693
-64.003540
-57.999428
-76.962601
-56.364639
-99.376648
-49.192036
-143.743805
-125.840546
-56.520935
-64.122452
-56.178394
-59.754944
-54.689598
-75.208176
-113.861053
-70.945404
-43.846718
-61.423607
-76.923889
-110.260742
-57.159218
-67.135963
-69.871918
-60.587948
-151.181686
-97.363129
-86.790680
-51.792313
-70.119621
-107.238113
-62.227959
-78.082123
-72.370033
-128.638763
-65.233032
-64.021011
-111.669884
-117.166656
-102.362358
-144.614670
-81.483467
-159.503189
-64.487228
-76.594788
-47.555149
-26.390100
-153.425308
-50.557331
-55.654648
-106.155106
-80.768135
-68.812210
-125.363594
-82.048660
-48.776241
-55.700356
-58.974308
-96.277672
-89.858391
-109.282890
-93.336334
-74.915436
-145.975082
-96.132240
-83.508659
-70.070107
-60.348263
-133.842041
-65.397751
-87.662170
-105.833374
-160.964157
-63.193836
-84.182831
-72.042717
-74.550751
-59.379524
-58.179577
-66.817329
-85.674500
-52.396202
-82.251442
-95.574867
-70.614075
-71.941986
-60.973362
-85.233665
-59.540730
-126.286232
-105.081940
-95.438286
-55.290916
-94.814644
-44.452274
-86.575348
-68.472420
-142.920532
-61.177589
-60.934315
-104.298447
-107.436310
-132.344864
-100.460548
-116.475540
-72.479805
-84.264862
-68.308922
-74.033249
-117.328316
-113.902390
-74.088257
-81.272644
-144.805679
-131.842422
-91.421646
-126.572350
-101.865601
-62.455177
-94.933434
-141.433594
-59.833580
-97.360329
-74.614220
-81.954140
-63.348499
49.805557
52.279465
46.658627
46.955589
77.954765
50.641747
40.790833
81.926018
70.919495
61.571510
84.563515
73.772232
63.355255
61.272396
45.153210
51.262390
67.341293
47.912209
7.687811
46.483818
44.861679
71.602097
68.661957
78.016335
81.574760
42.073593
77.796478
54.765686
56.816494
47.495041
53.106728
43.765526
78.528648
62.181164
49.819416
60.324841
73.833206
-87.814171
-62.640427
-67.404907
-60.099499
-50.914104
-64.995583
-43.820827
-143.517441
-92.457962
-82.132927
-62.844116
-164.131683
-76.040611
-142.692795
-68.257088
-114.125900
-44.912418
-58.808006
-61.426666
-55.714230
-67.219193
-65.844894
-65.592796
-67.366562
-130.787003
-66.761978
-67.100044
-28.849880
-62.284103
-83.294235
-67.122200
-163.771515
-28.228058
-58.376442
-133.834106
-76.362938
-116.782852
-41.586765
-148.008591
-144.412399
-147.012466
-151.482101
-55.730270
-74.310257
-145.033340
-52.473255
-163.573700
-163.756073
-47.887241
-65.096893
-41.612278
-75.617897
-98.897537
-29.135527
-114.524689
-58.471424
-41.423649
-65.091537
-139.482071
-125.805168
-71.507652
-60.201736
-57.299870
-77.090828
-94.926521
-68.120018
-76.156822
-56.082050
-66.482613
-91.198502
-89.552528
-111.216537
77.006752
40.950283
76.167038
-137.516907
-60.343189
-54.654121
-50.763580
-160.301956
-84.818581
-97.146980
-61.307964
-64.122215
-60.174503
-150.370483
-100.224007
-58.214081
-68.744080
-123.701752
-70.969383
-38.404530
-96.287704
-80.811966
-94.398438
-61.988853
-62.475750
-63.773823
-63.047493
-56.210278
-134.549576
-115.051018
-87.232094
-145.433594
-57.949780
-116.675690
-113.622108
-147.610382
-64.047554
-68.350807
-85.674255
-89.483391
-72.348038
-94.842758
-85.106628
-137.971664
-52.835541
-80.564163
-127.360260
-62.293098
-90.530418
-73.047234
-104.756577
-115.280968
-53.805470
-81.419098
-62.740948
-138.468979
-59.311958
-76.997658
-63.197380
-59.539539
-91.159607
-53.201290
-102.361557
-102.346741
-56.867821
-119.100777
-80.327454
-70.197342
-93.787857
-66.496796
-176.183914
-74.499718
-103.140457
-47.224209
-113.846558
-72.306854
-59.821163
-156.786774
-53.853836
-54.405933
-111.756340
-67.385193
-150.616562
-56.071232
-60.475639
-144.758148
-75.831673
-162.350662
-60.501457
-139.602707
-69.263771
-156.360535
-64.742493
-73.179153
-73.577499
-92.658501
-101.774887
-103.959106
-115.272293
-57.159977
-135.854095
-151.857315
-164.824020
-40.937397
-61.252804
-81.055664
-127.437935
-109.755402
-58.020439
-65.156631
-101.482758
-62.249706
-73.330048
-68.817154
-64.748268
-103.110603
-60.590359
-43.104847
-92.965195
-50.792671
-55.546013
-65.930695
-60.039764
-54.398014
-68.556068
-71.324089
-50.668156
-67.981934
-91.264595
-80.869049
-131.444489
-45.443405
-52.980186
-53.556427
-95.800903
-86.451729
-66.479858
-50.966606
-76.834145
-66.809631
-65.869286
-115.597656
-56.560486
-67.524887
-84.877373
-143.983856
-70.052025
-65.773216
-68.387749
-63.436104
-69.813637
-65.871307
-108.628822
-55.250031
-63.048054
-129.046356
-71.900185
-152.612946
-71.136818
-67.439362
-51.836857
-155.085144
-72.272484
-104.220604
-56.258347
-76.899239
-114.238213
-48.618893
-50.106045
-103.662262
-93.254265
-55.606991
-157.708130
-58.993248
-58.852562
-43.060261
-52.605679
-99.260574
-123.226746
-84.306702
-142.781631
-86.783379
-132.777817
-61.419750
47.100739
68.518990
72.408470
51.962551
57.933865
-85.343048
-81.489189
-126.651047
-110.577980
-55.353184
-57.078640
-66.412285
-66.438103
-42.047871
-65.029083
-159.676636
-68.763092
-155.563446
-74.588547
-104.371269
-149.854202
-101.106781
-56.405670
-78.810242
-87.837440
-64.409065
-91.558548
-148.634552
-57.664688
-86.415512
-55.444187
-76.879219
-63.223377
-99.946510
-60.470585
-144.088394
-74.486656
-52.207722
-84.722610
-53.458702
71.531189
47.698082
-61.883102
-74.236465
-145.451004
177.640244
-73.587593
-56.890564
-47.856728
-73.607758
-69.663094
-95.051628
-55.257072
-71.662193
-127.743492
-65.860954
-63.540073
-84.230530
-95.228233
-66.439659
-60.980576
-75.034424
-72.031975
-111.108337
-84.480492
-129.464386
-152.021988
-107.692955
-65.688751
-148.738632
-98.638908
-78.978271
-149.883682
-60.569908
-167.017227
-66.601562
-63.080257
-78.983101
-52.442284
-61.568073
-149.997192
-137.941559
-160.126938
-64.268021
-102.802979
-94.099892
-119.863625
-115.803886
-146.554626
-51.045826
-44.910713
-111.879692
-106.921806
-73.981064
-64.140495
-113.000252
-70.001396
-95.772667
-106.740654
-71.003716
-140.289474
-62.649361
-69.169510
-116.729034
-82.454979
-59.588615
-46.362171
-57.421329
-61.583668
-90.802193
-152.317917
-140.590729
-150.335938
-55.534153
-59.161423
-63.387581
-105.371887
-83.825020
-85.019043
-100.929588
-146.416458
-59.743362
-71.425919
-79.676216
-68.844002
-114.727692
-66.184982
-65.130768
-102.597794
-150.441772
-78.167519
-147.077301
-84.588348
-126.966545
161.429184
-79.694344
-84.712952
-113.185699
-152.566544
-112.652878
-69.771332
-66.730713
-102.277603
-67.291893
-104.838974
-63.539314
-122.769066
-91.800613
-110.494141
-62.169949
-52.620838
-51.356728
-126.867668
-59.354469
-53.620342
-83.257324
-63.666969
-71.525795
-56.642841
-54.320652
-64.504982
-67.172348
-68.864166
-51.808819
-72.503250
-111.748703
-61.233177
-108.105774
-98.585976
-84.477684
-52.000858
-142.329285
-84.883507
-59.875458
-80.072342
-137.180679
-70.178658
-125.474777
97.222816
63.745190
76.778748
80.755333
80.401047
52.060455
-78.166260
-61.885590
-59.534985
-127.309036
-69.265762
-59.586056
-100.925400
-112.481857
-43.751717
-160.083282
-42.073326
-69.389183
-62.552086
-47.137165
-68.261604
-130.420242
-65.438766
-38.467251
-48.925751
-63.871704
-63.300053
-159.906860
-94.994865
-100.175568
-72.734940
-79.465446
-102.440712
-40.809074
-64.987625
-77.101425
-65.534920
-150.654984
-69.732170
-158.245468
-132.917603
-58.100899
-36.264141
-69.197212
-85.138351
-62.870632
58.122562
49.501102
51.774734
51.885338
90.304085
84.829323
57.330883
60.273556
-55.666409
-61.462883
-142.840347
-67.402779
-136.588776
-62.161560
-83.900368
-68.561867
-92.073967
-146.439514
-85.999245
-114.914635
-52.313419
-155.607529
-84.467880
-106.833664
-107.217010
-135.162537
-51.982185
-60.079666
-39.073872
-70.244965
-67.776573
-57.146049
-59.381886
-61.883404
-59.387241
-69.141647
-74.691216
-130.191452
-74.812912
-107.864395
-117.481270
-55.015465
-70.118698
-96.354187
-103.755714
-55.391201
-52.024925
-88.027039
-59.912888
-77.379181
-64.666214
-137.151550
-107.302078
177.865753
-73.343338
-85.316460
-145.682693
-59.581070
-59.275745
-71.858131
-75.540222
-72.347008
-75.181633
-65.741867
-45.379776
-89.376648
-66.427299
-119.691139
-92.153404
-115.150261
-104.311775
-90.716682
-96.150322
-37.652565
-41.231373
-68.351257
-58.871632
-66.433372
-68.247177
-59.209301
-140.897278
-89.518486
-124.589584
-57.008835
-42.381115
-91.877922
-66.471573
-74.700615
-65.038605
-38.390709
-59.490105
-159.064987
-63.518456
-147.214569
-121.037735
-57.952057
50.891590
44.931545
56.343304
55.145164
-39.735252
-65.804512
-126.493706
-59.086708
-127.982681
-47.915020
-80.173332
153.094986
-52.259098
-103.829330
-148.054535
-76.059242
-82.368874
-179.082489
-54.102627
-58.714256
-172.203018
-51.123505
-53.140018
-59.554867
-109.185722
-103.299095
-59.515724
-142.958038
-72.864830
-79.350479
-76.360565
-161.115463
-67.930008
-58.147705
-104.478218
-55.739376
-53.792244
-62.348751
-71.780647
-19.885477
-45.762348
-82.261658
-105.186562
-143.004211
-103.955826
-116.975670
-97.733170
-108.879295
-64.509171
-122.570717
-89.511551
-108.048622
-108.595970
-81.203728
-124.057945
-63.373238
-74.867226
-110.693382
-62.759632
-76.102844
-68.074303
-61.497799
-57.762150
-89.963509
-85.196907
-88.221565
-66.182701
-69.055077
-84.111488
-62.587963
-100.739067
-116.287392
-143.743958
-37.637371
-53.606182
-62.081593
-97.306175
-140.483200
-68.922218
-157.494003
-63.348984
-64.462967
-72.237007
-78.368080
-51.668209
-105.570084
-60.741512
-135.038513
-131.160217
-71.166206
127.472527
-105.176651
-103.370071
-105.292076
-51.036453
-130.389099
-51.637314
-75.638626
-100.043594
-76.952454
-148.073761
-77.133026
-76.584534
-67.447067
-67.102600
-60.268856
-74.375130
-106.291985
-106.093918
-112.504517
-89.573486
-95.994591
-103.274780
-110.464661
-126.493126
-75.187439
-97.764137
-62.400536
-95.080978
-59.646374
-82.807220
-111.750603
-62.028496
-72.149162
-71.309341
-64.129814
-155.723343
-90.917023
-63.622253
-154.942230
-76.250053
-100.023132
-61.769638
-66.553001
-76.169098
-39.005035
-88.679504
-97.780388
-59.281025
-102.692207
-104.372017
-65.820908
-67.503197
-42.854828
-47.532276
-57.893219
-119.122208
-54.240749
-154.996613
-92.972618
-70.303398
-86.044106
-147.883118
-54.265064
-60.382610
-155.136673
-149.602707
-118.183945
-69.301910
-163.404541
-53.012909
-47.300110
-143.928955
-61.865734
-71.708954
-116.471863
-56.392979
-62.192394
-129.490631
-88.706329
-47.549484
-143.149612
-111.586510
-92.823166
-110.879707
-159.649689
-107.529617
-89.177017
-55.709080
-68.224136
-112.265015
-50.518948
-140.547302
-68.321815
-55.070145
-102.804802
-80.145187
-134.283295
-59.629467
-55.266003
-92.060661
-103.174187
-54.467228
-59.928638
-52.660130
-58.498348
-78.902748
-128.429703
-163.542831
-58.097218
-93.339142
-166.957169
-101.558846
-64.750992
-91.018227
-72.858269
-68.174355
-60.494312
-108.753624
-56.866138
-106.611649
-93.416054
-168.860428
-61.901981
-99.946838
-141.608978
-58.658482
-81.726021
-79.105995
-82.854782
-73.259888
-71.755440
-68.708824
-64.106781
-140.680557
-118.922005
-89.941483
-48.091537
-84.483742
-46.793091
-58.828266
-58.893665
-61.076210
-30.234613
-58.108459
-49.893845
-67.036865
-113.286346
-60.447678
-165.858582
-115.662910
-57.075409
-90.302780
-66.428894
-85.044907
-62.466038
-84.858170
-143.304886
-49.325977
-162.344711
-144.900024
-94.800888
-92.781494
-64.363365
-62.747795
-77.685211
-103.713959
-104.519836
-131.778259
-41.724579
-93.031181
-74.681381
-86.588036
-70.767036
-60.170383
-164.204056
-138.788666
-56.291988
-61.981274
-48.812744
-64.820831
-120.511223
-37.751652
-65.588135
-98.240471
-110.125801
-80.108917
-92.509598
-87.067459
-29.250578
-43.261120
-81.944839
-58.481243
-60.760880
-102.097649
-156.916245
-151.745682
-150.746826
-54.535698
-56.717941
-128.769608
-34.321922
-151.531097
-55.257305
-142.568710
-44.572941
-52.937592
-56.227665
-80.900963
-69.011955
-129.408981
-107.310219
-51.997437
-67.187508
-80.276588
-54.043003
-67.312439
-118.197411
-164.207047
-95.767159
-90.594460
-91.866470
-73.818512
-66.056007
-67.174446
-68.790092
-54.944698
80.915100
48.664410
-69.627434
-51.964371
-149.933914
-147.425369
-86.066437
-63.948959
-71.464661
-34.812767
-66.760315
-43.062187
-111.648636
-60.660561
-78.691422
-154.087051
-151.823578
-82.120422
-66.501030
-54.432262
-62.725449
-35.899593
-61.809795
-46.815792
-48.764931
-157.704758
-101.001663
-98.372696
-63.243565
-81.834442
-63.808990
-151.977554
-63.336498
-71.399124
-157.518967
-75.274330
-105.070076
-65.589401
-57.445858
-108.699409
-75.416313
-58.498981
-72.803436
-128.298782
-48.809364
-53.475201
-52.554558
-94.555801
-165.704865
-129.295013
-103.826912
-95.640495
-63.310890
-63.096840
-57.283924
-70.066917
-122.352615
-76.898186
-79.860008
-75.415833
-53.306339
-148.789795
-68.488625
-146.055862
-94.874023
-70.409546
-75.471680
-123.208794
-91.081917
-61.372833
-68.570465
-89.783615
-140.715057
-49.353588
-140.442581
-65.269028
-58.325871
-86.061195
-63.758625
-70.908051
-54.676907
-47.881603
-62.425564
-75.985657
-126.372154
-61.999241
-129.294250
-78.593491
-62.800575
-87.732712
-139.129013
-61.560410
-72.448402
-38.827118
-87.327850
-88.050301
-65.909126
-100.853600
-108.140732
-69.446030
-101.175323
-98.939545
-61.167030
-42.102188
-66.422440
-73.950356
-105.949005
-107.394958
-123.378181
-103.172173
-57.789402
-161.942490
-50.094898
-141.727371
-159.345154
-61.802090
-79.909966
-143.741562
-91.569931
-43.149036
-54.512512
-141.710800
-89.317650
-62.540257
-131.914490
-57.655064
-78.833298
-57.186699
-70.262787
-59.293156
-56.098408
-60.614662
-115.118652
-67.834877
-75.005058
152.125748
-55.359173
-65.286873
-69.725098
-58.583641
-142.317810
-156.490250
-58.171421
-145.267822
-125.575836
-155.080658
-44.966965
-51.297237
-58.001507
-83.396309
-165.824951
-46.921555
-103.924698
-122.576370
-80.781929
-52.067417
-107.901428
-96.373718
-118.496689
-71.373230
-32.891533
-61.327515
-132.010315
-60.519005
-74.763695
-64.778404
-84.976219
-166.887543
-74.211555
-121.400703
-120.124481
-110.677979
-110.389435
-99.447456
-103.841125
-93.391495
-78.168983
-118.620750
-96.375412
-114.860878
-59.420326
-62.904900
-73.542374
-165.964005
-64.569107
-164.874039
-61.606766
-49.739700
-71.177200
-70.003769
-161.133392
-65.769745
-43.443653
-157.944275
-153.081009
-76.560951
-80.583031
-37.233948
-56.134121
-100.865616
-64.617874
-70.907906
-66.253654
-30.183708
-49.649952
-58.939087
-51.868874
-54.786194
-58.999702
-52.782986
-86.349464
-82.413445
-101.463181
-68.578598
-44.905724
-68.960724
-142.561172
-116.583305
-85.960274
-64.903267
-56.116444
-53.540321
-137.918289
-96.942215
-101.255806
-67.306320
-70.951950
-104.258453
-103.464714
-94.958946
-65.244057
-81.821915
-94.467041
-78.819267
-112.477005
-50.906815
-44.202087
-68.922195
-67.547806
-134.018555
-62.754608
-106.060066
-116.343193
-62.987686
-103.048851
-64.134285
-30.834509
-52.329651
-68.253937
-58.989075
-77.375504
-63.631138
-68.131294
-69.334801
-111.074333
-99.433586
-128.227539
-84.351509
-58.471737
-67.037445
-98.896133
-58.265316
-120.542038
-76.519745
-115.811127
-52.567253
-84.018333
-57.091026
-67.544090
-158.610443
-63.178181
-66.125763
-115.900780
-81.965187
-65.885162
-90.992409
-85.987961
-125.604424
-94.700394
-153.884995
-86.446541
-93.035133
-97.590492
-76.584084
-80.106834
-121.999382
-114.221245
-70.755051
-54.167084
-149.196823
-61.799099
-73.535126
-62.162178
-76.940865
-71.781036
-73.887558
-75.905838
-62.149910
-95.300774
-100.557030
-85.468399
-83.669495
-102.976822
-81.405411
-127.580498
-64.904465
-36.452244
-79.682236
-62.636730
-87.068993
-71.068352
-61.826378
-142.766983
-135.316666
-102.131630
-91.033295
-129.783127
-87.064240
-151.107529
-58.811813
-58.208591
-61.636852
-147.942413
-137.938812
-55.950287
-66.682587
-68.641258
-64.584923
-75.947304
-72.489769
-72.451447
-122.877556
-46.362396
-55.799149
-66.020256
-143.779739
-59.915627
-148.578003
-70.156158
-55.939735
-153.016464
-58.938251
-151.126068
-117.015709
-59.285225
-55.393764
-61.447887
-139.706924
-34.146046
-52.135643
-103.273491
39.512691
-120.609467
-59.180805
-58.674080
-34.425995
-122.795235
-45.145233
-58.838669
-67.471176
-123.109375
-65.415176
-157.826141
-113.265541
-72.805344
-60.332977
-90.635536
-76.197502
-162.501068
-117.903679
-36.000351
-80.866051
-35.758659
-110.504684
-88.418915
-157.558456
-113.018646
-76.391594
-82.887917
-42.297646
-49.075336
-153.061081
-80.435394
-145.331207
-86.855865
-63.049801
-52.712128
-80.958786
-59.983749
-33.555031
-86.534988
-29.270197
-74.350456
-74.678802
-91.151421
-66.834694
-79.498581
-50.945255
-161.055176
-79.060066
-128.186646
-101.220207
-175.005524
-62.624527
-70.650337
-97.013374
-102.168152
-68.288788
-127.269829
-36.294609
-65.134621
-141.263870
-69.292061
-61.500114
-62.889057
-71.387177
-157.052063
166.859375
-74.218498
-66.690994
-48.337822
-123.938026
-80.863899
-59.289715
-58.283497
-116.354614
-65.445366
-71.640816
-107.560966
-50.774097
-62.501179
-115.606369
-159.111359
-161.604050
-138.130020
-70.386520
-65.874405
-60.054832
-98.626442
-93.202637
-133.133667
-66.388107
-122.762100
-59.951859
-29.964350
-68.970734
-53.561966
-129.791946
-142.676941
-82.114128
-61.861183
-64.909157
-39.289379
-126.891769
-89.518188
-109.286469
-87.940735
-118.655518
-79.587524
-45.614017
-85.822838
-133.874573
-35.934113
-59.023132
-130.515717
-62.759724
-64.218437
-93.173737
-61.776386
-59.049427
-59.428535
-46.357201
-63.307011
-137.930511
-65.751045
-61.127213
-108.066017
-108.277634
-55.016964
-55.461559
-58.340878
-61.624382
-126.664482
-123.363060
-74.491150
-67.262299
-123.745293
-85.457245
-150.960648
-64.036316
-56.696953
-63.643604
-58.038792
-71.811264
-64.318359
-78.999405
-78.712502
-85.869606
-72.645477
-71.682312
-24.478668
-99.377586
-95.302818
-58.961700
-126.497406
-61.388554
-65.477325
-64.763290
-142.213226
-51.157501
-78.233086
-57.551083
-58.224983
-70.890320
-62.346584
-78.041306
-73.728867
-158.758682
-116.903435
-68.400810
-88.890396
-42.164104
-82.992592
-64.079147
-65.411217
-36.639233
-88.916008
-55.353191
-148.993958
-77.440186
-74.321091
-64.065971
-97.069611
-104.369202
-66.665482
-102.539658
-75.647194
-87.486229
-173.276596
-135.553909
-107.516914
-50.446609
-72.965164
-157.030167
-101.006134
-161.247406
-65.789879
-64.323631
-66.129211
-57.032612
-33.512802
-83.292160
-97.832504
-72.457214
-97.372467
-70.744263
-55.370682
-155.654556
-83.247818
-87.715416
-104.587387
-56.502579
-93.452682
-100.201096
-62.344330
-170.081024
-73.166580
-95.437210
-59.758392
-59.490562
-75.497040
-110.880737
-52.602943
-94.923950
-66.981407
-135.693817
-64.160934
-172.732498
73.543404
68.696121
63.286766
-143.081390
-93.538673
-59.890812
-108.273216
-65.076767
-71.444481
-55.963737
-90.538040
-49.484039
-54.359451
-52.215031
-53.828838
-68.064148
-38.065746
-129.126068
-152.541428
-102.289230
-128.071564
-51.194267
-154.881287
-65.956627
-64.764832
-50.206249
-45.243847
-92.608292
-79.441628
-86.216721
-45.473473
-62.468758
-62.716309
-69.292572
-105.052895
-84.919365
-68.713028
-54.456303
-67.713539
-95.771950
-85.829079
-81.180069
-117.705040
-34.795780
-58.000729
-145.366302
-123.618874
-51.345184
-49.205727
-114.786415
-155.061722
-55.010857
-56.587757
-47.599251
-57.206470
-96.873795
-40.556862
-143.474884
-60.827381
-76.874146
-96.283470
-130.900208
-133.025009
-73.333321
-55.355442
-56.343845
-55.507980
-45.245201
-80.887932
-108.963120
-155.674133
-84.653343
-163.300980
-64.997398
-40.751640
-66.024429
-122.931213
-148.552185
-85.390717
-161.315735
-40.511288
-81.551987
-106.899841
-55.764610
-97.913010
-83.945709
-62.792725
-62.308971
-58.075771
-74.613541
-121.802788
-76.420181
-56.902393
-52.220165
-99.260811
-120.389442
-82.363510
-57.932487
-66.888397
-70.042389
-142.695862
-72.803925
73.507561
64.706367
41.497219
59.612209
-59.448460
-62.259903
-82.842133
-126.195389
-130.947632
-61.216934
-57.212116
-57.135674
-158.911835
-53.223095
-72.268372
-71.496338
-78.738037
-76.498512
-118.354355
-127.160645
-151.069458
-56.578289
-101.964287
-111.426941
-105.025085
-112.344849
-59.120277
-77.809525
-92.810829
-122.546234
-91.138649
13.373729
-27.492737
-106.444229
-94.994896
-55.025238
-107.745766
-121.198669
-62.918659
-111.004845
-107.168999
-104.931839
-83.556335
-126.210152
-92.960457
-158.412903
-47.660934
-163.515991
-107.768456
-61.232403
-38.031021
-147.973907
-141.898788
85.425552
88.464195
77.024330
74.566551
82.322792
72.706444
-80.909546
-79.309502
-62.184074
-54.840408
-81.820160
-109.198318
-62.613708
-98.811371
-78.043961
-47.451790
-60.523586
-41.372463
-65.561638
-42.374798
-72.600769
-135.879990
-44.813396
-108.037537
-60.296436
-60.784241
-83.841209
-59.279743
-107.919220
-62.039227
-98.702980
-62.808197
-98.595367
-104.187469
-83.844894
-116.320358
-139.067657
-160.331436
-144.248779
-68.154007
-49.576721
-63.030579
-73.059563
-137.871124
-50.206978
-58.375553
-61.928501
-101.884895
-49.731094
-70.923195
-60.315220
-59.080326
-87.899490
-62.060440
-67.495033
-98.065308
-116.309341
-93.782501
-97.770180
-39.882515
-67.912170
-71.612701
-149.799942
-35.517761
-63.453777
-78.716896
-71.344398
-43.622963
-58.586800
-84.680138
-65.369621
-67.749062
-151.917572
-139.255066
-71.773964
-65.429466
-73.343208
-84.189491
-120.502716
-90.337395
-62.769108
-135.388275
-107.734444
-65.701935
5.378187
64.133263
65.309525
41.682312
52.943478
51.495064
64.640388
-79.082458
-152.668213
-64.619499
-61.863033
-65.347572
-89.798080
179.682236
-111.348289
-101.531548
-109.359245
-94.467514
-76.246216
178.759811
-79.268074
-104.063614
-67.640999
-55.639847
-66.747696
-91.987770
-124.805252
-59.719570
-84.599236
-101.610657
-65.646996
-75.204094
-164.669098
-73.900581
-86.468689
-75.459793
-75.286697
-63.324646
-77.714996
-78.719948
-89.175682
-83.707939
-72.461159
-98.157249
-55.900002
-140.794449
-141.346481
-68.560150
-54.862045
-142.045853
-99.474014
-63.923916
-121.909966
-163.414108
-91.167427
-104.025627
-28.038734
-80.836510
-53.405449
-52.156544
-159.635849
-127.360046
-134.058105
-61.865574
-116.647537
-91.604027
-74.551178
-135.727036
-138.649918
-138.385422
-44.845219
-98.192688
-100.414322
-67.201057
-113.152962
-171.370163
-66.904259
-94.593315
-102.798607
-74.779984
-49.556732
-52.236732
-154.932831
-124.873474
-46.169155
-71.999832
65.054771
91.025818
74.778603
52.575886
30.128807
70.956665
72.779854
81.880432
70.973671
74.939423
48.665916
53.132614
56.505054
75.116669
51.255379
102.021446
85.767128
-96.172127
-159.446259
-95.976540
-121.452232
-137.273407
-135.085144
-149.778534
-71.869164
-54.338634
-62.749969
-66.878204
-72.874702
-59.408909
-80.725739
-175.687958
69.204620
-57.295429
-68.647316
-58.485344
-62.561634
-61.648479
-72.666527
-69.889587
-61.456249
-73.023491
-69.892990
-44.010555
-81.295509
-86.117134
-38.955116
-67.499359
-90.958931
-149.085251
-89.042114
-55.283436
-60.709110
-90.998962
-82.109749
-132.053894
-60.969345
-98.422981
-70.345520
-51.910652
-60.376492
-64.646194
-62.430534
-53.385201
-55.763279
-77.864616
-80.235626
-71.758835
-149.349808
-86.643188
-75.045074
-53.749844
-75.644150
48.772915
50.490021
37.929218
69.213524
20.006269
76.017509
-145.219482
-49.770870
-65.972740
-156.397186
-147.887329
-68.310371
-68.524445
-116.557899
-51.295010
-102.165260
-131.144485
-72.791275
-68.232346
-125.319611
-57.475655
-92.144455
-112.786743
-57.934822
-97.799622
-136.734451
-154.317673
-68.273781
-63.624001
-90.834526
-63.077328
-56.372200
-76.533875
-101.645332
-146.880859
-63.032158
-53.755299
-39.003780
-56.258484
-161.589752
-70.180733
-77.847328
-63.426670
-83.261169
-138.650314
-53.776146
-155.070023
-52.471359
-166.619034
-104.297035
-87.409782
-100.103683
-80.437637
-118.738297
-74.173050
-83.677773
-94.528450
-41.986458
-66.940460
-63.586727
-67.579910
-96.216248
-68.089920
-60.282795
-67.581192
-69.714081
-53.318043
-65.970436
-56.712097
-109.594109
-63.368450
-67.387077
-55.898518
-111.267860
-61.919624
-52.370132
-67.685493
-141.663818
-85.800873
-140.590805
-76.858040
-62.134338
-108.720909
-150.666626
-83.396683
-64.391357
-151.467926
-58.578827
-73.397697
-52.827404
-152.860931
-59.321686
-66.304253
-73.842834
-54.206482
-95.407021
-140.957809
-61.582165
-58.651966
-132.158997
-75.826057
-56.502888
-81.193558
-97.346878
-68.308319
-67.396996
-49.947865
-77.659050
-64.218735
-55.541306
-153.940613
-55.327835
-56.681629
-88.334175
-91.214272
-50.984100
-71.880173
-136.076675
-81.862671
-60.175167
-110.550491
-46.369801
-66.358238
-46.750240
-70.477486
-137.723679
-47.344677
-147.868729
-46.670105
-44.811195
-126.656342
-89.234055
-128.907715
-56.196690
-69.447403
-116.618668
-72.684227
-63.214409
-66.594498
-79.842827
-126.544533
-56.443047
-58.568623
-84.772591
-115.750557
-73.122482
-105.580338
-159.681290
-62.056938
-57.768044
-101.684021
-91.441635
-83.778084
-96.637299
-99.332169
-122.762070
-96.460358
-116.203888
-128.526901
-71.491402
-59.994396
-86.360184
-65.291901
-54.053139
-50.077278
-53.287090
-74.803894
-61.393822
-68.550934
-62.256489
-57.715405
-65.650360
-44.276276
-56.556461
-171.256958
-90.442810
-60.577370
-155.223495
-57.092064
-24.199600
-71.359238
-47.848347
-123.948654
-59.148983
-38.349030
-56.651337
-60.445805
-53.251640
-57.790058
-57.119377
-121.937218
-55.789696
-128.814850
-147.277298
-54.885372
-165.184555
-145.520920
-50.213097
-83.199814
-69.135124
-41.326790
-67.451294
-70.958282
-87.809288
-100.139023
-73.295227
-98.327530
-87.009666
-116.582413
-88.744987
-96.560577
-126.496353
-119.202393
-47.304047
-73.282486
-65.662987
-88.047897
-121.150772
-85.978638
-63.955170
-115.345879
-60.834137
-50.802113
-55.775726
-60.492264
-153.933365
160.543793
-76.075310
-77.545876
-145.188568
-58.735062
-68.472359
-66.856110
-143.449982
-18.302286
-56.880653
-61.846348
-44.130917
-73.129387
-61.253632
-151.867310
-68.574638
-118.546394
-75.282646
-65.531647
-53.945950
-68.724518
-57.840000
-63.288242
-62.690041
-134.687424
-58.280743
-69.746475
-124.178772
-105.663994
-88.259438
-113.065590
-99.341782
-64.597519
177.328766
-78.755508
-45.560471
-146.335403
-100.543251
-74.899147
-78.671761
-67.985542
61.789883
-115.939369
-74.713425
-98.270355
-172.377457
-113.917030
-115.404755
-117.227203
-134.406021
-108.443001
-83.817055
-123.717163
-55.336720
-159.633652
-56.784214
-68.284721
-67.188995
-55.830578
-75.430840
-95.901840
-69.182159
-153.840439
-59.983162
-76.375557
-125.171791
-74.789940
-64.237877
-109.581215
-96.101974
-80.280663
-62.847778
-165.364990
-53.522392
-48.119518
-152.079636
-104.111069
-51.954227
-69.769730
-65.540253
-60.253269
-50.541256
-90.867851
-44.526920
-67.479568
-57.853107
-72.157486
-128.982254
-129.714951
-62.878841
-74.860489
-145.459747
-98.485184
-68.802223
-92.088501
-109.898354
-60.271416
-70.162010
-50.153965
-57.166721
-63.793369
-70.370354
-52.503418
-70.424522
-70.174797
-26.224859
-98.524345
-52.359051
55.175797
55.486217
52.487617
60.768955
39.014027
50.218681
58.485001
55.679924
-155.113861
-78.767982
-68.381660
-62.048462
-99.639336
-89.093430
-159.167038
-58.223179
-74.498444
-83.457458
-169.720413
-67.763397
-61.419979
-77.550529
-56.711796
-53.870407
-92.747787
-79.194115
-45.055801
-115.601929
-142.438995
-66.013145
-65.568985
-69.517517
-71.015068
-82.744080
-51.680099
-65.410324
-99.382492
-69.965050
-84.568275
-84.380653
-72.949707
-81.804581
-132.747253
-82.079720
-76.240944
-70.229752
-71.778473
-88.399445
-120.736618
-73.378067
-91.639732
-61.652103
-61.304081
-64.294838
-70.294495
-150.172913
-58.364674
-97.522171
-104.848114
-142.300461
-61.309891
-61.945419
-62.547836
-58.844353
-98.435432
-73.355858
-156.909821
-74.192719
-110.157059
-155.766342
-85.437744
-85.547852
-70.131729
-72.111069
-65.196754
-62.987019
-75.261734
-65.631165
-86.857582
-80.059364
-95.618530
-55.179920
-67.791252
-75.827896
-45.141010
-85.137375
-75.239815
-75.574257
-128.890915
-89.186134
52.472240
50.489288
65.558998
39.158005
41.398056
43.068089
86.396019
35.566845
-74.786003
-149.249512
-64.597900
-66.822014
-30.089540
-87.779739
-68.814178
-61.490612
-61.147804
-84.681786
-115.989777
-74.335686
-88.145187
-81.935936
-85.328117
-156.175415
-57.968166
-67.609413
-66.945618
-105.973938
-61.506657
-55.933762
-53.688137
-54.897984
-63.608074
-75.991066
-66.345627
-65.585846
-154.855759
-79.533714
-160.543945
67.220711
-84.344696
-67.423058
-58.020813
-67.197662
-86.943542
-52.240822
-46.144405
-55.746372
-60.966400
-133.492294
-59.188381
-151.102417
-61.442787
-145.002441
-37.565247
-124.041229
-90.920776
-119.853493
-116.237762
-81.014359
-145.917786
-64.880150
-131.868866
-73.653587
-89.973511
-100.811699
-97.366882
-131.290085
-56.213371
-62.761177
-149.545029
-69.048576
-87.473999
-66.401062
-87.586174
-56.798412
-62.175228
-72.895164
-145.245270
-103.718338
-69.794670
-82.617554
-136.276505
-57.106186
-142.079788
-81.005730
71.078041
48.569340
87.569923
89.171501
41.501488
92.732788
70.565666
-69.421906
-151.948227
-50.048439
-59.431870
-146.871521
-68.669914
-81.293953
-72.718224
-97.464920
-51.471798
-143.180084
-89.375954
-124.600281
-65.453209
-149.207626
-127.027458
-67.362236
-58.910469
-130.147491
-98.895737
-102.272621
-146.552048
-159.044281
-114.436333
-68.889938
-56.540989
-76.695786
-81.561775
-135.869553
-63.155300
-80.241150
-128.031158
-80.495590
-48.498188
-137.543015
-129.268433
-158.654404
-119.306763
-79.558517
82.977493
54.990631
-30.534960
-65.486664
-138.825027
-93.495377
-174.902451
-68.781158
-78.258652
-53.545494
-72.893906
-96.008171
-150.990768
-76.532173
-56.293400
-127.809250
-153.809952
-66.888779
-62.536068
-54.891739
-109.025414
-69.114120
-63.038437
-160.804779
-59.589912
-57.411636
-87.669655
-136.047653
-105.610725
-68.761215
-103.778877
-100.764549
-121.975807
-43.850826
-53.360485
-94.073608
-40.338612
-81.441360
-49.106670
-145.516678
-54.101276
-121.324394
-46.705978
-65.596886
-63.389370
-70.016037
-58.785835
-41.608223
-64.944611
-164.833069
-66.257645
-61.166595
-57.097931
-71.388008
-64.778992
-29.055634
-66.471825
-85.805214
-70.382782
-84.646217
-78.776749
-30.366125
-132.466644
-146.488159
-53.570507
-53.072418
-62.514484
-32.783195
-50.943272
-64.594666
-56.312572
-47.810135
-129.430283
-160.551178
-31.808889
-131.710052
-55.050690
-49.129631
-58.704414
-55.098782
-84.352890
-60.449833
-56.176723
-78.878021
-94.314766
-158.638763
-34.419262
-106.978409
-75.578255
-84.511917
-53.409775
-63.035553
-143.080414
-52.076103
-46.619488
-112.135582
-62.055107
-122.738029
-79.809113
-65.267273
-62.981049
-114.026932
-92.826439
-55.546959
-81.505585
-119.754150
-55.715714
-59.532166
-70.278763
-56.099522
-86.410278
-75.576202
-48.772861
-86.693199
-64.919487
-56.649719
-50.753002
-105.673538
-74.640335
-87.984535
-59.558659
-94.485878
-83.930435
-151.094223
-66.812332
-106.317200
-86.656227
-100.617325
-104.525017
-70.715843
-102.950844
-99.236839
-153.770615
-95.378204
-90.346138
-153.330383
-43.843616
-43.701824
-120.616737
-94.441772
-87.345963
-103.566010
-95.881790
-102.431541
-92.913139
-97.097427
-91.676842
-60.108326
-64.340790
-151.846024
-85.361046
-93.914009
-68.925911
-41.182335
-98.857246
-115.506577
-156.931061
-115.225136
-114.187645
-94.891304
-62.288815
-126.197914
-60.563694
-62.191463
-87.585533
-58.024605
-57.088821
-75.929230
-131.466812
-62.984940
-59.866264
-117.391380
-93.672203
-83.353035
-64.116379
-67.969986
-93.467445
-42.610874
-72.308861
-109.996216
-73.532661
-88.942360
-43.413406
-71.017807
-112.116211
-61.505100
-75.437981
-145.018021
-64.137604
-61.759884
-89.590172
-159.127716
-108.250252
-78.899902
-133.589172
-74.344803
-102.856766
-167.906952
-110.084656
-62.551628
-62.426868
-52.551693
-85.353378
-54.499161
-62.396820
-59.987335
-81.832466
-86.019325
-173.544250
-63.719433
-69.212570
-108.493073
-84.883209
-125.407112
-171.914780
-68.033875
-109.598694
-140.443314
-71.922371
-60.556870
-117.102989
-89.852959
-78.118874
-67.139771
-158.454636
-141.653412
-75.822556
-70.573441
-83.536316
-92.255722
-117.107277
-111.005943
-58.745380
-68.449249
-47.556072
-70.997871
-93.586639
-48.791752
-63.712727
-77.313660
-132.066940
-144.596756
-59.645443
-69.565254
-106.129097
-105.502945
-55.731388
-135.471283
-150.874695
-58.848572
-152.254227
-80.000183
-152.960190
-65.934578
-166.761581
-114.957748
-99.658844
-52.606983
-87.733078
-44.389263
-61.391129
-146.589096
-57.524204
-66.395081
-68.388374
-97.995750
-42.850620
-61.546898
-80.127808
-56.455589
-151.777786
-97.137489
-103.793640
-126.604965
-129.219666
-140.380249
-77.182640
-67.805168
-131.125015
-64.975449
-69.119553
-145.062653
-60.741177
-41.795708
-66.855324
-52.242073
-61.334324
-61.885651
-71.042015
-136.684509
-138.752365
-139.764893
-61.058922
-138.906342
-114.079681
-65.875786
-163.902237
-72.428871
-68.759827
-90.006439
-64.566376
-81.065521
-65.246185
-81.124779
-101.326874
-82.994331
-92.374573
-78.282539
-53.156128
-78.452011
-66.427422
-94.138725
-157.019180
-147.989136
-64.148018
-107.741364
-112.321907
-35.638615
-101.541756
-74.388557
-155.365417
-117.582947
-129.601746
-76.739067
-89.117691
-140.750473
-63.697247
-61.498318
-88.679680
-145.163132
-62.388626
-80.162071
-102.429855
-69.786781
-64.919090
-65.840378
-58.509411
-79.463554
-74.020721
-84.077522
-112.590652
-97.551544
-70.040031
-136.756088
-114.546532
-127.813530
-108.263901
-101.998444
-88.273750
-101.599442
-102.380531
-105.267120
-103.526070
-116.998444
-109.076630
-96.136772
-69.215637
-57.070118
-128.828049
-55.173363
-68.995247
-59.834850
-73.957138
-80.324730
-64.704002
-60.468208
-70.011475
-133.794998
-74.226807
-57.642067
-66.624580
-93.139046
-50.612877
-161.065994
-73.445877
-160.991501
-68.672089
-110.550331
-82.344902
-97.297997
-71.107841
-112.080856
-49.799038
-64.992653
-102.603394
-69.983025
-91.193069
-163.981659
-59.662575
-88.433167
-110.210442
-116.300209
-123.329796
-134.911392
-59.620655
-141.565262
-73.842575
-60.799171
-64.818390
-158.894379
-55.509239
-63.517647
-66.010185
-127.793076
-138.068954
-106.881233
-59.194412
-137.243515
-61.156437
-71.826836
-64.358475
-63.541737
-56.695385
-37.683823
-48.164875
-138.433884
-114.584534
-69.208611
-48.428192
-55.556835
-125.055130
-92.075058
-82.031944
-63.456921
-67.201187
-64.696831
-78.441689
-70.943642
-62.646095
-85.661972
-172.458313
-54.582188
-49.762268
-57.265293
-66.980110
-41.573757
-69.670395
-72.941956
-74.088493
-34.812920
-81.066879
-124.400360
-127.195969
-47.424683
-88.527664
-64.024712
-103.337318
-50.925220
-58.627800
-59.007824
-71.270180
-46.491364
-58.711700
-131.520782
-152.225906
-109.678230
-60.976143
-73.971474
-125.567436
-106.604752
-108.346085
-71.464912
-56.629498
-64.389778
-92.828629
-62.698032
-141.718124
-104.331329
-113.502815
-61.219105
-59.036121
-56.817760
-137.643600
-59.689655
-70.038124
-150.055206
-41.516758
-65.506912
-67.463036
-85.399223
-69.613472
-149.470108
-62.583832
-51.083618
-67.696732
-60.947639
-131.188004
-71.722511
-64.080017
-90.263229
-137.429993
-69.610054
21.264517
60.507931
-48.465256
-91.800644
-79.851341
-70.272903
-79.974716
-129.524918
-50.927383
-149.216324
-59.411182
-69.744904
-76.922081
-77.920158
-76.582092
-76.251328
-77.239822
-62.929562
-67.244667
-67.529503
-76.709549
-136.537720
-105.129395
-109.254738
-54.459656
-47.210518
-63.769772
-73.084213
-65.543686
-61.603947
-80.643936
-65.055992
-38.678967
-108.236092
-136.543884
-65.334694
-20.412207
-84.105766
-95.858620
-73.885818
-83.865204
-103.509186
-83.984802
-76.112854
-52.379040
-60.918644
-78.381577
-65.215027
-59.576836
-135.931793
-71.281952
-75.179214
-75.427277
-135.972519
-64.527153
-56.141220
-70.445419
-91.280106
-53.252636
-65.654884
-77.822685
-62.505627
-56.659676
-79.710030
-157.668381
-69.399628
-52.205391
-46.931324
-115.199905
-50.069221
-46.558929
-121.628822
-142.215042
-151.889999
-54.248348
-68.556145
-114.196342
-149.340439
-60.526211
63.496899
50.908413
67.419456
65.305504
-88.673012
-56.824215
-65.910728
-79.121361
-125.791298
-146.479843
-51.966084
-160.022659
-61.840797
-105.470032
-62.558807
-118.023972
-87.804420
-139.822708
-37.448017
-81.076912
-86.796089
-118.727303
-41.925781
-72.026878
-127.850380
-54.446609
-70.321693
-112.992195
-39.999668
-71.202438
-56.808422
-69.548637
-64.390732
-148.918991
-61.930496
-64.817245
-60.494408
-53.146976
-63.698559
-65.450607
-78.353264
-67.607956
-65.751839
-32.648766
-57.704353
-53.638798
-73.691269
-76.307060
-58.818485
-48.702518
-58.235229
-40.903854
-58.129490
-54.756405
46.106106
54.938068
69.820206
81.401833
92.742424
48.561825
-120.718147
-38.782475
-82.376099
-61.650787
-129.665649
-47.977379
-137.091919
-77.812729
-92.352592
-159.006790
-69.921356
-76.540398
-15.890194
-67.672195
-139.156250
-61.601208
-93.780296
-51.941593
-81.028969
-85.791809
-102.206169
-99.298759
-151.912735
-76.724434
-70.057465
-56.070213
-62.434231
-141.792664
-141.207214
-58.243805
-143.874023
-151.319122
-50.265690
-146.831055
-80.320755
-144.710968
-67.050583
172.604248
-136.151794
-57.059822
-89.879669
-69.221283
-68.370056
-61.757118
-98.806946
-73.581528
-154.942612
-73.521385
-109.080109
-110.183830
-57.498005
-62.274689
-75.418205
-82.168655
-75.125465
-119.622658
-100.152023
-77.016197
-67.258621
-73.678658
-68.335899
-51.961632
-57.365055
-58.198174
-93.111809
-100.933540
-62.946056
-62.812412
-71.849762
-149.861115
-70.122246
-100.829445
-109.101768
-95.826950
-120.364616
-97.830147
-58.740204
-128.909302
-84.687431
-102.517387
-54.265316
-95.802650
-63.131573
-59.597351
-169.600494
-90.999748
-54.659393
-62.777264
-145.450073
-65.365173
-148.443817
-113.154221
-68.213188
-55.875904
-55.665855
-63.315201
-59.127701
-79.512177
-58.278450
-71.262611
-112.052841
-95.925880
-113.994606
-78.909958
-118.295609
-51.621773
-77.045273
-51.663712
-80.766663
-73.887970
-137.073105
-89.983864
-76.265930
-77.177422
-75.260071
-57.827747
-53.939999
-64.032677
-101.831039
-75.005302
-63.516071
-97.731216
-69.204918
-60.863907
-77.119339
-96.608604
-99.877800
-98.790672
-97.653702
-80.768578
-113.993576
-98.890648
-77.176849
-105.124855
-69.004807
-94.721916
-52.189899
-68.143837
-92.277649
-63.007660
-119.547867
-60.129852
-99.629669
-68.979263
-117.589882
-121.680496
-85.508240
-77.936127
-152.281967
-99.521477
-63.937069
-77.967499
-47.784714
-35.898609
-128.805130
-75.097404
-105.862816
-51.137287
-83.255486
-85.710892
-72.295860
-116.919838
-62.049377
-75.516663
-73.691170
-44.343208
-98.777634
-87.896423
-60.018520
-36.707813
-78.733665
-127.844101
-133.838501
-138.310135
-96.673607
-115.583458
-56.957325
-129.572845
-111.320122
-55.216125
-70.531242
-66.314621
-75.209312
-75.485664
-66.021698
-63.779537
-55.216908
-64.258324
-66.958961
-178.852081
-29.207922
-68.679169
-54.776009
-62.764874
-85.626129
-64.564163
-139.261368
-63.181351
-57.770473
-117.317673
-60.597149
-83.046585
-110.896271
-159.135086
-65.853157
-96.182671
-60.486977
-44.839184
-105.313797
-110.441353
-122.129211
-71.736008
-66.131691
-152.607590
-42.543175
-72.693275
-62.674770
-154.301010
-31.396984
-101.123596
-123.012192
-86.231682
-59.711834
-53.645245
-164.392426
-104.122719
-39.973141
-105.171585
-60.545746
-64.325966
-72.345268
-75.792580
-76.943977
-68.091370
-26.437668
-74.815811
-163.562973
-121.986214
-117.682648
-158.825821
-57.009075
-78.499222
-43.218346
-71.036812
-67.014923
-99.318314
-50.840660
-66.930519
-67.726517
-62.834515
-70.202362
-149.875336
-60.374470
-70.207047
-42.542240
-67.822853
-74.468613
-91.471497
-73.599098
-64.163284
-66.696701
-92.883293
-77.286636
-92.024155
-49.358795
-84.642715
-82.203835
-67.280121
-108.506004
-54.863007
-42.067291
-66.619698
-91.116142
-62.611588
-51.062408
-55.115883
-139.774017
-113.552414
-70.984505
-89.573441
-159.675858
-151.295563
-83.922142
-108.632385
-108.286362
-131.081421
-146.225449
-129.843170
-55.174229
-84.257690
-107.864731
-56.742374
-58.614079
-136.542755
-118.990715
-145.568268
-102.900604
-121.316696
-53.235306
-155.555969
-65.882637
-53.390896
-132.017578
-53.040920
-71.346283
-57.300190
-35.831429
-60.447773
-108.519814
-59.488888
-109.024231
-53.121529
-71.089958
-109.358994
-50.999447
-60.596657
-66.704567
-83.808052
-89.173538
-132.209045
-126.095779
-68.855980
-41.806767
-72.607307
-56.485130
-95.915276
-61.375710
-152.671631
-140.122147
-141.884125
-77.330353
-106.010468
-100.877167
-147.670456
-126.587219
-133.761536
-142.603287
-52.665253
-96.469742
-49.370197
-151.393799
-133.447632
-82.056030
-64.831001
-71.857353
-82.938576
-122.403198
-104.598206
-67.890640
-108.483955
-170.501343
-131.920578
-111.239189
-72.316750
-95.484871
-117.712624
-87.438370
-81.041969
-120.764023
-124.342880
-84.597847
-53.294361
-72.818596
-57.203846
-63.677242
-120.378334
-88.954384
-67.585335
-45.294960
-59.157433
-179.337051
-62.962265
-135.364014
-146.202957
-66.034973
46.674908
94.128426
75.574112
72.200165
25.314501
64.555275
72.485512
-172.988663
-111.596657
-108.810143
-126.957977
-89.337105
-157.652115
20.155270
-75.340080
-69.622337
-80.984604
-59.812366
-111.194595
-41.793980
-123.123962
-41.490513
-141.219406
-126.682983
-28.158787
-133.756073
-61.150536
-164.179932
-91.171364
-109.520554
-145.312439
-131.551529
-156.309280
-117.954491
-67.739830
-60.166847
-108.263229
-143.471863
-70.732651
-59.828972
-103.120949
-148.309525
-123.749931
-72.311180
-121.007233
-71.730789
-64.658806
-30.098726
-100.706940
-101.297806
-134.686829
-156.655121
172.512650
-146.342361
-79.169609
-94.669678
-62.002167
-60.895668
-51.106991
-94.149597
-125.861023
-73.392235
-47.670650
-35.238480
-62.719425
-68.491257
-104.800125
-64.316338
-67.065292
-154.914429
-56.349861
-70.889145
-42.761406
-153.953827
-108.824883
-51.296932
-58.708397
-53.758667
-46.738663
-144.213211
-39.634388
-44.750084
-65.120995
-64.191017
-106.695976
-85.852875
-58.328842
-77.082611
-60.745884
-67.231239
-68.205856
-66.675293
-56.754898
-132.896957
-69.674889
-61.326080
-64.910484
-111.143539
-60.593071
-58.710232
-60.294571
-59.464649
-103.902924
-100.131210
-62.142117
-64.626717
-47.223026
-114.913582
-63.428478
-77.814514
-56.310997
-66.138870
-27.300373
-139.601395
-105.159706
-58.046898
-112.460167
-159.119553
-67.203758
-156.532867
-135.730331
-163.977463
-64.744408
-99.838547
-59.584888
-77.117844
-60.287167
-67.198318
-109.092270
-99.412605
-119.540009
-62.024971
-104.812592
-64.009209
-52.780987
-97.472038
-68.610077
-58.007980
-65.727341
-42.769745
-109.103294
-59.656807
-90.098984
-67.500710
-84.112915
-100.294762
-84.972122
-144.126099
-65.119881
-70.817490
-65.064171
-65.485146
-55.471207
-135.910553
-97.320152
-61.688755
-142.146637
-96.303131
-66.255318
-68.725754
-68.537979
-102.499161
-99.024437
-62.985336
-64.581161
-76.117981
-136.615356
-57.373272
-84.397865
-123.770668
-108.606194
-101.841873
-36.311913
-58.054714
-76.744171
-89.644234
-63.260300
-81.915512
-56.250305
-58.232788
-58.139709
-77.528404
-158.241425
-72.078941
-72.992912
-84.321793
-63.232822
-74.271652
-129.594604
-64.962296
-62.463566
-93.897003
-112.460068
-80.765701
-64.556458
-73.169876
-63.824535
-112.953697
-75.169365
-60.560005
-166.047592
-71.860687
-46.455418
-156.062057
-96.936836
-53.213207
-160.404190
-129.152069
-42.705242
-52.879902
-49.382751
-49.304676
-75.809875
-109.452415
-133.185715
-127.716446
-135.872131
-116.182510
-69.794304
-66.521141
-57.666142
-54.761368
-134.163620
-62.077209
-67.204178
-61.972031
-91.160423
-71.159683
-126.268768
-117.129066
-112.753670
-123.969757
-49.730068
-105.124741
-99.290558
-84.143753
-144.471573
-120.227715
-74.955727
-153.669983
-113.041748
-78.437218
-62.775406
-60.478153
-146.764023
-58.387993
-97.636948
-71.131416
-72.719460
-135.032578
-56.049450
-156.878067
-71.430374
-134.467712
-149.301987
-27.531868
79.338310
-52.417114
-69.616859
-81.896545
-113.506119
-55.313572
-62.079380
-110.562325
-66.924088
-100.084213
-88.839577
-120.032265
-134.190643
-148.709381
-78.291191
-82.209846
-114.336449
-55.858807
-157.380463
-93.575584
-105.874718
-124.696861
-86.586983
-107.217506
-102.475510
-77.944199
-83.234383
-77.442856
-52.796028
-74.990105
-66.262260
-47.467007
-80.493668
-103.359406
-77.787323
-103.106934
-149.522888
-74.880066
-162.861877
-70.816071
-150.317810
-63.431129
-33.205826
-179.346268
-76.200874
-75.415405
-138.841568
-82.691437
-89.949707
-85.923950
-54.379230
-58.956242
44.400185
35.709518
79.921875
-148.326462
-104.774567
-145.907043
-71.375427
-38.271786
-84.375923
-67.634727
-60.890163
-79.073227
52.686390
39.489613
80.459778
-60.873650
-65.992256
-143.803223
-119.673416
-121.309860
-46.847149
-41.409958
-130.216858
-107.988358
-79.859566
-63.929371
-94.126205
-59.226200
-46.215313
-61.144901
-111.680519
-157.811905
-55.310806
-52.898201
-60.869434
-121.138237
-157.483688
-57.293453
-100.793343
-44.658848
-35.816460
-86.688141
-14.763601
-94.443787
-164.926666
-111.465973
-57.301514
-62.623260
-76.961075
-66.686317
-93.126839
-58.573048
-68.450760
-66.216354
-74.433800
-104.246758
-69.692673
-96.292610
-87.108360
-83.055878
-143.486435
-159.973236
-107.040108
-119.405922
-56.600826
-139.827393
-108.693832
-107.625549
-98.900238
-79.748535
-142.779343
-56.300377
-63.164165
-77.971085
-103.512444
-114.848259
-104.834641
-57.397629
-147.672699
-66.489388
-53.565559
-129.216339
-68.582489
-127.197243
-33.144096
-83.798477
-51.177471
-49.951523
-62.886089
-62.567158
-119.689247
-74.387833
-120.302414
-128.973724
-70.281677
-92.313202
-109.392998
-101.248680
-80.645058
-61.028954
-87.076447
-98.875412
-70.378319
-90.668671
-152.091171
-86.635643
-37.430824
-43.200497
-135.405197
-62.669735
-23.319084
-48.507004
-109.299026
-69.509537
-61.163548
-66.591629
-103.177216
-57.720722
-58.204784
-66.782784
-106.340668
-67.796768
-88.150459
-55.265579
-98.950348
-81.151360
-60.049900
-62.374691
85.072762
59.693317
70.776878
66.111542
29.799383
72.574684
70.340790
110.874924
-70.781952
-87.850250
-56.545753
-65.114174
-58.590008
-55.444302
-113.657555
-61.164143
-148.284561
-124.865807
-91.997322
-24.910341
-67.497940
-105.539200
-165.806961
-117.781097
-79.636635
-79.706230
-63.717453
-51.001743
-101.182785
-67.711388
-96.207642
-104.414749
-58.786594
-160.600983
-86.818802
-55.462723
-50.051304
-68.711975
-67.418724
-140.430038
-122.356491
-63.340042
-85.576599
-108.015991
-59.228207
-63.641090
-116.274292
-66.621086
-60.141861
-109.567528
-95.619293
-89.802582
-93.353790
-106.453613
-95.028168
-83.231804
-55.775284
-60.574718
-60.456215
-68.525330
-47.834034
-42.468330
-105.979149
-70.954247
-75.087173
-75.815605
-68.071686
-85.039726
-63.936714
-60.340885
-94.833519
-126.377426
-62.447071
-57.441715
-164.519501
-100.499496
-65.313431
-147.201111
-40.871872
-72.458496
-114.227478
-80.398682
-101.933411
-143.325317
-163.455688
-81.895615
-104.372482
-67.882637
-84.297104
-68.486794
-85.361618
-102.269722
-83.687782
-106.020279
-72.620491
-102.867279
-89.271141
-85.499763
-61.095631
-79.136986
-111.288239
-88.806786
-105.571442
-89.834892
-56.195633
-33.243866
-33.630222
-52.907188
-69.376945
-73.348389
-67.004547
-98.559013
-108.754082
-50.501987
-108.511185
-97.786301
-70.374260
-51.800140
-49.075809
-109.388069
-163.958160
-70.714676
-78.045914
-84.091316
-61.895813
-70.826065
-65.358719
-148.437973
-162.465927
-111.774330
-145.335297
-130.606354
-56.044376
-92.543129
-91.799446
-34.733604
-98.304695
-103.442352
-71.434128
-94.658485
-87.506645
-63.198868
-57.687756
-54.602737
-76.251511
-129.748108
-56.644199
-68.296799
-127.299446
-55.056213
-139.576660
-66.569321
-71.269417
-57.227608
-85.262085
-55.025581
-79.498589
-57.688702
-59.385254
-54.308567
-37.408939
-96.724426
-128.778763
-47.632854
-99.494835
-68.469719
-150.697159
-53.338657
-94.045197
-93.737968
-62.038277
-68.128441
-59.785988
-96.704582
-59.658672
-53.978962
-155.273026
-60.851696
-53.525726
-150.366058
-62.358669
-146.368835
-60.740528
34.334347
-153.097122
-98.947891
-146.814713
-167.690186
-58.774090
-83.903481
-69.047844
-65.486221
-93.370163
-72.690231
-72.096085
-143.712280
-124.750298
-145.267395
-143.772049
-108.833313
-64.177750
-67.852089
-92.264709
-66.639839
-69.822929
-145.930695
-64.782661
-155.964127
-67.335098
-155.191574
-136.573456
-78.467354
73.724243
84.193687
86.985764
71.701340
71.357361
-85.745926
-62.053520
-118.365273
-64.030754
-68.291298
-30.234749
-141.892609
-127.424332
-142.444077
-47.803722
-72.081535
-100.349152
-61.069935
-82.797318
-56.092426
-73.916534
-136.208725
-79.273415
-52.130432
-89.099976
-149.296997
-53.123718
-96.353035
-91.750137
-62.906067
-60.415710
-117.346581
-59.820869
-67.585312
-66.256004
-94.485107
-64.876480
-64.503319
-89.422249
-89.920998
-104.522606
-116.715973
-114.849258
-64.625908
-35.872013
-48.175362
-49.758015
-54.228569
-84.236298
-47.281784
-104.358002
-144.073593
-84.459526
-127.251694
-108.246895
-117.718224
-55.348415
-77.529846
-71.576523
-44.065212
-163.836578
-172.681244
-73.782051
-59.746941
-56.937977
-59.315681
-112.864273
-74.751389
-55.084270
-131.849579
-62.887199
-66.612984
-53.243767
-78.897171
-55.439564
-71.163994
-76.780861
-67.197189
-64.504204
-62.806633
-99.330864
-103.731361
-76.955421
-147.787750
-35.370148
-151.045441
-62.036247
-56.906578
-94.438354
-65.792229
-55.031090
-74.865440
-147.849808
-91.964630
-138.396423
-48.528080
-71.206047
-59.087357
-54.938438
-162.027603
-56.874641
-64.618958
-47.920944
-64.749458
-128.863007
-63.729622
-57.558487
-81.367645
-142.862213
-121.827560
-103.101067
-165.234024
-166.851639
-65.625816
-56.396366
-30.423361
-60.243755
-57.201252
-128.241409
-58.290134
-64.768448
-68.212143
-55.267185
-61.208271
-102.111519
-95.330444
-76.218735
-76.246162
-117.398949
-73.290504
-51.614666
-60.101620
-84.700188
-61.470901
-93.445541
-126.191452
-86.654099
-58.335701
-61.592007
-145.914871
-62.963364
-50.027130
-78.183266
-64.956680
-63.002789
-101.814583
-84.749252
-94.085907
-63.993206
-129.322266
-107.977310
-94.159256
-56.522427
-71.496506
-116.140022
-47.787872
-61.638157
-73.373489
-66.907120
-48.618160
-70.121170
-164.050919
-68.645569
-162.393295
-58.126553
-59.916088
-104.075005
-113.141914
-114.854935
-64.847656
-67.839294
-57.460560
-75.748047
-80.287064
-88.739952
-65.731247
-156.475616
-66.538704
-64.775764
-64.881989
-72.746323
-94.757347
-114.758453
-51.079998
-58.757442
-119.810143
-123.439873
-77.231407
-71.878609
-63.354031
-49.314262
-50.337532
-132.213303
-38.751011
-57.444729
-145.560715
-74.987106
-62.343117
-83.264137
-121.572212
-73.275223
-151.256653
-50.381428
-63.303707
-59.438236
-63.739445
-58.583370
-67.724342
-160.046356
-36.802254
-55.462006
-58.160587
-62.640503
-58.455009
-66.751625
-58.476040
-91.541466
-51.375248
-90.920097
-114.761093
-101.962898
-61.139622
-57.868824
-135.102005
-68.855835
-116.298210
-74.383629
-81.104744
-66.653542
-157.962189
-68.494926
-129.296249
-63.326534
-64.604362
-95.468330
-115.602913
-64.438568
-46.189072
-128.996567
-50.195919
52.400494
74.200928
62.606960
77.383911
-63.133770
-61.061203
-71.052208
-53.833778
-74.307823
-67.933167
-72.453156
-57.212727
-108.472176
-100.011696
-62.872620
-68.385727
-52.631992
-88.790405
-105.505554
-55.275627
-141.627197
-118.831245
-80.485909
-52.866375
-121.702873
-63.073708
-73.131607
-73.729164
-141.984390
-90.272545
-75.071342
-105.493118
-85.055962
-95.732460
-53.870079
-63.197647
-127.102081
-90.092255
-107.302078
-67.885231
-76.981850
-71.721222
-100.058220
-149.348633
-117.595154
-56.671299
-61.140026
-93.717819
-56.484020
-55.375671
-130.766357
-58.181236
-53.706860
-101.076508
-89.926582
-80.051476
-88.579948
-61.831882
-155.160278
-115.078682
-103.798454
-32.295235
-64.444664
-46.365597
-50.331551
-62.423294
-72.630096
-71.463203
-65.524376
-115.428703
-61.489193
-67.030724
-149.493774
-37.853825
-58.638695
-102.248299
-64.293411
-71.541443
-80.523750
-72.986053
-66.513779
-59.356094
-69.860184
-121.414040
-60.918770
-52.363464
-65.079453
-53.794704
-131.105042
-58.562634
-72.615685
48.061909
63.741371
53.625656
42.796925
-68.038399
-62.590649
-65.318802
-59.406597
-84.621269
-170.111023
-108.257088
-53.573547
-60.320827
-62.774429
-44.831936
-69.093796
-64.159203
-68.834099
-149.241333
-146.928268
-60.951405
-129.456223
-77.082733
-84.333496
-69.152672
-76.011467
-92.409569
-95.446198
-92.813339
-70.267906
-84.115005
-61.005291
-156.433258
-88.035065
-148.415268
-95.822021
-92.842567
-68.278633
-50.174454
-62.374718
-94.670326
-68.482193
-80.292282
-124.615486
-78.425888
-76.197227
-77.177689
-41.614120
-89.066841
-66.433769
-58.751514
-113.129799
-93.630783
-80.970238
-60.521034
-144.775223
-91.731422
-117.713181
-82.734459
-42.038742
-59.553852
-160.046967
-140.095886
-60.349586
-79.902725
-57.923492
-85.819038
-83.390892
-58.665257
-70.772064
-95.061111
75.343834
40.085400
48.122631
61.676407
29.880762
-99.129204
-152.312881
-85.175987
-69.264763
-148.686050
-71.286774
-99.969353
-127.570854
-105.425285
-68.374527
-89.327324
-50.702568
-55.735298
-133.472946
-81.277809
-57.102730
-67.562828
-66.121803
-142.844910
-68.465279
-120.283638
-114.158875
-148.372208
-65.424278
-99.525658
-65.142700
-123.359299
-28.288029
-129.015701
-59.373589
-60.196217
-108.041328
-77.344582
-70.390488
-103.594429
-71.996590
-84.590378
-57.705696
-94.420654
-104.000206
-142.878098
-52.447922
-54.300354
-65.074387
-86.104683
-55.657970
-89.182762
-119.505165
-77.830345
-32.097038
-101.496269
-62.947731
-77.519417
-68.101707
-155.994598
-128.592987
-73.310394
-53.547409
-64.673996
-145.944611
-56.818333
-120.216484
-68.141479
-128.508957
-60.382713
-64.574287
-126.391197
-87.614670
-50.684059
-64.576881
-115.079597
-80.542900
-84.864334
-75.573868
-103.416435
-104.123077
-74.116081
-142.546234
-48.852699
-103.360954
-70.122009
-56.421478
-58.193092
-46.536652
-64.403755
-60.674698
-59.156872
-92.003410
-70.871239
-73.631706
-86.469810
-40.680725
-62.554333
-62.356155
-74.554161
-47.418087
-91.230492
-129.192368
-61.333115
-52.966850
-44.596233
-76.646622
-160.937012
-77.860077
-55.761871
-70.971695
-73.657669
-98.997864
-131.438583
-46.406952
-148.442841
-96.709824
-133.220215
-52.119610
-65.730217
-130.005371
-56.815872
-42.827328
-71.689247
-85.593124
-82.916069
-22.208555
-79.878258
-74.971321
-136.510208
-143.399933
-114.054543
-121.707405
-59.921402
-54.055080
13.727088
91.195305
-60.278439
-98.215233
-121.798615
-103.998901
-142.895966
-52.634506
-153.088470
-59.906799
-54.200890
-165.702545
-51.873978
-85.914696
-118.077583
-86.008141
-117.402039
-85.540009
-135.726883
-58.183849
-77.000488
-62.669098
-91.679092
-104.560974
-49.802982
-138.868515
-48.265827
-105.134613
-61.489662
-65.775703
-141.572144
-163.444855
-49.945698
-71.895241
-149.342102
-69.317024
-62.797874
-89.090546
-56.408512
-48.829544
-60.442211
-69.110405
-55.751503
-48.250408
-103.188301
-53.153221
-61.772049
-162.572510
-100.889900
-88.328743
-66.513611
-104.412209
-106.807449
-79.235291
-158.126114
-80.111023
-151.937393
-29.652586
-118.177727
-158.740112
-65.927383
-58.681206
-50.548191
-86.026772
-67.353645
-66.036873
-73.582825
-67.934601
-41.354527
-74.339775
-77.752907
-61.160652
-28.175680
-62.200001
-56.400135
165.417374
-139.162628
-75.143600
-62.554283
-54.369759
-69.531166
-86.009453
-110.015877
-92.977798
-131.640991
-41.454365
-93.477875
-48.516960
-75.838524
-99.763931
-91.846527
-85.311295
-101.218376
-57.938477
-119.695847
-66.201553
-84.960007
-113.893570
-97.723106
-68.258919
-58.928417
-59.124355
-47.977676
-75.840515
-87.024734
-97.175629
-75.488396
-123.033707
-69.210594
-121.126488
-129.286438
-75.926506
-61.605938
-67.759697
-68.308334
-54.075432
-60.033188
-80.072899
-105.705177
-66.077995
-90.212173
-60.981918
-61.348721
-47.037952
-80.741905
-62.144508
-74.178261
-108.099991
-57.731056
-57.659073
-138.342148
-70.412567
-49.772976
-106.604523
-99.557030
-103.661720
-53.444969
-65.472885
-112.602478
-77.526474
-72.280762
-137.572845
-154.434647
-70.246117
-55.640236
-119.262497
-106.304482
-47.125690
-57.103268
-68.276268
-59.701469
-92.258766
-60.132011
-123.421577
-152.947174
-64.305443
-93.432434
-65.146126
-61.559570
-56.129459
-92.728928
-75.371788
-105.400978
-110.129196
-58.240055
-58.452358
-82.203880
-62.916504
-77.746071
-120.800491
-77.640068
-46.938431
-73.810074
-76.308876
-65.577522
-127.915764
-94.405319
-63.883671
-123.205597
-118.292641
-133.024857
-42.578064
-120.773720
-115.016441
-116.968773
-124.949715
-88.108604
-26.701866
-55.957607
-57.992531
-62.532532
-63.394123
-162.576630
-101.493225
-52.210613
-53.461414
-66.318726
-55.719364
-78.184799
-87.448021
-102.184792
-123.230156
-54.137390
-91.746086
-79.805603
-144.848572
-111.204399
-147.155457
-149.438705
-63.572392
-125.491875
-70.038521
-55.557819
-95.072144
-140.259491
-86.633545
-59.696999
-48.282368
-40.736935
-61.635147
-157.521423
-61.069519
-97.685188
-63.922329
-67.136642
-153.038513
-141.392288
-64.294189
-48.600952
-70.060951
-155.291702
-86.040413
-62.908184
-100.982811
-65.857994
-57.242340
-122.486435
-65.337463
-70.627762
-69.075409
-28.434065
-61.210484
-162.055222
-163.717758
-54.089054
-127.164841
-72.552948
-82.384109
-97.232681
-101.004532
-40.191235
-57.181641
-46.585663
-33.212646
-68.132561
-66.631905
-98.359879
-130.140228
-74.770256
-149.552780
-74.535927
-54.153866
-67.811096
-55.386860
-57.411488
-149.877594
-56.995846
-120.251183
-54.465878
-155.479385
-153.650406
-52.709579
-80.424149
-26.588690
-74.819153
-152.187134
-94.747375
-121.527824
-99.560051
-69.654587
-83.257004
-88.441170
-102.191727
-90.347710
-112.731468
-120.367653
-109.210136
-59.488533
-158.580612
-93.802689
-73.539246
-82.786842
-94.575188
-103.145782
-156.586975
-72.246101
-60.615417
-121.681549
-96.792740
-133.539642
-60.459915
-64.002983
-78.049591
-65.716873
-91.121964
-102.145279
-74.014778
-69.763832
-26.562799
-63.482540
-142.789886
-149.954590
-101.442909
-85.436157
-77.131371
-69.901970
-58.400833
-97.878159
-33.776558
-73.038910
-158.421646
-63.435932
-157.351593
-121.376038
-148.428375
-148.996033
-62.626915
-67.027725
-68.252045
-60.634262
-77.108047
-54.872295
-92.315361
-86.550026
-168.688980
-58.106464
-106.148026
-55.270657
-74.397949
-93.814339
-160.710526
-169.388306
-58.048756
-109.638313
-48.696434
-54.786606
-71.939293
-31.016802
-119.204727
-54.243176
-52.892006
-87.536339
-53.310509
-54.901142
-66.477043
-60.851109
-57.665352
-56.816883
-75.229790
-150.008026
-156.099274
-65.462494
-57.790516
-145.936035
-56.646217
-27.395170
-68.168076
-49.146168
-54.367493
-55.200336
-93.221542
-53.344280
-47.884750
-67.105331
-68.227806
-48.316643
-57.779942
-165.983948
-59.502930
-76.658501
-58.477222
-74.096466
-83.110756
-158.859177
-21.837555
-66.857307
-64.483292
-49.929279
-69.301994
-106.795929
-61.842251
-77.244019
-81.662895
-155.274216
-81.641197
-91.997879
34.783024
69.246986
46.727673
55.846699
70.758888
53.658699
61.580963
63.595722
-45.039009
-80.266129
-95.505539
-52.085258
-89.114250
-93.204201
-148.175461
-52.988983
-104.348991
-89.813751
-93.902313
-63.999401
-108.493546
-113.575775
-49.433186
-50.079170
-54.268692
-50.141487
-72.284805
-79.832008
-70.911613
-69.208710
-67.707382
-49.612743
-57.636467
-128.264572
-92.544014
-71.664452
-38.826862
-64.438484
-84.996368
-76.798752
-65.455818
-56.383350
-46.610550
-63.176891
-63.981369
-66.247047
-65.399086
-37.093819
-168.593521
-99.453239
-69.924469
-63.772175
-89.764885
-72.293358
-108.981071
-111.857841
-91.315231
-103.387299
-80.105171
-52.225388
-147.448395
-65.847130
-81.529228
-63.763138
-77.837730
-99.276665
-63.216240
-54.249607
-66.262444
-153.485748
-59.617569
-55.612537
-56.318829
-147.463501
-145.565277
-71.219261
-133.836517
-72.602684
-79.740204
-145.332611
-87.562698
-60.657566
-76.232513
-109.570145
-56.176876
-38.275021
-45.454983
-81.383080
-64.577980
-89.806953
-155.904129
-66.575165
-61.986504
-60.549595
-55.990124
-112.738289
-121.339859
-68.937256
-107.265785
-58.979275
-66.383904
-81.991707
-83.577248
-63.164780
-47.310043
-66.108574
-136.178726
-161.527237
-122.101151
-105.806244
-83.729691
-79.137482
-91.159828
-146.068802
-48.785328
-89.075424
-47.288776
-64.137306
-86.372498
-113.076935
-53.415146
-86.929955
-143.665451
-120.522179
-67.155502
-58.635311
-51.048565
-86.086769
-78.562172
-91.537193
-63.277889
-107.464340
-75.679092
-127.902611
-65.958046
-57.199490
-118.376656
-59.632671
-66.944923
-62.508255
-90.148087
-130.355270
-66.392090
-36.138084
-151.256058
-84.296387
-158.446121
-41.617260
-84.788567
-157.857269
-154.804993
-63.401398
-63.374130
-93.399109
-82.827477
-118.274803
-99.290329
-57.470116
-144.731033
-65.084366
-57.533924
-150.598831
-70.915833
-134.632111
-65.441231
-58.671124
-79.119019
-59.351307
-65.117958
-104.627884
-58.168346
-73.311913
-67.118683
-83.825539
-143.536469
-128.875977
-67.250275
-95.013672
-152.005646
-63.780998
-69.599106
-97.164948
-61.257900
-56.804298
-53.058533
-48.742073
-75.237549
-103.170227
-137.201721
-139.029114
-130.693253
-111.819931
-146.031738
-61.944199
-58.191936
-69.908569
-46.326508
-7.606561
-119.986855
-122.304504
-84.967659
-105.646400
-95.707314
-102.756561
-106.627670
-119.701981
-60.804131
-102.544411
-109.131989
-105.456406
-77.214287
-147.726379
-94.097656
-77.706268
-61.674377
-113.112770
-124.528358
-49.321709
-131.079651
-46.003677
-81.168541
-38.832794
-164.815857
-78.635689
-151.679459
-45.684559
-147.804596
-75.913597
-114.894592
-42.198406
-61.812469
-71.128281
-52.449471
-77.875641
-57.768391
-77.160240
-159.265610
-51.189186
-54.944733
-79.520195
-82.283882
-61.282940
-87.560356
-84.899155
-54.373474
-52.466675
-52.469231
-57.852493
-92.684135
-71.197838
-76.828194
-136.028427
-91.377846
-84.340874
-100.540298
-49.927128
-74.034897
-55.214310
-66.312859
-88.861832
-52.196327
-46.031055
-121.938652
-89.177200
-64.676140
-56.461979
-137.795822
-60.375782
-54.892586
-78.866211
-67.990906
-65.104980
-93.061401
-100.668861
-119.750931
-70.714859
-96.928307
-66.933655
-72.396667
-133.937286
-63.283428
-111.974472
-119.654922
-62.383316
-122.691940
-40.712326
-83.207520
-69.572548
-138.875793
-101.637527
-60.104412
-40.372746
-105.845917
-82.676598
-97.395157
-76.918282
-75.403648
-50.145763
-92.415527
-66.173378
-131.489136
-71.280334
-62.496105
-99.523964
-113.028160
-71.465454
-151.457947
-58.500725
-72.754295
-60.787254
-141.871170
-75.772049
-68.108994
-69.661781
-97.630524
-52.188549
-49.795193
-65.132637
-73.869957
-68.419518
-134.066467
-71.897789
-66.832321
-69.061203
-66.820473
-63.958023
-150.942307
-76.134956
-70.153381
-59.230919
-62.818695
153.417831
-86.346611
-138.335693
-68.930824
-40.249969
-55.975159
-63.434410
-79.957405
-59.611916
-80.312546
-62.031433
-98.618324
-105.471092
-49.247437
-145.935822
-64.753754
-121.084099
-72.511978
-163.498901
-98.023804
-155.863708
-49.358643
174.250687
-122.128532
-59.377762
-64.927414
-51.797943
-69.778625
-122.295227
-68.285950
-108.529404
84.192436
39.966732
55.420006
73.522934
-67.632462
-99.685204
-52.982841
-99.376862
-126.065201
-69.527855
-64.624413
-80.794991
-66.544197
-55.602280
-62.557091
-66.600052
-60.346882
-43.023808
-74.250610
-67.516106
-76.345772
-74.415176
-139.858246
-118.302269
-73.345871
-78.907646
-43.897964
-47.368462
-118.899834
51.708691
46.011978
69.554512
60.534748
67.202225
-95.950302
-99.893524
-60.516102
-122.819839
-59.231739
-52.409111
-80.787735
-102.097549
-89.467621
-125.821655
-94.987160
-90.947090
-49.987728
-116.172676
-63.216206
-78.857857
-123.663597
-88.921196
-45.070084
-71.824959
-151.876282
-62.877579
-58.262924
-144.616058
-77.714882
-176.810150
-122.816521
-81.608521
-159.124924
-88.939644
-83.465843
-73.560600
-74.643143
-83.244209
-73.084923
-72.122711
-82.192413
-112.980850
-87.666580
-135.480667
-64.860985
-69.461082
-56.616943
-155.021072
-83.905281
-154.423477
-72.842232
-82.092964
-159.990845
-138.049255
-57.374775
-108.605545
-84.486679
-70.586761
-144.071686
-56.342564
-53.356041
-99.886177
-157.032761
-108.875282
-82.338852
-52.298752
-60.830917
-66.075623
-118.529358
77.195343
52.704659
86.513268
80.870811
63.592072
52.509697
44.974350
-147.868118
-88.932266
-53.986095
-75.221558
-57.375702
-53.013233
-109.967514
-66.830437
-91.976822
-57.991081
-41.282597
-67.663536
-96.256546
-65.171761
-66.111252
-56.811447
-89.239395
-72.775909
-99.270897
-41.261608
-89.172928
-103.838150
-115.726387
-99.181770
-94.196053
-64.622452
-92.527664
-23.680357
-65.732338
-54.259361
-94.179039
-60.614887
-92.849922
-67.472466
70.660049
39.191635
70.856255
52.273865
59.487152
84.800629
-66.308678
-59.457550
-57.013359
-59.684101
-63.290539
-83.035545
-92.374969
-66.330765
-133.657913
-146.463242
-141.927551
-62.550247
-125.811531
-61.491398
-56.420685
-137.020294
-62.123611
-73.872246
-65.143188
-57.966663
-108.372566
-149.790253
-69.770256
-70.795876
-82.987564
-57.662426
-118.337395
-129.761230
-64.299522
-152.644058
-80.431648
-156.183014
-61.948883
-41.637505
-92.165604
-86.125908
-76.729080
-66.674248
-64.386597
-132.462982
-171.723541
-69.408241
-32.377022
-65.885277
-143.106277
-65.446457
-81.229912
-89.015320
-56.350029
-57.448307
-37.765568
-149.691971
-149.030991
-46.032356
-159.903793
-81.834045
-92.047775
-77.772423
-90.761688
-66.701645
-93.707146
-61.436100
-101.065285
-56.239391
-47.468639
-95.914291
-67.018089
-38.301895
-151.372757
-73.984390
-60.216610
-56.297184
-126.434196
-79.940636
-112.489845
-63.212120
-60.857761
-86.801437
-50.004288
-91.237068
-83.302910
-118.947464
-46.943871
-158.122940
-84.337578
-54.275806
-102.703667
-67.945328
-44.213028
-45.089634
-59.730129
-57.638973
-145.312592
-55.904011
-63.579632
-42.816193
-60.875111
-102.638535
-77.088676
-66.619377
-29.846867
-97.689537
-61.583054
-69.093285
-59.456657
-150.487030
-48.381248
-80.057854
-25.670576
-62.888874
-75.329620
-75.458298
-75.838547
-109.064880
-90.983704
-101.006706
-102.998207
-55.419590
-48.614395
-68.553009
-93.691765
-90.594849
-134.014801
-62.359734
-71.795135
-145.837311
-68.405518
-114.805023
-78.648323
-94.823891
-171.297699
-56.840282
-119.147346
-139.523483
-59.015678
-54.260067
-63.965744
-75.189682
-70.675293
-76.533424
-78.458519
-56.494946
-50.904282
-77.226799
-97.809563
-59.956730
-101.067680
-96.510544
-46.222157
-123.935852
-102.390404
-107.495789
-75.705254
-100.116493
-107.783539
-159.612869
-82.732346
-142.753983
178.690582
-72.042656
-65.347466
-90.751617
-100.689812
-85.631630
-86.138672
-47.842419
-79.111450
-85.046112
-66.253105
-77.455360
51.095051
40.188663
64.820374
-138.419022
-124.395973
-134.097000
-78.025513
-80.692497
-87.053444
-100.976486
-94.044853
-100.845825
-133.427383
-139.925644
-112.625633
-97.282600
-89.083908
-101.889748
-77.651054
-91.501381
-90.110847
-106.738724
-114.448090
-155.080765
-107.520378
-80.278473
-97.714279
-67.147430
-103.876213
-61.456032
-73.337448
-90.889229
-96.047112
-143.717102
-108.007217
-54.999752
-145.631119
-99.197540
-100.010246
-83.864128
-73.395226
-101.151810
-98.141418
-118.543053
-69.243385
-77.129097
-121.901634
-98.579987
-79.865448
-101.014030
-84.462029
-70.873299
-60.544399
-66.984383
-56.432503
-65.159302
-61.687588
-63.212162
-87.870094
-56.492950
-64.726692
-139.422699
-98.131958
-96.499458
-72.669212
-65.178833
-141.610657
-54.219799
-70.987381
-145.828979
-58.129135
-64.590332
-148.055283
-81.924835
-61.488037
-78.743263
-59.969639
-72.883385
-78.118202
-61.716846
-164.222275
-150.974319
-70.557999
-48.752693
-156.417511
-72.505447
-76.837563
-50.390751
-37.021011
-60.430408
-71.354561
-59.441685
-31.616995
-127.767708
-113.674011
-164.393661
-91.752113
-160.900208
-68.407509
-130.179123
-160.094025
-123.837318
-109.248863
-59.853565
-169.610703
-135.056198
-95.827278
-122.220932
-106.442413
-76.424545
-136.446167
-77.427086
-150.259857
-50.886379
-55.050167
-65.092400
-56.897945
-52.814262
-98.624367
-103.482918
-89.358360
-64.617310
-93.855911
-52.753967
-52.859257
-97.697212
-103.698944
-99.632362
-59.885509
-105.759743
-75.932068
-110.459984
-91.362633
-63.666443
-41.004753
-76.032700
-76.536674
-63.843880
-169.731842
-97.999146
-67.686607
-89.249336
-62.440945
-106.670609
-83.872208
-145.160889
-57.432919
-53.219978
-51.002201
-81.326111
-74.675926
-64.997276
-82.994888
-58.464020
-76.189377
-62.631321
-113.298424
-57.003395
-120.935402
-69.960915
-132.877151
-56.482803
-64.102051
-129.520401
-60.389771
-37.393291
-124.834839
-131.620789
-97.824326
-68.381676
-67.251244
-135.441422
-57.115181
-60.208641
-141.082077
-123.502808
-61.671558
-110.379662
-55.579578
-92.279305
-114.217293
-77.721298
-64.008080
-98.188499
-53.745007
-62.197891
-28.264788
-143.380112
-142.685867
-75.721771
-121.702568
-144.014740
-47.187325
-48.470242
-62.623413
-36.876110
-72.920982
-60.633526
-63.221062
-55.794674
-144.270905
-143.889023
-87.326149
-65.551643
-61.990601
-62.983150
-63.325550
-59.017197
-88.495468
-58.036621
-87.219879
-107.004211
-104.075485
-51.457829
-159.609634
-137.265411
-75.710739
-66.894920
-93.490692
-49.974289
-57.493279
-93.722092
-30.901861
-58.448799
-43.414455
-51.671547
-50.983410
-84.792122
-119.552292
-155.077850
-66.713051
-46.734268
-72.067131
-59.001534
-104.268318
-63.731636
-88.922401
175.505280
-147.441559
-66.265617
-153.110840
-88.044518
-60.342026
-103.849960
-71.911903
-42.167721
-50.253017
-72.916908
-73.022751
-78.565018
-65.705956
-80.791695
-32.968025
-87.345474
-67.397682
-55.484138
-46.762726
-58.386871
-83.371895
-66.518715
-122.668060
-162.411072
-147.462708
-59.989700
-160.365234
-59.884487
-92.436539
-77.582390
-71.088120
-115.820793
-62.485817
-124.504303
-74.121178
-55.737797
-71.809715
-104.722084
-64.175674
-157.486664
54.447479
84.940384
47.932510
69.403099
76.024193
72.940285
97.193512
69.112305
54.241718
50.474110
59.268539
-120.921051
-56.318233
-31.223526
-92.280922
-59.991558
-61.645378
-77.376717
-141.586655
-72.201683
-66.256927
-166.901169
-95.340828
-70.568214
-51.664513
-98.677834
-158.234329
-78.219994
-62.087585
-91.473633
-71.313499
-102.732010
-74.262825
-120.310493
-46.544861
-62.718754
-72.505722
-65.234955
-102.269035
-107.267326
-101.351311
-109.817802
-113.529129
-51.526051
-101.518211
-92.325645
-77.382469
-97.622375
-62.333054
-65.463120
-95.600517
-65.075508
-66.605881
-165.135742
-87.229836
-79.985352
-55.461445
-157.900253
-130.510803
-81.568939
-63.710171
-76.928749
-62.799339
-156.071060
-124.658463
-68.221458
-34.950329
-69.856926
-78.728363
-63.372562
-53.790833
-26.162647
-79.651169
-56.922268
-72.856346
-71.626633
-131.816788
-66.817879
-55.686516
-122.304573
-58.609291
-54.958107
-30.554628
-120.747902
-84.729523
-98.609215
-37.609447
-32.345367
62.823456
54.426594
59.632622
43.370483
106.205925
67.895668
58.038715
63.997345
-116.961327
-82.303062
-94.466408
-110.710541
-152.772079
-108.696281
-135.382935
-111.956612
-67.600670
-137.986160
-63.346565
-114.854027
-63.107979
-142.450531
-133.307755
-112.504532
-116.825104
-56.294365
-119.430984
-136.705902
-135.006668
-144.892853
-67.801018
-102.370102
-56.025745
-137.804581
-38.371605
-121.096512
-82.437042
-63.559013
-77.009911
-110.860245
-35.478497
-98.949043
-74.114769
-70.139977
-158.666672
-80.041832
-55.669865
-92.934990
-68.565994
-108.659401
-94.021210
-87.596191
-66.615280
-81.788292
-126.457191
-109.739388
-89.371452
-109.202942
-59.145180
-155.070099
-86.746277
-60.233551
-110.327606
-67.903000
-64.216263
-137.777283
-60.762890
-75.406693
-71.045921
-90.027527
-72.012909
-107.657761
-57.111916
-139.400589
-70.615097
-36.145050
-106.813118
-148.987976
-155.555573
-52.745518
-78.995422
-154.285080
-66.862633
-68.993286
-64.186913
-51.946842
-78.349228
-65.767754
-70.197319
-121.733360
-76.999939
-57.049786
-95.457344
-87.746735
-108.365456
-89.196465
-95.568489
-56.110382
-74.616524
-107.282608
-73.500526
-62.537891
-114.767609
-57.722977
-87.259705
-84.138283
-112.891037
-82.695793
-131.282135
-130.803909
-102.945770
-111.123840
-61.334118
-150.577179
-138.351151
-98.450859
-105.390945
-141.520050
-71.009628
-101.665817
-52.148933
-140.227295
-83.186386
-144.236511
-79.724922
-61.575230
-70.936302
-49.743484
-56.190689
-43.691597
-39.386875
-65.558510
-89.465187
-60.103832
-90.870987
-134.986176
-62.213902
-64.359840
-72.686195
-100.695129
-160.255661
-63.559784
-31.331985
-49.235970
-119.667419
-63.587994
-44.168140
-62.007198
-69.840179
-73.360420
-62.549061
-67.057976
-31.489061
-73.536377
-59.130276
-73.039734
-119.623177
-66.756493
-85.153259
-15.480131
-149.011063
-53.940586
-32.085613
-91.880936
-116.192307
-44.503036
-69.362839
-77.437057
-64.703354
-72.957779
-105.324562
-107.454330
-91.534554
-56.826183
-92.986610
167.325455
-84.591782
-69.075760
-85.965096
-133.162628
-70.724785
-126.446548
-91.641930
-66.406937
-62.854977
-93.580666
-65.916893
-139.497360
-87.279831
-48.212460
-162.481308
-61.886578
-50.733421
-46.943691
-61.668491
-105.401863
-112.803276
-58.089157
-77.142868
-76.407127
-61.626934
-42.755016
-54.647945
-131.917587
55.107761
-39.733044
-50.224518
-62.417187
-78.734909
-98.912682
-55.945286
-76.846222
-57.884785
-93.870583
-81.481323
-75.907944
-66.393837
-102.104790
-157.349533
-78.416817
-92.352127
-71.284119
-69.875587
-72.524284
-54.667492
-35.905624
-136.112228
-147.676666
-94.839142
-72.801735
-147.127075
-89.825722
-91.270248
-48.162346
-121.782921
-76.288071
-149.383102
-65.197121
-47.319389
-30.885174
-134.555634
-63.221790
-71.798340
-75.245293
-60.396683
-147.704636
-100.794205
-29.594358
-149.023727
-58.973686
-67.738884
-107.326889
-66.807129
-65.863609
-91.459610
-72.268005
-66.537735
-113.220833
-102.509323
-54.463783
-153.629349
-134.854095
-59.126549
-67.027931
-67.314339
-61.737366
-63.172485
-99.838745
-59.552189
-50.229874
-68.984154
-109.672363
171.478714
-72.834534
-65.823578
-64.382118
-58.713627
-54.285446
-56.288074
-47.434128
-54.734768
-66.984032
-56.451714
-146.533478
-109.580612
-95.486588
-103.428032
-109.998154
-93.372803
-100.342560
-90.418198
-65.418343
-158.122467
-66.548828
-111.547005
-142.896942
-58.067745
-121.660126
-51.109093
-56.193264
-42.904232
-73.210678
-51.101009
-69.496887
-33.521919
-113.635391
-86.573730
-115.258408
-156.886948
-59.529434
-80.234306
-82.142334
-66.601967
-95.112373
-132.467789
-59.473652
-69.560265
-116.163536
-145.035126
-60.347198
-86.156174
-60.062508
-107.312523
-113.076744
-88.947708
-92.769920
-90.026855
-149.052216
-100.639809
-76.998711
-61.211197
-88.937119
-156.986420
-74.800468
-95.695969
-128.292450
-59.118153
-124.564514
-63.609329
-43.135689
-60.292145
-52.121746
-52.981884
-61.917465
-63.398884
-141.761108
-57.331245
-58.151443
-82.519753
-86.375404
-79.546532
-48.551861
-63.135029
-98.137062
-101.021576
-31.892672
-45.059166
-145.410507
-176.630753
-54.363235
-75.379456
-54.386501
-92.617676
-157.494232
-125.506592
-37.987286
-64.671082
-67.973366
-61.017342
-151.336838
-72.820648
-41.936920
-66.442329
-68.351181
-55.612476
-65.783966
-65.268715
-83.569435
-69.919220
-60.659100
-147.051666
-115.210815
-79.385620
-59.100300
-63.373947
-64.861900
-45.920208
-62.708954
-59.134674
-129.031067
-65.007240
-43.998642
-147.206711
-85.003586
-79.396484
-55.507168
-155.151443
60.881065
50.651367
50.067291
43.393501
50.486893
55.213993
37.157352
78.227280
54.814724
69.096375
50.724228
-82.277092
-120.099869
-63.264637
-118.133194
-62.716705
-58.903328
-66.071587
-80.282669
-144.001282
-131.209015
-79.807930
75.121315
-30.902315
-41.053589
-59.167263
-85.705559
-74.931198
-33.800793
-138.290298
-114.722839
-41.286381
-48.716267
-37.025578
-83.878395
-54.782425
-41.658344
-52.372494
-102.423561
-68.572174
-70.842323
-56.281895
-77.841698
-37.157440
-34.404907
-67.230118
-121.322319
-21.752270
-61.678257
-127.806244
-73.460526
-65.381393
-67.935249
-58.459003
-99.121735
-61.689369
-72.297531
-113.046967
-69.817322
-63.542843
-85.478905
-90.887383
-58.677135
-73.886528
-57.318199
-140.222839
-148.188293
-78.353157
-141.972748
-59.192760
-132.467575
-80.403870
-65.220352
-151.675278
-83.173309
-57.816593
-96.277016
-63.687725
-57.129467
-122.848938
-141.969818
-158.256165
-48.577911
-64.700462
-114.011383
-83.705833
-56.936752
-101.173157
-72.844597
-69.871094
-61.784206
-81.635139
-56.236519
-132.461746
-129.952560
-103.010284
-73.282578
-89.438835
-58.851032
-130.670502
-167.177048
53.378227
49.440910
-59.164665
-75.766846
-95.957222
-164.555893
-146.052429
-104.375862
-66.937172
-159.661041
-60.051731
-158.016678
-104.250450
-58.408577
-126.486397
-76.168205
-90.141289
-66.626022
-55.890854
-147.490829
-136.978836
-68.919281
-118.399658
-66.302986
-53.048347
-138.036163
-152.339005
-58.374161
-57.705730
-100.887611
-60.295815
-55.205597
-60.693653
-74.693985
-68.742531
-63.292336
-74.969086
-108.370132
-102.559601
-168.705795
-55.921036
-62.519695
-59.690449
-84.520012
-36.756958
-147.080688
-163.426254
-82.694847
-38.039303
-151.031616
-28.410603
-50.283684
-53.699505
-50.532566
-60.451023
-62.009678
-69.379654
-69.261299
-88.123917
-61.314156
-129.842300
-123.361900
-102.078087
-102.885155
-104.875488
-127.591454
-95.572189
-95.734039
-69.573738
-77.336189
-81.407372
-69.696068
-117.258949
-106.836716
-170.135574
-96.942169
-93.672348
-108.336098
-67.793259
-158.088074
-124.177010
-91.589478
-143.903305
-94.535591
-87.936615
-115.624527
-86.322517
-125.758064
-160.024719
-62.177921
-107.282051
-56.137329
-67.263618
-77.985580
-81.974564
-52.775127
-56.630905
-139.437943
-49.359013
-77.802376
-33.979343
-65.507507
-63.010368
-76.861916
-82.287392
-35.809551
-41.762627
-39.107807
-47.408794
-142.977570
-80.642799
-20.983740
-123.607727
-131.318573
-40.581497
-62.803082
-52.524807
-78.756325
-55.660938
-140.571625
-63.115208
-75.680984
-69.709251
-67.832428
-67.568573
-74.842041
-65.617691
-56.095840
-43.791512
-83.108307
-56.477734
-93.060020
-62.712524
-121.667343
-116.031181
-102.198830
-166.856369
-109.355774
-108.614143
-155.297882
-120.036659
-77.039513
-46.279686
-73.299713
-88.504646
-92.533127
-99.242790
-159.779053
-98.524643
-58.807865
-73.145363
-36.323586
-63.806847
-68.032120
-59.378376
-150.643661
-70.089470
-62.072269
-89.169327
-120.698975
-126.095062
-88.236610
-55.930408
-50.230175
-88.513824
-59.586308
-72.715584
-62.322441
-154.637558
-81.091995
-64.220573
-54.647388
62.528877
56.089024
45.117065
-51.396214
-60.506279
-59.029354
-64.091141
-148.661407
-70.985222
-72.479561
-132.408432
-68.291435
-42.826977
-56.284046
-120.426720
-132.410400
-68.944878
-122.300102
-137.600952
-89.651123
-143.486191
-55.380810
-44.073456
-147.438156
-117.772987
-135.438797
-89.828293
-130.040070
-101.529800
-76.658852
-68.353882
-80.476906
164.680344
-137.552994
-120.632141
-118.573837
-55.438759
-122.896980
-59.886406
-72.521988
-24.365564
-89.540184
-53.189732
-67.679596
-63.627293
-59.211727
-67.030968
-106.924294
-141.972244
-75.366798
-73.302094
-161.377060
-135.592743
-83.213196
-78.626404
-25.621788
-74.979134
-94.262276
-48.717625
-63.048832
-97.398857
-126.057297
-123.475212
-116.280098
-69.462257
-63.699188
-69.550842
-84.846581
-71.566330
-63.271877
-66.101273
-68.709297
-65.164894
-50.829399
-63.825321
-64.569939
-154.055725
-61.890301
-133.665161
-99.589005
-127.948112
-84.964607
-147.559586
-118.956711
-136.014236
-146.893433
-53.226479
-71.568771
-85.726540
-53.760773
-140.569656
-46.969418
-60.348625
-61.713326
-61.343777
-62.703018
-122.372200
-63.967224
-69.913704
-55.334797
-51.257416
-56.115219
-155.383453
-96.286392
-120.089676
-140.391922
-98.503090
-61.320328
-72.901924
-62.855339
-118.188751
-89.095467
-114.264732
-128.095184
-163.448608
-80.385544
-132.854309
-127.096191
-146.725021
-82.391312
-79.894356
-114.419510
-59.447491
-112.285713
-106.734451
-166.280273
-73.010818
-55.043339
45.608902
74.564819
77.503166
70.336273
32.236095
-144.988907
-137.165192
-51.098480
-74.944748
-84.024269
-135.368546
-69.306496
-87.215851
-114.094955
-51.866928
-57.402115
-50.225216
-61.275394
-162.329712
-117.476463
-158.618729
-63.181133
-53.704395
-51.742958
-67.270683
-60.252907
-51.752911
-76.240936
-115.650421
-137.605209
-118.117760
-60.575706
-34.560661
-65.668808
-91.840004
-79.115776
-22.929579
-27.138100
-53.581619
-64.040268
-66.558731
-97.502495
-49.052216
-82.361145
-60.911663
-73.400589
-67.721939
-145.169983
-103.417099
-60.663570
-117.890312
-111.722725
-117.055283
-120.471336
-93.731865
-137.021729
-78.407204
-110.628380
-57.131420
-58.562202
-57.472481
-128.012909
-55.488857
-116.798180
-93.573631
-74.274193
-62.377914
-146.009171
-39.990215
-119.696693
-123.677155
-62.366241
-87.056358
-86.558678
-82.511780
-60.673428
-59.214493
-60.502911
-128.069916
-74.226288
-113.668556
-84.080307
-115.928848
-85.663292
-65.587547
-53.467571
-81.505318
-139.329727
-89.157120
-60.614525
-60.421204
-73.720871
-17.381889
-64.577240
-58.449581
-164.369400
-64.500938
-136.754517
-67.735771
-75.448463
-56.115322
-51.035751
-135.567917
-87.302597
-122.079025
-66.320030
-132.466660
-68.291733
-68.558403
-54.843983
-55.732536
-71.504944
-48.914803
-68.163109
-118.861679
-85.968086
-73.476364
-64.140625
-66.907440
-136.831055
-65.700127
-74.394402
-79.855385
-76.003250
-68.867119
-69.366829
78.138290
75.368408
53.906029
48.393105
38.323082
72.136909
50.576927
66.978745
71.196861
89.118591
75.673500
54.961082
66.126671
58.409378
72.643951
95.005241
69.444443
-69.478966
-48.407852
-137.779633
-56.140808
-57.485149
-162.093124
-90.116646
-54.517338
-58.484570
-48.736805
-41.431671
-42.958740
-72.646004
-89.166115
-102.017242
-106.182198
-61.238209
-85.605370
-31.904867
-65.695343
-66.676125
-57.058521
-80.213600
-64.583252
-94.066299
-94.382202
-63.392342
-63.313766
-65.097038
-129.441727
-123.511795
-160.240921
-66.991455
-62.641655
-76.926575
-65.805222
-54.675369
-59.014164
-91.338226
-85.883568
-109.603477
-75.827866
-69.350266
-90.556061
-91.067802
-38.168991
-68.015182
-117.695900
-80.777832
-140.685272
-75.813416
-151.330429
-39.624580
-81.620758
-95.729156
-65.288399
-91.605896
-62.879360
-77.439651
-122.302223
-123.262680
-53.458149
-59.659512
-34.496078
-61.207726
-67.776360
-31.626434
-66.864754
-56.572548
-77.484871
-63.627647
-57.828846
-66.868530
-43.016697
-87.814522
-76.964241
-54.505432
-145.553284
-62.345528
-64.496643
-54.985165
-79.365631
-58.223419
-71.701202
-51.195938
-43.927837
-62.217339
-61.858780
-72.976494
-126.016685
-61.954067
-44.504986
-92.743324
-116.348183
-104.373253
-94.060760
-52.336197
-100.457390
-103.143204
-92.436783
-150.910843
-62.807205
-146.754333
-66.812431
-79.273544
-61.560463
-122.056755
-78.066017
-49.569321
-88.984253
-154.970215
-56.822437
-152.476715
-76.903175
-89.740921
-62.898552
-62.241859
-53.640705
-111.700363
-124.057129
-73.765450
-108.880981
-73.973984
-102.621361
-101.203079
-52.144772
-144.698502
-104.061142
-80.877083
-97.440590
-60.477566
-93.916992
-66.730911
-139.913330
-55.446510
-44.235996
-57.199829
-62.925438
-38.798359
-134.462158
-123.475853
-70.428398
-34.796879
-62.987030
-77.171646
-58.166618
-84.938889
-72.880760
-76.783455
-38.918926
-54.737137
90.404655
69.221779
79.179932
56.705238
-143.012283
-46.141232
-56.013523
-140.236038
-31.840643
-49.649799
-57.265961
-87.340584
-46.968716
-101.462463
-57.808300
-50.956146
-150.453461
-163.822113
-67.001259
-78.521416
-77.557060
-67.054260
-83.167305
-28.144390
-90.410828
-68.934952
-53.449184
-57.893440
-25.733469
-53.106949
-57.824120
-64.368210
-135.684006
-102.905136
-40.387333
-116.194611
-37.899364
-143.125656
-141.315689
-112.131821
-57.942001
-63.932003
-106.540802
-60.972755
-58.304890
-62.937405
-111.208443
-123.150520
-154.397873
-72.639809
-120.027512
-60.086197
-87.022606
-157.111908
-22.416227
-73.298187
-46.725101
-57.373859
-49.365608
-56.014225
-124.802383
-68.686150
-92.641624
-67.531509
-81.845818
-158.644974
-62.412189
-71.465744
-64.387001
-78.890419
-118.740715
-52.391796
-77.750282
-68.451141
-63.121334
-117.447060
-103.831467
-125.929199
-88.492828
-76.758949
-96.161415
-137.342819
-83.698318
-48.529140
-130.035690
-150.109955
-135.649643
-70.068008
-112.977188
-66.421684
-67.245712
-62.576160
-109.046249
-88.938850
-147.037750
-77.852592
-126.904007
-62.846775
-132.103592
-72.362251
-62.441525
-71.696754
-70.019554
-124.710312
-157.823212
-88.193832
-58.971481
-63.478237
-124.160179
-75.722382
-89.818161
-157.847992
-87.012825
-75.338058
-90.728035
-63.628551
-85.357651
-55.092327
-109.535789
-72.694016
-68.140671
-151.321930
-120.664055
-67.397316
-163.019882
-106.586792
-142.571045
-52.194103
-56.462032
-55.986382
-154.450363
-147.520798
-123.735428
-130.110260
-85.595879
-95.645142
-138.534103
-48.127487
-67.730797
-58.971653
-160.541367
-53.435608
-51.823250
-47.369961
-70.665993
-54.318890
-56.367043
-56.641846
-50.655861
-59.600616
-63.067619
-86.424797
-71.636673
-68.844261
-69.550148
-59.526352
-154.617020
-146.907745
-123.943611
-41.279011
-148.656433
-66.100189
-139.960083
-130.232788
-58.284687
-66.385773
-78.380226
-112.361664
-81.655220
-107.422958
-55.822659
-52.521358
-115.114456
-33.380028
-65.946220
-70.458824
-165.431259
-136.529831
-155.823792
-90.365341
-124.273308
-113.783630
-93.984192
-99.343163
-57.967999
-125.946602
-149.915985
-161.989655
-135.993286
-62.104462
-88.001602
-156.187790
-51.143742
-65.776428
-134.110641
-63.821960
-30.717289
-118.238274
-101.198357
-62.743500
-50.591339
-155.488937
-75.384216
-106.018181
-137.754410
-87.410118
-58.650673
-65.243195
-49.802868
-67.881447
-61.972118
-148.854813
-117.395042
-68.970016
-121.597198
-85.542603
-86.655670
-73.751152
-74.676949
-90.229950
-112.856415
-91.019386
-177.767242
165.009140
-103.192963
-87.086792
-60.284626
-70.133049
-110.466415
-126.727486
-98.444633
-113.810577
-87.518806
-80.395660
-31.975727
-140.660583
-52.905373
-63.641617
-110.951378
-167.447311
-54.780113
-45.269802
-56.228104
-139.784332
-74.608055
-65.122902
-36.739067
-156.814011
-68.175186
-41.722618
-81.723854
-62.025616
-116.914734
-57.936714
-74.168297
-46.650192
-47.828987
-61.431458
-79.897270
-61.743256
-60.300514
-65.202301
-65.838104
-131.931061
-53.059952
-154.836548
-64.806221
-68.608551
-77.137955
-92.120369
-45.694195
-54.635876
-91.072296
-70.783432
-69.755257
-75.511559
-57.185631
-61.041519
-50.985252
-54.312069
-81.577225
-66.668091
-84.699272
-79.253609
-94.174698
-110.932648
-137.581558
-52.755417
-70.646584
-104.129166
-121.315079
-132.025925
-97.050011
-52.495235
-103.107536
-55.074265
-117.760010
-61.413246
-68.605164
-146.885193
-95.726929
-143.764252
-67.928757
-51.746979
-161.608917
-59.143730
-93.194389
-71.280441
-65.400154
-64.405487
-54.837528
-51.640064
-131.173279
-55.097702
-65.668907
-71.999138
-59.132420
-82.376862
-56.721500
-138.457321
-159.700058
-60.028076
-70.265770
-63.288162
-164.602341
-58.354416
-112.838554
-133.583847
-110.521019
-110.901047
-160.481552
-65.255310
-51.470154
-45.432072
-38.942520
-54.233387
-88.960602
-99.037766
-60.353722
-65.516975
-142.382858
-63.034500
-119.968277
-62.137104
-124.306511
-98.803955
-150.691498
-76.597832
-160.951202
-62.290569
-38.072392
-116.539154
-162.171463
-59.497452
-82.246635
-54.219139
-121.186882
-135.424698
-64.974899
-87.263748
-124.512527
-119.243103
-117.403442
-95.514107
-63.870010
-59.064667
-53.449226
-154.776672
-99.767075
-94.665962
-84.689064
-62.687881
-113.838493
-83.990967
-63.268147
-70.411095
-59.237434
-91.415359
-111.780891
-156.041290
-82.948586
-102.585030
-67.184303
-57.920185
-48.379505
-77.632156
-62.318459
-59.122353
-85.923813
-57.963367
-36.165905
-48.508041
-74.833420
-139.600311
-66.635101
-47.928375
-81.256157
-61.712601
-74.245239
-67.073509
-66.059830
-59.854446
-59.497379
-75.160149
-124.249397
-78.232010
-141.645447
-59.261368
-59.295662
-59.636528
-71.664528
-143.062958
-51.621769
-80.620842
-39.776756
-63.819664
-72.749802
-160.054169
-77.927902
-84.514175
-98.666733
-41.918556
-57.650776
-33.546032
-77.639114
-72.108688
-72.904297
-70.049355
-73.537430
-138.308258
-64.138031
-84.383484
-53.612568
-89.957008
-122.696709
-64.699730
-158.444473
-104.171158
-170.035751
-90.649605
-95.534637
-117.422531
-112.494560
-109.988319
-55.523785
-113.193016
-128.139236
-75.627403
-149.960052
-83.788467
-154.835220
-62.548969
-60.769215
-56.164654
-63.596733
-62.213997
-40.243549
-66.472839
-85.121765
-68.115707
-150.189758
-83.766724
-55.964058
-62.555302
-80.279648
-72.459465
-63.003204
56.143570
95.979820
79.757164
74.014687
43.836926
-87.527954
-109.088493
-116.588837
-146.943909
-93.755966
-56.906338
-162.418564
-88.547386
-53.832699
-107.673790
-36.128139
-38.828621
-151.761414
-84.589760
-64.069298
-66.408806
-81.976433
-58.247509
-71.446671
-73.945946
-128.454132
-119.037811
-48.452377
-105.899857
-67.250404
-64.639648
-49.782330
-64.469566
-43.656769
-36.271027
-55.230350
-44.007942
-156.813477
-117.230530
-101.924347
-149.806030
-73.267654
-108.454323
-61.197739
-93.144768
-62.534721
-76.155205
-59.655121
-76.334076
-77.387039
-50.246685
-152.601059
-138.351929
-80.380127
-45.655590
-59.039764
-68.847847
-88.083328
-62.175781
-57.137566
-43.447575
-59.978516
-159.756866
-32.020382
-159.557663
-62.616993
-132.916718
-88.149567
-71.691185
-83.275566
-61.829887
-55.108658
-56.429150
-79.103470
-83.824173
-129.349106
-90.193283
-94.455696
-50.577522
-54.877480
-75.781303
-79.523270
-105.576538
-101.687752
-105.965630
-114.781525
-125.495674
-156.053925
-139.403610
-73.865623
-67.021225
-48.978626
-153.014923
-44.535469
-62.721802
-58.700222
-56.674572
-105.888306
-127.725365
-93.610947
-159.467270
-96.433739
-49.203018
81.800591
-47.381832
-83.231750
-86.828949
-136.219879
-85.762032
-57.192360
-63.341518
-51.915077
-54.503723
-66.425087
-64.419014
-123.950836
-70.436699
-128.752060
-66.980118
-134.842422
-110.387245
-159.458237
-86.982780
-113.603920
-136.541641
-148.538177
-63.086048
-136.451385
-33.608948
-66.117607
-71.244171
-145.552277
-60.920517
-61.606403
-89.256592
-62.556458
-69.675583
-89.333427
-42.927971
-142.338623
-101.492126
-74.690056
-81.451340
-40.778301
-32.111397
-66.657364
-86.574402
-91.742798
-103.902466
-105.195610
-48.409115
-76.551407
-112.545158
-109.297058
-70.961739
-47.098030
-60.642445
-59.144238
-55.315331
-74.070778
-99.822975
-67.133705
-75.005722
-86.863876
-64.116508
-58.432812
-65.079628
-103.673912
-112.821327
-102.499939
-104.326775
-103.636169
-101.377434
-49.840790
-53.193871
-108.285553
-61.964867
-64.382843
-53.806602
-71.887573
-70.132683
-134.172714
-54.373672
-67.411156
-58.633778
-62.950539
-67.077835
-3.177121
-66.813599
-131.827759
-53.523815
-87.760239
-100.241325
-51.264210
-67.830315
-77.177048
-55.105572
-64.683090
-159.648636
-57.192394
-58.853741
-78.004173
-57.065598
-68.854179
-84.853607
-104.574234
-127.913933
-99.989304
-70.280205
-57.388756
-51.805408
-57.278126
-62.104107
-54.959091
-134.827988
-110.428795
62.620415
-92.520042
-150.132843
-71.865334
-58.735668
-69.733482
-70.897476
-86.548119
-56.339592
-68.451004
-155.791672
-146.126419
-59.550327
-61.330246
-72.678764
-92.294800
-107.796577
-45.800175
-56.547009
-147.326828
-51.662037
-143.934677
-64.118599
-111.317261
-68.952873
-136.581345
-164.415955
-101.124779
-108.230232
-60.222321
-154.709290
-93.170479
-150.098602
-57.863770
-48.877853
-78.297562
-65.970360
-144.839813
-62.736542
-58.591919
-52.381947
-58.611740
-97.038261
-95.660797
-138.380127
-74.073799
-67.332191
-64.256866
-129.745712
-100.288277
-115.592857
-55.687469
-116.672112
-96.782143
-146.719971
-54.088348
-90.376396
-64.616356
-63.783699
-68.705872
-77.943352
-82.891258
-62.013844
-82.298965
-64.952568
-82.604195
-42.049946
-73.640182
-52.312164
-95.912628
-41.747944
-89.856232
-141.718903
-79.298164
-70.336700
-72.506836
-59.575134
-62.273155
-90.809967
-39.294456
-59.012737
-54.882904
-55.489094
-49.410580
-73.710175
81.426735
38.465469
-85.617340
-77.120682
-68.468643
-63.391479
-32.218288
-92.568390
-104.598839
-63.258148
-58.303829
-75.516869
-35.309643
-66.475861
-120.758179
-81.625114
-73.425819
-138.759567
-49.317596
-74.055367
-69.814171
-115.835518
-79.598320
65.171410
73.255600
-73.303444
-59.219036
-96.013779
-55.298958
-59.795750
-39.751961
-46.272957
-66.804573
-65.368019
-148.636978
-47.144634
-42.322308
-78.460274
-147.027603
-67.843193
-135.256271
-94.186798
-64.686859
-75.290321
-69.940529
-95.618164
-93.426636
27.409380
-73.798645
-55.800720
-70.877098
-50.894619
-43.820393
-142.325729
-55.507782
-60.635300
-160.566803
-56.460148
-76.673203
-55.275124
-68.232025
-137.193130
-67.196091
-131.189102
-56.111176
-53.779572
-62.529140
-54.923565
-67.835907
-127.159470
-107.420715
-96.529488
-73.701546
-76.813721
-59.877220
-151.329315
-175.916626
-132.435196
-60.959244
-92.469803
-76.383339
-104.603348
-83.044144
-80.974312
-73.011803
-66.925728
-95.965233
-66.428413
-48.617920
-64.030884
-57.423256
-39.577240
-121.464142
-66.968842
-111.195732
-58.331001
-69.131157
-64.480057
-149.185028
-60.653072
-72.921936
-61.480114
-63.222885
-78.664749
-49.667664
-65.485939
-79.977737
-81.849205
-138.478088
-28.512367
83.082649
-100.392693
-103.883507
-46.947990
-70.564201
-61.886593
-49.487976
-89.286110
-148.329239
-54.688560
52.285610
51.324856
72.329338
26.770884
-55.098564
-79.271278
76.982735
-30.645247
-83.131119
-66.056473
-122.056496
-43.558376
-71.703690
-80.644402
-65.158363
-51.288155
-37.688435
-139.218353
-46.718056
-138.102737
-84.924675
-78.192856
-86.744514
-114.137772
-64.800491
-86.558914
-70.716011
-50.276951
-72.691315
-39.888912
-81.349236
-32.445366
-77.315262
-79.087296
-85.758789
-59.623478
-129.106735
-115.062607
-104.914146
-76.288353
-63.870777
-155.015381
-94.934982
-124.539230
-51.469212
-63.758694
-147.342850
-109.876923
-150.281921
-81.305489
-100.162056
-29.189457
-74.870621
-61.591793
-70.894402
-61.514164
-53.682610
-84.959747
-80.777687
-93.762817
-42.839756
-130.382660
-59.767574
-162.819702
-31.423380
-48.796066
-71.689919
-59.846359
-65.963310
-83.774673
-30.494444
-63.246162
-71.603355
-158.562576
-49.336929
-137.876053
-142.756119
-130.816315
-71.392784
-103.399323
-97.940018
-162.506989
-163.297119
-58.383942
-81.361420
-122.352394
-68.149796
-82.611603
-56.264938
-63.333553
-143.208008
-163.339081
-81.316879
-63.406910
-68.360535
-83.946983
-59.907539
-43.011753
-54.481075
-82.565285
-50.264141
-60.549473
-88.117149
-42.276169
-97.331413
-156.437637
-161.664169
-63.152588
-86.811600
-71.849289
-105.885033
-58.669094
-78.165886
-127.920517
-66.640450
-106.123116
-101.207336
-155.936111
-67.799591
-56.905785
-62.652142
-54.670246
-86.308075
-119.864799
-137.005035
-59.852753
-76.692474
-56.805420
-57.962029
-85.675911
-151.245987
-156.368149
-50.993450
-57.603455
-56.720108
-86.931648
-119.085083
-110.528000
-142.921051
-120.658386
-162.556290
-57.645229
-66.165314
-94.547989
-102.120438
-110.757668
-125.124466
-78.586876
-62.133968
-59.820461
-65.345688
-87.833420
-58.133369
-89.402954
-159.288467
-64.439339
-70.007927
-107.338005
-42.420574
-54.893753
-88.360039
-82.865204
-134.958466
-56.510696
-72.928337
-66.411919
-65.518005
-63.564278
-81.096642
-116.751740
-116.482994
-85.221581
-70.418350
-83.685349
-104.893784
-66.532120
-70.770721
-100.456558
-87.491722
-60.948261
-61.074017
-160.515594
-76.371254
-80.588249
-82.711205
-57.563534
-64.706589
-78.783607
-60.496445
-76.530350
-81.726990
-77.953331
-44.644222
-88.693176
-71.932541
-73.405479
-75.095947
-157.343109
-62.527046
-52.117798
-58.701408
-141.874313
-80.394508
-93.382988
-83.651894
-61.885036
-63.554161
-129.714874
-115.016579
-69.164894
-79.397652
-81.012993
-107.069435
-90.416939
-111.131607
-63.044384
-64.552345
-89.508446
-90.904480
-71.681328
-74.859444
-142.647537
-107.183426
-130.956863
-109.750984
-114.138840
-79.157684
-154.041153
-133.223404
-64.665794
-88.516594
-142.741699
-80.735680
-57.060730
-66.057297
-144.710220
-57.974957
-77.875145
-63.043633
-50.624008
-82.851974
-123.090408
-71.317604
-162.622757
-65.694221
-48.482304
-85.295212
-153.184921
-149.716766
-49.193424
-83.787285
-55.486912
-146.934143
-124.361931
-70.980034
-62.953514
-96.282394
-152.900970
-61.883240
-148.889771
-44.175331
-135.375534
-79.599960
-60.758881
-107.488197
-62.905815
-91.175598
-110.938736
-106.012360
-67.833771
-92.849251
-100.391220
-59.391655
-117.850441
-64.083572
-82.344536
-144.981689
-98.533661
-131.883804
-101.866264
-118.496384
-96.020386
-102.960846
-64.637283
-113.979401
-171.666214
-83.247559
-60.295624
-144.088440
-146.049469
-140.330917
-62.202366
-128.446594
-97.024307
-154.232147
-72.896881
-69.131813
-141.241531
-61.679775
-52.468872
-129.176849
-47.780945
-60.425709
-73.672668
-68.996780
-61.980438
-58.864460
-63.183872
-69.967545
-61.689335
-60.030830
-58.980900
-69.787270
-119.252068
-69.672066
-138.196335
-59.083454
-101.894577
-56.265251
69.802513
86.004532
47.267109
59.785549
58.062180
49.219227
-55.986271
-60.775402
-63.157063
-65.152946
-89.339638
-71.553017
-81.899414
-84.577469
-82.287895
-104.422150
-40.157738
-144.541611
-35.401749
-68.601303
-59.131668
-37.806141
-64.879410
-136.217514
-70.768280
-65.483345
-45.015461
-54.074940
-51.130978
-58.094402
-163.805679
-118.076523
-82.772408
-100.727470
-93.179588
-48.415287
-47.042637
-28.462347
-92.345673
-77.310226
-127.980118
-147.749908
-150.509918
-71.234184
-70.242630
-62.275826
-63.114853
-124.682335
-112.895241
-127.291809
-56.983955
-57.008980
-62.238560
-88.237450
-65.851921
-93.320808
-51.377384
-74.994431
-130.464386
-39.070934
-69.139084
-62.884010
-61.795712
-65.965073
-81.668739
-150.604904
-73.546501
-65.331566
-66.302292
-109.453430
-145.827377
-66.512703
-53.764980
-119.286491
-64.718155
-87.699234
-25.400686
-61.910164
-81.681992
-75.703911
76.368782
69.406166
80.877815
51.485485
48.096523
50.901669
68.235626
52.934490
59.697727
72.482086
58.174747
53.124432
55.531075
-53.036167
-71.519516
-71.638000
-93.780441
-67.578178
-82.332565
-73.919106
-101.963562
-88.159393
-53.218742
-161.558838
-51.634277
-62.583393
-92.647514
-78.917999
-119.075027
-53.713177
-160.317917
-50.500526
-130.386520
-79.591232
-53.100941
-61.961575
-143.934296
-123.708069
-66.696884
-59.059441
-106.637863
-35.971359
-121.945236
-89.611755
-65.961884
-59.687099
-100.581406
-61.248680
-55.991253
-124.787231
-64.076103
-59.368450
-67.040382
-67.326996
-35.550850
-80.106804
-156.153137
-95.487877
-89.186844
-86.050735
-93.720535
-57.750393
-80.003479
-120.044983
-95.439507
-43.431362
-71.013580
-126.789558
-111.743042
-115.897934
-95.993767
-60.591160
-172.858215
-54.335400
-112.563675
-113.448685
-87.814743
-162.034500
-70.474808
33.316990
91.232834
-163.763168
-65.897911
-102.661263
-137.225983
-43.348759
-64.637878
-128.439407
-138.335556
-69.944328
-73.092735
-73.104538
-157.391785
-68.597496
-118.977547
-57.707657
-56.650204
-141.274933
-65.184418
-79.034737
-137.934891
-63.957779
-54.688148
-128.841293
-81.970390
-71.877617
-89.883492
-28.233494
-72.710869
-63.169193
-65.805267
-46.573318
-82.073517
-149.767181
-60.209610
-93.009636
-155.250061
78.748299
56.017525
74.292458
83.858665
82.380722
42.809330
68.261627
-126.067894
-77.646393
-88.870224
-54.827579
-108.668770
-123.699089
-69.906433
-137.006912
-62.740128
-54.012260
-59.947884
-74.448555
-75.233894
-53.215736
-50.864380
-62.787323
-84.324829
-64.696953
-87.602470
-157.650284
-68.955612
-110.198959
-46.794746
-115.557365
-51.345268
-149.196915
-67.024376
-78.711136
-56.258350
-70.669426
-60.910164
-64.786827
-71.809013
-58.313160
-62.719063
-126.216560
-63.801804
-134.642639
-64.856819
-127.279404
-135.444611
-89.476631
-119.576057
-119.673347
-63.070702
-59.996674
-69.538383
-78.857895
-134.556396
-81.637764
-49.520603
-15.600944
-98.344963
-118.815315
-73.050896
-109.341606
-96.169807
-77.982452
-153.494949
-98.151672
-120.152229
-111.620369
-95.165504
-76.470055
-62.517933
-127.837463
-93.911362
-154.894012
-60.432266
-128.298752
-94.367676
-60.216118
-56.572632
-89.316803
-58.421017
-145.430695
-124.995949
-100.032692
-112.471184
-146.440308
-93.892967
-83.079964
-47.633854
-90.027786
-172.983383
-135.381439
-62.968735
-50.266315
-57.641167
-62.256878
-44.146278
-109.420296
-88.974113
-98.374046
-63.638809
-63.692318
-118.416512
-120.005035
-107.497055
-109.204514
-62.138184
-67.572250
-70.259819
-94.352638
-43.156242
-111.658997
-65.271461
-98.035866
-99.028709
-116.736229
-76.695961
-112.270271
-62.326813
-73.965416
-149.152725
-59.928181
-71.759758
-96.897820
-65.694084
-135.647308
-42.845989
-68.476677
-83.899231
-36.463261
-61.792942
-104.753250
-56.698750
-62.803669
-79.284782
-63.953011
-124.481377
-57.463158
-65.420952
-67.846191
-92.642296
-80.370178
-37.245426
-29.679598
-57.300488
-146.209351
-75.442635
-42.633209
-154.297729
-75.761040
-63.007336
-61.961914
-84.410889
-29.448509
-65.464180
-57.543659
-115.769707
-62.445553
-76.329262
-39.766521
-88.471825
-104.636116
-102.118217
-49.520729
-84.808952
-88.412323
-58.000343
-139.880524
-86.772308
-66.477242
-42.158745
-72.191376
-68.655907
-69.340889
-92.231796
-138.998077
-93.386185
-79.955215
-62.312454
-72.138420
-68.730316
-110.734955
-154.778763
-69.958679
-60.584492
-28.898003
-156.254593
-60.053082
-145.201706
-65.942444
-73.885979
-59.579041
-79.309952
-66.465546
-137.969543
-71.100761
-73.790718
-59.910244
-97.168991
-63.702850
-163.782211
-126.821281
-169.174286
-132.860321
-115.109749
-81.769913
-63.901443
-141.663025
-64.966599
-61.201797
-70.643570
-88.598022
-87.373337
-107.728195
-81.218834
-53.408688
-156.177048
-92.806625
-143.507721
-81.041191
-71.610039
-66.561165
-69.409416
-65.520798
-82.975800
-85.397812
-78.906326
-66.413452
-90.808006
-27.153000
88.234886
49.533794
71.027756
45.446941
60.594334
-58.731953
-56.844551
-59.770279
-61.299591
-32.243042
-67.571701
-75.475815
-67.633842
-106.616264
-87.527489
-140.628586
-100.993256
-122.415314
178.868561
-51.949482
-84.627586
-100.458946
-90.692368
-76.064171
-100.883347
-58.082825
-80.987907
-150.492325
-153.225372
-54.819832
-52.912609
-63.534485
-160.620956
-97.883446
-107.134346
-95.882774
-136.521912
-66.289360
-120.462608
-40.188774
-155.382324
-57.842316
-58.929352
-34.013893
-64.818642
-74.970634
-59.028778
-104.636147
-63.070072
-79.080826
-59.715672
-87.026527
-106.414940
-129.272018
-102.659531
-97.705963
-71.252777
-70.064613
-70.228020
-73.144821
-62.934296
-62.146126
-35.713959
-179.177643
-59.940617
-98.070869
-72.343628
-118.207047
-146.324509
-111.577141
-68.152580
-140.395142
-89.899193
-56.318439
-152.791458
-145.340439
-59.625511
-59.754829
-131.496750
-56.621990
-58.110394
-102.856575
-55.647179
59.482830
-65.709328
-73.010590
-151.484924
-61.909077
-70.117188
-139.253098
-59.670975
-91.552658
-138.940216
-65.853035
-67.613205
-26.316940
-118.506767
-61.704929
-29.780521
-64.521202
-77.327980
-70.624779
-64.865852
-57.224072
-63.783772
-94.603737
-86.141121
-111.165001
-69.688896
-114.775612
-103.806557
-59.655472
-34.501884
-117.571671
-89.069817
-92.526321
-78.491447
-55.956688
-62.722694
-44.701660
-84.390373
57.995159
36.468925
65.982811
50.116543
54.916653
76.021927
84.631279
64.389343
-68.200798
-54.455574
-102.769287
-64.176399
-63.587349
-56.997280
-127.584427
-66.240494
-60.828609
-71.402153
-154.289108
-54.922443
-66.965225
-61.611744
-63.150291
-33.889645
-163.547623
-111.431625
-118.431786
-50.440781
-32.143673
-63.248489
-124.201767
-66.237259
-57.475677
-121.315765
-59.204254
-102.679688
-153.526001
-129.541000
-100.955627
33.214493
85.377373
69.287659
53.500732
53.143372
47.033852
29.576267
71.180351
66.342186
47.228741
63.909901
51.843563
44.632290
90.004097
-131.333176
-68.011948
-149.102615
-60.242287
-129.177338
-49.298508
-94.194550
-87.314743
-87.337875
-61.752789
-69.093246
-153.317551
-49.645206
-131.809448
-75.832306
-60.028820
-56.981728
-40.994450
-125.206024
-163.522385
-81.599937
-59.433830
-72.791405
-60.484943
-147.159607
-97.617111
-69.467461
-138.428513
-60.443619
-29.320576
-74.786896
-55.586586
-35.680077
-63.902016
-63.317818
-54.920826
-101.788765
-62.760509
-54.248684
-68.942589
-56.819439
-57.823231
-40.758251
52.885170
53.047401
63.954384
60.838375
58.241703
58.217892
93.655777
61.758144
-109.570786
-75.446198
-118.941086
-63.818756
-121.163643
-123.129395
-115.719765
-73.538254
-155.155304
-57.530354
-65.760429
-57.455910
-66.366745
-129.793396
-53.892231
-84.595909
-118.587852
-139.661087
-60.343590
-91.822159
-71.359070
-60.476521
-117.744995
-57.107082
-83.880333
-55.337482
-67.541122
-67.125702
-101.736046
-85.772079
-58.711784
-74.853989
-67.669701
-96.942619
-62.971035
-71.933723
-60.149689
-86.712982
-159.587967
-61.853413
-53.323330
-35.204342
-50.905136
-81.139931
-71.499687
-46.453278
-53.996899
-145.541428
-62.356064
-91.295525
-80.650040
-62.611145
-62.079094
-90.220451
-54.419777
-56.966873
-67.454597
-62.294083
-72.396088
-67.145691
-76.754005
-79.716743
-109.380783
-78.789299
-77.797142
-73.688950
-88.423531
-65.384277
-48.328362
-59.998993
-89.891052
-116.570160
-59.830631
-77.350365
-60.717060
-95.010277
-106.699081
-55.576775
-47.862103
-159.524200
-99.056824
-105.277229
-66.008163
-62.804985
-124.492523
-98.423416
-49.779991
-148.346603
-57.418774
-35.748959
-94.173492
-140.597717
-87.412308
-153.535629
-49.598160
-54.972893
-88.130463
-90.135757
-64.621956
-52.472122
-68.230789
-136.241013
-77.189934
-133.486053
-95.425331
-41.895538
-34.257198
-124.731094
-43.647488
-101.229111
-67.945625
-90.683205
-45.282047
-72.719902
-66.859779
-65.939178
-71.498344
-72.539085
-84.214081
-90.049416
-59.529495
-100.365753
-121.519684
-98.790924
-135.966415
-60.778988
-117.309845
-65.411064
-84.338829
-74.488991
-65.659431
-66.271637
-61.349556
-80.248505
-57.743687
-72.597290
-71.466507
-49.668003
-65.235649
-54.523941
-142.243942
-56.203785
-45.113110
-141.679153
-87.855705
-71.612381
-84.676773
-104.184456
-80.132950
-56.281513
-73.798599
-64.283684
-65.819534
-73.181686
-79.387726
-66.697273
-143.902115
-69.261734
-63.189198
-62.443081
-146.368607
-55.662247
-146.527771
-62.009727
-61.480682
-149.588577
-70.482597
-54.505390
-69.274750
-139.884644
-71.556953
-72.324875
-74.825043
-114.033913
-42.285583
-67.265503
-129.132172
-66.886185
-63.888321
-68.408882
-118.903038
-122.720970
-77.282936
-58.930889
-85.175163
-104.977386
-97.692184
-120.035225
-115.390343
-107.670486
-65.829193
-111.508720
-116.144707
-60.077465
-94.845047
-57.809036
-140.898346
-113.829056
-57.031944
-143.975052
-66.719734
-65.382271
-53.791950
-66.354561
-86.247238
-61.306656
-94.513695
-48.884548
-72.968246
-62.530979
-57.282131
-67.544487
-112.357948
-75.815063
-81.134552
-134.558029
-162.010071
-44.191410
-69.698807
-56.686554
-79.840378
-71.619820
-58.940205
-154.828995
-66.041809
-87.030182
-133.914215
-40.321392
-67.983131
-74.464638
-150.721237
-65.210724
-67.581131
-33.599861
-67.961281
-104.282402
-71.279678
-90.490791
-59.550606
-71.192131
-67.492813
-84.933273
-53.770157
-40.145775
-73.206032
-149.988373
-138.665970
-61.817116
-46.580181
-47.853668
-161.272430
-64.073807
-55.165821
-124.429131
-148.099304
-64.183983
-53.587532
-109.390808
-150.566010
-74.793854
-77.191887
-48.624722
-65.593620
-125.959312
-75.561264
-65.761192
-63.101711
-161.338318
-45.897343
-98.464340
-145.252487
-61.079422
-74.008926
-68.326965
-70.634056
-75.348572
-66.126648
-87.401726
-32.464008
-58.784969
-83.803383
-119.346085
-96.788002
-115.876091
-149.750839
-147.489563
-59.274242
-102.582985
-97.224922
-94.644951
-107.375427
-108.252136
-60.682560
-83.951599
-86.853661
-66.390213
-94.990700
-64.355591
-159.607773
-131.435379
-90.688286
-96.190666
-49.333675
-55.608765
-117.896820
-174.859726
-61.627155
-117.030777
-76.620331
-87.383354
-103.980476
-75.512184
-91.470764
-105.197144
-81.125175
-89.894218
-94.526802
-157.307587
-156.920181
-114.139969
-145.805756
-55.149441
-61.442474
-60.216106
-72.507095
-86.974953
-118.738159
-79.115051
-65.467690
-129.187744
-103.818703
-86.367416
-118.579414
-69.330582
-61.203312
-73.473419
-121.884964
88.833191
50.997074
51.397358
37.511124
65.297195
49.706966
51.546108
45.784943
62.067352
36.466667
45.461433
44.441368
60.647133
48.701096
139.602081
-63.743160
-59.572231
-67.572594
-106.796219
-72.956329
-63.772202
-68.302017
-89.423195
-56.646370
-147.468521
-96.108162
-67.846519
-76.400726
-31.352985
-145.649002
-78.489746
-66.122650
-71.073875
-111.872215
-77.514442
-156.947021
-70.604866
-51.854851
-143.306732
-58.957207
-155.736069
-98.297394
-94.621788
-56.925972
-73.859276
-114.168839
-59.713089
-143.199860
-57.177711
-146.099655
-62.367928
-62.165344
-65.834457
-94.257713
-57.094913
-98.990555
-143.699173
-104.362938
-42.013348
-103.476425
-34.099911
-85.194839
-60.133247
-93.137444
-70.106407
-68.920853
-73.617188
-94.152199
-89.833374
-65.913139
-125.479492
-84.105064
-62.525814
-67.321457
-66.360100
-59.594593
-58.503620
-60.785866
-64.220879
-161.356812
-87.892891
-41.706909
-74.099800
-68.381935
-48.173351
-64.831757
-53.338127
-34.033447
-154.592392
-90.070290
-58.412430
-47.390297
-68.551575
-107.857414
-69.581802
-99.847862
-40.708656
-66.342468
-77.444359
-145.613220
-118.915894
-62.787212
-148.028580
-66.328674
-54.888252
-58.236588
-58.471893
-57.157856
-67.986214
-34.897869
-66.866341
-77.471733
-37.507336
-57.684380
-156.899033
-92.653152
-61.283485
-166.225143
-68.250626
-146.723434
-57.442604
-71.647270
-149.498260
-115.814964
-72.856087
-82.875313
-62.806347
-147.666595
-73.266136
-62.371761
-137.340820
-138.248901
-62.186829
-121.645142
-68.497055
-72.826164
-126.745628
-111.846077
-78.057350
-75.698586
-55.688812
-74.476280
-57.581932
-99.346176
-123.026207
-79.617470
-156.012985
-70.364548
-64.486061
-120.910240
-92.423126
-66.568756
-108.326233
-51.662590
-131.476578
-88.279312
-51.098297
-105.589607
-104.282356
-136.199814
-58.819511
-102.613190
-49.008698
-69.184662
-76.939514
-122.948013
-114.616211
-91.636063
-49.387741
-69.097069
-77.412796
-97.973885
-60.603214
-127.353188
-110.384148
-96.126450
-70.065475
-90.413460
-122.242645
-79.353577
-99.715652
-98.753189
-123.419502
-92.183754
-97.080849
-64.141220
-113.001785
-64.706123
-90.516182
-127.284134
-60.418320
-150.493408
-78.786911
-71.882294
-40.168819
-40.996098
-116.760796
-57.171093
-138.028778
-61.561626
-67.893600
-65.111244
-125.796478
-57.678970
-162.910965
-57.239002
-64.689072
-58.906937
-77.225510
-62.056637
-136.311783
-58.951229
-46.441952
-97.044434
-65.982857
-58.292431
-35.698364
-164.434570
-131.806503
-69.760773
-78.873260
-112.052864
-72.683388
-77.699265
-95.129257
-135.477676
-143.008820
-102.597610
-50.664673
-145.456161
-63.176926
-146.653351
-101.835762
-65.115875
-85.450775
-140.364532
-63.085686
-37.043282
-129.186386
-69.627083
-126.862343
-69.366684
-55.312435
-61.849380
-53.432732
-65.338486
-61.783367
-74.736526
-66.761421
-144.852127
-106.881485
-50.074173
-72.387764
-46.888985
-134.527466
-70.759850
-60.227356
-129.750198
-83.828659
-109.325111
-49.429832
-66.488533
-79.138916
-66.186714
43.570190
-86.472710
-70.043068
-101.898682
-128.737503
-86.327629
-62.748207
-74.716225
-66.379135
-108.834236
-61.134281
-68.747047
-59.358406
-96.951363
-68.251671
-79.542511
-143.080811
-64.303452
-62.822559
-114.521873
-64.555023
-62.914974
-85.221313
-71.489098
-81.800941
-161.675812
-110.993065
-76.069954
-71.481041
-74.142197
-155.108200
-100.522110
-100.170197
-104.015701
-97.115540
-160.553497
-63.905186
-98.883362
-56.613037
-130.194351
-154.254150
-48.684956
-76.001694
-71.509689
-61.372681
-61.016029
-105.905518
-65.306587
-54.744926
-78.176674
-61.244411
-42.774803
-97.837151
-116.107117
-76.999519
-91.120628
-60.630875
-55.688580
-45.780838
-18.641436
-88.088219
-73.759087
-61.473244
-45.364559
-68.063354
-55.066971
-77.288757
-78.918839
-150.954056
-57.185726
-53.818386
-105.767250
-142.778656
-109.840149
-56.164715
-64.108261
-121.088112
-58.296127
-79.846375
-54.495747
-84.288727
-70.680733
-74.933586
-68.191940
-80.532867
-162.794540
-70.242966
-74.122910
-66.167015
-100.982277
-58.427383
-60.659851
-161.863907
-67.364075
-66.093658
-144.883255
-36.754627
-22.537535
-99.090294
-109.669228
-142.639862
-99.933968
177.344864
-101.342949
-70.604668
-130.258835
-96.076279
-88.479248
-49.280190
-67.867134
-55.999435
-68.761002
-137.821671
-90.560616
-58.852634
-158.564423
-82.289978
-59.556522
-161.854813
155.151749
-57.997017
-60.326359
-65.183922
-91.227783
-76.420250
60.250633
80.162109
56.961849
69.820023
43.012863
-64.388374
-94.769211
-91.404396
-51.785564
-26.822001
-160.091614
-68.289482
-105.322693
-112.593452
-53.120098
-158.059982
-141.971420
-158.526871
-64.111923
-56.620026
-157.983643
-101.333443
-71.359406
-68.007248
-42.546345
-67.313782
-32.894192
-70.906593
-163.371948
-100.504272
-62.622414
-135.520508
-105.355904
-124.634499
-120.415764
-112.949921
-53.731865
-58.557297
-109.712425
-112.997131
-84.496414
-56.523727
-144.793091
-111.767693
-56.894745
-115.034805
-84.855225
-85.237968
-81.170288
-85.747398
-130.700424
-89.913795
-63.616856
-69.083061
-67.014435
-60.507549
-85.488861
-63.129421
-102.430908
-74.885216
-103.626472
-93.385872
-63.697823
-61.235935
-139.814819
-66.133675
-64.050507
-149.027802
-54.514481
-138.684647
-66.557541
-155.946640
-85.287964
-152.983948
-47.951851
-35.906651
-121.189217
-46.713844
-28.045956
-154.994873
-65.146111
-158.261383
-56.604786
-62.195992
-66.787308
-44.518974
-54.862453
-63.198193
-45.568279
-73.438553
-54.851238
-107.801483
-154.924942
-105.241432
-65.408295
-89.019714
-54.479633
-37.584328
-153.283768
-55.274269
-75.845345
-135.247772
-66.127823
-156.128326
-77.107117
-85.828499
-129.819489
-67.189247
-82.523247
-45.229527
-148.232040
-107.587143
-154.281387
-74.915344
-153.322784
-79.244179
-110.364151
-93.525848
-69.491165
-151.173691
-36.210747
-92.199799
-152.020676
-92.068558
-149.289917
-64.185951
-95.259895
-98.522949
-111.525757
-77.620850
-103.760078
-63.094353
-79.672714
-95.023682
-50.071445
-123.553894
-76.289612
-64.634895
-75.341408
-77.948830
-52.456062
-147.601303
-60.809895
-90.734406
-91.276154
-121.223526
-59.980240
-111.498016
-110.316582
-72.854454
-152.217773
-69.304749
-172.319290
-159.256149
-138.292923
-65.573097
-94.278580
-119.612274
-65.246346
-99.245537
-97.594582
-80.338661
-133.807831
-117.267044
-57.007481
-75.096794
-84.888062
-120.160423
-78.421799
-101.877876
-72.037567
-95.950691
-117.074379
-100.093002
-65.996758
-90.974205
-95.123253
-88.213173
-59.675262
-64.500099
-119.691681
-124.295036
-131.542191
-66.748215
-113.846100
-107.191299
-68.861092
-121.770599
-60.742104
-122.667595
-40.058262
-66.860497
-70.208519
-151.162125
-72.047127
-60.949108
-69.592041
-62.120575
-147.735931
-99.627533
-133.453766
-58.088871
-95.260948
-60.639107
-144.893021
-58.067444
-56.480503
-92.666290
-57.546307
-57.707623
-147.025253
-66.701683
-64.099167
-58.496113
-55.566494
-62.465389
-124.159485
74.500984
-143.057068
-91.633461
-53.324535
-55.082424
-49.907211
-67.794014
-73.255325
-138.620087
36.181004
-43.935112
-72.586906
-59.329582
-69.516350
-84.510170
-74.833382
-90.612511
-64.627228
-60.364334
-72.698006
-102.178177
-118.990303
-83.145813
-84.830788
-91.684425
-134.093536
-149.275528
-63.339455
-56.131752
-140.883362
-111.740974
-164.724243
-66.716240
-92.391251
-94.895348
-104.744392
-94.575195
-106.503159
-50.859447
-93.847504
-86.567749
-70.107117
-65.562843
-61.064899
-25.478558
-56.500389
-27.742302
-90.318626
-96.408829
-148.465057
-97.736931
-94.898422
-56.003994
-99.687813
-51.494316
-109.382553
-154.558685
-90.825089
-57.158031
-69.087997
-57.747334
-103.623482
-99.170868
-61.237518
-93.436852
-62.103035
-74.017334
-90.182434
-82.796158
-83.340424
-67.075310
-63.134155
68.041245
63.620216
48.848579
56.496925
57.464542
51.539440
73.716614
52.922997
72.091179
71.314903
50.001213
44.601391
45.018490
50.006165
57.674736
55.994839
47.063484
-150.829102
-92.120132
-64.788414
-66.823753
-64.058662
-57.564224
-64.452477
-79.233238
-87.451782
-154.222092
-50.421261
-50.263020
-66.678001
-150.911240
-77.625267
-138.959335
-111.078903
-74.091446
-65.452202
-66.381142
-61.741711
-88.597610
-157.189667
-65.897125
-80.345383
-29.915575
-128.904282
-123.662743
-96.012856
-105.583466
-168.250641
-97.322830
-74.351875
-46.624973
-82.864441
-84.633125
-131.041489
-148.654099
-72.780724
-151.727203
-76.542603
-55.668865
-77.702896
-149.947723
-130.724670
-68.927544
-98.459724
-61.231995
-113.416824
-76.212845
-56.744549
-54.547844
-9.313125
-95.929825
-28.309454
-54.551758
-68.206337
-100.592743
-61.424416
-112.566734
-95.167000
-79.509567
-120.248932
-88.966133
-121.731026
-54.001434
-73.555847
-93.716423
-63.283844
-59.766850
-71.822304
-112.257744
-112.375542
-72.872787
-75.255463
-71.853012
-83.855179
-156.520523
-57.706310
-60.588390
-51.351044
-80.629723
-64.935028
-65.698265
-90.802711
-55.934898
-69.482124
-57.248940
-82.866867
-70.228920
-58.217346
-102.315117
-46.305077
-118.723793
-81.212967
-97.437187
-73.205132
-63.207127
-63.907227
-73.522598
-101.453934
-63.667088
-126.811249
-102.048706
-47.862839
-58.322578
-64.646004
-147.491028
-112.758263
-72.753967
-53.536999
-126.514587
-65.380524
-65.212181
-73.562119
-164.003342
-73.386818
-72.074341
-66.885857
-50.408691
-63.185810
-58.224129
-84.478477
-146.795776
-61.448578
-124.119751
-32.304028
-57.887455
-64.868881
-105.279167
-146.697952
-51.479126
-57.274662
-49.915493
-69.674248
-61.265675
-71.355446
-55.123196
-148.046280
-52.566231
-156.124619
-78.745804
-81.892014
-75.723526
-68.501709
-34.097733
-126.533592
-88.638153
-53.721718
-65.929245
-59.789997
-150.393402
-160.763977
-75.847687
-50.174709
-49.216259
47.602856
39.714855
32.729305
-131.082260
-108.615440
-114.866165
-55.333908
-76.213791
-63.789127
-19.078863
-74.758080
-73.477852
-60.173725
-53.767399
-67.325005
-57.713058
-72.793839
-66.352005
-81.327232
-158.950592
-135.820679
-104.251732
-147.097198
-111.224792
-77.667664
-57.331165
-63.787476
-76.748062
-158.625870
-63.166431
-112.329758
-101.072151
-59.318153
-109.932297
-65.590073
-62.962498
-119.967537
-113.638107
-60.351112
-59.388466
-93.465065
-87.504517
-22.997681
-35.155647
-97.342628
-93.009621
-102.191521
-108.956444
-161.155014
-88.006516
-166.465363
-100.222298
-65.126770
-88.209549
-130.944214
-97.472511
-136.391098
-102.057434
-66.182083
-100.217575
-130.661606
-92.999260
-89.636742
-152.615234
-77.426689
-93.407417
-46.366661
-44.899734
-140.132797
-108.023804
-54.181736
-68.350807
-43.401836
-99.823883
-50.909370
-109.938866
-72.273170
-131.103256
-83.526657
-80.458733
-141.913269
-111.382515
-155.706299
-153.747467
-43.499435
-37.970882
-65.417076
-113.742493
-61.281506
-61.625462
-53.192226
-66.750351
-67.314514
-77.683243
-84.364929
-122.828514
-130.427734
-54.049690
-61.123688
-79.376678
-73.668045
-96.233498
-79.930855
-115.780823
-88.534035
-80.051086
-105.208435
-105.080193
-90.637863
-60.704056
-109.331009
-60.108223
-64.049675
-163.430130
-161.619797
-150.961853
-64.914398
-110.175812
-93.041718
-118.096054
-107.659645
-122.252159
-119.565941
-99.555847
-87.597168
-103.341774
-123.232262
-66.091812
-91.970207
-67.249207
-102.223328
-64.051521
-78.509392
-60.945351
-62.061054
-75.327881
-56.126877
-72.161270
-67.940605
-70.547104
-87.398987
-63.551586
-145.548859
-121.580421
-99.487869
-125.400040
-54.602646
-64.431274
-61.096775
-81.826462
-59.103630
-84.020714
-60.970806
-62.127090
-56.014572
-85.900810
-65.994156
-85.485840
-38.610126
-46.212494
-70.833755
-28.330475
-47.128426
-88.766487
-74.689392
-96.175270
-86.421799
-66.276260
-44.874374
-98.580704
-95.085938
-120.462486
-164.611755
-89.505058
-107.123299
-78.251244
-131.553238
-47.771305
-71.527870
-57.479145
-99.126167
-73.489792
-104.015228
-102.230240
-61.994427
-59.069836
-62.558205
-38.482288
-138.700119
-70.760246
-153.983414
-74.182472
-77.085968
-55.955425
-63.390942
-81.433815
-84.060852
-67.334526
-78.449837
-155.984909
-72.014427
-132.599823
-79.956604
79.846909
60.548046
61.607361
69.957390
57.402485
62.545444
77.846741
-67.986946
-134.614960
73.179390
75.559196
48.076881
53.609600
77.158104
34.552032
77.763878
57.390923
-73.401657
-89.582397
-65.828667
-86.757729
-47.480618
-55.804501
-152.704727
-100.685959
-51.761677
-47.886490
-61.416348
-66.161018
-91.211937
-38.500027
-45.547211
33.753929
58.839077
-120.180122
-106.683151
-95.600311
-47.465019
-74.049011
-73.152458
-70.857323
-95.588463
-160.758926
-126.901436
-95.926582
-40.354511
-64.661659
-78.696709
-63.376434
-67.637169
-162.689926
-46.051689
-115.818527
-101.592346
-99.305428
-147.458542
-143.825806
-63.520020
-43.235077
-70.963943
-158.510849
-53.849205
-89.428375
-56.930927
-63.146282
-66.654305
-62.643772
-150.033615
-73.785286
-64.994873
-74.931740
-53.080853
-153.085007
-64.733917
-99.059273
-81.969139
-82.394890
-51.466892
-54.060184
-106.045952
-74.970909
-80.849426
-48.053566
-59.960411
87.107414
71.464149
32.669643
82.069885
42.437180
43.876690
86.809822
-70.849052
-55.990047
-89.568474
-64.013359
-84.268990
-75.913803
-70.190163
-150.381943
-121.806282
-153.790253
-63.429619
-71.927582
-43.824051
-91.420578
-62.357918
-121.464386
-88.943703
-75.769264
-81.458725
-71.140938
-66.703270
-89.721596
-65.059143
-99.348358
-155.775833
-84.060966
-66.184723
-60.997356
-123.743156
-90.787567
-91.271339
-158.822144
-60.947838
-66.126030
-62.756649
-160.402130
-33.466469
-139.089417
-47.877693
-85.754333
-100.857353
-66.525246
-45.969051
-153.507889
-93.990158
-60.096466
-111.228874
-69.307915
-61.299129
-93.358711
-50.939819
-58.779346
-113.148979
-126.539764
-79.650085
-52.581619
-146.719040
-68.301125
-140.269150
-78.909286
-62.001553
-94.401733
-103.424873
-52.913765
-62.810711
-94.380287
-60.350723
-63.755825
-57.547638
-62.611179
-147.001709
41.757561
42.366074
52.852264
71.909515
-61.373329
-60.793392
-54.604225
-65.584465
-81.230019
-81.642250
-67.022408
-64.130363
-163.480728
-63.465611
-134.818436
-59.910679
-108.549507
-55.277081
-73.925545
-76.798843
-155.693237
-116.148163
-121.213684
-71.251396
-154.349014
-136.055862
-115.243942
-42.009541
-62.223499
-75.494865
-56.818760
-81.263832
-78.261688
-75.839165
-87.935211
-62.133392
-71.437447
-58.623413
-57.099148
-122.781288
-144.535431
-63.834816
-94.815765
-61.980274
-54.949970
-155.286926
-67.827393
160.793808
-114.212761
-98.264000
-58.128815
-83.851456
-136.145187
-60.112835
-65.420547
-98.601875
-69.638763
-92.158180
168.175552
-58.839951
-85.218193
-166.608261
-61.040401
-73.830109
-64.922867
-121.121239
-65.798279
-57.948559
-54.860500
-143.483688
-93.242332
-63.717560
-64.652161
-72.693207
-106.868134
-73.194824
-111.225243
-101.268486
-104.580757
-123.911888
-127.341492
-134.528152
-93.876236
-123.716888
-136.781952
-67.673782
-62.121872
-65.682594
-135.442551
-80.414116
-55.483562
-79.270454
-78.707443
-53.185349
-57.332352
-77.626244
-107.391922
-32.533768
-79.959023
-120.642090
-138.718704
-80.903511
-167.314636
-143.493195
-132.114639
-87.777168
-42.484962
-100.283096
-71.842300
-60.726360
-51.272591
-82.368927
-55.311581
-66.250298
-44.043648
-122.512909
-64.838669
-72.673996
-51.093555
-112.503433
-87.363823
-100.860306
-161.877151
-110.511017
-127.911324
-62.887325
-61.445343
-55.754864
-56.193813
-92.579742
-59.483131
-59.300957
-76.222145
-79.644592
-71.506607
-114.111374
-73.158478
-148.796188
-68.803459
-68.435188
-152.390076
-113.332901
-127.331055
-104.626541
-56.924812
-81.499336
-76.605133
-82.572716
-62.473045
-71.226830
-37.650444
-148.333008
-73.319267
-65.998039
-65.832817
102.584381
-112.673988
-99.437836
-56.904598
-93.010010
-74.665268
-94.227997
-66.577400
-60.132797
-73.900742
-96.714844
-68.150368
-30.473795
-72.852196
-48.176140
-51.992649
-64.755363
-139.546432
-59.901932
-59.987259
-113.373062
-157.551025
-73.253990
176.379547
-76.697594
-73.083443
-79.268822
-122.674232
-86.898415
-123.044540
-147.449112
-80.882690
-62.028332
-59.809517
-150.544464
-168.435089
-66.448723
-133.379028
-157.327820
-88.161163
-40.623783
-73.580948
-101.790726
-47.734917
-65.605324
-68.637482
-160.754059
-94.028976
-88.272873
-71.734016
-63.714684
-71.905922
-68.829277
-55.364262
-52.717194
-49.187378
-73.504631
-167.151566
-56.672924
95.687065
82.428696
65.824554
57.162453
54.291981
50.096981
41.445076
50.443123
-44.961040
-80.276039
-122.036789
-150.313202
-56.453667
-62.593838
-163.970627
-73.220718
-113.480652
-59.172707
-70.271667
-46.399475
-101.017715
-106.501160
-161.723221
-70.365685
83.168594
70.401733
41.665222
53.292229
60.355873
76.028160
-74.363213
-60.121220
-146.033340
-56.583138
-73.260201
-69.513725
-28.441874
-80.341354
-158.074982
-59.656994
-101.386879
-80.694962
-170.844528
-149.347931
-76.176216
-40.339516
-56.872910
-53.810669
-113.687851
-82.649353
-59.578957
-57.420067
-93.263588
-57.568840
-69.378204
-104.648094
-98.934738
-64.712120
-99.891403
-93.961777
-68.678902
-87.601128
-58.202236
-56.498127
-83.924614
-102.723007
-97.355095
-66.376106
-58.511803
-162.664215
-107.301399
-107.199966
-64.397141
-94.285103
-94.266533
-147.254715
-100.680397
-49.088989
-107.351791
-60.930687
-105.650688
-91.302681
-139.183014
-92.208878
-112.022682
-63.483913
-106.434502
-98.015587
-156.212982
-64.321785
-64.669159
-60.950481
-162.270187
-86.062386
-66.915688
-160.273941
-117.227020
-100.546928
-147.514496
-56.860909
-65.024765
-91.254013
-54.500969
-53.007565
-54.860992
-71.556450
-63.558842
-66.604233
-63.129429
-158.152878
-58.279507
-80.069275
-64.815224
-117.211792
-64.935478
-51.193321
-106.511795
-76.370659
-62.198669
-94.159340
-56.924770
-44.040794
-76.739578
-66.983429
-84.606567
-122.791412
-99.204277
-97.155167
-129.216522
-68.701141
-55.327297
-128.242065
-92.780815
-75.596130
-141.379791
-96.013870
-72.763626
-100.117531
-141.727753
-97.408577
-113.633499
-124.029617
-82.898537
-164.961166
-100.224136
-51.461086
-173.596283
-131.966782
-122.101997
-159.505966
-106.130165
-47.672119
-87.855370
-79.089844
-54.717499
-62.327930
-65.801285
-76.474304
-71.809654
-92.958778
-69.651466
-82.271942
-150.486023
-47.185650
-62.724163
-132.462051
-105.366997
-149.733734
-74.177391
-80.490875
-125.607979
-99.539787
177.191803
-140.831146
-78.011147
-56.307899
-85.202003
-124.728676
-51.414192
-38.923405
-151.872589
-79.266762
-155.292160
-63.487438
-56.573120
-60.678795
-63.289574
-70.339645
-50.594372
-60.491581
-101.787514
-51.750938
-59.086079
-75.819115
-143.258621
-73.830681
-163.246155
-65.115868
-78.739670
-117.376961
-130.296967
-60.981033
-106.391403
-59.778358
-60.877392
-73.946045
-110.008034
-115.649277
-59.031506
-59.382412
-63.116089
-71.206291
-73.414841
-56.906731
-115.633034
-100.298805
-73.514145
-66.951187
-67.786591
-90.017746
-145.326324
62.985275
46.505024
76.489433
-54.930183
-57.325146
-166.611038
-84.209206
-50.312782
-66.837700
-87.508965
-74.890373
-150.754120
-44.176971
-76.010384
-92.329826
-104.648438
-64.114395
-76.158928
-59.998714
-70.017464
-91.950516
-46.647732
-49.530571
-90.665123
-107.344002
-60.494888
-146.917603
-39.631424
-133.694000
-108.123978
-115.508736
-43.101505
-70.539246
-150.597855
-42.833084
-69.670067
-61.724804
-62.821377
-96.267448
-63.696167
-95.636620
-104.539520
-133.212906
-78.282600
-62.728920
-57.712608
-83.328690
-62.588154
-64.869324
-82.827408
-98.419205
-56.939266
-61.192303
-54.630215
-143.010651
-90.134293
-120.748337
-86.238632
-152.601074
-57.869888
-85.835999
-56.461697
-81.187706
-97.140152
-63.443089
-88.133972
-105.652733
-80.580856
-71.584869
-59.591248
-62.165619
-141.266769
-58.806675
-82.708076
-95.347763
-153.414307
-109.813210
-49.505451
-80.602150
-54.813698
-141.702820
-161.874069
-56.177822
-106.667389
-79.160591
-40.469013
-67.806168
-66.301819
-69.723907
-136.991425
-89.820099
-76.326103
-74.909050
-146.604263
-122.469246
-89.262306
-73.330872
-48.852600
-100.849564
-68.705185
-160.678238
-57.586899
-107.634804
-54.630768
-70.457100
-55.895508
-146.414124
-52.359348
-143.362106
-39.062004
-62.670227
-109.644920
-75.536835
-115.043343
-72.041122
-64.342331
-77.800934
-75.071381
-64.895485
-71.861412
-64.048294
-102.634003
-104.138809
-58.444012
-67.738365
-61.184696
-66.964066
53.103443
51.330532
56.676235
79.426155
81.236900
-88.785912
-72.594719
-58.072964
-58.146400
-119.392723
-148.439285
-53.695564
-58.553398
-53.448200
-57.897808
-149.319809
-92.335358
-64.581856
-70.139206
-71.756119
-99.938416
-129.203445
-63.995903
-61.681114
-78.983727
-68.493210
-57.013672
-97.109947
-61.755909
-69.164093
-48.598824
-83.470711
-70.710892
-92.008125
-125.768013
-45.609848
-35.189846
-87.416618
-61.177822
-63.119167
-68.237694
-91.373566
-92.356483
-63.544697
-118.654831
-88.497940
-60.335354
-113.428047
-110.803993
-97.714264
-118.794472
-115.698509
-85.357803
-88.087921
-60.597382
-64.044991
-98.280716
-67.222458
-71.591118
-37.536835
-59.628307
-51.742523
-164.947479
-60.986320
-154.912399
-145.868240
-69.735886
-54.150509
-63.017010
-72.191803
-67.733337
-138.886230
-132.824524
-123.504715
-85.087906
-62.807507
-78.693108
-156.153305
-56.316402
-113.994377
-55.540020
-161.803543
-95.130051
-67.714218
-67.804291
-114.954430
-106.533546
-140.560120
-98.967407
-112.603127
-99.660065
-150.321121
-64.896660
-107.238388
-129.780609
-115.605278
-142.725510
-91.962341
-135.423904
-60.146767
-85.529640
-84.936028
-131.292007
-82.123131
-153.699402
-83.294434
-110.497185
-61.755760
-79.089417
-121.488380
-58.682812
-50.158501
-70.237915
-61.012943
-84.465042
-84.213875
-88.386726
-137.105194
-158.967148
-92.113991
-48.262516
-74.485245
-55.649002
-90.920151
-51.306847
-65.452507
-69.823624
-144.267975
-78.065384
-128.275772
-106.093262
-61.978199
-84.647102
-58.683628
-56.842224
-71.031326
-145.096619
-103.863174
-142.641342
-92.549965
-124.640152
-142.251907
-66.630066
-84.902855
-70.791161
-51.943329
-53.913891
-82.467316
-62.812119
-68.693207
-61.746765
-100.194702
-38.792496
-71.321762
-71.619339
-162.675797
-78.062645
-78.957176
-59.070148
-42.594814
-66.917023
-81.481728
-83.712402
-154.200302
-71.320679
-78.409088
-44.640614
-54.137905
-118.693748
-158.309219
-55.857235
-72.360054
-162.497818
-61.594833
-54.218685
-40.344090
-62.538139
-94.065895
-47.734287
-53.426655
-87.246964
-70.600365
-94.171768
-127.179482
-85.326668
-90.874496
-99.825371
-106.121620
-85.917618
-129.997940
-96.380135
-73.907425
-58.361130
-65.886063
-57.982491
-127.930176
-56.319557
-68.695595
-69.796837
-151.281433
-46.276279
-79.408371
-55.389797
-74.376328
-127.837654
-119.069206
-143.730865
-83.804344
-115.112381
-65.974648
-57.199501
-68.236000
-152.470642
-58.409958
-60.874058
-54.167248
-63.370678
-146.737610
-110.872925
-149.362595
-61.125340
-64.331177
-68.226814
-65.060211
-59.624325
-50.500988
-56.590561
-80.023422
-62.385464
-63.005226
-68.998947
-96.828644
-144.821838
-88.321503
-80.331696
-149.414703
-41.941528
-141.660599
-67.692619
-32.641937
-53.849976
-84.519768
-143.778061
-153.117157
-72.634903
-51.430748
-57.951427
-67.370567
-52.494965
-119.884445
-125.797928
-96.283669
-75.036385
-127.921448
-61.371601
-40.513824
-68.565315
-54.094826
-62.118046
-18.846149
-54.100613
-24.214508
-66.561470
-92.538345
-77.920403
-105.981209
-59.379551
-70.299271
-89.304237
-75.653320
-85.381584
-112.499123
-161.902649
-143.102127
-75.180565
-66.495659
-99.101860
-46.817280
-72.579041
-56.054012
-70.435669
-82.523819
-31.223688
-66.027191
-56.648170
-57.649055
-62.246353
-51.237431
-52.863392
-49.881126
-64.179596
-74.180656
-118.755402
-58.490520
-27.207951
-46.506943
-32.882198
-87.738396
-90.533035
-61.919704
-91.448997
-54.348133
-97.828369
-130.573837
-26.177639
-54.795609
-59.691704
-63.790451
-53.671192
-123.117004
-145.214081
-156.255447
-24.791153
-61.805607
-98.354149
46.975014
40.425671
80.107704
58.039162
-123.410446
-69.502769
-60.899391
-85.248169
-70.290459
-57.494297
-45.009361
-75.410141
-71.275360
-153.803696
-97.232033
-72.642250
-145.934937
-62.105705
-33.327381
-55.373764
-170.466476
-70.151154
-51.585636
-117.644562
-75.955063
-77.881798
-58.608093
-84.923180
-43.272141
-75.460960
61.615196
57.271145
64.337288
38.789474
58.906109
68.081680
57.964863
98.324448
41.483486
38.412006
44.207771
43.651894
-158.936478
-31.823465
-113.898605
-122.583267
-83.346855
-155.751343
-48.579231
-69.724670
-74.022705
-137.642029
-147.058853
-106.298805
-102.841446
-54.312614
-83.113029
-97.370499
-63.417572
-55.969700
-50.614037
-151.262604
-106.410957
-90.521141
-51.226048
-101.506859
-65.058990
-67.945755
-51.366760
-104.481781
-65.000450
-60.847214
-111.904366
-157.116241
-59.345463
-107.584427
-57.316204
-67.146126
-62.401520
-47.074261
-67.707344
-64.689903
-63.331779
-89.160172
-162.133621
-144.891068
-58.732533
-77.814125
-97.965630
-87.734734
-85.269371
-74.155670
-67.856789
-96.129128
-145.149445
-72.794052
-67.975922
-90.921349
-86.678986
-105.458122
-84.733681
-112.065186
-84.230095
-65.567451
-123.633545
-60.627937
-60.601902
-85.323425
-161.227448
-80.743088
-61.124317
-40.481174
-134.333801
-54.466221
-67.627518
-58.404015
-59.402908
-39.367645
-49.927067
-96.061867
-125.072998
-77.684860
-34.540482
-115.859726
-79.955238
-89.844826
-168.958878
164.511993
-64.354439
-70.340553
-81.067406
-116.941612
-126.735985
-63.533222
-60.767342
177.803848
-58.414349
-41.520802
-127.196190
-54.393753
-108.298294
-112.921165
-111.948990
-163.081528
-139.785049
-81.223251
-154.266174
-91.430023
-149.692413
-63.059444
-75.799980
-104.080971
-95.060341
-116.417778
-85.990585
-94.111603
-129.816208
-171.002243
-119.131210
-92.940773
-82.709328
-151.199585
-104.265038
-59.973415
-125.359566
-74.967506
-79.464691
-64.289162
-69.902283
-118.452576
-144.675323
-63.277458
-80.063942
-57.623058
-37.339321
-102.746941
-61.117798
-75.793091
-151.383224
-72.007576
-63.579193
-79.252670
-88.612907
-75.705605
-141.822281
-114.823395
-68.531563
-63.373386
-66.115738
-51.790989
-47.473148
-128.420547
-32.366508
-60.769501
-61.741737
-123.089264
-58.356865
-135.848633
-147.815063
-86.267998
-136.720139
-162.611099
-83.487045
-102.854355
-55.733616
-41.678764
-151.434021
-103.959450
-93.056183
-65.174164
-58.670502
-92.986023
-74.330826
-94.341873
-93.948112
-64.462761
-58.395573
-140.457428
-84.341644
-158.278976
37.661186
61.537598
59.882759
36.415668
42.527020
64.088165
49.988792
81.116150
52.255039
66.522484
68.094971
-146.584000
-131.743027
-77.742668
-57.695057
-140.862259
-63.362377
-92.541412
-94.063499
-58.245075
-96.261101
-51.661858
-39.471535
-38.228065
-98.922470
-152.031021
-68.936394
-162.539886
-51.145367
-144.499222
-83.010620
-61.725353
-94.653473
-123.625450
-52.646873
-58.582336
-91.299683
-56.817581
-58.900658
-84.487595
-119.700287
-52.597080
-75.344276
-59.405033
-58.387192
-72.007416
-59.425484
-119.916870
-59.875362
-93.113205
-153.607666
-128.299576
-116.282028
-59.648346
-62.610039
-91.708603
-49.392269
-48.669369
-60.038242
-65.658798
-70.546989
-57.302307
-153.725357
-131.042023
-155.970551
-84.271515
-116.723572
-65.348015
-58.909702
-119.170990
-147.013870
-88.289223
-91.658905
-36.978043
-36.233368
-106.581573
-135.585388
-67.167160
-55.413429
-93.718811
-51.703671
-50.925327
-114.435707
-70.940880
-95.143501
-47.772171
-50.927406
-71.105072
-56.972404
-116.292351
-68.060715
-58.702911
-41.913330
-67.051216
-88.943077
-57.949070
-92.333275
-112.901001
-83.981194
-90.295425
-95.235207
-52.130703
-160.826294
-80.787521
-100.509125
-89.845108
-62.354309
-99.263275
-64.455414
-34.251877
-64.288116
-47.580589
-54.991329
-55.721260
-146.190491
-70.311104
-63.992134
-54.159939
-63.944420
-131.700943
-66.026772
-55.279705
-111.799484
-147.895905
-68.243523
-126.802902
-142.031555
-164.066757
-106.991394
-146.302750
-100.191139
-40.881359
-32.241749
-56.817211
-62.207214
-65.101357
-161.717865
-53.557476
-104.470879
-124.752213
-56.435837
-56.841911
-57.998425
-51.443012
-61.099487
-146.007217
-56.265862
-82.903656
-94.181175
-72.348862
-138.787460
-69.389763
-98.971931
-70.049515
-170.970856
-55.833340
-90.682426
-157.895279
-106.951492
-51.567509
-82.345238
-89.285095
-60.015873
-145.522644
-37.561108
-62.375851
-63.011086
-63.071720
-46.212093
-147.817963
-65.056786
-75.161942
-67.229340
-71.442497
-78.233955
-60.416843
-67.053963
-73.250778
-58.718933
-55.581585
-59.876720
-75.575439
61.328144
-51.239540
-63.970024
-71.729767
-135.306122
-67.630577
-69.172119
-142.166595
-156.537994
-104.936371
-150.675934
-135.593338
-30.972303
-61.623970
-101.175278
-60.417255
-58.629181
-165.016525
-45.642746
-67.581215
-123.476097
-62.735161
-57.741276
-56.144913
-154.595993
-97.440140
-102.039742
-126.868568
-103.522018
-93.585419
-74.970833
-109.592247
-107.726120
-62.034172
-87.334724
-87.738365
-69.201614
-65.613953
-110.091255
-132.291397
-66.582596
-121.130829
-63.902988
-168.169205
-67.922852
-70.120483
-35.664272
-60.444275
-62.526859
-84.847710
-93.385384
-154.285126
-122.969353
-106.488937
-59.920486
108.017937
-143.378281
-56.113430
-150.386353
-58.397846
-42.009102
-111.867004
-69.789711
-95.086143
-126.830132
-137.403305
-31.081984
-55.210724
-61.757904
-81.755440
-59.373859
-136.286682
-144.205521
-113.364510
-65.796104
-63.385853
-89.580933
-61.363712
-90.762405
-113.703491
-66.407990
-68.081055
-77.020424
-117.918457
-99.403732
-104.782188
-93.227928
-96.749313
-60.602119
-161.985138
-132.636658
-57.603416
-65.871727
-58.036919
-66.578171
-54.726730
-53.596172
-65.107979
-155.592987
-58.063190
-57.758377
-74.829857
-44.174335
-57.778854
-82.952324
-95.632988
-58.733810
-65.732513
-69.330101
-64.792931
-100.503723
-52.010796
-106.961685
-63.391247
-57.363770
-68.437187
-164.781586
-61.713718
-110.017227
-141.150497
-73.622940
-82.284241
-60.163116
-126.553673
-65.994530
-58.121620
-87.893593
-100.567001
-76.040070
-112.618370
-52.090778
-134.011917
48.860165
42.252605
62.539047
60.891174
57.828983
73.784088
-55.395084
-99.241028
-129.858429
-152.096039
-72.206116
-72.425697
-42.305527
-110.778671
-159.547516
-64.933174
-116.839706
-48.866829
-115.286659
-116.714195
-55.323978
-88.786209
-157.999115
-85.738091
-162.008209
-90.393188
-66.084076
-66.918427
-119.555542
-63.780399
-83.720459
-117.589653
-55.873264
-87.949135
-64.363686
-76.188805
-55.481567
-63.413712
-104.146996
-57.422115
-96.841286
-87.719139
-32.229927
-160.155396
-57.591503
-66.019188
-93.605927
-58.979370
-63.438385
-44.598827
-53.659496
-161.198029
-57.272251
-113.230476
-48.754578
-68.652649
-69.730644
-76.383057
-62.258320
-98.170547
-43.869240
-128.656708
-105.139702
-61.644325
-78.189827
-144.926086
-61.245335
-90.400230
-61.908367
-94.579033
-87.196747
-56.187851
-60.731594
-69.466583
-152.392410
-71.793648
-51.585026
-98.161934
-82.820328
-112.779366
-87.524620
-87.381340
-121.926056
-117.968491
-61.165585
-67.352776
-89.457146
-80.609146
-108.762253
-62.883541
-73.484444
-68.713882
-83.884872
-70.627045
-61.091743
-82.642715
-98.911095
-57.424744
-49.658577
-146.959549
-78.458176
-95.338348
-70.961906
-71.539932
171.013870
-69.583641
-85.609016
-69.783585
-61.706837
-54.182823
-144.413620
-104.955559
-56.221527
-55.752785
-60.010761
-47.718384
-58.492519
-64.511925
-84.547119
-56.517506
-94.563828
-69.862144
-69.034622
-136.064651
-62.635918
-81.368584
-64.514145
-65.978584
-87.813957
-89.749359
-118.566544
-107.188423
-83.688797
-40.435959
-60.970295
-27.043619
-72.014046
-63.299675
-102.527534
-59.566936
-124.563316
-97.338074
-113.321991
-138.834702
-62.308697
-66.566772
-32.638744
-98.876656
-65.976822
-102.710182
-58.639740
-65.990677
-116.631935
-65.515411
-33.802547
-63.196438
-37.604961
-79.743477
-70.343254
-89.242943
-58.468136
-103.230499
-122.873863
-62.243771
-73.149010
-91.946449
-117.651779
-62.043339
-156.737335
-51.433334
-55.273335
-81.989365
-134.756058
-58.606304
-48.703331
-56.589813
-90.117096
-54.429790
-99.362633
-60.741299
-28.260647
-55.372837
-124.467415
-100.079941
-87.522987
-74.275108
-57.481571
-51.279495
-143.814240
-64.569221
-59.412766
-64.173820
-147.536880
-96.816429
-82.950493
-45.745701
-107.250885
-68.709602
-82.665970
-65.166939
-107.612160
-69.546753
-67.606689
-124.516556
-60.929108
-115.984627
-74.141785
-52.858959
-96.195160
-77.509560
-60.003036
-135.596222
-47.268768
-39.310299
-58.346138
-53.320221
-93.272316
-58.779274
-67.547783
-75.658806
-84.993217
-108.244987
-95.559830
-118.849792
-59.386662
-49.925335
-88.027100
-59.371319
-75.578873
-136.975372
-46.621624
-90.410423
-54.789719
-47.736313
-129.011826
-69.512093
-53.070210
-69.133926
-93.392784
-57.151756
-124.288483
-84.082771
-94.026459
-117.563423
-143.862137
-61.172264
-58.287895
-88.441788
-143.277039
-56.366116
-120.150742
-59.589443
-106.781891
-130.575195
-48.401379
-114.360268
-143.171509
-65.717438
-113.145782
-107.873131
-70.067459
-135.132416
-73.972855
-56.146610
-71.508392
-106.273743
-92.982697
-140.246887
-53.732952
-79.896423
-67.145409
-73.953171
-136.146927
-36.627445
-148.943939
-152.310104
-86.159569
-78.408051
-114.258316
-150.849762
-80.574249
-41.781696
-65.096039
-133.592758
-72.031944
-109.202141
-119.362617
-78.349297
-122.442802
-71.741508
-68.311020
-48.877174
-144.115860
-46.192516
-52.487568
-102.753479
-105.905487
-144.363449
-105.114090
-32.954689
-69.494675
-82.007034
-47.051468
-120.999268
-60.148418
-125.050400
-83.395775
-131.847092
-55.661274
-44.437935
-70.773071
-68.988869
-138.502655
-75.833580
-56.273544
-67.432587
-92.243301
-137.955460
-57.188454
-61.526001
-68.738472
-97.900902
-90.975067
-59.474163
-53.302197
-59.843163
-98.662552
-129.083908
-150.160980
-81.450790
-69.222580
-68.848724
-37.893913
-73.530380
-64.730423
-132.152603
-116.700302
-83.461334
-131.153198
-62.348476
-89.503471
-52.714794
-55.437790
-62.002705
-132.465225
-104.719231
-150.317322
-139.212753
-70.653679
-71.548851
-121.095505
-155.277084
-46.400833
-111.175407
-56.105850
-64.026199
-91.175613
-56.596222
-58.813705
-68.051376
-124.918663
-70.543198
-67.128197
-143.842514
-66.281075
-59.881420
-85.983017
-66.047279
-125.271370
-68.791367
-54.991936
-72.963066
-154.983810
-68.987762
-99.811356
-64.218475
-82.341896
-58.064541
-54.703701
-107.516335
-110.724388
-158.145599
-148.673996
-65.820381
-54.831871
-160.082397
-56.943356
-99.962212
-63.053345
-115.837189
-65.663307
-80.359459
-59.747669
-41.185604
-136.620712
-89.570145
-148.300018
-53.712616
-68.996330
-37.527355
-72.865211
-110.952484
-113.979652
-53.084564
-66.642113
-67.997910
-113.063911
-60.225113
-81.912453
-58.546089
-59.812592
-117.674095
-62.280460
-53.354294
-126.489670
-70.123993
-68.978661
-88.063026
-60.398739
-149.037262
-82.990891
-66.403091
-81.825706
-65.787056
-106.600136
-117.199265
-124.423340
-59.156258
-143.508514
-74.065071
-64.154861
-120.792160
-48.137180
66.309189
-140.097061
-149.231186
-56.883408
-149.465332
-90.914032
-96.036903
-62.054165
-68.693039
-64.257568
-127.635406
-110.599319
-55.109726
-67.778809
-62.642250
-159.194733
-149.011795
-43.840942
-139.047150
-65.257072
-124.889061
-71.258347
-80.397812
-66.817970
-80.978516
-143.387909
-54.134422
-59.175842
-66.923103
-56.809471
-26.668247
-87.662788
169.243271
-150.588882
-69.295959
-70.936295
-56.907974
-82.537964
-67.478638
-55.946201
-70.920441
-71.347130
-122.011528
-88.422371
-106.929619
-123.468323
-25.207167
-65.952042
-69.859108
-96.188820
-73.816032
-147.819824
-126.393051
-144.282486
-92.125076
-108.517601
-78.180336
-68.369507
-89.069084
-59.693680
113.220268
-142.968216
-153.610916
-73.451065
-76.745743
-82.088348
-57.938129
-46.603973
-63.033791
-54.178558
-149.807358
-54.944954
-134.846710
-64.482910
-133.637482
-107.981407
-50.027397
-79.815582
-63.353142
-70.900307
-58.390965
-45.942070
-90.483444
-113.132973
-65.129051
-80.926559
-70.292007
-62.985802
-52.621574
-62.417610
-61.900040
-145.456131
-72.710228
-27.885412
-152.822128
-39.114288
-48.225353
-57.126869
-154.704575
-71.515320
-90.367172
-96.134674
-106.467438
-103.030899
-63.443932
-83.720512
-85.862267
-56.953568
-119.701462
-114.557228
-117.921761
-74.789795
-88.616226
-64.611488
-79.274170
-78.931168
-112.480133
-87.870422
-104.604820
-112.932968
-146.920624
-57.790092
-67.866753
-104.921822
-108.705040
-61.940578
-111.428322
-85.264671
-137.239243
-142.762222
-58.757900
-37.925018
-89.300110
-66.971352
-62.285816
-65.617691
-58.619827
-65.170769
-149.453461
-47.714123
-83.858299
-160.562195
-53.227779
-134.517639
-57.287029
-137.183578
-110.511627
-108.788345
-56.762112
-85.809448
-61.674255
-61.732277
-92.587494
-133.599976
-71.209389
-43.394230
-90.431534
-137.093307
-146.159225
-60.498383
-26.780163
-54.146881
-71.500305
-125.177116
-115.324402
-71.863335
-61.162388
-63.635010
-110.834442
-118.596832
-61.930073
-62.569885
-52.180199
-109.802429
-67.617493
-69.446251
-135.461929
-151.520004
-69.098518
-100.797997
-163.060928
-49.329605
-161.601074
-91.422165
-50.433655
-145.659805
-116.648178
-161.759430
-84.681717
-90.434761
-101.387299
-39.945862
-77.010162
-58.683010
-110.271721
-82.945290
-78.179047
-72.154953
-74.007652
58.568905
74.895546
54.324989
49.274662
43.767830
78.765953
52.706844
88.062790
-20.022894
-90.605247
-77.734947
-48.092468
-89.875298
-47.255177
-66.410156
-129.994797
-62.963043
-51.424908
-161.717545
-90.377464
-61.975418
-89.460396
-86.414101
-155.647095
-69.251312
-65.812141
-63.150997
-64.085365
-62.114582
-37.325748
-57.433117
-78.926796
-78.488533
-110.234459
-56.102436
-67.293304
-75.282524
-56.838692
-61.180199
-156.157074
-100.259491
-113.933601
-139.841934
-95.983620
-106.456596
-100.620216
-108.142494
-98.744301
-117.255188
-77.618546
-79.959755
-81.451706
-58.464645
175.832413
-85.248131
-92.108292
-132.016861
-107.612190
-96.245857
-31.126257
-52.759903
-52.603695
-135.191238
-119.838860
-55.238930
-57.983597
-69.469307
-28.291533
-115.075912
-59.983799
-120.872620
-83.115456
-103.330200
-116.184311
-44.833046
-87.494667
-72.895020
-60.818214
-58.786541
-114.450211
-83.676559
-84.931023
-107.643585
-57.358524
-56.331936
-104.924179
-140.937195
-59.648510
-108.336037
-126.155502
-103.204796
-104.290985
-52.902649
-81.312660
-99.622498
-147.311844
-140.919586
-78.009010
-63.520340
-60.331631
-106.307137
-107.945992
-144.339996
-62.862000
-152.772888
-68.596992
-57.868706
-96.759224
-133.057297
-59.185825
-60.356152
-69.614296
-92.502861
-63.360882
-73.052452
-26.251371
-94.101517
-63.022083
-141.987442
-104.468689
-159.073685
-119.678978
-73.316521
-44.335709
-68.858559
-66.841354
-93.541519
-67.782448
-56.868034
-133.629959
-50.141273
-105.952499
-99.961403
-111.376366
-40.794571
-26.935543
-147.752060
-75.453529
-58.757984
-142.547440
-91.289429
-99.489632
-64.092934
-53.452576
-106.242706
-161.051224
-123.340179
-61.039131
-53.739216
-55.021976
-116.966599
-63.051151
-79.621544
-95.284019
-71.048767
-81.418991
-70.925117
-104.477554
-38.867058
-58.708382
-60.371849
-53.426754
-72.693901
-85.065681
68.935692
-65.108040
-113.439926
-92.366142
-133.778534
-62.877018
-62.299149
-58.993610
-42.774815
-136.599350
-141.781128
-98.629845
-63.415928
-64.970535
-145.661285
-126.377289
-85.080765
-74.351562
-78.371223
-62.150196
-76.729591
-153.655807
-143.028503
-66.184799
-62.096245
-51.667347
-104.239487
-134.975571
-124.536331
-88.586243
-63.735451
-60.513241
-58.700035
-75.592964
-49.157887
-45.965500
-52.353886
40.718319
54.478848
63.181705
-64.161911
-78.306984
-50.971703
-134.818741
-96.094170
-62.161720
-119.483391
-85.025139
-62.493050
-121.996597
-106.724976
-89.475174
-67.531097
-56.759144
-119.107048
-54.859722
-80.087692
-58.546097
-55.539288
-54.211197
-78.221519
-120.291130
-58.072601
-129.705200
-114.480835
-93.420654
-59.643215
-72.553429
-53.777538
-81.943260
-107.226791
-92.665184
-61.679813
-81.297211
-66.365189
-64.943512
-64.521294
-121.792473
-94.262558
-55.796841
-78.981133
-62.763786
-60.756470
-92.737915
-84.027000
-83.954468
-64.033936
-153.890778
-49.792908
-166.804688
-76.867630
-45.104923
-118.533730
-106.622276
-51.584568
-113.402672
-171.694977
-47.278347
-106.965500
-104.763992
-63.193672
-89.924278
-74.405045
-54.496845
-62.034286
-146.589844
-162.577484
-49.809757
-58.114151
-67.963211
-61.395626
-34.299450
-119.146957
-98.510635
-59.498169
-110.356682
-88.953857
-61.419563
-112.176689
-50.730808
-94.753174
-138.242386
-68.684532
-82.078789
-106.193550
-93.701363
-164.705765
-175.244644
-146.096664
-81.125511
-87.069199
-53.128311
-147.489655
-85.356796
-48.542294
-128.727448
-64.085815
-125.536819
-28.118887
-98.378578
-122.521088
-74.524422
92.883377
74.044395
92.952705
-69.151512
-60.508343
-59.497036
-121.107529
-159.808060
-59.707428
-75.301765
-74.656212
-99.836891
-74.642235
-136.728561
-161.405426
-100.681435
-109.320709
-86.664413
-148.537201
-63.413754
-68.238617
-47.921989
-50.024345
-58.752743
-41.637585
-68.683762
-73.635269
-105.265053
-52.015537
-145.749405
-57.745434
-70.397057
-111.440529
-63.485142
-27.548288
-100.812782
-133.142120
-128.576767
-72.573425
-78.730331
-87.674164
-60.579124
-93.995552
-58.497082
-106.135696
-66.479866
-59.370132
-93.572975
-81.051239
-57.976738
-31.918493
-62.358162
-70.474915
-74.077782
-66.578178
-62.819336
-86.266350
-80.469490
-77.442955
-61.618103
-55.755421
-71.653397
-135.776825
-90.740723
-67.557755
-102.099854
-137.299622
-56.371960
-85.732529
-106.970795
-99.847473
-88.198593
-63.527359
-75.805580
-56.909893
-78.325890
-172.024582
-52.128403
-54.366642
-68.417442
-104.950729
-111.790161
-66.028633
-64.612968
-136.184891
-126.369827
-76.768631
-95.886017
-64.819336
-94.555344
-93.710442
-65.168968
-132.569000
-64.093193
-96.199127
-119.538757
-83.824829
-65.289337
-47.307396
-54.848602
-102.207123
-104.656166
-59.772171
-58.607098
-63.884491
-97.121796
-150.295166
-110.358070
-43.553127
-91.829208
-80.011574
-97.940674
-91.856079
-96.187584
-67.959282
-77.232391
-58.312492
-68.374886
-157.615631
-79.047409
-96.117386
-145.304169
-142.390976
-51.351261
-64.454750
-54.258568
-65.997742
-62.427017
-113.218307
-106.286728
-74.964264
-99.796928
-64.476067
-63.099838
-110.338966
-128.142349
-93.157349
-65.386444
-141.556778
-53.644470
-147.904617
-51.398705
-91.542389
-74.291298
-80.028862
-81.056641
-45.424423
-70.273598
-62.600136
-126.388794
-82.366493
-55.764633
-93.385849
-122.528671
-101.562683
-87.689857
-113.110115
-64.583549
-55.167667
-63.523994
-144.367538
-58.630833
-50.024006
-76.050705
-62.045933
-163.149765
-40.182301
-148.829971
-63.514690
-66.603928
-57.789310
-71.730873
-102.724854
-111.224434
-57.719891
-98.364128
-36.505985
-55.316788
-67.260681
-80.254845
-111.846497
-68.512863
-107.130798
-155.120834
-93.125328
-63.021614
-80.451950
-83.285583
-49.049946
-125.102394
-69.196808
-55.632027
-67.294243
-83.001923
-72.290642
-129.426361
-154.461563
-68.575539
-50.444820
-60.704082
-64.043388
-169.656937
-70.304825
-48.598873
-112.896698
-70.106468
63.462700
-100.503738
-52.311703
-54.810883
-75.575157
-162.961563
-84.507111
-88.461517
-83.037216
-50.724884
-56.720387
-30.356920
-65.617393
-68.962517
-57.406849
-78.649460
-113.465179
-57.092796
-93.280975
-64.727501
-62.809582
-110.217514
-133.858688
-62.527100
-47.098427
-57.168140
-179.290298
-58.604168
-61.593548
-140.685486
-68.257561
-68.622704
-32.675453
-48.652756
-147.143707
-67.495132
-121.043839
-111.023209
-131.511108
-146.134369
-71.372635
-36.777840
-54.868061
-59.109512
-62.377804
-72.482903
-109.235069
-67.736679
-72.865479
-54.892990
-141.022369
-140.933456
-65.237030
-47.206821
-91.427734
-67.436264
-136.980011
-69.542465
-75.771828
-56.476955
-33.570950
-56.912041
-160.104675
-61.159321
-76.831917
-60.639999
-102.192680
-157.148102
-95.573578
-71.328491
-55.763599
-47.789520
-101.345177
-163.025681
-51.345459
-74.084274
-64.411606
-63.834972
-52.608646
-100.448608
-101.271812
-114.375847
-89.124336
-103.640587
-118.910065
-60.804565
-99.671936
-63.025097
-75.736763
-58.259270
-164.902390
-167.169937
-59.459103
-71.133995
-79.619858
-158.607132
-68.088333
-58.487480
-57.560452
-62.537682
-131.576340
-143.171448
-110.541367
-64.168037
-66.704636
-144.525436
-115.452950
-111.454277
-54.061516
-121.237411
-83.588890
-66.040901
-132.010941
-54.349205
-143.212143
3.851783
-105.108650
-156.936752
-46.306374
-65.263306
-57.535038
-96.247925
-50.040585
-64.964767
-58.895325
-55.571278
-56.686867
-20.487284
-70.658127
-64.055984
-116.219444
-53.556229
-50.950417
-59.772327
-59.175594
-149.792252
-155.242767
-61.486950
-30.043842
-64.180595
-64.664391
-107.660950
-69.625618
-76.552086
-58.102680
-43.625755
-153.301392
-87.343140
-58.238663
-57.540707
-108.233711
-138.903900
-179.128433
-74.295052
-72.500961
-61.207329
-69.540253
-68.228500
-55.101097
-102.782333
-57.413708
-65.186882
-132.145142
-68.950745
-73.924660
-101.397484
-69.104965
-76.529541
-48.155582
-82.185234
-56.611851
-69.398674
-148.721191
-135.569962
-56.689117
-45.189045
-149.768890
-65.047714
-46.740452
-75.150894
-79.862465
-116.925453
-57.770817
-97.608849
-117.100060
-87.692230
-59.040787
-131.396225
-63.371380
-69.964493
-63.786667
-71.443222
-77.474495
-102.901642
-62.811428
-155.494110
-50.568428
-154.239426
-53.247128
-70.306511
-101.045067
-66.643326
-71.211288
-71.032700
-59.117702
-40.690830
-50.013832
-67.208000
-61.454399
-77.966469
-58.276237
-101.270943
-151.197266
-102.657700
-80.235802
-94.826546
-76.942993
-103.893227
-149.409210
-64.446129
-61.979450
-48.200115
-145.662399
-89.267326
-65.019302
-158.686295
-58.106266
-84.240311
-70.428375
-63.449402
-66.816032
-64.248283
-72.363609
-48.166832
-146.111893
-64.704048
-125.754189
-92.439178
-54.723160
-37.825871
-160.310364
-60.458073
-70.309212
-100.082794
-95.463982
-90.657120
-58.812687
-112.665657
-93.237206
-54.443253
-58.272964
-69.349876
-172.230087
-93.327278
-122.240135
-164.162186
-112.886833
-67.167923
-67.256203
-58.279263
-36.053596
-75.459084
-88.748299
-101.288971
-129.345551
-157.125488
-112.263817
-90.298035
-101.581749
-68.666756
-80.812363
-85.652412
-61.554665
-90.644875
-95.376091
-97.638062
-62.643372
-113.515564
-125.232048
-103.391624
-119.931122
69.164009
70.900917
61.455677
-156.615326
-64.327301
-77.690926
-41.020683
-144.061630
-57.670761
-64.415863
-138.703766
86.434608
-161.749252
-162.873428
-111.791023
-45.243080
57.287117
41.308270
53.234818
-68.257729
-80.283134
-54.542942
-42.199417
-151.907288
-70.905876
-55.459095
-99.311455
-58.561615
-67.275375
-97.909210
-114.168976
-101.580406
-81.619385
-56.867184
-68.370132
-109.924774
-65.478844
-89.814819
-57.655754
-103.222008
-100.706451
-104.035561
-83.027306
-110.698326
-60.597092
-55.560036
-73.877579
-70.704430
-74.398239
-72.096275
-156.962067
-59.266735
-98.984962
-93.742889
-159.463470
-61.583195
-52.729347
-80.926247
-83.358917
-71.182404
-58.330673
-141.147644
-108.315620
-103.259499
-121.095665
-140.389755
-152.356476
-88.357513
-116.448845
-151.496292
-65.913666
-50.084270
-155.866623
-115.405563
-85.322632
-60.898304
-72.655251
-77.095848
-62.313419
-117.836441
-137.656525
-69.580086
-154.602951
-84.565704
-59.263882
-114.809982
-70.909317
-95.881783
-148.057297
-103.255280
-101.614655
-98.246536
-146.150162
-106.921585
-104.507141
-117.294067
-66.753700
-62.546471
-60.483372
-75.364540
-140.381165
-59.103413
-158.074890
-149.156693
-176.217926
-58.989063
-76.336731
-58.766937
-119.034538
-53.092758
-78.746941
-59.740677
-43.760464
-76.679298
-24.944439
-66.991882
-73.599007
51.658546
53.076336
87.397255
48.503242
26.079340
76.604507
44.192909
50.657486
-35.361053
-72.270493
-61.528999
-56.484325
-101.642494
-63.299847
-92.107430
-64.559692
-101.424171
-56.190247
-68.789352
-74.519180
-53.928604
-50.511780
-112.240791
-99.570251
-65.976807
-63.536617
-160.463577
-71.023148
-132.961899
-50.712818
-73.470169
-69.837257
-48.193718
-84.566841
-106.967583
-35.801323
-62.059490
-133.264618
-126.728638
-149.953949
-142.917130
-62.406368
-63.993786
-70.821487
-93.993141
61.804451
-109.645180
-69.287811
-59.699791
-61.457321
-94.538963
-70.962265
-44.307507
-135.130051
-73.934052
-153.449341
-90.394119
-68.854507
-103.860107
-72.824348
-58.666534
-62.548588
-60.494926
-79.134277
-60.103695
-153.103989
-154.000656
-123.479568
-150.943314
-99.454720
-119.416153
-80.668617
-102.285110
-122.432747
-60.506142
-57.429401
-104.362488
-115.649956
-86.551888
-121.879364
-62.537617
-37.786877
-91.707222
-141.687729
-56.779453
-53.478630
-58.623714
-55.875301
-81.102760
-58.107925
-66.685829
-70.237053
-58.963749
-71.697067
-114.941124
-112.869087
-63.159992
-104.276833
-63.416924
-115.803558
-97.025230
-108.321190
-100.939224
-109.857620
-77.563461
-90.180435
-61.619820
-66.779106
-80.456581
-149.560455
-56.156849
-127.649223
-68.237396
-70.163567
-158.257721
-67.623856
-50.312981
-64.683022
-103.400024
-62.262512
-58.211521
-38.331219
-55.464836
-68.978851
-60.481361
-141.890335
-117.256294
-78.438187
-109.534874
-59.282837
-55.845024
-88.683586
-69.465576
-69.455185
-71.659210
-63.681866
-65.464470
-69.167007
-78.128197
-66.339394
-57.888096
-70.084236
-43.284168
-66.117043
-62.809322
-97.990257
-69.184433
-106.373581
-61.533108
-81.097809
-112.359550
-53.600151
-48.587273
-79.933907
-89.571678
-124.584908
