# Supplementary material for: Comment on 'Valid molecular dynamics simulations of human hemoglobin require a surprisingly large box size'
Source: eLife. 2019 Jun 20;8:e44718. doi: 10.7554/eLife.44718 (PMC6586461; doi:10.7554/eLife.44718)
Supplement: Figure 3—source data 1. — The zip archive contains a README file describing which source files correspond to the different panels. [file elife-44718-fig3-data1.zip › figure3/panel_B/box3/phi5.dat]

-136.550842
-136.178986
-137.071976
-140.977188
-74.146805
-53.237568
-54.956196
-54.614346
61.067940
91.479225
69.835823
67.712868
86.761810
47.771812
52.717182
48.272717
34.503544
44.623898
47.125881
86.059998
71.407051
75.616127
64.002831
48.446705
70.858658
67.959785
-63.470467
-66.888939
-61.669590
-117.739433
-88.687729
-49.962490
-80.028267
-63.743446
-92.113426
-138.715637
45.282738
63.844677
69.704079
73.042229
-79.273247
-61.098827
-59.500740
-62.386494
-63.550896
-64.655624
-64.366516
-64.634865
-57.331360
-91.456253
-63.238628
-74.056236
-66.109222
-82.871834
-152.394073
-70.323044
-47.134670
-60.411873
-67.081566
-60.351631
-135.511490
-131.063782
-64.083595
-54.984253
-150.105179
-63.139618
-45.744820
-178.049652
-68.713875
-89.610725
-119.322769
-106.942627
-114.415672
-59.447025
-109.904091
-130.974167
-120.867935
-88.035820
-106.558830
-111.270996
-142.689545
-73.497192
-68.470772
-66.650696
-61.475742
-65.511841
-55.889202
-85.483856
-73.044228
-171.715622
-66.004898
-87.843979
-91.805580
-94.344688
-110.801003
-116.791008
-82.477013
-91.141441
-71.295891
-57.429253
-65.476181
-91.941803
-94.471291
-81.064056
-99.902695
-47.467464
-65.027618
-123.738953
-92.070190
-30.487579
-68.901985
-164.727646
-65.260818
-58.814571
-63.389378
-57.204021
-65.190506
-64.063553
-61.668068
-145.553757
-88.895317
-29.497223
-69.117805
-58.443199
-77.990135
-143.612000
-60.054859
-56.483990
-56.240509
-156.524048
-62.193604
-126.986092
-93.163544
-68.781578
-55.085327
-146.242233
-61.379608
-111.296310
-74.365250
-74.588486
-37.974323
-65.203644
-134.628387
-95.724777
-35.723228
-102.515968
-140.762344
-57.092381
-72.455818
-74.856178
-68.862831
-66.201492
-146.015198
-65.985115
-72.234985
-62.377983
-90.514084
-72.251503
-112.289703
-63.642639
-107.187927
-90.705688
-84.239655
-166.505341
-81.576508
-75.775108
-75.852417
-60.339966
-93.525955
-115.524841
-111.614525
-24.397547
-53.747227
-74.557961
-50.599007
-85.649017
-46.670246
-56.984016
-130.704849
-76.739441
-54.829670
-92.984528
-52.784653
-69.638680
-51.539024
-122.052277
-54.716412
-101.794716
-108.461693
-142.283249
-82.936661
-68.136894
-68.103226
-98.048424
-61.899857
-107.026794
-137.331543
-146.541626
-106.730766
-60.666264
-64.264771
-94.541435
-75.369019
-58.750340
-56.463810
-63.903233
-58.684715
-61.934566
-105.904182
-95.589622
-100.707329
-87.671043
-108.711655
-62.263142
-94.314392
-108.460922
-61.778656
-158.145569
-61.478077
-70.856651
-165.167786
-65.131882
-108.109291
-114.853699
-71.119804
-62.640823
-153.991119
-78.626503
-68.495293
-60.180248
-75.099510
-108.666573
-56.081699
-54.727238
-89.329865
-86.988167
-103.423904
-95.529343
-61.463928
-63.545269
-73.739166
-60.785530
-96.657974
-66.183640
-59.286037
-97.230896
-69.531837
-101.794312
-76.809456
-71.334625
-62.202442
-74.550880
-114.089851
-141.249115
86.028770
84.415955
72.183441
79.024200
60.104065
89.724258
50.458233
66.549538
-61.639778
-62.443497
-74.277336
-127.855003
-103.075043
-55.044613
-67.227661
-71.547768
-125.495399
-154.844223
-52.927597
-71.066261
-117.536797
-107.407906
-99.186249
-49.084339
-58.765720
-117.267319
-58.344749
-59.633465
-31.044058
-52.112419
-50.930855
-56.833447
-62.346085
-56.319256
-72.108391
-59.229538
-150.499954
-96.687431
-59.686642
-59.074684
-134.571609
-143.852325
-99.673424
-63.889622
-118.426689
-61.145756
-63.404613
-97.334312
-83.996925
-52.048344
-104.057297
-75.307045
-56.477009
-54.839352
-124.927223
-87.964218
-104.918388
-60.390289
-61.036465
-62.441532
-79.786713
-140.259216
-132.417297
-117.000435
-42.500332
-47.828064
-161.754089
-59.600704
-76.029861
-74.791580
-119.615211
-124.128654
-108.808464
-85.905746
-67.069664
-57.556374
-154.397354
-161.145020
-64.291229
-71.731567
-136.687073
-66.146904
-74.704079
-53.193806
-105.156403
-89.701569
-121.019455
-108.374619
-167.861420
-83.492477
-89.084824
-89.633133
-93.300491
-146.439407
-69.444862
-128.823669
-62.585491
-66.137527
-55.653030
-83.162834
-60.232525
-64.802902
-133.958115
-95.251877
-33.630394
-150.758102
-58.297104
-63.555855
-63.539505
-55.485741
-76.658432
-158.496368
-57.184818
-99.076363
-122.232864
-139.210907
-70.477882
-156.432083
-58.967621
-40.205681
-58.340672
-79.599098
-66.818840
-144.729202
-122.552139
-72.864937
-98.659798
-78.460403
-140.125275
-107.429649
-71.523972
-172.209549
-99.384575
-110.767166
-98.326027
-100.632927
-102.368477
-102.323349
-160.308868
-76.937050
-121.227409
-75.836380
-105.084610
-96.153343
-74.739288
-149.588440
-63.067841
-134.667221
-68.372101
-83.916824
-118.203545
-57.250629
-65.056427
-83.805580
-155.149277
-88.715439
-81.309601
-67.172096
-91.330467
-114.547211
-109.913933
-71.067886
-164.258194
-69.528099
-71.677902
-69.265549
-116.419533
-152.922073
-78.154167
-97.918121
-82.012695
-112.324371
-74.637695
-81.341728
-128.541809
-118.303894
-89.984581
-65.239365
-72.585075
-94.719032
-53.036652
-63.296249
-53.255959
-74.584442
-48.168030
-73.345528
-64.448196
-128.509125
-142.997894
-65.731651
-65.766258
-60.814766
-66.242088
-60.608822
-79.918785
-63.929386
-97.741081
-62.141754
-157.337463
-75.441452
-88.889580
-107.773407
-87.515564
-76.239021
-116.638832
-52.945389
-63.430172
-159.236832
-64.022705
-162.841797
-73.966881
-61.252216
-43.404335
-152.435532
-118.499748
-81.059326
-118.140106
-68.817963
-60.002102
-58.093262
-83.464439
-66.233223
-93.222435
-153.493744
-162.390121
-85.290573
-70.269150
-56.459148
-46.025604
-76.903816
-67.319603
-73.935333
-85.021080
-68.969559
-57.005119
-120.020203
-77.277542
-126.215591
-161.677383
-110.506119
-63.918766
-81.582474
-101.010300
-98.253700
-175.255402
-121.133415
-98.062111
-71.290077
-58.115528
-94.230270
-101.545937
-109.310898
-100.092354
-74.271843
-105.837402
-74.374435
-73.802429
-53.814419
-61.496929
-74.987625
-61.659569
-100.185585
-133.684265
-107.441284
-52.630768
-63.437748
-41.070713
-76.958183
-54.421780
-49.816490
-88.535950
-56.216007
-59.146538
-62.557323
-88.731979
-60.139240
-111.874611
-90.522148
-54.155716
-161.487656
-89.049553
-100.842033
-147.594254
-95.896202
-136.688065
-124.336021
-93.307167
-113.390884
-52.545563
-64.387482
-66.201340
-55.133167
-134.359940
-144.438919
-142.519333
-122.271881
-49.969574
-39.366898
-61.528690
-142.878952
-59.518074
-35.447807
-92.459747
-160.857346
-70.875847
-162.026947
-109.836006
-65.155251
-85.920792
-140.612381
-28.338720
-76.779228
-153.233398
-97.536430
-101.385941
-117.464096
-173.352509
-63.575691
-80.121048
-111.080879
-68.833916
-60.599213
-148.783508
-56.816242
-72.590004
-105.994896
-63.539608
-59.392643
-69.116264
-116.130913
-124.354095
-59.035854
-45.401966
-37.557732
-71.857414
-81.863350
-69.485176
-76.168747
-59.624863
-126.206291
-64.644585
-60.239868
-57.236298
-64.357185
-50.419086
-33.622780
-116.382896
-79.901115
-74.858856
-84.909126
-58.236629
-89.579407
-117.030693
-156.392426
-105.021164
-133.517670
172.488373
-144.685455
-113.538406
-117.682884
-47.929890
-111.178642
-91.521400
-101.961349
-107.459419
-71.197861
-72.463852
-67.321861
-71.678200
-53.683475
-72.462227
-63.773262
-141.027374
-148.946381
-106.437431
-55.299477
-86.484200
-113.055008
-61.453232
-88.265640
-79.951813
-99.661598
-109.505920
-147.348007
-120.059723
-104.664787
-56.060596
-66.465454
-53.398094
-65.578781
-98.791031
-90.171860
-73.251579
-63.243301
-58.796555
-71.880119
-36.058022
-82.000992
-59.817299
-38.774639
-52.430050
-83.281967
-84.415741
-58.771423
-79.402306
-137.642426
-102.386459
-97.658737
-95.236626
-139.353699
-44.036594
-133.874771
-73.169029
-84.755104
-42.338726
-57.200397
-46.339462
-52.889992
-42.756409
-155.445572
-160.177872
-66.633469
-98.269493
-56.279121
-103.383522
-44.556858
-141.363235
-133.540558
-58.561111
-112.695030
-98.654800
-120.002754
-68.906540
-55.838093
-50.185234
-58.176044
-148.737503
-134.082779
-100.583466
-47.809620
-76.898605
-91.479515
-57.856438
-78.967659
-94.509300
-95.243393
-74.596313
-46.914890
-97.678734
-77.076576
-108.588860
-148.232849
-161.623337
-103.636200
-149.107071
-87.692253
-89.178680
-109.826813
-85.531525
-141.412064
-91.645439
-142.562103
-90.561859
-85.766075
-110.411232
-114.801254
-91.223457
-82.996803
-135.449951
-99.622414
-68.942146
-126.360870
-67.563576
-65.756699
-132.620163
-71.395950
-124.401726
-80.313202
-51.112888
-92.806023
-57.108315
-60.556290
-69.669678
-68.162498
-109.154305
-155.896118
-81.933876
-67.955566
-147.970490
-57.460480
-85.911240
-71.018105
-66.693352
-54.708321
-123.357552
-105.228821
-50.915405
-44.398289
-83.052032
-119.752060
-88.520935
-120.534035
-73.407196
-59.966614
-152.804413
-106.148674
-99.808060
-43.109882
-62.400208
-66.730484
-54.064182
-74.854713
-65.389984
-68.325333
-151.833786
-53.308842
-51.708103
-110.709846
-157.016571
-80.431870
-75.241417
-63.246723
-170.828430
-114.024719
-108.260353
-165.988403
-63.987587
-83.486649
-66.597511
-145.181290
-54.201469
-67.504883
-48.573555
-66.628754
-78.656616
-154.748749
-111.280731
-94.436638
-89.811554
-99.345772
-68.402763
-129.210693
-93.959312
-76.968788
-70.379181
-108.905586
-105.157425
-99.288704
-68.584984
-137.958496
-94.857071
-136.872879
-125.282112
-52.443676
-56.553986
-48.100494
-165.510559
-108.626015
-112.607697
-117.473824
-53.930176
-64.693504
-58.225365
-65.731110
-90.009888
-32.861546
-96.321976
-69.873497
-72.030968
-65.327576
-138.663483
-62.064404
-54.345253
-60.043739
-101.326424
-65.193344
-151.572037
-107.664757
-81.102257
-38.184681
-66.435570
-65.752373
-63.080399
-59.482182
-72.224785
-128.291580
-74.010521
-111.143654
-110.201897
-62.402641
65.614883
-102.644539
-41.435307
-109.047501
-66.785133
-69.753632
-72.873726
-56.009731
-34.048576
-51.982761
-56.652882
-150.957138
-76.812164
-57.723812
-45.354843
-76.967377
-149.743240
-62.331150
-64.605896
-154.313141
-33.796566
-43.883427
-121.575424
-83.711388
-60.075062
-125.258255
-126.394341
-76.538788
-60.766850
-73.684570
-78.452454
61.663738
50.275646
54.758831
56.614315
64.562355
95.175240
-60.420589
-82.099159
-63.877026
-124.936516
-81.474030
-48.004604
-80.072266
-121.494896
-66.059769
-70.677971
-85.964539
77.984528
99.742584
-58.083412
-125.365219
-62.551212
-91.804161
-59.363792
-138.908920
-98.290367
-131.441574
-119.579720
-59.239479
-87.554070
-144.074875
-115.957085
-73.467072
-123.338432
-63.863159
-51.508404
-52.389862
-71.795227
-69.645042
-73.591553
-54.074059
-97.584251
-109.352036
-117.137848
-98.487862
-65.124634
-64.746849
-54.905006
-69.453270
-117.070259
-63.596722
-146.879578
-109.674988
-69.681221
-72.249840
-117.513275
-66.347275
-58.726006
-97.657280
-104.098679
-86.199875
-82.799698
-87.863953
-70.422333
-103.697861
-65.122620
-138.379822
-113.355042
-110.473763
-85.212257
-112.896072
-157.627533
-73.739647
-130.659439
-67.433098
-71.746353
-85.980774
-123.696770
-94.964905
-97.226288
-93.036552
-72.293495
-57.452972
-63.623318
-67.288612
-78.134483
-151.195831
-56.968582
-72.741508
-149.079987
-56.082737
-81.578583
-58.809475
-37.526146
-66.357224
-79.129829
-79.590286
-106.900238
-69.507248
-165.485840
-57.920765
-55.065289
-56.065540
-118.806381
-156.821732
-93.195862
-59.687382
-58.688843
-60.083366
-66.291229
-129.995895
-31.433136
-140.900299
-79.532021
-152.254059
-76.605362
-64.410286
-161.801437
-75.002251
-59.941681
-67.469673
-150.538254
-138.642685
-71.088097
-54.805836
-77.235214
-58.723408
-54.340080
-169.423019
-77.273949
-134.849350
-60.410751
-35.778973
-69.735664
-47.392433
-107.565018
-161.369278
-84.268448
-83.521423
-64.347359
-64.559479
-132.339737
-39.193920
-125.858032
-67.979744
-72.627052
61.165630
88.024750
48.810799
41.014927
52.483795
52.381645
71.699867
52.113895
65.437012
54.456074
52.515217
91.174797
30.266609
-112.868324
-69.752632
-67.227158
-59.740219
-76.639526
-113.231758
-108.360672
-69.212074
-69.637451
-66.716324
-80.148140
-52.823559
-49.920750
-152.780441
-66.084099
-62.601639
-117.432518
-75.303459
-61.648739
-114.614052
-148.342056
-60.431816
-82.423813
-86.194130
-105.271042
-61.729752
-58.645550
-52.470299
-43.813919
-84.862312
-67.301086
-36.246944
-58.267017
-140.998505
-50.484581
-95.850899
-127.801277
-55.556835
-83.253296
-67.139954
-54.945549
-62.743828
-49.207741
-78.474297
-96.224747
-73.605339
-60.884575
-44.454845
-53.379436
-138.199905
-57.466072
-68.509392
-59.479839
-114.470276
-29.765728
-64.421700
-77.324158
-73.634369
-66.380203
-66.848282
-73.428040
-159.325851
-87.676292
-71.648621
-74.129333
-62.977058
-51.069489
-72.435493
-103.119270
-162.338364
-127.202278
-64.149506
-62.361309
-63.463547
-156.573334
-52.593426
-88.698479
-21.139551
-122.744080
-32.556698
-66.492271
-96.311203
-63.290844
-49.478863
-65.709183
-164.304169
-104.964386
-59.736519
-60.279167
-145.552505
-55.608910
-65.743790
-68.901398
-141.500031
-72.623947
-52.721870
-61.572514
-55.001480
-57.909149
-145.736694
-77.520592
-81.128288
-57.906403
-132.320953
-59.613647
-115.283386
-47.506893
-53.677464
-36.429455
-104.513908
-75.949921
-64.973663
-62.842438
-69.684898
-78.358421
-65.498604
-68.960876
-68.604660
-58.138130
-108.134552
-111.796806
-77.099113
-81.963699
-71.382370
-86.443581
-64.318771
-82.900154
-141.144348
-76.384216
-150.411713
-37.989899
-78.138115
-59.686993
-58.603443
-158.356522
-58.821899
-52.932766
-91.630089
-33.541901
-55.022068
-120.826683
-73.014977
-53.362228
-56.731735
-131.280869
-57.961418
-62.656937
-94.769272
-114.691261
-97.105583
-91.724411
-99.059479
-63.402294
172.942154
-127.728027
-70.210464
-85.193588
-100.648232
-35.443985
-60.874100
-149.995117
-155.473267
-50.410141
-96.604240
-56.010551
-59.265636
-71.484695
-73.037079
-132.730255
-42.697453
-53.594963
-41.914761
-59.252357
-111.628708
-36.889828
-91.958450
-91.526108
-139.378036
-93.693535
-69.898994
-139.522812
-53.110039
66.352127
-56.645447
-138.928650
-88.843582
-91.437988
-60.490719
-97.963623
-92.493004
-127.084816
-124.358917
-97.358414
175.800537
-61.144287
-54.204685
-145.161682
-49.702351
-148.025681
-78.166542
-91.753342
-65.932251
-69.775368
-59.014435
-84.944931
-72.728653
-83.067505
-54.090782
-59.677185
-57.784798
-78.085915
-122.048454
-54.957500
-52.702072
-148.759521
-54.737652
-57.380772
-52.253258
-54.807911
-69.315788
-61.415768
-63.469952
-112.444481
-134.281250
-153.522049
-45.611969
-48.261169
-51.209141
-68.011932
-35.062283
-71.973564
-106.616875
-153.165543
-59.853035
-64.106155
-77.888611
-150.366196
-84.054886
-56.965019
-57.278111
-73.734154
-72.391739
-100.530655
-99.082390
-72.320740
-85.329422
-50.019234
-57.717751
-68.783195
-57.769947
-66.807182
-109.182854
-99.866058
-45.332603
-140.878845
-129.548050
-146.284531
-127.885109
-62.416328
-55.567413
-86.219238
-138.837906
-98.960464
-54.269711
-56.738438
-63.616138
-55.620461
-148.633865
-46.967709
-62.583416
-116.449661
-61.697014
-60.267715
-131.844986
-89.389977
-117.707008
-62.077202
-140.997665
-89.012154
-160.965118
-84.324654
-124.234825
-64.443390
-52.363171
-62.293480
-73.224731
-128.325287
-53.411236
-82.596588
-47.939529
-113.352524
-132.114212
-69.732216
-36.049305
179.972015
-72.532272
-106.362366
-115.914108
-81.349480
-142.284546
-151.195251
-53.285908
-93.104233
-83.482979
-60.869228
-103.016785
-58.908642
-60.727345
-72.265907
-72.438431
-77.175568
-154.954666
-118.265076
-40.985291
-107.111511
-132.032791
-66.716522
-112.077507
-128.213989
-65.912842
-72.041428
-67.394623
-65.347374
-60.354649
-72.492920
-131.631424
-86.882614
-152.455688
-87.294907
177.126678
-116.377838
-65.790794
-48.808216
-65.076279
-51.570618
-127.649368
-58.516193
-65.919327
-113.386200
-77.225853
-142.037567
-152.934616
-63.431370
-58.205811
-62.210453
-165.239105
-63.934277
-120.104004
-118.168045
-119.770897
-103.479927
-81.723488
-97.518562
-75.519051
-131.183380
-87.152130
-86.329155
-167.416107
-59.529705
-81.439796
-91.154510
-65.588539
-74.381111
-77.622086
-128.144211
-84.236717
-95.094673
-87.095749
-82.113777
-70.926239
-43.816284
-69.398697
-40.416851
-81.184021
-89.738403
-144.313583
40.069935
96.810692
80.202728
4.051783
71.307678
66.904472
77.856789
73.618484
37.199337
40.017849
-52.037685
-62.734383
-152.184464
-114.327637
-85.419029
-142.211258
-89.982338
-86.995399
-64.492104
-165.846832
-116.236015
-86.286934
-51.204834
-65.448219
-93.350029
-107.891891
-92.854500
-150.146881
-113.994080
-90.322067
-93.000824
-117.944557
-143.372055
-77.744049
-57.003586
-56.832241
-57.024441
-155.688217
-55.118202
-56.616570
-44.505783
-35.349758
-64.574402
-59.202087
-56.199322
-141.022720
-66.035774
-61.863464
-60.647438
-70.531250
-51.249989
-124.445496
-30.683273
-75.267189
-58.390232
-68.069778
-62.186131
-113.856361
-152.542465
-91.629257
-85.775497
-63.487602
-89.605598
-62.986961
-66.254562
-74.985046
-78.811607
-56.004776
-153.941086
-65.997772
-79.327087
-56.943588
-156.630936
-61.574795
-62.418983
-144.763779
-111.421700
-146.254807
-103.698441
-66.515099
-56.179298
-58.918846
-77.146912
-58.084896
-62.116894
-135.742599
-148.197693
-85.446205
-29.542564
-64.863853
-146.788437
-70.693092
-131.571213
-66.033516
-66.589249
-79.212196
-123.591667
-97.322182
-76.179710
-98.604546
-154.765350
-63.882114
-67.146515
-108.812447
-77.424973
-52.665997
-117.410095
-89.100189
-77.618271
-49.739140
-77.992912
-148.832153
-79.413567
-83.084702
-50.525383
-141.118393
-108.769249
-53.642311
-58.034584
-61.995132
-80.905106
-98.879684
-84.106934
-58.985126
-57.265800
-148.836914
-95.663658
-97.854286
-82.035225
-121.985039
-93.853943
-140.549484
-69.667542
-106.610207
-112.976959
-87.949699
50.918999
-68.536362
-51.303879
-62.801620
-115.107246
-143.911438
-97.808754
-82.172783
-125.223373
-110.365349
-98.880188
-102.396797
-93.430672
-73.761658
-90.091858
-67.210289
-103.981621
-66.010460
-118.541298
-101.038010
-95.932236
-56.485577
-98.634094
-60.087048
-68.096947
-69.676765
-62.654755
-59.880749
-103.720337
-92.986076
-151.283112
-99.945892
-60.053944
-79.063255
-54.792126
-162.600220
-143.160614
-69.391716
-153.184631
-102.203865
-97.561340
-76.027702
-61.760368
-100.740204
-170.638931
-57.286156
-104.944130
-95.172813
-101.414444
-81.506599
-64.486137
-93.272316
-67.782066
-106.786026
-114.934006
-55.462498
-66.101418
-119.056587
-64.089050
-59.562389
-60.912899
-66.347977
-64.534996
-130.026581
-58.032372
-66.188805
-129.246292
-73.292068
-91.561653
-137.053864
-80.546593
-70.505173
-63.029999
-154.503632
-61.109356
-52.734028
-151.412292
-109.360321
-104.393326
-62.121708
-88.064987
-58.781151
-104.955391
-96.979851
-62.747429
-120.404411
-79.206047
-93.307053
-62.676105
-151.635147
-63.986130
-158.105103
-71.892296
-85.323181
-66.883614
-154.828659
-58.358952
-63.877354
-54.123596
-61.632011
-107.836960
-108.110680
-117.149147
-58.284718
-141.662033
-63.128586
-81.588341
-73.191391
-115.863731
-136.533264
-57.971699
-54.428253
-68.756699
-114.088387
-41.103451
-83.191292
-142.793396
-47.225727
-148.384109
-41.542252
-73.828949
-150.099075
-71.633224
-150.494080
-55.460373
-57.166008
-57.545097
-119.390755
-66.169418
-155.673080
-156.968262
-63.272976
-61.051014
-143.755966
-59.570545
-169.340591
-157.269257
-92.789879
-118.098747
-78.021309
-83.653732
-108.214905
-118.294090
-51.718285
-72.140984
-85.915054
-68.815765
-113.195732
-114.844963
-161.249130
-127.345139
-61.204681
-127.558243
-135.849518
-144.273743
-55.937969
-126.225014
-57.111542
-68.836929
-58.867199
-161.991776
-79.695625
-80.702736
-28.667101
-56.929138
-57.826080
-37.835785
-61.633472
-126.122498
-128.177536
-48.581882
-121.772255
-71.352203
-62.860535
-50.609982
-67.869354
-95.598633
-87.240578
-93.203041
-56.315765
-53.487358
-61.415916
-49.220669
-67.629440
-47.831726
-69.279961
-61.053001
-19.935556
-59.160690
-157.557587
-49.390491
-50.109341
-58.595997
-88.980904
-136.918579
-62.666817
-90.728065
-37.594608
-123.448845
-50.024216
-60.394386
-56.134174
-55.284595
74.571503
77.763039
82.256454
72.700188
62.888123
72.344376
-58.254639
-56.565384
-135.272812
-78.687943
-58.215141
-76.799637
-95.105118
-78.537804
-57.578377
-90.483429
-89.686790
-76.347778
-63.232056
-70.452568
-83.435097
-37.341484
-52.472965
-89.691216
-56.226402
-84.404694
-148.814850
-71.984665
66.397583
81.826897
38.877220
46.250553
59.330242
52.159031
87.700386
86.783821
-65.334579
-49.070694
-98.263901
-80.169296
-77.687820
-97.824333
-83.656937
-67.362244
-58.587597
-87.635628
-157.231155
-65.254471
-89.685211
-77.778191
-150.687683
-65.705711
-96.845505
-81.308945
-63.903282
-123.749649
-78.488785
-66.586578
-157.321213
-47.351879
-148.276901
-65.403839
-84.318108
-59.626995
-71.959991
-60.897663
-161.079178
-66.113297
-128.397949
-60.968628
-69.957359
-56.975552
-116.991379
-111.918839
-52.180004
-147.760620
-82.187126
-124.037460
-53.878407
-61.352757
-83.349113
-59.942692
-61.601398
-59.250740
-60.114075
-68.000870
-94.068283
-113.646980
-149.835571
-61.191319
-107.856232
-166.608444
-100.956566
-146.168961
-75.446732
-84.244232
-87.424500
-40.019138
-59.399174
-60.616886
-97.603607
-59.662121
-136.475327
-60.281376
-55.024372
-97.538185
-70.584015
-56.660278
-101.871063
-59.596729
-70.320671
-65.323860
-155.558090
-83.757896
-57.241501
-106.941696
-70.498589
-62.283421
-62.535980
-64.654663
-82.825050
-61.703037
-56.249023
-61.760574
-160.198990
-90.304703
-79.544998
-51.530720
-67.275673
-64.229362
-60.325787
-66.853157
-47.085464
-61.021126
-150.273804
-30.595940
-72.252907
-95.858589
-59.925255
-58.459858
-65.878540
-59.632595
-98.379654
-108.536469
-70.426582
-58.545952
-70.296097
-66.405952
-58.710583
-69.275383
-76.226166
-23.634483
-149.239853
-76.684441
-54.399132
-161.216919
-66.440414
-61.609081
-108.958931
-71.417473
-53.186852
-111.898506
-100.120453
-70.962448
-58.388485
-89.063675
-61.149738
-82.133667
-48.644459
-140.292374
-51.443310
-69.505165
-73.582413
-93.731354
-93.874542
-62.310978
-56.852318
-101.828850
-91.715378
-129.450562
-105.178238
-65.711716
-65.361931
-66.880585
-51.855656
-64.168007
-85.546341
-116.830528
-97.072006
-144.195862
-63.398952
-60.906105
-141.062103
-48.617836
-86.143318
-118.320808
-157.272614
-54.860687
-158.796509
-65.776825
-54.883480
-53.447701
-66.312332
-75.035942
-149.194717
-60.026733
-95.175705
-84.542854
-62.935421
-60.347137
-78.312325
-85.021347
-62.940407
-68.670227
-64.939865
-57.445747
-65.497849
-58.487980
-40.052319
-62.257130
-72.574776
-79.133636
-79.858368
-136.551865
-83.920662
-59.937618
-81.233727
-53.472256
-27.125959
-57.562447
-77.577492
-166.272858
-62.588470
-149.787491
-63.896061
-61.418007
-99.889771
-93.118256
-66.583397
-98.901497
-66.035934
-94.034126
-127.042526
-69.984085
-159.169235
-121.463730
-110.281334
-165.611526
-69.640320
-58.910461
-103.187187
-109.541786
-96.377502
-84.899170
-107.482559
-66.223778
-62.598953
-62.991020
-66.494049
-55.480179
-31.673874
-55.380363
-91.898659
-142.753967
-72.416855
-45.912418
-77.034744
-52.340767
-53.835842
-69.471954
-58.403191
-39.691425
-53.604931
-63.491058
-142.526855
-69.976189
-57.368851
-85.618683
-50.630611
-47.897308
-68.199684
-52.806225
-79.370041
-170.044449
-140.134201
-69.971909
-57.494953
-53.709682
-72.831314
-64.188225
-45.816360
-73.856590
-56.743462
-75.061600
-71.340096
-68.098656
-81.092598
-70.543907
-66.439354
-29.219349
-59.092838
-61.395172
-114.210838
-91.841675
-120.624641
-127.698929
-67.759178
-140.455963
-59.399940
-58.470192
-65.967735
-119.544014
-71.030922
-133.352463
-59.626148
-74.330811
-147.899139
-39.493553
-81.010368
-92.807663
-101.866417
-57.427673
79.008011
-141.084045
-66.804161
-56.692772
-87.293297
-55.302776
-56.997726
-48.343708
-59.919155
-53.136673
-67.291641
-116.737846
-68.015022
-67.688629
-75.163353
-140.750732
-154.785950
-77.368256
-86.486519
-61.792328
-70.274200
-162.540237
-149.606979
-60.699928
-125.378525
-53.972382
-59.135002
-130.492935
-88.051613
-132.575653
-79.201439
-53.269917
-84.839378
-59.209126
-138.834732
-141.288498
-61.547474
-30.826490
-59.105030
-73.951561
-138.975433
-67.832802
-45.836552
-37.363716
-97.365868
-150.890060
-42.088989
-45.754410
-55.574978
-89.361771
-66.941086
-49.716663
-86.531326
-89.082092
-73.759094
-47.812000
-92.518593
-127.498604
-61.503124
-74.160370
-69.866356
-94.721550
-158.349503
-117.631584
-98.028442
-142.766388
-100.791733
-89.261658
-73.375450
-116.637192
-161.434433
172.516998
-54.500626
-83.775040
-150.510330
-128.302521
-79.518959
-56.917149
-68.377296
-108.477020
-111.180489
-61.596001
-65.691872
-102.646469
-96.966827
-95.634865
-79.285744
-103.683815
-82.131187
-66.605339
-57.615223
-81.951897
-59.684780
-73.189842
-109.375366
-163.031601
-155.533844
-77.787514
-66.185921
-56.650242
-110.991676
-152.354156
-56.164474
-99.658508
-42.335434
-53.008411
-66.384903
-58.449799
-44.095253
-49.657097
-67.709824
-124.853477
-162.633163
-113.382858
-104.236092
-58.890850
-120.392830
-112.200607
-63.330219
-153.721756
-150.817093
-137.422363
-64.652023
-43.476379
-87.554070
-67.597809
-83.123955
-81.430832
-65.944725
-144.219254
-60.244820
-56.959877
-131.201096
-59.287262
-162.839935
-87.506271
-60.660339
-51.503899
-69.615463
-54.677967
-52.108635
-114.024361
-99.316299
-64.759186
-106.420822
-98.975395
-80.876106
-69.488335
-56.875904
-58.860130
-59.540203
-68.083847
-155.063675
-151.000305
-117.872856
-74.280632
-87.663155
-76.369682
-36.682407
-82.937256
-56.898640
-69.919342
-26.845358
-63.609123
-61.023449
-99.169662
-137.216110
-63.522232
-136.701263
-139.137115
-55.333145
-103.243988
-58.969097
-35.226345
-69.984604
-159.327744
-68.467056
-33.375118
-33.338150
-48.813171
-61.735428
-129.401840
-76.418053
-64.614922
-146.183243
-54.788757
-150.890549
-95.000450
-149.563736
-99.708023
-89.302299
-72.204956
-109.389183
-166.387558
-109.447800
-53.934681
-53.750389
-45.403961
-73.069031
-78.613243
-138.491852
-65.296555
-80.757736
-71.279976
-114.058273
-120.212921
-70.350258
-127.305077
-98.322151
-57.475956
-86.365402
-136.243042
-78.578270
-105.870346
-53.310139
-70.423012
-34.588123
-50.787945
-57.798309
-60.144619
-109.358826
-153.538788
-63.791451
-137.380676
-84.560623
-59.006542
-118.359276
-76.391861
-147.211609
-93.042686
-52.537399
-56.725353
-115.375618
-73.076134
-67.012909
-65.186356
-53.456215
-100.764503
-64.802704
-140.101364
-65.794319
-108.816994
-157.216690
-93.361160
-84.723495
-88.100822
-91.937462
-154.991470
-66.752998
-124.223595
-61.796303
-131.037766
-143.362564
-74.957275
-63.679790
-162.024399
-67.654251
-64.766502
-125.725006
-110.569595
-63.080025
-79.834160
-82.783813
-51.131603
-57.470539
-70.902237
-150.822708
-60.444588
-77.838219
-157.701614
-65.697021
-56.736633
-64.198257
177.258957
-55.780441
-69.388748
-151.274261
-156.184647
-160.596649
-80.728226
-64.779808
-63.421867
-105.922707
-130.135513
-60.196743
-86.980537
-62.299881
-91.510178
-66.825027
-107.708084
-35.187748
-76.003380
164.998169
-54.645618
-125.262695
-41.656612
-46.230762
-70.474380
-102.132210
-67.105461
-71.214981
-52.513672
-61.581665
-64.047295
-89.210464
-95.148735
-131.168915
-59.670956
-121.834763
-65.415649
-66.697334
-140.103531
-66.208145
-52.935093
-72.080009
-81.350922
-65.227272
-52.973358
-69.361633
-72.819527
-67.703659
-85.169640
-64.358131
-75.230965
-100.830467
-66.809097
-89.523132
-114.717171
-33.985939
-157.546890
-68.422905
-68.435722
-125.559113
-50.253914
-139.807327
-50.351807
-61.032894
-61.365223
-117.793762
-75.923668
-56.316860
-52.264858
-62.909084
-73.152977
-65.909721
-97.682869
-52.556744
-67.910362
-59.010536
-71.498779
-67.324600
-58.437634
-77.523109
-58.434151
-84.808701
-153.059006
-127.289909
-79.673447
-133.500565
-55.915020
-116.437996
-55.630688
-51.323357
-60.317276
-137.630005
-162.632156
-67.001892
-76.584541
-97.673874
-58.746181
-63.209366
-73.905418
-64.739441
-114.319824
-103.385345
-120.010704
-56.993141
-71.809395
-119.060135
-69.379257
-80.355743
-68.853493
-65.279259
-56.697037
-56.865582
-137.323685
-122.706322
-64.871216
-53.096558
-85.655472
-57.971413
-53.662807
-73.418724
-42.721413
-57.062618
-85.456505
-155.526718
-55.403061
-115.935020
-63.835484
-56.303532
-49.444702
-99.218452
-101.771843
-154.814972
-94.683670
-160.761612
-64.513359
-93.600807
-57.209915
-59.094288
-64.867821
-156.920654
-94.940323
-88.594604
-154.291733
-71.225731
-59.145432
-131.369095
-58.329723
-150.926437
-57.195957
-139.290009
-143.691727
-98.329041
-64.561951
-56.946030
-66.210556
-126.384476
-31.128231
-49.732792
-71.007858
-49.266537
-101.529259
-70.341873
-139.320969
-116.580437
-123.889503
-60.828167
-80.189194
-63.769306
-45.665657
-63.904488
-67.633926
-50.365337
-153.667389
-113.417114
-97.009117
-62.514027
-115.149651
-83.546722
-66.410332
-143.553528
-42.155846
-88.338432
-97.136940
-129.284927
-64.090782
-54.044800
-53.059612
-50.090275
-94.441536
-56.293335
-161.100906
-58.450264
-56.580971
-161.209702
-60.698612
-89.954140
-68.218102
-55.899918
-57.476238
-59.555462
-58.409870
-104.367050
-102.618805
-57.761951
-81.119194
-137.617599
-56.161522
-52.667488
-61.771259
-75.023819
-71.328552
-54.616806
-50.636799
-75.314445
-37.942028
-65.829704
-79.383606
-122.699509
-69.813652
-58.451778
-58.902306
-160.858505
-71.826027
-104.826141
-58.705200
-55.503868
-67.978500
-155.778473
-131.920593
-130.180298
-128.442215
-59.684288
-117.637543
-59.821869
-76.000420
-54.803120
-64.922028
-53.707031
-74.336937
-82.253960
-126.599083
-56.067497
-73.461861
-150.826462
-99.671883
-62.913506
-68.145546
-68.517548
-56.908516
-153.899658
-152.538239
-97.903046
-83.723457
-69.247864
-84.567879
-79.411140
-63.260094
-69.605911
-58.996044
-137.334290
-84.178314
-78.387207
-66.521225
-146.943069
-157.637726
-63.461388
-125.900703
-62.753460
-59.497192
-54.194664
-151.970825
-64.579231
-54.246937
-120.702164
-68.384468
-115.836235
-65.065598
-73.369514
-83.117233
-119.303345
-156.198059
-67.178070
-54.576153
-31.754101
-158.291092
-73.774986
-52.500389
-99.697540
-53.678154
-111.774086
-81.019493
-56.900700
-60.803570
-90.355377
-83.314880
-167.695480
-89.166039
-95.069115
-68.706688
-68.143501
-145.941299
-142.101639
-9.114773
-55.808048
-55.622612
-176.025543
-99.825127
-60.454540
-94.249519
-137.927246
-105.831505
-88.018272
-118.495705
-36.112019
-139.918365
-66.242203
-151.919495
-92.693176
-70.673454
-62.404533
-70.273491
-58.869621
-57.586891
-100.817062
-150.973114
-48.268677
-84.625740
-62.931583
-61.947517
-114.703911
-144.115509
-103.953751
-69.274086
-91.146652
178.748520
-49.504112
-163.152893
-52.385872
-84.928680
-94.086281
-65.350594
-59.016388
-148.777588
-153.000443
-64.893044
-106.970688
-55.809624
-62.724281
-59.037380
-154.745300
-55.195980
-65.341003
-59.984226
-72.956863
-156.683975
-89.145363
-124.002388
-71.763710
-47.944393
-47.925716
-56.536842
-99.126579
-108.864304
-60.177528
-134.496231
-80.356888
-142.041214
-78.498650
-95.949669
-143.687454
-85.140862
-149.837875
-41.407120
-69.409485
48.896019
48.756565
77.042587
-101.079765
-57.743488
-118.285690
-84.504677
-56.251347
-120.695717
-53.892040
-65.058006
-53.169468
-90.488426
-46.381760
-128.766251
-64.904427
-79.963203
-52.061745
-103.408485
-117.162819
-93.286926
-75.608406
-124.974617
-59.011860
-124.728096
-99.848969
-65.237015
-58.381840
71.109955
61.333553
55.130768
42.911381
57.909782
41.831043
60.575249
60.885109
59.394073
66.723961
63.404587
71.915588
49.772202
83.409409
48.839256
80.099144
56.726265
49.951210
47.003170
57.876534
53.245766
44.355904
93.814453
-33.503696
-59.816254
-112.715477
-127.443344
-57.866970
-154.990921
-66.295227
-160.741730
-153.455139
-60.533875
-39.077309
-74.146461
-53.918102
-55.735004
-63.426601
-135.672882
-123.830910
-61.612709
-51.479698
-96.963661
-145.676544
-35.782017
-97.997292
-67.272415
-110.863670
-124.773590
-59.058655
-137.257950
-37.598907
-66.318062
-153.185699
-59.735363
-71.639832
-64.886337
-63.882442
-56.881363
-70.416794
-60.806904
-135.275131
-60.614143
-145.713150
-130.240326
-60.127766
-131.463928
-139.644226
-61.363850
-127.441925
-74.649773
-104.125397
-70.659363
-66.777191
-110.036598
-71.391060
-102.216866
-78.024376
-61.628891
-95.291367
-95.984299
-67.181374
-143.037308
-74.208687
-84.332413
-59.670490
-58.606491
-106.306366
-62.699802
-147.584229
-82.602982
-70.690498
-87.080803
-63.681988
-149.082504
-64.527626
-83.209694
-38.198162
-73.121155
-42.721111
-64.716469
-113.147858
-81.853699
-138.582123
-58.571587
-74.135162
-60.894726
-61.287899
-81.268486
-65.879921
-148.872208
-93.969521
-58.193203
-165.709305
-58.473778
-66.616020
-129.452316
-107.937447
-57.495075
-132.599411
-60.174221
-63.033005
-65.486923
-110.354500
-149.304291
-101.454330
-118.798386
-74.038895
-62.877995
-77.117706
-159.355682
-113.094231
-97.885796
-129.146515
-93.144997
-114.721039
-68.113220
-158.151718
-63.044342
-60.942661
-125.212593
-67.641235
-134.319122
-96.052902
-68.271477
-154.143753
-143.094208
66.296234
63.320419
42.869331
81.215408
-151.632111
-38.280144
-83.839569
-59.071018
-115.707275
-146.761200
-134.872925
-59.331478
-74.038727
-51.758049
-139.730896
-98.301056
-60.774052
-139.220718
-77.342644
-107.265930
-56.755314
-60.407871
-59.510101
-95.734741
-91.277000
-57.249706
-76.988701
-78.924309
-54.560410
-54.538750
-75.176605
-66.906128
-61.198421
-82.178032
-174.551071
-58.382248
-77.345551
-68.418221
-84.538361
-51.273544
-72.297729
-93.416557
-127.673935
-69.313614
-78.293282
-54.622768
-82.188660
-79.040268
-59.238720
-66.729881
-41.013447
-88.171623
-63.106853
-59.717712
-63.070545
-54.248302
-65.501823
-46.713200
-87.040688
-47.852520
-156.126938
-56.138760
-68.276711
-59.280842
-154.925018
-76.780510
-63.397758
-43.681927
-90.695175
-71.672722
-63.111271
-105.847824
-145.682175
-61.604733
-156.066650
-71.784897
-143.059280
-83.316460
-60.797340
-50.152061
-65.800385
-55.999603
-50.110153
-117.472527
-146.137009
-63.527779
-127.224045
-91.183746
-39.044804
-58.641281
-130.360535
-103.264900
-83.304726
-108.135056
-152.868179
-68.765549
-70.906769
-85.445251
-52.684246
-60.072407
-61.504688
-123.634407
-127.956810
73.192055
35.494598
80.692459
54.753380
60.049675
-96.628761
-63.998520
-61.853165
-59.856201
-73.895721
-45.056396
-69.985039
-57.126740
-57.576668
-92.082832
-80.627472
-58.538162
-82.678459
-52.825329
-54.274689
-102.914200
-108.657700
-65.220375
-82.620850
-121.880348
-95.138367
-172.801529
-62.583122
-126.222466
-59.835117
-101.071846
-54.869682
-69.123711
-139.105652
-150.894592
-44.864491
-138.575150
-143.950836
63.291042
61.510311
60.149021
66.811829
40.063206
71.120445
54.721874
115.018547
84.264915
57.482178
63.315578
47.838409
-120.588692
-109.192215
-94.189621
-145.729965
-61.481110
-53.174309
-72.992836
-136.324417
-69.710762
-137.408691
-96.107063
-137.876373
-67.703339
-95.345444
-150.788361
-58.560101
-80.804924
-57.252449
-64.398827
-136.959641
-92.112061
-96.544380
-60.233864
-48.267185
-71.878067
-47.456131
-63.750004
-68.178902
-61.013496
-55.452858
-90.548332
-115.052567
-71.570938
-59.395924
-136.621857
-107.497673
-106.460243
-65.469666
-110.230591
-66.458450
-77.941452
-61.043549
-145.422089
-68.040359
-65.996445
-123.040321
-112.600471
-27.775387
-133.562378
-68.502846
-117.959740
-60.150684
-161.231064
-80.913940
-102.364357
-144.453766
-66.669533
-54.997784
-109.502594
-73.871056
-81.499001
-52.467793
-100.937012
-62.390003
-62.222492
-112.763664
-52.861691
-125.039925
-53.985008
-59.778385
-72.349564
-87.127060
-83.900421
-90.920601
-123.081467
-157.518600
-57.734848
-67.815125
-93.602547
-96.433411
-68.874512
-99.474709
-56.641724
-103.478386
-105.382896
-65.234276
-112.412506
-95.954697
-103.000641
-60.147831
-91.501381
-65.419121
-78.824425
-93.858383
-64.594917
-134.296570
-61.960278
-85.053291
-112.215744
-121.529442
-68.401031
-62.236443
-68.064491
-50.190605
-50.703045
-112.741753
-67.337372
-152.543503
42.310844
-61.049709
-63.626541
-59.523087
-77.466019
-46.648811
-148.314850
-86.910660
-61.280315
-69.817574
-99.587700
-63.578976
-65.905930
-58.993904
-94.972809
-147.619919
-70.612251
-101.059074
-102.497917
-162.455963
44.472191
-158.596924
-133.748550
-63.591583
-92.636040
-95.756622
-122.514748
-75.439278
-55.787334
-71.614952
-54.656208
-61.908470
-77.865280
-79.395172
-92.404274
-90.044868
-95.160110
-71.040947
-96.409027
-99.517120
-121.272324
-77.438171
-58.889683
-113.997459
-70.712723
-69.739304
-91.142212
-156.136688
-84.072845
-80.623482
-74.584229
76.666817
78.429604
-70.261818
-75.338295
-87.027176
-61.214516
-67.008110
-115.412361
-150.241455
-92.568687
59.828514
49.608944
66.932091
-59.190544
-63.405121
-71.635513
-70.642067
-86.083534
-144.771454
-55.602776
-84.835258
-107.066986
-99.073524
-110.566811
-71.309372
-71.184586
-70.104828
-76.572792
-57.997639
-48.496338
-58.438202
-62.881832
-143.286209
-79.290710
-53.307758
-94.235168
-48.601837
-86.323822
-123.485031
-60.155521
-72.333771
-60.793816
-27.902020
-85.715698
-124.052116
-69.087280
-59.721710
-84.440170
-138.061630
-68.334053
-51.376415
-76.628975
-67.440056
-69.923691
-76.718231
-46.514706
-149.492493
-66.968681
-56.743298
-146.412369
-70.732224
-112.680367
-77.901993
-32.804211
-68.106468
-148.778961
-88.349228
-59.799274
-72.250885
-120.526657
-64.623840
-56.462296
-53.593010
-65.929092
-112.277031
-99.805542
-75.423386
-64.419296
-63.763329
-126.070885
-100.301888
-131.068924
-58.843830
-59.470276
-67.369408
-133.052948
-133.075409
-27.858347
-42.354774
-57.018799
-78.143181
-49.000202
-45.701439
-89.334526
-80.002884
-70.979584
-69.727730
-113.036026
-118.139824
-101.265862
-94.456291
-58.410927
-51.674011
-66.160721
-117.052895
-78.214661
-149.202698
-78.901176
-58.765297
-124.729408
-80.908653
-173.846451
-93.820503
-59.422760
-141.754929
-105.749054
-116.679108
-56.572102
-109.989433
-78.456337
-77.105782
-78.130272
-86.775200
-63.318813
-127.128868
-50.909786
-65.194069
-72.400818
-61.181034
-62.194798
-64.447952
-147.737503
-47.654049
-97.248375
-87.182739
-71.192940
-32.898975
-77.552521
-54.059891
-49.189480
-135.624893
-57.609692
-80.434380
-154.101089
-65.449379
-81.540596
-37.617477
-119.897583
-55.848553
-137.323639
-162.637299
-89.151123
-149.118225
-127.995331
-53.924362
-74.489845
-54.668667
-63.442890
-154.035751
-59.841892
-58.118916
-72.993187
-103.328911
-90.928253
-58.829605
-71.276024
-65.415085
-104.716011
-59.022648
-103.690422
-76.555748
-103.862358
-121.705658
-66.088974
-114.818382
-101.599541
-106.477478
-82.509789
-52.430885
-125.611107
-104.825119
-62.459408
-70.409859
-94.149590
-70.287445
-125.609711
-74.370827
-62.507183
-143.789139
-80.890793
-64.904549
-142.907852
-61.517872
-58.116436
-75.460243
-58.760143
-104.928123
-85.827026
-126.703461
-51.944683
-81.303001
-100.812927
-94.534721
-85.875954
-111.707161
-85.183975
-106.106102
-53.959435
-95.627602
-87.571938
-62.374527
-48.931564
-70.698120
-93.813354
-79.130951
-99.811676
-64.873901
-137.821182
-74.627739
-64.530968
-67.057739
-56.344700
-142.904449
-52.830566
-11.630049
-66.931496
-113.665627
-92.504517
-137.610870
-68.090950
-60.300835
-87.436066
-134.650650
-56.766163
-60.065460
-66.132935
-62.011299
-135.413132
-83.920494
-89.371262
-60.203278
-68.344131
54.900841
68.485764
47.013748
64.032364
52.851685
53.404766
72.399536
46.380569
56.845879
70.783821
81.094177
47.401649
50.102390
52.183872
60.961861
39.729248
52.957085
84.212181
-56.094482
-135.688400
-157.041519
-62.293236
-78.656082
-113.003448
-77.951004
89.934502
-86.705269
-154.345444
-70.827606
-54.576305
-58.992607
-47.313675
-98.425507
-140.372375
-100.668434
-168.960068
-150.004639
-116.053268
-86.024895
-110.478294
-69.056953
-108.558395
-58.132111
-89.740143
-64.568283
-71.064514
-54.240520
-52.092060
-54.557976
-56.460335
-116.663918
-68.244011
-56.440792
-69.653572
-93.930634
-136.670334
-96.078102
-67.165222
-97.658371
-44.898109
-61.408840
-39.102913
-60.202911
-118.011086
-58.207409
-37.811268
-110.606071
-112.727882
-75.607910
-61.384247
-62.743828
-52.250122
-69.751648
-165.166336
-63.124897
-96.066200
-162.452377
-47.954086
-158.153259
-64.499657
-73.707970
-37.329952
-148.412476
-101.020424
-84.640175
-63.217865
-116.123657
-62.662243
-124.384651
-65.249062
-54.620499
-112.001549
-76.997795
-46.082233
-78.497307
-97.332741
-102.610016
-126.359573
-116.764099
-83.370117
-52.296528
-121.470917
-127.571999
-68.741257
-49.656540
-49.304443
-90.434120
-161.400909
-63.163395
-143.848282
-139.522156
-144.660400
-152.082138
-101.641472
-69.973999
-149.694687
-134.136795
-121.381966
-61.536449
-66.598892
-94.817314
-144.422928
-72.329636
174.474136
-103.177620
-65.207436
-74.759789
-73.192558
-100.255188
-67.076866
-62.928188
-60.247353
-30.496178
-56.863335
-63.550541
-140.991791
-75.284515
-137.246262
-145.426819
-143.028900
-103.428917
-58.693260
-69.911011
-156.481995
-111.634987
-79.945602
-85.733810
-70.210030
-24.313080
-108.183823
-57.640648
-87.733398
-71.819206
-64.848679
-148.099640
-30.726591
-117.401627
-155.473648
-76.395744
-48.421700
-73.303444
-81.152321
-58.980995
-169.760651
-47.926067
-110.688675
-90.436760
-143.905441
-161.661392
-73.334717
-65.643425
-68.055618
-61.226906
-49.264069
-71.253120
-98.490685
-100.348030
-94.993744
-166.639038
-113.177689
-53.546452
-114.221237
-121.233368
-76.906242
-70.232605
-47.294506
-64.027176
-67.273941
-88.829185
-102.563484
-110.057266
-110.002090
-73.029755
-143.279373
-84.545952
-91.391983
-110.869591
-130.543655
-135.292358
-58.546963
-90.956192
-140.117798
-141.504440
-63.712753
-155.294418
-86.832870
-143.185364
-62.967319
-153.505371
-71.557419
-82.905190
-62.949207
-81.150780
-55.187889
-66.970711
-151.894028
-63.800404
-40.948746
-98.610321
-58.358505
-150.549652
-146.360153
-55.434128
-75.617310
-149.053619
-89.227562
-59.023842
-76.260406
-107.890755
-100.862892
-42.612942
-88.440147
-62.730549
-57.607349
-116.584343
-64.674995
-54.946152
-72.118286
-93.295410
-65.509178
-124.156837
-66.619049
-116.986832
-148.156937
-70.163933
-60.552532
-86.903549
-58.468437
-69.365311
-54.477318
-64.757706
-65.967155
-72.575325
-106.716629
-66.530464
-52.358959
-120.443237
-111.284012
-64.463448
-95.470879
-139.387604
-47.313515
-121.239113
-78.862045
-78.110954
-99.850304
-161.269775
-92.708351
-64.473274
-70.090019
-70.994911
-68.810249
-76.461624
-143.199905
-116.419014
-85.627472
-64.591850
-132.989517
-73.513687
-97.640373
-67.435997
-56.271183
-92.559700
-68.614540
-74.790802
-61.768955
-70.725006
-63.877926
-88.918800
-67.129128
-54.669971
-136.892975
-106.726929
-141.036453
-87.477974
-109.169945
-55.044487
-68.989525
-83.043983
-69.639404
-107.598427
-83.855003
-69.394005
-112.585838
-55.033325
-45.474133
-140.625916
-75.681152
-46.630390
-73.569336
-78.678108
-136.499771
-67.976952
-69.602859
-41.468407
-60.391949
-75.738228
-53.860638
-90.673294
-133.462677
-82.565353
-56.701210
-79.670860
-65.015968
-151.252686
-52.309441
-65.929520
-54.408413
-68.911827
-64.111061
-66.508530
-97.576538
-48.896107
-75.463425
-166.366867
-135.077225
-96.408592
-123.372131
-63.483627
-50.421082
-106.999641
-104.550949
-68.877609
-82.238838
-90.039566
-119.161766
-77.797966
-113.937683
-104.545807
-147.648239
-95.432457
-106.586777
-72.810120
-58.293373
-171.523056
-76.824524
-96.609367
-83.844910
-78.798065
-157.691956
-113.475983
-55.144032
-48.180462
-141.229691
-134.543060
-124.216408
-154.112457
-16.124935
-81.677231
-158.518021
-49.831642
-118.413864
-57.598839
-55.445148
-66.466797
-150.763336
-74.027565
-58.099178
-78.527000
-38.200722
-60.119377
-82.432640
-75.029945
-65.588326
-60.578979
-55.518990
-135.852325
-68.149033
-67.756882
-64.946671
-147.513626
-142.827942
-64.300064
-72.749245
-92.235451
-32.088997
-62.112274
-79.642815
-49.332481
-55.668533
-59.810326
-74.110039
-132.345032
-49.579174
-60.360291
-126.054314
-148.565689
-103.220268
-74.734962
-163.012405
-56.611980
-89.278305
-99.556038
-65.166779
-149.515640
-73.495697
-40.463501
-148.671356
-66.938744
-63.959759
-152.539154
-60.876518
-86.443398
-72.703201
-72.519363
-78.126579
-67.885628
-48.134529
-73.244934
-66.749573
-58.601742
-62.616562
-85.254692
-62.144447
-63.284328
-152.959824
-78.283394
-76.435074
-57.226635
-145.924988
-67.845291
-59.807899
-88.539452
-59.947357
-97.791672
-67.674110
-77.139053
-65.065956
-99.299973
-77.451530
-57.532307
-158.037979
-85.992897
-82.288208
-87.268677
-155.620346
-63.772518
-108.666336
-50.607372
-121.731697
-93.392799
-54.031952
-105.675476
-92.012047
-66.394539
-56.054680
-135.272568
-76.872406
-76.973259
-88.304451
-99.835968
-59.121670
-91.015518
-150.740723
-104.282890
-99.837875
-48.923447
-73.468338
-78.368568
-86.858696
-53.751942
-43.917629
-50.979763
-106.228355
-62.745476
-103.260048
-68.098724
-49.039040
-90.132935
-56.973236
-105.016014
-55.428123
-74.626244
-59.514118
-55.860672
-95.019119
-65.538773
-60.851913
-76.573250
-58.734589
-121.274048
-78.197578
-112.383850
-38.607666
-95.476059
-127.339844
-111.189232
-57.584919
-108.341766
-96.545403
-120.872719
-76.912170
-65.854424
-77.903801
-88.290596
-87.914612
-117.979515
-57.866726
-68.964981
-76.966171
-54.858974
-128.608932
-68.150436
-58.605213
-79.168839
-129.616302
-59.126907
-143.152313
-99.867493
-84.405014
-52.332726
-159.776733
-119.200562
-103.355591
-132.399796
-90.446777
-62.211380
-87.561913
-74.465836
-165.742050
-73.376045
-75.713272
-111.041481
-80.393265
-123.691574
-46.211658
-71.628532
-69.930542
-82.032127
-28.858076
-78.755280
-140.350159
-52.235458
-128.529007
-61.092861
-96.388428
-63.810013
-65.789619
-62.358120
-60.574104
-155.868820
-149.049606
-65.763649
-46.653046
-80.391830
-51.117970
-66.968460
-65.942932
-43.173237
-84.512909
-122.934639
-111.233498
-144.305252
-43.174389
-110.235771
-69.322029
-67.121315
-139.553116
-157.881927
-148.575241
-74.164307
-98.791382
-77.340805
-87.471062
-65.527504
-131.663391
-154.631256
-68.806450
-70.634331
-55.088745
-62.824364
-75.899879
-87.618896
-102.726418
-156.240356
-62.800602
-113.639603
-66.062935
-112.816322
-99.881256
-117.628639
-56.320538
-37.006577
-73.287964
-157.329437
-75.434372
-144.057877
-49.399616
-153.767838
-125.107201
-75.241692
-36.397503
-94.233109
50.594444
57.367882
60.196880
63.312824
41.224270
60.047016
35.627480
70.323204
41.326973
59.246895
-63.739048
-43.395466
-85.885567
-145.306061
-83.521118
-103.140190
-159.663406
-78.312851
-57.163467
-59.830856
-57.884785
-110.206810
-86.215660
-52.078659
-118.590324
-105.809006
-80.562508
-144.599564
-102.799423
-53.877090
-128.937958
-69.153015
-146.628738
-53.699352
-36.129566
-146.476898
-147.630890
-106.506340
-56.527164
-73.165520
-63.922745
-63.758987
-36.126675
-61.378605
-94.323128
-79.094040
-62.352184
-75.263885
-110.117981
-71.390198
-106.450203
-75.936729
-96.317497
-79.558380
-71.167656
-43.362640
-149.993896
-54.023636
-47.638130
-155.038971
-72.594391
-122.668358
-75.644867
-40.901707
-94.329224
-80.879128
-156.834686
-138.646515
-53.679420
-65.095718
-123.852318
-147.130127
-77.017212
-96.339653
-117.109352
-57.085690
-72.680229
-115.088066
-136.926437
-63.375080
-61.902615
-129.983658
-47.521423
-66.749146
-46.905441
-61.699554
-94.488281
-87.852318
-70.846977
-151.516571
-11.487925
-61.496944
-68.909760
-145.315002
-54.907867
-117.011162
-146.648193
-82.952423
-89.397629
-133.715897
-108.446663
-123.136749
-55.505386
-175.272491
-121.714279
-75.652412
-68.822456
-80.833641
-110.262550
-67.215546
-150.204575
-43.740814
-152.437531
-43.690113
-76.744423
-154.790253
-67.950798
-107.304558
-67.060776
-72.426804
-82.413910
-85.301018
-159.622986
-118.149193
-34.410789
-65.378418
-83.944878
-63.530064
-66.849121
-64.322350
-63.907433
-64.500786
-46.764923
-80.217682
-45.364750
-155.610107
-55.500229
-56.343258
-67.899040
-54.258011
-94.112419
-109.163071
-53.355202
-78.604515
-87.428909
-62.717777
-109.451874
-60.880928
-77.701187
-95.630486
-91.836761
-47.409206
-75.917152
-79.058846
-81.505821
-67.500031
-123.588989
-92.812843
-61.894535
-100.169403
-76.528603
-72.540901
-135.582840
-64.186470
-134.964127
-115.382324
-134.506409
-125.570358
-106.107719
-104.145599
-100.875198
-68.399010
-83.164246
-99.041054
-98.746635
-51.388371
-65.707848
-123.721954
-146.764969
-155.105392
-81.359573
-82.340973
-59.295063
-65.390892
-103.732109
-89.844276
-154.505829
-60.376553
-57.593834
-147.928680
-51.816128
-130.138702
-61.979485
-110.868324
-57.623665
-45.366070
-105.904106
-122.618797
-114.046265
-67.806931
-92.923073
-72.699265
-71.509666
-162.349823
-55.399216
-61.834560
-62.001926
-63.516834
-54.671406
-150.843948
-69.457985
-61.392796
-102.033669
-93.457741
-102.149101
-56.593216
-63.640640
-159.287079
-44.153694
-144.302231
-130.098373
-106.383247
-47.621067
-82.797531
-65.478981
-65.461426
-84.833542
-55.885586
-58.614624
-49.758469
-127.161789
-69.759872
-64.872536
-62.175056
-121.496162
-56.719398
-119.741432
-88.320793
-58.585896
-67.020668
-145.751602
-169.300339
-95.986298
-88.502815
-134.080124
-68.012108
-154.518051
-85.831955
-84.046013
-149.553558
-96.781754
-155.740173
-174.638474
-149.497208
-113.640671
-55.715286
-108.820999
-67.390961
-114.993248
-87.585999
-66.065430
-113.397964
-114.656456
-148.144287
-57.036438
-58.480835
-58.469196
-73.725403
-61.809124
-68.402107
-59.489319
-145.001892
-86.636345
-60.104752
-45.726883
-52.073208
-44.644390
-82.267197
-126.925354
-61.431244
-92.160561
-88.703728
-166.946671
-78.901657
-60.098911
-110.676819
-50.354721
-135.684341
-143.292969
-132.602676
-76.382835
-93.723343
-67.716408
-111.236557
-62.764324
-80.675568
-63.262486
-87.702530
-107.988678
-150.146698
-65.713539
-104.757858
-55.847523
-52.947247
-53.243240
-157.876602
-95.602570
-56.795826
-48.619835
-86.035988
-66.708313
-95.160149
-68.428482
-95.404785
-84.411194
-133.736740
-89.942497
-65.633621
-112.237320
-107.702652
-160.651382
-114.553246
-61.033104
-65.621353
-131.318085
-56.968632
-162.051071
-66.328293
-159.251312
-60.838902
-150.198532
-68.746788
-84.483162
-112.145401
-116.468376
-102.294151
-57.451244
-94.978516
-57.690201
-132.398590
-67.804817
-147.898880
-107.862106
-80.793274
-124.909439
-53.919930
-67.586220
-142.087326
-59.683693
-151.749298
-120.686760
-53.954819
-140.009384
-62.116905
-56.206680
-130.807922
-95.406181
-91.974052
-88.411812
-122.928810
-94.354866
-48.282154
-55.885651
-64.011139
-64.350220
-66.975906
-58.196037
-60.964638
-89.057556
-57.354214
-48.494408
-125.487831
-63.616550
-73.954941
-141.975647
-111.783379
-98.592102
-61.704655
-95.100777
-63.976246
-137.766541
-67.687317
-117.132713
-89.989319
-117.294205
-70.575081
-155.537064
-60.248959
-67.634972
-140.750183
-97.548126
-136.838181
-131.260590
-71.561661
-95.680840
-45.330696
-57.271782
-139.819168
-51.292953
-62.495232
-115.185616
-46.617031
-68.975502
-52.927876
-107.454170
-74.780273
-83.123192
-169.723953
-124.446289
-62.987831
-113.326332
-60.051266
-63.309757
-71.469559
-46.780449
-58.081814
-118.885048
-142.101593
-85.602440
-72.235138
-130.468491
-59.446999
-73.226646
-74.829048
-67.986397
-75.471634
-55.221764
-94.462601
-83.997154
-148.718353
-84.188263
-56.593769
-72.539436
-102.279099
-66.234962
-149.931442
-120.822052
-68.981377
-83.568504
-62.070515
-79.883469
-69.851631
-110.139275
-70.979332
-31.026331
-77.961670
-53.029884
-77.340004
-87.904472
-63.958584
-60.218933
-80.269875
-69.084457
-59.745056
-165.883545
-106.042961
-67.017090
-67.960861
-40.523441
-73.553787
-138.466202
-48.260883
-100.900497
-68.102768
-68.286659
-90.008041
-61.259068
-63.797932
-163.189484
-122.404083
-34.459152
-54.605755
-98.525208
-62.166023
-60.948048
-59.803631
-62.659817
-144.238403
-62.289894
-66.334656
-72.900124
-72.674660
-87.970848
-57.532024
-55.518478
-138.875900
-163.364288
-70.032646
-72.753891
-95.672874
-61.554913
-88.490524
-123.285576
-111.106300
-62.089619
-111.990158
-151.152893
-130.102524
-161.621170
-116.477478
-74.095406
-81.116112
-47.198902
-60.876289
-145.541214
-52.752815
-92.135788
-76.118668
-94.676529
-70.091125
-156.814178
-96.865067
-58.721573
-58.522896
-54.524422
-57.442387
-111.046555
-86.193840
-70.902397
-69.812790
-131.547653
-77.000488
-60.683865
-112.866661
-76.190567
-71.006897
-80.420067
-60.449425
-61.013756
-87.223503
-65.755127
-75.794342
-59.845615
-106.001122
-54.019131
-124.803192
-104.937042
-63.560581
-68.341080
-56.594769
-66.099106
-161.344101
-139.126068
-61.075966
-53.171833
-111.886528
-88.340523
-150.133621
-60.274189
-61.663708
-123.934555
-66.787689
-66.959396
-113.540703
-77.093948
-56.252502
-59.473419
-67.235901
-63.611366
-56.262444
-159.109360
-105.978470
-64.653389
-57.912357
-55.900265
-114.362045
-164.905212
-84.430214
-139.693985
-102.252663
-72.623459
-80.740181
-61.247711
-109.521385
-46.979267
-61.138073
-146.011765
-59.344757
-60.457581
-74.558578
-147.044907
-45.562767
-74.554733
114.667038
54.147297
72.888237
54.970604
62.700806
63.989281
72.894226
51.940559
58.411186
-179.180740
-89.711349
-57.681362
-64.710518
-115.056961
-73.291245
-96.070656
-78.466454
-61.817375
-100.872925
-60.060062
-108.092133
169.755417
-137.689758
-54.563465
-62.622093
-135.303574
-61.674038
-76.529037
-67.455299
-151.638000
-67.324120
-115.887077
-40.077488
-51.557068
-71.712204
-86.197281
-60.569347
-123.340599
-70.056969
-61.708275
-116.585724
-58.228233
-73.181580
-55.129204
-78.252205
-128.176773
-73.213959
-67.816399
-89.085602
-70.224808
-52.604736
-66.483177
-38.837940
-59.897301
-70.581833
-117.778671
-73.907806
-79.942879
-60.774166
-86.269783
-86.165787
-59.349499
-70.220039
-67.200409
-70.744804
-14.441138
-164.227570
-58.542019
-59.481983
-61.327663
-73.267952
-153.892044
-119.281654
-69.241867
-70.992638
-129.121674
-56.240627
-111.714035
-105.067093
-86.174614
-59.105736
-70.830261
-83.342842
-158.383224
-100.402756
-153.224228
-75.385735
-60.201073
-74.290634
-85.424690
-110.646774
-74.741974
-56.649246
-57.257336
-66.682068
-127.684616
-78.905266
-48.241898
-54.101692
-97.231003
-64.770363
-100.013077
-105.468185
-52.295273
-121.785568
-61.987564
-60.292835
-110.667786
-110.695595
-82.910973
-112.976471
-57.981628
-96.259232
-126.758934
-74.293884
-54.922943
-105.452599
-60.584621
-42.122677
-149.250809
-152.399109
-64.521477
-138.138687
-80.681244
83.120972
74.404808
77.373611
67.872467
83.166550
78.331490
38.732319
64.248840
56.815331
61.324234
58.559921
116.507164
77.888161
41.945881
74.697479
46.463509
91.675568
-139.999908
-59.582771
-87.082565
-73.670540
-72.201302
-113.996696
-63.282642
-85.000877
-76.443115
-153.121704
-47.911873
-125.146942
-83.259621
-76.358719
-112.968216
-74.960091
-77.690475
-167.614334
-62.914406
-66.171028
-55.798302
-82.822479
-117.369499
-118.221413
-70.155281
-67.319107
-64.101837
-137.551392
-74.825104
-86.328064
-59.651009
-61.092350
-57.673985
-78.782288
-61.178165
-78.092461
-99.235924
-69.128296
-89.137024
-72.973328
-33.331829
-131.680054
-101.735649
-156.493469
-69.480927
-59.055862
-48.573692
-65.088669
-159.067703
-62.216820
-59.813782
-105.834373
-67.235779
-33.138912
-137.188797
-67.446182
-148.012894
-70.106758
-62.784538
-61.580818
-56.511307
-46.751507
-75.598808
-77.344086
-132.842834
-65.495804
-66.521980
-63.292709
-51.338139
-60.885532
-112.717529
-74.560707
-104.976738
-109.974861
-66.570442
-74.544647
-116.563553
-96.697281
-77.121208
-90.660965
-132.042175
-77.107162
-61.924801
-53.250866
-71.805634
-87.978790
-75.108635
-69.017326
-157.895859
-54.697918
-37.207355
-50.216713
-78.069885
-50.211365
-78.172821
-98.741905
-80.993950
-82.793297
-125.033447
-94.948509
-85.634216
-58.130192
-82.987961
-66.403442
-43.320175
-74.625237
-63.854465
-40.791100
-154.413605
-124.270287
-62.279881
-142.819748
-55.134666
-46.089249
-139.408081
-64.990875
-106.672531
-40.098549
-101.990051
-56.487164
-136.257233
-37.547379
-80.601967
-112.017784
-58.842789
-90.738708
-65.719612
-45.570015
-82.202797
-54.663155
-87.233849
-68.072273
-64.298157
-122.797615
-90.225708
-55.015675
-92.182205
-85.198723
-44.975971
-60.810429
-33.852661
-122.331169
-54.993855
-70.680443
-43.634983
-66.996521
-63.122482
-123.891022
-76.683517
-115.659302
-87.265877
-88.859627
-59.959686
-150.860352
-66.005432
-104.048943
-64.888245
-63.802925
-55.827286
-90.032043
-123.122925
-166.768539
-127.348907
-127.598228
-112.074203
-30.931787
-153.232315
-58.327614
-178.999268
-80.383278
-145.531189
-148.615433
-57.093204
-70.987396
-47.000240
-164.263199
-113.168121
-64.792572
-130.924332
-87.460442
-67.174332
-155.156448
-99.060287
-52.374382
-71.148529
-57.408783
-153.828674
-145.161407
-63.759396
-155.548859
-54.146584
-56.669762
-75.069122
-155.852478
-58.810917
-80.586975
-77.525154
-99.102242
-50.601521
-78.552574
-65.415840
-66.175148
-84.180397
-76.745201
-112.149590
-63.799995
79.995651
53.558388
47.070206
59.631470
60.355038
69.812332
67.108597
52.708702
75.461906
70.615234
50.858555
65.822418
-65.833382
-57.924210
-77.489464
-74.609146
-52.502239
-81.126213
-60.143501
-123.978333
-88.057686
-79.687088
-145.683105
-85.247330
-57.854904
-79.263115
-59.324081
-154.433594
-130.273315
-61.574577
-55.088589
-152.441803
-67.832382
-79.432037
-57.284222
-65.817032
-105.303291
-72.478561
-65.611572
-59.725697
-34.449917
-59.743916
-60.136372
-91.112366
-96.930634
-78.163803
-137.496292
-53.690388
-75.250984
-89.390030
-105.981819
-70.049812
-76.882851
-58.451847
-79.351944
-106.541206
-153.439789
-90.775345
-65.195236
-154.207870
-63.269775
-109.876411
-65.620331
-88.315514
-49.639065
-113.458992
-45.422150
-145.631332
-82.039978
-57.284969
-81.115494
-67.306129
-77.145538
-115.390015
-65.464531
-50.688164
-59.629120
-81.478264
-57.692604
-34.911674
-70.850105
-59.430592
-130.414673
-70.528542
-73.655487
-87.855537
-58.515034
-62.126385
-88.709641
-78.957680
-103.445938
-51.759296
-38.722603
-156.986481
-157.516876
-94.119354
-116.741753
-129.965622
-153.448730
-117.005096
-93.797966
-152.632187
-58.272919
-48.685425
-161.249222
-77.336479
-87.350113
-99.864479
-119.919998
-88.488159
-87.147385
-96.162285
173.205078
-75.321671
-71.412872
-61.322487
-65.244370
-156.985077
-66.669189
-76.105278
-56.635921
-82.892380
-74.451599
-147.020020
-108.177353
-52.558899
-43.911686
-104.145767
-89.336639
-111.418434
-124.116234
-91.195061
-96.157501
-51.909416
-86.681473
-66.434715
-56.532440
-65.885803
-131.058517
-126.411430
-78.815155
-89.342010
-146.767410
-65.250008
-75.594040
-60.062756
-102.771675
-96.939903
-99.076721
-72.225342
-67.942764
-77.749954
-61.454945
-122.296852
-61.129951
-137.296707
-104.414711
-56.204388
-58.720650
-112.437263
-73.837486
-118.393944
-25.777584
-69.983162
-83.167175
-123.322586
-41.470123
-123.163757
-42.935993
-94.955460
-153.599319
-75.694382
-66.871277
85.328217
64.516518
26.951763
61.821896
68.171402
64.470467
-66.458900
-74.052956
-118.309990
-145.762619
-44.371483
-50.697536
-70.992416
-86.427177
-94.812996
-60.867329
-56.483879
-53.120323
-74.020737
-50.172966
-102.420197
-66.349640
-139.209457
-65.132469
-85.365089
-81.302811
-56.045002
-82.615356
-57.691040
-132.043137
-49.147579
-70.550369
-146.631531
-132.562729
-61.250538
-68.627052
-51.478004
-33.885571
-99.112457
-119.119133
-51.839497
-69.632446
-59.736538
-43.321270
178.237289
-72.792747
-48.244949
-56.881027
-78.433533
-71.110573
-109.230392
-74.334976
-66.021492
-155.198135
-57.266590
-106.581146
-75.131966
-63.686825
-59.546288
-27.143309
-45.466213
-111.759415
-69.495056
-139.972580
-84.372810
-51.557281
-68.175240
-83.693062
-124.852493
-108.207947
-36.328030
-117.293640
-64.488762
-58.367542
-87.483093
-72.424492
-162.762619
-53.487240
-67.785736
-135.074493
-42.838593
-62.074680
-87.666977
-158.359482
-50.857861
-55.186855
-35.406044
-127.220917
-115.447838
-54.011658
-77.018814
-97.611275
-88.171463
-125.648155
-96.394432
-68.383751
-143.188110
-95.362823
-71.590370
-168.830002
-81.750587
-127.914696
-78.016708
-50.060570
-85.361320
-104.422729
-65.297943
-85.722610
-80.182632
-95.103043
-68.542381
-36.836849
-57.584797
-72.137100
-59.589230
-57.798698
-69.991669
-65.909821
-92.511978
-110.234558
-153.281204
-103.540924
-51.320488
-53.605648
-108.256264
-51.324120
-45.494434
-45.446281
-74.845558
-60.044136
-140.564789
-67.154472
-67.974533
-124.641167
-83.625076
-66.720291
-83.678612
-52.796967
-90.571251
-68.702507
-62.764565
-63.142426
-31.320465
-67.036705
-103.826080
-63.230377
-36.602909
-34.070473
-24.077442
-30.665253
-103.203255
-119.100899
-94.914230
-54.726948
-149.747238
-53.560440
-90.428131
-59.339664
-88.105598
-108.330109
-51.020416
-152.334213
-76.064331
-152.870468
-79.173386
-145.092087
-58.124962
-63.517246
-97.109985
-109.763428
-63.995773
-80.471214
-99.623268
-92.311584
-135.914520
-75.882225
-59.578671
-59.012783
-74.624802
-66.932182
-54.331760
-58.670654
-154.174377
-65.162376
-60.032551
-113.579590
-57.292599
-68.763771
-48.278393
-66.063759
-85.119461
-147.105484
-154.073959
-127.894325
-47.551846
-85.926010
-58.811504
-62.351620
-63.900200
-51.485832
-85.779152
-171.079453
-71.844887
-88.608879
-64.468666
-73.727791
-66.357834
-65.360725
-44.590229
-59.003269
-63.878441
-131.243820
-98.832161
-68.146362
-70.903549
-72.891182
-167.651413
92.120285
82.542923
56.773026
61.824886
29.280500
75.060989
-124.309875
-90.350647
-107.309372
-83.271263
-55.058521
-140.016235
-70.255692
-102.559311
-118.039627
-73.742943
-83.302322
-64.580063
-69.817619
-89.723038
-56.478905
-68.583061
-124.394188
-64.101730
-68.698730
-60.371178
-103.747154
-84.644279
-110.214966
-131.936035
-149.472321
-51.058617
-72.264641
-53.920788
-153.573730
-73.992302
-139.540039
-110.702377
-89.689980
-74.204987
-78.799004
-149.218063
-61.569481
-53.441692
154.339035
-59.162140
-103.811562
-74.074005
-66.700050
-162.549774
-143.956604
-58.846897
-68.704239
-56.117413
-65.412628
-69.188240
-86.953613
-121.057968
-61.930229
-80.530472
-21.387131
-59.304527
-76.491928
-101.959732
-139.601532
-85.866905
-54.442253
-65.005966
-76.615135
-65.958382
-86.616653
-132.767807
-131.578262
-89.797615
-68.704926
-54.637260
-83.102028
-128.537537
-68.522881
-113.932930
-77.240585
-76.237297
-51.674244
-165.362656
-53.943562
-68.241875
-89.397919
-158.330215
-59.025673
-99.052727
-170.536743
-93.460884
-79.673523
-143.044693
-144.257462
-60.138844
-106.288551
-88.531128
-109.301933
-63.492466
-87.841156
-98.172340
-79.077873
-110.984901
-74.123283
-157.166931
-131.491074
-108.561874
-69.449783
-59.608097
-81.511703
-123.593292
-84.208656
-74.724640
-60.265446
-95.346886
-53.306625
-65.773651
-72.453606
-61.613625
-69.086876
-57.787277
-64.614395
-77.697876
-65.857483
-52.832626
-126.066856
-156.266251
-61.022732
-98.691147
-68.486122
-89.391579
-72.145493
-77.736145
-53.093288
-67.554260
-50.083878
-99.345810
-48.136513
-62.616226
-53.551487
-104.372925
-53.228432
-77.324089
-58.109047
-129.145844
-78.973648
-115.637199
-107.281403
-163.103363
-98.170425
-122.120583
-63.646091
-103.254707
-153.816208
-50.191704
-57.287018
-75.945641
-61.424763
-80.446686
-75.522301
-33.692371
-57.754738
-56.604462
-64.284904
-87.066727
78.107323
-77.068504
-87.920967
-62.330372
79.326439
88.959351
53.750687
-65.722488
-101.443687
-54.539219
-98.986343
-102.510017
-93.052361
-86.727257
-30.064463
-91.488258
-77.317001
-51.381645
-88.775810
-87.891251
-104.127243
-50.055820
-53.704441
-66.575714
-103.615036
-69.212624
-84.846359
-99.420959
-93.229164
-60.599586
-124.158188
-82.790642
-54.114670
-45.154331
-69.915077
-56.215740
-140.868973
-55.984509
-149.799881
-57.188663
-42.645821
-68.778801
-75.779770
-66.289711
-133.068695
-56.170109
-66.216728
-94.834251
-68.527397
-107.032921
-44.983002
-77.601379
-149.135895
-74.692352
-74.827492
-121.079956
-63.151108
-109.316994
-59.547081
-76.625198
-60.018345
-72.717369
-137.341721
-85.141624
-75.012642
-127.806900
-66.792458
-64.297394
-166.412491
-133.278168
-77.135582
-62.657925
-56.288239
-60.357872
-168.962280
-159.737305
-73.663162
-59.171932
-65.801521
-65.066673
-86.780708
-28.984432
-82.744881
-152.770889
-46.899910
-161.145401
-93.498375
-58.345604
-97.347702
-57.073181
-61.853855
-131.064850
-124.417725
-102.887367
-55.459991
-61.699471
-56.537716
-55.169521
-78.334587
-71.994003
-63.901382
-126.093468
-84.535896
-53.688335
-65.449966
-28.929012
-53.544788
-75.784180
-32.087204
-84.592087
-59.535580
-52.947891
-106.773445
-71.029716
-148.445007
-154.063736
-56.977943
-56.406425
-111.009392
-164.365646
-130.417648
-161.181564
-54.859169
-99.173981
-101.243759
-85.196587
-128.897903
-79.079636
-54.786682
-151.571075
-44.415081
-67.923515
-108.200508
-48.521599
-64.059624
-74.182076
-66.581757
-65.244331
-80.891991
-49.225666
-65.353714
-162.404205
-111.811455
-65.405502
-62.094128
-61.551167
39.595257
50.350574
47.124271
44.156284
74.967636
57.451458
25.095766
55.944118
71.567970
41.443932
46.374214
58.275436
51.225277
81.071114
59.502331
65.871513
84.609192
48.458508
64.046959
43.368183
63.119476
56.955441
80.014626
59.551445
70.033112
76.991058
-61.605843
-98.344597
-119.449799
-73.134987
-59.091324
-58.825794
-91.959000
-60.524754
-73.540779
-71.058372
-97.274155
-118.957520
-63.412472
-52.801422
-61.584644
-143.227936
-63.461285
-56.309940
-57.353054
-44.544781
-67.599243
-75.842072
-63.713352
-59.364326
-148.262802
-29.662710
-82.850311
-73.676064
-124.925903
-61.310997
-47.180168
-98.292877
-69.112129
-60.315742
-75.399345
-121.047882
-149.629944
-146.428299
-127.140251
-35.011711
-64.292015
-68.381271
-138.453644
-89.122162
-63.524437
-61.853165
-97.816010
-74.189743
-53.738865
-49.183125
-52.441330
-59.847855
-55.459949
-54.419704
-63.161442
-46.162216
-62.403809
-67.922577
-130.442566
-79.890724
-55.102253
-61.711670
-130.681763
-51.885555
-45.632900
-157.287170
-143.514496
-40.404591
-77.348976
-55.875683
-70.933456
-111.715103
-165.280548
-103.559395
-92.094505
-49.250797
-66.181900
-93.095810
-81.323776
-113.174164
-76.173454
-113.714676
-89.003082
-114.569397
-90.495796
-50.815216
-69.183388
-72.855125
-36.303246
-156.126221
-73.466629
-63.309620
-133.225830
-116.099266
-102.106224
-110.825508
-83.387505
-60.451500
-164.949463
-61.737831
-74.422272
-74.445404
-66.650223
-132.146622
-83.182312
-123.713737
-62.863541
-100.859787
-105.706581
-67.914467
-60.476364
-50.426346
-124.732552
-76.107407
-62.974586
-56.780220
-93.403427
-155.580627
-65.118866
-80.110863
-60.743778
-105.569244
-43.338100
-53.910538
-55.525764
-62.210617
-65.247375
-51.319523
-117.616005
-55.373169
-105.331909
-94.380447
-29.130209
73.301903
58.269318
89.495140
-61.297268
-108.484848
-65.633827
-62.909637
-51.655533
-85.595940
-158.152634
-112.229866
-60.152245
-113.027359
-148.273270
-98.504539
-48.607502
-72.769028
-88.985512
-61.596207
-44.762463
-51.685944
-113.358643
-39.384876
-32.000664
-92.429649
-146.202957
-62.518848
-26.488752
-70.095634
-72.292084
-122.165672
-113.426033
-162.694122
-68.734398
-81.273613
-132.518250
-159.187424
-66.876266
-57.294628
-152.634674
-89.396538
-70.058182
-67.119209
-69.811852
-121.992912
-52.452900
-71.588074
-66.297272
-77.361938
-78.170349
-65.199776
-70.949318
-28.784489
-90.703003
-64.230492
-100.219620
-65.853020
-153.968964
-85.037041
-99.505356
-71.085770
-134.463898
-91.193657
-83.611610
-146.065231
-62.499302
-152.521347
-59.583424
-56.822083
-87.011665
-61.970139
-65.998466
-97.858238
-153.965622
-59.083775
-149.156494
-175.624344
-46.551556
-57.811516
-51.159554
-125.640068
-80.917442
-123.205116
-102.125069
-74.696487
-62.693504
-70.490494
-69.306366
-86.910149
-46.984932
-115.202446
-127.018387
-49.413704
-78.015984
-103.407227
-107.357162
-84.351105
-45.442051
-144.858414
-46.929497
-74.422256
-59.626236
-55.691193
-158.803360
-124.666695
-76.894501
-135.416290
-145.369781
-72.432373
-58.648193
-67.411186
-79.363182
-65.934036
-68.234390
-55.364391
-57.600819
-72.367531
-93.402748
-158.134308
-144.707199
-55.132370
-143.379211
-72.933189
-93.221329
-140.466354
-99.113976
-59.207726
-78.594765
-85.760422
-146.503555
-49.033401
-77.746429
-64.435234
-158.378357
-57.861507
-58.446083
-76.562927
-46.745152
-110.282875
-49.397305
-64.302757
-61.889210
66.040314
43.738178
-135.435928
-150.495102
-56.734875
-101.105209
-46.108547
-141.498276
-57.475758
-79.034912
-59.449169
-146.233994
-166.163483
-69.740601
-56.838005
-109.811310
-104.826698
-134.711014
-106.588799
-68.034256
-105.303223
-72.184341
-61.144192
-52.303875
-48.732021
-75.833595
-63.390198
-57.401569
-71.630173
-61.140968
-63.624355
-112.833900
-54.585712
-73.205559
-78.770439
-120.082535
-154.270889
-64.370743
-123.879791
-68.173889
-59.879200
-68.832741
-74.812553
-60.565113
-56.611916
-65.769585
-169.622589
-74.527115
-54.015728
-65.452431
-63.189217
-139.021515
-130.237442
-62.225029
-104.726952
-149.455215
-128.878052
-53.671791
-154.872604
-93.001602
-114.423637
-138.444290
-112.566139
-55.003307
-51.776299
-103.885681
-130.864990
-154.036789
-63.209702
-68.405693
-77.321312
-82.216637
-122.798843
-105.589294
-125.657883
-73.832993
-59.325237
-98.586189
-121.572823
-106.016998
-100.168678
-86.444313
-95.829262
-71.003525
-87.460915
-48.410114
-67.010078
-72.386292
-57.821442
-42.230797
-57.485008
-68.769478
-86.385651
-124.002655
-64.611572
-59.260925
-76.735268
-147.833542
-111.589012
-93.642479
-78.793724
-152.992035
-128.136154
-67.887444
-150.524612
-63.747871
-90.317947
-118.921867
-161.422638
-89.773079
-97.253525
-60.594505
-55.138241
-119.706627
-120.192673
-69.484070
-64.860794
-133.018784
-71.861137
-135.423889
-60.370125
-46.557278
-68.379013
-168.630844
-55.885849
-79.449928
-64.713203
-161.684479
-59.859760
-58.521870
-149.569687
-56.221115
-65.555420
-72.831917
-143.359192
-81.703117
-74.579887
-52.848892
-84.593903
-138.474182
-71.798126
-48.610222
-57.127354
-79.442459
-111.545265
-47.272396
-71.017921
-64.393829
-120.021126
-51.067883
-64.341759
-61.147606
-91.371979
-52.974327
-51.852402
-57.745361
-45.686581
-96.466286
-140.126648
-62.118225
-68.386711
-139.826477
-61.722313
-70.496277
-29.513342
-148.593262
-58.584293
-53.743465
-86.760826
-59.755978
-84.342239
-161.895599
-82.916634
-59.478348
-66.141182
-68.715073
-65.703140
-64.781136
-63.541294
-52.627647
-89.140984
-82.897903
-82.667252
-58.493881
-150.944229
-166.378937
-155.343979
-83.620987
-119.277664
-66.714798
-132.078125
-69.133110
-55.754566
-115.365929
-51.880054
-114.799667
-136.052368
-75.470650
-157.077179
-80.105766
-79.103859
-67.279884
-95.571571
-162.633255
-81.856941
-109.247162
-60.290752
-62.155689
-83.030121
-109.974617
-137.416275
-64.615021
-74.199234
-96.271217
-58.557434
-141.454132
-87.137749
-69.345963
-50.708591
-153.279953
-60.164955
-103.137909
-75.945564
-152.859879
-82.479256
-82.143021
-62.316170
-77.361763
-68.035774
-59.617622
-73.520699
-57.728378
-148.437714
-112.758553
-61.834381
-59.221172
-76.978813
-49.180294
-60.784405
-35.475574
-77.218468
-71.673599
-57.999306
-65.343018
-63.876705
-69.371429
-53.925476
-64.875137
-82.774338
-60.548626
-61.460171
-45.094418
-67.046661
-78.852226
-156.365173
-57.123722
-55.841778
-120.263535
-68.170418
-34.494850
-120.775772
-48.491692
-138.069565
-63.389854
-58.047707
-103.982468
-134.394379
-55.564747
-138.063690
-68.730553
-63.175655
-81.161499
-71.232697
-59.667812
-61.018497
-50.464951
-52.951130
-104.624077
-138.960495
-76.261574
-89.507034
-56.978985
-122.887634
-63.794880
-39.853642
-102.655022
-130.502975
-111.259209
-50.135586
-104.905624
-83.754135
-119.252991
-68.421120
-119.620895
-72.522682
-135.873856
-69.831177
-100.135742
-135.828659
-74.293373
-48.349838
-124.676384
-153.465683
-113.345116
-70.581314
-72.112526
-65.389717
-66.774979
-162.693375
-125.784622
-86.959175
-72.813545
-107.527740
-63.470470
-53.105415
-58.278080
-150.377319
-26.265495
-127.557030
-68.461433
-89.444054
-47.352085
-133.468323
-61.189373
-147.161560
-142.058380
-65.759926
-55.737831
-57.999199
48.452209
81.711525
56.034775
27.456177
59.129349
56.665554
59.729557
41.640739
56.392124
62.074757
-103.866859
-57.905437
-71.525681
-49.804478
-74.290184
-69.533737
-25.557863
-51.638756
-109.068810
-103.435623
-139.497940
-66.188873
-113.889084
-72.392487
-96.099106
-62.240807
-110.543861
-65.110916
-90.616493
-94.792267
-55.159069
-93.641251
-68.350616
-88.803085
-91.835014
-70.508308
-52.419613
-144.305984
-56.836693
-132.067764
-108.281891
-59.938385
-93.735321
-144.277222
-97.915894
-118.051125
-104.195961
-63.455090
-150.459869
-101.891777
-108.657837
-66.826851
-102.802650
-112.339714
-90.840797
-62.439743
-54.448292
-132.860306
-69.549767
-76.019623
-155.098312
-106.889229
-75.348106
-62.111320
-42.243031
-82.851433
-104.154411
-71.889648
-67.008835
-157.400726
-45.388603
-56.841045
-50.167229
-92.186295
-156.513046
-69.750603
-53.326866
-124.278648
-36.621780
-48.679779
-44.609108
-70.822601
-77.375832
-164.487564
-56.410786
-148.465134
-55.351974
-76.375488
-74.348923
-158.559830
-57.846924
-52.730560
-118.250580
-60.355141
-71.617546
-78.400604
-145.397507
-65.824181
-145.248779
-123.545082
-58.847656
-50.256042
-86.878471
-140.840790
-91.970695
-58.396393
-140.754623
-124.730446
-82.197487
-78.370735
-140.671570
-62.185753
-112.346756
-150.432236
-70.246620
-95.668800
-58.045685
-85.589676
92.305290
66.077118
79.030602
56.448338
85.484238
-149.288849
-53.452087
-102.175308
-84.120819
-80.977737
-98.897560
-77.083984
-97.703217
-100.960579
-86.624947
-101.493843
-112.713745
-106.919731
-40.893150
-142.437439
-60.061375
-74.039467
-101.383339
156.053970
-65.349472
-75.031479
-60.133167
-67.843880
-153.451950
-100.605453
-63.750156
-38.856838
-47.291351
-81.745010
-56.730854
-112.579117
-68.415779
-64.452240
-66.811432
-64.316803
-63.033386
-58.262993
-151.559509
-104.895645
67.085785
33.823746
67.175812
52.706757
53.609951
78.104073
-144.103180
-61.228230
-97.650963
-65.145668
-77.043503
-103.895012
-100.872505
-65.840874
-66.414772
-104.045227
-112.182198
-83.487137
-137.685486
-89.635452
-82.535629
-90.886093
-69.409531
52.747242
48.982891
84.495934
51.505859
25.037762
-90.984138
-123.302460
-87.981384
-54.816978
-92.664589
-80.635132
-49.015713
-80.661652
-55.417183
-58.199760
-120.476112
-62.605564
-49.994633
-76.782631
-43.046448
-58.947834
-109.746544
-91.658531
-60.933125
-134.598068
-52.010155
-128.930634
-80.143135
-62.900139
-66.697418
-52.567013
-141.425522
-101.861229
-104.455444
-160.490784
-81.762848
-59.088406
-52.947811
-78.774872
-68.861252
-64.981873
-102.018066
-120.034546
-111.642647
-62.877544
-80.910744
-67.764656
-159.245361
-88.496994
-60.136486
-115.410439
-147.753189
-42.592083
-93.596710
-127.865509
-82.405228
-138.125702
-50.563648
-65.425858
-149.580231
-60.225273
-112.906120
-143.330154
-92.131828
-52.046852
-50.845448
-126.338287
-86.978523
-55.777809
-104.079926
-120.811615
-93.269722
-166.823303
-61.561783
-109.385544
-115.737114
-85.976677
-109.933113
-55.149006
-96.130470
-52.256977
-122.181831
-99.339294
-93.728554
-54.968384
-99.921806
-93.742096
-166.712173
57.435070
72.315598
-60.660175
-72.497971
-79.178505
-120.060745
-50.235050
-83.826851
-147.728409
-75.396927
-160.737762
-67.108459
-47.004772
-127.304665
-61.758965
-62.380634
-55.083256
-54.497692
-70.467171
-38.181053
-158.382523
-50.834164
-66.376534
-147.810028
-73.521065
-64.334358
-59.535763
-66.241287
-106.121338
-34.898392
-62.075508
-59.719646
-71.833183
-62.641438
-158.773056
-53.732224
-66.642395
-68.863960
-77.475266
-101.422516
-114.233948
-53.210823
-64.300896
-59.141464
-58.565063
-84.863235
-100.582321
-51.992775
-75.252914
-120.382881
-75.587471
-59.087730
-76.927055
-70.762932
-65.594109
178.993988
-110.351402
-66.254173
-77.173317
-49.074501
-82.009682
-47.505913
-132.033020
-160.610474
-63.092743
-89.287148
-106.273575
-163.060410
-92.628365
-154.227173
-60.920010
-68.076904
-130.222214
-62.908390
-83.295738
-69.071075
-87.109444
-146.557495
-97.690277
-159.294479
-66.148956
-34.574360
-96.198647
-116.615814
-82.446762
-73.544624
-104.025131
-60.157066
-59.883900
-128.178726
-155.522995
-71.084206
-123.451401
-78.757919
-81.121414
-83.391708
-60.150742
-150.802948
-65.631424
-75.823738
-59.908810
-65.025757
-55.551201
-93.934288
-56.704823
-67.322426
-60.648769
-68.287628
-86.595200
-140.261505
-138.692932
-93.340652
-135.865738
-56.120293
-71.508713
-76.021484
-76.854500
-68.822433
-122.730812
-51.081657
-61.313629
-92.998009
-96.460220
-63.431023
-73.583626
-57.410496
-88.991211
-74.677757
-127.738792
-132.706940
-57.907291
-141.819016
-90.263290
-82.972351
-64.428085
-66.564857
-58.461750
-53.175793
-123.003296
-56.028748
-87.345604
-74.843925
-81.101456
-88.654991
-48.203846
-47.557716
-43.624886
-76.211983
-66.937500
-126.576103
158.287964
-65.379532
-60.996128
-70.979996
-63.036194
-147.571243
-59.087341
-62.672680
-151.706512
-73.526970
-67.351418
-89.025269
-111.794792
-154.521500
-67.551468
-92.993172
-103.849083
-79.719398
-88.373474
-56.347031
-60.198059
-60.713741
-160.967361
-59.450653
-147.664856
-64.025208
-63.812912
-77.151581
-25.688931
-63.460590
-69.214630
-82.797745
-59.107845
-95.494675
-86.499184
-91.473625
-57.860447
-67.683350
-113.127205
-152.491211
-101.922951
-79.525635
-93.302834
-127.869537
-73.238358
-97.275200
-75.959862
-42.280239
-70.472176
-141.320694
-39.971413
-65.455894
-92.281189
-73.102341
-60.226288
-47.465244
-69.378471
-101.535278
-151.760300
-103.393379
-67.986740
-92.341347
-130.236313
-111.737953
-147.677887
-101.390953
-122.360443
-59.636536
-107.541458
-57.639595
-123.719872
-78.704330
-146.428345
-118.671631
-86.979996
-113.625710
-148.817551
-111.101402
-62.525337
-72.248627
-74.280083
-126.351837
-52.409019
-141.189865
-73.220528
-56.182426
-66.632996
-62.452999
-148.743149
-46.902859
-55.545422
-108.263039
-39.889191
-143.760635
-104.976204
-53.591820
-118.589729
-49.779285
-155.219315
-90.849236
-56.143631
-140.000946
-95.098465
-106.830482
-65.384895
-28.651016
-104.547501
-148.203629
-83.699448
-45.956554
-88.046738
-148.855179
-75.223343
-50.834717
-68.183044
-69.885498
-54.816570
-73.766617
-52.623447
-119.071388
-64.357170
-82.568245
-91.164528
-63.621445
-83.444527
-73.215630
-52.877983
-114.550591
-154.231201
-73.821815
-84.369385
-56.324242
-138.714478
-114.317413
-126.055450
-83.129059
-136.217392
-57.819851
-74.378418
-75.437683
-132.592621
-86.306328
-35.263065
-137.411102
-61.818756
-56.313858
-73.704269
-98.438835
-71.777977
-75.772896
-34.406620
-81.246513
-50.932606
-58.881397
-66.251274
-90.458046
-130.915817
-112.757393
-80.366158
-50.918770
-78.920280
-62.995079
-63.790615
-96.155846
-104.320862
-64.651192
-136.869522
-75.095688
-99.420868
-154.278152
-83.681885
-56.861332
-62.101933
-59.069889
-50.921093
-119.140526
-48.649948
-64.978172
-86.497421
-60.315922
-75.813515
-98.184662
-80.960953
-58.380020
-53.469517
-86.313744
-80.675789
-90.933823
-65.827934
-35.919228
-62.128708
-79.684113
-132.863235
-126.331993
-57.131336
-64.324791
-70.501854
-109.687752
-140.571228
-89.216354
-68.669342
-57.275562
-68.511108
-95.750473
-68.533813
-79.067024
-71.027435
-140.977615
-103.260025
-156.065125
-75.988579
-58.511086
-114.010094
-84.478607
-106.373383
-88.384842
-55.958752
-144.809570
-69.333588
-61.928562
-107.755295
-68.846443
-49.204784
-145.223526
-90.649162
-80.830055
-54.211193
-102.141403
-64.153870
-75.141068
-106.342514
-62.515625
-100.365852
-98.921165
-99.785316
-76.680893
-61.304211
-65.699242
-164.447052
-94.559677
-57.216892
-108.459503
-164.232880
-73.586845
-91.362282
-62.505325
-155.786789
-112.804832
-89.818390
-133.365204
-63.390923
-44.345268
-134.410721
-89.485870
-52.577545
-88.283813
-56.528957
-179.544998
-48.985336
-78.578087
-92.993202
-69.384773
-163.345795
-88.066620
-116.629379
-83.437080
-144.545074
-155.409576
-58.196774
-73.582253
-63.260620
-128.084122
-117.282890
-110.084969
-55.551144
-158.691193
-133.186752
-113.319145
-93.559906
-74.784363
-61.358948
-54.976635
-75.476738
-84.276855
-79.285110
-59.457901
-68.532021
-27.142254
-56.052105
-55.515541
-130.890289
-58.273449
-142.949173
-140.782410
-68.155121
-61.390385
-38.181995
-90.351700
-62.315800
63.490746
54.149860
54.329208
18.157564
47.077591
61.245277
53.900181
72.379921
-78.731606
-109.047424
-68.214081
-54.963078
-157.777222
-60.670681
-82.155823
-77.316467
-53.225727
-61.522476
-67.179405
-69.193520
-98.894737
-63.945293
-59.393520
-49.603546
-131.082901
-79.413734
-62.705921
-166.693237
-53.969910
-111.461464
-147.058929
-60.658703
-67.026611
-62.993992
-61.914570
-76.415955
-61.223148
-152.794907
-105.479301
-67.059296
-112.809593
-163.832138
-137.544922
-60.139484
-69.497879
-100.037628
-117.157448
-138.954498
-126.358627
-59.031219
-49.522354
-134.572891
-75.037949
-130.743301
-61.516361
-73.850075
-64.019753
-87.575668
-66.307411
-88.356293
-53.190128
-163.112946
-66.258728
-60.147858
-117.378830
-65.903999
-57.544674
-136.678055
-157.415390
-152.504272
-110.413307
-74.786812
-59.787552
-68.183304
-47.437061
-161.229584
-73.864174
-138.689117
-59.468952
-97.359268
-123.704666
-61.722878
-69.088051
-88.066475
-130.161896
-58.416328
-109.084946
-167.962357
-77.124954
-61.600365
-96.276566
-53.150185
-170.267578
-59.279289
-92.259605
-160.715347
-77.167862
-123.489212
-54.586105
-122.194031
-66.277817
-53.812870
-51.439041
-58.965572
-178.756348
-90.970116
-77.157562
-63.462425
-70.417130
-56.525066
-107.899597
-90.324455
-71.388680
-99.000229
-115.376396
-63.248463
-154.685364
-131.554962
-66.096237
-154.465469
-110.647041
-59.153751
-53.901085
-95.183151
-50.773998
-145.800537
-47.117485
-74.643074
-63.609959
-98.359680
-61.420322
-85.230103
-58.676636
-74.977486
-144.954239
-85.834274
-163.739990
-62.430229
-77.221107
-53.013390
-57.075180
-91.773598
-122.962646
-89.209045
-73.399437
-58.853550
-150.651947
-108.050529
-76.879921
-70.603416
-60.462593
-66.658417
-29.697266
-134.740494
-60.249279
-71.578354
-90.326279
-67.280006
-59.641685
-102.647514
-55.108501
-155.336548
-156.431091
-105.317642
-115.839294
-133.037811
-154.454910
-47.516918
-57.460430
-148.387878
-68.144264
-60.417912
-54.291893
-81.143852
-113.106506
-153.861374
-120.034355
-49.793056
-145.461731
-85.919533
-107.015259
-61.893982
-61.918045
-105.606781
-71.817589
-82.353050
-109.062653
-118.243736
-74.065491
-50.063656
-149.295364
-98.002136
-137.901947
-71.787827
-67.399628
-54.649910
-117.617271
-45.668491
-94.924599
-118.043205
-66.610977
-71.996330
-74.738319
-59.357864
-75.525551
-54.677788
-88.770897
-52.528545
-89.229607
-57.832539
-130.458572
-126.445251
-126.549385
-63.690609
-121.726913
-159.762909
-153.994812
-50.636482
-41.950695
-78.844902
-89.205551
-62.913509
-53.293892
-46.891270
-67.644356
-59.622250
-59.978004
-18.052151
-149.007584
-47.693554
-143.682220
-73.802986
-136.560074
-158.011185
-164.561646
-67.468277
-136.593842
-68.140373
-91.450569
-89.067551
-74.866951
-83.710960
-61.066402
-52.017647
-155.324280
-51.375767
-156.178741
-99.743835
-126.850883
-54.994564
-64.013367
-100.439240
-132.189240
-142.495499
-156.458649
-43.068768
-74.372696
-121.767212
-74.026993
-79.071510
-145.498367
-168.019318
-76.558113
-123.128685
-60.389633
-151.464600
-74.391182
-48.688499
-57.559551
-138.398209
-32.380169
-45.288643
-127.652374
-62.514797
-77.367653
-121.777046
-72.119209
-69.189079
-74.263519
-127.709381
-79.589516
-64.614250
-83.770248
-45.505779
-95.541908
-44.461964
-60.406853
-76.514496
80.899490
-54.269802
-105.031921
-63.018608
-108.911140
-61.391827
-60.196598
-69.836006
-69.500626
-35.106617
-151.640228
-79.563370
-118.068718
-92.218147
-56.270470
-58.809864
-58.312866
-146.666763
-60.204433
-67.494812
-61.712334
-92.677551
-164.668198
-54.695290
-101.758850
-60.712864
-74.941452
-39.210968
-59.582645
-59.929123
-55.045555
-83.977890
-42.236134
-69.908791
-104.013031
-105.572556
-142.341675
-70.306404
-138.998749
-135.610504
-72.045708
-136.812332
-79.405197
-79.109070
-70.844315
-150.410431
-61.825653
-63.722054
-66.547775
-146.016190
-92.068634
-149.513199
-110.519623
-102.226852
-15.233792
-101.749657
-62.371391
-85.804642
-50.214035
-131.222687
-64.058891
-57.312202
-130.844894
-107.765236
-48.276669
-51.684147
-62.691467
-43.345943
-38.672836
-121.386276
-66.407089
-82.646706
-61.007355
-123.301987
-59.268070
-82.416664
-59.253452
-156.775070
-156.214264
-112.834389
-136.188141
-133.857895
-152.903015
-113.107040
-126.721504
-76.487770
-69.360161
-59.748333
-170.972321
-100.361336
-68.759186
-49.225323
-69.853973
-167.203186
-66.297829
-128.992294
-140.775620
-146.417587
-83.656113
-71.916428
-66.353775
-52.069557
-55.990784
-141.576050
-66.112328
-155.169067
-68.496796
-159.889572
-61.439816
-76.570526
-61.921909
-85.359955
-104.018646
-114.036995
-60.848129
-70.367516
-121.929634
-178.080811
-110.918785
-61.088955
-67.988419
-90.474594
-79.664047
-54.611137
-95.587631
-74.518951
-110.368858
-105.490234
-59.515873
-53.883312
-71.701149
-53.291523
-118.541451
-64.385704
-79.450928
-62.638744
-73.472534
-56.606930
-101.132187
-106.941254
-50.880325
-51.591717
-55.918896
-107.929070
178.002945
-74.254425
-79.659233
-68.120453
-96.898415
-55.050816
-61.617100
-55.972248
-53.795696
-53.016544
-148.597565
-62.865002
-47.063030
-88.483154
-56.794449
-60.738014
-59.695507
-70.822182
-61.632030
-65.817627
-73.089851
-104.555931
-94.291496
-68.600220
-58.053558
-74.493851
-58.794907
-138.375000
-65.401077
-59.908554
-59.192890
-141.806213
-143.952515
-69.371796
-79.628441
-86.607788
-77.150688
-69.837181
-137.465897
-56.997589
-78.316322
-67.590569
-145.655655
-42.021313
-58.519016
-45.133953
-77.165398
-99.882706
-67.217819
-66.946518
-148.061584
-55.848797
-61.665764
-93.001045
-112.753059
-71.314278
-132.421494
-70.328186
-131.130417
-66.893547
-62.859921
-66.829979
-138.766617
-87.989120
-74.331604
-60.555607
-53.907253
-57.578846
-77.340851
-83.384796
-141.192230
-58.030396
-80.733131
-92.119995
-54.744164
-62.167355
-66.601349
-143.384155
-57.976685
-70.204536
-64.725548
-55.136456
-105.852051
-112.049484
-52.426411
113.667717
-54.068241
-70.151634
-102.468002
-147.069504
-116.518257
-74.779648
-76.021118
-69.932968
-62.815342
-67.128670
-63.884510
-89.077003
-59.264648
-156.650681
-115.887474
-120.532578
-120.498604
-58.011135
-54.468529
-73.243103
-119.834053
-179.625687
-56.648800
-93.925072
-110.815208
-81.026764
-102.576797
-113.489037
-115.123734
-119.871590
-69.685783
-95.654762
-84.386726
-108.649094
-81.182213
-158.035126
-65.495705
-60.188797
-68.261955
-145.953659
-82.213295
-36.347965
-152.245880
-83.782043
-54.779640
-57.309647
-77.135666
-58.945110
-164.164032
-149.245682
-58.821690
-75.659988
-70.855850
-51.476452
-106.559097
-81.079201
-41.991596
-58.623737
-125.277557
-85.938416
-51.925190
-33.260059
-75.127922
-64.321625
-84.294594
-92.302956
-102.729996
-76.267693
-64.697403
-156.932144
-68.615288
-75.511375
-73.668503
-94.857269
-61.070629
-27.072641
-89.878891
-86.250679
-82.863579
-69.131302
-78.812393
-87.780975
-62.993847
-35.071980
-56.833698
-79.717926
-71.800194
-66.629730
53.139866
68.106804
44.562080
51.420692
57.517738
54.155464
74.208153
53.443180
79.437988
71.105324
55.854431
70.817749
84.501648
39.251228
-83.635788
-71.073555
-48.599503
-170.494720
-134.626251
-73.368835
-53.172619
-59.945808
-59.722168
-75.903191
-68.282532
-132.295578
-162.316193
-76.745453
-99.648346
-85.054192
-55.349606
-83.019112
-68.697601
-74.763573
-155.466293
-81.189552
-83.690529
-75.131119
-145.618256
-54.297672
-48.715099
-154.261154
-96.614098
170.945602
-50.539383
-125.786125
-40.168140
-94.071999
-60.869324
-65.619087
-62.364220
-155.176941
-90.620781
-78.389336
-56.590942
-66.318642
-105.803436
-132.382248
-96.547005
-73.580643
-115.477226
-61.580921
-107.980827
-93.654991
-100.999382
-84.577721
-86.557846
-88.517151
-87.672180
-56.907578
-47.971031
-62.250027
-57.584255
-163.627121
-81.358978
-114.822060
-63.513187
-84.039078
-120.344933
-64.736443
-85.328598
-53.650833
-166.395599
-100.683395
-60.354042
-72.179878
-142.652969
-85.784462
-71.015068
-118.040443
-109.513443
-91.808136
-58.377274
-167.689438
-70.252113
-59.283401
-86.797882
-124.798843
-54.900604
-61.037395
-124.014130
-56.588486
-128.988144
-78.746719
-53.856918
-73.578522
-82.226456
-39.638802
-59.313454
-152.457611
-49.990475
-50.921299
-111.708832
-127.744995
-91.440964
-70.617264
-59.481888
-53.184742
-64.751945
-46.105186
-159.587936
-53.178177
-82.388466
-141.363754
-62.104610
-164.116577
-64.884628
-148.391602
-64.626534
-147.658646
-88.021217
-83.470787
-79.808952
-72.407967
-67.115562
-59.449364
-75.072777
-60.927826
-39.060101
-69.242645
-111.224915
-102.675034
-118.823425
-61.256199
-60.918453
-55.408096
-92.757614
-69.315529
-98.357254
-52.846298
-64.219772
-55.583031
-156.152481
-57.889347
-129.784027
-52.114918
-62.230637
-32.831558
-76.355980
-84.665993
-112.352905
-115.682060
-31.114489
-53.660557
-85.776703
-71.561096
-72.770775
-92.340828
-89.553482
-85.744255
-57.915604
-79.916130
-40.250282
-63.889572
-66.764542
-77.289963
-72.442169
-104.464775
-149.831406
-76.946167
-48.936798
-44.093136
-64.313248
-156.036728
-122.545578
-53.379463
-65.314903
-65.927895
-63.964191
-58.758373
-73.982567
-78.819771
48.991291
53.205399
36.343418
76.819260
49.592545
58.604160
75.107681
81.581673
46.896774
65.716316
51.298306
42.895237
59.146450
45.545349
75.640617
55.397320
59.020412
69.378693
57.452740
45.801598
59.299297
57.827976
59.585720
86.956161
-65.679115
-83.711586
-73.697098
-150.583786
-29.240889
-71.058258
-62.650528
-27.143766
-93.602715
-53.072884
-148.449814
-124.205833
-130.365250
-58.910843
-135.680969
-60.895790
-65.848351
-112.312263
-165.028870
-142.691254
-113.520050
-119.189049
-77.025131
-56.323513
-95.132370
-72.398392
-124.511978
-149.079712
-78.751625
-68.306160
-119.709236
-116.699142
-158.203323
-118.524864
-61.536182
-146.666122
-59.431194
-127.917252
-43.220112
-73.735352
-54.717358
-81.965500
-64.910416
-155.640503
-147.509003
-55.886604
-57.896252
-118.153130
-161.705399
-67.791023
-77.818329
-96.728546
-129.374161
-139.582886
-131.380539
-50.676979
-72.307053
-78.534454
-65.465912
-60.960575
-69.996407
-143.399658
-63.686771
-73.454880
-55.440144
-53.125729
-63.284630
-152.497879
-52.609257
-64.056618
-54.545029
-63.421860
-63.006393
-61.955128
-108.625710
-61.149136
-75.116928
-62.126297
-61.313648
-157.237854
-63.164440
-63.126846
-57.867737
50.010864
69.322372
52.198032
52.353992
73.462029
78.969551
62.206394
67.975716
48.483841
-157.662888
-145.163818
-89.178757
-155.725479
-64.009392
-141.790070
-93.921768
-94.286560
-96.681480
-82.986130
-54.084373
-57.261829
-90.412804
-125.861610
-50.529743
-127.244507
-62.932507
-70.655861
-58.404732
-61.182743
-87.904602
-55.509968
-60.537193
-63.574673
-91.069191
-77.462151
-72.586945
-66.815819
-59.264305
-152.609268
-59.185970
-103.000351
-49.947144
-76.740372
-56.100651
-36.642990
-148.718597
-60.343925
-65.012329
-147.413177
-85.653923
-73.897591
-54.856339
-78.944603
-124.189323
-61.057953
-73.772179
10.633025
-95.613342
-75.919472
-134.347488
-62.684700
-58.383469
-55.928631
-63.109905
-114.288460
-70.273407
-58.167820
175.946274
-80.618668
-68.041656
-115.331429
-83.120667
-60.489475
-53.909664
-77.545883
-73.687141
-60.997917
-66.866486
-50.672134
-106.045197
-38.753464
-68.976578
-81.521461
-84.032707
-59.735157
-54.501236
-49.297150
-33.360134
-90.753616
-82.335785
-87.190804
-61.632645
-79.883919
-67.370255
-67.727150
-57.689632
-71.129234
-76.906456
-64.701431
-152.408859
-84.036209
-98.435104
-46.130226
-65.926643
-69.936501
-54.392467
-51.826958
-26.527241
-59.894615
-88.352798
-157.121140
-72.596252
-52.719360
-72.808968
-76.460938
-109.194244
-63.063866
-151.253220
-52.792336
-50.242447
-62.904064
-174.823105
-62.441143
-69.927048
-109.537483
-132.913803
-56.889183
-62.101913
-85.043808
-149.152679
-70.747139
-67.012283
-60.430889
-160.565201
-95.554443
-78.017685
-105.228706
-64.063377
-80.978394
-104.005638
-121.479446
-60.936493
-89.707306
-56.982082
-68.565399
-147.269165
-119.606567
-104.935509
-61.893188
-88.179787
-58.980183
-161.265915
-71.801979
-71.429756
-73.513115
-120.559227
-58.100460
-64.861961
-93.739349
-142.992142
-63.079285
-54.764175
-83.932442
-81.219559
59.710541
-156.347687
-159.830841
-62.358421
-48.606091
-130.635956
-70.400337
-58.399181
-140.644272
-60.016075
-78.120224
-96.932472
-114.003265
-73.616470
-82.272209
-120.560974
-109.042137
-59.452785
-74.228279
-67.057358
-94.210312
-62.285011
-58.343601
-115.210602
-47.619572
-57.077560
-143.499664
-56.920006
-115.495033
-98.906868
-58.140392
-69.744881
-87.319862
-72.067398
-69.239357
-72.892685
-61.718414
-52.815403
-94.048691
-62.670567
-75.306786
-149.286530
-66.907806
-138.400635
-144.887375
-172.810440
-148.177673
-57.743767
-77.145859
-117.023743
-63.004734
-30.912727
-57.154644
-124.780197
-56.077168
-36.694809
-67.451591
-65.328972
-93.684494
-72.992180
-169.329056
-56.166550
-64.874817
-75.926689
-116.362167
-57.453869
-65.646133
-95.667343
-76.955254
-92.245773
-115.661751
-122.940117
-82.010536
-125.415108
178.136902
-104.904778
-69.300209
-159.402313
-54.956440
-110.254288
-103.337746
-70.623001
-57.415005
-74.382805
-53.998425
-64.670387
-89.437859
-90.318275
-55.024860
-73.005379
-60.092419
-127.362038
-93.614105
-98.864914
-148.495697
-51.572655
-59.861774
-79.982094
-89.361916
-91.905731
-90.197426
-69.465012
-135.093628
-86.411461
-153.300797
-103.051529
-63.612862
-74.748291
-78.877243
-60.360538
-46.269890
-151.781708
-62.516766
-150.639603
-67.844254
-67.793701
-60.127110
-60.927368
-69.705902
-85.961266
-62.499390
-65.950783
-52.705700
-60.511318
-88.774300
-111.666031
-90.539017
-87.064651
-91.516121
-59.406639
-69.133133
-69.401237
-69.666191
-59.378956
-131.987610
-53.631596
-167.424026
-16.994699
-157.735458
-112.808327
-62.623924
-71.073074
-89.027580
-66.364243
-73.410370
-60.762512
-99.996597
-78.943680
-45.215210
-112.864349
-86.569824
-60.995274
-88.127625
-73.699455
-140.527374
-49.542709
-59.410244
-88.777466
-75.938583
-108.826653
-101.273132
-78.286285
-73.846664
-66.029022
-47.459396
-62.921398
-56.675270
-85.487129
-82.018860
-99.961563
-87.168137
-95.727600
-154.624008
-64.980835
-103.379158
-73.933151
-73.081047
-54.816551
-60.852665
-150.115997
-68.063583
-154.227356
-49.850712
-77.526901
-170.176300
-69.823486
-58.959957
-97.236382
-102.324715
-59.336575
-75.233871
-50.527546
-50.258945
-64.565300
-168.583939
-94.597015
-72.351524
-72.711617
-69.562729
-62.288609
-67.663223
-115.320648
-59.557976
-134.700043
-29.773500
-128.857117
-67.464790
-61.872776
-60.910557
-57.451839
-48.490402
-60.935905
-54.494698
-146.440567
49.818909
55.765583
73.859642
52.210388
52.232361
80.073151
-78.133202
-56.555401
-34.988853
-130.379227
-106.991516
-64.533813
-95.581863
-63.740551
-74.278900
-106.913063
-115.529037
-57.174004
-55.335213
-88.006180
-74.200073
-85.780472
-83.065704
-51.773270
-78.765839
-146.664841
-67.832085
-158.462708
-72.243004
-132.172195
-114.966393
-57.127453
-74.843285
-79.455658
-58.624187
-82.245132
-61.428532
-52.189762
-59.182404
-59.295212
-58.748669
-74.504562
-54.685917
-107.426300
-57.663830
-24.657942
-71.811203
-77.733414
-138.461777
-115.686348
-46.701412
-86.522346
-56.817150
-60.057281
-143.186737
-64.474609
-69.616081
-65.273544
-64.461609
-58.279331
-67.781418
-122.077087
-63.479134
-154.463684
-67.837051
-59.918514
-80.147652
-59.973354
-54.554966
-79.317444
-58.996643
-58.297443
-59.628689
-38.126385
-59.155636
-102.226936
-72.694504
-68.806503
-115.697678
-50.239681
-77.080185
-71.704659
-50.527676
-55.858414
-58.703861
-149.992401
-153.919083
-111.654350
-51.928455
-45.438786
-151.515396
-75.836746
-122.251282
-89.790283
-69.606155
-51.675793
-76.189430
-68.253815
-68.740540
-65.116455
-71.601471
-53.498589
-121.176468
-61.455315
-56.193554
-49.605152
-83.268974
-104.023544
-60.740398
-56.316364
-63.097885
-89.368256
-74.102036
-54.943420
-88.464035
-81.255966
-160.218475
-157.735336
-84.772285
-150.716660
-78.342010
-107.316200
-161.735199
-95.850372
-71.733040
-65.872444
-56.606579
-71.957703
-89.378372
-66.339722
-86.910194
-59.801559
-87.387024
-66.237709
-105.668724
-73.633347
-68.922623
-146.534714
-65.670013
-69.115715
-18.762854
-70.304169
-64.764336
-70.135727
-43.687366
36.892269
49.101704
58.424061
64.031502
82.176598
88.303192
-61.660675
-119.147804
-93.669510
-63.078201
-66.955360
-48.902714
-91.894730
-54.533901
-53.940712
-49.582165
-115.142242
-151.550995
-61.245388
-48.608158
-35.918938
-151.208954
-67.868294
-69.295326
-65.600784
-120.627769
-57.959820
-101.574623
-63.076206
-61.776211
-90.825729
-62.731201
-70.561356
-36.042068
-41.369427
-97.948380
-51.807003
-72.768394
-63.626202
-62.747948
-42.926311
-87.598442
-78.575966
-74.300621
-79.172386
-44.601624
-86.757271
-23.597546
-91.713524
-142.336319
48.175289
74.728477
95.647911
51.709156
90.801163
-71.423874
-76.695992
-83.555000
-57.009396
-65.881187
-152.540955
-62.786865
-58.384312
-155.167023
-91.579185
-104.875748
-62.881226
-71.387878
-37.942791
-68.083969
-138.871719
-121.100807
-57.854965
-64.308830
-153.041702
-51.271244
-72.665779
-91.736359
-106.975327
-47.651829
-66.097557
-84.340500
-92.225098
-57.148678
-51.472481
-92.576309
-47.479893
-95.269714
-129.761200
-64.333893
-111.357735
-59.276711
-54.851620
-52.895088
-65.748695
-60.605686
-91.576752
-53.130016
-123.545876
-32.955917
-69.327660
-76.472061
-88.484795
-86.695206
-62.930943
-146.342697
-145.864380
-93.328751
-56.155533
-126.751816
-73.813034
-50.291344
-95.831398
-62.987263
-72.257675
-138.729843
-93.590027
-112.198456
-55.813454
-65.158905
-77.180084
-70.720413
-72.116074
-57.576565
-58.855080
-68.597542
-71.363335
-63.264896
-72.581070
-131.481613
-59.059364
-118.384087
-62.855392
-73.692459
-57.525402
-92.540695
-101.278702
-109.526855
-118.285675
-67.303627
-74.693153
-73.061478
-71.062172
-86.715042
-87.799965
-153.340790
-60.911720
-92.371307
-66.591202
-22.016129
-61.534550
-80.274910
-79.930794
-32.616158
-66.383080
-54.519859
-39.327942
-73.866516
-114.379303
-49.683632
-89.426231
-142.982925
-148.895172
-161.926071
-82.488220
-88.857269
-59.891670
-102.877762
-68.671181
-64.654282
-65.166740
-148.743713
-76.649628
-125.116013
-71.765137
-58.228397
-59.242107
-61.544216
-60.721294
-158.822083
-141.170563
-60.886925
-128.408310
-50.753437
-136.247269
175.585007
-139.045563
-58.210278
-61.062244
-72.551888
-56.495079
-55.357731
-75.562225
-82.267311
-87.296745
-126.103683
-71.216843
-163.092636
-63.939659
-88.197311
-82.179520
-94.533714
-136.920090
-61.627659
-76.799561
-156.239258
-113.948624
-153.553665
-121.916985
-74.283539
-67.682144
-57.836288
-126.687897
-62.487976
-101.689217
-62.623066
-72.301056
-65.804008
-64.141129
-119.900902
-37.772907
-80.931122
-85.065872
-128.730591
-137.848175
-116.971298
-54.078007
-60.994732
-128.410202
-102.143288
-153.864197
-107.563766
-109.865982
-98.076698
-53.310204
-103.633957
-93.911522
-89.963371
-39.897057
-64.925163
-138.211868
-97.533035
-43.584824
-121.589668
-78.345634
-63.327988
-60.349411
-66.920822
-68.780121
-65.077835
-113.898186
-100.058197
-106.633034
-81.105408
-63.428890
-64.902100
-154.906830
-38.313583
-83.089111
-79.816757
-162.437134
-52.661186
-73.226669
-90.598824
-55.915798
-113.708687
-59.623573
-124.644058
-98.964081
-148.355423
-109.977821
-106.809357
-100.362617
-138.737305
-125.413002
-61.491226
-70.059746
-111.272293
-78.692291
-48.817131
-59.231133
-74.886803
-129.454498
-59.626324
-54.755241
-86.304474
-28.103231
-84.320938
170.661972
-103.179451
-143.010574
87.203735
60.699566
-88.097359
-43.307159
-55.132599
-152.910278
-53.883648
-60.628815
-147.871735
-171.423080
-63.448238
-67.327217
-68.002686
-122.367462
-109.854187
-114.247513
-60.242184
-142.564270
-86.659607
-106.203217
-117.082016
-133.162323
-96.111694
-40.713322
-94.339935
-69.969986
-32.581181
-64.512749
-120.503433
-126.159157
-57.460152
-120.149445
-71.069588
-67.962837
-70.086418
-73.841591
-85.834702
-36.303783
-63.233028
-72.603592
-81.902954
-141.582657
-58.321110
-149.513245
-154.540009
-58.050869
-61.240238
-107.888390
-70.375504
-63.900345
-48.328655
-53.940201
-81.784950
-129.402496
-135.332260
-69.256638
-137.527924
-63.459156
-95.818291
-49.849106
-54.987423
-121.998581
-78.878029
-166.616364
-122.030693
-62.107410
-117.215332
-48.215881
-93.585739
-57.062294
-165.830307
-43.329819
-58.464546
-59.036438
-60.642963
-102.475494
-93.319572
-70.681587
-62.331886
-67.514580
-69.800629
-73.829559
-115.455803
-52.178314
-34.992657
-74.908417
-78.998177
-41.790359
-54.382362
-59.200356
-149.133301
-63.623783
-79.968544
-156.024185
-32.227394
-46.534092
-62.880466
-56.268227
-70.531181
-122.160454
-60.355114
-125.848755
-57.806107
-131.777390
177.279114
-59.045044
-101.874146
-53.086349
-77.327454
-59.420895
-54.534431
-72.202690
-44.118889
-138.234390
-56.112690
-46.336517
-59.252193
-120.296738
-88.627289
-67.239632
-94.103851
-92.243378
-90.024109
-89.775879
-81.192665
-61.287788
-108.294998
-155.821121
-119.452011
-125.572281
-95.783577
-133.033768
-120.931633
-122.685173
-74.970245
-89.763977
-83.463783
-64.545692
-66.422546
-65.587677
-60.026348
-69.679710
-55.696411
-101.937088
-88.346123
-66.538269
-98.364487
-99.725807
-112.072014
-59.792103
-103.486885
-91.660896
-56.342258
-102.616623
-146.758087
-67.420715
-58.012783
-111.795479
-150.411224
-65.865303
-136.238190
-116.294731
-55.331326
-63.090645
-67.602272
-39.077679
-67.955338
-72.475540
-63.259953
-80.135147
-156.725922
-53.306801
-132.771774
-114.685974
-79.943588
-142.534454
-67.999527
-56.951241
-104.329514
-112.687569
179.980194
-106.630424
-60.608376
-78.469482
-92.809532
-67.661118
-115.405380
-115.128159
-111.253128
-118.991287
-66.468826
-64.960457
-86.231110
-106.624016
-56.182976
-147.776596
-64.089348
-119.460999
-121.778358
-118.349304
-89.766945
-118.488174
-60.434113
-94.816246
-115.082031
-64.665367
-108.073746
-122.754669
-65.146408
-58.588726
-135.451248
-73.722389
-71.001770
-121.113480
-43.938435
-56.456623
-74.500793
-73.830719
-162.600571
-82.393509
-49.892902
-36.843304
-64.980202
-83.034035
-120.169685
-48.887749
-61.392319
-55.927094
-61.170830
-138.814377
-150.137329
-92.079620
-69.557625
-64.297127
-111.234039
-105.182434
-161.324890
-72.621529
-95.808594
-31.690546
-77.815308
-137.955811
-134.266327
-37.745365
-76.633553
-85.852203
-61.254498
-56.237919
-66.754456
-83.573326
-144.957291
-62.156425
-58.677921
-51.703957
-112.674698
-68.180893
-160.311081
-63.311329
-121.023460
-63.036900
-77.833717
-101.009720
-77.518654
-116.446701
-66.158577
-97.279320
-89.150200
-62.755844
-94.199783
-59.147419
-115.704094
-137.130920
-78.774849
-88.347977
-33.133820
-57.412525
-85.472282
-68.011314
-159.238342
-42.332481
-137.368256
-60.657349
-66.108170
-87.565941
-69.065872
-156.336121
-74.165001
-56.536285
-68.894745
-71.467842
-64.789787
-124.858231
-96.679573
-60.345455
-105.285568
-88.225143
-107.421333
-102.949097
-85.525314
-39.828136
-99.230293
-51.864868
-46.775509
-57.204712
-77.460014
-50.309364
-75.329948
-70.868851
-147.149338
-59.079895
-60.177639
-134.249680
-84.844582
-60.763912
-114.555359
-58.173115
-59.962063
-122.927567
-125.638100
-107.969147
-82.357346
-112.245796
-125.388199
-65.101280
-51.005230
-67.890167
-68.079582
-151.996185
55.143158
83.268158
55.202721
49.386837
52.990551
59.559471
84.394875
75.013840
-96.327858
-115.094284
-62.869236
-101.639755
-104.148125
-98.335434
-66.342690
-119.208649
-120.288368
-88.696655
-166.342041
-62.089256
-43.413811
-54.190849
-66.922310
-150.346039
-81.786247
-68.084801
-54.103306
-49.135277
-70.973320
-63.734146
-55.048683
-51.696461
-98.145226
-57.706604
-67.410530
-75.845581
-123.141106
-71.797623
-59.595310
-124.421532
-77.121758
-126.159790
-131.495544
-68.007805
-83.517525
-68.128983
-52.270786
-134.407547
-51.839283
-74.667290
-150.728287
-35.323574
-133.968796
-59.046577
-92.709427
-57.774223
-61.022404
-60.547562
-155.097931
-68.000183
-167.570526
-68.203575
-52.683895
-48.901493
-34.715145
-74.487488
-61.550343
-137.037186
-67.743492
-69.307976
-57.405209
-51.663441
-156.435181
-68.621353
-69.844925
-72.123985
-58.847240
-63.446835
-142.146286
-42.556091
-81.554962
-65.157005
-86.854965
-136.994858
-75.264366
-143.056946
-154.752457
-76.227615
-87.151443
-77.839058
-57.133080
-55.052437
-73.637230
-47.952045
-47.186359
-65.301743
-65.507690
-128.985214
-62.046665
-56.323364
-60.351315
-71.994202
-55.718285
-126.993492
-70.062195
-42.227882
-94.277809
-54.476398
-65.044861
-125.145164
-154.459641
-48.453087
-50.762554
158.672668
-153.118088
-64.646240
-92.140213
-149.544907
-134.213562
-52.371433
-112.137558
-91.751816
-153.261597
-111.390022
-59.788994
-49.534031
-49.597137
-146.827942
-56.700146
-60.291237
-115.656792
-74.470482
-60.967072
-73.728226
-43.675056
-87.317665
-167.332733
-126.022629
-65.707191
-58.186760
-59.404472
-81.014595
-90.842636
-52.260983
-55.439655
-59.154182
-57.637661
-75.082031
-109.959602
-130.319580
-78.082108
-90.532745
-55.326675
-57.671841
-68.190262
-99.778008
-78.317909
-110.761070
-132.655869
-100.682655
-133.322449
-157.362320
-53.495178
-52.226799
-45.317860
-139.876617
-59.231487
-46.183861
-32.743706
-166.302414
-133.184616
-92.054443
-110.147476
-134.123764
-67.723412
-111.682106
-149.989227
-72.028442
-45.118252
-59.486355
-53.985115
-107.801788
-59.221008
-74.705231
-81.730431
-112.813438
-57.802166
-105.889458
-112.809441
-101.146912
-91.333153
-103.099075
-117.016106
-117.334526
-92.517860
-61.252117
-76.649857
-62.672939
-70.062103
-75.700554
-116.321297
-60.126759
-35.872478
-58.872005
-63.229122
-74.541763
-118.838074
-153.263229
-57.916927
-70.201157
-73.634651
-49.259090
-95.292564
-64.296989
-58.372208
-82.292572
-68.903236
-144.410294
-26.055885
-96.516335
-59.283459
-135.975876
-59.957714
-127.750023
-48.534058
-86.271721
-63.929420
-65.632706
-61.930347
-148.293335
-63.372562
-92.572121
-119.057373
-92.400459
-110.223671
-159.077560
-111.724770
-115.015404
-70.356728
-113.781441
-62.741718
-117.274094
-77.773384
-70.984734
-89.062965
-49.291473
-66.793442
-109.382553
-70.152283
-68.060349
-54.907413
-136.801682
-63.783089
-70.293831
-134.386810
-64.981186
-86.586769
-68.337021
-159.366440
-70.840981
-89.429543
-43.288357
-90.004875
-107.561760
-95.644852
-106.314133
-121.906807
-98.010925
-53.657372
-148.696030
-160.931747
-71.298111
-137.191223
-156.137085
-147.285980
-74.602821
-82.997849
-36.572197
-91.006866
-101.623741
-68.953171
-55.992214
-63.502682
-124.576904
-164.171448
-151.634369
-98.633202
-110.399254
-68.405708
-162.212234
-60.662853
-121.419334
-135.130798
-58.281319
-98.466934
-73.891937
-75.547424
-100.683754
-121.145065
-61.708698
-104.376305
-70.429474
-116.030441
-70.932259
-72.542442
-61.366932
-42.717789
-53.553299
-146.310974
-129.899597
-82.927467
-65.803452
-43.184345
-132.277893
-73.218941
-73.573715
-144.514389
-60.737255
-157.427322
-86.466759
-75.289490
-81.933693
-48.771328
-58.740643
-60.881004
-57.070316
-75.680206
-109.624451
-45.317379
-151.069733
-52.597961
-63.440926
-155.657318
-53.719940
-77.279984
-59.935112
-57.870235
-55.463886
-62.134350
-68.924843
-69.005096
-99.820419
-51.415943
-56.303059
-78.600044
-133.191055
-62.326530
-80.177155
-112.016418
-66.147263
-108.543213
-92.196449
-100.421455
-100.998703
-133.786697
-86.876862
-164.110870
-106.568939
-59.466301
-81.522888
-15.977622
-151.408997
-87.168770
-80.870316
-81.641899
-84.146973
-60.338722
-94.794266
-119.853233
-66.861488
-68.961906
-119.529999
-57.435589
-141.083817
-66.049088
-153.077560
-31.179890
-70.173141
-67.291824
-163.010452
-79.151352
-76.402626
-16.486176
-144.586456
-63.379864
-146.113022
-88.941666
-130.613708
-67.568108
-76.341728
-54.526672
-79.744110
-55.824497
-47.930855
-60.061485
-47.949192
-94.767120
-89.011818
-109.748032
-77.012619
-80.198685
-61.974136
-76.281296
-58.529228
-144.219559
-104.342667
-86.942451
-65.841904
-30.287512
-50.705627
-56.390255
-71.640320
-54.980595
-56.410801
-123.225838
-91.990837
-110.463326
-62.919666
-142.684525
-66.197144
-117.189499
-97.473236
-137.637466
-56.874001
-122.041718
-49.860497
-68.403435
-124.012871
-83.369011
-145.257187
-63.767723
-61.498249
-119.103821
-88.789696
-66.087585
-60.326698
-41.271492
-58.705528
-114.486351
-74.962097
-126.375992
-153.316910
-165.826569
-55.471180
-61.119255
-59.655922
-60.045727
-74.057968
-87.133461
-77.052628
177.163849
-107.516098
-90.701500
-91.878105
-61.463066
-105.332886
-112.049690
-70.558296
-84.895187
-110.669762
-110.270065
-87.489990
-87.171982
-65.015717
-106.276245
-78.211754
-158.709320
-62.796307
-80.933273
-125.371643
-79.314598
-35.027409
-60.951244
-64.349960
-58.955616
-63.981850
-52.361950
-131.557175
-90.004181
-70.740990
-81.363747
-65.703590
-47.593319
-96.076317
-64.047943
-144.948303
-74.517975
-64.211586
-148.814957
-81.483284
-123.463028
-41.380074
-81.549942
-110.767082
-139.451111
-88.896111
-76.465149
-97.400703
-93.733063
-125.843361
-68.618828
-69.575638
-159.609833
-57.514252
-151.596313
-104.977448
-101.673958
-67.002625
-107.107262
-64.102264
-58.037670
-120.439232
-66.744522
-96.639030
-68.873299
-83.204842
-112.149498
-52.771542
-128.690887
-121.532799
-62.840107
-92.266273
-64.113838
-66.080093
-46.415863
-72.447083
-48.448353
-68.577492
-80.587372
-65.619934
-73.528145
-40.459858
-54.728359
-60.287373
-69.729942
-65.944260
-109.276184
-58.971966
-66.638412
-56.854214
-54.376308
-62.000690
-75.041046
-106.013451
-137.737381
-102.426392
-88.860115
-168.729248
-59.227867
-114.814575
-78.322556
-52.710991
-69.584328
-61.080711
-63.796402
-86.708672
-57.808907
-65.608818
-70.698311
-117.970558
-118.312256
-116.532570
-106.694862
-61.710278
-77.099083
-30.587826
-80.863052
-62.532619
-56.468243
-60.899143
-64.700684
-86.643341
-137.461395
-106.024231
-88.602058
-125.258179
-49.838860
-66.916252
-70.996323
-163.747665
-134.304657
-75.044785
-119.961586
-74.660751
-64.690742
-168.797302
-87.299171
-72.533905
-78.281624
-64.450066
-85.394257
-37.186523
-62.550186
-60.654331
-143.634933
-65.679024
-91.123764
-80.172127
-104.449898
-59.150932
-65.987785
-75.395752
-98.012665
-72.921242
-158.689926
-85.052742
-55.115009
-87.251160
-57.782864
-66.494148
-142.166687
-109.232201
-103.223869
-162.376511
-94.108818
-73.081146
-139.883133
-67.460884
-68.795547
-76.652328
-90.174576
-68.456604
-109.731857
-102.331924
-107.610512
-129.753799
-102.781067
-99.075409
-45.443432
-35.649643
-65.314072
-65.349693
-140.691284
-59.766899
-159.917358
-56.113285
-62.319027
-89.324913
-56.645912
-162.398438
-55.691162
-46.418159
-81.868546
-83.213425
163.066849
-90.100471
-145.341537
-88.359192
-88.381752
-92.460167
-128.352264
-64.130058
-93.200714
-69.363174
-129.215561
-98.761246
-57.643780
-94.932220
-143.126144
-86.506844
-111.021461
-122.391312
-101.417229
-80.415054
-95.082359
-163.751587
-156.992401
-60.912872
-79.468384
-89.026680
-75.555206
-69.944244
-124.247948
-41.657745
-114.872505
-60.490433
-83.060318
-114.955124
-83.097099
-116.403931
-114.990860
-63.169357
-81.341049
-153.600250
-55.785213
-76.258324
-141.460068
-68.131332
-61.670177
-45.744366
-66.351746
-37.599491
-157.139374
-158.532059
-129.733322
-59.047058
-70.501122
-146.144363
-104.233681
-121.471344
-66.401466
-94.994965
-132.536682
-70.698189
-111.255936
-62.905392
-160.664474
-77.251350
-61.473080
-62.512608
-77.058067
-66.854164
-162.444901
-112.754036
-108.215027
-103.538399
-168.456589
-116.498268
-60.709629
-109.923714
-72.514565
-46.972431
-69.748405
-110.025406
-80.658409
-154.864700
-52.784763
-111.812958
-160.950989
-66.497131
-72.599747
-95.935463
-87.537582
-158.393494
-155.333725
-139.919296
-138.849274
-155.188217
-76.729218
-89.283890
-61.629791
-62.083008
-104.564461
-111.390518
-53.624664
-105.899864
-58.595711
-65.715332
-77.766670
-60.681351
-57.815548
-127.853020
-65.914970
-143.538879
-64.081444
-73.741432
-157.794693
-58.700275
-69.006447
-59.222984
71.367661
44.806671
86.395615
45.620117
82.501526
66.234962
52.453468
62.768902
96.910225
41.333496
-92.743340
-88.379463
-72.204559
-67.779640
-62.607121
-150.022141
-143.758987
-85.482094
-128.400696
-95.485542
-71.927887
-70.908203
-73.644501
-61.338024
-66.199997
-60.651966
-102.025002
-120.458794
-105.415115
-115.169563
-162.895691
-71.107887
-57.755119
-96.784447
-63.747971
-58.212307
-88.212013
-106.013741
-126.063782
-66.445808
-117.686668
-47.500832
-117.398102
-62.727032
-76.613991
-64.076935
-76.810196
-110.882935
-73.168358
-54.660748
-28.722750
-41.259262
-69.593712
-66.072678
-59.911350
-131.597473
-124.228195
-99.349266
-76.364998
-93.511955
-48.945580
-75.537247
-93.858688
-156.228516
-92.830597
-129.808990
-92.047562
-55.060249
-98.261391
-99.382416
-144.476181
-59.862423
-137.743225
-84.344711
-155.869522
-55.893654
-65.385620
-85.688560
-75.592735
-65.192673
-86.878342
-70.533287
-121.075150
-152.801086
-139.177658
57.792351
52.049274
48.841843
63.922768
46.587616
63.911552
50.498394
75.531601
55.218246
41.662346
53.102825
71.330147
-93.364182
-75.736038
-52.220791
-54.743282
-71.197517
-66.054756
-68.024475
-76.866348
-57.491283
-155.839066
-55.594994
-82.725693
-59.092022
-61.966312
-77.120026
-153.207397
-43.335773
-103.633232
-137.586121
-110.446030
-56.876476
-93.915222
-49.515659
-93.238029
-70.061104
-111.686378
-75.051582
-56.038826
-93.457352
-93.722908
-113.559990
-67.497032
-56.013561
-129.581604
-36.997776
-65.844124
-110.907921
-90.663979
-73.146667
-113.814934
-68.466560
-89.282173
-62.806522
-62.858604
-101.645615
-95.657906
-70.223755
-84.025833
-64.752800
-106.417549
-61.943733
-106.888191
-141.452652
-75.185432
-56.533566
-58.518925
-143.723831
-127.038399
-136.527908
-108.194191
-84.779083
-146.028885
-103.279945
-48.622322
-57.415394
-45.726715
-105.770401
-103.196632
-75.418343
-110.613098
-76.993240
-135.430069
-64.391556
-137.996384
-91.928963
-54.718300
-60.008575
-61.238613
-54.597710
-46.516125
-110.565857
-73.302643
-78.561554
-108.649033
-58.269173
-170.582275
-58.905346
-130.823029
-105.487251
-48.420055
-108.556122
-143.487976
-137.650574
-141.776443
-80.716743
-108.438210
-75.906746
-115.273804
-57.942596
-69.718262
-95.986183
-102.882614
-89.015274
-104.194748
-116.093323
-47.529503
-75.422501
-91.686310
-56.772476
-62.217705
-61.879761
50.590561
66.015060
74.078522
59.372795
59.807156
50.007404
-142.621262
-62.536102
-59.115524
-67.368851
-58.363483
-144.141998
-84.122421
-92.363274
-85.391449
-51.532543
-147.890778
-109.416473
-110.049461
-142.904465
-77.273018
-162.140121
-126.420044
-116.930099
-51.981926
-126.309700
-151.290955
-144.248795
-125.394920
-81.538490
-54.657951
-69.238678
-160.781662
-54.499287
-68.542839
-97.359970
-61.491512
-138.065277
-59.279339
-101.215363
-90.236504
-125.868156
-58.659794
-105.830261
-48.395390
-71.744919
-95.245529
-100.240517
-54.493492
-66.410316
-56.938274
-76.716179
-67.606003
-50.529980
-86.508583
-87.121460
-56.963615
-127.403351
-84.440323
-62.990707
-154.335983
-119.890167
-164.042419
-46.142597
-91.301758
-44.050846
-54.310028
-68.638969
-78.325539
-50.576675
-72.533531
-99.312172
-142.923157
-148.623322
-41.167698
-84.258926
-78.175064
-66.952011
-89.482994
-70.886459
-166.449829
-109.650124
-69.313576
-113.179436
-48.083012
-56.301498
-63.072121
-108.598373
-73.548691
-58.861794
-62.631443
-57.319485
-93.885239
-81.269646
-53.624454
-120.973846
-71.703606
-62.732990
-59.588512
-67.911697
-100.449303
-125.145561
-70.919266
-109.134895
-62.441887
-66.325218
-122.361961
-64.769249
-69.892624
-69.803360
-66.538757
-53.737690
-56.309898
-167.329636
-51.427738
-141.514450
-100.945099
-71.476158
-140.243912
-114.228043
-65.586273
-114.224236
-128.871857
-125.767105
-88.483971
-40.768593
-75.545616
-62.265736
-61.352642
-35.160381
-62.650871
-72.138908
-88.286957
-116.350746
-65.594810
-85.454964
-132.426788
-64.468918
-58.423073
-109.371101
-49.507084
-51.585377
-76.165642
-60.955967
-51.579269
-68.530655
-70.477974
-158.628830
-77.676193
-56.553272
-66.876465
-75.342186
-74.204033
-54.913269
-35.070610
-62.134117
-54.610313
-69.211235
-51.437763
-83.026535
-50.752235
-103.312744
-95.070930
-102.330185
-154.177032
-96.684753
-119.888008
-110.876999
-100.891571
-72.890900
-37.612083
-36.944511
-151.800583
-87.183754
-65.402031
-119.779160
-71.873146
-67.503029
-112.861763
-82.405426
-145.191589
-102.010811
-67.043480
-67.749794
-84.846077
-118.598129
-72.524246
-64.329697
-132.106293
-75.552719
-60.061470
-50.905499
-94.040306
-89.320045
-64.680054
-132.582031
-75.357590
-87.211472
-165.475006
-129.349121
-100.814125
-109.414116
-99.150627
-91.395927
-87.545982
-93.384148
-94.864861
-81.580009
-60.557575
-66.657181
43.178051
50.036694
54.094677
56.920685
44.799969
53.134327
65.691063
45.956791
74.423859
-64.259659
-63.728634
-90.264870
-64.077614
-59.452900
-72.429031
-61.478012
-146.379089
-47.624592
-50.832588
-52.204571
-120.181244
-126.909294
-127.908112
-129.201599
-66.222816
-67.094650
-72.751740
-143.106384
-162.787430
-70.500252
-75.352921
-63.131805
-75.651283
-33.064209
-110.144821
-90.610458
-82.927315
-53.248024
-131.556427
-76.616051
-55.842331
-101.561790
-146.323212
-62.634438
-115.894302
-58.684898
-51.963818
-63.185638
-62.269279
-133.010376
-99.845871
-70.755424
-158.679672
-124.475899
-60.506935
-60.562233
-154.940338
-147.547073
-65.337982
-59.633560
-144.224289
-65.990952
-75.540749
-62.133640
-64.931854
-64.630386
-69.240349
-41.790844
-94.155640
-55.556515
-95.855965
-81.763863
-77.408813
-51.700394
-131.852173
-78.256569
-77.751686
-53.372467
-145.148193
-59.170082
-60.367443
-92.848228
-122.523193
-95.139786
-150.391357
-81.772263
-96.021660
-167.163467
-130.231079
-56.687405
-117.671753
-112.600174
-75.782829
-72.891068
178.230652
-75.747223
-73.261459
-69.016594
-137.433365
-85.961777
-146.466980
-88.457443
-82.741821
-98.247307
-101.126846
-157.581482
-57.687725
-155.739304
-57.632675
-62.012054
-62.193184
-17.312801
-141.876114
-76.234901
-99.791794
-64.299301
-22.535744
-77.048264
-82.636780
-99.672821
-56.977463
-74.401764
-97.254013
-64.166954
-98.445435
-87.831657
-78.953995
-63.550541
-147.006073
-125.945816
-77.416023
-53.779419
-96.468925
-160.618637
-61.787212
-25.760609
-68.649132
-52.256824
-66.987343
-120.524857
-95.041389
-87.539009
-68.602257
-156.997574
-70.600357
-57.370300
-128.509521
-83.081009
-120.221375
-61.515617
-67.532990
-67.634239
-60.775749
-85.189293
-60.074516
-88.007294
-70.067924
-135.473495
-74.095711
-60.737221
-79.326752
-93.652451
-60.117756
-66.152718
-92.908768
-150.840073
-130.579666
-88.492737
-93.975517
-68.088593
-67.166237
-90.536919
-47.776619
-142.175690
-59.285545
-107.279968
-89.329712
-73.949844
-90.578743
-62.671185
-155.035919
-122.430122
-60.664207
-147.213257
-119.957474
-71.900192
-139.709045
-50.264942
-66.820648
-87.492027
-54.239056
-63.425503
-72.791641
-62.492950
-131.521957
-61.519550
-93.574715
-145.114304
-58.645264
-128.461761
-63.011757
-65.136696
-91.086372
-109.709198
-73.284836
-68.725426
-67.617722
-143.393967
-69.408669
-65.599152
-88.259651
-129.813065
-65.742722
-33.662857
-73.708344
-65.626808
-152.156525
-79.377983
-132.660278
-120.652306
-102.381142
-34.336136
-157.860779
-94.825058
-104.575317
-53.837677
-152.728561
-69.781319
-64.475601
-44.405037
-70.374809
-96.992210
-101.706169
-18.927734
-48.632370
-87.322563
-60.633827
-149.279022
-61.519741
-96.474258
-127.859329
-71.379822
-57.294991
-124.922348
-72.939835
-58.245514
-79.537109
-60.308571
-55.591896
-54.064560
-87.916756
-52.185036
-61.119316
-73.649117
-117.624458
-96.978729
-60.830536
-85.618439
-78.520508
-127.362778
-73.861069
-166.897888
-101.315849
-115.074188
-157.235413
-147.376999
-110.793083
-75.934502
-57.923512
-106.424545
-76.053596
-57.681087
-154.449219
-80.307335
-94.249336
-70.611839
-64.859184
-106.818840
-59.468349
-52.184807
-78.734406
-67.800385
-64.343369
-63.559784
-73.668549
-65.138741
-59.807728
-64.671791
-64.674492
-74.521637
-146.505905
-90.033104
-104.346596
-97.868690
-81.038094
-107.835663
-116.308182
-99.568115
-151.379395
-45.484985
-160.722244
-71.901680
-103.160828
-69.854912
-77.832550
-115.612488
-66.879128
-75.650566
-63.567066
-150.279953
-106.796341
-50.481438
-48.907410
-60.134056
-70.621048
-58.302616
-46.161747
-69.032188
175.592148
-62.668896
-97.119316
-62.294640
17.007607
-116.265823
-85.729431
-137.673172
-59.420429
-71.381760
-70.068344
-41.897118
-60.634018
-58.917858
-35.325947
-57.591640
-78.850937
-148.755112
-99.304466
-127.212502
-123.472969
-36.127102
-67.490028
-38.291908
-78.311790
-113.574432
-69.670593
-83.519531
-92.686676
-73.876968
-57.977516
-62.715946
-78.709099
-48.031353
-56.983749
-98.618050
-72.876778
-59.465214
-61.163071
-65.181984
-74.901543
-50.743519
-57.392014
-68.417290
-81.980629
-146.156586
-79.007912
-61.638699
-152.726944
-75.951355
-71.070534
-132.856384
-141.747131
-101.144875
-54.041096
-66.949181
-35.938438
-125.572914
-73.411880
-12.581972
-72.598282
-58.415600
-94.367249
-94.978317
-78.641525
-159.843704
-54.357513
-68.116844
-72.728928
-101.382339
-116.764549
-81.358200
-137.906326
-115.707565
-85.445251
-57.936237
-65.514061
-65.026962
76.378143
-101.716827
-76.469513
-70.384842
-68.187393
-80.612320
-87.370865
-150.733109
-93.164551
77.383278
82.519104
-162.660690
-55.602978
-62.472370
-125.968048
-100.237976
-130.131210
-96.475937
-62.190426
-158.842026
-62.197651
-85.942665
-63.147717
-66.331093
-73.043510
-59.059406
-80.981995
-56.798706
-80.532104
-92.221001
-113.711159
-79.854362
-150.342941
-69.071503
-75.979652
-99.415359
-52.596184
-36.926735
-145.280487
-69.366013
-92.349373
-117.679276
-150.458984
-70.050400
-112.208786
-62.649689
-70.303505
-59.637337
-35.427479
-38.176422
-104.607498
-138.206818
-134.807755
-119.301048
-153.303635
-72.114952
-118.850998
-119.772774
-123.330452
-103.097008
-69.673012
-110.738602
-100.807922
-57.042381
-61.389053
-74.086037
-131.509415
-103.492706
-63.149151
-64.111847
-152.414886
-55.161369
-59.152222
-36.042858
-70.503296
-125.828323
-153.120270
-114.713020
-78.288857
-105.088585
-64.508743
-64.855881
-67.493416
-81.723747
-36.605152
-135.688980
-155.382629
-53.710663
-56.655254
-65.477798
-62.666817
-42.122478
-83.809196
-29.572422
-48.193783
-60.878429
-94.607483
-43.551781
-70.930702
-65.582458
-58.525620
-70.305847
-54.739414
-80.049324
-110.692200
-91.146324
-71.344711
-120.211678
-63.591225
-81.585815
-61.562473
-36.985828
-130.938248
-174.917084
-107.129761
-109.469856
-120.301811
-165.052170
-93.677711
-63.552216
-66.910767
-61.195827
-40.373100
-128.865494
-82.706917
-98.958527
-120.205765
-62.979259
-130.966446
-74.142700
-60.568455
-67.045982
-50.790077
-119.765244
-39.802795
-51.751556
-127.867310
-63.565754
-62.630138
-64.310410
-93.040909
-70.376373
-62.170345
-59.012470
-76.706787
-61.028244
-144.859467
-104.008057
-136.063354
-102.142334
-99.338692
-149.566559
-58.201740
-49.922459
-52.654434
-56.691025
-99.121941
-91.443062
-66.468925
-62.025517
-122.311905
-57.445759
-78.570328
-69.148918
-169.235992
-58.538319
-154.943573
-70.523956
-55.600304
-85.330627
-59.123112
-118.768265
-66.447937
-156.783340
-66.996185
-52.564636
-59.865326
-120.746223
-69.969925
-59.077225
-42.849316
-56.538906
-121.016518
-54.722290
-67.403305
-70.306763
-59.737659
-93.270615
-147.744629
-147.932907
-62.818878
-87.326111
-53.156662
-145.849304
-113.804962
-61.887459
-134.459503
-86.217026
-59.094547
-83.039871
-50.143566
-113.794479
-81.509537
-55.613400
-154.848648
-158.278076
-56.833244
-118.010147
-100.129013
-156.969070
-117.325500
-78.062401
-59.643776
-86.314850
-47.847790
-126.688866
-78.329994
-68.627785
-82.241447
-68.531792
-165.581146
-56.022671
-114.559509
-59.920113
-144.770721
-161.749969
-105.210175
-66.813126
-47.661720
-73.313278
-89.649078
-154.821136
-96.809303
-86.640450
-109.140007
-99.449104
-65.672913
-166.691956
-39.389313
-63.405270
-61.743492
-94.205360
-141.616089
-64.355103
-67.428215
-122.753052
-67.134201
-160.069763
-84.462479
-89.539955
-67.347473
-153.354294
-70.494598
-63.014091
-72.349884
-56.421993
-162.117233
-93.093246
-54.881191
-58.699230
-57.001507
-73.928352
-70.420280
-139.487869
-35.148396
-63.693478
-99.608109
-155.348846
-58.234219
-58.739521
-84.868835
-87.977493
-87.094421
-35.549809
-44.795334
-45.133831
-60.130634
-68.603317
-159.429260
-60.565170
-35.678219
-104.150322
-62.706783
-95.886116
-75.038277
-74.027367
-75.828575
-66.538422
-93.944305
-129.900650
-65.734512
-127.582939
-56.746437
-165.814957
-98.751305
-53.394894
-171.405121
-58.410198
-58.385426
-139.902573
-143.661987
-91.846748
-99.817818
-94.888176
-80.199028
-98.627213
-70.426880
-116.591118
-57.363258
-67.298683
-136.044052
-80.917068
-59.338043
-77.067970
-62.680943
-145.796326
-144.942474
55.656769
83.748154
53.966179
62.045265
62.176704
40.550758
63.042965
-98.094788
-98.294121
-118.753593
-102.905670
-137.939590
-60.029640
-60.741867
-108.859634
-73.748116
-66.600624
-113.821999
-101.950188
-89.775093
-68.867058
-60.341541
-75.758537
-69.851501
-143.491974
-68.938362
-150.446854
-137.585220
-93.052200
-99.965073
-108.588348
-63.279854
-62.426388
-102.731255
-52.415710
-169.185532
-46.352253
-83.843330
-60.033096
-53.109531
-66.502350
-143.196915
-50.081055
-63.513584
-77.638596
-128.002090
-48.960999
-62.124931
-38.419239
-90.760269
-59.630890
-134.394852
-90.289574
-95.543213
-94.150909
-98.874397
-78.526131
-114.768578
-108.685654
-61.390503
-44.784122
-127.014816
-140.460709
-65.577286
-107.745918
-74.557175
-145.169891
-140.675247
-76.519562
-62.942917
-109.054260
-157.599274
-72.687408
-38.672821
-58.833675
-51.369293
-88.449226
-87.763588
-61.411537
-157.945541
-71.163887
-116.923737
-100.927261
-67.326416
-117.772743
-55.784267
-77.396889
-77.639618
-51.624969
-54.050697
-51.024647
-137.836960
-66.978081
-84.835388
-158.815338
-101.096687
-66.468559
-99.350830
-63.137119
-29.289534
-81.515022
-58.633717
-112.651497
-58.689491
-70.882164
-62.242786
-163.489456
-62.983383
-78.236526
-58.508865
-81.487709
-98.623215
-86.114426
-82.037384
-105.528641
-85.269516
-59.205799
-71.213844
-160.480209
-63.922371
-69.977936
-46.278301
-117.745354
-59.959167
-55.522728
-107.122604
-88.597687
-66.369148
-58.696827
-25.635426
-85.719810
-81.408470
-154.081253
-57.626205
-83.234787
-142.044296
-71.807945
-47.863655
-78.358337
-56.946285
-58.636131
-53.110790
-151.413422
-113.574524
-63.566074
-78.399773
-145.625916
-101.421921
-50.887650
-60.735855
-56.935719
-93.976166
-103.793167
-77.443550
-68.029015
-63.519608
-93.152199
-144.983887
-103.397591
-126.505890
-69.504356
-83.347267
-58.996960
-154.603134
-117.202225
-58.004341
-88.923714
-110.053551
-119.055504
-59.887383
-61.203053
-150.190933
-76.514893
-125.139389
-61.188370
-61.972012
-64.051109
-61.198887
-63.157104
-119.789268
-94.005539
-92.561028
-64.401604
-57.937256
-117.959160
-56.449253
-89.006073
-53.722988
-55.927292
-119.715149
-53.325253
-113.640236
-108.795586
-105.746407
-56.630554
-113.049530
-66.086655
-110.426216
-52.087929
-59.119778
-63.046181
-133.288177
-122.847923
-108.647072
-120.574883
-70.809425
-49.953869
-73.387199
-64.588181
-69.372963
-64.717911
-72.771278
-69.962105
-113.084694
-98.940376
-126.537659
-86.249962
-32.672726
-38.219135
-151.309097
-115.400330
-62.864281
-145.657990
-57.965122
-70.640083
-78.129166
-142.663254
-58.886009
-140.937195
-148.012619
-93.939285
-156.576218
-61.365734
-54.581703
-109.643738
-100.896713
-93.835182
-83.364990
-60.412659
-114.987297
-64.092941
-48.708275
-76.190613
-41.449677
-85.957237
-44.584202
-60.786938
-61.551544
-59.581902
-61.683723
-65.236969
-109.516632
-80.849754
-145.929688
-56.552563
-119.031830
-68.106598
-84.299553
-93.009872
-120.756546
-100.676559
-77.573715
-71.625610
-67.536324
-82.675270
-146.799377
-54.146160
-67.536530
-98.255859
-150.678558
-153.023529
-47.575142
-78.989868
-150.785385
-122.123581
-112.572090
-115.894928
-77.079971
-99.297890
-102.716942
-143.643631
-77.405411
-104.657303
-82.572205
-112.230644
-99.610626
-67.854446
-81.733505
-103.516830
-64.933586
-60.272877
-115.108253
-51.684078
-114.715836
-115.359146
-102.166794
-79.796120
-113.448555
-82.436806
-99.173286
-66.676003
-78.578247
-118.357788
-103.911324
-88.174454
-149.917465
-124.228035
-37.562511
-69.991135
-67.136063
-127.933548
-99.339798
-54.140400
-57.951176
-134.974487
-59.180389
-75.234886
-76.586250
-95.723267
-60.428574
-67.040680
-62.010300
-67.476837
-62.799782
-72.121483
-62.328690
-63.817986
-67.859833
-62.611713
-91.969154
-93.052101
-82.915695
-110.302589
-152.705093
-87.364365
-72.284370
-90.760155
-70.586342
-78.578423
-54.570881
-61.258442
-44.920795
-58.708900
-44.794315
-64.414459
-80.445053
-156.829926
-30.869568
-39.724224
-164.975937
-61.238651
-59.147575
-133.555084
-128.213165
-102.154533
-108.142639
-115.314804
-141.025360
-60.197567
-129.182877
-76.280869
-69.593384
-73.933617
-63.506912
-148.070358
-64.818115
-98.230858
-45.496857
-64.995285
-96.184883
-123.485199
-65.010658
-151.915405
-78.977905
-52.019905
-63.490314
-51.275414
-56.447487
-146.275848
-70.387741
-62.127514
-56.245373
-64.249077
-114.576088
-64.155815
-73.434433
72.683006
57.078564
55.224617
-148.999039
-62.625832
-62.221745
-72.930496
-70.394302
-108.239449
-65.790199
-64.779694
-60.885818
-64.361084
-51.472885
-89.136856
-29.862497
-123.611229
-46.876270
-77.432541
-125.353226
-32.948887
-68.977066
-70.509399
-160.154343
-166.455475
-82.061119
-85.293358
-161.381058
-83.804359
-64.676498
-103.980461
-112.896667
-90.743057
-52.880981
48.175896
65.071548
42.559143
54.549305
-97.011742
-64.921944
-143.837341
-46.753281
-58.284878
-57.344887
-53.191380
-59.121555
-61.347084
-130.238312
-62.962456
-36.415817
-125.889397
-61.615337
-100.167114
-70.784271
-56.346428
-60.837551
-83.339569
-78.014648
-96.247910
-61.896858
-133.761948
-38.871696
-123.579727
-141.490860
-82.693054
-125.530632
-87.233231
-53.314835
-110.387512
-66.662102
-125.623756
-164.768234
-158.932785
-67.734001
-49.072456
-61.743282
-52.288189
-92.939461
-106.058243
-59.196583
-44.475094
-48.593819
-152.169662
-78.284081
-160.175110
-155.186737
-60.086433
-159.471832
-71.463638
-89.719635
-60.478748
-111.789398
-56.353687
-101.777794
-100.278061
-64.794456
-71.686340
-69.424622
-81.484856
-97.722420
-75.219505
-126.330215
-144.438919
-150.328186
-147.032318
-156.317688
-71.078445
-70.761169
-91.870750
-87.286858
-147.574493
-62.617901
-72.207085
-58.187008
-33.000149
-58.580036
-104.947922
-119.928116
-43.570320
-105.229042
-125.424042
-140.091843
-128.305481
-107.241196
-67.100616
-78.449509
-72.440872
-56.563023
-71.705688
-139.869049
-129.281937
-60.802906
-66.306923
-85.835510
-73.721039
-53.058121
-150.494003
-100.471519
-61.613064
-63.851875
-129.907928
-63.322613
-56.046906
-144.183228
-63.412430
-57.918293
-57.926830
-60.840561
-65.228424
-113.516251
-55.190804
-82.193497
-92.830101
-72.191422
65.823242
56.736526
-65.041809
-35.666485
-71.826614
-156.968246
-59.170464
-70.186409
-86.120796
-64.590431
85.634155
67.925453
55.154297
49.727203
43.757996
44.206676
54.591309
68.007782
53.766365
75.895927
27.735794
-59.457558
-69.300377
-61.627647
-66.139091
-85.615074
-149.209946
-113.512856
-56.224800
-159.096954
-116.777763
-115.164909
-64.791679
-67.942467
-62.718033
-60.940441
-87.746201
-102.704903
-106.557289
-149.352158
-72.665863
-53.164536
-100.392578
-61.729218
-26.298746
-59.560741
-155.925476
-52.742897
-67.451080
-63.454857
-65.923531
-63.483368
-145.169479
-56.549980
-66.939156
-64.497185
-59.271919
-90.815765
-59.013691
-89.293938
-77.046753
-115.003738
-114.989563
-56.926922
-154.961945
-88.851929
-70.056564
-82.499771
-55.975056
-62.538410
-99.230743
-81.263878
-119.819038
-30.222448
-66.727013
-35.614902
-153.381577
-64.860580
-53.769672
-57.761860
-88.576591
-65.550346
-57.162704
85.043205
62.829170
55.458282
57.408215
38.555393
59.503880
53.528587
44.627369
46.793854
57.375336
57.370155
53.704960
72.285568
71.845078
54.103085
52.871555
39.036522
71.571503
49.718758
38.373295
34.072334
53.260677
66.412125
93.136513
58.164356
57.397308
59.792721
79.515259
-119.349709
-57.423119
-55.940258
-103.242599
-65.020546
-50.711571
-96.983475
-43.334148
-62.553234
-90.611923
-110.468025
-52.479733
-65.198570
-68.534607
-161.776352
-61.734348
-122.733627
-38.846146
-100.154015
-70.714302
-73.114372
-62.778286
-147.403931
-80.689079
-72.140846
-158.826340
-70.527252
-63.715061
-49.754559
-125.586876
-72.905380
-62.799393
-63.340950
-157.639587
-49.562134
-81.002899
-134.798660
-41.870247
-75.305687
-61.641819
-118.039948
-74.441643
-61.993950
-114.192612
-65.590218
-70.028290
-68.554321
-126.723076
-35.872906
-107.979988
-61.240826
-66.243874
-94.719742
-69.044556
-32.887112
-63.389343
-125.037483
-54.506351
-68.316788
-113.731567
-113.182167
-153.988846
-69.399216
-67.494682
-164.135254
-69.854973
-162.196091
78.396011
83.227638
62.398071
-103.334702
-58.032734
-80.211708
-97.580086
-58.537605
-51.044518
-99.086174
-90.414169
-98.957291
-74.433502
-77.027275
-143.669678
-55.451542
-61.826897
-65.386765
57.663013
72.686707
43.738380
53.886837
44.141827
76.620300
72.043793
61.069946
99.809746
78.256821
73.817253
72.504646
51.247604
45.855080
4.662956
91.188332
43.261986
49.314194
59.102039
45.709370
60.657295
58.436760
51.911598
48.812500
64.545021
53.677444
82.312935
98.436691
62.289124
60.828823
61.447800
-154.897369
-57.859730
-147.582367
-61.502819
-59.942562
-53.270763
-128.611801
-122.831604
-68.967979
-59.499004
-120.453712
-74.303513
-85.009148
-67.279243
-95.221405
-49.179619
-92.664253
-142.012161
-75.093277
-57.633209
-75.578217
-79.340858
-68.493408
-72.529793
-68.568771
-68.963989
-107.209251
-115.626556
-113.569763
46.729214
44.527035
-97.727097
-69.722755
-67.180466
-59.047180
-139.409042
-141.993225
-158.437210
-108.234314
-85.986259
-102.905045
-115.499924
-137.026520
-117.954231
-119.474457
-69.150047
-73.280106
-118.820290
-73.460320
-65.030960
-69.443687
-58.974159
-60.339500
-65.267464
-53.607651
-64.844513
-114.519920
-163.780228
-57.424950
-89.753273
-85.907089
-73.862396
-104.306511
-80.548943
-106.363869
-84.469955
-88.039482
-164.065704
-47.228260
-46.717819
-89.328529
-51.804291
-50.956028
-63.682419
-72.598694
-69.109901
-94.338547
-40.774914
-141.123932
-101.630173
-46.955257
-21.624763
-61.617844
-45.230251
-150.683929
-144.499954
56.570457
91.005104
65.765182
57.588737
49.574394
60.899513
35.189590
42.457867
67.225258
49.117081
77.577164
-94.732079
-131.864563
-58.859718
-44.818520
-101.233879
-133.659668
-61.157600
-82.863014
-154.823746
-41.369255
-120.201599
-136.837540
-75.982864
-54.949863
-68.425140
-57.549469
-135.969818
-152.871262
-95.498825
-40.489532
-68.076012
-73.998161
-77.345612
-30.568371
-50.565662
-73.743271
-66.326385
-65.589539
-94.516846
-53.748390
-46.833008
-46.208500
-93.148346
-91.294518
-64.114784
-90.192719
-69.015343
-70.899216
-128.784409
-54.624966
-146.576340
-66.872055
-80.234093
-149.123749
-163.341003
-84.513130
-96.123154
-65.803635
-91.839783
-70.751907
-96.258812
-56.149883
-53.076748
-167.457458
-128.490433
-84.499229
-97.898590
-47.118584
-63.441177
-69.693306
-61.229179
-156.813354
-68.043411
-28.909956
91.732964
-80.052490
-52.765987
-49.639519
-52.745560
-60.249302
-52.688114
-63.490376
-125.287888
-52.417702
-56.047787
-136.111649
-83.900574
-130.952469
-73.921692
34.173847
56.100201
58.377857
70.273895
17.320110
53.436771
51.518780
48.392307
37.180950
63.507339
57.726044
43.954124
63.633221
61.801460
68.324463
55.687511
59.283756
59.749947
-72.770622
-61.550144
-159.774689
-58.301201
-54.179409
-80.057739
-103.955338
-54.532948
-58.599289
-75.562546
-119.648514
-62.132923
-65.014313
-106.425720
-54.815453
-112.525711
-71.074745
-76.318848
-75.884644
-89.665276
-62.838387
-60.071331
-95.349342
-133.140213
-147.047775
-93.743439
-87.408470
-148.907104
-19.232231
-109.135551
-50.128506
-63.176937
-65.895020
-52.401188
-36.005825
-63.099499
-88.187813
-90.316513
-59.206543
-84.680244
-57.396637
-97.069084
-75.077568
-105.548599
-150.019333
-171.672028
-114.026901
-88.223473
-125.527176
-115.051208
-158.450211
-98.968094
-78.704414
-54.755863
-74.863693
-165.006866
-142.336319
-142.924927
-61.413082
-61.032585
-63.152607
-46.413467
-57.472221
-61.090672
-67.488594
-89.434364
-77.065224
-137.153183
-100.895500
-105.149132
-92.650810
-116.484200
-77.033928
-108.043793
-60.264874
-62.799271
-87.610977
-85.470131
-60.256958
-56.079342
-37.951111
-80.206810
-67.014236
-72.514938
-58.074951
-138.534256
-85.430687
-54.779697
-51.812359
-82.862350
-61.908764
-68.192078
-95.579514
-64.235672
-64.772659
-102.346909
-88.462479
-83.502869
-71.835266
-92.895576
-50.880684
-91.863213
-147.029343
-97.524780
-163.431091
-110.805252
-75.747444
-115.584023
-137.912659
-142.436325
-21.624653
-124.376183
-63.226498
-65.428757
-151.264832
-94.763802
-73.803780
-63.854794
-45.174747
-111.278297
65.982277
46.365520
70.391739
-81.800529
-63.296509
-66.609406
-40.677570
-45.654537
-145.382965
-67.487091
-69.953140
-71.707382
-82.045616
-60.725693
-129.529892
-59.340729
-64.327927
-70.420746
-59.585739
-55.622665
-69.198730
-155.183624
-58.508579
-41.004528
-70.068695
-151.664215
-84.251106
-67.138474
-81.371658
-60.788624
-56.896263
-72.415260
-109.324852
-50.687592
-70.005997
-66.384033
-64.412178
-63.442059
-139.935211
-46.175018
-63.548172
-61.104755
-79.431145
-144.604233
-47.066452
-60.238850
-63.315514
-76.102859
-119.677597
-58.259052
-114.633575
-62.299908
-98.772728
-100.927635
-99.232170
-67.310455
-63.916393
-97.796860
-52.103943
-67.800209
-69.811348
-63.002434
-57.560123
-120.606354
-88.746353
-66.665367
-65.966911
-111.091713
-64.872993
-130.226929
-165.915100
-97.683624
-86.903687
-115.477371
-62.693974
-56.260513
-50.076588
-159.143875
-71.015091
-96.814339
-107.336693
-68.391716
-55.256401
-63.381077
-64.372192
-160.649536
-63.049828
-66.032585
-53.764858
-73.147461
-167.290237
-144.483063
-93.785248
-60.754200
-85.027145
-153.038269
-45.966236
-67.452522
-102.847763
-112.436447
-125.151199
-70.133476
-84.914635
-75.416397
-121.299438
-63.845482
-153.366882
-72.444756
-162.360306
-82.778572
-73.636566
-58.257782
-49.992279
-159.463623
-81.618195
-66.031738
-56.331059
-64.050011
-80.156281
-94.571678
-106.100685
-151.495636
-52.316368
-53.598801
-49.333965
-53.635857
-112.889122
-38.653828
-102.593178
-70.367210
-86.962288
-103.197731
-90.782578
-110.373764
-36.251461
-55.216110
-144.569992
-85.191345
-63.303051
-69.103973
-60.879414
-67.018539
-56.977230
-136.758743
-37.101952
-60.440708
-44.825752
-92.181114
-92.173515
-68.519745
-97.481491
-129.339859
-93.600945
-92.689514
-145.013748
-70.448128
-51.929440
-67.739380
-63.253674
-90.052238
-74.556114
-42.678013
-57.821468
-72.214371
-117.425873
-31.000124
-73.806786
-61.783222
-58.226425
-101.181961
-111.864616
-76.107330
-64.139404
-90.367767
-63.016209
-104.389122
-56.885197
-118.622536
-52.574615
-56.131687
-87.228874
-107.966461
-79.681694
-63.851624
-74.662361
-85.594177
-106.164345
-65.655571
-96.572586
-131.240601
-118.092735
-63.029118
-143.717422
-94.232635
-101.378410
-103.582718
-108.341942
-159.843521
-74.965523
-72.533722
-52.490677
-78.112907
-67.027359
-171.160385
-80.085396
-93.406853
-146.033310
-143.485474
-116.279678
-107.458908
-89.179573
-152.622147
-90.108078
-81.939453
-53.884850
-45.590717
-88.652206
-53.591972
-116.802551
-134.999756
-87.193329
-85.381569
-79.246895
-60.965916
-132.090012
-56.223198
-58.852867
-41.064472
-80.075203
-45.123695
-63.137405
-63.868889
-81.689430
-56.227409
-89.731567
-60.287445
-140.001419
-119.948227
-71.711334
-98.772301
-106.327530
-118.270439
-97.770401
-110.622246
-91.540764
-120.302467
-124.311798
-59.653873
-148.602707
-30.260963
-131.935776
-62.483913
-101.341011
-59.826416
-160.660110
-105.219711
-62.558907
-47.040089
-63.582161
-65.029335
-58.440426
162.087769
-53.563461
-137.016052
-74.069160
-80.971191
-117.885612
-61.215321
-115.298233
-159.475098
-65.803688
-173.950912
-103.354530
-84.841393
-50.021954
169.713104
-74.369736
-55.203793
-160.953293
-63.093731
-127.786018
-54.290642
-70.189407
-69.528252
-104.730072
-65.249542
-74.863029
-71.015396
-63.686867
-90.696831
-140.293411
-73.024872
-78.740341
-56.609013
-65.387901
-61.311703
-75.460236
-78.844276
-107.850670
-51.583893
-43.702721
-155.934433
-144.340240
-72.428459
-67.853584
-60.676331
-42.406414
-57.223103
-83.279976
-110.157288
-98.670914
-58.628551
-59.597324
-72.125778
-148.490921
-40.386421
-97.298363
-65.559723
-70.244110
-65.324455
-76.973213
-61.097794
-69.548119
-20.796848
-139.492233
-63.058025
-80.758270
-63.016388
-30.893682
-115.578232
-69.017708
-61.654816
-77.425674
-46.553852
-157.141251
-67.642662
-36.502686
-91.565849
-40.079433
-54.780968
-141.980911
-61.306778
-102.224014
-68.842751
-58.586742
-87.302963
-145.329819
-74.855560
-64.710190
-75.249062
-153.562424
-57.379967
-62.727539
-157.650925
-147.847580
-119.764366
-67.652390
-53.588741
-86.262985
-133.763535
-52.828041
-76.252556
-150.040375
-161.211731
71.708633
80.134727
49.534473
88.745552
-42.395271
-73.573135
-147.418900
-132.884293
-53.078381
-79.717117
-70.056198
-90.038208
-99.779251
-140.258102
-61.576309
-118.443748
-117.522621
-55.495373
-73.935661
-19.547005
-154.778961
-69.031883
-102.269485
-152.947662
-56.195599
-75.142921
-55.527561
-60.229992
-81.576378
-62.398331
-150.979324
-71.817772
-137.821198
-70.037689
-61.116844
-55.253651
-72.031158
-153.608398
-68.857140
-31.749512
-47.485985
-69.949249
77.323120
75.527939
70.260429
67.055817
60.623268
53.715649
70.185760
84.176437
39.601391
76.863358
89.142838
-54.883053
-69.177567
-74.590706
-137.242996
-62.395409
-137.420563
-88.144035
-63.361244
-86.079842
-178.545441
-56.387848
-70.660324
-141.608200
-94.385391
-59.389488
-62.133408
-55.231327
-148.487701
-74.985924
-79.440666
-43.872837
-133.787201
-63.374050
-51.911568
-61.426025
-154.286774
-96.360985
-83.820404
-73.217987
-68.603989
-40.376019
-98.393448
-65.806770
-78.008492
-61.508430
-153.867447
-65.140373
-64.299271
-63.844097
-90.809708
-99.084961
-114.113655
-54.594593
-109.539871
-115.094681
-134.277222
-42.818001
-58.492104
-52.800175
-95.431396
-104.453262
-135.353760
-83.286613
-63.158859
-79.782974
-94.540947
-84.565506
-66.989929
-119.287987
-133.732224
-61.416260
-42.224987
-64.887459
-78.653389
-143.200729
-154.189621
-87.609383
-142.556030
-149.350418
-151.932175
-99.707092
-60.858402
-121.113647
-102.171059
-96.989426
-59.837563
-90.523277
-100.233101
-97.537895
-114.569626
-71.820412
-104.163750
-96.566978
-166.338531
-69.469963
-138.640930
-68.970383
-64.026863
-62.839855
-39.935680
-130.381210
-81.657578
-46.359470
-141.334244
-56.902027
-95.443024
-80.418617
-82.257149
-98.306488
-58.446514
-65.257156
-62.076199
-139.989120
-71.862343
-64.417999
-77.736084
-126.863655
-26.173094
-55.749748
-119.364136
-61.515957
-47.610226
-58.801117
-159.360291
-67.772835
-61.378876
-123.950714
-90.530762
-49.543182
-147.077194
-73.112946
-167.890778
-68.814613
-155.341049
-147.780731
-67.046623
-37.036087
-56.909367
-62.742817
-157.128159
-74.671547
-49.733383
-60.475285
-94.025856
-158.865005
-61.881893
-56.511646
-93.948410
-88.055824
-115.314049
-98.496376
-74.806572
-144.076965
-64.446777
-69.401413
-66.621094
-103.218452
-39.369762
-71.609909
-74.229118
-72.625908
-67.828964
-114.775681
-55.077541
-174.406570
-63.613060
-136.207962
-62.454720
-76.888237
-39.213364
-146.219574
-58.298214
-60.502796
-90.701012
-64.675812
-65.745674
-81.451752
-21.195143
-61.775192
-67.421265
-164.057480
-123.207809
-42.340305
-56.330811
-149.026031
-73.043602
-90.910645
-119.510384
-64.317627
-30.223333
-81.077682
-55.696152
-83.646255
-97.859451
-60.166451
-76.934433
-127.274124
-80.606987
-40.031158
-132.106537
-64.481445
-61.177879
-73.640442
-35.309658
-144.479858
-132.852921
-79.135551
-155.117355
-65.445114
-61.918556
-65.383331
-88.528786
-64.529869
-77.901993
-166.437668
-84.790771
-52.134396
-52.973587
-61.735134
-49.459812
-128.159607
-159.999908
-45.911865
-52.541721
-64.240944
-105.588203
-73.733421
-121.294685
-94.819412
-67.663338
-104.940826
-134.141663
-117.788094
-132.321365
-60.247826
-63.571434
79.014687
80.825218
47.751396
55.773216
50.893131
56.450253
-65.117615
-148.454346
-60.665688
-61.781353
-79.846535
-52.428291
-46.712044
-161.345993
-64.798927
-66.490669
-128.232834
-165.200439
-70.430473
-161.568985
-128.455093
-63.220978
-75.161461
-65.330818
-107.346703
-87.425095
-61.878540
-84.732712
-56.671497
-88.494858
-77.348633
-111.217636
-63.491508
-59.146484
-123.825203
-58.117496
-105.499344
-68.415428
-88.512260
-36.653008
-70.494591
-75.814758
-127.279121
-79.688156
-118.258133
-68.029762
-73.642822
-95.288132
-91.625542
-101.656326
-97.894386
-92.464973
-86.986656
-124.304367
-66.308731
-45.223362
-135.401886
-54.279987
-60.508125
-63.873829
-67.096497
-31.524300
61.324837
69.082458
-65.950157
-70.289566
-56.697777
-71.205055
-115.070198
-61.143986
-56.785862
-94.095573
-80.294952
-61.934719
-48.033882
-134.081955
-90.653740
-90.494034
-157.247101
-145.377975
-94.036240
-66.752701
-66.912834
-113.390633
-82.376144
-156.256165
-111.444542
-67.643021
-83.523346
-128.108887
-70.247925
-101.040184
-70.415169
-55.891422
-160.426239
-133.101868
-106.807419
-61.838207
-136.173859
-52.564407
-83.730530
-69.807892
-150.405914
-86.110718
-62.663807
-71.188301
-68.081116
-48.269272
-137.654770
-77.911835
-47.771946
-83.096405
-83.265427
-68.244370
-103.269257
-74.441422
-79.440376
-59.303638
-148.954803
-59.659382
-64.763649
-79.295212
-58.396774
-79.657738
-69.501358
-58.023853
-63.227093
-82.936600
73.666008
-167.094925
-43.131718
-98.473701
-76.521278
-59.499012
-151.554489
-140.202148
-160.855347
-75.852783
-92.070686
-67.259972
-52.665127
-54.105015
-64.694260
-61.169258
-152.023422
-68.846588
-101.746635
-73.457153
-66.409637
-143.260071
-71.923813
-55.266800
-68.554291
-47.683968
-99.666679
-108.702736
-71.513702
-101.768471
-61.942879
-59.319881
-74.975662
-59.669746
-67.910446
-136.028229
-86.121025
-54.588024
-106.769646
-60.628452
-113.696228
-144.413132
-65.556480
-90.661369
-58.929169
-149.066559
-95.310730
-111.145020
-96.512825
-110.565628
-100.915627
-70.638817
-61.530956
-60.564228
-77.732635
-89.785484
-59.225769
-48.967159
-74.090393
-94.719963
-115.058830
-149.390976
-134.808807
-106.825806
-102.613335
-130.360413
-172.551086
-104.068687
-56.343315
-59.405739
-58.118191
-55.103474
-115.533119
-122.593826
-57.849724
-110.896187
-54.796909
-45.356110
-113.999176
-85.872581
-54.529469
-69.914513
-46.444122
-178.343292
42.759087
91.048294
74.659691
74.752411
49.356087
45.345600
83.586327
54.537289
-52.561382
-100.336464
-46.492481
-64.157089
-52.334351
-75.064926
-63.853550
70.172913
64.656807
57.105019
71.946350
57.335056
-118.320808
-60.666229
-160.269043
-105.596611
-70.699326
-111.956879
-38.548870
-77.916512
-52.641739
-75.529320
-66.506973
-66.248390
-80.892929
-55.173290
-61.948296
-61.251698
-53.603642
-73.718544
-109.929688
-61.332268
-81.069000
-75.603714
-37.222080
-60.370644
-60.439369
-65.918282
-56.995159
-34.472706
-70.054878
-60.323982
-81.147888
-97.332756
-64.983101
-146.000916
-59.489304
-67.203163
-59.045444
-54.248447
-86.969109
-68.020348
-68.784882
-60.471897
-132.233200
-159.360046
-154.289764
59.437553
57.445427
-58.021416
-148.137360
-59.703876
-58.682045
-72.851067
-109.809708
-67.963806
-66.457054
-152.033112
-72.937576
-128.198990
-99.767014
-62.452663
-99.761024
-65.084808
-156.203842
-157.166367
-72.773315
-99.036644
-79.326889
-162.038437
-66.903305
-157.075043
-32.295444
-82.172653
-77.392509
-69.908142
-49.691818
-46.746613
-102.222794
-149.782593
-46.875099
-68.227005
-138.372787
-108.579483
-55.721680
-55.788235
-70.156609
-66.519699
-79.479904
-45.279099
-63.236538
-68.784126
-64.257385
-59.526558
-158.054672
-63.209839
-152.187500
-65.802361
-91.050407
-51.393730
48.233597
76.551048
-155.397308
-79.919617
-53.533417
-49.293339
-74.520828
-116.760902
-86.359840
-92.645401
-99.528526
-65.466377
-63.439491
-135.703720
-68.842361
-60.985901
-98.543846
-59.526627
-137.935867
-62.087952
-71.521660
-71.995087
-118.722153
-60.332123
-68.090263
-106.855530
-68.886917
-93.978081
-98.401161
-145.549942
-140.854248
-138.344254
-106.524864
-79.625847
-75.354614
-110.976959
-93.260986
-70.252983
-91.236588
-70.386093
-60.692020
-64.014915
-58.695377
-88.383163
-57.820354
-101.133591
-55.364765
-63.145565
-61.227753
-61.196239
-64.485451
-74.407547
-58.338570
-126.133629
-61.594955
-45.282307
-84.182755
-63.517273
-88.480553
-107.836098
-72.075958
-114.274681
-56.220005
-72.705078
-128.614059
-64.623474
-81.301102
-169.153976
-60.190002
-84.279716
-89.125816
-58.843571
-116.991104
-71.519165
-65.427574
-137.027939
-99.176895
-119.562553
-62.189804
-66.134972
-66.439468
-73.236496
-152.714706
-100.991241
-131.028290
-107.599968
-83.575188
-138.767136
-114.796814
-112.797630
-112.588669
-111.529037
-68.058502
-66.852440
-57.010437
-122.708466
-82.778656
-103.487831
-76.597878
-82.514633
-60.312260
-65.915184
-65.089905
-115.172295
-58.165874
-133.910767
-159.661270
-64.599648
-42.460968
-69.120209
-117.481430
-63.618237
-63.882614
-128.370148
-143.471771
-82.545692
-56.809547
-64.134087
-105.573547
-44.210285
-63.231354
-151.504257
-84.469406
-80.085716
-67.448784
-127.382446
-77.769379
-55.756878
-81.948166
-55.589680
-104.207840
-172.823090
-85.083115
-43.983269
-68.913460
-98.223892
-57.453041
-101.386276
-56.928841
-60.845207
-87.085144
-77.689255
-91.931473
-117.635246
-42.346153
-39.460400
-73.994278
-146.049835
-81.715714
-39.710991
-52.113777
-67.647217
-76.676804
-58.630375
-59.950890
-71.579941
-53.056583
-53.472507
-64.774940
-73.277657
-62.891838
-108.370026
-72.001518
-58.944565
-67.856850
-73.083687
-62.580238
-71.349586
-91.098869
-88.256569
-72.802399
-59.795216
178.661758
-63.898239
-62.380707
-141.193527
-94.083679
-83.820747
-41.145363
-59.221603
-94.605545
-69.675484
-70.219475
-105.766533
-32.160789
-71.628105
-60.810570
-67.961571
-147.689285
-161.837143
-60.692810
-151.789474
-96.485207
-66.721069
-44.637848
-85.149956
-156.579788
-139.327072
-79.321579
-67.387131
-53.074265
-64.526840
-101.773705
-56.861591
-74.004395
-62.431259
-133.775360
-151.281570
-60.041821
-78.465012
-73.564674
-63.002384
-84.258354
-152.281143
-66.962151
-81.499519
-64.281410
-71.528969
-145.510559
-74.015175
-126.247284
-139.684402
-89.877701
-27.648396
-69.437668
-58.899361
-129.476044
-61.988060
-92.952675
-64.648331
-141.351471
-63.673485
-82.916168
-83.917458
-68.933327
-171.344391
-101.471268
-145.660339
-58.722195
-61.303333
-63.184376
-107.002777
-57.189697
-58.626022
-77.393326
-56.231335
-91.337662
-93.602959
-124.726662
-124.789543
-64.797798
-58.593765
-59.614914
-57.904408
-69.082726
-55.896992
-122.764450
-155.556747
-101.284630
-64.691368
-79.586998
-65.058807
-30.679085
-80.098488
-81.483238
-64.282387
-57.741425
-71.124619
-71.330551
-116.902107
-57.970913
-77.452553
45.175594
52.610161
58.123089
80.100548
81.847748
-71.465958
-35.482227
-106.742233
-44.610485
-86.552872
-56.728401
-61.125408
-73.767212
-167.987045
-147.263687
-67.930069
-54.123299
-64.512177
-89.399353
-148.262192
-51.041054
-62.137928
-89.662506
-76.740730
-137.587601
-143.737076
-48.853275
-65.583458
-127.558395
-103.670197
-51.243347
-66.782410
-87.515060
-164.988998
-86.046936
-77.719727
-53.692375
-167.732040
-79.099037
-52.418095
-64.405136
-54.385536
-113.208450
-148.158096
-58.757328
-95.332375
-113.313324
-108.561256
-62.078522
-89.894577
-67.188026
-100.812218
-72.349762
-46.896114
-55.115665
-77.296295
-70.792763
-57.840622
-101.378517
-55.711189
-67.253273
-55.795704
-96.863716
-133.796280
-85.264618
-114.027664
-83.078506
-99.467552
-81.277313
-64.077522
-60.126888
-87.839027
-85.844200
-100.287621
-108.360596
-74.988770
-60.131191
-57.325371
-114.333473
-118.771629
-73.879646
-135.841614
-102.269531
-93.262688
-98.735786
-117.772331
-104.210716
-101.069908
-103.688599
-102.253891
-60.310135
-105.935539
-103.508400
-127.574280
-68.686546
-150.954361
-119.830856
-59.356739
-52.623287
-74.651901
-144.351074
-77.508873
-50.824680
-71.482239
-75.215897
-60.769760
-69.796013
-116.331131
-60.502125
-99.350548
-113.384819
-92.919701
-99.190582
-63.315613
81.461075
26.414042
57.940834
38.519699
48.676788
56.693077
79.232895
71.448395
93.936501
58.809673
53.864155
30.830889
54.470341
76.126740
71.705040
66.485497
-64.761429
-63.028614
-160.754745
-99.520218
-99.665321
-112.048210
-107.981178
-76.422607
-60.180302
-69.671562
-57.298550
-88.697136
-68.207397
-118.125725
-66.869362
-64.926788
-34.023373
-62.959179
-149.669403
-151.388062
-48.785732
-66.878662
-62.901443
-63.742908
-159.419296
-50.919857
-118.114166
-68.590454
-58.253998
-54.690971
-79.956741
-47.681499
-104.434036
-89.558235
-120.248550
-67.561584
-128.030319
-69.396019
-27.513674
-131.211212
-72.796165
-105.680153
-76.562874
-82.418793
-78.793335
-67.694954
-160.962738
-93.082481
-120.040459
-98.222672
-55.844780
-95.519989
-89.221794
-119.451149
-58.004620
-82.576775
-91.019714
-44.163776
-152.064865
-48.477619
-67.981674
-61.495121
-108.303261
-91.997025
-75.018929
-26.622580
-94.538460
-57.849274
-62.467506
-52.649586
-50.265388
-141.935074
-133.206223
-121.674980
-92.057388
-93.276367
-62.389439
-71.613808
-104.455414
-105.406754
-123.371063
-113.308228
-85.675308
-74.832184
-61.768383
-29.617455
-161.026779
-102.378197
-55.064880
-155.410858
-63.829372
-145.709610
-159.535812
-44.581638
-60.081593
-55.652931
-60.053493
-82.724548
-63.288857
-68.494698
-61.903244
-75.975777
-77.839317
-125.794456
-63.462753
-64.757828
-58.523952
-61.537228
-124.301651
-90.136948
-115.058960
-96.591324
-92.655746
-83.073982
-81.305466
-80.416336
-57.607815
-93.614906
-51.845291
-78.901741
-26.491770
-45.879066
-64.980995
-131.388794
-75.200241
-35.373547
-91.288544
-60.897873
-83.056602
49.236763
95.361359
42.926529
62.096565
95.598312
49.918011
66.810905
105.320465
76.109077
51.612743
66.257439
50.422157
-56.260128
-142.066116
-65.240685
-108.871147
-71.787086
-118.271210
-74.901855
-94.104973
-71.087814
-37.003799
-152.425766
-140.721588
-63.919422
46.728458
-68.957733
-70.470947
-81.337051
-162.587677
-68.900124
-69.040733
-69.701889
-61.563328
-50.642563
-65.390457
-149.134842
-153.178619
-155.850266
-47.576668
-68.763130
-61.286888
-106.124817
-161.176193
-65.338264
-96.548706
-93.887398
-57.781197
-97.380081
-66.135643
-96.486595
-60.707359
-72.961853
-66.427986
-67.687523
-88.913017
-61.144402
-114.525970
-75.898407
-65.877373
-81.471138
-90.221443
-92.825935
-63.474022
-110.281609
-150.505936
-66.903107
-137.693253
-42.342125
-97.992798
-78.560364
-58.268169
-45.339386
-66.129257
-118.293747
-56.417149
-50.742188
-69.371231
-149.904526
-54.297749
-83.146729
-59.147202
-111.360214
-110.458206
-47.607944
-115.897034
-56.641964
-127.393036
-58.529758
-28.489143
-87.924225
-60.483738
-81.699615
-92.297737
-113.578072
-115.012909
-102.698677
-151.113022
-81.040604
-73.528793
-152.992981
-85.513710
-141.722504
-128.603378
-119.833038
-65.749611
-76.945625
-73.958298
-81.917259
-84.635101
-100.864265
-69.008583
-89.256775
-61.217766
-33.957565
-83.883705
-68.294373
-89.829941
-29.799129
-64.498604
-56.073479
-70.606750
-78.544579
-81.635704
-45.670887
-91.364960
-107.194191
-72.165657
-59.461315
-42.298309
-149.639923
-122.733696
-72.289940
-100.130287
-66.766472
-133.713882
-124.385864
-150.842865
-55.917599
-60.769691
-113.926094
-96.835938
-63.503311
-109.289650
-164.611069
-93.319763
-51.692997
-67.589493
-60.011841
-63.395401
-55.099205
-75.892159
-99.015015
-67.371826
-72.101509
-66.338997
-84.881828
-65.412804
-87.793869
-47.447617
-138.863907
-140.217255
-56.260998
-76.790985
-55.550346
-53.938255
-58.003929
-63.909775
-73.397820
-148.643875
-59.982239
-61.041676
-162.715958
-114.157684
-94.795082
-80.439613
-169.547333
-85.066521
-62.666531
-55.696625
-50.892277
-16.345453
-60.419426
-50.981083
-136.221863
-86.247276
-141.483994
-114.908432
-113.787567
-134.715317
-124.245369
-46.202572
-140.979874
-74.307846
-98.064865
-94.487877
-49.511105
-104.748856
-116.495972
-70.867790
-88.443169
-59.711250
-75.153595
-135.565750
-81.196777
-66.496178
-58.675106
-158.657944
-97.395134
-49.184746
-115.334114
-70.287590
-130.483521
-70.857285
-77.751183
-108.912193
-110.256485
-62.306061
-72.952148
-35.099266
-64.888794
-73.390457
-72.558670
-127.743767
-60.828911
-97.959427
-111.810188
-111.252846
-110.193092
-90.321022
-79.461334
-67.941971
-72.048004
-58.786083
-87.837784
-71.328598
-129.431610
-61.522114
-97.284225
-177.256317
-123.897026
-52.225876
-112.854088
-84.287231
-103.512878
-117.553955
-68.456863
-68.427345
-133.945282
-141.491211
-106.521751
-104.936218
-89.737442
-108.324455
-109.309578
-65.086563
-43.948555
-60.040913
-62.234318
-64.125145
-60.702415
-95.054314
-148.977585
-70.356110
-139.633408
-60.285526
-38.247864
-123.163002
-66.834587
-54.142956
-65.721619
-64.038727
-48.964066
-147.578079
-61.080410
-63.890385
-153.184067
-83.883286
-81.335060
-70.248367
-68.365417
-93.485344
-65.472458
-66.473450
-74.440506
-35.743286
-86.177559
64.210007
51.635769
-57.258823
75.514854
87.317734
68.305756
85.526978
81.144844
60.718174
70.605881
-61.009377
-42.759556
-63.495724
-69.342926
-139.989227
-74.099121
-101.583817
-97.539436
-109.824814
-136.095795
-49.484753
-101.391731
-74.454453
-46.824100
-58.529602
-64.377777
-79.450356
-79.946365
-86.898666
-57.660110
-61.270584
-78.247665
-76.069664
-63.126961
-121.898239
-80.279564
-115.315788
-54.247658
-47.212093
-65.278549
-72.344666
-51.776375
-49.114616
-137.782181
166.061172
-58.111156
-52.634171
-59.114841
-70.973007
-114.732010
-121.377617
-92.811401
-68.248093
-128.581848
-97.865448
-61.511261
-94.773453
-120.714622
-112.607620
-85.556679
-127.177895
-102.929039
-57.692715
-147.807388
-66.390259
-92.598434
-163.376907
-102.670616
-62.317066
-83.467987
-109.662521
-107.719498
-91.527161
-84.154999
-122.201424
-60.008003
-93.431404
-61.768688
-95.774422
-106.624817
-70.841476
-112.541275
-98.574852
-55.010372
-49.094265
-57.865421
-62.024071
-155.393646
-76.974251
-72.976021
-104.747749
-108.407539
-152.607147
-160.712204
-56.406055
-133.159851
-71.502312
-41.093365
-60.807735
-148.390564
-61.355267
-77.488129
-66.881638
-51.158173
-57.442066
-79.615753
-62.202213
-58.537636
-74.587692
-70.966614
-59.213299
-100.694046
-156.459381
-102.389175
-91.277122
-62.957649
-63.678368
-66.518684
-48.459808
-63.191555
-57.993385
-65.442909
-70.350571
-58.971596
-124.882095
-50.823990
63.187805
-48.444820
-106.300507
-49.079006
-82.528694
-90.741577
-65.689514
-113.417358
-124.418907
-90.638817
-57.786137
-82.531502
-77.553177
-58.948902
-61.502563
-68.968430
-66.759277
-55.463669
-58.346157
-71.999352
-59.316017
-73.672203
-55.849449
-152.266891
-146.603958
-74.297050
-67.922783
-48.007545
78.061371
42.457115
49.629871
68.068733
-64.349174
-58.558167
-139.922897
-72.731270
-72.559990
-120.391670
-72.698456
-72.599487
-61.714077
-61.953548
-73.568642
-77.694603
-51.664345
-34.660675
-70.258904
-64.389732
-135.468292
-121.213760
-56.774395
-79.173241
-38.376968
-76.177544
-84.333107
-70.911964
-45.446789
-59.040752
-152.910126
-40.490364
-54.263630
-63.186432
-83.760071
-85.188484
-59.824600
-164.217712
-65.796822
-51.128048
-120.755592
-88.011726
-46.969086
-145.725952
-68.287895
-63.455700
-66.120056
-149.574326
-69.619537
-137.437546
-70.254646
-77.120560
-62.876507
-76.162796
-42.809361
-137.020798
-53.251743
-54.154484
-66.822975
-160.836990
-62.134193
-59.646118
-44.876514
-83.858360
-63.619221
-162.597015
-80.833710
-80.427109
-81.583244
-73.166649
-136.105957
-93.635597
-144.043747
-125.817841
-101.192566
-70.999023
-63.016735
-90.327675
-31.076576
-56.796906
-39.679199
-76.033623
-51.703526
-102.874962
-83.098328
-117.300735
-78.648369
-64.823387
-57.412121
-108.315849
-140.607773
-84.990501
-62.597588
-111.529907
-79.302757
-80.673828
-62.156868
-95.316399
-64.949989
-79.945038
-17.859598
-126.367058
-60.321808
-109.917053
-58.024120
-140.960236
-142.433838
-42.633469
-63.147446
-24.795975
-119.843231
-69.639984
-160.699356
-73.237808
-66.977989
-71.045403
-64.602661
-49.547207
-67.123672
-70.095581
-58.815498
-59.636734
-58.812187
-151.922913
-97.514641
-50.179859
-134.901398
-163.832062
-127.367668
-73.582962
-155.187027
-56.180042
-153.750916
-93.443443
-170.345230
-57.886753
-31.871321
-69.306641
-72.384666
-70.218300
-83.813171
-72.902710
-106.069817
-59.280056
-45.027908
-53.049103
-98.422127
-51.014061
-85.276016
-95.432297
-69.239845
-61.309475
-49.619705
-45.328346
-67.318443
-51.246483
-95.482048
-56.089893
-115.708015
-66.629219
-93.972031
-154.808701
-71.329651
-99.497902
-65.012901
-37.701820
-37.551926
-81.074966
-20.649231
-148.465576
-103.382492
-61.981941
-85.329193
-49.252502
-78.261475
-140.226013
-98.759590
-65.212059
-68.730919
-62.950012
-59.121109
-71.486694
-107.666687
-65.538872
-100.868690
-113.851776
-81.096901
-86.505775
-86.099648
-62.586952
-65.189293
-58.734077
-125.981873
-78.471481
-91.760155
-71.920532
-61.833878
-56.526276
-148.077469
-68.773201
-85.271698
-62.724396
-63.428631
-77.995178
-83.747986
-134.046768
-130.927856
-56.183147
50.918346
55.777756
61.346378
39.687508
52.397346
68.168182
41.018013
64.644867
-67.183487
-74.899063
-57.619522
-110.564224
-46.831013
-62.569271
-65.288200
-150.157166
-40.442501
-73.607445
19.572302
65.757912
84.310509
69.471558
-106.893257
-70.569771
-166.149567
-59.189445
-84.894508
-54.848213
-72.480759
-57.978466
-93.108604
-113.525017
-50.188076
-70.774986
-81.409081
-116.633072
-54.018818
-154.666672
-166.205948
-154.441559
-67.127174
-87.856544
-57.578518
-59.148487
-47.844635
-59.114620
-22.412376
-63.672359
-75.991127
-95.550827
-166.440659
-52.850494
-121.616158
-135.426163
-97.444572
-60.135338
-77.722382
-127.472595
-55.285534
-69.742104
-41.253605
-69.949631
-154.993027
-67.502640
-45.344429
-86.974030
-62.627728
-50.227348
-64.198669
-117.670082
-143.342773
-57.157528
-114.498856
-103.044800
-87.488327
-58.787918
-81.278717
-65.068413
-62.224209
-152.746033
-39.458954
-67.302696
-80.609604
-101.009270
-149.947235
-36.889099
-99.351074
-69.495720
-116.646950
-102.587715
-72.607880
-109.928497
-72.479111
-102.183075
-61.914288
-106.179680
-60.719532
-53.447628
-67.384743
-152.111420
-93.946373
-69.152458
-72.316628
-147.885056
-83.145821
-153.933762
-58.766582
-56.259029
-151.455551
-64.022636
-115.855858
-69.403954
-56.688820
-52.794071
-82.995880
-80.475586
-87.860786
-84.224518
-112.999596
-114.974342
-108.930328
-67.056183
-56.744736
-71.573303
-135.274933
-67.616257
-66.410538
-90.487267
-146.237457
-58.249851
-81.033073
-86.988747
-100.466217
-123.736191
-73.626938
-148.933548
-93.369644
-81.513725
-136.688644
-41.968723
-61.995369
-145.371933
-73.498627
-78.989723
-76.779419
-82.087654
-69.934891
-56.752159
-54.701405
-59.574783
-148.275192
-56.669788
-48.279396
-69.691521
-45.681778
-120.686348
-55.573650
-52.324825
-42.564529
-70.067734
-76.206352
-117.192543
-95.944794
-68.291885
-55.630684
-39.247761
-56.306351
-90.711472
-117.951843
-47.741615
-133.632019
-147.392883
-69.980133
-89.614647
-88.967125
-76.145920
-115.688057
-71.443283
-49.449013
-58.142910
-74.462074
-53.246693
169.669266
-34.059078
-102.508186
-163.029510
-60.140419
-104.760353
-62.525326
-63.913654
-60.527657
-73.786797
-130.345764
-59.716793
64.162399
80.720947
48.227123
43.524929
42.637852
49.360619
79.064613
84.713905
67.594856
-12.776074
-30.270546
-129.453857
-59.887417
-112.831360
-125.891632
-69.623245
-117.951843
-52.501762
-85.212646
-131.430969
-132.346191
-148.433365
-162.003876
-111.822739
-136.649017
-48.171844
-60.958519
-101.336617
-77.263260
-156.031387
-56.333927
-56.208973
-153.261536
-69.286118
-125.716866
-53.599762
-73.987976
-146.692947
-53.582588
-54.263653
-62.276089
-146.183548
-67.813995
-83.827774
-84.109032
-87.084610
-54.733414
-66.275291
-137.365540
-40.663521
-87.980438
-46.395405
-133.559219
-82.146523
-139.655319
-73.206459
-31.289528
-149.408157
-102.990501
-85.711845
-68.788635
-71.149063
-38.195538
-85.434593
-69.592766
-65.560410
-63.686680
-53.346233
-64.311882
-69.510597
-76.601967
-130.396118
-56.798256
-72.961494
-73.736176
-76.820351
-125.462906
-114.406006
-119.769821
-124.904945
-79.422600
-89.934288
-86.310905
-66.157639
-69.645943
-93.193489
-135.398666
-156.723129
-99.953560
-94.133606
-70.253998
-105.866287
-69.537567
-139.170837
-131.961487
-70.196381
-152.832611
-85.854630
-72.823349
-94.458900
-84.399132
-67.539261
-110.489822
-148.673752
-171.536087
-153.025436
-55.330688
-75.112061
-122.809280
-71.307892
-65.453850
-75.598083
-111.337044
-156.768402
-99.773666
-77.790016
-99.505882
-60.882664
-151.647720
-71.713943
-60.594620
-102.825279
-99.975548
-61.419449
-78.249870
-155.676102
-136.222946
-151.354050
-141.469849
-152.638031
-96.890945
-79.441078
-56.684826
-95.224205
-130.998260
-89.814430
-112.866707
-67.988144
-153.285889
-87.734520
-130.437851
-141.641205
-58.101669
-68.914238
-57.665688
-139.722946
-166.176987
-113.410675
-75.058220
-86.289879
-135.858475
-49.547031
-87.438850
-61.946548
-147.783737
-126.878693
-58.035801
-50.243504
-46.889835
-40.803459
-62.497784
-57.732227
-64.221794
-155.145523
-56.007206
-104.373070
-67.759270
-81.980621
-111.974289
-105.703835
-55.771214
-44.841755
-94.243256
-86.746086
-129.044525
-90.312958
-103.794891
-79.866882
-139.803314
-64.520599
-68.843758
-51.692547
-104.226669
-152.633133
-132.946503
-131.087967
-63.703396
-39.392559
-140.167053
-72.953857
-44.512207
-90.780769
-72.340401
-56.109188
-126.616440
-65.313858
-78.757118
-111.445206
-106.999199
-90.425751
-157.042969
-124.933128
-116.423149
-76.843674
-64.009972
-55.272488
-43.846134
-62.438526
-66.872215
-115.158401
-99.911041
-157.835846
-67.578117
-31.557873
-81.195549
-135.152710
-49.156536
-135.372482
-20.821054
-72.886993
-165.258682
-148.563202
-69.836113
-158.213531
-37.998932
-139.338974
-71.434113
-71.835297
-76.375648
-46.265186
-55.016880
-77.063744
-119.981171
-77.683731
-58.650024
-68.076859
-99.133446
-101.441223
-70.879761
-92.170662
-56.084377
-157.158661
-82.410988
-107.822983
-106.226479
-66.915474
-95.356689
-118.596176
-90.618103
-109.882217
-61.718391
-65.655945
-87.150131
-164.873306
-91.386635
-61.798832
-98.488037
-75.864975
-118.169563
-68.493820
-118.864136
-93.113831
-86.166679
-23.586079
-142.066589
-92.337624
-84.422913
-75.209480
-115.166794
-35.729744
-57.595459
-95.689934
-143.303650
-73.267853
-54.624210
-57.243099
-72.453957
-150.682129
-66.461777
-75.238144
-83.652824
-66.846642
-86.050201
-77.921707
-58.261395
-80.074753
-71.118935
-42.776535
-77.719116
-116.234283
-83.027824
-160.004425
-81.404755
-76.099594
-146.475250
-57.954857
-46.590488
-93.007164
-94.864365
-107.071320
-63.607239
-66.140747
-120.857544
-136.618607
-65.712112
-62.057190
-64.232635
-78.484772
-92.092209
-86.781609
-76.896820
-67.795433
-88.783485
-110.153885
-156.163605
-145.802551
-140.640854
-25.028990
-77.047447
-93.290726
-74.155235
-94.199905
-179.873322
-67.136803
-113.931557
-47.489761
-48.991093
-52.400200
-163.038895
-87.084976
-125.969162
-162.330078
-53.043728
-112.118408
-74.373352
-60.471287
-58.432388
-68.296944
-57.730942
-71.134560
-91.052910
-68.732925
-78.494652
-145.618484
-46.888260
-98.272438
-54.944126
-64.520592
-152.383865
-59.022736
-86.912529
-63.420422
-97.432137
-59.551117
-39.261887
-51.495117
-71.971092
-79.554878
-123.488335
-146.505966
-168.635529
-58.980225
-107.141113
-58.846859
-55.992725
-57.530258
-57.851776
-92.467339
-127.528534
-71.513664
-28.912329
-56.291866
-55.572998
-67.177582
-58.959610
-141.627411
-53.007504
-113.424583
-70.059799
-66.487862
-132.292007
-160.074097
-83.842552
-93.491615
-112.119659
-64.633141
-80.761818
-28.037477
-135.760391
-60.828426
-55.900486
-141.099045
-57.414200
-85.776863
-76.085274
-64.617958
-137.674271
-69.777168
-130.559845
-73.337578
-175.029160
-73.479660
-80.237419
-55.536102
-122.080910
-129.547897
-50.951893
-95.523178
-122.648567
-65.457664
-67.851151
-127.836189
-70.057808
-151.950302
-84.111763
-87.323387
-102.698784
-88.803230
-100.802460
-61.553436
-130.694763
-102.239677
-81.475334
-71.712273
-84.490868
-101.212372
-139.718430
-123.003479
-65.581367
-104.782074
-151.772751
-111.891289
-59.467175
-168.262970
-93.206619
-148.922287
-124.129379
-50.678684
-78.568390
-111.576508
-147.915833
-71.958717
-159.896500
-67.728462
-64.663422
-70.812347
-72.486801
-113.088982
-62.719425
-86.116989
-73.068314
-63.410271
-133.769531
-68.377647
-94.833107
-41.977169
-72.838570
-48.013096
-106.733429
-127.432037
-82.887329
-104.720642
-140.952072
-65.142212
-54.880474
-99.720474
-158.413864
-105.098061
-73.306465
-121.683311
-53.593643
-100.171356
-161.916977
-112.411751
172.211487
-64.528908
-127.742287
-128.969131
-64.752029
-86.981277
-64.730721
-81.453934
-128.590988
-41.116802
-99.704376
-88.555229
-90.416107
-140.989243
-63.464272
-143.981400
-106.179420
-136.142075
-92.816933
-115.347847
-93.773941
-90.323997
-88.058983
-66.439583
-100.043739
-51.204433
-46.694035
-63.828457
65.060631
23.183142
63.908409
-120.630836
-66.278893
-69.235252
-72.723045
-134.296310
-93.245087
-66.371979
-159.897659
-46.516075
-58.507553
-65.496399
-80.741501
-40.689289
-67.633072
-58.869656
-91.583794
-61.673847
-58.692551
-56.767200
-52.151783
-93.082581
-53.003906
-128.596237
-52.758678
-67.917503
-63.188679
-47.856903
-67.675446
-88.930412
-69.705666
-82.673096
-102.592308
-111.729858
-44.195038
-43.977188
-66.368011
-99.859589
-150.690231
-64.602684
-71.148026
-76.264046
-71.591370
-54.703648
-90.779236
-71.103790
-154.318848
-50.532829
-137.697021
-82.732132
-107.896675
-82.906212
-159.679428
-105.368942
-107.921188
-139.415039
-73.126907
-97.260284
-73.842545
-60.031143
-109.217903
-95.897522
-118.663353
-162.687943
-68.273735
-113.936424
-67.286003
-98.956841
-158.669769
-66.444305
-45.993332
-48.658424
-64.324791
-64.717262
-67.635017
-132.354904
-77.464806
-60.944519
-135.478607
-91.918175
-65.062920
-58.877510
-113.621941
-104.664284
-156.069138
-114.924049
-64.356720
-66.441063
-62.132622
-81.803940
-131.844101
-52.810658
-94.474174
-55.697121
-119.711937
-149.097458
-73.634468
-66.416862
-95.501732
-73.009476
-95.241997
-77.114311
-58.193237
-105.489578
-107.859268
-54.614040
-58.884350
-92.130890
-72.362503
-44.682278
-63.944164
-43.082817
-49.041824
-138.257141
-62.323643
-115.342407
-84.034500
-115.584145
-62.668015
-64.989326
-79.454536
-65.877983
-138.698547
-56.145638
-128.542816
-74.741714
-58.308235
-66.277924
-63.066288
-64.527374
-91.274292
-86.829231
-89.443085
-59.296967
-119.865822
-94.623863
-106.890312
-105.813286
-70.624779
-63.680645
-108.133926
-80.898880
-116.757309
-72.850121
-67.720802
-48.509026
-51.784641
-80.484016
-64.824120
-58.181522
-136.522141
-164.095367
-51.290203
-110.505379
-96.762749
-105.359619
-98.142563
-70.143074
-98.397209
-108.314087
-88.497070
-95.248421
-73.417198
-59.752460
-74.872269
-106.284676
-73.265335
-77.457642
-148.834564
-51.252953
-149.449005
-34.135818
-88.224724
-60.360920
-63.168030
-135.408005
-94.198685
-58.420498
-104.214371
-55.193329
-68.012947
-45.367512
-69.788750
-60.538765
-76.673965
-114.546379
-80.896736
-117.288429
-48.045353
-101.729668
-74.421753
-80.634644
-46.880760
-88.518066
-104.576378
-87.046066
-62.280743
-68.609238
-56.004482
-71.326698
-79.616783
-56.454906
-147.264374
-83.093033
-99.081001
-144.755676
-150.929230
73.755791
77.339027
83.024712
71.291336
79.493187
-73.445946
-131.225082
-48.722641
-132.654694
-63.463963
-54.053459
-150.115906
-168.487411
-84.132385
-113.852402
-118.575195
-78.498482
-98.050247
-57.551151
-78.887680
-85.806923
-73.698860
-72.133736
-125.094826
-160.345978
-35.918926
-72.905418
-61.455090
-91.510216
-57.352612
-64.656303
-160.491531
-110.215393
-105.810379
-63.773792
-129.001282
-102.526558
-116.187317
-123.031601
-87.905602
-121.225021
-56.349598
-173.447830
-135.415176
-123.697113
-137.832840
-65.191002
-59.831360
-65.080963
-88.221794
-79.780159
-82.089638
-70.396248
-111.570755
-151.213242
-77.076767
-83.328621
-69.869461
-66.077286
-56.362919
-93.459579
-67.339622
-92.643188
-151.549759
-60.976620
-41.464748
-123.035690
-79.526642
-106.233147
-55.299614
-132.420395
-90.202805
-64.633423
-67.248550
-80.718628
-58.458076
-150.428070
-139.056213
-54.844967
-149.157852
-29.445374
-149.537811
-58.954971
-63.325844
-145.420792
-143.955231
-87.781456
-57.885838
-99.931358
-133.603180
-89.612053
-85.625336
-148.034698
-147.583252
-126.790024
-147.243195
-28.214386
-62.394333
-157.164902
-44.177151
-58.386284
-84.819611
-58.242775
-81.726341
-59.956039
-78.537445
-102.573975
-66.745277
-92.184494
-53.958309
-71.545624
-134.154541
-41.718254
-36.042217
-28.792969
-66.677834
-102.165474
-55.405319
-68.873558
-62.719929
-78.597771
-67.603737
-64.677818
-68.728607
-55.971657
-86.467957
-54.734692
-57.753822
-51.292374
-67.674088
-93.682106
-60.902554
-76.710915
-69.404510
-31.039919
-66.290520
-55.648403
-130.434509
-147.046936
-126.620689
-70.407570
-72.524254
-77.066322
-100.751305
-67.851013
-58.121532
-124.563698
-67.024033
-158.895447
-83.109856
-137.482422
-156.114288
-62.471600
-51.091557
-69.365623
-69.310593
-71.302666
-126.257812
-56.834167
-73.270683
-69.645973
-93.927437
-96.783981
-77.606956
-101.408165
-69.990128
-43.883587
-59.947220
-78.343559
-74.953453
-143.367554
-122.508148
-77.655289
-114.884308
-102.255646
-66.746002
-59.223877
-160.583145
-124.681053
-54.395710
-69.112320
-138.287491
-74.994286
-55.048904
-65.127403
-130.551575
-79.859703
-92.172798
-127.979568
-93.949181
-92.974525
-72.651169
-60.444809
-56.134903
-98.206718
-52.000614
-119.244865
-88.326050
-66.810051
-152.861877
83.558403
-156.111145
-53.813526
-72.394348
-63.091805
-131.623032
-156.081100
-63.597588
-70.424385
-58.586498
-108.899597
-74.475204
-144.529709
-38.911976
-53.601421
-83.791374
-84.400330
-103.479439
-63.837322
-73.551582
-81.775414
-39.661495
-61.315861
-66.194077
-101.241852
-52.999615
-58.321739
-140.337082
-92.709900
-59.021561
-55.572617
-67.445084
-65.052711
-59.888012
-84.576820
-157.056458
-88.905472
-51.229465
-59.654896
-71.465851
-68.641579
-78.953232
-168.472015
-16.157856
-146.121155
-67.537956
-60.255993
-77.409576
-31.909693
-147.781143
-69.453339
-86.106506
-32.976215
-88.992958
-89.668678
-97.170464
-93.655510
-102.113037
-149.101517
-38.233578
-73.911865
-159.088791
-59.232674
-107.972023
-103.007408
-87.337273
-69.809059
-62.359493
-107.558426
-82.113014
-53.229176
-51.478703
-72.842041
-110.344254
-57.197132
-63.388420
-107.588379
-58.737049
-66.488831
-87.453590
-68.246567
-115.965927
-111.173592
-94.292297
-82.488052
-65.385521
-117.528564
-69.016151
-59.394360
-76.915314
-61.501423
-62.706665
-36.907421
-136.585281
-57.166706
-124.159103
-71.261772
-44.093037
-163.479309
-108.769753
-147.086090
-66.562386
-100.598305
-92.789360
-47.167599
-50.543179
-55.741470
-95.701118
-98.924240
-96.003304
-88.908958
-103.110802
-131.788254
-58.406414
-53.320038
-100.504158
-121.572678
-89.297226
-82.209618
-55.911564
-66.457970
-67.385811
-73.378807
-65.511459
-58.699776
-84.998016
-70.149261
-83.415649
-67.140648
-59.816513
-37.558784
-80.579659
-50.187122
-53.006756
-77.993904
-101.758949
-92.496918
-97.251991
-119.081230
-152.318192
-79.883965
-70.325684
-73.606560
-67.289017
-151.526031
-89.699905
-63.883301
-94.766373
-130.539505
-148.848328
-50.234268
-64.424034
-62.851746
-75.893181
-65.368721
-58.642941
-113.766098
-63.396843
-56.032871
-85.080750
-123.480194
-154.159332
-133.961945
-101.167923
-130.340714
-45.964371
-53.664692
-73.148163
-101.429611
-90.672272
-110.303352
-120.005531
-97.137840
-56.980824
-94.602905
-63.324707
-58.488136
-141.493073
-83.138817
-82.551407
-47.900764
-73.158348
-115.360397
-102.943604
-102.355080
-71.401993
-168.125656
-98.992241
-94.060341
-64.267624
-106.447960
-75.763275
-94.582397
-97.906548
-59.734947
-69.188614
-60.222828
-52.062965
-51.332714
-75.372414
-142.248627
-137.836823
-135.712402
-49.785278
-130.186813
-60.221336
-92.716034
-54.568924
-151.214813
-47.371502
-58.252338
-54.286335
-88.433128
-111.047272
-63.859753
-77.431770
-78.023041
-73.219414
-115.305420
-63.069553
-59.839176
-57.991493
-155.790131
-62.954800
-100.704384
-65.985275
-137.547531
-125.432129
-61.311565
-74.798637
65.251038
70.456306
-57.403019
-62.679672
-75.289154
-84.049355
-98.588654
-57.379807
-118.207138
-101.084511
-101.264885
-100.294464
-61.990322
-159.325272
-77.222809
-84.208267
-89.412560
-90.366699
-61.741493
-99.209641
-62.556496
-35.581806
-59.677639
-63.761669
-63.498489
-165.729797
-162.349075
-88.573212
-49.407558
-158.524323
-147.236282
-60.075623
-72.374336
-45.218884
-83.929710
-71.910851
-52.247860
-70.101242
-114.518906
-127.199974
-55.160744
-56.000233
-70.266487
-55.851807
-67.074120
-97.128349
-91.836250
-72.269821
-56.840458
-66.963654
-92.288414
-152.567352
-68.348923
-92.991837
-61.388718
-118.278458
-95.482841
-109.796364
-65.641663
-70.378571
-58.045361
-152.647461
-62.906502
-59.025078
-75.543678
-75.516823
-42.060059
-160.125580
-61.720879
-94.949608
-52.767757
-62.743656
-82.528748
-133.515518
102.671806
62.215084
50.016693
44.843410
53.854836
86.267624
53.192112
51.686333
72.187256
87.767136
72.840622
64.361443
51.159153
-62.013321
-140.567749
-109.307358
-57.946064
-61.937702
-84.329926
-64.135239
-45.678471
-89.053329
-74.621429
-47.166508
-67.996315
-147.669418
-70.682114
-128.451157
-56.113319
-64.873436
-151.156586
-47.264832
-76.686035
-52.886799
-70.435677
-52.692017
-88.993927
-57.754883
-47.279255
-67.952141
-72.214622
-63.682636
-101.536430
-49.602722
-77.589714
-57.676682
-71.728310
-92.008278
-114.608505
-88.392899
-102.292229
-94.870995
-69.270119
-61.001591
-48.267941
-50.020962
-153.685547
-86.451393
-129.575699
-46.735527
-57.265347
-58.857132
-26.179256
-40.309540
-33.193455
-80.262405
-139.458282
77.919952
58.828377
61.033733
56.693504
45.810890
55.481506
49.860611
51.587833
73.295464
47.037086
64.192993
56.064129
57.505306
74.094666
43.459061
58.495007
51.921955
43.615356
-54.907085
-55.690674
-118.630615
-109.420914
-119.204605
-118.326843
-63.394753
-125.818977
-70.100143
-63.428192
-47.051529
-50.512867
-93.674866
-53.532684
-68.909119
-58.375507
-156.972900
-134.351212
-100.900467
-97.885712
-136.620331
-132.195099
-44.934547
-56.190014
-107.168015
-94.388390
-58.182110
-37.920780
-63.294945
-86.225670
-60.878086
-160.690399
-64.552841
-120.993103
-50.591534
-102.738663
-60.489655
-108.626976
-49.172913
-80.752502
-138.577652
-89.369438
-44.944321
-86.531952
-66.966461
-75.457848
-108.837624
-80.487595
-59.052616
-128.606552
-89.836403
-174.455063
-165.292694
-175.505753
-90.260368
-121.526108
-63.340752
-59.251915
-72.279037
-88.382790
-54.709862
-64.674088
-72.857910
-79.283737
-76.289688
-71.649101
-60.329868
-38.774891
-119.948418
-58.406025
-91.846031
-148.542374
-73.857750
-59.558071
-139.771576
-134.104141
-159.496445
-119.212242
-149.770767
-71.843819
-64.914474
-96.689651
-51.306332
-60.379448
-89.584999
-125.641518
-58.808125
-70.225845
-153.395309
-146.119110
-71.505196
-133.362381
-118.935951
-108.452110
-87.332115
-77.487091
-149.522598
-78.975113
-45.344608
-59.303955
-65.671661
-128.035599
-134.374680
-107.147659
-56.505184
-70.195801
-69.471893
-136.283188
-94.255272
-124.561310
-65.809341
-135.717438
-71.577957
-90.775978
-85.782562
-65.089958
-59.163765
-160.621124
-75.254013
-63.813595
-131.936890
-142.650925
-131.190964
-72.551208
-99.660927
-81.122566
-61.692860
-62.074806
-87.645081
-150.954544
-57.220921
-73.280869
-92.541641
-102.980438
-62.359520
74.985107
-59.536045
-76.493866
-62.490879
-96.549667
-115.976234
-56.215298
-69.670616
-68.644547
-63.256023
-149.987701
-36.505039
-67.226868
-98.040321
-160.512756
-67.473030
-88.362724
-100.730400
-154.133621
-94.198128
-117.270737
-57.835701
-116.300140
-103.339989
-134.317001
-71.799149
-167.236801
178.854141
-97.895386
-92.783684
-95.649490
-69.895058
-115.073738
-101.215202
-80.473442
-127.894859
-89.796913
-114.631905
-88.464394
-97.648941
-83.062393
-61.612675
-152.918564
-100.747643
-81.124245
-69.669548
-59.602818
-45.956276
-58.135895
-103.184486
-56.050823
-157.281158
-125.176544
-54.838737
-65.746552
-41.646656
-54.933681
-87.326447
-63.759869
-54.549015
-30.361084
-27.375904
-100.634354
-66.542267
-65.332230
-120.178650
-38.450962
-65.419769
-77.702148
-99.608604
-47.295288
-43.810478
-66.932358
-107.255257
-57.462624
-67.465034
-59.859413
-57.375854
-68.164742
-55.370010
-52.429989
-69.536568
-114.695587
-144.352768
-102.864342
-143.731766
-48.270226
-66.065750
-90.463142
-76.341942
-116.362167
-72.700729
-91.746239
-54.750023
-50.677101
-126.784096
-79.178619
-68.082222
-62.486530
-55.218498
-69.363014
-48.751888
-81.885986
-171.116837
-54.820404
-83.230606
-28.349236
-80.054611
-76.391273
-51.310463
-60.083832
-97.296906
-98.461998
-53.568752
-151.489685
-56.489803
-25.573921
-118.482422
-85.709030
-82.591309
-49.224415
-102.208893
-56.738155
-58.269024
-50.643673
-140.552231
-76.401642
-86.679741
-75.001282
-63.341858
-96.135307
-81.029457
-111.283592
-75.243340
-99.001183
-71.371170
-135.993011
-71.910851
-85.343750
-77.851280
-61.565376
-83.931793
-96.795738
-66.583969
-91.036362
-96.134895
-68.371422
-138.691620
-65.380981
-46.761925
-67.924545
-52.288376
-57.668369
-33.256390
-61.297974
-67.186859
-71.916931
-55.081192
-136.118561
-76.610283
-125.648659
-74.844231
-56.515347
-59.178997
-85.015388
-75.741005
-85.172119
-53.223083
-69.004646
-88.536293
-150.626648
-86.339996
-89.882591
-50.020554
-60.770599
-61.889107
-68.097580
-80.499641
-72.477318
-63.982681
-148.271729
-54.309494
-79.138382
-82.052696
-63.578308
-45.734966
-78.980194
-42.679878
-64.785172
-85.458328
-66.445961
-151.559311
-62.798328
-148.594208
-79.417091
-175.061066
-53.345894
-160.870316
-80.402023
-61.259842
-51.828644
-76.426033
-61.012314
-47.501560
-67.759857
-100.860741
-159.779449
-99.439423
-98.432068
-83.241478
-129.952469
-74.749107
-147.634399
-131.657715
-148.500839
-75.783585
-59.038799
-60.767696
-50.260983
-72.361069
-160.089157
-57.756084
-65.046333
-87.779640
-61.315002
-56.609138
-157.591919
-61.530628
-140.912689
-59.091263
-144.853409
49.098598
53.567837
101.379341
62.850262
-81.717178
-87.829842
-62.837723
-111.380737
-151.531265
-127.350319
-134.224365
-59.312115
-66.775070
-111.333031
-30.987894
-143.470062
-97.712151
-144.150482
-49.849060
-63.445126
-66.051476
-95.012756
-72.621414
-127.263901
-45.562920
-77.309769
-71.646759
-136.262238
-89.484726
-80.026970
-84.550644
-139.843170
-145.894897
-175.473328
-109.405800
-59.791828
-55.018272
-124.330360
-144.947876
-53.716915
-59.507584
-55.210258
-67.014244
-59.657593
-99.786179
-141.020721
-80.583549
-73.029411
-123.208176
-50.189007
-42.716770
-144.190720
-49.728497
-58.214287
-58.448132
-65.096931
-74.451515
-152.841919
-87.389008
-72.272209
-55.606697
-100.740036
-106.377808
-35.276482
-105.767441
-51.931648
-117.654266
-68.186546
-71.751114
-92.962357
-65.515060
-55.782768
-76.656395
-67.658157
-51.212231
-84.677139
-150.188324
-86.162468
-66.654884
-66.232094
-74.181473
-91.419556
-61.841965
-46.110458
-129.437393
-38.154434
-146.203384
-69.299957
-132.633636
-50.207024
-55.549973
-59.694305
-76.463295
-78.864334
-143.366074
-35.105900
-54.418213
-102.183556
-89.664543
-74.901917
-68.026489
-70.808746
-156.289902
-52.311668
-42.301189
-121.670609
-105.065300
-66.236397
-74.040108
-84.735428
-88.998192
-83.358612
66.002777
67.978378
-36.545753
-53.013412
-151.049576
-45.744846
-88.184769
-69.367531
-73.995667
-52.316807
-78.145737
-48.532951
-60.653297
-61.981155
-46.944443
-67.719177
-81.025681
-63.310646
-64.063026
-59.929489
-54.647675
-61.076744
-102.655380
-63.199772
-154.182495
-56.956383
-96.339828
-140.489685
-130.116333
-80.972359
-91.593216
-57.426220
-57.559635
-134.094910
-106.170258
-80.874924
-59.387665
-64.489006
-77.502663
-65.998398
-54.340504
-62.989544
-55.593357
-77.106262
-60.881065
-59.818829
-111.884468
-109.346657
-131.512085
-73.302795
-92.253799
-89.776123
-108.964294
-69.498245
-146.616669
-72.947350
-165.071915
-54.404812
-62.648403
-154.359940
-111.088799
-147.648834
-52.882370
-50.587902
-159.573013
-68.468040
-64.209816
-68.490685
-120.080864
-65.734299
-169.170074
-85.330780
-53.119331
-33.509182
-130.374344
-173.683151
-140.474472
-71.903748
-59.243801
-82.396263
-79.289703
-55.608524
-58.241558
-55.609486
-59.738369
-88.027122
-152.747406
-111.786110
-46.058537
-63.249008
-58.770023
-90.011925
-55.147228
-83.104309
-51.194992
-59.564629
-60.715385
-59.497837
-63.764797
-65.486771
-112.379326
-163.412064
-89.369675
-63.868507
-102.804359
-62.286179
-68.674660
-103.930717
-59.124115
-97.390335
-87.265793
-64.487160
-82.293030
-83.103760
-66.264900
-117.392532
-45.574768
-63.126709
-65.558815
-68.735847
-63.031986
-68.000198
-85.260658
-54.485043
-91.477280
-62.598938
-78.906456
-58.803856
-109.797615
-56.523373
-41.561031
-92.259476
-53.927029
-94.744400
-56.183674
-152.558182
-134.141846
-98.265068
-75.245178
-120.665611
-88.430725
-107.158112
-63.071625
-169.669006
-141.984512
-65.692711
-116.120163
-138.665131
-84.316269
-134.028198
-101.189270
-69.486526
-49.148209
-145.903595
-65.017586
-87.791618
-134.261627
-95.047623
-141.768356
-86.151550
-62.006100
-81.296356
-51.500553
-80.968971
-66.904022
-56.947189
-65.898048
-156.112335
-59.894970
-110.754913
-86.137634
-81.875580
-134.238998
-61.687508
-58.705307
-75.899055
-97.430748
-67.492378
-151.020096
-98.537872
-151.906021
-80.843369
-66.101479
-44.230499
-87.539787
-158.463196
-134.800446
-60.705612
-109.576271
-146.774094
-66.937431
-67.105919
-59.348152
-50.869762
-70.694824
-63.155231
-152.659363
-68.915268
-66.153831
-58.635448
-86.303162
-49.880646
-50.473972
-65.323021
-140.129166
-105.147453
-75.350739
-61.420616
-127.967384
-89.169975
-44.960201
-99.690147
-61.857197
-66.271645
-68.752655
-167.424500
-56.949631
-55.381508
-60.027790
-57.262798
-67.751495
-154.076523
-104.482346
-85.724083
-151.310272
-61.701836
-143.847061
-87.373840
-62.720306
-59.758995
-118.516479
-73.410606
-143.959503
-73.474075
-73.265068
-52.081490
-57.890575
-74.907066
-66.401199
-86.522095
-56.942863
-112.570206
-119.288185
-78.310936
-85.304825
-127.160370
-94.245758
-96.023376
-53.587543
-91.933586
-107.657265
-103.766418
-79.617950
-137.002411
-61.537037
-56.810692
-60.128468
-135.985260
-139.585175
48.515453
65.906448
53.288605
63.265667
-146.420456
-152.473694
-53.355583
-68.706306
-75.364052
-56.420658
-60.518185
-130.208664
-65.005608
-50.470329
-63.952553
-73.773743
-93.317924
-81.071373
-103.536186
-71.524109
-92.905106
-48.533077
-59.611763
-65.315514
-73.085503
-80.581551
-54.453259
-77.179840
-135.318649
-69.644493
-61.011189
-78.131760
-101.568680
-56.565067
-63.683067
-68.525871
-63.009979
-124.083740
-64.880318
-28.418476
-87.686852
-162.743073
-114.797951
-111.418022
-132.987305
-107.484619
-111.016396
-53.057926
-63.645126
-73.220901
-80.966576
-60.944859
-61.939247
-59.590645
-73.939240
-155.890701
-50.253582
-73.401131
-90.763489
-73.752502
-65.987427
-102.794373
-114.909332
-74.601578
-47.896652
-79.444862
-169.177963
-88.075768
-90.702789
-109.235069
-85.975601
-62.308205
-64.864830
-92.100769
-78.425674
-98.163925
-119.610825
-81.235153
-104.134712
-91.040451
-174.724213
-102.807602
-94.389763
-136.364532
-91.809052
-106.875519
-58.521767
-65.017899
-70.066849
-128.179855
-110.978180
-71.505714
-161.718658
-94.011124
-171.291931
-74.015205
-159.056229
-104.008606
-80.085472
-89.185913
-93.857910
-103.891083
-87.016281
-76.911095
-69.113953
-122.031708
-79.156998
-116.667259
-56.900070
-118.050255
-65.222389
-64.183517
-68.446213
-50.246418
-47.563801
-135.202652
-60.793953
-96.316315
-59.321461
-69.389420
-54.509762
-58.251492
-60.270878
-62.988480
-62.326279
-93.632828
-112.660126
-101.046097
-107.410316
-77.917358
-57.455280
-39.592144
-55.234825
-103.210861
-90.875343
-55.760448
-45.944397
-99.325363
-68.912491
-70.195381
-81.918053
-58.153076
-65.300980
-146.688583
-156.086960
-67.004295
-125.367050
-61.426865
-135.217407
-96.982124
-72.032211
-70.194527
-88.323296
-99.479156
-92.179611
-127.153366
-91.543686
-92.326035
-120.274704
-74.641548
-142.541245
-174.401077
-120.662209
-166.293335
-55.351185
-128.093414
-62.720852
-63.360950
-81.530617
-159.244080
-98.572380
-106.114243
-118.616341
-109.781784
-93.303757
-63.111710
-96.838432
-42.799698
-82.227272
-50.249157
-86.752083
-59.955418
-51.888390
-73.936066
-109.400055
-65.939117
-28.793480
-66.458633
-74.905052
-61.599972
-59.335625
-53.925182
-88.691124
-60.728703
-101.775879
-58.457592
-72.789589
-79.296432
-167.262238
-44.830681
-148.883698
-66.017357
-107.320900
-70.205475
-84.277573
-71.539177
-115.773598
-64.500496
149.086197
-115.761292
-64.123817
-82.946732
-30.139078
-68.770264
-56.221516
-134.446747
-76.506592
-61.425747
-63.971146
-64.512650
-82.500626
-168.514206
-139.361664
-63.734348
-81.604500
-56.974369
-66.425529
-138.457458
-61.336052
-69.918617
-66.251816
-98.427757
-64.360352
-59.002525
-58.073597
-149.039368
-79.955727
-88.250175
-56.598469
-36.609901
-77.949471
-64.244965
-120.676598
-51.180405
-55.406811
-62.983864
-55.679039
-69.736183
-65.534096
-62.676762
-65.777962
-66.927849
-149.389694
-60.614571
-162.597809
-44.627121
-74.262802
-56.563698
-63.291458
-107.210220
77.545425
39.356716
56.340767
78.997742
42.502644
-121.244591
-89.868355
-145.707794
-152.803146
-143.522507
-86.647888
-61.289223
-59.783829
-53.073441
-35.148754
-102.458565
-70.459496
-63.332722
-80.230064
-69.430580
-65.891846
-55.591515
-61.239307
-94.117981
-87.620056
-43.404587
-104.870674
-77.387375
-144.319916
-66.155426
-90.593079
-75.218414
-103.879402
-95.717911
-65.436852
-69.101395
-89.098228
-102.291992
-67.505844
-50.734375
-113.363876
-113.486542
-56.658470
-166.325500
-76.481888
-109.839500
-62.352314
-94.285858
-127.978371
-98.863113
-86.157478
-84.678482
-78.185555
-53.615555
-57.869446
-83.107124
-116.275223
-46.383453
-56.666439
-57.399158
-57.248882
-79.227074
-52.073856
-62.152874
-63.087463
-85.159615
-53.991116
-67.638420
-111.813133
-64.763245
-74.584488
-59.574295
-64.865181
-66.823318
-76.389763
-67.303802
61.910175
-117.413841
-95.281342
-68.347481
-147.367325
-58.479774
-51.375137
-67.290199
-52.420277
-56.162773
-52.931805
-38.863136
-63.774803
-61.289482
-72.273445
-77.594048
-66.496140
-65.854057
-96.227898
-67.462288
-104.786240
-68.072037
-70.064545
-106.751228
-77.520836
-61.091190
-168.041855
-125.869125
-70.934563
-91.121323
-63.042328
-86.844139
-59.482140
-83.865196
-104.600143
-57.198586
-136.689148
-120.642105
-167.181732
-164.697311
-57.220135
-67.315041
-23.251690
-66.339706
-62.263508
-79.846542
-120.736565
-107.423729
-59.054825
-49.659641
-43.452606
-127.919205
-91.356575
-71.789505
-110.989471
-106.928474
-101.347069
-98.443161
-64.854012
-104.125954
-58.790707
-121.805573
-107.215370
-87.015114
-55.598789
-61.890541
-37.180931
-96.217804
-121.629761
-50.491199
-118.725540
93.153801
-67.712746
-66.093002
-68.174217
48.099728
72.313286
81.287514
42.447849
-57.015602
-72.498680
-141.875610
-64.658348
-67.780052
-64.184586
-112.074509
-141.689667
-153.134308
-122.033890
77.809280
73.401085
-123.784660
-71.740768
-79.905846
-70.296410
-59.550961
-54.926258
-83.283585
-72.297615
-78.328369
-58.419022
-158.137146
-121.610596
-85.986893
-167.901825
-80.587639
-64.239014
-101.803711
-86.824303
-89.052170
-60.985008
-79.160408
-63.710896
-53.053265
-54.161072
-63.424435
-62.062359
-53.434597
-102.550323
-88.387772
-66.313637
-136.602081
-74.773148
-158.194321
-88.159073
-82.156227
-64.540657
-115.035583
-167.428879
-66.074692
-121.832237
-81.416977
-96.729568
-45.409950
-157.513519
-49.607117
-58.383984
-84.764870
-83.867790
-58.640285
-52.027225
-95.675362
-62.455997
-47.197243
-67.613098
-64.810043
-67.911964
-68.457436
-138.045990
-70.804100
-157.302841
-130.157150
-96.893715
-153.511414
-150.040695
-75.916504
-72.962784
-140.884583
-62.175873
-123.615517
-55.587391
-70.774422
-36.575832
-70.446381
-142.791595
-69.909233
-167.157257
-60.287056
-72.597794
-59.350632
-72.572823
-69.644577
-70.436211
-72.750145
90.260452
63.200134
78.633110
88.092796
88.862396
90.321877
58.834633
58.598812
-54.011608
-64.063278
-105.067398
-62.612831
-143.912918
-148.115845
-150.803406
-140.264542
-51.878490
-110.585556
-75.063560
-67.031242
-44.011753
-59.964760
-105.237427
37.418110
68.853584
82.689758
-82.633209
-71.532784
-72.515831
-84.354988
-131.711761
-63.757961
-68.963394
-98.711784
-92.762466
-79.609253
-76.419693
-51.660896
-55.152061
-88.229141
-38.641457
-50.335682
-47.378239
-68.796547
-60.573750
-41.858353
-72.494377
-143.246429
-58.827549
-83.612900
-48.905949
-89.424171
-53.324211
-58.623741
40.765316
58.459400
62.468456
58.053963
57.010876
55.083145
46.760536
55.329384
-138.200012
-135.900543
-62.019562
-114.176247
-105.340965
-128.290405
-76.425674
-102.493156
-64.243843
-66.052658
-90.039940
-136.371262
-78.317802
-103.462303
-78.138832
-56.094563
-85.839615
-120.336586
-92.751541
-85.977577
-107.349243
-96.719902
-60.139465
-96.184242
-83.653671
-132.415390
-64.535095
-61.445873
-57.441929
-62.926579
-59.213596
-59.621872
-64.816498
-120.749298
-59.760956
-62.088600
-73.119911
-49.696411
-60.044949
157.281158
-73.358711
-150.733307
-123.231712
-56.969723
-46.502228
-113.860764
-75.640259
-48.667007
-150.371002
-70.945030
-63.808533
-95.019081
-134.996033
-56.915417
-48.323650
-62.086403
-55.705933
-57.761971
-65.448273
-48.541943
-57.214302
-81.101326
-136.548004
-87.403877
-59.584389
-113.130402
-66.172455
-84.982544
-64.336899
-63.567856
-120.688934
-98.883263
-67.400314
-38.109257
-157.061874
-89.976540
-54.396061
-156.465485
-73.682899
-158.321945
-66.222420
-158.381760
-74.673965
-129.781494
-116.557037
-146.229691
-76.565338
-66.392235
-53.033943
-71.148361
-141.472565
-59.732243
-84.695076
-41.028324
-73.448799
-130.248337
-101.838928
-69.590034
-120.874969
-130.520462
-95.364372
-60.933018
-65.882263
-70.355614
-46.422428
-59.606853
-42.435249
-70.029900
-99.539421
-94.839752
-105.168991
-51.950447
-59.063141
-50.876255
-88.763664
-84.201736
-75.929787
-129.768280
-113.963226
-34.304588
-80.124550
-59.833374
-129.798279
-140.550537
-60.944710
-62.042389
-80.628624
-85.829620
-70.616684
-82.864838
-76.972778
-91.091866
-64.547112
-144.175934
-57.859306
-110.871605
-118.499428
-110.555939
-117.698471
-136.231064
-106.973457
-113.532066
-95.525719
-114.949562
-109.885239
-107.551483
-57.786636
-98.846558
-102.782188
-45.807877
-59.066994
-69.135727
-68.120354
-59.681843
-72.833427
-159.321732
-68.191277
-100.306107
-63.642017
-74.553543
-95.714333
-129.969879
-54.094116
-64.933136
-60.185574
-52.654182
-107.287170
-102.807220
-64.557632
-60.560574
-61.582336
-91.681847
-61.842388
-84.088882
-85.927330
-67.508041
-82.886559
-75.155228
-148.104324
-59.256062
-127.650665
-65.564064
-29.617577
-125.584892
-152.146042
-81.701859
-116.579956
-84.102180
-63.989292
-56.271145
-134.878494
-58.029381
-78.615074
-145.712494
-62.973488
-81.008934
-69.823395
-103.375267
-57.507233
-58.359367
-50.649605
-123.881050
-58.039433
-49.668526
-85.393478
-75.589020
-64.808571
-64.173485
-57.365929
-58.564041
-96.713158
-52.436584
-85.344002
-93.254112
-152.634140
-68.868484
-46.245609
-62.740871
-45.701328
-63.647751
-60.472935
-59.188442
-55.760647
-68.899445
-114.711288
-93.980057
-62.922607
-76.867218
-60.445667
-79.804367
-141.043732
-156.541351
-83.621574
-68.251015
-87.632072
-67.447578
-61.397484
-163.692612
-61.423725
-74.066589
-75.666473
-62.027245
-52.176010
-110.889793
-115.716782
-76.161987
-52.909824
-66.005302
-65.725487
-68.102669
-85.461937
-80.658569
-61.431591
-81.058578
-49.285767
-64.939949
-45.021130
-89.183418
-55.021420
-82.390015
-131.818314
-70.484673
-77.651176
-132.853729
-66.034508
-56.618534
-117.875725
-130.111542
-154.736465
-80.262672
-138.852966
-141.017181
-67.453041
-161.694427
-75.809387
-63.969166
-61.339390
-61.566002
-99.835037
-161.163742
-33.749718
-45.405056
-59.429871
-138.918213
-98.128685
-140.886124
-58.432709
-84.342209
-68.392220
-151.921600
-62.370499
-65.273933
-79.410995
-58.519451
-68.388649
-175.836792
-60.201885
-94.396721
-70.771271
-86.224808
-69.388298
-63.370110
-103.314613
-60.816891
-147.811081
-68.964897
-71.584396
-59.104156
-22.672104
-32.029449
-125.198143
-87.662514
-64.635536
-61.941494
-80.344078
-88.853340
-131.660278
-78.165367
-23.538151
-56.307564
-27.367109
-66.387383
-66.547180
-102.458069
-72.637215
-95.514809
-97.240410
-122.887733
-113.468391
-57.278259
-90.389877
-56.753582
-58.484974
-108.256905
-66.035095
-126.155159
-130.100082
-59.604122
-81.192734
-67.316284
-73.186516
-115.729652
-112.428940
-93.746239
-56.024025
-136.056305
-61.310570
-105.738121
-99.196510
-91.289246
-53.238976
-156.665314
-130.053223
-119.244766
-62.785091
-107.477722
-125.125397
-67.134575
-56.203739
-70.768517
-116.024803
-65.553032
-159.600250
-85.301125
-51.564545
-77.104324
-68.766235
-66.550369
-52.201653
-69.425949
-75.049400
-68.034729
-112.217430
-58.257584
-95.393944
-140.586624
-55.977757
-48.023926
-75.897781
-77.011009
-67.989319
-58.831913
-118.435364
-76.101875
-127.955322
-68.723457
-83.321381
-102.291527
-51.361713
-69.660072
-69.759384
-109.472588
81.512665
-114.277061
-47.979286
-105.831223
-28.042164
-94.836494
-57.184509
-74.661446
-60.150490
-75.666969
-47.070503
-78.561867
-67.310539
-85.395668
-173.414291
-112.416145
-90.432404
-58.598743
-150.959488
-84.299423
-103.307838
-85.224998
-55.349426
-55.038448
-81.665962
-56.149174
-164.835098
-94.781097
-162.334839
-76.477737
-85.339760
-66.201836
-46.989895
-92.100609
-49.622948
-61.447868
-55.210258
-125.090904
-158.855621
-52.356659
-69.523796
-52.284969
-69.815216
70.756561
53.400005
50.971851
22.955013
36.486397
-79.195107
-59.955341
-64.166885
-67.677429
-67.753899
-59.881058
-66.794525
-140.242737
-32.521618
-67.599564
-73.691124
-146.807144
-143.507355
-160.827423
-55.622532
-64.351936
-129.071655
-121.089355
-62.132675
-162.075043
-56.826694
-120.526375
-53.690979
-93.747391
-30.634148
-53.492546
-152.336273
-58.197025
-45.766537
-134.793579
-57.032139
-82.750114
-122.201683
-76.715767
-92.044762
-77.374161
-122.553215
-116.922012
-150.404877
-89.322594
-156.836807
-82.396599
-94.797226
-156.036667
-70.243378
-114.044922
-110.195702
-62.441696
-64.021706
-61.095097
-96.995232
-67.003525
-89.058014
-157.674545
-164.307571
-90.590614
-57.074398
-127.334488
-127.757996
-109.762489
-59.982349
-116.627205
-83.039185
-86.152931
-67.356033
-77.100830
-88.944473
-67.802803
-65.577736
-101.009453
-62.980202
-42.888515
-58.179733
-109.861664
-64.168221
-68.047089
-159.529083
-116.083664
-160.165115
-89.945999
-89.895515
-85.651459
-88.651665
-51.873299
-117.688072
-85.837029
-89.588898
-87.473351
-137.755066
-75.831596
-108.890274
-68.625069
-89.615753
-80.069321
-95.391159
-65.652519
-109.603577
-150.078827
-52.975536
-63.736984
167.644699
-98.363960
-66.867851
-100.394081
-105.736504
-76.739540
-61.729607
-48.112152
-85.942612
-59.999378
-69.164482
-60.470627
-65.304199
-60.960556
-108.081444
-64.550697
-55.294273
-85.694962
-111.216278
-65.143425
-52.104641
-148.092529
-76.433289
-53.378010
-56.251392
-81.001465
-115.977684
-156.131073
-78.570229
-67.869026
-155.964645
-104.430321
-113.713776
-88.048630
-118.816902
-72.726509
-123.894295
-73.343498
-75.918861
-65.873764
-80.438019
-50.444450
-68.029152
-91.206810
-66.694031
-150.091110
-61.056683
-26.701290
-59.406025
-80.199287
-61.810219
-63.210598
-66.451920
-57.842007
-70.560036
-58.148178
-136.365112
-82.997429
-45.013939
-95.260460
-136.043701
-59.047871
-153.850952
-93.239639
-71.811958
-157.240417
-61.680824
-85.032738
-74.600143
-71.355217
-102.766914
-66.300209
-70.203720
-136.727737
-63.354279
-62.274548
-146.971451
-91.705391
-114.539673
-83.165390
-89.005699
-121.053101
-115.357178
-57.863850
-52.542110
-109.803207
-75.065918
-79.460236
-83.336319
-120.987396
-46.874294
-126.303001
-65.621162
-102.567093
-70.149902
-89.461800
-58.336704
-47.040871
-54.013836
-55.010777
-146.842804
70.108719
58.284016
75.535637
46.713108
52.386440
73.488632
86.119316
-84.737694
-61.604397
-63.974743
-68.362495
-49.581314
-69.545647
-63.947014
-65.879013
-73.789780
-81.491684
-50.669891
-159.477097
-98.366341
-135.165695
-82.788223
-132.600601
-59.968662
-97.191124
-105.765976
-54.322487
-81.258820
-41.671272
-58.996082
-50.064693
-110.942963
-128.117538
-95.534065
-167.841080
-64.386269
-116.057724
-69.228951
-90.732323
-64.818192
-124.440491
-107.476738
-156.644638
-76.216530
-141.578293
-87.771034
-140.252670
-72.051651
-57.267715
-56.452576
-159.404388
-72.532715
-51.417927
-58.265629
-64.044632
-44.865150
-41.157066
-113.073944
-75.199112
-63.809715
-111.126671
-70.062454
-48.492508
-68.197739
-117.291061
-83.978493
-72.397697
-52.030460
-54.888733
-140.643539
-50.813095
-112.512077
-95.299171
-33.854374
-74.282097
-62.633171
-59.910194
-111.058662
-66.196556
-81.397217
-86.233223
-67.447388
-50.612679
-68.783768
-60.280144
-60.994446
-156.893372
-74.144501
-158.992599
-57.136993
-64.271652
-74.887245
-128.198868
-81.569977
-38.271244
-39.881088
-53.319157
-76.025223
-18.516619
-64.585793
-54.071899
-66.323624
-69.656441
-130.413742
-65.124390
-90.704376
-152.841736
-53.095131
-39.272499
-46.231895
-118.919327
-74.194626
-72.643005
-62.298943
-54.992073
-55.212547
-60.657070
-105.125206
-63.461567
-145.794022
-52.514149
-56.751659
-98.270790
-55.172142
-71.451698
-61.022438
-60.608635
-62.357533
-156.316895
-42.379711
-51.776947
-133.121201
-164.259796
-114.967926
-94.596764
-107.076469
-74.515846
-126.579041
-97.873993
-89.856659
-67.513702
-87.250473
-80.093842
-89.011932
-153.821976
-58.222115
-102.682045
-81.735527
-97.463104
-58.755039
-157.259094
-67.810356
-91.812431
-112.235161
-55.596951
-86.832863
-132.731354
-131.576874
-114.098671
-54.782932
-166.042191
-148.538147
-56.178616
-65.070595
-74.587753
-67.475349
-44.032383
-136.727493
-71.918861
-144.199814
-54.610447
-130.399002
-66.587639
-58.190701
-54.318821
-50.024445
-97.695732
-102.908142
-73.597626
-33.619564
-68.732529
-64.491096
-130.542755
-57.482876
-64.605629
-61.781147
-58.175499
-75.000488
-91.294304
-66.654472
-163.885178
-66.587830
-64.051437
-164.204773
-83.776367
-73.328537
-156.193375
-81.302193
-131.902069
-69.161880
-60.113590
-98.430038
-80.537720
-59.018009
-58.023773
-132.894333
-110.269760
-101.117867
-116.852783
-114.513885
-53.155739
-57.813244
-118.430405
-81.043472
-153.341064
-118.201828
-69.267677
-137.006042
-85.192970
-136.654572
-74.273537
-54.484093
-93.634865
-74.519379
-55.756813
-52.046913
-82.007454
-62.455376
-65.322884
-57.882812
-55.054039
-84.557518
-63.704536
-94.572845
-43.450485
-122.239449
-53.591167
-59.664070
-48.762535
-81.981575
-71.866730
-133.985519
-152.061401
-48.682903
-29.700396
-142.437424
-86.307396
-133.674698
-63.797916
-164.442841
-93.421021
-57.503716
-108.732132
-87.482071
-81.953407
-102.102470
-96.462486
-151.648636
-100.015457
-62.281952
-100.978752
-103.917847
-152.468521
-38.281582
-131.041489
-48.601574
-72.875900
-55.778660
-67.623024
-61.372375
-84.283340
-70.866753
-146.539871
-130.714111
-35.434700
-121.477173
-91.146309
-53.629295
-83.059669
-91.447861
-127.879219
-149.617188
-62.220211
-94.686554
-86.680618
-91.508354
-57.129330
-89.690887
-91.757362
-61.982494
-54.599781
-63.994579
-89.303337
-95.157440
-54.776066
-101.605843
-73.429428
-59.081146
-79.083313
-60.445232
-155.567078
-109.156113
-68.525795
-56.589935
-48.598938
-101.717674
-72.939224
-49.667923
-67.972633
-58.526657
-64.428009
-160.816803
-74.164055
-86.434296
-70.025513
-71.208336
-63.728573
-58.414055
-84.065498
-56.158649
-70.316200
-51.189445
-100.478386
-57.430489
-60.246815
-74.542862
-59.437069
-64.657814
-59.614845
-61.650623
-76.802788
-56.436348
-61.153038
-78.669807
-66.108490
-76.062073
-97.407814
-141.794586
-55.570770
-66.830635
-121.912010
-58.474918
-84.265442
-60.238235
-134.257553
-102.474159
-89.511246
-76.798698
-95.755585
-101.029175
-101.267334
-72.335724
-99.224861
-59.187561
32.624233
34.915859
60.460983
74.278404
38.518559
66.564438
-80.579857
-159.067581
-68.189453
-53.180962
-54.441555
-57.533978
-60.058971
-88.368507
-49.067276
-79.001068
-59.549419
-80.993645
-113.089211
-69.628525
-53.889061
-56.895576
-71.876358
-48.833660
-94.984581
-93.099823
-109.614761
-97.429649
-88.221985
-112.839226
74.895721
76.311485
83.694427
77.828667
85.378006
60.850174
-81.946098
-142.686798
-140.987198
-137.558212
-106.322960
-79.415947
-86.423889
-127.558342
-121.884445
-133.891724
-70.572731
-70.811584
-104.710999
-134.252380
-132.511200
-70.136581
-65.670532
-61.356857
-147.067764
-67.879517
-53.585556
-81.251312
-156.078873
-68.135834
-67.831375
-65.697220
-54.564152
-51.995975
-70.884743
-45.283978
-71.678909
-111.946632
-35.001759
-52.575085
-123.318100
-60.367065
-91.493759
-57.938690
-75.184181
-66.968407
-80.341171
-77.796036
-32.959846
-64.828560
-96.218697
-59.804062
-88.650337
-63.668159
-139.628510
-136.260620
-66.215378
-63.963524
-65.009666
-144.040833
-74.772362
-60.645111
-115.595314
-129.024536
-140.387573
-74.296143
-71.090340
-47.290096
-136.671051
-122.027077
-83.244263
-117.751511
-114.111755
-97.878670
-108.782440
-75.182388
-79.901054
-58.076618
-49.428303
-63.330795
-42.445518
-56.448601
-147.114746
-140.550842
-66.015907
-96.427277
-84.913689
-53.847694
-71.073074
-147.941391
-64.178650
-81.624130
-85.215652
-66.850594
-75.786377
-91.606277
-87.502426
-102.810211
-139.737808
-159.196487
-117.346138
-166.130280
-84.674896
-59.359730
-124.532249
-59.123158
-28.340605
-60.273098
-101.537430
-94.885300
-170.770630
-109.042526
-85.363373
-55.714046
-61.211494
-110.604218
-126.565636
-60.835125
-52.500473
-132.586380
-69.712524
-41.081181
-61.129986
-131.605057
-15.337153
-69.654938
-66.550758
-49.464745
-115.383949
-55.728977
-153.984482
-104.778107
-117.937210
-50.812958
-113.754906
-164.974899
-150.630997
-59.459431
-119.367661
-138.482620
-60.791992
-166.318710
-93.807030
-150.829285
-58.147591
-70.285339
-159.200500
-158.811462
-68.647171
-95.494820
-40.666553
-80.720551
-59.929325
17.949165
87.691101
52.396214
76.651718
53.706482
48.190788
48.776478
70.807343
80.499336
-59.639919
-21.502752
-109.515755
-52.538486
-95.272049
-72.644493
-61.573673
-105.976547
-98.241432
-69.547539
-65.810112
-171.375122
-64.728699
-59.511955
-60.332970
-56.063393
-77.991310
-108.487030
-97.023621
-61.664803
-76.336838
-99.726700
-112.815773
-27.981083
-60.519077
-57.423325
-66.378632
-100.354736
-118.684532
-67.593346
-57.549934
-69.648590
-53.026451
-99.517502
-65.917664
-78.709885
-70.387711
-60.142776
-61.632133
-31.045971
-69.384361
-55.068169
-65.916695
-56.775501
-57.163921
-57.824978
-101.082703
-54.416409
-63.220448
27.533537
20.322727
87.266251
68.987564
-63.708252
-62.747688
-57.345009
-125.807594
-118.491180
-67.432648
-131.865601
-68.079437
-103.827126
-41.323315
-114.544312
-54.980179
-141.518127
-48.107250
-73.346672
-140.240036
-93.403320
-75.530357
-133.883530
-116.980537
-149.385147
-136.449341
-130.271515
-113.752823
-55.198730
-123.628235
-61.648376
-102.740868
-68.999519
-79.278862
-51.090611
-68.156853
-76.649902
-72.854469
-92.378227
-62.132076
-163.597290
-78.928528
-60.250141
-83.904976
-58.934528
-61.251953
-57.242992
-90.561630
-64.843842
-53.891136
-81.743752
-63.537163
-141.185013
-85.423233
-85.371376
-56.250729
-71.305733
-87.818924
-68.893127
-56.513592
-67.512817
-49.058796
-69.729622
-66.454018
-68.251953
-64.953171
-59.060116
-105.651863
-63.963242
-61.220036
-48.479729
-67.435959
-152.497208
-81.105888
-101.910469
-59.801807
-158.782715
-83.994385
-47.230888
-74.141685
-82.993660
-71.626450
-73.073395
-108.409126
-91.183022
-117.131416
-60.818035
-69.903297
-106.584297
-54.978031
-156.392624
-146.734390
-63.203972
-148.795761
-55.646084
-62.846123
-62.125923
-111.788940
-148.224854
-82.468178
-56.480686
-147.545715
-99.525566
-66.550110
-65.310646
-52.001060
-60.447826
-104.275948
-58.913467
-91.575851
-63.066959
-62.350300
-106.824509
-122.787659
-118.129478
-100.929276
-93.167740
-86.201576
-168.093414
-144.021057
-62.573368
-95.168106
-137.183090
-38.968487
-136.837402
-91.508598
-62.738049
-91.088173
-56.221603
-119.811539
-154.833084
-103.745499
-81.675888
-109.773720
-64.461853
-94.094948
41.490425
-51.036942
-40.784168
-121.669731
-94.913963
-71.170120
-41.755138
-136.494598
-151.768005
-97.260132
-94.615250
-116.754890
-128.090652
-167.678177
-60.935570
-90.599678
-77.026794
-81.768433
-161.359924
-87.556404
-123.551506
-114.904869
-27.428738
-33.438824
-53.705643
-80.053421
-154.900452
-66.146393
-98.228432
-70.041275
-92.129158
-129.908417
-112.059837
-64.582985
-144.706299
-98.472328
-147.606796
-152.922897
-77.267097
-150.918594
-60.924232
-59.570141
-112.851494
-49.920609
-112.601578
-64.240807
-159.049500
-53.628895
-132.760986
-65.078957
-75.596977
-79.537491
-58.925495
-119.616684
63.204975
-157.341614
-48.860775
-85.538719
-66.355659
-121.365654
-78.611023
-119.061501
-62.754368
-53.704800
-64.908653
-162.035645
-93.070694
-51.446228
-144.172165
-146.554138
-70.995003
-43.792324
-89.922653
-53.396454
-74.778152
-39.240650
-69.262192
-51.103569
-60.889767
-59.994370
-78.022133
-125.812325
-65.293915
-92.629524
-112.992493
-81.069618
-78.898178
-145.562027
-78.410805
-66.902672
-68.497200
-135.960953
-147.655319
-105.336601
-118.737160
-57.234997
-89.224388
-125.760277
-62.176395
-63.909706
-74.623718
-157.085953
-82.944237
-50.639458
-111.053947
-60.120224
-54.777184
-117.166031
-172.592880
-69.764122
-63.073261
-64.555344
-76.120728
-58.465256
-63.320644
-37.453468
-53.760513
-52.183926
-79.833817
-69.597656
-68.085289
-107.383492
-144.563431
-67.388199
-70.197365
-80.387230
-58.011272
-116.924858
-70.033775
-55.193863
-39.229431
-66.663483
-87.543083
-81.362976
-49.062153
-78.813362
-86.081345
-88.805840
-64.470695
-67.413597
-56.363533
-52.123371
-132.996735
-82.109100
-61.846470
-72.386536
74.365067
-74.771187
-66.204277
-77.450172
-67.936256
-96.033409
178.902985
-64.058075
-113.726936
-65.848671
-67.543861
-57.163029
-142.540192
-73.744682
-80.533264
-90.087578
-56.785313
-84.127655
-57.779163
-55.949875
-70.591011
-127.149483
-117.228813
-55.783226
-58.359283
-71.735382
-142.508713
-58.374134
-92.760994
-55.288498
-52.948997
-110.261047
-121.143288
-44.206554
-64.401993
-64.258286
-159.150986
-78.739899
-109.830078
-107.097038
-54.721207
-76.411163
-101.319504
-55.574619
-97.801941
-86.966164
-109.089035
-55.384464
58.898125
52.521114
55.880329
52.878281
-68.590889
-65.045586
-71.930237
-74.883125
-62.957485
-55.058998
-94.360344
-69.739426
-67.698662
-64.968948
-118.097610
-62.457691
-90.559547
-58.724876
-47.557949
-88.396713
-40.433968
-61.767700
-96.621544
-111.193497
-56.396568
-121.426575
-120.560493
-99.748695
-63.473976
-117.348503
-91.562553
-65.479034
-62.429600
-108.938782
-153.768143
-66.356384
-80.013168
-82.159164
-105.852264
-99.349564
-89.520653
-82.593384
-74.900482
-48.491795
-82.526321
-79.012344
-160.887985
-62.698689
-79.911362
-31.684618
-56.255108
-73.397896
-44.246128
-48.287716
-80.587837
-141.865829
-59.770359
-59.305363
-95.758835
-102.324707
-60.521954
-62.057060
-95.893478
-77.286980
-116.478607
-67.065880
-50.956261
-65.644325
-116.376366
-64.268433
-58.983231
-46.674255
-80.019745
-62.547016
-74.237740
-92.418198
-61.351906
-65.351242
-41.921024
60.980785
63.649101
55.610016
61.807117
60.968056
-49.879982
-163.698029
-89.405128
-61.239330
-54.256233
-92.188301
-73.357628
-124.565483
-71.293564
-55.452759
-51.833763
-106.269279
-64.160126
-119.529968
-105.342026
-69.914024
-165.379990
-131.492691
-70.265045
-141.947739
-112.078888
-93.927666
-62.613121
-149.797134
-79.594398
-86.107811
-80.055260
-55.084003
-117.352425
-53.853859
-79.091286
-56.212463
-140.082962
-65.115982
-117.856659
-103.864113
-60.090893
-68.989563
-36.311279
-68.884499
-64.437370
-106.925926
-58.581627
-100.252167
-113.143585
-31.513193
-68.530975
-48.965214
-62.668388
-134.584488
-152.078796
-67.811371
-66.642365
-120.885323
-69.714310
-145.657990
-113.824348
-54.604389
-56.942184
-67.038818
-73.304955
-56.516331
-99.654709
-61.930485
-57.511002
-82.026329
-147.368103
-119.430847
-71.468674
-124.042145
-99.479340
-76.317322
-56.478821
-62.676407
-68.069771
-50.542782
-69.028809
-119.898949
-86.579269
-56.325619
-70.527283
-76.846107
-33.540409
-75.031631
-109.290588
-111.272209
-138.242172
-52.010666
-49.642757
-66.681862
-57.406834
-124.059425
-83.943810
-133.397079
-52.796616
-125.668152
-66.343979
-43.922134
-59.261845
-93.351639
-68.304512
-147.761063
-117.744453
-61.304703
-53.085709
-64.672806
-35.800968
-63.758404
-53.396370
-60.443100
-56.271500
-99.646042
-98.388130
-116.739098
-54.336220
-61.561897
-90.239532
-110.007622
-107.189857
-100.781647
-77.982498
-52.351471
-49.877380
-54.585789
-155.141342
-76.691132
-100.559746
-49.281288
-66.173782
-52.301163
-34.548439
-74.546722
-93.250748
-58.755886
-149.787720
-72.164001
-91.655685
-39.755375
-56.384533
-58.823956
-154.781479
-53.619232
-67.252480
-141.170761
-82.750206
72.569756
40.725971
87.052483
51.259331
55.530159
60.188690
62.311176
55.276226
47.689823
44.421753
-154.248474
-74.439850
-25.043596
-128.838669
-139.552185
-121.649132
-70.150826
-72.354324
-122.762917
-71.753540
-85.873123
-61.208656
-96.681679
-109.092644
-122.219315
-99.883827
-62.478817
-109.811798
-151.216904
-53.657158
-74.547203
-136.280014
-80.163803
-53.298420
-119.180237
-59.859119
-68.217850
-68.395775
-53.738556
-136.551865
-69.490303
-98.703270
-97.515106
-54.426739
-63.676170
-121.544388
-63.411419
-98.224663
-122.623993
-72.611824
-43.739101
-58.008194
-52.904667
-55.060974
-59.459103
-98.125069
-141.388733
-30.214651
-91.340706
-158.915939
-95.789528
-115.252876
-63.133820
-76.496559
-50.115364
-166.323685
-67.701271
-66.803261
-49.954002
-43.615936
-50.595486
-123.194504
-108.749825
-74.013901
-57.921345
-68.475975
-51.844795
-67.176903
-68.710892
-58.920597
-57.617172
5.770509
74.216721
-100.553200
-46.318741
-61.107391
-157.664734
-66.441048
-63.277924
-51.516521
-46.677120
-78.303062
-163.985184
-72.917679
-56.770435
-67.055542
-64.292442
-75.471527
-55.318428
-77.080185
-53.183739
-80.086830
-51.181686
-117.689819
-65.426941
-71.853958
-121.716125
-69.290329
-35.710945
-68.283287
-70.371063
-69.700760
-66.841278
-70.371025
-78.631790
-54.202522
-75.740005
-49.679539
-40.763557
-69.024796
-74.209183
-114.608536
-75.690475
-67.795486
-151.530396
-155.727936
-51.425091
-115.487183
-122.145164
-105.306595
-60.013523
-61.474895
-153.243271
-61.655983
-94.005241
-156.950211
-49.268627
-94.993233
-77.284950
-107.866798
-45.597279
-113.925392
-69.437454
-58.723988
-100.978210
-75.535828
-87.074478
-68.323021
-98.225029
-77.606857
-81.883568
-72.303696
-88.808464
-108.023468
-67.015060
-144.000916
-61.390903
-63.888344
-70.931297
-56.033909
-135.681625
-105.082932
-142.811966
-67.254036
-148.204636
-71.749153
-137.656479
-60.629223
-37.485680
-55.448647
-93.695770
-61.055721
-149.759537
-86.309746
-73.867630
-95.438599
-72.737030
-47.996132
-148.178040
-62.759338
-61.467178
-88.393867
-61.938271
-142.756760
-59.192348
-58.647976
-69.973480
-66.906563
-85.934128
-150.429306
-59.759144
-64.062752
-131.932617
-69.031929
-54.858250
-103.756371
-61.774063
-65.382202
-77.874306
-63.079411
-58.227585
-73.595711
-61.202301
-112.279274
-94.498940
-82.840569
-106.398628
-57.159519
-43.798615
-89.934090
-56.601509
-72.508148
-62.764080
-112.902603
-80.846962
-78.889320
-51.387924
-57.277786
163.043137
-54.708488
-71.118767
-139.142075
-158.419815
-53.838802
-60.938938
-45.154648
-81.767647
-41.277161
-127.475334
-63.416553
-78.548058
-68.051216
-69.941956
-110.551628
-100.158295
-70.005531
-75.957703
-74.073792
-51.633282
-63.278805
-90.151474
-55.260372
-53.752590
-41.759342
-102.970161
-60.616055
-74.384705
-45.330517
-121.434174
-70.141235
-58.831734
-49.924091
-164.738007
-64.154831
-68.560867
-71.280312
-105.425377
-89.458107
-52.336594
-109.335243
-101.718369
-59.137371
-82.358009
-97.671654
-92.265396
-94.889305
-85.644981
-118.647179
-103.281754
-117.115173
-90.224380
-64.083450
-148.336243
-73.573143
-145.440872
-109.763214
-90.991272
-109.317719
-89.224464
72.021767
66.198021
-96.729233
-66.922256
-108.904686
-93.556923
-86.216606
-52.183250
-84.745888
-80.117836
-110.037361
-60.976273
-48.799316
-52.705338
-52.504780
-82.430946
-65.035225
-56.844200
-149.319641
-152.057236
-50.767345
-68.809586
-61.418671
-156.452026
-173.481598
-79.985092
-67.025452
-116.878616
-69.537315
-94.244949
-65.680161
-82.121613
-74.686691
-68.572601
-69.492950
-63.651131
-93.456406
-78.660896
-104.986450
-73.043518
-123.097580
-154.373474
-95.018616
-115.713028
-149.281784
-117.059372
-68.378853
-48.843227
-55.879875
-83.040298
-159.037201
-102.075279
-118.608032
-105.538277
-115.527451
-109.408875
-130.518845
-61.982155
-95.642876
-106.402328
-89.259727
-50.898350
-59.759254
-156.022568
-44.839699
-56.984192
-61.953884
-55.846134
-82.262169
-111.126053
-144.896866
-76.699020
-137.549789
-111.394341
-69.922569
-79.050186
-128.911713
-94.176979
-64.798508
-131.370895
-152.580429
-125.673752
-111.065735
-71.508453
-36.310791
-64.525719
-61.132633
51.792103
51.341003
52.098560
48.378059
14.949065
72.051895
50.024918
41.025043
52.387787
54.284306
-93.114410
-56.253971
-80.147942
-67.004509
-29.767647
-62.906639
-101.297661
-70.720039
-83.008980
-106.534683
-67.094025
-93.835091
-140.299622
-133.147552
-148.952621
-55.179714
-66.654388
-124.780060
-69.695999
-112.135895
-60.472115
-123.164833
-64.892952
-118.594887
-86.622246
-70.440010
-60.323517
-112.380569
-59.137802
-85.774399
-155.286880
-126.632851
-68.866318
-74.265678
-74.514999
-47.711193
-72.792992
-58.777073
-76.200180
-60.434277
-103.438873
-43.229572
-127.125374
-155.728134
-87.374901
-147.994202
-46.996201
-62.765324
-66.565529
-38.982372
-64.599113
-51.271820
-135.340195
-67.307228
-45.127327
-64.126358
-56.919632
-83.899055
-130.752136
-100.946281
-126.678185
-69.762466
-60.677540
-91.587685
-102.434402
-72.197075
-108.647621
-60.158001
-58.749424
-99.240883
-59.292637
-70.690941
-59.214417
-67.241096
-108.894096
-92.766083
-86.620308
-57.730865
-44.352463
-62.189838
-116.428902
-65.493683
-166.362396
-90.476349
-135.916824
-127.422935
-57.601952
-118.926834
-93.434349
-79.617432
-120.086266
-62.046692
-117.905045
-61.505138
-77.239861
-134.901459
-75.909012
-73.205162
-30.826910
-72.440498
-136.785629
-117.480888
-66.993202
-123.487877
-31.508200
-55.591396
-115.422462
-108.475204
-74.468948
-68.892494
-151.664047
-91.419518
-67.576675
-68.485687
-147.871750
-74.312004
-89.930138
-120.272194
-103.469490
-78.470192
-67.382133
-69.649887
-94.420982
-100.424622
-78.379059
-73.105217
-159.089081
-65.924545
-66.649063
-113.942299
-49.047157
-155.540070
-62.183693
-132.142120
-77.416321
-57.525143
-45.216225
-95.617081
-90.590225
-86.584602
-64.504997
-109.999306
-123.560860
-103.178139
-112.125000
-65.333115
-65.455299
-152.106262
-67.490944
-82.323570
-48.691044
-62.365963
-77.157082
-76.038849
-47.760540
-106.786552
-58.896904
-141.605698
-179.563873
-61.487305
-82.192360
-63.385281
-75.442154
-118.460854
-133.187866
-67.743690
-159.218506
-63.703846
-73.291107
-60.791637
-53.103546
-98.153824
-68.319519
-82.298599
-62.986046
-97.400993
-88.238800
-80.049995
-57.014118
-65.310104
-70.836235
-83.145828
-86.477165
-150.910843
-66.629349
-58.359280
-150.048340
-110.276215
-120.712578
-130.900238
-152.479523
-105.832870
-121.536407
-148.749359
-63.121792
-66.662849
-55.208504
-129.832077
-71.042709
-52.334034
-69.322266
-88.577446
-27.094154
-61.650574
-58.045887
-65.351288
-65.530914
-95.728676
-103.645805
-63.782494
-96.608826
-112.129997
-58.787270
-84.973694
-110.298042
-127.645981
-108.694176
-58.489529
-94.853470
-90.004227
-73.842178
-87.273201
-98.957031
-102.814560
-80.776321
-105.426086
-54.196938
-60.910236
-128.192337
-73.029884
-70.090302
-90.152260
-114.873886
-121.768333
-89.743935
-62.480251
-49.579506
-66.081520
-60.740582
-149.096786
-132.504486
-64.739281
-120.943748
-27.307966
-68.811928
-67.981934
-126.501122
-65.272194
-67.224098
-77.294090
-59.099144
-60.000751
-112.490494
-76.966125
-59.257713
-58.671501
-57.649307
-92.192741
-60.061237
-89.671219
-170.788879
-109.332993
-105.987862
-154.371307
-79.589584
-59.718876
-56.982239
-149.532257
-88.864899
-77.446953
-75.236549
-87.949387
-65.299370
-65.562248
-60.098900
-92.249458
-57.932835
-59.946968
-53.989262
-64.814766
-54.482212
-36.575195
-77.591286
-53.294853
-149.075409
-106.702614
-120.587326
-110.230057
-68.317474
-137.292191
-63.959389
-63.520771
-81.031372
-124.341377
-72.641411
-90.054977
-96.838341
-82.857483
-72.032104
-148.637009
-50.207668
63.127056
67.179802
-96.783417
-45.820087
-72.846909
-151.578171
-60.175125
-83.689926
-154.685425
-102.305321
-70.932732
-157.425354
-92.262367
-85.025513
-144.146881
-108.015816
-71.695862
-160.777405
-59.824661
-56.553761
-88.911552
-102.930412
-118.701294
-69.054787
-93.008194
-61.188122
-40.125164
-104.651985
-66.927574
-41.181767
-164.066818
-110.207932
-122.935173
-78.324837
-81.779739
-54.288052
-80.913239
-111.075981
-97.833138
-91.342461
-62.022465
-115.047676
-129.935181
-158.363525
-73.019051
-162.294617
-72.024902
-79.001335
-80.087753
-93.583755
-98.723267
-85.611412
-66.195297
-61.970978
-63.882885
-116.258553
-113.762032
-67.868294
-71.870811
-58.300797
-123.007370
-91.539833
-105.903824
-122.872215
-135.650894
-68.943497
-105.883705
-68.588882
-76.948364
-74.130020
-54.382126
-126.358833
-49.207653
-54.928776
-57.858673
-64.276146
-63.515934
-62.355183
-62.290630
-112.314911
-74.011421
-37.936031
-82.482864
-108.280693
-159.442398
-65.656227
-101.512177
-161.720535
-139.808563
-90.566368
-81.078049
-81.088333
-140.211075
-61.157101
-116.676933
-157.294525
-101.637115
-163.807663
-57.768486
-63.542374
-62.833939
-53.860226
-77.891304
-58.857342
-75.115509
-78.233376
-71.571114
-39.980644
-61.139000
-54.013283
-82.429565
-160.955200
-92.176178
-49.452724
-154.599487
-46.696041
-43.185234
-143.675705
-83.806488
-64.139923
-87.902725
-71.867546
-76.674927
-50.939915
-58.860523
-73.576118
-44.272713
-83.440109
-62.292618
-66.893547
-99.590439
-51.082611
-76.392151
-154.640427
-133.583496
-98.251343
-99.336266
-80.865250
-101.128754
-89.966087
-88.348473
-82.290619
-114.766174
-65.120239
-66.920845
-123.292641
-147.287994
-136.120010
-57.251236
-53.399082
-58.700874
-74.444153
-153.883194
-88.789749
-36.341553
-67.827713
-71.511345
-55.565189
-95.506393
-142.556992
-153.320206
-121.581291
-86.305984
-59.044640
-105.341385
-72.065216
-83.531853
-64.542755
-64.669159
-94.728691
-41.319767
-92.363632
-86.526390
-70.016815
-86.853767
-96.421471
-55.678215
-81.895966
-76.232788
-93.623886
-167.681519
-142.259232
-143.980133
-88.618362
-102.163719
-61.810810
-84.197578
-58.333611
-116.641754
-79.846672
-164.468002
-83.821060
-154.048248
-72.825325
-99.888657
-51.146549
-58.139313
-123.520264
-113.375496
-74.207382
-59.518715
-64.223648
-64.025642
-126.946930
-78.676636
-58.962234
-59.781193
-87.068863
-101.685684
-110.680496
-115.121231
-139.967850
-42.661987
-56.027618
-88.161087
-82.217506
-79.633728
-131.914749
-159.059250
-60.882732
-96.928001
-83.663399
-77.179283
-106.528168
-43.948536
-75.996483
-107.405663
-70.090782
-60.688290
-107.579666
-55.175690
-62.224934
-155.790619
-59.694771
-52.824280
-157.006622
-57.619514
-72.522606
-62.588997
-107.430565
-55.993248
-118.603302
-148.119080
-81.926872
-89.058632
-130.900833
-57.869404
-38.094818
-51.836319
-55.386898
-53.687881
-118.236633
-84.420616
-57.535332
-83.255981
-161.660645
-61.202385
-121.707954
-63.334564
-69.273544
-49.936977
-152.808945
-64.669884
-68.140900
-114.373306
-75.234398
73.211662
54.616554
66.563454
83.239594
52.445637
76.259514
80.322205
56.147270
-71.403542
-59.477604
-85.203644
-123.079170
-45.096912
-140.110870
-88.525253
-67.373474
-71.805969
-51.743961
-81.111359
-80.744957
-63.583302
-72.337944
-62.475258
-59.470284
-41.209778
-65.020798
-55.279179
-55.294472
-88.729630
-106.530685
-100.649368
-97.520638
-110.227715
-173.385742
-85.140213
-96.880539
-64.795921
-78.488983
-39.283222
-70.736839
-62.998566
-64.930420
-136.849472
-79.781540
-150.981705
-156.115540
-61.223103
-66.288322
-62.973297
-62.041775
-112.091759
-73.280220
-75.200462
-105.436668
-36.106804
-50.366203
-101.391441
-69.014816
-60.366684
-56.005215
-143.468857
-57.303684
-57.192844
-148.733566
-76.514946
-62.936016
-64.251465
-139.368607
-65.407494
-86.536530
-65.097939
-47.428135
-74.727066
-71.432426
-146.585266
-77.690620
-67.709618
-57.130661
-50.146633
-130.384827
-59.303852
-53.719666
-114.930153
-100.531082
-78.913383
-86.183739
-61.283638
-72.793869
-129.436264
-119.512459
-49.145519
-74.402603
-65.103043
-66.801300
-124.569885
-79.816475
-46.629665
-66.504150
-135.720413
-39.632469
-146.117661
-62.534607
-149.551468
-40.092705
-24.918667
-143.933258
-39.694981
-75.097977
-96.509155
-121.020195
-57.683102
-112.625076
-104.413216
-113.206688
-105.036423
-142.300125
-66.406303
-73.417473
-143.010544
-60.913849
-141.376328
-49.655861
-72.468048
-68.705292
-146.166931
-61.965237
-68.720467
-133.158401
-77.148102
-72.444679
-114.930946
-65.452980
-91.450851
-82.557365
-122.411720
-79.509995
-44.603161
-85.360428
-51.676998
-158.722244
-77.914978
-148.973633
-73.180992
-69.686287
-138.551926
-99.819618
-112.670654
-81.416916
-67.607574
-58.213024
-33.541351
-148.563553
-127.574829
-50.009148
-62.980038
-63.153488
-130.695206
-57.335133
-86.882507
-20.147972
-29.384798
-81.014359
-54.158585
-62.419006
-83.442307
-60.420090
-114.493156
-62.018265
-106.710800
-137.269104
-87.684647
-63.658001
35.663036
-141.023407
-158.562515
-62.812344
-69.242928
-63.355507
-58.471832
-123.819534
-109.835449
-71.888832
-52.833836
-126.875732
27.199001
-64.663857
-111.759972
-43.460300
-47.346272
-46.779552
-56.017658
-60.357750
-104.362617
-137.475159
-67.896912
44.327869
85.140198
59.540291
37.550957
53.712257
74.190361
75.411018
-80.375511
-89.575089
-68.452110
-146.968201
-64.966949
-132.161331
-57.677052
-142.942551
-59.268581
-104.385376
-92.827316
-70.040077
-61.653336
-99.738853
-95.889732
-64.766029
-60.229733
-53.681633
-84.936668
-63.267826
-113.665192
-58.381256
-120.058968
-88.328400
-62.090855
-48.526566
-156.445877
-72.483795
-150.186401
-160.342651
-73.959084
-72.455864
-70.873695
-63.562893
-107.680344
-84.034073
-54.511574
-95.319939
-55.364529
-115.347092
-82.074829
-66.781288
-59.924751
-69.667595
-88.101318
-56.769108
-57.736561
-67.685349
-60.595360
-91.167488
-66.264618
-72.383774
-112.116714
-92.942528
-62.103596
-28.170435
-57.603149
-50.931152
-66.704582
-117.233307
-46.011124
-103.798676
-124.584846
-75.035568
-121.119423
-82.965851
-74.991615
-124.484756
-85.389465
-123.149208
-113.018127
-114.331993
-152.459610
-66.858490
-153.453522
-57.376591
-156.706375
-54.002705
-54.595093
-65.301193
-55.695286
-71.346207
-85.950912
-148.771759
-47.748703
-59.480309
-75.093910
-116.967735
-144.068069
-56.293137
-52.869164
-58.773045
-141.150497
-166.610016
-95.548935
-68.091026
-71.324585
-78.035469
-150.673096
-63.867550
-129.453171
-108.520950
-105.932373
-126.829094
-88.069962
-96.424271
-132.944077
-102.496132
-104.605232
-48.992519
-68.022247
-90.621292
-53.676044
-108.611885
-89.157028
-57.457100
-48.768219
-59.098022
-62.478947
-81.881470
-60.544338
-86.939140
-57.333759
-142.628738
-64.971687
-70.556259
-40.184151
-59.652077
-152.186310
-79.973793
-84.722229
-75.820648
-75.066719
-61.000759
-140.810089
-55.017693
-66.741043
-87.635399
40.408314
54.885178
65.848495
57.383831
45.332619
-58.878357
-152.245483
-79.849335
-29.567690
-137.022980
-50.235081
-139.865509
-97.923256
-61.906776
-65.180183
-36.512856
-128.394318
-112.207314
-104.417648
-131.440781
-161.440765
-71.389221
-75.322487
-117.042770
-55.167110
-125.300224
-147.363998
-71.211067
-42.202686
-159.595383
-59.796280
-58.086151
-61.734756
-57.164333
-31.076986
-94.554504
-75.611450
-42.093868
-41.289356
-65.302376
-74.057381
-60.036430
-55.617367
-145.313416
-75.632889
-56.978264
-106.155724
-118.254051
-135.791428
-69.471924
-65.984802
-65.397919
-149.943573
-58.141758
-36.800499
-129.943970
-150.110031
-82.288452
-78.553963
-110.729462
-78.742744
-122.441612
-60.997665
-90.834679
-115.802010
-65.276062
-110.846024
-46.320187
-106.162209
-97.072098
-101.560219
-86.231682
-93.273926
-54.836639
-137.261810
-57.648159
-54.980404
-63.873413
-56.776257
-50.090309
-59.760551
-88.066803
-134.823837
-69.862831
-67.737221
-63.788254
-90.299530
-73.624969
-81.679512
-92.879875
-133.952423
-78.563225
-98.643646
-158.735535
-135.619843
-123.341202
-54.778927
-86.521095
-52.451038
-62.082802
-95.140457
-103.107208
-92.914352
-102.126991
-64.585648
-81.665291
-80.037910
-79.953514
-84.533791
-66.241714
-61.211170
-59.803345
-92.765511
-133.027435
-91.151672
-147.090317
-68.547089
-116.859779
-116.228203
-48.994785
-59.977505
-38.232166
-73.658348
-65.710487
-52.648926
-114.529350
-102.017075
-141.132309
-49.539501
-56.874783
-142.275269
-65.188171
-77.884865
-69.171852
-54.509899
-61.563660
-84.148033
-60.279613
-60.590702
-125.416718
-90.393341
-81.206879
-50.317104
-53.788174
-90.448814
-59.548798
-152.653961
-150.254944
-61.023304
-152.127655
-45.794701
-44.418694
-81.369820
-57.477901
-65.889778
-58.765495
-64.555145
7.610534
-71.723312
-78.312851
-71.055779
-61.044197
-99.538040
-122.444931
-153.217392
-104.833382
-46.476887
-49.590206
-110.401634
-147.817307
-55.471500
-71.474182
-91.252548
-67.914413
-84.591148
-57.283611
-57.717937
-37.526779
-102.815987
-59.296955
-82.448479
-83.020813
-83.746468
-114.514191
-119.041779
-96.568886
-91.408867
-54.570930
-108.323364
-87.838425
-49.671650
-58.501263
-93.150688
-140.808762
-71.976532
-59.377209
-87.149338
-68.390564
-131.342270
-55.779865
-61.465252
-142.966476
-80.805786
-107.242500
-37.581951
-62.375946
-112.558533
-61.177139
-55.644932
-90.617226
-68.494911
-76.404366
-92.632492
-56.466789
-44.576397
-70.444557
-74.361481
-138.790115
-101.351570
-48.554550
-66.191048
-58.856762
-70.879311
-61.458271
-63.658371
-62.924644
-68.891808
-79.507919
-105.344711
-52.463577
-66.441956
-148.505554
-70.834160
-61.885643
-55.020264
-23.146498
-63.493988
-69.808105
-100.254761
-60.554417
-66.855942
-100.032257
-57.837158
-40.633976
-153.735703
-63.950184
-60.192993
-61.153877
-65.114738
-124.715179
-94.978088
-61.022995
-61.964375
-68.132812
-94.600815
-92.968010
-90.984207
-59.936756
-56.724476
-148.547653
-83.046661
-118.472984
-73.432838
-88.724777
-95.697464
-94.991203
-148.432983
-76.590424
-85.031189
-41.618828
-60.021725
-67.481155
-93.333687
-54.481285
-132.976395
-119.228920
-88.600266
-72.164948
-95.093384
-88.022156
-80.352737
-154.420486
-56.219063
-112.322021
-131.707016
-134.106491
-62.413513
-111.129181
-57.873268
-138.623367
-60.524494
-51.472702
-163.253647
-63.902992
-55.612011
-62.344646
-82.143730
-157.396454
-132.248642
-73.507927
-74.155830
-61.133305
-157.741516
-66.174835
-65.135773
-75.556938
-123.820641
-58.410469
-70.207558
-85.342918
-149.363174
-60.078224
-67.416939
-53.925304
-81.217644
-56.585899
-88.901787
-56.338699
-64.822685
-88.576088
-57.290852
-149.171753
-113.186203
-75.998680
-107.807083
-57.398846
-67.168137
-86.557861
-126.610992
-135.263046
-56.167793
-51.680664
-113.099693
-140.045975
-72.478439
-51.863350
-141.366013
-88.875351
-47.385254
-112.246742
-105.796089
-59.028568
-109.511070
-67.597038
-85.156448
-76.552872
-147.076431
-105.419159
-102.201454
-99.309517
-53.994850
-94.880394
-151.428391
-79.964966
-101.137512
-55.039391
-128.379593
-65.943207
-63.982571
-155.399765
-124.648064
-51.670677
-81.682297
-47.267494
-42.151642
-85.294678
-61.730194
-70.383759
-63.866371
-139.919083
-162.519943
-163.806168
-65.089531
-96.053558
-109.782211
-103.235435
-98.772743
-107.603119
-74.177094
-62.662174
-87.110794
-71.114433
-76.932381
-96.327629
-53.406548
-62.164547
-60.644802
-72.420242
-29.893011
-61.920967
-67.708397
-53.971722
-69.089752
-60.640152
-93.986809
-56.206154
-79.625648
-74.610168
-62.725666
-60.890766
-161.307312
-77.851219
-75.551270
-64.928925
-90.794777
-72.807892
-58.405701
-84.735901
-115.454956
-152.336792
-78.492973
-153.362579
-48.841225
-59.963161
-144.649704
-79.738297
-124.233604
-149.771347
-111.492859
-73.149796
-55.131775
-75.091087
-144.028458
-81.762009
-148.035019
-139.044983
-60.496048
-104.119858
-89.499115
-60.053566
-70.003220
-96.620033
-69.665436
-75.056129
-148.265076
-45.012283
-60.420109
-32.795925
-72.799538
-67.744843
150.428818
-135.745895
-72.264595
-157.009247
-138.310852
-57.610943
-68.837471
-58.031429
-69.612091
-110.286041
-154.856308
-66.385948
-145.598480
-67.379181
-121.684853
-98.054993
-59.363445
-65.748207
-94.019440
-90.262978
-116.621719
-63.265568
-103.721741
-110.993484
-81.449509
-76.158958
-113.013481
-62.045906
-138.290115
-97.774086
-114.715591
-65.722221
-64.776390
-101.285858
44.690815
61.523800
46.506355
-111.474625
-70.630997
-65.632896
-65.517090
-73.739418
-80.003532
-148.356720
-62.608318
-66.063728
66.369698
92.051476
84.747490
68.612160
48.453388
43.754940
66.189362
51.212448
52.022556
72.209229
63.933567
65.062096
55.244068
55.501762
67.909851
54.648727
46.573944
43.710114
59.063587
-145.498108
-48.190804
-88.717186
-142.765121
-39.706047
-74.054039
-32.523163
-122.615082
-61.764660
-61.185650
-101.450432
-103.907814
-87.622963
-66.030228
-72.396278
-93.119095
-52.422451
-62.799248
-57.563889
-65.422676
-59.109245
-152.960480
-66.473442
-72.040764
-50.203491
-77.831268
-149.765472
-60.440639
-89.039680
-53.285816
-78.099449
-62.781033
-63.698929
-65.406342
-54.973087
-62.167236
-104.810364
-82.719360
-100.663597
-66.723946
-135.931824
-56.246166
-66.944733
-95.037231
-100.985748
-118.062927
-160.976166
-88.549202
-82.849434
-58.840572
-97.997093
-112.740807
-83.789742
-76.162277
-102.772659
-79.226112
-36.919716
-64.972412
-167.911377
-96.226585
-97.805969
-139.104233
-108.654770
-168.948288
-56.985828
-108.305222
-167.129715
-25.906958
-80.657837
-48.239418
-62.946896
-80.145050
-55.020947
-82.919022
-92.741997
-42.683979
-95.763947
-62.923183
-55.166355
-53.666119
-39.187008
-64.464752
9.561352
-61.548492
-34.240192
-110.980171
-57.679905
-120.309158
-99.499748
-81.641914
-28.277643
-60.205540
-106.298332
-59.787544
-145.674164
-142.073029
-52.795612
-69.589088
-61.115807
-117.824638
-137.852325
-60.131287
-52.840927
-70.523827
-149.261963
-165.161621
-51.759899
-80.060936
-86.777672
-65.352516
-136.622849
-116.161674
-61.565491
-66.799965
-149.966415
-55.134178
-128.905594
-83.562012
-85.700211
-70.417633
-82.955238
-31.125673
-53.619232
-60.522732
-141.017838
-108.988228
-83.225502
-94.608719
-105.455505
-112.184677
-62.598804
-68.511627
-98.118378
-74.699478
-155.869720
-61.732681
-152.742218
-82.085144
-57.515060
-35.645393
-54.956985
-74.658699
-75.443520
-57.197277
-86.443192
-75.323708
-86.659431
-97.133423
-109.440903
-60.524361
-86.438843
-134.835815
-136.056503
-93.133499
-69.299469
-67.443291
-95.390968
-78.178627
-42.694473
-73.109566
-106.350372
-53.033695
-41.178360
-107.461517
-62.763767
-64.248375
-59.527138
77.827774
-81.064331
-87.653236
-55.870476
-66.846809
-95.396431
-80.035553
-116.498238
-73.147964
-52.460060
-138.438904
-68.783714
-87.138603
-102.385460
-70.340561
-86.204414
-80.042923
-76.933731
-63.941475
-61.612331
-62.599644
-69.375130
-75.057098
-105.143784
-112.469872
-168.391495
-111.233284
-60.118736
-55.410507
-130.538696
-76.800941
-56.499153
-69.424072
-66.272545
-62.166740
-74.863174
-115.472946
-59.663094
-99.690170
-69.464058
-56.415852
-63.386421
-73.428467
-117.004005
-116.898247
-70.671791
-144.369980
-100.088013
-61.803085
-83.066803
-28.272596
-121.365677
-87.701820
-57.555206
-78.965584
-57.917980
-62.265232
-43.056568
-123.232262
-59.152939
-69.777260
-59.970245
-139.973526
-71.079346
-81.740723
-75.034943
-80.774300
-59.522713
-62.846905
-111.852997
-54.760647
-63.640850
-72.319382
-67.887604
-39.574253
-65.398209
-93.937675
-63.954472
-58.081345
-57.710308
-91.696358
-146.229294
-83.283691
-93.804535
-90.394028
-146.083694
-80.895592
-104.511581
-119.160194
-97.915260
-57.776546
-69.052193
-116.475784
-108.471420
-85.986076
-50.237362
-63.087379
-141.836090
-44.040829
-57.945732
-68.761017
-89.384239
-84.802544
-81.019951
-94.952309
-109.700577
-141.213715
-65.811844
-60.208183
-122.271034
-83.252853
-81.900650
-113.975868
-95.064209
-69.609238
-62.000740
-125.050758
-116.273582
-40.509495
-82.373436
-74.235863
-145.065414
-85.510231
-133.254486
-64.683128
-79.509094
-83.270630
-125.427063
-88.073151
-59.610062
-121.700287
-66.149590
-125.936630
-65.836983
-162.000732
-155.230728
-59.506073
-157.699875
-116.357201
-153.959457
-68.273758
-58.924892
-70.311493
-58.904129
-117.903008
-46.958004
-64.402496
-126.957924
-44.858971
-45.855007
-69.606720
-66.344345
-56.938862
-63.139107
-162.407364
-143.031754
-143.521057
-105.897156
-65.765755
-87.295837
-90.397896
-128.786041
-65.026825
-60.409870
-44.116386
-97.167213
-67.783188
-97.929008
-60.025379
-77.562363
-48.891285
-108.312523
-90.391861
-81.491600
-55.762947
-85.576050
-82.523155
-67.853607
-103.474564
-77.008820
-62.307777
-65.345001
-38.470558
-118.853249
-68.255249
-60.817585
-45.993847
-80.347740
-139.442902
-65.206558
-66.195717
-41.948261
-69.860054
-48.901680
-66.302887
-114.925491
-128.348328
-69.111916
-152.408798
-47.790833
-147.134140
-136.199234
-73.723007
-71.072334
-76.103493
-41.156956
-70.198273
-170.840424
-83.003716
-144.873352
-79.995422
-115.138557
-112.818031
-103.445381
-108.727562
-62.663021
-75.968491
-138.645004
-121.268967
-127.416977
-112.094955
-85.683998
-88.251984
-147.946487
-94.839035
-62.396500
-73.460930
-159.624847
-30.855036
-74.661186
-52.927338
-56.588921
-81.672585
-66.079613
-139.833450
-65.816711
-73.217880
-57.675179
-76.064598
-94.385849
-163.582855
-94.030113
-91.643524
-104.493156
-108.128258
-151.861435
-62.462090
-107.172928
-66.416771
-50.977802
-72.720093
-54.553772
-124.630333
-60.424385
-95.216896
-126.610008
-61.476105
-50.533459
-96.439400
-64.798317
-48.555229
-112.780846
-171.591171
-54.795258
-125.231651
-61.747898
58.358555
51.175686
-87.561935
-150.542496
-51.610992
-49.516708
-99.452477
-121.249214
-35.767490
-48.040180
-160.152847
-69.759178
-65.653877
-82.724373
-136.235718
-94.560600
-48.553062
-75.178932
-70.466866
-161.936584
-63.207783
-77.543541
-77.110924
-79.045326
-57.378681
-138.820038
-66.089058
-56.046730
-57.192120
-87.756622
-38.863705
-145.699738
-54.087276
-101.314896
-56.519997
-45.278610
-69.904266
-58.749611
-63.411644
-62.251980
-152.589661
-134.968964
-95.275681
-95.452614
-78.764519
-145.071411
-118.372856
-66.392731
-36.020977
-58.020718
-145.642410
-64.684563
-51.421246
-57.452816
-98.494972
-58.640190
-62.409382
-119.733170
-55.106873
-67.611809
-62.323627
-82.573784
-154.908569
-78.799118
-54.790470
-69.699310
-72.936119
-98.601784
-138.916992
-76.642853
-78.794937
-65.947670
-129.710464
-91.537209
-70.977722
-62.831131
-51.213184
-70.079109
-59.378914
-88.390961
-115.560951
-67.437607
-56.129246
-68.325653
-71.652786
-68.710922
-119.337151
-95.845924
-61.022900
-74.063629
-50.941704
-158.487045
-59.329739
-66.756622
-123.904587
-160.817719
-162.923035
-51.538166
-67.506775
-73.578041
-79.636200
-117.528015
-72.061256
-70.556564
-101.569008
-125.286888
-62.734123
-153.688919
-83.018288
-73.303284
-84.271301
-60.607380
-96.046234
-60.693783
-132.676956
-140.196625
-60.974876
-73.736076
-59.423954
-36.513439
-117.588898
-35.253502
-52.520958
-90.329132
-66.824913
-45.704948
-104.257599
-57.661022
-51.691132
-62.983597
-69.399445
-65.357597
-86.077187
-152.671585
-117.883171
-42.301407
-55.418465
-131.764526
-79.664124
-113.429420
-65.858307
-143.869568
-70.948219
-77.144165
-79.736443
-72.510811
-117.417122
-116.763168
-90.330238
-69.586853
-68.850800
-94.772942
-157.743393
-74.092308
-66.944046
-90.187279
-162.213943
-73.280029
-66.678223
-60.582722
-82.721939
-76.737831
-66.099777
-155.331070
-95.944138
-59.662189
-102.413940
-95.344795
-58.453659
-81.947433
-75.750809
-57.247757
-41.218285
-66.227287
-62.295658
-37.710224
-58.381706
-62.827328
-55.876591
-93.891579
-55.408672
-85.805458
-64.754105
-53.239670
-56.728542
-35.188126
-75.560448
-46.161152
-49.507355
85.693855
69.245544
63.100494
42.330200
57.842293
56.856960
80.877083
86.855232
-143.423752
-146.420898
-58.162991
-63.044567
-50.487026
-165.152908
-61.606815
-116.623505
-106.078926
-67.334892
-64.801414
-130.297226
-88.923866
-63.256058
-162.184433
-73.036469
-85.628510
-73.379066
-42.107868
-125.692329
-48.259445
-104.152359
-54.999542
-82.583130
-66.984879
-73.526054
-64.849457
-69.649963
-46.303040
-129.384781
-58.122135
-77.192238
-58.967518
-69.353828
-60.643757
-63.901348
-64.144386
-65.422867
-91.950676
-69.574265
-123.373619
-81.208099
-129.450455
-78.296562
-56.396355
-67.533463
-94.116325
-52.334934
-46.297726
-33.839657
-85.596718
-45.010834
-138.052216
-62.405762
-63.256557
-104.811096
-53.712009
-133.699112
-89.607422
-90.355797
-148.760071
-80.695114
-75.253426
-64.170151
-151.683014
-52.896809
-85.466873
-60.880692
-56.508308
-65.174408
-160.549240
-62.062851
-66.435303
-64.527435
-56.196838
-95.101097
-104.328323
-64.934364
-60.824860
-85.982712
-72.665916
-54.476166
-62.719856
-77.778847
-61.117310
-79.424568
-78.479088
-61.704197
-87.050484
-46.959232
-88.968552
-169.541595
-90.379341
-91.220993
-139.200089
52.940022
63.585602
51.111736
47.047813
58.059624
49.695915
59.953732
62.488674
51.153847
80.557648
63.944008
41.704674
27.198090
77.121399
-62.018509
-135.855927
-72.518776
-101.411636
-105.260666
-56.750286
-65.576035
-62.438267
-94.198112
-65.010468
-155.985168
-62.938721
-67.768593
-76.821022
-157.008270
-148.818863
-66.260101
-161.136536
-63.156651
-50.374416
57.407997
40.229744
58.382751
81.507446
42.105701
70.349098
57.640228
61.658081
48.183720
-63.748898
-150.411819
-122.325386
-73.109367
-72.471451
-67.289413
-69.544228
-105.245056
-165.043060
-59.415260
-115.391342
-95.373421
-83.294395
-140.318359
-85.608673
-132.053391
-65.192162
-74.918167
-97.807220
-161.052643
-73.106773
-67.676285
-56.801491
-61.255825
-63.050968
-138.428909
-135.313354
-84.297920
-66.187019
-87.809578
-55.706741
-69.058762
-136.977982
-89.705193
-90.790108
-60.584007
-82.516792
-59.817188
-52.928844
-61.591446
-89.592789
-72.821289
-56.949345
-132.854248
-74.228539
-88.885376
-99.034241
-61.341175
-173.120743
-86.003563
-96.204491
-51.165966
-54.900101
-61.390236
-87.608650
-147.860031
-57.405769
-155.940079
-72.121246
-54.951965
-53.406273
-133.453308
-32.948811
-134.008423
-70.684593
-59.757587
-63.468056
-36.978764
-159.583893
-31.900703
-63.894756
-56.305790
-141.919815
-81.425095
-52.336967
-54.353001
-75.412643
-137.163956
-82.289841
-97.000679
-144.741135
-56.455654
-64.053429
-77.503876
-74.112984
-136.021713
-66.689842
-63.584400
-53.776554
-76.910477
-64.080963
-60.036922
-54.315784
-51.112492
-39.649857
-59.580208
-131.401520
-125.016579
-105.351784
-48.800194
-61.183945
-94.548569
-79.646362
-105.543755
-144.547455
-85.167351
-99.637238
-69.303398
-111.151726
-99.215813
-97.537094
-62.612408
-74.123444
-108.192329
-77.610535
-65.898247
-63.223560
-55.251335
-55.925034
-163.169540
-82.852516
-147.928528
-146.298080
-64.010468
-46.598091
-48.405228
-56.738468
-172.285477
-79.792076
-92.268463
-116.542175
-51.633823
-59.511181
-24.906263
-92.435326
74.267822
75.648659
-106.635376
-39.304615
-33.221405
-112.765785
-72.280495
-95.585625
-60.513157
-70.544090
-123.039551
-150.255417
-65.402824
-71.033058
-93.302582
-160.733841
-67.681587
-53.374714
-57.275269
-35.135311
-110.237076
-83.920578
-56.965523
-89.218933
-118.816185
-142.368652
-49.704426
-128.798798
-106.905350
-62.532440
-96.010880
-96.282303
-101.559273
-94.940079
-88.167099
-74.397888
-42.408108
-66.546860
-53.148624
-125.898560
-70.726738
-61.356468
-61.819725
-60.412460
-79.695076
-74.091660
-62.037388
-56.005348
-94.752831
-62.588764
-119.679390
-70.078323
-68.153152
-70.812370
-77.490868
-71.149574
-69.645073
-68.303566
-57.528809
171.420212
-68.010277
-81.854691
-134.829163
-143.375031
-57.952896
-58.051258
-82.885826
-75.797981
-112.520103
-61.355095
-136.488312
-53.683636
-108.385918
-81.073502
-70.043221
-40.137211
-67.641922
-77.528595
-75.959419
-97.777596
-31.617367
-147.379822
-78.387604
-68.814919
-55.375751
-65.426376
-56.245377
-97.266022
-76.194046
-44.732906
-157.163605
-90.829666
-110.563652
-142.566193
-70.382942
-81.823929
-152.680130
-59.414646
-65.968521
-165.839493
-68.860390
-73.713516
-85.245262
-61.447506
-88.334007
-88.227798
-65.605019
-60.570755
-38.362202
-52.095551
-72.413033
-63.161297
-69.219879
-38.070919
-66.128128
-88.026260
-53.375511
-140.339157
-103.439110
-111.467590
-112.261139
-163.022949
-61.065208
-152.955170
-122.092606
-65.817291
-75.802040
-61.326740
-102.625473
-67.726578
-98.279747
-115.170647
-65.095650
-72.994301
-148.549332
-158.121124
-23.842251
-66.082855
-57.434048
-57.468540
-122.755470
-73.459763
-23.594927
-66.788467
-58.043537
-84.162720
-61.489418
-82.691780
-66.756973
-112.738434
71.167778
76.369522
-146.372101
-65.768097
-68.302307
-53.999889
-65.000954
-58.407070
-63.606319
-39.490227
-57.970375
-55.655521
-150.613159
-74.335732
-147.705399
-77.408142
-57.612518
-62.828537
-69.556709
-130.032898
-63.729076
-52.317703
-78.953270
-66.847122
-151.585648
-102.725761
-53.659969
-43.679283
-152.677734
-157.418716
-127.769173
-148.049377
-59.588314
-79.239487
-61.151077
-86.778168
-48.748592
-73.591225
-113.075439
-124.161797
-92.777138
-65.406868
-91.594032
-92.314331
-122.080597
-99.933487
-56.405407
-62.991028
-138.734055
-117.718590
-99.060020
-114.820229
-84.277214
-53.053467
-132.109558
-71.717392
-43.750507
-74.612541
-87.576912
-75.533623
-136.693802
-146.712296
-141.271118
-117.758400
-109.796341
-63.110283
-87.450882
-153.762177
-103.013138
-47.485504
-133.430267
-121.867783
-77.961174
-152.561081
-134.771057
-85.616539
-63.904011
-108.076088
-69.623886
-80.067650
-98.796249
-114.758835
-81.552055
-102.030754
-114.882904
-74.696854
-39.165707
-133.224487
-148.383408
-79.342430
-80.835930
-59.303886
-90.836792
-61.867802
-55.993176
-54.663231
-75.189148
-77.296425
-94.407951
-56.948750
-154.226166
-65.388046
-74.622597
-144.296982
-79.966072
-99.732452
-45.048203
-69.734154
-58.404472
-81.237587
-69.020927
-70.068359
-149.996567
-67.357361
-52.002903
-84.749290
-61.844872
-54.838474
-75.146324
-102.603882
-147.595551
-60.564030
-140.850220
-62.136829
-63.169437
-143.717834
-151.634689
-108.138748
-60.531647
-79.549911
-61.681469
-78.214417
-78.134468
-67.072990
-48.190830
-53.464943
-66.753952
-66.605568
-60.689102
-64.535294
-99.657822
-86.676796
-114.235008
-81.884514
-109.968597
-121.747406
-148.683411
-69.228973
-117.556580
-175.809921
-109.509659
-53.753033
-55.878601
-122.819077
-52.625267
-72.420219
-118.976685
-94.370628
-143.764221
-112.023277
-143.049561
-78.417015
-41.577118
-66.680984
-67.406174
74.321045
67.696091
36.947800
78.701920
51.217873
59.834332
62.939713
59.141369
92.768234
73.387070
82.756317
96.002937
52.571384
81.563324
68.378876
-51.751942
-57.921284
-69.017380
-106.142136
-104.749588
-96.860870
-106.430832
-117.842194
-106.134247
-142.572174
-50.161007
-94.353973
-56.149345
-29.475082
-56.253532
-58.737041
-116.413437
-45.323017
-61.876373
-77.946327
-94.044289
-111.240532
-56.779324
-57.835861
-89.504402
-87.630775
-122.993645
-46.916622
-46.420452
-62.932602
-27.345194
-133.092178
-45.883270
-148.033112
-41.735775
-157.996521
-115.658455
-87.650314
-62.334038
-100.212654
-38.894287
-35.149761
-62.076622
-51.389851
-59.927231
-82.226517
-60.452274
-75.465508
-42.642319
-126.270599
-118.936287
-120.147614
-81.318504
-125.541641
-85.365158
-50.678913
-59.890491
-131.972122
-57.597820
-95.288750
-66.108429
-77.530296
82.509796
-50.899635
-123.600189
-56.853680
-96.184708
-111.288170
-179.677948
-105.242958
-97.251656
-57.966248
-105.311279
-43.364513
-107.524979
-99.971085
-91.388603
-81.682777
-99.480141
-105.513832
-54.989563
-62.125137
-51.312069
-77.704529
-60.276115
-86.030273
-62.925491
-123.082970
-92.599113
-74.811310
-74.881233
-73.320038
-45.727806
-51.044254
-55.103340
-152.601166
-138.916016
-103.536339
-136.480179
-75.209190
-70.082779
-56.625061
-68.296211
-148.035263
-126.437355
-72.280960
-55.891380
-71.899017
-57.213432
-88.245331
-52.054092
-104.671700
-162.274658
-92.026634
-65.187294
-63.936687
-52.966152
-95.400169
-88.539047
-140.858459
-99.011757
-66.877335
-64.217323
-97.284698
-62.237595
-58.462803
-46.176781
-59.624012
-156.590179
-78.142754
-61.277489
-73.373573
-152.181137
-71.279610
-73.658562
-70.794777
-102.118752
-59.405464
-56.351097
-75.928848
-52.616734
-118.889870
-70.456940
-80.342735
-69.233818
-122.566071
-106.096809
-74.999626
-78.730118
-133.756226
-39.535492
-95.393677
-67.178825
-158.230469
-93.888504
-37.407013
-53.474529
-77.820015
-81.187073
-64.855980
-59.456768
-49.598648
-153.703262
-69.068443
-52.977257
-98.711769
-110.971458
-79.183800
-69.229713
-110.470070
-174.161972
-148.277176
-71.434509
-74.541855
-55.865837
-137.318604
-113.377495
-67.675575
-141.136017
-61.587757
-101.573364
-73.651001
-78.170143
-52.077702
-55.890923
-75.586540
-60.795811
-149.682068
-136.770645
-73.345284
-100.645523
-78.205879
-157.902847
-65.681046
-46.088158
-54.737350
-64.449677
-36.051006
-85.930580
-163.902695
-60.002895
-95.224197
-91.840515
-61.317059
-120.160973
-63.803459
-88.932854
-58.136124
-58.733284
-52.623837
-149.217407
-77.820740
-54.820904
-145.143433
-103.244156
-66.870094
-115.061867
-62.980125
-101.405838
-73.363762
-86.063957
-161.708267
-74.821350
-52.109768
-72.808327
-60.104336
-144.233017
-87.418678
-105.109840
-67.015327
-44.975044
-55.640537
-87.897034
-52.655281
-81.248108
-67.405022
-81.401001
-67.903450
-117.818001
-72.902840
-69.550705
-93.484505
-65.078712
-62.590530
-61.753662
-159.046814
-78.842056
-70.238930
-33.416664
-65.523491
-64.676216
-69.447166
-73.136833
-149.989319
-80.313179
-61.417305
-31.034851
-131.387100
-154.020981
-121.906685
-77.241280
-53.603668
-59.959187
-131.032883
-79.826553
-103.362450
-150.959473
-56.463993
-75.708710
-66.279213
-120.648705
-76.069641
-80.496376
-81.206215
-58.479443
-86.031586
-98.932014
-104.572128
-106.022575
-97.569168
-85.330803
-111.496681
-128.628601
-56.251614
-72.725845
-147.617142
-76.524315
-117.696953
-87.800072
-77.033386
-108.548424
-66.466347
-97.460480
-104.032448
-98.220612
-68.249107
-87.254005
-62.979019
-80.382706
-66.099304
-78.853088
-66.393356
-46.048359
-50.428307
-153.843582
-122.026077
-60.739365
-86.368065
-101.754143
-39.440971
-54.902157
-55.994267
-129.228973
-65.421745
-66.690826
-122.412170
-59.144455
-63.168003
-74.604782
-70.593880
-65.076271
-84.917137
-150.146622
-93.532364
-68.461349
-160.490234
-88.713264
-75.871651
-79.842018
-102.162209
-59.066086
-71.444702
-44.948925
-138.888519
-161.104599
-99.354362
-82.724388
-65.122887
-64.945854
-143.271484
-156.295517
-57.260239
-86.623230
-130.215179
-83.727272
-165.175720
-135.205627
-66.764191
-93.049866
-169.653458
-62.171246
-69.898621
-151.859116
-72.643478
-124.067322
-132.820297
-77.107704
-67.626404
-15.205185
-81.351334
-66.982353
-67.356232
-53.527374
-61.158733
-148.379272
-68.464478
-108.814133
-55.377254
-106.295403
-164.526108
-25.326206
-62.829643
-58.764343
-47.446869
-80.938423
-145.447540
-50.186707
-63.319702
-62.822781
-110.915092
-153.161453
-71.725639
-51.977753
-65.284775
-92.106438
-92.107155
-146.824585
-32.537285
75.183853
62.401546
-63.966972
-64.272514
-61.841076
-148.277802
-118.501152
-62.978844
-74.177689
-68.713722
-67.306213
-159.995667
-139.561829
-100.576317
-151.162628
-66.519814
-35.960213
-81.018631
-59.304344
-65.431877
-145.253281
-57.474728
-95.611473
-84.928116
-128.650970
-121.460182
-63.015369
-76.206879
-109.619179
-129.606201
-134.822968
-146.998566
-52.512863
-71.348412
-79.999969
-129.755402
-74.282509
-70.295090
-59.106789
-47.985123
-131.451004
-68.487885
-97.007874
-68.306099
-68.923630
-71.758942
-56.220764
-89.910156
-77.590088
-56.219357
-107.540199
-65.961655
-55.123112
-56.418312
-114.468086
-50.430943
-38.853237
-145.043808
-64.972008
-121.062996
-47.759331
-63.364140
-127.968849
-78.166527
-53.738594
-63.440979
-114.615555
-118.482628
-107.529099
-74.724060
-35.920856
-65.253632
-159.230515
-98.358414
-111.508095
-81.478828
-133.792023
-67.864792
-66.625175
-75.765366
-100.696671
-111.575775
-113.077606
-59.807987
-57.395004
-65.470711
-75.960739
-93.001152
-89.007607
-132.934128
-75.074677
-74.782387
-103.020332
-66.002823
-100.812645
-75.824814
-67.806305
-59.898037
-112.337067
-65.915672
-155.970169
-29.389551
-78.511406
-61.789043
-56.466782
-47.398346
-74.656731
-69.017654
-92.361191
-54.668503
-113.204887
-172.150177
-148.929993
-103.564438
-60.490856
-67.498672
-86.436058
-71.319344
-88.034119
-121.368767
-92.935417
-64.718452
-68.476128
-63.804237
-127.857635
-78.559540
-139.193039
-151.624878
-68.885155
-62.788197
-79.641716
-118.552681
-85.905746
-61.728172
-59.629406
-85.517822
-62.765568
-58.658199
-82.592987
-46.575138
-146.833298
-51.623543
-118.595802
-138.886780
-161.362442
-136.347809
-67.233383
-39.255013
-55.428413
-152.397430
-140.148514
-71.525780
-54.306549
-57.296753
-104.707314
-61.848690
-65.948463
-62.246933
-67.711357
-99.362953
-97.557808
-56.019718
-62.132416
-59.318146
-145.378799
-70.324821
-109.396706
-53.520214
-59.708553
-74.639526
-99.547562
-111.077927
-98.074051
-96.051598
-72.268059
-133.249069
-59.988129
-168.558060
-54.854740
-33.779446
-50.778324
-65.764297
-57.919258
-136.730286
-119.412247
-51.825642
-95.624268
-53.535553
-89.021988
-161.656403
-71.225746
-129.829361
-56.267559
-144.123764
-141.043961
-75.539497
-93.604080
-80.439362
-133.987045
-144.321716
-40.932903
-76.209808
-65.451973
-75.201057
-156.015030
-87.263603
-141.471359
-82.205925
-92.874702
-65.178894
-91.866631
-97.272682
-74.586357
-56.545704
-68.908463
88.418129
51.815346
70.937027
94.380508
87.105217
77.875587
66.319366
82.633690
-56.265724
-65.308250
-75.586739
-51.853848
-60.446636
-155.597198
-74.220711
-68.126556
-65.574547
-110.467064
-80.442810
-85.508446
-103.010582
-98.690132
-95.547180
-101.794975
-110.148994
-140.435654
-97.311539
-116.192619
-104.697479
-89.872063
-75.685150
-53.348103
-108.079315
-56.779011
-60.010067
-83.287415
-65.622490
-123.443542
-73.389771
-120.395233
-147.212784
-112.643883
-64.231903
-67.152893
-92.437286
-85.941040
-105.465691
-111.345070
-58.073658
-98.243263
-66.557220
-36.619633
-44.775040
-46.981670
-70.407440
-84.485085
-87.126221
-80.061073
-133.246689
-62.814548
-38.328815
-113.890884
-53.310471
-134.508194
-140.501129
-113.139954
-151.168625
-72.767166
-118.260979
-131.040634
-64.792664
-64.095238
-63.061916
-96.457008
-152.724945
-74.292061
-63.521679
-66.733849
-66.851685
-118.102219
-74.635696
-56.765640
-62.715546
-58.801559
-42.976868
-73.057594
-50.716839
-108.368805
-34.914055
-48.270409
-68.455681
-75.190468
-106.835815
-64.920395
-100.372482
-101.898750
-79.207886
-99.886414
-89.495071
-67.482956
-161.735184
-44.627243
-61.241631
-128.210251
-127.271317
-60.060146
-57.746964
-59.498505
-70.166061
-106.579887
-103.855072
47.243355
52.320011
50.517792
76.431419
86.082977
55.329304
68.979675
49.312389
52.092709
52.689720
54.583733
84.371483
59.136860
76.875237
-72.330223
-91.790924
-72.531677
-107.975616
-61.631622
-68.938629
-63.683067
-136.462585
-132.928146
-167.161087
-105.203087
-87.461807
-76.815414
-86.638168
-162.077347
-148.856918
-58.530891
-107.821548
-60.216049
-79.081917
-96.683533
-164.183365
-58.173420
-151.463867
-62.197899
-54.976589
-75.145172
178.065781
-89.241898
-68.977242
-66.221901
-129.599472
-53.116459
-52.532436
-55.415886
-74.744766
-57.503613
-64.343651
-66.378494
-80.326355
-59.421310
-64.750381
-104.443604
-54.378376
-73.299042
-84.710503
-89.609314
-67.043175
-159.103256
-174.415375
-66.644020
-79.030304
-61.829350
-60.761074
-60.949162
-63.665295
-156.645111
-129.078156
-100.782814
-66.448349
-68.584236
-94.825607
-19.203524
-101.795311
-119.217308
-109.177933
-42.187202
167.996170
-37.538635
-73.006042
-71.955017
71.383461
78.650055
33.794037
57.103565
63.715336
85.267998
-161.885132
-81.756607
-67.647453
-149.470428
-137.839844
-90.628456
-63.258518
-117.461136
-170.894638
-71.615623
-54.746571
-45.956589
-60.335690
-153.435669
-51.971455
-98.886520
-67.514938
-152.891663
-60.014805
-52.154015
-58.758549
-120.630875
-90.388771
-55.250683
-163.762894
-56.118401
-105.564484
-113.430687
-140.307465
-154.533234
-52.798027
-95.745064
-86.709045
-127.222595
-127.067902
-110.830246
-59.922188
-122.942444
174.143112
-140.637024
-97.219200
-99.133324
-169.078949
-36.938316
-63.416676
-39.515110
-63.047798
-93.928337
-61.299347
-65.310066
-77.821693
-62.410011
-91.083305
-89.822365
-45.667690
-65.388710
-55.021099
-119.723442
-153.739380
-91.404488
-129.767624
-147.270508
-93.384674
-102.602570
-144.475876
-69.945053
-141.276703
-157.472427
-115.593292
-104.117874
-52.262291
-59.640614
-43.168297
-105.694710
-76.256721
-144.046326
-61.590912
-155.421875
-75.754639
-59.952698
-40.747749
-44.031334
-139.314438
-74.408546
-90.315849
-65.491554
-70.917473
-106.385506
-53.944328
-62.668621
-61.116558
-63.462250
-31.549397
-66.772797
-108.714081
-97.333763
-76.053886
-106.203339
-110.762024
-89.953125
-89.183052
-65.814842
-133.089005
-66.507294
-81.632706
-52.178009
-85.488312
-120.258667
-140.015060
-54.171989
-172.248215
-72.785088
-67.422226
-67.751007
-144.865494
-140.288315
-64.916763
-74.510574
-69.312035
-54.427246
-87.013466
-154.512421
-108.652138
-76.946121
-69.541832
-52.780396
-63.331192
-64.562996
-95.373032
-39.943893
-151.908020
-62.527824
-143.419785
-57.909912
-147.168427
-67.810837
-19.554976
-64.771133
-57.173702
-51.119511
-91.623741
-75.662918
-100.972954
-102.389915
-175.099579
-96.114792
-62.965378
-58.662273
-40.840584
-55.994541
-67.830681
-35.926296
-69.039299
-44.519707
-108.515541
-70.736816
-84.215309
-69.482086
-157.347977
-57.779694
-112.999229
-79.912231
-74.494125
-108.261154
-48.548462
-154.011902
-71.222260
-23.233952
-49.948444
-90.206459
-51.563801
-69.640640
-79.664391
-94.430809
-78.461319
-71.471642
-118.115837
-57.814289
-111.281609
-107.272476
-102.913635
-57.029716
-69.978355
-145.638962
-167.500793
-68.942017
-90.085121
-49.336052
-160.303223
-124.875999
-69.359779
-61.154770
-61.435497
-51.973640
-67.650505
-121.004349
-125.738884
-64.284401
-57.758965
-60.032429
-152.404999
-66.075752
-114.611343
-58.353180
-171.729599
-62.441738
-61.822533
-55.523270
-111.754288
-54.881084
-71.355309
-58.349354
-122.319542
-72.368484
-109.606186
-62.712261
-68.534256
-96.132820
-99.973122
-57.499439
-86.765945
-85.225090
-90.303017
-93.349777
-69.889061
-103.338600
-92.642357
-91.796379
-149.325256
-73.367393
-58.453808
-60.168713
-143.642456
-79.725517
-136.850784
-59.926792
-75.066780
-70.199677
-60.234928
-73.373596
-79.792320
-66.571854
48.056507
46.684238
48.646568
70.923996
55.308144
45.403065
78.460922
-74.516525
-52.506657
-66.712265
-67.395683
-144.835876
-83.981651
-76.777206
-117.987701
-98.809494
-94.624298
-104.977402
-116.324593
-56.323986
-126.030647
-48.251263
-107.922394
-112.289871
-135.053101
-61.377277
-122.624947
-116.189705
-119.387657
-85.238510
-104.448036
-48.579884
-96.299614
-121.179321
-70.728943
-113.280060
-59.379299
-65.604851
-75.939980
-49.318443
-71.564369
-67.369087
-155.000214
-65.030273
-64.344444
-59.463718
-76.132889
-60.232647
-61.486126
-57.513508
-57.154995
-63.298008
-63.140110
-59.870838
-68.767502
-78.147980
-74.769814
-65.234344
-75.214462
-53.609776
-154.425903
77.049217
80.915871
42.384686
59.266567
67.923332
86.066895
39.748936
52.799236
43.169273
85.915833
63.786415
60.213757
-30.329508
-81.618767
-38.712658
-124.600334
-60.297657
-59.517944
-104.852455
-155.438644
-140.044846
-69.050865
-80.309738
-145.345413
-136.343231
-91.058693
-73.161156
-67.483871
-162.683273
-71.930115
-63.271168
-69.389114
-61.769932
-146.977310
-53.127384
-69.205849
-127.019012
-153.553909
-78.778397
-51.339382
-155.899750
-74.579460
-40.434277
-65.683708
-56.212387
-93.718292
-136.341736
-108.213593
-57.216312
-152.754913
-74.351051
-61.274506
-60.557259
-122.102165
-55.611237
-65.007103
-91.991760
-102.167740
-65.756729
-85.185020
-66.672958
-85.128082
-63.617859
-65.370575
-83.005745
-87.074219
-107.288849
-98.658516
-158.139282
-108.791222
-149.015198
-157.300476
-140.975052
-62.082714
-47.992798
-108.621719
-73.414253
-79.295021
-80.224258
-101.495049
-107.581367
-107.217072
-92.945015
-106.804619
-58.071194
-73.980331
-129.918442
-67.332901
-65.964478
-70.291763
-68.394394
-116.181442
79.657349
72.609032
52.574890
81.823288
37.687683
33.500568
50.616573
35.414215
45.122795
62.516205
92.509651
85.276344
61.602776
51.796444
68.928841
-85.102249
-142.230698
-88.691589
-141.498627
-65.128540
-53.390759
-66.596443
-64.748131
-145.219772
-67.987244
-128.956299
-165.736328
-66.775757
-76.905807
-138.157761
-78.778008
-68.212318
-67.929962
-61.876072
-71.797104
-62.524136
-52.369583
-68.451332
-133.323807
-82.840240
-90.033058
-130.032379
-58.020664
-70.088356
-43.066967
-55.905209
-78.439209
-90.553413
-156.852951
-60.935230
-62.132381
-105.823509
-85.278046
-120.728889
-115.352219
-96.961220
-61.360325
-141.688766
-79.635910
-79.943886
-72.887039
-81.191650
-69.828789
-79.118324
-39.640827
-103.458900
-65.083496
-58.271160
-45.474052
-61.111755
-62.806549
-76.535408
54.143948
58.988762
64.596176
-85.423859
-64.493027
-53.786789
-142.992111
-71.717590
-51.775345
-149.099670
-132.082596
-67.371994
-154.427002
-66.943390
-77.142380
-62.039261
-74.253052
-53.005032
-62.427612
-65.627213
-91.772072
-46.866764
-57.292881
-95.342896
-53.684151
-140.719330
-50.353085
-70.840324
-91.438637
-84.193726
-75.187988
-47.437435
-69.025444
-105.711403
-58.316246
-105.018288
-114.805969
-91.988281
-146.772064
-55.856922
-48.229023
-71.465431
-41.028629
-79.566383
-116.167908
-96.766029
-141.798676
-90.514961
-118.500252
-173.019623
-150.382706
-45.157669
-76.676598
-83.500298
-66.125938
-31.150507
-90.495651
-89.389107
-58.796589
-48.891060
-61.455074
-162.562012
-99.386917
-65.545166
-66.887360
-117.837479
-79.108650
-46.945389
-75.536110
-162.765518
-45.674725
-89.330223
-61.709698
-101.191330
-119.000053
-39.036850
-54.628849
-95.272293
-118.925415
-65.458443
-59.424877
-61.617798
-121.879532
-77.069008
-63.364742
-54.460270
-111.812408
-117.498711
-68.537178
-100.143265
-82.317451
-152.217346
-149.923615
-59.215073
-47.604378
-125.196251
-98.731995
-78.602425
-117.628899
-34.216671
-147.979080
-137.598846
-65.215080
-141.320038
-71.050056
-68.907867
-68.144333
-77.954826
-78.878693
-55.133579
58.010883
56.958462
75.940071
79.356392
73.691109
77.562355
61.848766
51.015625
46.214790
35.544952
76.269630
59.076626
47.471127
38.763435
53.629265
60.094650
58.267406
55.509735
58.884438
68.773270
-56.311886
-80.291008
-33.635056
-64.300720
-89.449379
-73.651787
-65.988815
-117.221008
-70.368164
-64.729797
-55.617977
-74.538559
-65.366753
-109.006783
-144.177734
-94.281898
-80.335495
-64.932976
-77.924484
-64.214806
-123.366539
-55.388229
-55.925602
-71.080780
-77.158524
-84.575432
-56.829361
-67.267410
-38.972858
-111.013947
-121.122864
-66.100296
-56.251572
-49.455601
-91.608124
-57.262367
-114.211571
-58.377003
-114.329552
-68.089867
-72.820587
-49.090904
-50.492504
-28.326136
-57.417427
-51.912319
-98.775093
-42.412441
-71.584030
-69.317871
-77.872719
-60.781269
-41.290489
-152.572754
-64.870171
-119.785942
-136.841736
-72.172218
-67.455963
-70.828026
60.920235
53.799381
54.692719
59.048347
53.574814
-64.058937
-63.837074
-74.237160
-100.218399
-103.909447
-76.042053
-93.909241
-58.165081
-53.665409
-140.729996
-65.043411
-67.957916
-85.060616
-73.981102
-57.981201
-69.151253
-63.993050
-145.216370
-81.887070
-66.845917
-76.160355
-48.069088
-63.023144
-55.939178
-72.175110
-80.993645
-98.954178
-98.701820
-62.847900
-57.144062
-55.118679
-129.329712
-116.313126
-114.283432
-137.829941
-165.724091
-84.789406
-122.024521
-135.721268
-94.393562
-81.184578
-63.676826
-166.862289
-69.838585
-80.631767
-67.573181
-54.459396
-58.056953
-57.474400
-80.799889
-69.513016
-97.411736
-157.119431
-56.629074
-110.719543
-68.225975
-58.248173
-77.338142
-168.968536
-76.095253
-130.404419
-81.680046
-59.939365
-63.482204
-89.791771
-54.410168
-71.962196
-85.727737
-55.998745
-61.882324
-59.325153
-166.212677
-64.076447
-52.646107
-81.042755
-69.977127
-139.822922
-69.622078
-61.894680
-108.082588
-65.246735
-155.493286
-54.320717
-60.050358
-59.442196
-60.918056
-147.360062
-71.272064
-62.635777
-51.801991
-58.170547
-102.686295
-69.062035
-94.671181
-155.142273
-81.703186
-166.102295
-77.983200
-62.547188
-83.587608
-112.537941
-85.006477
-78.432816
-102.844597
-163.084396
-99.682144
-95.298141
-116.449036
-102.010529
-97.654716
-74.999680
-156.967545
-151.834183
-87.219551
-132.017334
-70.099541
-90.660248
-108.509865
-101.262993
-113.398361
-96.242477
-103.232643
-62.697533
-144.311752
-95.094055
-132.880478
-113.401276
-68.596725
-102.620766
-81.400398
-90.475945
-67.803780
-75.367142
-59.718819
-125.435814
-59.957214
-132.854889
-179.925964
-71.195839
-61.847809
-146.649155
-168.923004
-118.248940
-48.508125
165.095230
-60.920952
-63.322536
-89.792274
-66.468269
-146.068619
-67.393990
-52.906914
-113.515976
-64.913513
-153.380905
-103.010254
-98.104103
-107.284218
-58.117878
-78.739876
-27.744188
-144.130859
-72.155327
-148.731400
-55.661716
-57.282547
-55.465408
-146.964020
-53.993500
162.376190
-76.637245
-87.476006
-56.661255
-161.088531
-46.034969
-96.209900
-149.009720
-63.899094
-72.050377
-61.178608
-62.609501
-82.862091
-95.154823
-60.922314
-136.862961
-57.724041
-88.226334
-78.361092
-130.269623
-74.524239
-151.736679
-55.508835
-49.817829
-58.755859
-140.143341
-55.217976
-152.455872
-101.736244
-64.521011
-81.979736
-142.504471
-75.445511
-132.739655
-58.704720
-58.905331
-58.144283
-71.622459
-127.480965
-152.117081
-88.524910
-58.549103
-83.483917
-93.667503
-80.810112
-89.568520
-109.879333
-64.539070
-63.289062
-102.470604
-59.639679
56.809521
-61.673313
-74.265907
-84.729492
-39.428959
-58.404015
-66.171356
-62.069397
-59.032135
-54.521450
-51.390724
-35.983444
-85.095543
-62.278763
-61.280495
-103.425423
-64.671852
-88.436119
-87.963524
-88.514320
-102.259956
-61.410145
-103.605652
-28.848389
-57.278454
-70.481239
-107.912048
-83.941582
-71.187469
-75.609428
-71.444458
-46.984646
-79.049324
-57.384384
-83.687790
-28.843744
-82.078049
-59.172474
-137.933853
-131.563049
-93.823929
-119.957893
-64.341698
-78.674896
-61.192551
-87.539879
-49.277382
-71.795708
-62.602047
-138.721054
-107.385292
-171.402740
-66.477776
-65.949379
-69.328072
-64.002426
-66.765625
-81.959534
-120.642471
-61.491856
-89.590118
-50.459137
-49.480885
-59.975109
-99.561279
-60.443905
-73.795357
-67.008514
-84.503220
-56.888538
-80.189682
-66.913513
-138.326157
-108.947502
-63.271740
-74.913910
-65.641449
-55.953178
-69.280090
-137.509552
-97.751564
-81.670395
-62.021255
-117.464546
-49.335503
-95.022652
-41.206921
-103.857231
-121.572495
-71.999565
-94.700020
-55.950729
-151.777435
-62.162327
-137.857498
-155.308395
-103.225998
-110.930260
-122.989090
177.534851
-71.878815
-86.841698
-55.301910
-81.679443
-139.924728
-65.773582
-53.817890
-58.462406
-170.480453
-83.924995
-72.995033
-92.110336
-63.215050
-142.518753
-69.769119
-64.135132
-64.751175
-58.814754
-118.864410
-66.161545
-77.228928
-151.568085
-139.168945
-131.824203
-59.560791
-63.416656
-61.312420
-62.498878
-65.945488
-66.940369
-79.045853
-110.130646
-84.995934
-47.368740
-71.777908
-105.317757
-94.202660
-89.704994
-138.936920
-68.448616
-74.379303
-123.241661
-90.154480
-57.405491
-80.468193
-85.728035
-33.013771
-100.643890
-62.895432
-64.278259
-117.705925
-86.670563
-121.669540
-87.339195
-159.324738
-118.267944
-156.154678
-49.424149
-74.452599
-57.797432
-91.439941
-38.934395
-62.773281
171.753220
-130.065475
-77.851479
-23.900919
-146.995163
-58.117767
-102.486679
-59.924953
-71.475723
-115.416451
-113.413979
-78.615837
-121.031631
-60.931774
-128.284988
-71.051781
-114.217178
-103.255859
-75.977905
-100.429543
-30.488171
-58.206432
-93.658844
-57.483906
-138.608521
-63.914825
-72.153351
-84.531799
-37.827980
-58.834290
-68.288277
-109.038269
-60.563366
-142.107697
-55.442402
-88.914818
-60.603760
-149.875107
-55.366699
-133.350174
-70.260773
-52.291443
-159.687317
-46.061909
-135.386932
-64.726089
-39.123077
-78.526054
-95.584663
-56.285225
-157.265213
-142.917404
-73.065231
-48.751568
-99.929939
-82.979301
-58.394009
-80.547852
-87.835876
-75.320183
-98.913918
-160.705017
-95.587875
-63.906628
-156.125793
-143.333130
-89.032799
-111.139763
-83.289207
-64.622925
-56.039215
-92.916977
-121.381447
-55.285717
-94.191429
-52.800144
-93.318367
-102.002312
-53.995144
-58.233631
-69.882729
-16.040701
-82.406601
-129.072891
-122.273224
-141.087189
-36.527996
-108.096245
-140.150696
-47.112820
-115.094650
-138.200912
-65.509926
-66.834671
-60.528694
-73.345207
-136.867310
-115.168579
-64.708031
-57.434937
-86.073364
-100.479866
-58.355637
-59.900414
-90.100113
-107.507607
-100.650208
-65.786163
-139.349960
-62.228546
-146.574951
-63.894196
-100.456078
-108.004570
-104.247543
-92.996803
-71.472954
-85.595329
-77.605598
-127.448997
42.545887
51.777542
-88.645287
-78.502464
-79.514084
-100.796822
-99.733650
-59.016663
-72.895630
-88.977394
-158.457916
-122.625496
-69.650070
-59.389420
-109.616058
-80.773193
-61.411526
-61.945141
-99.425545
-59.290760
-117.303482
-99.108284
-58.906895
-142.246445
-52.214825
-45.650848
-154.831055
-119.161209
-57.787754
-33.846638
-141.297928
-109.842270
-59.983940
-113.201706
-114.657356
-70.872765
-79.992210
-84.841530
-129.054810
-69.663948
-108.982925
-100.355476
-63.505798
-78.285789
-82.653511
-99.858734
-59.454060
-81.796310
-80.071602
-107.067116
-42.335190
-48.814991
-118.556808
-50.453770
-77.930748
-102.759995
-157.949265
-67.780243
-139.878555
-45.838516
-104.292847
-102.242821
-118.207184
-93.607147
-55.772282
-73.644852
-63.730026
-97.939217
-144.161713
-67.159828
-141.725739
-65.699142
-62.592682
-51.543388
-160.829056
-132.381180
-94.912575
-71.780876
-89.394264
-114.806183
-102.984825
-62.927910
-78.890839
-105.660912
-99.184898
-82.939796
-58.525444
-64.181068
-138.244095
-63.472740
-146.422104
-80.473015
-162.282181
-63.756241
-81.660355
-144.600449
57.218185
57.277405
70.724480
-121.835831
-60.117081
-79.566971
-61.007534
-130.693634
-68.557243
-96.047394
-105.554741
-61.522644
-33.709919
-70.720390
-52.803162
-64.583305
-85.567535
-51.734612
-55.212242
-79.811150
-53.526043
-39.036381
-140.345474
-78.080208
-145.022263
-77.598701
-146.749390
-111.001091
-61.684475
-124.071831
-108.313210
-170.090897
-31.210182
-22.530067
-66.554314
-39.271729
-45.821362
-150.160797
-84.294716
-69.346375
-57.032921
-152.879349
-156.335602
-158.867462
-108.597061
-102.275223
-87.108826
-76.370369
-139.084854
-123.611763
-129.834915
-63.810246
-79.277130
-79.984070
-67.838234
-59.083721
-87.089363
-66.143494
50.347141
-55.793987
-109.810158
-80.169800
-71.594299
-116.347076
-65.112846
-38.027889
-145.213562
-66.557404
-145.798904
-52.631142
-59.339664
-63.691292
-75.292191
-107.133980
-61.355476
-76.731049
-40.136402
-68.040810
-72.622154
-118.297691
-63.554646
-160.242783
-92.487183
-93.809486
-115.471146
-144.908981
-149.248566
-149.654953
-54.810360
-52.223515
-78.271164
-65.733055
-63.631664
-125.564034
-150.563644
-96.601738
-142.687622
-60.365810
-65.120766
-129.428757
-117.771835
-133.897507
-69.151100
-46.298973
-85.504578
-83.492775
-66.394402
-108.351906
-61.698296
-54.825855
-72.090584
-96.304306
-119.951012
-62.626110
-75.996094
-94.704132
-87.214127
-135.971954
-71.372398
-68.304596
-115.672852
-71.481613
-131.891251
-78.873947
-114.524139
-47.880981
-64.832626
-33.494312
-58.066715
-62.203438
-83.490005
-122.645714
-78.718239
-92.592186
-60.472557
-63.480907
-63.274658
-57.393173
-55.214752
-131.083832
-157.110001
-110.567261
-63.697289
-63.885017
-25.360178
-53.334595
-126.281776
-111.104156
-123.999496
-63.697849
-67.759644
-71.224693
-84.706711
-144.756836
-59.049305
-81.089745
-61.083347
-82.606171
-48.049988
-46.148525
-142.056015
-71.520309
-70.049583
-61.917416
-77.533684
-55.839020
-67.455490
-153.199127
-118.556587
-57.873161
-63.314278
-133.298813
-54.667782
-93.558235
-66.105370
-69.829872
-29.988388
-86.724556
-62.360237
-59.643204
-58.480350
-68.523079
-131.324493
-74.529091
-169.674606
-65.602608
-134.278961
-99.993477
-86.986885
-63.743774
-66.087990
-55.402058
-113.694626
-80.031143
-34.883156
-124.118721
-59.958225
-71.984467
-53.743595
-65.698387
-52.472374
-81.990990
-118.235947
-54.392487
-73.501617
-114.945618
-97.476891
-101.420158
-66.699089
-57.777004
-85.544151
-109.617310
-85.157127
-80.886292
-127.150848
-93.174370
-63.627682
-99.631378
-93.254593
-77.330261
-65.947182
-62.453396
-113.387161
-46.493553
-158.676773
-79.295319
-103.667557
-67.831535
-139.870590
-67.149117
-112.530724
-105.016953
-91.554977
-103.337532
-59.331924
-155.116730
-150.347702
-67.194031
-65.450424
-119.959045
-33.154701
-128.949402
-57.879032
-82.426079
-63.178101
-98.678398
-75.809395
-88.681274
-66.162346
-64.687164
-34.031502
-68.841637
-73.922630
-86.780899
-91.677284
-79.425507
-64.936821
-87.816132
-63.374828
-93.369270
-86.347427
-101.530380
-103.571861
-57.797535
-178.826630
-99.996857
-98.000999
-105.585144
-80.830475
-101.803009
-68.089722
-93.254585
-110.145699
-57.782822
-85.481529
-102.884964
-166.510422
-92.756783
-59.168922
-91.768280
-107.751389
-93.961472
-134.210953
-58.773479
-68.755783
-64.773308
-61.287327
-70.407455
-100.235138
-71.165436
-55.225842
-79.787773
-145.041977
-65.435410
-73.209984
-47.669880
-150.201462
-73.210175
-161.825684
-69.076660
-58.172737
-112.628555
-77.792908
-68.464943
-113.665886
-82.893776
-94.959618
-65.252113
-99.539055
-68.423805
-63.749397
-95.535873
-57.409813
-89.455109
-77.686760
-116.522964
-71.589653
-85.143570
-89.677696
-103.924217
-61.928871
-101.549820
-92.811646
-64.588722
-74.889786
-65.279388
-73.127869
-57.833496
-63.646069
-62.760426
-33.276405
-63.105030
-70.600403
-60.837284
-157.139404
-101.674370
-72.315826
-47.318359
-51.979347
-97.403770
-65.732483
-64.024567
-60.290813
-83.095757
-91.406601
-99.350616
-71.583725
-111.550468
-147.169647
-85.312241
-69.445236
-85.802185
-109.912918
-121.930046
-136.833145
-123.589699
78.091187
-166.406815
-96.561882
-65.567856
-44.138988
-60.792519
-67.788795
-159.306320
-57.631760
-112.189873
-67.659538
-157.397018
-157.778687
-113.042519
-52.694752
-114.905716
-57.906704
-54.739811
-64.872635
-60.783257
-71.596596
-132.450912
-63.299355
-120.483490
-72.535378
-48.801682
-36.764603
-46.178673
-136.564026
-99.757202
-72.248367
-80.276375
-134.331268
-65.900818
-58.751522
-148.530075
-59.664711
-56.856003
-59.041779
-115.953278
-72.394119
-69.139626
-86.480133
-83.350876
-106.484169
-126.410622
-102.047577
-81.910095
-102.692627
-66.504486
-106.306091
-104.902451
-70.127762
-121.761719
-54.149864
-41.033436
-124.834579
-46.088524
-77.045380
-131.793213
-65.711243
-76.228676
-134.714722
-59.352638
-68.768211
-62.579247
-75.354248
-115.117027
-56.137058
-141.701096
-38.076611
-76.091667
-65.186684
-49.754234
-58.858826
-63.230556
-94.961395
-55.925766
-93.924042
-111.653297
-129.903824
-54.517200
-86.880798
-43.487240
-136.268661
-91.690201
-77.590973
-120.267220
-123.622154
-58.627102
-89.168381
-111.376038
170.447815
-100.467880
-91.381287
-108.225380
-96.769661
-56.579529
-83.348824
-64.944817
58.633839
-100.303185
-77.065178
-63.284172
-62.900520
-54.804684
-117.547020
-69.145813
-54.694778
-65.334663
-57.594391
-118.457291
-61.648586
-95.539291
-65.833946
-162.304184
-129.024612
-99.100044
-110.164223
-154.296799
-142.874771
-87.764359
-107.264397
-61.695396
-109.907074
-130.094025
-80.677689
-71.192810
-108.645531
-69.916977
-92.251129
-63.299145
-144.663605
-52.858585
-87.499390
-81.213005
-63.468578
-58.478924
-179.376602
-125.763313
-46.621338
-54.083515
-72.050087
-105.403397
-62.926781
-52.692848
-149.072021
-61.467705
-89.313171
-68.867012
-84.258690
-58.102600
-53.261562
-59.782845
-52.655537
-108.923599
-104.210243
-103.200768
-106.569519
-87.565689
-69.125854
-150.952316
-59.888084
-56.681667
-62.487404
-58.178230
-97.243149
-73.475266
-73.409569
-127.204002
-106.194176
-118.688889
-89.255394
-70.704247
-84.470642
-86.447083
-61.501759
-79.892174
-166.387451
-119.831619
-131.820267
-73.778770
-137.376358
-151.633682
-68.550186
-136.465744
-86.055847
-56.397797
-148.988632
47.857113
35.074421
53.378036
96.233543
-158.091263
-113.234718
-112.499802
-86.528572
-88.199829
-103.742287
-56.346268
-93.073303
-59.711975
-88.680565
-136.787354
-99.982704
-113.566994
-68.759964
-108.051315
-118.095573
-128.329391
-94.829590
-103.500099
-111.427147
-103.451157
-168.197617
-70.455391
-94.512299
-106.782166
-88.585396
-155.920975
-80.133369
-72.245148
-64.513672
-138.728409
-59.564671
-156.100464
-28.243483
-144.931610
-138.036606
-57.043381
-101.575111
-70.178795
-86.876808
-124.351044
-70.128220
-55.864120
-62.280537
-66.407272
-83.067039
-61.449482
-53.372280
-61.957169
-95.066460
-57.081627
-168.329681
-35.003532
-72.903984
-105.222351
-62.107132
-90.562119
-62.096226
-51.817982
-53.532131
-62.312263
-45.113075
-25.520277
-114.837738
-103.474098
-101.131958
-55.977470
-68.805077
-72.930656
-71.090569
-153.352463
-58.576176
-52.396286
-149.264084
-162.493973
-47.055740
-80.516899
-145.797058
-87.720795
-117.791771
-64.961868
-63.279343
-61.597622
-39.415722
-98.234329
-140.186096
-81.510567
-136.079102
-115.741364
-48.887047
-108.623489
-56.433483
-57.932098
-124.867599
-113.686066
-72.687263
-41.351830
-108.870941
-125.757233
-88.233887
-78.556862
-105.554146
-65.658989
-141.439789
-74.772552
-62.281891
-151.107788
-62.479717
-65.490692
-63.299683
-50.903900
-89.478409
-80.811928
-68.895569
-64.004799
-93.421921
-112.240967
-115.157417
-116.996544
-53.991280
-101.438354
-89.743851
-25.691696
-74.820290
-66.010513
-53.376480
-117.809868
-82.581566
-62.566334
-126.763718
-135.813919
-67.008499
-60.652344
-70.414497
-145.131989
-66.459595
-60.391739
-67.974197
-107.180534
-90.512100
-58.792660
-93.094353
-66.762306
-58.486408
-50.333942
-60.567875
-126.033905
-54.911350
-63.550678
-112.055893
-108.530365
-111.593803
-65.814888
-54.029758
-84.790398
-123.871460
-134.850189
-94.221001
-95.716095
-74.128769
-65.245949
-134.679535
-55.569305
-62.629360
-161.181702
-116.997444
-91.237251
-96.707176
-67.923592
-91.803284
-57.317879
-61.291763
-102.652924
-60.210968
-107.538231
-109.570518
-66.546829
-67.592636
-95.077431
-124.893242
-65.374626
-116.804367
-65.395287
-105.417381
-65.399109
-109.218056
-129.417923
-60.297195
-62.429989
-110.944786
177.444641
-108.423813
-107.697014
-147.437561
-55.778984
-133.824951
-154.458038
-65.688385
-157.879166
-85.376984
-53.605099
-78.561211
-140.017807
64.385529
33.583614
88.430428
74.115150
58.955982
94.539391
-50.229919
-66.489754
-95.763870
-78.397713
-38.894836
-146.966568
-56.120728
-58.916634
-91.006424
-81.686653
-109.817429
-56.472416
-88.070061
-60.557705
-52.446915
-111.810570
-88.729019
-48.147121
-48.575417
-123.753952
-42.721764
-64.358589
-106.098351
-49.855366
-55.121014
-73.649063
-137.122726
-54.158054
-67.565643
-74.147034
-50.095905
-58.553329
-61.303104
-44.644547
-65.964325
-88.939003
-148.507065
-168.554840
-105.722359
-49.622559
-37.134010
-67.183739
-106.506935
-71.538269
-131.805099
-60.471317
-49.424522
-58.234928
-60.592640
-98.119247
-57.599911
-62.650940
-119.741928
-51.456276
-62.531784
-26.842346
-66.577164
-64.280128
-60.723965
-102.029572
-66.774597
-77.877731
-113.468994
-75.367332
-140.466705
-138.154739
-73.260788
-83.356316
-49.133766
-115.330704
-99.629547
-127.168579
-138.591415
-79.769180
-70.310509
-92.669075
-36.150059
-134.955017
-63.295300
-118.973404
-56.036266
-64.136971
-61.547554
-159.644302
-62.575207
-89.067032
-66.222160
-70.714439
-110.319870
-158.213760
-115.325470
-78.913239
-84.508873
-80.930016
-53.370773
-51.552856
-57.571899
-43.425861
-43.299179
-153.320297
-90.148743
-106.702316
-114.723457
-58.270103
-68.157562
-81.809799
-88.140160
-102.219223
-59.598568
-95.908699
-79.811890
-75.990799
-81.311943
-177.367004
-138.598068
-127.338463
-91.563164
-93.973839
-108.421410
-161.662170
-61.910301
-110.521454
-98.440453
-110.918213
-77.671768
-60.490398
-65.386238
-122.393654
-94.598259
-56.029449
-63.987167
-80.002190
-158.175293
-99.788010
-108.253410
-61.560902
-115.366302
-107.354668
-109.405128
-153.906769
-48.999447
-61.834827
-23.367933
-85.626663
-58.801186
-58.428467
-68.451813
-39.725101
-61.884304
-126.649841
-53.252392
-80.587608
-57.376579
-120.300125
-49.927769
-77.694580
-116.874977
-138.640610
-83.196892
-55.238163
-139.597061
-165.362000
-57.417908
-99.340263
-132.740158
-67.013748
-112.717636
-67.619873
-48.824444
-79.374283
-58.339661
-86.558601
-54.384129
-96.022499
-112.326660
-80.134262
-152.700363
-162.860962
-99.618156
-76.629364
-58.709053
-162.677383
-58.876228
-147.363449
-58.682850
-137.517990
-49.768696
-67.968285
-80.082893
-62.298206
-35.786251
-52.509441
-51.436729
-78.997292
-34.963543
-147.395203
-54.285103
-118.863258
-149.596573
-86.123634
-51.966877
-133.061661
-37.732895
-117.839363
-57.197964
-75.737587
-121.858665
-66.428490
-76.231247
-67.337402
-71.876419
-82.391777
-118.389465
-129.077698
-124.936584
-105.463600
-109.451309
-77.114357
-95.831802
-104.630875
-152.294708
-90.911514
-70.843750
-18.478394
-55.536564
-85.574661
-47.408428
-144.141541
-163.128540
-54.122704
-123.722740
-54.430176
-97.907463
-80.739166
-65.251907
-114.555267
-51.302067
-66.788246
-73.659637
-66.967461
-155.290253
-86.744270
-138.220490
-139.599274
-55.808128
-50.525135
-64.937668
-91.349174
-147.254333
-164.322388
-59.014336
-77.028564
-86.339211
-59.861591
-61.586979
-111.750237
-43.138008
-114.793549
-105.489830
-61.931431
-149.643860
-82.962715
-127.110741
-163.805527
-80.574448
-52.857197
-75.473366
-54.295689
-62.171608
-64.036270
-59.900188
-109.244743
-60.212090
-66.150887
-59.478001
-61.483440
-68.049347
-163.225861
-149.479309
-48.655628
-140.363419
-140.189377
-69.840050
-146.890244
-49.402653
-76.667137
-108.909554
-49.519516
-145.206940
-103.127571
-154.917282
-59.632431
-56.919632
-166.170502
-123.445229
-41.099064
-136.384995
-153.063278
-62.215847
-44.538704
-62.770775
-53.126179
-68.441490
-118.467972
-69.431038
-135.739059
-63.110630
-36.260952
-140.237961
-77.057716
-43.775566
-92.226212
-77.618462
-45.329727
-85.274033
-53.349499
-153.658600
-48.797199
-166.162231
-74.249573
-88.669182
-75.419411
-94.234581
-116.521317
-144.306763
-109.656540
-72.293167
-120.876694
-78.667328
-79.542709
-48.654034
-68.565308
-67.131409
-96.522408
-65.202431
-67.485619
-70.213135
-75.782120
-73.492111
-136.594437
-108.965500
-105.432732
