# Supplementary material for: Comment on 'Valid molecular dynamics simulations of human hemoglobin require a surprisingly large box size'
Source: eLife. 2019 Jun 20;8:e44718. doi: 10.7554/eLife.44718 (PMC6586461; doi:10.7554/eLife.44718)
Supplement: Figure 3—source data 1. — The zip archive contains a README file describing which source files correspond to the different panels. [file elife-44718-fig3-data1.zip › figure3/panel_B/box2/psi1.dat]

176.548660
165.538528
156.243393
160.697433
162.095139
126.142906
156.110184
147.115906
140.729080
146.980988
16.575474
-47.136532
13.915586
11.073288
-30.160891
144.449432
120.114799
168.386505
141.286545
167.182129
146.817856
156.230652
142.460251
169.955338
153.972336
124.766159
148.532013
143.634048
12.002357
-1.769457
-21.345493
-38.402950
-20.078932
-14.801320
-29.860109
-9.204150
0.316518
-45.797775
24.285643
-39.978062
152.424393
133.763702
140.958511
127.508133
105.045631
135.472290
155.492218
158.296295
46.955620
8.137089
-48.025887
148.783417
128.037979
145.365982
154.790863
141.496872
125.224380
143.719391
136.015503
149.111572
152.610397
145.222382
164.808319
154.517227
129.963226
160.342087
153.711533
140.230408
125.868019
149.679169
153.399612
117.495857
167.471756
174.474579
139.419205
142.975906
129.165344
141.660431
165.782272
156.190125
162.372589
135.088852
145.304016
166.478104
157.859421
175.491913
110.146194
150.441956
143.383820
176.533478
137.166962
22.378019
169.854507
-175.561508
-163.504852
-179.573410
-120.719185
-153.379669
-169.567474
-171.375900
-147.220657
-138.960953
-164.723190
-166.036346
-149.167679
172.279007
-151.942535
-152.663956
19.467857
54.999443
16.098661
125.717850
147.299606
143.594772
150.961777
177.462936
156.445633
170.773621
67.685104
-41.698685
139.485855
150.984314
135.288345
112.292168
159.341934
142.271027
164.566299
146.374527
132.634705
163.375732
149.195572
139.392563
147.235107
-175.953186
154.425323
-7.574580
4.951278
11.597699
11.860112
-29.366430
2.887782
13.369181
-14.441179
15.616125
-22.479479
134.321625
153.007675
151.534576
141.159119
141.359955
166.699631
156.693924
158.386749
136.550690
149.839752
105.281967
157.349670
176.487534
130.410950
122.897430
117.177269
144.461533
157.199402
142.742752
139.833206
149.444824
146.584610
129.889191
148.536255
143.879944
148.560944
166.542236
151.981018
149.792572
-5.360816
36.305481
40.497746
30.805326
-119.153259
-153.128250
21.306522
158.625595
134.872620
144.037613
106.692734
146.971405
146.149094
167.141830
141.285324
125.339088
122.431137
146.734985
149.617630
145.068924
130.146927
143.574509
135.582794
157.098434
136.860031
168.665863
145.928162
142.149353
148.544083
146.372345
135.826370
148.823593
160.856354
145.017853
163.879227
18.733761
-2.370255
14.508904
11.969468
-32.281002
-7.000032
30.824827
154.168213
153.939621
175.492661
155.127090
123.034279
161.212845
157.384720
115.516716
137.216568
139.437592
130.238937
142.352280
173.401855
126.090584
141.342957
152.493683
132.500931
166.917175
149.017639
144.561569
158.389938
146.995209
167.806381
160.571625
160.520615
135.820786
139.235168
143.598801
126.766747
-6.889797
30.000921
7.922683
-58.695938
3.248175
-30.995987
-51.516136
139.123352
159.535751
142.147629
3.355905
12.348921
-43.234871
-29.806240
-42.576405
19.581446
-13.903255
-13.293112
-40.337509
-1.751001
-21.523994
133.577423
160.678650
156.088638
147.699326
154.455170
172.727234
176.420059
-10.016887
161.745850
138.957809
148.287552
164.865494
137.580841
110.749916
135.123459
164.330750
137.421707
159.986404
154.862152
141.493912
163.258484
135.851227
147.299149
159.550232
118.462059
136.055588
154.175171
134.412979
110.477287
123.847633
136.273163
160.686676
140.181046
171.394165
130.021332
149.234253
145.774521
133.109543
136.886047
172.235291
147.716675
168.115753
146.788437
138.322037
149.157150
-28.524742
39.487316
133.530304
134.023682
141.479553
145.172104
155.172989
148.793564
160.146866
160.180847
143.337311
161.010925
127.571899
136.302979
155.776443
175.838287
156.817657
148.465881
148.165588
115.402855
8.947291
-46.436253
-62.280190
7.945024
-48.300705
47.125454
-2.075563
162.569962
-6.217413
18.748600
9.745580
134.807327
133.005829
141.154907
146.374542
166.119431
14.710130
29.191626
139.494171
137.718048
145.608429
149.349640
147.172318
138.241211
145.513901
150.231323
141.341339
147.551208
125.328133
150.452759
172.331665
143.466034
142.173035
130.163940
142.212708
162.318787
7.730911
157.074921
115.741058
146.552200
131.634506
135.494370
145.436996
145.143417
152.127106
147.792633
171.687210
131.270889
124.770363
154.682373
141.804001
145.296692
166.351318
123.710823
147.450150
138.978088
156.820282
148.516037
110.224228
138.894958
148.334015
141.524841
-48.066853
144.641785
153.324768
102.010101
152.244232
147.943237
132.070374
147.255890
151.645050
142.536407
145.202652
149.836609
157.667770
164.104309
132.504822
141.656036
160.202591
153.679337
174.557480
113.113159
114.996300
149.451035
154.520432
154.806595
155.495987
-48.193527
-14.381392
-48.215107
-7.577352
13.676337
167.294327
174.051086
132.545959
137.574371
142.090118
151.325058
152.268585
163.125519
167.901230
-38.504936
8.726228
143.929123
144.482269
129.362503
140.370285
157.884201
147.580780
147.329422
167.490326
161.541168
118.857986
134.352646
146.122849
139.578461
152.626678
146.496429
165.241364
-11.217666
-44.113052
131.584381
127.664032
142.593384
121.650963
139.524124
145.119171
160.770905
146.081177
-25.959646
-0.986356
-24.045135
8.813205
-0.594790
-36.604031
27.132101
11.819882
168.880981
141.544052
155.675552
147.174103
147.892624
165.012421
143.967575
134.816742
122.674141
118.470200
152.311874
158.075409
137.624039
124.982292
143.473907
146.439575
129.875595
156.731918
113.331528
139.388412
146.162186
-164.963913
169.373886
143.926346
142.216690
148.828094
158.486282
131.709091
127.981743
143.098495
123.960770
136.022827
129.787170
148.599243
134.109055
44.190578
-1.802874
-36.918030
-23.478046
146.384644
141.955551
147.472000
95.267105
160.277771
136.709396
151.369965
140.478622
136.838272
144.345108
156.456696
161.209488
150.467545
37.956913
132.351013
159.909729
168.512466
-45.688374
-9.576616
-3.259306
-18.945570
15.119781
5.504097
3.199655
0.815174
-34.884441
-2.311222
-41.718784
162.335892
167.286224
150.127930
150.544312
161.917679
150.719345
160.813141
144.836823
153.301254
136.597900
144.874451
138.305664
150.143173
151.805283
149.209167
171.036377
130.084625
125.446075
130.327255
133.357391
162.973480
126.402428
148.358673
160.474625
159.644043
-19.829325
4.053957
-20.729038
-12.529392
16.885805
-6.396538
0.090654
-15.067294
34.396481
109.740273
155.946182
163.548294
140.572433
146.517929
147.220901
-23.385252
32.836872
-16.155954
-28.076954
-11.364235
-52.709141
-41.241150
135.244598
146.918396
127.095581
145.223389
144.208542
-23.792076
4.638823
134.217209
149.974655
2.264772
-24.990507
11.279065
153.793808
137.214233
151.561646
151.837509
-172.437836
105.278496
151.011230
153.448654
156.540390
169.202225
144.564682
147.516342
146.612762
113.074852
157.182220
167.610321
156.272827
142.875412
136.579025
141.229980
161.388748
151.909515
140.480591
152.107208
152.728760
147.942490
163.665436
143.554199
153.771194
141.374527
5.809068
-2.977298
3.632540
-41.447308
-20.547920
-36.599060
1.630749
-12.029654
-174.967285
161.076279
146.813843
149.195786
161.762512
142.665665
118.859383
-44.748520
44.898960
-2.182116
30.452452
148.047989
112.061142
161.495453
163.616959
145.975540
8.933578
146.711380
157.281876
153.401779
119.759399
140.354553
141.752686
146.258896
134.683578
130.480103
146.593796
131.191956
117.637131
150.226608
148.861908
153.588776
130.909286
162.427353
175.834381
159.478699
165.680786
142.319550
131.370575
168.625153
139.089569
158.796814
146.795380
154.723282
126.889496
123.401222
141.868164
132.968948
166.114777
167.236542
146.891754
140.002975
139.481689
158.765701
155.691574
150.023010
165.021378
133.127274
152.970779
137.553925
15.922108
12.824121
-3.754107
-48.702393
16.049387
133.430664
156.015167
171.364624
151.843384
125.763443
147.422058
150.283386
159.771591
145.465897
123.727463
140.267288
149.560883
151.403931
138.224976
140.507950
139.084671
140.643631
139.942535
6.236996
-4.995673
15.732999
-155.088898
171.664719
130.503433
145.809479
145.576126
141.859985
147.912613
136.661667
35.475170
7.286638
-28.421160
-13.256420
-33.285698
150.626083
142.373154
117.021446
-19.662668
133.703857
114.911667
140.834320
167.354782
133.841217
158.465271
142.416336
162.832718
157.211456
150.038727
155.121323
124.948280
131.336533
159.719284
123.233337
134.491318
166.668991
140.455658
145.867889
167.836212
171.755417
132.480698
133.946915
108.901894
119.292213
142.203018
138.813187
155.669907
114.568001
160.939911
114.937286
7.279122
-47.179924
13.519197
-45.288975
31.954666
-41.156384
1.130731
13.400059
-48.783478
127.595711
138.025848
170.124908
138.196243
150.468781
144.666092
135.705215
138.078369
147.890396
138.113953
166.859238
168.216110
137.467422
151.220001
118.408890
138.882156
144.544464
142.619156
161.549713
176.911743
-150.424728
-173.179855
165.202133
6.176729
31.455734
37.631809
29.684975
36.123268
18.510983
-167.422134
71.801773
29.182539
102.737869
69.785202
44.154591
140.102936
142.615326
142.634445
125.640213
154.490189
153.376709
-179.152115
-2.681244
4.028710
22.264669
-25.715593
20.827278
-5.937028
13.768504
-14.504432
150.708694
159.400894
123.035538
153.734634
153.715897
170.573364
137.440521
132.971024
150.839783
122.621094
167.008026
154.838211
166.886658
130.434128
137.510864
156.230576
114.163696
134.535583
156.884323
131.489624
149.003418
128.983124
132.083862
134.280426
146.093719
148.644150
127.656487
129.791489
132.757645
152.304214
168.792145
-0.288036
41.503231
12.693873
35.250114
126.198364
142.183502
159.822998
130.858261
151.662598
160.292435
-42.144665
1.689918
-47.358906
152.954498
152.851669
140.120773
173.321701
160.088928
164.584854
164.647354
153.813797
149.220215
115.589638
157.651062
140.211212
172.428986
137.633667
142.739471
151.629654
158.086365
149.825821
32.151848
-12.060584
-42.596966
-38.204453
-49.735313
146.405640
156.105865
124.454239
161.628250
127.800224
138.996429
148.798141
146.553757
128.197296
134.445572
130.930450
145.018723
141.252899
154.887970
45.788906
104.746490
28.744242
-167.006119
-108.537521
-177.870636
-140.638687
171.323288
178.167831
-158.891068
-143.071228
-137.550629
-159.140961
-151.061203
-126.252922
124.440552
21.340904
-165.289429
-158.624985
160.278183
136.819366
136.955231
138.184830
141.332077
158.433121
174.937012
108.319115
132.818970
149.342270
162.115158
154.655212
141.580643
148.977966
147.841309
133.203827
156.091263
165.184967
125.864250
138.665649
140.564194
125.764786
168.413712
148.513351
166.141663
140.141708
151.280273
155.093765
153.927444
170.679825
165.683304
163.736954
115.739723
157.053741
135.878571
161.909363
153.452957
167.170380
157.203491
139.902847
140.213013
141.083542
142.785065
132.366257
151.292236
175.286926
139.688782
158.489197
158.920273
131.362091
130.499969
150.728165
152.170685
143.807281
135.134933
139.679977
160.873688
135.283035
165.390366
163.708954
144.634735
148.488754
0.830159
140.965973
136.182755
156.778152
122.079765
164.080307
173.000824
165.132629
151.043793
113.674965
146.037338
166.922653
150.785294
146.553345
127.543037
170.177795
171.358673
152.455734
139.744965
173.338669
143.680832
16.117666
136.354523
140.488144
143.956879
163.301193
171.484695
69.067085
25.967999
145.439178
134.144440
175.559860
171.493286
114.955849
147.042221
147.435471
153.239731
144.150894
128.358917
133.836533
154.665665
153.972229
144.170517
168.068344
128.983093
173.241226
146.985229
147.460449
154.389420
138.584488
157.332199
145.248199
150.750992
131.558746
140.564713
132.414719
147.964584
136.523148
137.944229
131.114899
168.477219
144.809326
166.068787
140.423309
139.348389
122.467201
148.100647
147.770630
147.002274
138.696167
153.671585
165.554688
142.844269
166.499451
155.626633
170.204987
138.306458
151.885422
134.806732
162.493927
128.146072
4.383963
116.486794
141.581970
143.740036
154.799942
-5.771935
151.771515
161.768768
117.016403
123.846375
153.957138
142.536728
151.972382
145.077271
153.086502
155.533691
138.558197
13.822567
-40.749550
13.035174
-50.461258
-41.964661
-7.980474
73.194427
161.956528
134.682953
144.337158
144.821365
156.498047
132.587540
179.857346
135.767105
139.065018
145.911499
128.499924
149.332794
147.670349
152.338715
-36.043304
-27.836809
-1.121521
-23.669411
145.328430
172.136139
150.846359
140.820129
-18.576359
-24.329472
21.764652
-34.252113
-43.604416
130.891754
175.853333
151.577118
134.860596
158.817810
133.467010
165.269028
141.092865
149.211960
150.292725
137.824570
152.334503
141.564651
22.604391
138.585876
154.802902
148.248703
175.820404
145.105011
164.389771
163.504959
105.456833
130.178009
132.810013
127.077370
172.503647
167.725037
27.341095
-42.148472
-52.913631
154.894943
160.054123
159.304855
132.777893
153.196808
152.563141
166.574417
161.929794
138.777695
148.836838
113.310143
161.074829
150.158722
151.666931
136.445343
158.062729
158.665283
125.999115
154.616135
143.485580
128.075928
140.570099
154.044891
153.351929
2.196063
9.389252
3.916417
-24.770712
5.968837
-30.170296
12.260109
-12.166139
26.382294
143.869949
111.244560
136.321167
162.359970
132.126175
157.910431
138.298080
144.294952
149.759491
167.065216
131.792297
127.942581
-168.601974
154.674454
175.674408
152.248901
-9.963143
-11.020837
-14.387538
-29.591724
13.122554
-52.699749
-11.344599
-35.154522
172.327209
119.403664
126.965179
133.786499
143.722137
149.317734
115.574661
171.319260
140.418564
1.048852
11.413075
163.980606
150.817093
119.689278
159.963577
147.753479
149.726517
147.641296
149.882874
139.617783
143.193726
146.421402
143.702911
146.415100
150.166824
142.571640
144.289764
126.846260
153.303146
141.918640
125.410255
152.453339
160.953720
133.740631
158.128448
-3.977689
4.963845
-0.094873
157.517685
164.732376
150.258499
144.117935
160.497269
132.297348
136.174866
161.146835
131.028061
106.214516
-37.677532
-14.144079
-37.592979
-54.366028
152.522202
3.119792
-26.403591
149.846756
152.629623
146.162476
179.452835
147.528748
136.721024
130.804199
122.062744
162.407898
128.285553
157.439133
154.578354
141.352432
-14.516658
18.708620
-10.346020
144.955521
133.114120
127.711418
123.173210
136.805862
170.598923
112.754532
134.295502
160.522324
156.986893
129.893356
151.866913
159.608795
150.614044
144.993759
169.812515
-38.747826
156.718491
146.597610
143.528641
117.382507
152.873627
153.604538
163.662659
144.069077
116.420746
152.601471
156.808472
125.323364
143.942291
134.514999
145.669922
158.554474
143.374222
102.393501
149.267380
130.483688
35.173958
-19.341858
-13.638833
-2.103475
-8.543252
165.591766
16.353071
167.902405
135.327927
-27.764200
-12.148334
-42.346405
9.186690
-31.542980
113.312500
128.937927
156.536514
142.337646
134.386978
177.255676
139.047501
137.445389
146.558426
140.211197
175.383301
101.257225
153.600403
117.841278
145.605057
156.023361
167.522141
128.724823
144.303497
124.660316
165.514572
138.916595
159.543655
170.865280
125.509239
156.030884
127.941467
150.448425
152.322144
167.519455
155.653610
156.995804
153.319717
134.747711
31.425467
46.206856
148.480453
152.841522
144.340881
153.562866
167.549988
143.286774
150.201828
136.630173
141.945587
11.315187
-5.489872
9.584885
10.655065
14.556688
29.548473
-22.732426
14.395905
8.500433
4.196193
-29.130772
-11.038865
20.044436
-40.961185
150.599045
133.868088
131.505722
133.593063
-28.443352
10.558419
18.919151
145.262405
153.247009
132.570786
167.457977
123.806160
169.205017
129.857620
149.629196
124.283112
134.211075
10.450541
14.614567
-23.355713
153.564407
-62.513153
12.619527
-34.163013
-20.304016
-30.531176
34.371639
5.873095
-28.025742
48.577869
20.209492
118.740814
128.806946
154.239639
123.146446
169.455566
131.999680
116.971207
113.809410
132.620071
163.437195
158.002045
84.861526
153.277618
121.207001
150.699722
163.986450
139.855438
171.606598
100.116348
135.570694
155.994675
147.593491
19.610882
0.400074
1.420789
-11.701003
4.478509
129.054092
121.693314
146.596649
162.163528
142.207153
118.538132
157.025223
158.876770
150.226578
155.932083
151.559586
141.933441
159.498489
157.258514
143.889511
139.377304
136.219894
135.239288
137.526077
-165.646301
149.366287
139.492096
159.481842
150.413116
149.728500
126.575516
163.952774
173.986130
107.648705
15.745688
1.460185
-34.385395
27.190027
16.415979
-2.501785
-42.945606
-23.729406
18.358992
-39.466351
-16.399332
-44.673374
15.281354
-49.215118
-25.947931
25.456656
27.149956
-33.640247
6.969028
23.388222
-15.483471
-40.586262
-39.649311
-47.355209
-21.503599
-4.089931
-3.247512
113.819344
32.846447
-22.336872
9.517604
-0.370094
-51.549618
-42.852528
9.088109
-12.387043
-15.851831
156.227402
139.387207
140.272079
144.563889
131.229919
132.918640
130.361664
166.369843
136.519638
-40.432133
24.273317
-30.561649
-23.295452
-23.294882
4.678516
29.635988
22.180855
9.056293
20.705675
34.662537
5.379535
152.668823
160.229782
-173.580811
137.467682
90.047852
-160.181198
138.300537
-172.792130
138.578186
151.980927
168.754730
134.543411
156.282822
108.054413
138.198959
142.592560
144.962784
138.301224
159.843979
130.480698
120.479256
132.473633
144.434540
159.585770
141.036926
-45.254959
-24.822004
157.199799
126.196198
123.221497
162.518417
130.601166
137.988113
152.199051
161.327789
143.323654
146.621628
146.304977
15.452931
144.934891
138.431641
121.450630
140.459961
131.878113
156.490234
165.928436
149.984146
163.538040
144.967712
135.820770
164.411438
147.612183
113.896233
134.294632
133.908798
147.328018
123.260811
143.984802
163.974823
23.466772
34.612530
47.889729
39.533787
34.581497
46.255688
-3.559030
159.130646
146.332535
157.948349
147.872086
155.326385
155.101578
148.050217
165.700333
158.769409
6.367012
34.557144
155.091660
154.489731
139.254837
147.954498
113.530220
166.032837
126.744675
5.248147
-24.064112
-33.708271
-3.316469
-34.938171
-25.725218
144.310684
146.338638
145.311523
137.689957
164.379410
148.046021
167.004501
-31.719431
3.054604
151.884262
168.659714
101.675621
-14.253041
-1.713493
-19.145285
9.292844
-53.162365
12.334461
-32.441490
-38.044235
-29.352013
62.123585
150.654999
142.775223
139.367050
158.406525
154.504578
132.704651
133.792770
168.927246
169.246048
166.400208
136.175278
134.461945
137.771667
162.892990
153.226028
154.321136
144.718262
139.708557
150.557846
155.505493
154.166290
144.810410
148.412216
150.323105
146.881577
148.590958
163.246902
-24.535994
16.237019
-31.653263
-4.396588
-15.733727
142.972702
-19.015450
-7.008518
7.980942
-11.412109
-8.099436
-11.198514
18.968445
-1.860989
2.367528
-1.274261
-31.467756
-9.642899
-26.588867
-27.927179
20.649580
-40.960419
-3.086862
-33.327450
-1.652445
21.176697
-13.978384
11.506668
5.956378
166.429550
109.574966
133.890701
168.194443
165.388931
138.962021
112.926018
122.927399
148.425552
143.053284
138.989151
165.271408
101.127876
123.585258
127.765854
144.635727
149.257996
115.281990
160.187286
147.840973
140.911331
143.644653
145.734512
141.992233
5.651699
149.401703
152.397720
159.678238
156.406357
129.783875
136.401794
136.149155
140.829468
132.860840
149.008743
163.223389
-38.568199
151.298691
141.103348
144.379517
147.292664
148.177750
159.722580
120.314934
127.691422
140.305359
161.043671
138.739334
117.886543
163.906418
115.321648
148.915314
133.875427
151.118805
154.598618
147.214996
143.768494
148.297287
154.250824
172.807358
133.542603
131.906921
144.940948
16.451639
153.306610
14.144010
120.492126
16.932886
161.886139
136.762711
137.942169
130.270004
168.976456
142.434219
160.987350
120.606407
141.007111
145.210449
-47.801094
145.619186
150.664108
148.690430
138.779373
136.141174
147.887100
130.453812
151.598770
146.060272
118.385330
165.916672
135.189468
118.955933
165.013519
133.573135
133.475159
134.790039
141.274887
121.556976
144.270340
83.918701
155.183960
138.002350
158.054031
140.651886
26.131596
10.907210
30.044258
157.564621
-137.280975
-174.552399
-162.631546
-144.951569
135.242889
46.561451
-155.638733
-176.412308
80.272469
113.247154
-141.743179
-51.854092
24.227169
-16.033148
-7.452246
-9.337804
-38.746723
-25.888161
-13.720927
-61.276882
111.410896
171.858994
142.369278
148.090256
149.064011
141.684616
-150.293915
-149.409668
-157.929886
-178.292892
26.877735
17.021065
159.446625
146.442551
119.265030
163.061066
139.964691
145.532394
172.743896
138.170486
148.608475
121.814751
160.140274
163.412445
126.617790
128.546906
149.023880
175.333923
-79.755768
3.501181
3.488183
18.567028
-26.578297
-1.019908
32.015270
-36.459286
18.113007
-33.954441
-9.770484
60.844086
-37.461750
-9.409723
45.469734
49.121262
161.662735
108.492882
133.870773
165.233093
158.682800
-8.708269
-9.320613
-43.613216
139.695206
129.150513
143.272324
136.031662
164.587173
166.033340
136.044296
114.560516
143.727280
142.753738
115.825073
147.231598
-164.947296
153.965271
167.666092
138.494934
135.460632
136.938965
121.771667
167.718353
145.007477
144.070129
162.647675
147.038864
145.594147
134.998383
134.357162
165.286652
134.785400
148.783676
145.843491
141.833603
141.243286
139.199295
139.757309
100.093987
153.459030
117.559799
162.379883
171.906525
155.556824
158.726944
116.789017
48.900990
33.431530
31.301598
19.610792
11.018549
-40.608341
19.243290
179.911514
144.245575
130.746628
125.317261
-39.196293
-43.650505
6.138236
-42.963959
-0.186626
167.247406
153.158981
-47.511223
-32.489407
19.274424
1.227326
2.098538
-54.918186
3.433477
-19.364933
-34.527569
16.473932
-45.312000
150.889740
133.501068
143.996902
143.383957
161.124710
139.226532
138.432648
141.913910
150.257538
140.153625
139.342346
140.892059
149.750031
149.876419
159.404404
153.323654
136.121353
154.625427
166.719330
142.285736
143.516418
136.339264
141.271942
130.273743
144.932114
132.345016
135.758240
173.747665
124.656967
143.319702
143.903900
126.791115
126.394417
139.363770
154.404465
138.883362
147.939819
169.586395
171.055542
179.143387
153.515060
118.620705
147.574692
160.157532
162.184341
140.520950
116.878082
142.546677
139.710464
150.685257
138.899673
149.696121
130.470840
131.919708
137.318863
128.648987
65.723312
23.243341
72.353027
-5.940890
-0.744410
156.044235
143.630005
154.025665
142.970306
140.803986
129.094681
152.971161
123.171623
132.520218
145.742859
130.197098
152.081238
140.933136
145.128677
138.551208
128.205673
168.524811
162.342529
149.443192
150.008484
164.454819
132.218185
157.483414
135.707001
-172.095001
-22.735041
-45.634220
-35.380535
14.081263
2.837315
-31.511019
-3.807915
9.111797
24.376663
148.600830
-46.866749
0.601659
5.781673
133.520035
122.004303
143.101013
145.063644
23.722548
5.632038
150.176712
115.458649
135.248413
136.601700
157.790756
165.262405
150.707794
151.622162
137.688324
119.537895
-36.588974
159.634201
127.607376
149.191238
140.041077
141.696121
135.860764
149.026108
139.566833
156.912735
175.145370
135.054901
65.580223
-2.056522
39.095638
-34.505493
-42.589451
147.160217
141.531998
165.834259
141.743027
143.431351
127.567924
12.029359
-18.622644
146.982132
149.338150
161.378174
140.999695
134.030045
161.413727
155.337051
129.464859
130.737762
146.207535
37.417091
21.732374
15.878791
72.541008
-152.953247
-149.667801
-124.409157
174.312897
142.044281
154.416260
140.505341
135.586395
136.543015
144.343674
144.500702
161.803940
152.000122
160.769608
-1.786079
4.652864
-14.370912
-16.794327
147.007523
144.080704
127.111656
146.310776
129.724380
139.842422
152.408447
165.872635
154.300293
162.210190
141.119522
148.551270
149.155289
155.320770
168.426041
146.753052
157.995697
157.291306
161.218277
133.827286
152.929382
146.144577
100.729721
145.157547
137.686188
125.513069
150.039200
-146.243439
139.906662
32.854252
115.996384
14.243787
-146.927383
-156.676636
136.877716
178.099976
132.468262
158.628143
-4.897050
-41.878742
-17.394335
7.911203
6.118050
27.308146
136.541901
135.905655
133.176697
155.506180
150.148758
151.554001
156.714310
151.498703
145.946976
152.707306
152.024429
143.414688
156.581940
169.384598
145.219009
141.558945
155.500320
148.726624
153.936630
128.024323
143.393250
176.110870
170.857300
67.329735
-42.822678
-3.481272
130.917191
148.501450
164.439804
160.286057
140.198715
166.891876
156.041031
-42.672054
144.997452
139.569077
148.024780
145.422287
-34.880249
24.538847
-17.701532
-21.357883
-46.270725
151.926193
177.679459
165.938492
159.767502
124.102943
102.830956
124.319260
130.108795
141.907990
135.607422
142.669250
152.876389
153.491608
146.728622
155.154251
152.438141
125.321762
166.703232
117.837311
154.847015
138.210800
151.038528
117.731476
136.646652
160.405197
130.485306
155.871185
171.005814
130.921783
119.536392
151.687256
151.624664
141.667023
136.044922
163.146118
144.979660
52.513004
35.293316
119.327087
143.582458
156.625427
-38.492508
10.122827
128.539413
150.866562
11.730570
6.255734
155.700439
151.459518
148.025269
159.733704
157.539551
128.441315
150.109512
163.726028
146.267532
-29.550423
-17.615204
-7.117090
-39.436684
10.997553
148.855881
133.579559
153.858002
156.861404
147.845978
133.506531
147.162567
131.961487
152.912262
134.939606
153.933502
15.498775
-1.940679
-26.386843
10.846437
144.914688
136.578171
159.093582
141.793167
138.473816
113.514908
141.977493
149.247589
155.562851
172.922546
118.546570
133.815338
142.729065
129.218231
147.588058
146.101151
-155.510757
142.264740
170.820190
169.808395
143.319595
151.404434
133.377747
155.127228
165.492126
135.732849
141.684296
138.420013
140.483521
146.584457
165.634842
148.874100
-52.176319
13.223915
-20.163849
10.641888
147.665512
131.292450
144.849884
-2.100123
2.120064
-45.009338
24.703316
-40.498989
144.504654
149.374146
152.572693
145.682388
127.188850
169.466827
146.205917
159.474716
163.800766
149.344421
156.580826
114.750313
129.937927
-14.469252
8.910568
161.861877
18.870733
6.367074
-41.830776
-28.404781
-7.094976
71.341171
119.776390
158.585571
132.641098
140.639572
171.195129
163.005264
157.161469
141.167923
157.922562
146.186905
124.757347
148.261398
142.774307
151.717392
138.439728
143.566071
166.969284
151.181839
148.374725
151.092697
131.438690
154.316574
170.937195
146.373245
175.478516
127.570602
133.969070
162.227341
122.589775
138.581039
137.187897
131.600021
145.575958
162.234985
142.372864
136.718567
147.922958
157.409271
167.116959
163.854797
150.352951
144.733994
148.436737
158.775558
144.317703
134.424179
141.287674
145.293991
153.597672
-30.339794
-27.534084
-30.751900
114.408897
141.155075
127.671883
141.306870
161.843674
146.676636
166.719772
145.289597
140.232300
132.279419
149.374084
149.924225
157.254166
107.013885
165.302277
177.086563
145.257187
155.514984
0.538140
34.355896
-2.119141
-0.997992
-16.815681
-127.555862
140.315567
148.335907
151.637512
158.139465
164.338730
126.375748
132.309586
144.839340
148.790207
122.219070
130.931534
151.076324
153.334991
146.733444
149.532715
141.087006
146.706161
157.060089
152.820450
147.103790
130.712006
150.994812
135.171600
114.605995
159.776978
128.247894
161.586060
153.179535
167.000427
154.964478
165.211044
151.159393
139.667389
142.996185
156.422668
163.537308
148.835251
12.814795
-34.477455
-13.615061
152.839325
156.357529
95.751572
117.105324
153.502930
145.965805
158.743866
140.299225
150.480759
121.359421
139.354614
162.938919
145.336334
131.834412
145.763794
145.964828
172.108704
156.558685
142.416779
128.598083
150.013672
-16.268963
-29.590553
-12.496432
132.215240
149.906174
155.566757
137.738007
142.330536
63.339619
-20.825472
-26.076021
12.530762
-32.869320
11.856839
-34.692539
149.223663
165.768524
128.798950
133.594498
160.709610
164.696609
119.242256
152.900864
133.920639
172.848221
130.848160
152.698029
137.705780
114.422195
146.201706
94.242409
140.789551
143.433670
132.782089
124.969543
129.884735
139.366135
133.033508
170.774063
173.005463
143.318619
137.290970
177.785553
121.798904
145.526550
160.875305
159.582474
128.241364
132.412552
-34.574772
-42.236862
-25.055025
74.661331
154.970459
145.054413
146.063171
157.124710
158.686813
145.545227
110.207367
143.856400
135.646423
151.025223
138.436340
139.044418
138.116806
145.738876
146.380829
124.395592
130.585419
132.406998
138.618149
170.535355
124.848198
158.677292
139.786316
150.718430
169.715332
141.799332
133.070206
142.450256
134.080490
118.022835
160.979874
139.906830
127.554474
149.896393
146.074860
140.962341
157.763229
117.698494
140.500153
141.062820
152.439270
132.854034
162.584061
136.617706
165.105362
156.943588
116.415703
150.320328
153.232086
139.988083
139.226624
143.338318
147.136002
145.449951
153.074020
138.538910
135.235474
-3.317001
-83.319206
-45.960014
-12.423734
3.987818
-5.834219
-3.898325
-23.414274
112.451439
131.867386
128.516724
134.789322
149.597626
124.185181
138.256241
150.104767
173.682281
132.220901
143.477432
142.909775
154.896606
132.764130
23.751936
-34.292973
-2.160030
6.067146
-9.396533
66.257156
145.197083
142.825668
128.985168
115.316757
158.816589
113.563171
164.652908
143.388947
146.350479
137.707703
166.383469
111.837318
152.946716
121.995064
139.729263
144.403610
150.367722
142.786469
137.239853
129.240402
146.795074
164.854828
127.879906
6.741190
155.867340
154.108627
119.116089
-23.108824
-32.937752
4.625714
-39.067829
-28.519756
6.297063
117.196671
9.998355
6.531378
22.818008
4.898770
159.818512
156.386627
168.647293
126.918716
23.188988
149.805130
149.735062
171.928528
136.303528
148.896530
164.100906
127.065704
-15.191818
-9.795888
-23.654554
-21.857918
-6.642190
144.174973
137.747238
125.844292
144.362549
139.310928
126.475655
159.850357
143.000427
137.707352
144.742920
135.112671
165.762955
151.366592
165.237991
111.873741
110.797615
141.664993
150.773788
157.551346
-161.910614
-155.130997
140.267136
138.454208
141.655594
140.358795
161.198746
4.527834
146.087723
163.157410
125.142639
152.375778
118.788513
148.687393
154.708588
148.208679
115.059395
145.911224
134.627686
154.219681
174.326233
150.356155
35.784317
16.571283
1.967818
114.176849
174.180878
144.082504
150.435623
8.750214
25.443089
-2.606618
-27.933805
13.104446
-21.367559
-22.957823
-2.669098
129.835648
147.095032
161.020218
146.556152
169.153687
175.740738
162.359100
148.650894
146.219116
120.162964
149.377121
158.377441
136.473984
151.107864
125.041252
147.643280
4.235309
28.025139
8.221440
-43.548859
-6.771090
5.603080
-5.790887
-44.020889
-33.003628
14.289089
-13.228766
15.626562
-28.176708
-7.739843
-17.136324
-39.708851
14.391824
14.965538
1.632907
-16.041590
-6.688296
12.289649
-32.651237
29.655991
17.664722
137.824890
144.688080
116.790352
144.511810
144.736649
141.721527
8.701793
147.877563
140.490356
127.563652
156.061798
172.419662
139.319794
158.235703
153.315002
137.808563
147.312866
114.992332
144.129929
149.547195
137.762253
141.168823
154.152588
129.434830
27.881790
6.811234
163.883942
133.599594
123.073540
146.830856
130.492645
125.025154
-10.754951
140.156052
157.734024
150.810608
149.796143
140.850891
149.613647
99.144699
147.727615
128.038010
151.073608
158.389526
103.879074
147.073166
4.227163
51.065002
32.193256
39.401802
26.574884
40.012547
33.815289
14.018931
-150.147949
-133.806305
-153.957565
-171.248367
-136.628342
33.417953
14.363493
101.749176
136.854752
121.367073
148.685608
149.005646
146.470581
134.140839
112.752159
49.618618
-18.896164
151.581741
143.870193
131.806824
132.011978
160.031250
103.701385
150.210464
128.577103
165.726807
140.163513
118.222000
142.042389
157.271744
163.303726
161.353409
147.221008
144.327148
147.320786
143.333862
150.789322
135.709778
124.118317
146.130478
122.305252
139.976883
150.702805
168.773941
146.081100
164.854507
163.666916
145.885284
136.324265
3.234282
-6.780208
-3.082928
-33.627861
-22.345102
-17.429464
23.779451
-1.640440
168.996948
148.979904
136.311172
161.736816
152.318665
155.916046
-6.579867
-14.281061
-44.953014
7.866889
131.744308
158.794205
147.246338
134.830246
146.035568
144.421860
158.761902
150.696915
142.072052
140.205246
118.445381
165.322510
143.182770
144.882202
156.384491
159.956116
137.950760
147.391739
155.231995
137.528778
107.196465
138.493088
140.708069
129.064087
144.767990
169.004730
139.521698
138.142334
171.244385
161.006851
155.742401
152.551468
158.400253
121.643517
157.952087
136.534271
149.384766
141.051010
128.220810
172.278336
142.262115
145.584061
139.384933
153.585663
152.911667
137.577881
149.097321
1.838879
-0.376385
49.900265
114.740669
134.904404
140.486496
147.044128
154.641357
126.527115
125.931061
-10.313910
-4.270492
-1.022207
57.088577
128.826767
149.478561
159.977005
147.588181
10.830945
-7.257311
-3.526977
-10.673096
-2.848882
163.716064
130.318268
142.390289
155.235352
155.958527
125.850189
151.161606
128.409088
147.740097
142.637115
155.500854
139.352280
132.947632
155.055374
157.006714
16.617430
-21.334101
31.782238
-125.006386
157.140106
136.804306
144.683411
153.607559
162.438385
132.289185
163.890213
145.159195
131.472992
119.330627
148.585297
157.470383
57.302429
-33.377163
-22.617102
-20.529835
-17.348858
-5.350754
9.886164
1.410143
-4.161325
-13.229124
129.965485
25.087471
-31.684570
-28.196075
5.036295
-18.648670
12.907005
2.482937
-34.078728
-29.329988
-22.050102
-48.251995
-48.506214
6.444698
4.392755
-21.183067
-34.198071
141.086441
152.670395
146.286224
152.749084
158.539215
143.811356
155.515488
176.684830
125.207397
118.152306
155.942368
128.009109
157.339035
142.673630
121.488434
160.774033
139.925049
169.066467
145.559494
160.155792
137.315903
170.527451
27.260593
170.076660
154.502625
126.470154
159.875381
158.298767
91.932808
159.191254
157.893097
132.446457
158.191010
126.341721
160.902557
167.112732
0.555319
3.405938
119.088493
134.604736
157.387543
154.056732
113.874352
136.242905
145.221573
168.740234
161.282043
150.012238
148.645752
148.912430
145.294098
-6.937093
122.890808
119.772057
167.497986
155.640030
-2.053189
-35.328140
5.885198
-41.168186
10.845420
128.073853
-37.917610
-16.122635
176.822128
142.438492
141.478516
145.738739
159.047775
129.551498
142.236496
131.558060
158.230850
135.775436
93.258430
163.144226
142.607971
136.041473
121.679062
161.607040
178.529922
133.026810
169.084335
101.465172
146.479904
-38.046841
151.518295
171.773697
129.844025
147.245880
139.287750
157.693436
153.890488
149.572220
160.932022
140.852585
165.543610
-23.195274
7.730581
16.009613
-20.228348
6.289274
2.578077
-40.078506
8.440896
16.859295
-46.539967
-6.920702
-37.445961
167.762604
147.380829
130.822556
133.423660
129.490219
149.842560
136.544220
125.057106
145.858597
155.750763
148.516876
144.664108
156.455505
163.696152
161.390549
125.478767
126.410919
135.505402
142.569214
160.562485
115.831573
157.686279
-23.095627
6.074767
135.595413
142.989868
142.733612
146.221802
148.739914
141.694122
158.232758
159.949326
137.440918
117.268005
133.554794
159.256790
112.392708
120.969498
14.197186
-48.266762
2.123754
148.068863
20.429619
42.765255
133.574554
120.686279
132.780121
152.544724
148.276520
149.622665
153.095383
145.777054
134.896179
164.943863
156.322708
130.442657
137.705490
170.639633
177.220963
164.054047
-178.843933
132.524307
143.849380
138.607910
174.581253
164.301880
148.632797
140.601761
144.526794
123.477859
136.849731
159.767685
144.573868
142.816330
137.880127
146.733749
134.992783
145.700714
156.693451
139.492767
140.859116
-26.049694
14.507568
17.738493
21.209909
-28.517410
15.103590
31.659073
137.228592
149.466019
132.974808
159.189941
153.791824
124.176727
107.133560
125.536278
121.754303
160.336716
159.279053
134.371185
158.009369
167.178162
159.866882
162.829086
126.264771
147.165085
-41.080261
62.749573
-41.030376
137.947815
158.073517
133.674088
145.408615
156.466675
155.744293
139.773788
139.948135
140.399307
123.880188
151.208786
-178.566727
152.288940
143.394485
178.761871
-179.569290
-2.945768
-33.904316
-16.524040
-26.084669
-45.991291
0.581146
-31.357471
-0.544286
-35.012550
17.600922
-48.263809
-20.596561
145.591064
147.905197
129.216309
143.590012
141.759949
141.041397
102.430420
133.328781
137.445084
158.905838
145.188553
120.558472
131.479736
145.438553
124.854210
146.578506
136.376343
148.840164
144.436096
160.552292
160.731903
-37.896091
170.120926
167.564804
176.751877
141.814438
145.554810
128.264709
132.462631
178.104095
147.640320
143.290405
144.468704
145.615143
136.190521
152.012375
128.886230
168.409424
148.050735
141.546204
-29.496416
5.124647
1.902898
-4.632358
167.536606
131.985275
126.642876
133.251694
149.244019
147.557343
142.704880
138.398911
161.315338
20.937801
3.320599
142.327881
129.436035
-27.512541
-12.599753
147.377579
173.935760
131.980728
128.640930
-16.056278
-47.847115
-45.926239
12.133394
127.796478
141.507690
147.970078
-36.537880
7.215505
-3.930840
-44.485428
-23.656826
145.628036
143.512131
117.135002
154.167786
150.102097
159.718216
150.652817
136.309006
145.731125
153.476654
134.921341
158.479340
124.525299
126.244507
166.166428
125.688164
0.442348
13.689014
-3.553193
127.714050
138.193954
163.592590
142.664337
147.194077
147.333527
138.437454
164.785828
157.604355
117.583000
131.018509
165.960938
161.494797
132.017120
128.141937
122.084076
154.638779
144.000290
125.051224
120.851830
111.186172
139.716034
161.801880
148.535843
129.143707
162.867996
166.747421
147.366821
154.815216
121.931274
156.629227
18.277748
7.249900
13.581697
-10.894335
-48.901176
-28.878454
6.131717
38.356567
-38.302799
152.644119
142.659073
144.922318
159.916412
-169.960403
58.991951
38.844864
4.814749
19.829586
82.824280
-137.848267
22.412369
27.983324
29.789005
-167.743652
-151.756058
125.328934
159.806015
172.664398
25.568026
147.051010
135.849106
148.523911
131.078796
137.396591
8.833088
1.412362
114.705330
8.958857
37.503387
9.635698
15.207111
-26.466166
-36.450466
132.719849
162.439819
142.365799
-39.034954
31.313099
-12.147408
4.474833
10.557618
-22.634722
-175.243774
162.665619
149.812729
145.901764
152.191315
147.448502
143.697021
87.865852
-173.495239
158.639252
149.881134
137.746460
111.293465
130.720062
135.581207
146.948349
145.825180
128.120590
149.129913
132.652878
147.291412
157.921234
121.085037
128.556168
162.368835
131.850739
134.406647
146.713242
167.567245
141.320938
140.412491
151.972702
10.080497
-2.821055
16.473728
6.140630
-48.626526
12.434380
-21.141916
146.391068
127.460899
149.414200
149.382217
157.661377
29.249355
-31.462875
160.537354
144.959930
127.624359
162.681976
141.242874
157.312927
147.463165
148.402542
122.486977
162.738510
147.487839
159.318634
116.270744
154.493912
149.211411
124.934319
142.188660
125.913681
139.594193
112.160225
168.283646
122.617035
151.313293
140.281784
156.628693
173.024185
144.505051
144.798187
59.911266
152.257431
135.056473
168.359024
111.231689
138.720978
155.478149
138.210556
37.550552
1.801354
157.766647
129.927902
133.833176
148.571838
156.086517
163.106049
114.964455
161.658554
144.796371
140.561081
126.459717
139.665100
143.032928
149.451218
137.214081
126.133682
121.647820
147.518799
113.290405
160.602997
127.596779
-153.865555
153.428558
163.209824
136.826309
136.312851
159.712601
158.547012
148.645752
153.284805
123.520302
-39.691147
31.145098
-10.103163
-24.590723
-2.508270
-9.516571
8.363396
-8.306170
-38.164810
-25.427145
-41.357456
151.090012
145.235794
162.405746
162.607315
-43.038338
-45.041710
14.493534
124.889145
151.156036
114.756569
166.947830
140.837250
168.575699
8.557219
75.427574
112.270042
108.911240
144.146149
158.099884
113.265213
151.673019
151.909714
151.020294
159.581558
149.375595
148.635284
151.503403
150.375610
148.398392
145.410812
147.870834
146.780228
162.480713
113.739510
150.109543
141.067459
129.320251
149.414474
150.319901
157.464569
150.171326
127.100426
121.702324
154.283524
151.603851
158.219238
135.792816
127.686920
150.002548
157.182144
141.522278
137.774170
172.339005
151.749481
150.453751
150.099930
148.046494
153.638535
131.143021
150.946625
140.359497
147.661011
150.336365
154.058228
172.187881
130.570557
136.027664
147.951508
167.194611
155.657852
165.846909
27.205935
56.055782
-32.698101
-2.898337
18.414749
1.247724
3.555507
4.760122
144.757431
153.642883
122.305702
114.084969
148.433960
155.556320
147.280823
160.880646
142.831406
121.467697
147.588791
141.833084
145.739960
144.999908
134.052597
130.402283
139.021194
142.403275
134.349228
130.416687
122.353104
154.931061
129.408463
105.126549
139.440918
128.202774
153.960419
123.100258
135.162842
177.393677
161.383667
144.161377
157.109741
148.441177
111.981384
130.778122
13.996314
131.994186
116.477219
-7.721309
-14.561076
12.520432
145.122955
129.839661
150.438980
97.509560
157.925308
114.234863
164.588837
147.421188
164.070282
157.097992
151.234116
147.391403
167.239395
152.627106
127.710297
129.412048
161.918274
156.261826
148.541580
111.840927
159.685562
141.603943
140.128067
178.442276
158.373047
160.578781
140.105286
134.112595
164.935608
161.659653
159.110641
141.558502
151.135803
133.906784
160.738632
134.550049
140.703415
-149.613647
-165.439438
27.661903
150.638809
130.923096
148.021469
166.544891
149.891983
145.258850
121.344765
16.579437
134.359604
126.407448
135.573257
128.546585
154.882980
138.527328
153.671646
147.473419
159.016998
156.461853
139.811020
147.867371
-141.217834
-147.168854
148.671265
168.672394
-169.447464
-165.335464
-163.968338
-169.392181
-170.621353
157.239365
-142.344437
-151.678680
-147.615982
137.649094
148.997559
-30.933714
-29.771561
-30.123671
0.804786
-41.718281
130.151276
139.587830
142.752502
136.697296
130.932922
159.538956
164.767746
147.077164
147.386398
151.983643
122.044029
141.273499
154.845352
134.434677
141.102417
31.196733
67.326408
34.191799
-142.087952
-144.609299
130.869186
-160.688217
170.814178
142.858475
37.791229
151.071594
148.404770
161.529404
153.084381
113.315445
137.972900
-1.423128
-47.172169
11.520510
140.693787
151.538483
151.742188
146.711258
150.683517
147.015747
172.354980
144.185532
177.883713
123.631783
158.129089
149.289764
143.396103
130.397217
8.136028
-13.816663
6.085567
-31.694679
-25.699841
-20.015919
152.325989
176.127975
142.378616
148.598373
147.878922
162.409561
16.693365
-27.929104
-22.404350
-36.921444
-29.129059
3.237852
5.580720
-16.360846
-51.448879
15.734962
15.407826
17.927010
-31.259851
-53.989048
-11.613876
157.897202
142.704895
142.250122
153.764740
135.924637
155.418411
147.921524
157.613068
130.711792
142.979385
153.371323
134.566528
138.040497
112.760910
126.287170
146.413406
132.935333
171.869293
-22.313677
-44.502335
151.430756
139.157150
129.038528
138.172714
142.422256
150.865265
130.976913
33.128208
109.868172
145.844482
136.078552
119.879570
151.517487
148.643158
151.986923
139.672485
125.510330
166.810394
125.178398
-12.712696
16.025045
19.608797
-16.496233
143.274796
162.157471
129.766907
143.774078
128.139313
141.292068
7.579553
-48.200260
-27.407860
147.377258
154.587326
142.525101
147.910873
148.423660
160.083481
131.224686
108.606857
151.704086
157.672241
170.670059
150.323517
111.253632
132.406952
143.058105
128.256622
125.662605
134.004089
125.209274
122.383011
130.632889
144.143433
136.871704
136.625092
152.648315
137.785416
148.532379
117.667450
131.007095
137.492722
141.057907
143.373734
165.947845
158.133835
146.490463
160.737946
126.121857
146.744659
148.709244
135.943604
166.583389
136.144302
164.509613
147.678040
150.214294
147.837326
134.750122
151.010468
136.605637
124.285873
147.707962
148.646027
140.583511
140.085831
-4.362734
21.106440
144.759537
153.904449
179.637360
167.657501
141.692657
139.784271
146.809860
149.041306
161.060715
116.297882
140.991455
132.717392
147.479797
167.641541
127.707153
153.745255
154.070679
-45.046421
8.678739
-2.179783
-38.879723
134.648041
-27.993769
135.245911
144.737228
141.326660
159.297882
130.740555
146.723419
158.710526
124.836754
152.796997
120.324432
109.289932
149.132507
160.706909
152.104019
133.187103
128.114197
132.867065
133.180618
161.339264
146.732040
-20.752171
37.167980
-14.380223
-2.925697
-43.961853
10.792021
-7.996030
-41.267906
-15.502251
-45.619881
14.366949
-38.724178
139.965485
128.164764
147.310181
144.579498
143.879288
136.669815
118.819878
151.041077
147.686325
154.953125
26.552235
-141.982224
-145.273026
-130.854660
58.013630
56.697243
170.386597
-161.052490
74.311661
171.190979
156.511032
177.860443
138.821259
120.585060
154.783661
102.224327
111.739471
156.238480
132.121246
142.721649
143.194519
161.676743
158.591888
169.868408
111.981895
158.324234
-4.022727
21.615679
151.610657
143.984879
137.307693
118.048965
137.223633
161.484985
165.186951
141.766083
153.322876
16.872631
16.663343
3.104947
-34.012669
6.148352
8.756295
162.074127
149.926605
157.762192
142.393951
136.229630
130.789780
152.594208
160.740570
124.334145
148.145218
144.746338
143.414169
152.662231
129.523254
158.431168
155.445374
151.972946
119.570709
142.541275
162.928879
-177.638596
152.878372
124.278809
154.177567
119.431618
-178.966354
10.441612
8.586523
16.679735
-44.097061
-36.568127
148.926392
36.361614
114.363670
134.183319
134.222397
164.503601
171.560471
-11.803967
18.224163
138.594864
152.889816
137.787430
133.891266
177.655396
99.829819
161.191696
121.442673
156.902222
152.073456
159.204849
128.777908
140.007858
172.092484
137.090210
116.684586
142.269653
151.807922
138.416428
154.947922
144.154205
155.481461
142.387070
150.614304
120.451141
121.901123
113.684425
-18.834253
-10.110286
136.751572
137.458694
150.846313
151.322220
153.137894
155.342346
156.726669
144.697922
148.662796
141.434158
133.342728
160.552689
152.552109
148.583542
156.805618
141.802444
150.325699
167.140762
169.531387
145.058136
170.889252
120.132942
148.997147
148.079468
135.418976
141.155441
170.210770
138.109497
155.003555
126.042801
135.387695
113.380859
141.366913
127.653152
134.530869
141.299927
157.859085
153.961121
152.265747
159.075623
122.690720
148.542175
154.421494
153.421158
141.076950
135.307739
140.802887
124.054947
136.681061
133.819794
-11.812678
162.318436
-28.696133
-9.846502
-22.281797
158.366165
119.845825
139.378113
151.719757
144.503387
139.538193
138.001465
165.953613
144.044769
151.213898
128.797775
148.698044
126.609711
158.362976
137.936920
160.602066
124.334572
171.375351
127.773460
136.642288
118.016975
146.932465
144.084747
160.828323
168.819748
134.874146
144.044449
153.912704
175.773148
-8.166281
-9.199558
13.151269
156.442566
144.455658
134.102707
121.328110
-177.811783
115.544312
-9.034266
-9.924044
31.343426
-0.541764
128.712311
145.341385
169.660461
173.102386
121.220581
145.449127
160.966125
163.099014
128.849884
127.345894
154.773849
157.334457
140.489929
117.205673
145.334488
107.319550
148.059235
150.938797
133.030411
115.398071
115.542450
142.601944
147.261658
-29.402443
-20.753647
67.740173
138.968628
122.296417
142.779465
159.507874
1.364153
138.567535
147.802139
153.953979
111.000740
174.594543
150.646133
137.453384
147.272644
12.605764
1.505062
-15.554527
15.651721
-10.604782
138.947052
147.964996
154.995117
15.164454
-8.881042
-13.002611
25.207487
-13.021858
-24.346998
-16.162287
-4.319739
-7.129978
-48.672371
-39.071739
-42.534355
2.090783
7.232614
-45.956348
19.582525
172.428314
152.976028
146.834091
-13.163436
-4.858252
-0.243893
166.713013
155.845581
146.571442
128.885254
139.849884
128.035507
139.310974
-178.414764
171.275009
110.608391
152.557953
127.818077
154.103668
175.317169
144.682724
133.703766
133.685272
154.837738
155.409653
164.910583
151.110321
158.032730
153.209076
137.451431
139.393036
153.649063
144.847321
140.917557
143.583191
130.424835
137.612869
148.276474
144.754379
131.568085
52.676170
-49.189919
-41.976402
-45.231606
-21.599524
-49.609432
-38.351116
-50.031673
10.700112
10.483045
144.435272
143.237473
145.358734
147.886368
134.904495
131.469055
157.174805
138.720474
-114.796516
167.861038
133.677689
158.366287
137.967789
122.173523
150.216339
139.802963
159.939819
142.999237
160.349960
163.186539
146.192032
145.934357
157.333496
143.729706
131.666565
126.821892
133.271866
127.734970
94.777969
148.618927
153.088226
135.743439
137.141830
138.918915
-38.021057
-42.130375
-50.226540
-38.635902
2.286703
-39.776699
26.078190
143.023376
167.686691
169.847580
-41.815434
118.716110
155.677414
133.604645
147.175507
165.324982
140.895081
148.273453
140.183334
171.637024
116.540367
165.271225
140.782761
139.030899
163.696442
138.254059
140.021530
140.808136
139.371613
164.490433
129.578339
111.143036
135.708694
140.703033
162.832962
-29.097916
144.584290
108.230171
157.902603
158.560272
153.058350
122.013985
147.168320
118.699173
124.651260
125.666283
150.970291
167.550598
131.399704
155.454330
133.488113
144.451477
100.760605
158.040100
138.587296
124.623352
153.945923
167.936447
153.414139
121.253708
164.264740
145.463455
133.344543
153.335342
140.329498
174.743073
165.454514
152.057831
123.616913
134.072891
-33.412029
128.642990
159.309647
-4.245009
114.100090
143.523392
137.075577
166.845718
140.885437
157.949768
145.659821
170.375732
155.485291
-174.993866
157.433258
138.079941
156.751709
148.014984
168.055649
152.918167
156.121826
128.331650
150.290985
136.010834
154.720230
128.002991
128.453369
146.559845
152.557022
142.791107
126.474388
177.266190
143.007309
145.727982
-173.494507
139.685806
152.903473
157.885468
107.981422
151.917709
138.396484
145.683701
142.190643
-26.129175
7.779856
-45.057762
7.673324
46.536034
149.258179
138.739304
159.192078
118.041840
115.431664
159.914505
148.442490
146.730148
135.249161
121.403084
149.513306
149.865326
145.983765
122.276718
128.603668
136.072159
150.841110
172.443970
141.962280
153.553970
128.163773
152.322083
120.649658
113.533516
138.368881
137.575897
145.441391
130.728149
152.636658
138.671432
150.442810
124.117073
152.617264
127.944901
-14.148859
-22.465979
-39.311882
-34.584808
115.247673
126.527992
154.155853
137.000092
166.596207
170.671326
143.833771
150.403076
2.676495
7.886003
-15.888573
-30.031828
-23.638035
151.724747
82.844269
131.379379
129.631271
133.176056
147.769745
159.620453
145.758163
153.052414
118.693794
114.863380
129.214294
156.368820
142.584732
158.008865
154.404800
0.145370
-6.991958
13.773381
-179.038544
139.356384
146.095657
126.339424
141.146927
127.180687
139.174683
156.848282
157.493286
147.940811
145.779053
149.908524
124.940956
151.337830
-5.297276
-2.689700
2.713898
15.568835
16.453423
165.034882
154.285248
151.808899
174.628326
117.090271
152.052185
143.153229
153.461655
132.238953
131.640091
-172.836273
138.684830
130.748474
156.038101
127.257362
163.718857
152.833786
152.526779
107.029099
149.844116
153.637085
8.519518
22.730412
-2.469103
152.742645
148.336945
143.591217
140.188553
143.319412
161.809326
35.428093
-176.687424
-165.971146
-167.527008
58.976864
15.965409
-153.889542
-162.847733
-154.989059
-156.644241
147.659576
130.618317
148.326736
144.180664
159.359344
147.891922
174.413269
153.250961
146.632736
153.948074
142.314789
158.822052
-179.683472
144.258270
135.773254
154.812912
137.396255
152.138474
128.255386
148.294189
129.976654
128.708130
156.845673
124.328972
154.377563
121.067856
-6.476233
-44.335426
8.749405
1.838879
122.280418
155.153244
160.109344
112.892410
159.584213
132.962585
-9.720167
-35.083576
136.455444
131.980606
132.958252
161.072235
154.313232
151.731964
159.505081
134.553146
167.612305
120.433357
167.437363
149.884750
137.669449
130.754761
142.420868
138.189774
169.448990
156.955261
171.721161
131.360352
152.019150
117.402054
167.066452
126.258156
135.162521
116.662613
-5.314780
17.341492
14.188913
145.920105
108.878731
146.422470
138.525131
145.638245
130.265411
164.364899
141.050934
144.498108
142.594910
150.422516
170.315689
159.956985
141.464264
145.132980
144.240479
142.561478
121.194336
144.300095
155.532516
161.225922
141.379257
137.329453
106.561783
172.761520
149.906296
164.653625
157.706253
144.255920
122.836441
153.661880
152.953781
-32.732254
-36.492390
-36.287144
2.533427
-28.763393
7.755295
171.327042
148.353088
135.772247
158.760986
156.854752
163.137283
146.076996
147.320236
125.741386
138.734146
143.463699
152.329895
-11.964708
138.865051
133.705719
166.443863
139.692856
136.541000
150.946701
134.722992
130.717850
112.008064
160.718079
160.908401
150.944992
135.799240
145.708511
9.433089
149.127533
159.061584
160.404922
162.133438
148.400986
154.999908
174.836761
148.251282
172.585068
156.555573
151.935165
121.844505
164.938736
146.521973
145.589325
158.237381
153.221359
161.548630
135.162201
122.779991
153.598999
145.256744
137.403336
148.545395
153.279236
147.229279
156.620529
147.153778
140.020447
132.462189
126.848297
157.466354
146.667587
129.578705
152.846329
147.487213
140.233551
152.012161
145.346344
147.821655
141.244339
143.364380
136.099655
135.020096
150.597046
143.816620
156.842941
139.947952
142.610046
136.132095
158.650238
151.838333
148.223068
154.790298
163.389725
140.653015
155.740372
150.446091
168.672256
145.936600
149.754257
147.343460
149.590973
147.021057
147.111725
165.310226
143.276108
142.667160
144.193680
138.923553
157.287262
152.191467
150.101303
156.959137
150.469254
150.624191
136.395218
150.942261
150.626785
143.811172
128.879868
120.705818
163.422989
138.955154
147.697662
142.288101
173.361374
150.429932
139.862976
130.217056
126.107658
170.079163
144.174652
-36.342964
7.828572
148.616791
123.676468
137.430054
146.170944
141.658218
141.860962
152.188110
170.285507
146.709457
139.485794
134.912659
135.213669
144.172699
163.349548
139.547241
151.394470
110.218048
140.186569
145.802979
154.657715
18.093533
-6.492382
-36.835918
-44.450153
140.017990
25.615833
139.197006
-164.939026
141.994034
135.875381
165.784439
151.320572
117.733017
138.247665
146.867615
140.835571
114.442558
139.075272
128.541779
136.011505
161.901321
138.050888
136.045990
152.627640
161.947891
141.177460
160.924728
119.680496
129.007507
131.264557
-173.992462
167.230591
146.465164
158.719681
141.633499
120.929420
128.767960
156.492096
111.985718
145.099442
160.255524
155.529907
154.196960
149.289124
163.021942
116.670403
140.312317
146.251114
151.915604
150.054932
130.946381
140.987778
148.752823
150.752792
143.919662
146.785263
139.598862
146.137360
151.519196
152.926956
-4.390213
-32.768852
-25.915640
-15.740503
-7.523421
47.472919
-26.612053
-35.990299
24.879877
-174.280853
142.678055
143.671127
139.662125
148.016251
147.098511
160.601578
130.414001
131.733307
136.653641
114.677612
121.371147
123.408737
167.667938
146.670670
1.570473
160.719101
157.625229
178.116318
160.969879
159.160568
126.667740
149.356949
142.804291
147.128448
141.311752
157.586578
141.533844
150.655289
142.242157
113.137299
162.351807
152.758194
157.188049
131.988373
119.437447
144.949463
112.077766
126.414284
140.874695
146.403030
117.851822
159.768936
149.371475
161.011978
148.522079
137.905182
137.436874
99.958389
7.939563
9.305841
144.173782
151.692322
-172.803085
140.387863
152.783615
140.900543
148.032318
155.790024
137.450272
138.118118
144.557831
127.432495
130.096222
138.849792
148.460358
140.128220
150.200775
168.900208
145.250259
157.464050
169.007004
169.571365
115.083778
139.987289
124.214195
140.543167
128.305374
153.771774
150.400681
146.991806
168.128006
153.144073
118.822571
148.852631
146.240417
157.932343
109.708145
173.998505
128.893036
-178.452744
122.342079
161.688385
153.617310
143.514648
144.543198
122.657433
143.641235
165.325714
-29.580940
-34.728912
-37.227020
107.827934
142.155838
150.341034
144.109070
139.067841
107.128410
178.693588
130.946960
158.823639
173.310013
119.871017
144.099747
128.403961
142.312454
126.987144
145.301987
150.391968
143.918076
143.835739
166.295120
142.062668
140.262741
156.509750
135.244110
166.060196
151.644257
151.094315
154.783478
149.900131
129.718384
164.470993
172.373810
146.696579
145.532684
171.942200
153.041245
130.593552
135.808502
131.835175
133.787003
154.471939
133.615295
144.579224
132.662094
153.607819
154.197800
143.047958
151.075089
-46.595684
-41.534309
-22.570755
-29.075106
140.761002
170.105240
141.812790
122.656258
120.867416
144.435577
146.795792
166.302658
134.684769
165.705276
129.619873
147.277267
137.999283
151.547745
151.717010
159.032272
-32.874302
109.900642
123.392876
146.186478
150.704514
139.674622
149.180649
134.510406
161.510590
166.683899
137.174576
160.110825
148.964233
-46.664017
140.834183
141.598694
153.276367
151.634995
170.386002
9.551025
-39.342793
13.133095
68.455971
142.595383
147.671906
133.942017
148.991089
127.777763
142.926743
150.678864
151.345840
131.374374
152.205444
164.459518
133.566299
162.702576
150.895645
139.578491
144.164856
136.769363
152.977875
140.874771
144.001877
162.363892
143.550888
125.093163
-143.154312
144.749069
136.144226
150.891495
121.700714
145.716690
149.250336
131.166260
142.025314
137.801102
139.154785
140.947342
135.786957
150.145691
133.420715
148.523514
149.913803
136.826645
155.907074
156.662735
18.438021
-25.670664
105.749496
-149.028931
-139.143448
-170.902832
159.729782
144.815552
153.925369
154.215561
144.208801
131.836227
163.536148
1.657648
-47.296040
-15.011174
136.698837
129.599991
146.399414
162.565613
144.014450
125.969475
122.658714
148.999130
151.717957
136.367950
172.320938
158.266083
164.997604
128.205429
148.510208
143.451416
153.211319
145.728760
142.371262
171.940277
127.887550
131.709106
151.645432
111.232468
150.651459
168.695404
154.545761
153.354904
155.520615
160.677094
147.766815
7.411479
137.362167
147.542892
160.138184
126.528008
145.791840
121.451286
160.456543
153.681824
144.319778
128.521957
148.447006
-40.360760
-9.285079
-37.040466
11.743883
-6.494224
18.481670
-0.306467
-14.560043
-11.697517
8.473382
6.432028
-15.881273
151.244736
135.431168
145.091904
152.242172
56.278427
140.685791
140.603485
150.568939
147.260483
115.148651
155.450272
149.009613
155.248657
130.335052
151.148590
129.536942
137.372635
141.983673
19.878325
32.508911
-140.422638
-129.083542
-151.956223
-114.927063
155.274353
22.882286
145.588120
22.100080
23.021339
147.772705
136.517487
150.270554
148.899185
124.550240
136.731552
160.473785
156.115753
158.207718
-150.128876
144.345291
140.218521
134.797470
159.559067
17.222429
3.857270
13.403654
-40.085217
18.276266
157.145660
-7.652809
-6.094838
174.619766
-43.708454
153.484497
75.829941
132.770233
155.291824
21.240974
154.340805
161.460068
149.783173
164.962555
140.600067
109.616684
-24.627415
-3.862495
-59.561787
14.204454
-26.588850
176.213791
147.834595
153.946671
152.970322
152.935242
128.495270
148.785706
145.666931
146.076218
159.183258
139.704590
125.656799
171.441467
132.757339
130.965866
164.154709
157.315140
159.156281
154.400986
159.875732
168.714050
152.539841
162.225525
161.988998
127.287590
147.751572
153.149582
-137.206512
120.713234
133.358643
133.529404
-7.804088
8.230082
137.892120
136.002930
133.449127
144.715775
134.243118
159.915421
135.478882
136.720657
129.471741
142.577103
-175.254425
143.662125
164.758148
149.883606
134.953110
174.625488
149.478119
151.592529
141.836761
131.580338
150.746719
133.872604
137.971588
130.930420
118.480965
153.279877
150.113419
134.574844
147.643143
139.158997
153.802185
148.773621
140.009521
163.838013
-47.791096
-7.778847
-52.485630
20.587591
-38.066761
-4.045979
-16.605650
8.260134
8.087599
19.442379
141.185104
-31.947987
11.083312
-56.167721
21.442064
-5.163801
-21.279608
147.293121
168.636520
150.696411
112.136520
160.901703
140.436829
138.557709
139.222610
109.887688
125.409134
164.515854
149.019638
144.226013
147.155884
167.236084
143.329880
121.284424
135.435425
134.535370
112.142075
148.068069
128.442902
151.208893
168.613190
146.315643
-13.841638
16.703859
4.281165
-40.051949
-4.108992
4.491698
-3.859351
28.915239
11.466969
-36.535542
-52.210701
-45.576469
-31.224318
10.670218
-14.724876
170.880188
-40.056877
10.779630
11.584696
159.859131
169.179718
141.716599
126.580978
145.821503
126.967964
154.149826
164.286224
151.687698
152.297821
126.416275
124.844223
155.549438
148.583755
152.698730
152.620270
133.187912
139.911407
150.510864
164.898605
146.251602
137.874283
163.217270
-173.934723
147.497772
137.149811
140.298996
133.885010
154.808151
-6.998351
-21.493481
-40.277443
-25.203070
123.573357
137.118317
155.927124
121.479881
149.677994
108.742683
130.819534
139.965302
168.697998
159.765350
114.635719
172.825577
151.429184
150.705582
122.685242
153.382950
121.568100
145.241318
154.441605
139.351776
121.802071
171.120224
171.684418
110.728539
71.086868
131.351471
109.437798
170.233932
146.568100
164.720184
139.500183
0.954906
-37.594494
-1.469670
7.693502
131.860947
134.114883
147.437119
141.764420
139.740280
148.286560
131.520081
142.604477
124.582329
133.527084
138.738510
142.888245
152.550690
152.143188
146.507996
137.832977
168.399017
143.220764
-22.906935
-12.570147
148.818695
159.399994
159.623978
171.130280
150.609131
163.690887
116.265823
129.555161
149.560623
161.681015
161.958344
150.148697
145.952713
166.263748
27.282736
154.165375
163.862579
134.813828
157.694183
126.568810
146.557953
135.000900
147.262772
-49.290802
-42.642677
138.155930
158.748962
164.937775
131.282394
-43.235912
1.976353
-12.934283
17.387503
13.656535
5.040028
7.908994
137.110931
153.413910
148.094193
160.440506
145.302841
152.349823
151.790726
165.078751
127.284340
137.415390
174.790710
-36.656837
-41.726028
14.253763
126.118408
121.610489
137.679947
141.594574
147.446106
130.100922
148.293533
102.362236
146.745407
148.075317
-26.609919
140.319977
151.048615
157.626404
-25.523361
-15.288595
11.130433
-33.246201
144.361847
140.111282
131.996124
159.112976
148.899475
155.498093
121.749153
127.496292
149.432297
135.981415
151.038284
128.113007
144.999435
160.600525
161.129944
150.078369
123.689201
145.776398
152.994171
120.907814
142.301727
145.384857
163.157471
148.566666
-165.094604
-168.179749
168.087692
-137.806305
-118.237305
149.672821
142.783737
140.731384
150.862701
148.997208
139.306534
132.373489
19.891771
-16.076910
18.996878
126.153831
-38.357922
-94.249863
71.869934
16.957762
131.039734
131.740601
103.717613
163.580307
151.365265
158.354645
153.223129
150.536057
179.062881
-169.483948
-135.615921
-178.332214
161.959213
155.255417
132.665955
131.225067
124.507950
142.758804
156.453323
148.088913
152.055405
142.651901
142.612518
121.638069
136.480591
135.201279
160.404037
141.937256
116.415184
10.801664
156.338898
144.807693
52.323719
165.696106
149.624329
147.958130
139.278198
4.978151
12.132826
-16.613440
-23.005625
-39.977669
135.240341
147.552734
129.556747
147.940933
139.302887
138.765930
135.086655
131.346695
135.659882
157.882126
164.342590
118.735046
141.433014
143.712051
129.218414
169.917694
147.899582
150.570267
156.763031
159.361359
109.431252
150.126495
-143.859695
178.445419
152.209320
133.073349
149.788635
147.378830
115.595428
-19.330864
141.293564
126.767624
147.686935
147.999313
136.620056
148.260208
110.462250
143.350113
147.964966
151.627045
150.333466
137.734894
165.434875
138.065918
126.976677
145.912277
159.297729
74.078575
133.412369
168.788589
166.476898
138.686554
143.541641
131.447800
6.564919
148.750717
121.954727
158.321350
173.063721
125.836258
135.606155
175.085480
142.689911
146.856888
147.170761
152.612427
135.051224
137.976715
141.187485
151.105682
140.278442
139.613266
19.552782
9.636168
-3.429083
-7.000397
-37.235249
28.005989
139.653503
143.627975
128.829681
160.013916
98.948723
16.259867
-48.689125
17.441145
-22.904207
138.615860
142.254456
167.912918
-3.639164
9.577826
140.269653
-75.861404
11.168810
19.818047
12.342675
-17.991571
166.157761
178.323090
125.644272
153.000443
179.150955
150.349365
135.294586
154.271042
162.805878
164.095932
151.249100
131.675125
147.881180
143.269913
160.772705
156.344345
9.114234
4.775898
-1.298599
-8.006310
-37.544785
136.422150
139.069092
153.243149
145.026382
139.849915
148.163345
159.616562
149.388809
166.760803
-29.407701
61.182755
139.123108
142.131332
152.352859
158.605026
148.684494
153.219208
161.431305
147.824051
149.493790
145.157715
135.372040
139.198486
126.451698
147.722458
132.860809
152.303192
133.479645
29.711161
-143.933823
149.165009
-143.250671
168.024933
138.500076
135.675797
136.629349
-95.167969
-2.033747
-18.329020
-45.528660
34.048969
148.441895
147.158600
148.761154
134.488113
133.700974
154.755173
148.089752
134.377457
175.582687
-10.898147
-21.678818
1.891551
10.275653
5.255721
-3.814850
157.845154
126.989380
142.544510
122.495636
169.236542
166.983551
159.493088
151.608902
136.431198
130.149185
145.646042
170.379440
14.080434
-21.834654
31.278946
7.247112
157.181183
115.041855
153.758850
152.356354
149.611313
156.091721
104.089470
142.772888
140.841202
143.328125
139.483047
147.056946
147.395035
147.690506
121.959930
142.593597
146.485016
161.115021
144.596191
148.957443
146.901489
123.715210
147.673203
137.286453
167.858826
154.742233
145.474396
153.747421
44.838837
151.782578
146.525986
168.387329
166.823914
166.879196
130.310440
129.549728
151.487411
148.692581
117.611740
128.776352
160.309341
147.009277
151.130875
144.414337
141.051971
161.678543
132.272308
144.403473
159.109772
155.840729
10.128344
-4.512016
-2.585204
139.822983
133.323242
156.340347
-37.045845
-31.538984
-32.870319
-38.228477
-43.371552
7.491638
120.213287
175.452209
162.151245
170.451233
171.750748
143.306839
149.290329
145.757980
151.107498
144.492828
149.976074
153.983963
140.629135
-179.703918
142.029175
155.431396
124.771553
163.513977
117.187424
119.657600
151.557587
131.109818
144.055847
119.287796
152.619202
139.942459
167.200943
140.191452
152.108078
132.471954
150.354431
140.362534
130.224197
114.739128
142.047409
163.596710
146.134338
137.083084
140.958130
154.916901
143.374344
133.920731
144.514725
146.756119
138.229172
166.806915
151.984909
171.038940
146.387451
169.641312
-142.340942
-153.273727
-152.810593
-120.536385
-142.970169
-170.274704
165.210693
-163.447723
176.262665
23.194174
-159.955200
-156.785370
-142.664688
-158.745651
-160.994492
-168.243484
-132.716293
177.357574
-151.042603
-157.598434
-136.712341
167.377075
179.060791
-40.658291
-171.703705
73.275604
149.979340
150.018570
159.782166
152.274872
-158.606979
11.556108
-41.007378
-12.631651
-18.700888
145.241867
23.006542
12.629605
-34.623417
-44.045815
-11.520185
-18.991232
148.099365
132.396301
139.683212
168.183258
147.213882
156.858704
150.425705
119.712334
148.718414
1.367592
4.884753
127.615463
127.082100
134.342667
138.660370
161.018677
119.856575
148.752228
142.954849
137.360062
146.891220
137.193176
43.992970
19.107481
-4.149731
-45.422813
-17.471769
146.001572
141.120026
155.280197
165.133636
124.423553
147.852249
142.755096
121.937752
147.038773
132.205185
135.098419
150.656799
153.799927
142.330750
126.114380
154.811874
144.702423
132.933624
170.477844
131.559982
148.010773
163.768738
2.221847
3.188009
147.129486
143.409622
-163.794250
159.920532
136.212296
133.076355
135.215134
140.020065
141.930450
130.494415
128.696426
141.627670
149.889389
164.426544
149.471527
-34.753750
18.873775
129.340225
155.620651
130.255295
149.437134
149.354721
146.099304
137.080246
151.170135
118.468925
1.056473
7.435480
136.007965
117.798706
153.526443
137.242889
168.797577
147.996002
138.834610
115.177856
138.624863
130.336380
149.798584
151.224594
141.003708
140.195282
-38.189056
150.337158
155.458069
136.921783
151.248489
136.848236
163.831253
154.630341
140.282227
145.562424
162.911255
152.787491
143.461700
171.238022
141.875015
156.756393
145.463791
145.712143
31.304012
8.912861
-7.228273
-43.457027
148.024017
-10.694427
17.789824
19.686729
-26.107384
-11.975115
7.459114
-23.973682
169.787048
-2.916919
4.583215
26.559797
-44.591816
-134.667435
-148.910965
172.170898
46.624489
-162.631317
150.546249
144.907150
-154.993668
-129.560852
-144.086349
-159.840958
-158.689819
33.236191
-175.085083
132.234207
124.470871
139.108536
144.785385
144.276245
129.273651
146.630051
126.307800
144.027328
160.224487
7.940427
-23.444731
1.447938
-48.631104
10.891787
-41.005962
-168.370544
156.454300
159.722305
123.019257
162.194183
174.627319
162.430298
134.945358
128.160049
153.632034
125.822075
33.317390
29.663015
157.626404
138.857437
150.625259
146.531647
2.145210
10.740979
16.556646
10.846002
-11.509629
-27.090704
-42.850098
10.440293
23.046581
-39.101147
-17.927044
-39.730167
-46.210224
-25.691105
-5.964567
148.358612
139.485138
36.642754
-150.379303
36.081264
70.651459
126.044769
28.581709
135.882202
146.766800
157.075592
144.583206
120.441284
150.427429
135.942963
119.146950
135.291626
-48.371025
132.881622
-25.312815
-2.637152
-44.107494
148.156342
107.992813
156.630600
173.741364
152.008713
169.312546
143.323914
136.466232
152.050415
139.398819
6.233537
18.521296
10.534798
13.524542
5.594364
-26.299509
137.841568
136.694794
144.014236
138.820663
168.842728
140.776260
147.924011
139.093063
152.269791
148.200592
139.437424
127.807152
139.445877
147.246017
139.078247
50.719154
3.079814
11.814179
19.454102
9.549604
-7.947495
-37.852001
154.845551
155.070328
158.942551
129.008469
157.527618
148.600342
150.138382
172.383499
159.561783
127.566452
143.397278
18.532087
20.504393
21.261137
-32.615978
20.177082
17.535969
-8.266810
-40.758141
0.569926
-46.346558
-26.173491
-21.017712
147.745193
150.791122
8.226192
143.731537
111.610382
136.009842
143.778122
173.788727
139.737732
144.406235
160.642075
129.643372
146.547150
146.905914
152.490540
142.945465
146.064301
135.887146
163.876480
115.976784
154.012970
154.651062
142.274139
147.045761
-12.777897
168.120529
156.835876
137.308487
115.847832
144.016342
153.564667
158.711197
138.602585
-42.939217
100.421516
157.489197
120.997284
33.498646
23.532890
141.593155
173.997330
118.570030
133.615173
162.584732
149.362396
154.586243
142.981354
154.567917
134.886108
130.631592
172.520798
119.234795
2.665062
2.423982
3.994196
0.806243
-11.630743
-40.720699
-32.478649
-31.315413
-14.650338
-2.397595
-3.082991
-47.968624
-41.454117
-12.116843
-12.772569
-42.624866
1.206258
18.097500
20.029655
6.490660
-21.177046
167.493607
150.330017
160.212234
137.276749
143.663803
149.908554
136.097443
150.016052
133.312912
163.078232
154.858658
38.739323
2.370090
-41.284847
147.530609
151.058533
142.154236
163.021423
135.833084
168.577148
148.813553
165.780243
133.172180
126.878952
140.154144
144.762436
173.897202
146.074951
139.770203
-5.964993
8.138416
-33.984283
31.847019
-17.678514
-40.656048
1.378708
-28.946747
-42.875023
159.164474
143.610855
127.249466
144.271347
150.071884
158.703766
127.706856
139.914597
145.492523
112.534546
151.729553
158.235947
141.361404
151.709564
108.888474
100.626564
116.166580
147.978195
130.035172
146.594955
143.286316
149.776154
113.132912
134.283127
148.926376
152.948349
140.118073
155.563324
-13.834383
132.001923
-38.566410
-0.707482
-41.102890
156.256622
157.433487
134.030701
132.737564
119.855965
151.380432
136.142838
54.616123
4.778154
0.910212
-30.574810
-9.329550
9.126471
151.990860
136.439407
125.195419
150.525558
141.830795
134.094177
145.567047
151.264145
144.330093
130.189499
137.447311
133.898865
145.336380
151.478256
116.860924
134.433395
153.451126
140.480713
144.325607
125.468597
150.015900
145.051514
152.973984
142.310242
167.805908
151.008591
169.639954
147.604996
151.072479
142.569565
137.237610
125.205696
142.829147
163.330795
157.177216
-43.568909
-6.452270
-3.154301
11.993355
29.213705
1.107475
20.246246
-3.604728
-11.753812
-7.149596
-44.905281
134.149353
134.781494
155.284012
147.845917
145.295395
149.501785
5.645246
-59.645199
-33.066902
-7.959046
-3.671891
-23.234859
6.200140
46.167099
128.716858
159.714355
177.358765
132.612137
114.985229
149.037720
157.923447
135.312515
-27.168442
-9.992906
11.183716
11.637737
11.406515
28.638386
-3.005828
-1.051274
33.369431
152.924210
137.184937
147.772095
127.376572
135.220505
142.691910
142.567612
136.405151
134.576569
143.530991
125.343994
155.426270
135.013168
145.124329
165.640732
163.919876
163.116730
150.544296
136.950943
152.080460
165.741394
128.813446
124.064598
151.924713
151.486786
132.636307
133.354126
163.084503
159.032318
137.442795
132.741608
139.905319
154.387619
-47.997688
-145.305222
138.456772
135.867294
147.678909
143.520172
149.262650
137.093857
145.934448
150.695251
137.061325
175.166718
157.611252
-3.559910
-12.078696
3.963781
138.232391
135.889801
139.110489
134.453201
145.697220
118.970520
-0.123541
-50.933529
14.405229
-30.062199
-12.995976
5.293316
-32.477573
-8.037854
10.696875
-7.764653
134.992249
174.223312
133.907211
162.012802
164.119431
126.927353
167.947342
122.918755
146.236465
151.841583
160.226532
144.316132
158.337830
157.680496
150.982224
120.828636
159.801315
165.414276
137.843826
130.504944
126.254509
131.275497
17.913858
35.264668
-4.585949
4.870816
41.796753
11.538297
3.815774
-19.391684
4.380700
-28.327688
7.288011
10.969752
-13.173076
-42.721577
-16.541731
150.987427
171.808807
161.499207
143.491043
151.027908
128.314880
170.369797
139.007095
111.417305
127.037308
146.839661
147.140823
151.147598
148.042328
134.069138
152.716034
146.591858
137.138992
128.914734
121.364693
140.205002
156.171371
125.550247
155.509964
124.851082
133.116165
129.513168
156.145035
139.468277
168.727219
151.279907
146.079544
163.771225
117.900002
149.371368
148.223709
140.274918
153.965378
128.229858
151.793427
150.645554
138.305939
137.385300
157.738159
132.144119
140.609604
133.991455
126.964996
127.895050
123.864792
153.351349
147.556808
149.577835
161.247833
154.017685
159.208389
164.923309
121.876251
140.053818
143.571182
153.009338
158.334808
58.788979
5.334800
-41.659214
-10.133041
154.573334
137.491577
151.787140
158.321808
136.224747
149.638535
150.701019
140.063095
160.321381
100.881439
158.956329
142.708160
140.209839
153.570145
137.300217
166.340958
154.941864
157.688065
165.151016
122.493401
153.497513
145.924850
154.984283
154.819321
129.102478
132.307236
129.878326
113.782257
141.631226
114.007500
114.428230
135.603043
133.667480
133.308456
155.103287
156.100571
137.788574
177.752396
160.865723
144.011902
121.227219
163.326508
152.578125
157.885391
135.357162
153.954712
144.083984
167.762222
153.310593
139.931839
165.504791
122.456703
-15.133547
-6.902568
-46.379238
13.101222
157.974884
164.504684
127.423157
146.998947
146.635788
138.136383
136.021011
175.590240
155.347549
137.852341
-31.172462
-31.248808
12.524968
16.931786
-2.251771
138.518738
135.720520
161.517822
129.081223
135.508362
22.271824
-43.973198
-2.907845
42.757969
142.365463
148.127792
152.084702
154.954681
151.954193
129.484268
138.237854
170.114227
141.023407
128.026031
113.246376
102.068878
122.971169
170.942047
148.771545
152.604828
157.419830
-175.858063
124.438309
165.644516
159.222458
141.598404
156.224426
139.926331
136.558258
103.820061
112.174179
-11.948190
-46.002361
-5.707087
-5.983565
-34.062252
28.764694
139.337494
146.856079
176.290955
135.752991
124.185150
175.714340
-38.759590
10.647988
9.783838
19.843515
-33.190216
157.764435
132.422394
166.780701
142.176208
142.474335
-168.345642
154.814255
-20.124701
8.368114
-7.218060
-46.316803
-70.099945
-25.428329
10.603984
-35.630112
141.273010
116.795479
152.471054
148.274170
106.980110
139.529877
145.758743
165.271820
152.432281
133.192719
152.178024
134.420029
143.937317
3.980642
4.611548
21.538418
13.337907
0.296735
143.955688
-162.926224
179.504242
134.935471
147.865311
147.908783
143.075333
140.097305
-28.559549
12.732483
-0.311533
162.595673
135.559021
-23.067638
138.351593
140.177490
120.796890
156.592545
146.709000
121.910454
152.382645
135.519211
171.023865
148.962128
160.801804
140.313446
22.267597
-33.907696
-29.387037
1.664716
27.543886
-43.041290
-36.944778
-6.843638
-20.959522
164.976379
161.874512
154.049377
148.741714
142.899048
151.056549
112.672157
152.963715
154.120895
130.177933
142.486923
-178.311569
127.058220
110.290459
146.598053
157.984421
156.680435
145.947723
122.374023
-158.820480
127.081825
154.346710
140.387589
152.355865
142.129593
146.566437
141.932434
128.908615
166.024811
131.254898
160.898926
127.548309
142.754410
142.892670
137.930252
168.851776
125.333160
152.311066
146.628616
137.846497
122.416107
128.479813
155.490234
118.372238
155.418320
130.635971
133.399216
141.758087
137.546799
47.291626
-150.785599
172.969528
-153.652649
164.518204
160.264755
-134.428955
150.339142
150.575897
166.371445
143.705719
115.294189
147.862793
152.910995
155.145355
138.114807
133.940460
124.750542
140.364609
154.772110
162.177307
154.315384
153.777878
4.260529
-34.771259
119.673897
-175.347763
137.195572
129.276337
154.440979
160.466522
151.577591
149.343307
134.667053
125.945732
142.862701
-19.990711
135.669907
150.020996
141.130035
139.874832
153.564026
149.985703
158.911453
150.496765
9.522641
12.156055
-79.183861
162.319717
154.440491
-167.361435
5.819417
-33.899357
-10.349499
-39.392624
99.174850
158.101562
79.863579
153.446808
-0.626513
-17.517326
4.396588
-0.232390
31.572777
-33.753155
-5.435415
-17.071589
24.002529
16.814077
9.746104
109.590424
139.799820
138.489914
138.772751
140.052277
140.256454
108.286079
6.682781
22.278742
145.779892
143.472427
142.703262
157.660339
142.703674
150.962723
155.462173
153.789902
112.947319
147.580093
154.622391
137.713303
170.386032
104.132774
151.730545
126.235069
147.487854
167.163467
152.062164
167.155151
-15.240263
-11.229140
13.109687
-44.728306
-13.871354
18.472057
-40.272774
-10.963684
148.648895
140.861450
6.287466
-43.244900
11.083596
-5.961641
-5.386852
150.981812
-13.709749
-40.583656
-26.905800
141.038330
153.310394
151.283279
146.642456
138.506256
134.612213
146.385529
135.607849
117.281448
136.972763
129.096436
150.727905
151.203690
147.752823
151.515259
156.335037
129.797684
134.886719
149.882462
133.509460
117.393326
161.548233
147.497482
162.341431
144.089172
130.081772
162.991501
141.829224
148.062454
111.985359
156.281631
147.509811
143.385300
144.874176
149.890198
144.566101
165.413132
147.559967
126.196480
144.586838
123.814209
134.017181
152.344101
151.527298
138.199036
153.112045
134.619629
145.990463
175.343918
134.082092
137.049896
132.212692
147.181671
143.995300
151.532745
157.768326
-154.499268
26.549187
32.738182
76.016037
35.977978
69.663826
151.185867
146.339340
-23.931725
121.934303
155.247040
157.444916
97.109299
142.713440
137.821609
155.887070
150.976456
133.492233
141.877670
132.437286
146.609268
160.527390
133.179276
157.391754
139.957413
138.401215
157.269470
145.465164
143.323181
130.413773
-2.332464
136.378815
129.660889
150.560944
156.414658
141.889618
165.285995
120.018356
126.049660
164.919525
148.276672
151.540405
131.801468
144.577332
133.996918
149.905563
145.795685
139.704193
141.504700
137.247650
163.752563
165.924530
152.781769
142.112793
152.757446
159.390167
134.897461
144.562714
160.602600
136.589401
179.829819
133.245895
168.935425
153.824203
142.657394
142.562698
146.959274
147.164154
158.996475
-98.380157
120.918045
149.000778
151.466476
152.035980
143.446579
145.752457
123.204407
163.621216
138.016586
148.688339
166.545013
144.936462
152.676926
144.875519
172.723923
123.426102
148.184143
141.001999
167.206482
161.684296
131.793579
154.164474
140.004745
137.109451
148.065399
-34.363369
65.279366
161.096085
159.077438
126.250465
-3.200450
11.344182
-30.462725
5.094930
-21.302471
-23.208017
-29.313517
-15.783473
-1.294222
-43.058498
-19.754559
158.772995
146.978119
131.638947
153.925949
158.947952
172.886871
171.143494
142.844437
133.038803
151.026947
127.715080
146.091476
152.657074
141.411224
141.803894
149.863632
61.849533
117.512878
149.983444
141.075531
162.198395
133.631058
135.336319
154.757370
167.053360
157.189331
152.207870
132.626099
-178.014053
136.817108
152.192688
143.341293
-179.684708
145.540833
178.569046
149.998383
123.892288
137.180008
133.536728
148.576584
130.946320
164.256241
152.848404
151.746826
140.362473
150.728546
145.400085
131.824936
152.947083
150.168167
153.502914
132.697739
122.686691
164.887054
-157.787491
151.078827
29.909451
151.393860
130.493103
147.087082
145.017624
146.577362
140.847610
140.477829
162.281891
-17.010712
166.094391
-171.939423
139.805588
131.694214
157.823654
169.080200
152.574768
158.686584
144.012680
128.639038
138.425034
107.776970
140.796783
170.943283
124.713043
150.756516
138.724945
106.477135
133.499390
141.896515
156.619171
162.244202
119.088097
162.461426
135.478485
135.834122
147.005692
133.498901
142.780212
143.624359
147.760757
140.226776
131.005173
149.215302
151.113403
175.885330
151.290970
136.577682
141.761963
151.141907
136.623138
133.878418
146.698578
140.251572
117.484489
149.675934
143.562317
130.457367
131.744476
139.893616
129.349426
164.398254
137.851929
4.073667
-21.024158
-48.819370
-47.070724
104.612228
127.762558
149.336990
157.949326
-77.116577
-21.369434
-42.902145
16.105421
134.767792
172.970734
149.648209
162.127945
150.040558
158.075974
124.563683
174.814682
146.590515
170.810486
152.985519
155.102921
164.799911
139.878082
86.809151
143.519989
147.414856
141.920456
-45.763023
24.382843
2.515673
1.776851
133.685669
151.710617
157.959412
153.833603
129.802826
7.343233
12.607032
-2.829785
0.805758
24.878880
9.872490
3.825461
3.446567
8.783108
5.140641
-29.278795
10.436279
-9.458954
-45.322792
-39.155800
10.476849
129.400284
154.371338
158.922150
132.812332
134.399017
165.076889
167.380920
146.927612
115.981590
147.249588
160.195175
132.294174
-171.886047
139.784561
161.298462
118.491730
148.788864
152.261292
178.326248
18.901554
19.117672
137.666092
167.687851
162.134171
147.977310
155.850113
-40.225910
4.851472
16.712187
2.728930
38.050613
-36.843731
-35.856621
-5.489622
-41.982983
2.455431
29.459927
-33.663067
8.685300
136.044952
134.405624
147.509735
129.312378
138.632202
123.047760
140.899063
175.791122
164.541183
124.858940
136.598969
146.003784
152.797226
134.459824
144.936111
135.438431
118.637772
153.897141
-37.012611
20.410013
-13.086902
0.612617
14.961676
-42.297916
152.199066
136.949371
45.280006
135.534546
21.400145
3.333193
-2.886155
-56.160057
20.231319
15.481091
-40.463264
-24.190851
4.595336
11.059037
-50.434181
15.283466
-3.856051
-8.453752
13.910786
149.473267
148.585785
148.850647
128.428726
151.079498
170.713257
166.089844
134.986008
135.653717
153.741211
148.398041
-7.107491
-40.539536
-12.205696
19.664669
8.712328
136.192780
155.378845
143.676910
161.075500
134.949387
112.415329
139.752045
119.228920
159.825272
144.306519
166.629471
151.329697
136.233597
151.843124
166.152115
114.035957
139.468887
146.763733
131.434616
128.367859
140.275009
148.441574
115.276482
141.883942
149.828369
139.076965
144.217789
17.755085
18.546963
-8.560155
8.540999
-21.023682
-0.074019
-44.631260
-10.126654
134.998932
158.808655
149.091919
143.720123
156.403061
145.523163
132.985855
136.880646
151.324127
142.557358
163.692764
129.851440
137.885468
158.248596
175.302628
124.235519
149.422150
165.991516
134.909882
1.330898
-18.163151
-12.940857
2.992251
-7.164234
11.798223
16.598431
-2.887646
-46.578873
-32.298622
172.961578
149.680313
148.333588
132.446106
157.194489
155.129623
29.860670
14.544413
23.137774
-3.363539
0.429328
6.875976
-25.060879
-29.647989
-38.424015
-54.065418
-2.787901
-32.601852
-45.868160
-2.654022
-27.531876
-4.976262
2.953732
4.318016
4.239931
-6.923762
-86.832397
4.659552
10.969177
7.881348
-28.221819
-29.818138
131.153442
157.545563
143.767395
162.080719
14.703848
-52.822777
130.313614
175.435745
145.084671
-175.757980
132.250122
-16.732222
17.589081
-7.601554
10.013824
139.398026
131.661591
135.075226
145.416931
161.016098
117.150185
153.659943
159.935623
162.687210
153.590897
129.983322
138.468033
133.805984
149.471542
118.245964
139.625275
144.879776
141.504593
137.024704
147.957840
166.378311
151.185989
148.300476
164.687805
143.650345
154.195801
139.258408
124.647697
153.391373
150.804306
110.800949
-10.834598
-40.505630
4.043993
-15.312291
23.961670
12.307253
-30.530880
10.307060
-2.345685
165.615372
145.126648
164.874084
109.359238
152.411957
160.173187
152.024979
134.012085
117.189590
147.668182
139.113358
157.923721
142.954391
135.159378
140.844620
155.249298
17.306902
-32.452698
-2.315790
-36.154266
153.597595
118.002525
136.083923
153.224045
136.216034
156.153610
156.104462
141.005035
132.287674
167.941162
170.954788
-178.278412
155.976151
146.236877
-61.710217
-49.158550
139.627411
134.305893
136.400665
144.175171
148.632431
142.351227
136.409164
148.900085
147.373764
160.716019
161.338669
148.052307
170.706619
141.279510
133.640442
142.964691
164.616882
132.788162
147.052658
139.413895
149.558670
166.175735
163.009384
138.985046
121.755737
144.393890
-3.120230
149.183624
146.040146
138.530045
134.560028
143.765045
133.996246
143.186829
149.192673
174.635300
118.347122
146.788544
155.042923
-148.655045
144.243713
159.438629
162.941544
148.630371
137.195404
152.248154
150.233643
118.241302
15.086292
-21.100719
138.149902
160.237961
144.540924
145.373657
158.228485
146.145203
138.746094
4.780408
-5.935773
-39.316368
145.416260
115.477455
120.997993
112.258965
86.233109
164.067444
133.641357
139.023621
134.237778
144.512192
111.478271
151.585602
163.533218
134.246414
148.083511
143.460678
154.062805
159.515182
131.623505
130.128052
154.777298
147.687134
137.855911
151.579971
163.776657
150.513672
44.100563
43.567467
23.668678
150.536041
149.148575
172.120148
142.690414
141.645981
148.639328
137.085556
166.825058
167.300217
145.189407
170.172882
174.048218
134.984482
139.741180
156.910217
149.919769
153.238266
130.637192
144.310425
152.543518
154.776596
115.152710
143.440125
150.327789
119.012901
76.311569
134.634781
130.097717
150.386887
122.167679
142.198425
166.365265
153.417633
150.137299
134.321304
152.593552
127.681938
132.382553
160.301392
140.845673
136.485184
126.343330
123.431999
150.179596
164.613708
148.601624
138.404739
160.547028
173.638885
125.827690
167.698456
138.490433
129.060181
152.391068
129.297272
124.794846
148.927429
163.876266
-38.145008
20.399639
64.285583
135.773224
121.467888
137.472473
103.817741
130.286591
147.496811
138.486389
161.476364
151.897812
152.642090
159.516922
140.196060
145.782196
133.681046
152.211090
160.047806
96.889694
137.621063
160.127365
174.537140
154.653732
154.640854
135.614319
144.209549
151.815826
155.156860
139.971100
140.404099
149.247299
179.137466
140.812195
135.235687
123.573425
138.624313
144.072388
150.454987
144.049469
158.342285
150.028122
142.798508
135.101608
161.025116
118.647415
145.282181
147.739212
171.806519
173.114639
155.248993
120.655884
-45.519066
151.791718
156.811768
141.285782
160.539841
136.420288
165.524963
164.566437
137.717056
147.607697
-31.516121
-17.760237
23.328260
2.963392
-48.182743
-33.680939
-9.275867
125.647362
116.705322
161.318558
146.427872
136.912552
151.844879
127.239944
141.591019
112.427879
110.057251
134.946869
160.678726
138.171249
150.003693
136.806854
165.954239
133.106506
135.430908
153.327301
126.676147
159.992340
147.777939
143.096420
105.586601
146.572617
140.961594
139.689041
126.345284
155.810013
164.543915
138.855621
136.544647
150.791595
-40.748512
-14.178670
135.114731
151.164093
144.014893
144.254562
129.208725
121.357513
176.574219
136.566452
133.376022
142.109558
143.429459
136.556778
12.362008
4.442677
7.933849
3.667463
136.755325
153.625244
153.763977
140.205551
137.637680
146.411118
141.535278
159.284531
129.074860
118.588562
123.571075
159.603363
134.592194
158.042175
147.118332
150.581528
135.324753
140.623581
133.341843
142.243134
141.522079
117.096207
130.810471
158.933609
148.946899
123.523361
135.691696
129.903763
150.880447
-44.762276
-35.462101
-12.287226
38.271091
1.324560
5.059931
-6.217413
-41.671486
156.423248
139.847931
150.429138
-150.943405
139.231766
98.627083
163.524094
132.202164
151.583054
124.010574
138.926147
48.525780
-37.411480
149.973099
164.231171
138.175232
119.765587
137.259872
151.733032
146.379242
130.821976
152.086777
149.110458
141.142426
160.913940
152.375824
148.016022
138.769485
159.313004
155.236191
119.834938
133.940765
153.560242
140.500183
-25.956026
27.848288
-11.325451
108.671524
138.770828
146.520798
156.505081
148.206711
141.444519
167.046844
122.256798
143.298233
133.712997
132.897110
-179.044876
149.474258
144.673141
108.580643
137.531189
148.870117
141.683029
154.722549
145.208481
3.473502
141.233093
156.525223
135.486282
131.742462
134.939316
150.951630
124.696861
152.763245
148.430054
140.970581
156.343430
133.761551
148.974731
145.301697
110.971962
162.584961
168.585007
123.788139
155.146805
120.572227
152.357285
167.610672
132.635757
140.468964
175.878098
150.411072
115.866463
151.106674
146.025345
154.429916
157.621796
143.760971
151.020065
145.090500
123.765114
159.332977
151.790024
156.375610
151.414490
163.473816
142.579163
153.106964
143.091583
146.680893
156.969711
158.200424
146.540604
3.625688
-40.939259
-11.605374
16.388828
1.263155
-1.578924
4.064426
143.663864
139.436523
175.547089
142.241333
151.572495
138.942871
143.875748
144.105286
145.518555
158.364227
164.186691
138.990005
130.529526
150.298615
150.650864
152.826614
164.047058
161.787247
121.813614
151.483826
159.505859
131.501205
165.498734
155.881577
144.415405
-156.280731
139.080841
-178.774261
129.991058
139.705734
147.353882
140.686615
96.817764
158.948257
26.572701
9.428337
37.969593
-5.024221
14.637613
-24.319265
8.890372
-5.273474
147.865982
137.145706
167.407654
147.186035
149.861450
132.555832
111.969910
146.075775
123.209885
134.623474
137.150955
141.707367
125.639496
143.117325
170.712708
136.541183
131.551331
138.124771
137.828979
157.459244
128.500305
124.645454
129.913254
164.302643
124.025192
145.245789
138.302490
-32.303982
6.330414
145.751419
134.934647
140.928238
158.944534
141.078247
137.319809
115.930161
137.512070
153.631256
118.402473
164.892426
127.697113
-10.951324
-6.343874
6.763410
3.776313
167.916565
174.093918
129.095123
132.557175
145.593918
119.487244
151.312820
152.856995
155.852310
144.505356
132.941483
133.546066
160.028076
134.058929
146.120377
166.021652
157.897430
174.599625
143.612732
157.761398
143.174484
145.403687
100.036629
150.649261
143.183670
168.077728
139.230255
153.483261
132.948257
144.947693
128.085571
129.702240
151.384171
144.999802
126.610855
163.737976
145.818253
126.720917
152.641922
149.417999
146.362961
149.152298
140.393463
147.854156
141.919495
-1.816284
164.191437
144.626968
140.230835
148.712372
106.345856
110.703812
176.672852
159.686096
144.894150
163.700470
152.326614
19.083721
-7.136550
-2.588231
12.624185
-15.167351
-13.185343
4.293453
148.543320
145.687698
117.040680
158.620377
157.604736
139.404602
141.299927
140.493286
146.836243
106.576180
110.727066
104.537758
145.032898
152.279419
167.490997
144.228821
169.394180
-13.088063
149.908661
145.331818
144.498306
131.983643
157.182388
140.520340
153.438797
140.091080
153.177383
157.378021
129.455978
140.495651
117.622925
150.010269
150.734497
126.148903
138.119812
147.952087
152.333969
157.430634
165.935059
120.772957
130.970642
165.331818
147.769257
155.029953
153.691040
175.926849
4.962069
-4.025453
7.707800
-41.497784
30.963783
155.488586
140.846054
135.524918
144.366562
152.207199
155.805023
122.664482
144.161713
-46.077084
149.291840
159.141129
149.659073
157.369812
-44.382385
-42.378735
3.350008
8.307871
-43.244923
145.915421
167.058487
140.272400
140.707428
126.561523
143.544449
177.093216
150.512100
149.891586
139.971954
132.710068
166.081955
146.510910
142.065491
162.904373
10.123759
-43.210644
156.150116
120.281494
-176.617310
159.154434
-37.359753
1.011817
137.591888
170.918304
156.569122
130.438461
154.505402
-177.295639
133.664169
127.577049
149.182816
140.472839
135.383469
159.692154
156.793915
-22.617012
13.074136
-43.270741
5.224422
9.806240
-35.561520
11.956600
27.944870
7.603800
13.706954
148.656723
129.164108
165.215881
144.642334
135.681107
146.271942
150.351791
119.049934
158.311798
153.413681
135.925613
170.401321
156.979340
147.152542
144.268387
-42.488091
-45.268658
-4.717793
152.027893
147.267319
149.923538
136.834518
147.259369
134.988007
143.051514
144.866058
176.898331
169.924423
150.985062
171.972015
131.702316
156.354980
128.721420
138.527847
164.962097
147.375778
127.475815
149.842300
141.695053
148.170212
130.624130
144.867813
140.139786
138.342682
145.009552
131.063980
135.082718
163.510208
-11.798423
106.461861
133.413635
148.470810
140.305740
117.382149
134.986069
120.721878
4.132328
18.724360
-41.906719
-29.327827
31.374012
4.694775
-15.064168
12.671210
-10.140047
-4.497276
130.476059
149.255951
151.443085
132.566330
144.519653
143.115616
108.152184
152.580093
130.175964
165.143631
142.877487
98.847595
147.422363
140.753174
138.157578
135.979172
134.744904
161.406570
137.073776
151.934235
152.998444
161.147461
130.562027
156.527100
141.551941
-45.859886
0.000000
132.740356
-27.627834
7.974397
148.092804
93.446938
4.342846
-16.189770
-39.776436
18.174519
-3.017009
5.979272
-43.983635
32.662571
29.694544
0.358274
-23.184824
-40.694920
33.691437
-7.479265
-20.634418
-4.944705
-47.787605
-40.472179
-44.278400
-35.275028
-15.607089
-8.761834
-39.036621
-3.289143
-18.884804
165.996292
135.914001
135.926178
104.742531
142.532608
152.557800
121.396553
116.293114
112.015396
137.804550
149.453812
141.528015
142.660522
167.963242
141.275497
136.350159
126.959030
155.701553
157.468185
137.212173
144.688065
148.772781
161.379684
125.581657
172.983383
130.917130
163.626785
140.470566
150.623749
139.358170
-26.742407
-35.800072
125.846077
141.050385
120.627121
147.270752
158.892288
151.603409
154.545746
151.057983
105.974548
148.186661
115.949150
125.491127
163.738983
-8.508354
10.771958
140.616043
126.877068
157.722656
147.390945
141.289688
110.693718
142.917053
37.920502
-133.012619
28.070648
127.696129
126.305725
165.139587
161.179718
148.079056
140.634979
112.299835
63.963905
103.826492
163.401337
127.340088
145.500610
153.217484
145.384644
165.713989
146.134766
144.873428
149.344696
130.641693
139.229691
145.479111
162.996597
150.757706
123.470772
148.688599
150.110336
143.776215
140.444138
161.712814
143.532349
150.287323
149.199997
152.866028
139.019073
145.775772
140.473969
143.425079
146.576904
137.905914
130.304291
134.871292
138.350388
139.498489
143.238617
171.853928
157.988815
134.020645
-177.234222
153.039001
170.499435
-161.868576
150.722977
141.398712
170.154922
118.621719
154.526337
129.650208
117.370659
148.294006
155.334641
129.470535
112.135315
149.305145
143.459229
128.728973
137.301056
149.448196
144.959106
155.115662
142.446289
146.157822
137.562271
-41.986378
7.268872
137.694107
131.599960
149.882996
168.694809
164.021210
127.952660
136.292236
176.277420
130.953033
144.712234
140.156204
138.605789
129.925674
160.452271
124.139267
145.902557
155.861664
149.827377
161.087006
144.342346
136.847137
153.233841
-30.650167
20.995096
-34.974174
-9.115441
-41.194805
24.708963
32.178505
5.044652
43.176788
-1.115222
-39.304123
4.780941
8.755600
158.054840
179.239456
-44.133930
-35.661621
12.660836
-37.263962
145.535645
-6.213123
-24.646412
51.252815
-25.562344
-3.524978
16.056129
17.330145
-39.875187
-40.431026
-13.644408
3.095918
163.911285
164.560455
156.495895
149.431122
120.328255
120.476021
-178.508514
141.067764
134.394012
139.521301
150.663940
132.922791
130.604828
144.387329
140.671722
147.956985
154.104965
134.138428
136.719757
160.462967
159.545639
16.683590
-145.245575
35.715889
13.747869
36.996006
50.361301
70.717697
150.640793
157.772064
147.199936
159.989258
144.932404
156.117172
169.011444
148.922119
135.031815
145.482834
145.248444
155.968201
-28.179302
2.593821
130.058075
-12.422082
-45.871933
-22.252731
-3.680095
-40.848049
145.231918
156.326370
157.123688
-36.317223
148.977188
169.800247
138.870544
153.248489
145.975555
175.385895
149.040329
130.330322
109.695221
140.854721
162.041138
150.951477
-175.683472
121.301422
123.838867
150.620270
147.151718
138.528641
158.020096
143.015121
159.339294
126.564262
149.843445
135.804260
143.524399
141.276123
10.740063
-29.019686
158.943558
152.811646
-107.355103
-24.902079
-11.924744
19.666740
-11.760600
-33.992390
117.540695
15.554832
25.492630
-5.428741
-41.178894
-48.506756
9.414567
-20.784138
-18.329987
13.332503
2.902589
7.478163
6.701156
-36.373726
145.599075
146.434601
176.523895
136.313141
144.883362
134.533051
144.482864
148.663483
148.725845
143.096954
148.310959
145.038208
124.576042
148.652557
156.348495
158.389435
139.499344
-169.615784
145.968567
149.683945
142.918320
146.813980
138.470901
139.332077
136.677734
165.632736
151.219742
146.103546
152.748383
17.991903
4.993437
16.634951
-32.326431
28.346453
-29.405739
136.074951
159.012161
174.087143
152.481293
144.846832
108.304276
137.849213
141.790054
141.959808
127.837090
141.223434
123.659409
147.055084
108.663139
132.779495
151.046539
163.512192
149.938614
121.302094
158.237366
133.764252
165.966965
168.974274
140.102554
139.551575
150.737320
139.280365
152.362823
138.441849
113.606377
151.024963
173.788467
132.107880
-49.280289
65.115860
-150.157425
-123.006554
-156.677338
13.020646
34.008984
-48.914177
144.179459
169.691727
145.547104
164.102051
142.742477
151.254700
135.731247
166.396286
154.442673
156.140045
117.892418
161.315079
142.080490
130.958923
149.837051
146.657364
151.016647
171.565170
178.705170
138.650711
151.080414
165.624832
136.105942
140.501343
141.262070
124.319023
172.173798
34.078728
175.966278
-154.879471
121.816170
127.712769
142.806458
147.982010
110.052704
167.377045
152.531036
148.527985
148.187332
136.938660
135.361404
127.102425
172.168488
144.419861
128.595428
168.832047
161.710846
152.196503
143.205704
127.037727
144.307877
132.606262
134.049942
131.898575
146.858841
155.490692
-33.798553
-4.168519
-41.466011
-2.161841
12.510362
16.953312
-21.850458
-41.117130
-0.322034
-45.184063
-55.363956
-42.279476
4.250634
145.652267
157.344116
160.590988
-10.794938
-16.234404
-0.880489
35.889847
9.450555
159.592636
145.231308
150.314728
175.733994
150.620590
154.621613
148.803909
164.747147
155.612228
141.714081
126.694595
152.374496
140.112488
150.546204
129.784927
160.394440
132.325333
174.784424
141.623978
67.770271
147.864655
163.300201
152.805695
126.644989
111.668152
143.309357
130.519165
146.602905
156.359100
-180.000000
164.918381
150.814926
139.262802
167.947128
155.168823
156.207214
166.117249
131.798386
141.023590
145.394669
156.257797
165.246887
135.673920
163.075058
131.787033
141.975571
145.195648
130.373489
143.354202
152.314987
167.069641
146.711029
165.675537
149.815048
129.010880
136.552628
147.247269
171.957520
153.754547
173.584381
150.488007
-6.089078
-28.106428
-38.641239
-13.092768
20.522081
18.979883
-40.917480
28.968330
-53.080307
-3.891990
-1.915506
9.613434
-30.654764
-9.849198
-0.803326
-3.949478
-43.008362
137.367630
119.301544
124.622261
133.671265
148.203842
137.287689
116.489021
136.384811
-38.376572
-0.480513
8.953306
-27.696972
-49.834492
3.175025
-40.533699
-5.355037
-13.811270
-45.154373
155.912659
128.738342
-39.488029
144.621399
153.588684
144.786758
153.206131
143.292938
149.526505
171.849518
144.230835
148.557755
142.431122
140.162994
164.694901
157.544357
144.554199
152.041946
146.005707
150.594055
162.777557
114.147728
166.356735
-13.830727
-42.105927
-7.736901
116.241646
123.706932
131.406174
149.638245
-9.033484
19.133410
-3.043625
-49.257072
-7.550240
-24.382488
1.627024
-14.064971
-2.163560
10.572873
21.430010
132.710510
137.444412
123.909393
156.288513
145.094360
147.508148
150.860992
135.624115
138.806671
139.332169
152.747177
162.763092
127.905296
177.043549
124.477020
165.024094
110.876617
145.634079
140.432541
140.686508
128.309372
160.796280
158.163132
162.439636
148.714966
140.467316
-174.686874
124.062798
153.569397
138.261642
151.712082
139.752625
161.834900
167.087692
160.464188
151.156387
135.404251
147.648071
-1.291498
22.979912
10.819453
125.240967
138.510437
156.314331
147.721390
143.026260
160.054520
134.065765
16.146036
157.964188
142.576584
139.893143
142.014267
0.055953
-21.295824
162.950714
151.166031
140.282104
123.859123
138.881104
150.353592
163.775818
145.656906
150.279953
121.018677
163.226089
155.466904
119.552193
153.496262
151.290848
136.484024
168.863037
166.855850
148.790192
-33.148457
-4.915378
-4.837116
4.033374
20.024248
-19.021955
-33.308613
131.103180
147.173920
152.508179
165.958115
103.936806
174.796051
164.015732
172.826965
113.645386
131.565521
145.814560
171.276779
146.635284
154.968918
177.911270
138.050201
141.940598
154.445160
35.690678
16.436872
-16.598167
25.836403
2.702405
-47.147514
-58.378540
12.479818
-39.925659
-39.805744
123.429680
-37.926266
-13.223676
-38.120850
-47.120232
13.831955
169.896301
163.671753
-36.369137
12.130567
-4.455181
164.134384
146.589478
131.998886
134.887726
157.865982
142.423203
131.276077
153.923737
157.797134
173.129578
132.004974
109.936096
149.217926
145.721375
168.185791
161.091095
171.021759
161.308548
142.890549
157.899628
149.165756
128.952972
-176.103516
142.768967
157.607437
144.082474
110.970734
136.441315
158.540314
174.614670
149.651947
147.433975
143.660278
152.826981
150.937744
141.747513
140.398636
142.255310
163.173752
-179.913757
176.403915
157.060440
156.188492
151.253937
137.233673
156.834518
142.467667
142.486786
149.146545
130.367844
147.678345
113.877197
129.735626
137.847122
153.070099
154.225815
135.955124
142.766739
142.159882
143.160614
143.140762
-176.178726
138.670349
126.416359
169.817139
167.038284
112.408928
140.224289
146.616791
151.165268
21.941925
19.917919
148.694778
141.390472
110.655647
141.781189
142.105225
140.762466
141.425751
159.571167
133.181793
119.926819
141.193893
167.532623
135.372482
150.073776
142.766296
170.646240
154.649155
152.890930
151.665222
152.800949
140.752075
142.914536
131.436859
146.321274
145.450806
151.129044
110.105385
137.099228
140.211487
161.041824
150.672913
155.821136
145.855331
-36.587040
136.846497
121.929253
162.528564
143.901840
153.645813
153.646683
-30.040020
142.460358
106.785149
146.751801
168.644287
140.967163
145.096558
151.645538
143.233505
167.820450
123.421761
132.595779
131.527832
152.539932
129.847092
166.856125
58.310005
147.927780
139.672318
129.315872
157.437149
137.327423
141.297028
143.870529
147.559814
138.471329
139.915588
139.329926
144.300934
141.887970
143.730850
155.479065
143.201385
163.619415
162.355164
140.346603
143.344162
165.137131
147.443100
135.924805
48.062836
-39.117981
-11.856307
-32.595509
19.574057
-38.693676
138.449081
143.068024
139.000076
-38.756199
-48.368229
-36.640255
-36.698547
-40.602001
2.594500
11.367042
-14.894835
-40.711395
-43.746258
141.252136
154.271683
148.823502
146.449173
172.909409
16.306942
-18.040741
157.681305
114.230492
133.320587
153.261658
144.135849
135.724899
131.210526
151.655319
-14.126838
14.343050
-50.583744
20.248119
-10.035012
-49.036068
-39.473808
-33.589615
140.439026
26.080847
-35.292320
8.468954
-7.266713
-42.031231
11.584322
30.990442
-43.591640
2.314607
-4.342260
-14.310534
22.204779
6.067728
-5.077325
144.039886
149.282516
151.898788
134.449112
155.667755
152.495468
149.180359
-176.027908
164.465332
158.681320
136.739349
170.181717
132.203705
137.999939
153.790604
145.789764
146.734497
161.706543
111.775795
149.838791
2.050709
17.043659
0.999559
-0.137056
-36.995247
19.845890
41.857220
-14.566319
-23.567268
129.127411
125.983131
147.419373
129.663391
121.607605
166.771286
132.382812
165.368057
131.162598
134.048615
123.946289
148.640106
150.591644
134.031631
156.331772
150.082657
143.903168
129.983124
138.526016
160.411972
178.200821
151.289719
142.239120
138.815384
136.486526
175.672729
144.934647
151.461426
166.845978
166.200256
118.930092
169.947006
137.685410
117.958290
126.226120
156.340744
143.866486
135.730515
144.476196
128.857727
143.332214
140.580948
50.691757
150.344925
144.549500
143.658798
135.355881
144.913757
129.560669
163.557861
139.443283
144.697952
149.711349
154.681030
138.496246
165.950699
157.059204
129.247849
152.244232
160.731857
149.575623
161.795639
157.736328
173.768875
133.943176
141.831604
150.894562
150.916153
146.324371
20.788786
23.933104
-15.219580
6.569816
-15.429202
-39.743576
-43.624516
81.268074
176.082230
158.933456
154.836655
161.674896
167.614105
143.587524
160.874146
-165.852386
-134.784012
0.000000
-21.295721
-1.351036
0.831807
114.627708
155.009384
38.349308
146.285065
20.250835
-152.845627
-159.624359
26.714092
-142.938965
-151.270233
-163.804169
74.709503
-153.638260
178.799255
-171.204956
161.523987
178.935776
70.708626
38.719032
-2.916516
124.450493
166.572205
143.528748
147.094711
146.944687
147.019867
140.617737
169.911926
162.133102
134.812073
139.824234
133.684723
148.530441
127.988350
135.295868
146.283173
29.412292
-10.950353
-40.160458
-34.794762
134.420380
144.767105
138.846832
126.105827
152.076141
134.522034
163.110352
107.411819
136.474106
149.915710
164.749161
127.359825
144.169220
108.127953
155.670868
158.732330
136.972244
165.710266
139.684769
154.957428
131.439056
137.548508
163.628372
155.888290
5.698391
17.194981
44.482254
-131.767624
30.657230
28.154583
-140.304245
138.492554
126.111885
133.378220
135.604385
134.418716
159.599991
146.210739
160.075317
35.249699
29.352501
49.149990
-162.971588
-153.569153
-136.600739
138.752457
144.161072
150.414276
113.913971
171.726562
140.695374
157.801178
-36.418343
-26.464970
-44.303585
-5.875764
11.182694
25.485512
77.657318
142.460083
118.565712
130.474304
159.412201
148.660294
126.676674
151.640717
149.180908
132.962646
128.312363
146.884598
162.645050
155.202682
128.739822
165.348541
130.736893
130.589386
143.415009
155.576843
162.026031
131.045959
131.206146
176.321960
122.005096
145.692841
146.857254
171.881531
154.555008
61.827709
6.846561
-22.531796
-34.161263
-11.630033
37.407665
26.073311
-8.317178
-46.465870
-45.575481
-0.550008
-17.580151
47.455967
122.141586
127.403076
134.437561
152.312439
156.332245
136.509171
152.922028
143.054550
139.977997
138.981018
134.412140
149.622055
129.803925
-25.163477
-7.825387
6.425410
15.839499
12.652374
-27.765265
-44.278175
-71.154785
-10.990067
125.863304
148.862961
152.839966
141.798965
129.874817
135.494614
163.332230
141.851334
162.006683
138.992035
156.564804
133.329559
133.090469
-34.520752
-7.210799
119.594368
141.278442
138.253250
159.272446
124.681587
135.974487
138.821457
124.591820
144.011581
148.857758
122.859840
5.768572
-16.199333
0.505517
-34.191692
-113.078072
-24.999889
-8.787759
-49.586521
-46.757702
-17.947792
-15.460952
-7.126125
12.883393
-8.870639
137.527237
136.954620
140.694489
131.733261
144.213257
174.090668
175.673859
-0.601334
-39.666275
-19.331627
-40.213535
-12.230402
-37.343109
-37.919266
60.978600
54.087620
28.388401
60.768902
16.699854
7.544441
17.659624
20.140169
136.604431
125.140694
156.421219
134.305801
141.716370
147.878677
147.013489
148.862976
165.028244
178.816666
158.677170
139.008347
149.521011
129.702820
135.307251
122.453850
145.200363
146.458191
140.359100
129.281265
146.539597
138.476730
116.016716
156.313354
151.752502
142.149185
152.398972
22.029352
159.347046
167.537415
-35.210400
-35.708447
20.302069
160.823074
135.897095
125.495743
113.318665
166.956253
140.484390
165.371445
127.502129
138.572876
170.198700
144.673294
150.309860
107.067558
167.496658
0.768977
11.467123
-6.126631
-21.666935
11.788565
15.879052
28.316055
-27.350857
23.820257
3.883125
137.872818
127.895393
146.778839
-26.097435
-3.446226
163.737686
148.183136
140.358276
143.674850
130.100433
136.367004
168.156082
154.794113
170.283295
-34.591148
-17.005831
-21.998665
-21.004129
64.584473
-38.073093
151.064850
169.940353
156.508316
158.941956
159.943008
15.250288
31.179111
147.087753
116.190102
173.083145
167.661041
165.396271
151.620407
145.486710
136.961304
113.221405
147.487335
127.038612
140.204880
126.446259
153.039825
161.217270
143.080750
128.230804
132.737595
146.518097
131.551743
139.452728
154.002029
122.959274
135.712555
149.582016
134.339676
155.386734
135.309250
138.568619
106.096123
149.215912
136.495346
134.388184
-45.630001
-1.676314
-15.862656
-4.003012
139.560699
163.880142
149.424683
101.530304
138.988281
169.442978
137.575455
118.044456
176.024811
120.412476
146.267532
120.163605
135.969086
137.768204
135.759033
167.624466
123.526207
135.111679
140.860245
146.564789
141.081863
143.482285
159.821487
155.568573
100.706680
147.083710
26.745989
-46.229492
-14.197215
-10.605840
162.863235
151.722244
145.568939
165.358582
142.846832
166.090225
139.363556
141.330673
147.754562
167.466248
162.747040
143.781769
153.726379
145.909088
140.028702
134.466644
150.663803
-173.559952
142.986221
151.516068
122.354279
131.594879
164.425186
120.647964
163.842392
142.789093
144.779541
136.189240
152.059921
140.437103
142.768127
144.427139
148.402344
139.283279
144.411484
133.284744
127.574089
146.005920
155.841888
-47.551029
-19.952776
-38.024124
-35.408497
-4.941416
-19.626720
-29.534765
-19.750971
114.765396
153.004593
145.060760
157.131287
140.810410
136.825745
122.578300
147.871353
141.650024
137.316788
-24.565163
-27.813557
-1.003272
-17.059790
6.697087
149.154205
130.617401
171.661987
152.441620
131.160339
159.710678
136.614059
153.331024
152.481659
172.244339
151.784897
160.825928
153.245163
144.322281
121.274239
140.026962
140.828934
130.139420
131.425934
137.710892
149.521164
133.435577
139.444275
140.180359
-41.746532
150.314880
151.392853
146.006790
151.684311
135.850571
147.412491
140.251205
154.095581
139.694626
141.853622
140.242523
164.076172
153.783981
135.576111
141.399994
166.259933
136.643890
125.342567
-43.991158
156.906952
136.223587
149.967072
150.315842
125.015091
134.637268
162.881500
131.433533
153.063889
126.057991
160.440216
144.010071
134.006882
115.094788
105.879883
153.491821
105.224892
118.365234
145.824890
139.785385
115.800156
166.831192
152.871735
150.476578
146.795807
139.679977
21.565954
127.763229
162.065216
149.092010
127.463455
152.199829
153.686935
109.335945
162.097290
141.380615
166.358765
168.355698
166.834427
150.501923
133.360458
133.303650
140.578827
149.155502
136.893509
137.341568
142.443130
114.889488
134.056274
148.822266
151.824509
136.160110
25.213116
145.073029
111.547432
136.772751
127.056168
123.033669
131.805222
-12.902111
-30.410999
-50.577721
138.253098
140.605453
149.825714
35.800121
14.497135
-36.342873
20.225285
-35.724201
-31.288599
-35.090408
-16.800920
-28.981783
11.734617
-5.263954
1.709491
154.596191
-7.388597
118.609711
154.420120
162.056519
144.149796
140.841217
137.039459
147.968933
26.789675
167.347855
-140.702393
136.364029
-158.900681
-117.714439
128.762985
-164.467987
-142.249771
-176.237701
-165.738663
131.663696
27.040005
10.050210
9.044960
3.698300
10.354403
-45.667118
150.428284
27.774389
-7.811957
140.002808
140.333847
158.635773
140.910095
148.004349
130.353394
137.986847
-179.418839
151.476410
121.252899
148.807388
142.836411
145.713577
151.195129
145.297043
132.679535
135.191559
149.298279
146.594345
163.344177
151.471527
143.807434
9.042549
-47.324039
12.468261
-36.666981
-46.599781
10.260077
9.682167
129.871933
-160.470825
162.039230
158.363953
157.632523
145.428879
157.836868
158.225784
147.822876
149.975830
145.148483
155.854507
177.931137
-1.656940
-4.144206
-20.085039
-4.539758
-8.047861
-41.784538
-6.076348
-68.672676
154.824417
168.298004
115.614616
153.471313
156.653595
145.655853
129.328781
145.275833
172.536377
150.505936
153.392059
157.618713
133.731155
158.577087
149.790512
147.495743
143.941742
134.830460
105.979050
135.911133
134.543030
128.079056
164.393051
144.040970
148.111191
154.621658
137.491638
149.175156
102.778580
122.174698
160.709900
162.897308
167.932556
132.770432
142.839005
125.430527
143.639984
142.009140
162.993835
156.844223
140.814331
143.430420
155.106232
131.473541
142.107620
122.223495
139.640320
172.967163
128.713959
153.828217
152.244888
139.550583
118.840179
143.452148
130.624390
145.316727
152.106949
131.808441
162.584961
120.781013
149.758575
138.114944
170.788086
157.402084
152.515289
129.608459
125.618622
128.128311
140.692841
143.284729
120.192947
-18.899603
-57.240391
147.878479
140.757996
128.597580
137.429443
17.410480
172.856827
139.603989
172.221268
127.427788
167.953140
127.766998
163.699570
166.415741
146.235107
159.132507
161.459061
144.782959
133.541168
157.055786
168.841812
132.658524
146.351608
162.961029
133.394119
131.150772
158.080200
137.536072
147.290619
-13.787045
6.761235
-31.833557
164.156265
151.368744
-4.284320
25.793119
9.780481
-41.138527
0.457140
-55.990269
-14.243578
18.090902
-23.236954
-2.152405
11.674621
-38.673786
-46.731316
-29.799673
117.381371
148.046082
137.244873
140.206284
146.980194
140.046219
136.861938
2.065543
31.229027
-177.412064
133.007629
127.274254
144.545258
170.732666
142.254852
163.853409
102.007065
147.885956
113.626816
154.288071
111.155151
131.806580
-142.467056
-176.928070
126.349556
-128.349792
-155.139679
48.453236
17.033285
-159.743881
146.039627
136.253830
142.783569
127.844635
147.478989
142.480331
140.539017
137.290771
128.612839
171.559143
163.505814
159.604340
125.396965
110.588409
149.993942
-178.708786
-44.289326
25.225956
147.396973
25.323061
-142.959976
160.758438
-148.265762
73.152809
-145.660446
-151.791199
95.366974
135.582062
119.424347
158.013687
178.688339
135.983505
138.284546
126.691681
1.757248
46.587654
151.812759
141.728165
170.300415
135.837418
155.328918
130.029022
154.327408
134.920959
8.054811
-6.441168
3.029506
-8.933073
45.853752
129.358170
156.980621
166.583740
-170.103760
152.007858
160.279984
161.516556
164.056183
157.102417
145.158966
156.521530
152.252243
120.949013
127.024452
145.861557
158.273178
154.073669
155.631119
142.767319
142.959534
161.029221
127.179916
164.721512
137.117371
135.159348
24.636036
68.270966
140.382004
140.672577
143.079163
154.161713
113.821701
149.605209
144.247849
150.850769
-164.215454
155.588120
138.955200
174.217987
152.945602
154.024841
142.297455
171.721283
135.199554
146.446686
156.845642
152.023102
158.157425
136.929382
165.039398
143.652267
124.015602
140.910599
149.596298
168.997299
127.264534
144.692734
120.321793
160.524673
-1.633387
-36.294842
-1.543196
168.946289
32.456562
55.471939
149.953400
128.222702
159.972015
136.433777
157.725632
142.077866
144.414642
152.865997
150.464981
85.492760
130.812622
165.552246
19.966703
155.276627
138.414429
153.575699
160.278915
-9.394796
30.060829
157.842514
146.405640
3.518752
116.992500
170.925262
148.030106
115.802986
109.967216
153.129959
142.073669
156.547333
138.615738
156.463455
122.251968
122.657654
172.956268
155.221252
156.559525
134.064697
165.798096
139.984787
169.225555
154.468582
-41.187820
17.332197
139.589920
139.103271
-175.226837
-19.401810
-7.250522
156.996292
137.298233
135.473648
151.182297
147.094666
121.990234
112.037270
159.598923
161.633133
151.031601
143.058990
164.990295
179.004944
146.572922
150.627563
105.819153
27.810848
172.201553
11.494884
8.245073
148.304031
143.728668
168.306992
136.117096
150.092087
141.307434
134.995789
133.630463
150.581955
158.013779
107.675735
134.968781
162.817444
160.913116
121.929932
160.538559
142.732010
143.847321
-41.206635
17.069971
125.001236
37.396202
25.901743
-20.365204
4.983619
153.574265
137.710449
157.357040
-36.085266
12.195418
-14.597056
-8.522285
7.335881
-1.992429
160.175888
121.855980
155.225922
147.598907
120.803490
132.998718
120.979675
143.971283
156.865952
158.474136
148.052277
160.855270
139.156540
147.439896
-6.921297
-28.955669
-31.198177
2.217085
9.583921
-26.980938
10.857339
-39.467701
-12.317839
-21.114376
8.473568
16.899858
26.256289
-1.787612
-40.316826
-8.500502
-9.439879
-29.404530
16.916969
124.607475
171.327026
160.405762
147.710846
113.262955
158.731628
152.517639
136.471573
141.940384
119.654991
151.928513
144.679703
-19.181864
12.126243
165.594055
168.273972
134.325333
20.003483
43.150387
27.261539
151.697235
156.358932
153.212845
145.839569
134.167816
1.975957
8.890394
45.599812
20.227705
12.249972
-7.294228
-27.714916
14.180356
-42.711559
-35.243431
-26.884676
17.399897
-31.728556
-17.884401
-16.905758
-11.636823
-25.145153
2.983013
-25.786833
-9.769800
28.305737
-70.283600
-3.479303
24.234827
-27.410316
2.944705
16.293533
-79.651421
-44.776173
-31.871870
2.310459
-46.845928
-5.200854
18.189863
-23.409563
8.028910
-9.760538
-34.300442
4.834807
3.424340
-34.344055
130.340424
152.852936
146.729309
-16.908211
16.094893
137.230988
142.588654
162.973907
145.031662
138.961609
148.820602
140.693787
130.938812
151.121338
146.388947
170.334274
132.742569
164.605591
150.627686
2.117663
146.902908
145.612549
147.661148
25.719828
-27.115780
6.675675
148.573593
174.261932
141.804535
140.569427
156.461655
174.516159
154.636673
143.741440
164.739182
170.366196
168.307251
118.295631
135.719971
149.416016
161.434341
157.925034
161.591721
153.037003
159.392960
143.864105
0.332791
5.750503
-0.518510
-11.766747
126.830879
146.254303
145.006454
-3.152812
8.336115
167.291351
150.030930
147.421066
149.452011
148.528992
157.746277
136.101395
148.440063
142.753754
146.489136
13.629054
130.931030
167.851776
129.588501
150.746292
137.402313
158.684494
153.107727
156.583984
164.002625
8.704163
24.481651
89.726501
164.814545
139.189255
24.040884
-43.643040
29.173676
122.001556
154.719208
-180.000000
130.614761
136.108887
134.896393
166.834854
135.168610
158.478455
171.038605
122.651001
141.508347
158.301056
157.858109
128.810028
156.604111
146.682007
132.320557
157.891678
169.535858
136.967422
151.473633
137.297729
172.776688
109.337837
157.852951
150.235352
146.006821
139.561523
123.840286
153.669708
127.269859
135.130005
133.517624
140.209824
158.699799
167.160614
141.937668
157.751831
146.447662
130.168549
150.220825
162.864410
138.554855
153.733780
129.738037
131.664062
142.426682
148.090515
135.047913
140.155670
160.313248
154.554230
104.924614
117.447174
148.631790
118.358757
113.461037
136.721344
139.043228
146.995880
175.737473
167.839783
126.248962
124.469727
121.935219
154.770874
145.743286
157.326416
136.335724
-104.197197
-19.871315
-8.531727
154.211212
136.872467
148.275223
138.756363
169.198318
147.380951
135.954025
126.882736
118.455544
143.445526
139.059525
151.550308
143.565170
145.481384
152.003372
157.029053
136.085999
133.669037
156.365860
129.595718
114.845787
160.106384
112.089760
132.952377
142.228577
150.225983
138.130905
163.692947
128.333481
159.355057
151.865311
128.495499
149.619522
175.039185
141.066162
162.081192
132.060471
144.780457
135.017151
161.062515
123.884941
161.717377
145.461227
120.910324
7.901595
25.918890
-23.728998
9.131595
-13.398953
-9.721988
29.645691
-43.466393
-4.221785
-12.259048
146.000229
113.947418
121.075943
117.098206
131.054123
174.124161
146.449677
131.803329
129.541718
148.369400
127.110321
144.176743
150.497589
144.550095
138.447144
143.720062
167.086884
152.654449
149.376007
148.673904
141.058502
158.269547
161.726959
135.610077
165.488007
140.615234
146.912918
142.880142
127.163742
160.309875
147.768097
148.889771
-0.034264
16.884335
14.652120
-18.315016
8.560040
-48.355663
12.130079
119.126610
131.742706
123.761871
140.022446
130.427444
147.882965
158.046707
136.004654
151.243088
-7.077453
-5.871393
25.521149
13.575079
141.404190
171.321716
169.166550
143.647125
137.853378
133.011581
161.613907
123.337662
176.765839
150.973953
143.991531
138.384079
158.292526
172.942383
153.437332
30.761887
-20.518505
-28.963163
133.065048
148.914856
146.751923
172.416214
129.062958
124.619690
144.226547
146.547424
154.849289
153.119873
130.116013
112.441811
169.156555
-153.791428
136.107880
153.415451
140.626846
160.678085
179.840500
167.860367
-12.762756
10.216808
14.819650
9.899799
155.824158
147.656311
139.645660
138.329285
177.001862
133.335342
131.543884
144.994904
168.170013
159.064087
153.822128
151.671600
153.872253
151.178497
158.490463
147.933395
156.744110
139.110397
137.370178
149.825363
48.710674
141.706619
170.605591
162.896912
136.831345
165.775024
147.090012
151.469696
139.176346
168.040390
140.783218
144.935364
150.167038
159.399506
133.393356
161.238876
146.636505
143.556580
175.832504
150.457825
134.832779
147.944305
130.670395
158.032181
150.352676
132.549789
151.665802
114.573219
128.269089
140.230103
157.660156
-1.160958
3.062093
-21.441540
157.805130
144.966492
141.493942
11.971938
135.220276
141.190506
113.527893
143.122421
154.900040
154.929596
-42.456512
-1.436813
-42.898685
-9.288444
-5.730221
-39.579487
-18.593233
11.374525
-46.946686
13.391273
-49.914181
0.533759
-2.628752
3.549665
12.772985
14.848076
28.463816
-35.810966
12.766806
143.365128
151.819992
135.802628
160.592529
146.886963
146.578354
152.112061
143.600082
154.484833
150.100769
-0.562322
33.752968
-1.480284
-29.262136
154.932816
-45.017239
5.980714
158.543137
136.230087
120.911583
128.371994
163.542694
-0.535223
-43.140915
8.409897
157.026123
162.149399
-0.311533
-43.847809
-15.482933
17.876314
29.717913
-13.657968
-29.501625
5.050629
137.300262
135.995911
147.888535
157.662064
153.413498
163.740860
131.734787
111.892303
152.653824
168.078522
120.995918
139.298416
154.386230
158.945282
128.927109
144.907898
130.692581
24.033783
-179.260071
-159.753662
-163.982727
-160.353210
150.296280
142.111267
134.179947
143.884003
163.813324
144.736160
141.044510
108.005875
157.443726
169.843430
158.588028
172.441666
146.723129
152.033859
138.601852
122.767548
143.973358
148.118851
125.885597
151.377441
150.751999
150.561935
161.042557
151.362381
141.190567
160.053253
156.634369
135.235306
142.340775
148.591965
146.284012
12.199265
148.407913
135.289444
144.542343
120.856094
143.354813
151.396973
136.209076
141.056503
147.866089
148.452148
144.851654
149.245209
138.126984
168.757462
153.831497
137.716583
161.553040
150.688293
150.662689
130.653320
159.115875
148.564697
21.888691
32.669682
152.823624
168.064865
115.964226
144.443497
140.481964
146.500198
146.810654
149.394897
6.537290
14.910172
136.166595
153.708450
159.415985
118.421974
151.530243
132.849335
140.485870
138.158035
155.675659
39.130154
22.625315
-45.335587
-13.619021
33.441593
2.034805
16.414602
-26.408222
-31.600603
-1.687136
-31.672514
-2.289611
-35.496319
-33.657936
-24.503471
-22.190702
2.619652
145.195084
128.234756
140.970306
147.337387
-4.077222
136.324524
154.777771
155.997467
154.392044
139.987915
169.547775
166.091644
142.547119
-157.217560
160.469131
43.257713
25.375349
-148.988770
35.450756
72.867294
148.253189
145.034866
159.406799
154.440536
146.140854
115.668167
142.592102
154.465591
155.469727
147.949722
152.762268
122.525284
145.795273
148.297501
152.068497
140.243912
149.450485
147.628571
139.636658
143.018280
130.051117
137.154480
153.871399
157.435272
167.032028
140.006378
134.261765
159.967743
162.125320
135.590515
143.608505
141.481125
150.689423
110.819946
-172.999313
137.359634
142.947815
157.345932
134.015900
141.889847
142.265839
113.383705
155.020477
165.392059
167.485275
149.017380
134.140976
139.235352
148.818253
149.623474
142.770401
165.707306
174.086838
149.274872
164.915039
146.024704
158.806137
134.754593
137.710724
126.462502
143.996399
160.055328
148.715088
128.701904
138.147842
157.791656
133.174072
135.705551
127.686104
143.807022
145.479904
137.718948
127.960838
154.702072
136.300629
146.407288
161.054230
152.553070
172.019196
147.711121
74.385773
144.271591
25.710541
-18.352722
-11.709504
-8.923215
2.189101
-5.566268
12.107582
28.530697
147.187103
127.581421
154.261917
127.819893
131.670364
177.087296
165.102036
144.852875
153.609283
139.700363
140.549881
131.706619
131.013290
127.010284
-11.128433
-19.647390
-12.999149
-12.508817
-5.558800
-42.974586
-35.814030
-41.215210
-15.664135
145.198074
168.072327
163.186188
120.328758
163.965057
146.355576
145.228363
139.216431
165.329010
116.193260
166.835739
134.153992
167.373993
150.650024
133.590088
132.439728
154.486343
136.111679
136.390701
153.904495
146.373703
137.706757
137.550400
141.821121
164.197281
168.462753
168.836044
156.161682
17.182175
-16.665569
163.126129
144.141815
165.959549
133.899979
139.582962
160.719254
144.063919
136.124069
152.736115
133.384094
150.732513
137.379105
158.932053
138.331650
143.101151
-45.731216
35.403496
20.104620
-42.662121
-26.351913
115.632553
134.105255
131.920807
135.870895
129.131760
141.060974
-69.250107
-40.226288
-39.201408
0.739399
8.239952
-39.994102
-14.443068
-26.036409
5.996230
19.200211
128.404724
140.830933
148.168869
126.784599
143.488113
147.351440
114.548813
8.598820
-24.038017
-0.631181
-13.887100
-2.551366
-32.599388
127.541260
115.576630
143.595810
138.675201
166.493958
148.169693
171.551285
162.919968
147.180756
146.719223
161.865524
140.539841
-36.510406
150.768860
147.852219
147.226440
158.106491
123.848602
157.999786
139.496750
143.145813
149.468399
130.639984
148.230927
134.746643
129.603210
166.779358
126.141075
109.544571
-30.908010
137.772751
145.362518
165.427505
162.857605
126.275932
138.317978
150.881439
160.401001
136.787613
145.345383
137.189896
156.974426
176.395752
161.226501
172.919022
134.563004
158.946564
132.776138
154.098648
-176.636871
150.873840
176.594864
141.697754
127.583252
144.197037
141.671036
-39.104378
16.641165
0.335718
-17.457943
1.421890
-16.249472
-5.654716
-19.232117
-7.155301
151.634247
160.897400
154.220139
161.206680
142.620926
144.391434
133.710587
135.033661
117.038467
156.170761
160.820465
176.365463
149.064850
146.623199
152.691376
101.322762
143.119965
141.121185
172.953705
143.707123
156.675201
125.851624
146.954575
119.107948
151.543213
141.282623
168.056625
137.525757
137.017273
131.665802
156.156250
144.644287
145.244385
136.365707
128.548187
177.814026
132.600174
125.708984
136.734573
128.981262
159.676254
175.129410
142.757416
158.205048
149.002029
167.468658
129.527176
139.970352
130.494232
141.739090
-0.576412
-5.208157
-39.834599
-2.985177
-9.707962
-10.850937
46.051346
7.693528
-16.886156
-7.950533
-0.506677
3.820800
3.937659
61.763950
145.599335
161.967224
136.273163
156.877762
155.195572
158.290771
154.564911
128.788834
140.472214
154.143723
121.515587
131.667084
174.209991
134.365784
157.020218
172.261566
147.974945
6.957591
72.658173
142.722153
154.815186
167.902756
159.158310
121.704155
144.556000
32.028698
34.080181
-148.604996
170.337845
168.359436
-153.242523
-141.575668
-172.093353
11.377780
145.947037
161.804626
132.161667
135.423950
125.148239
128.330399
165.038116
146.242523
144.118179
160.230499
146.219788
154.536301
151.857193
126.458076
4.571704
-38.688393
13.359636
4.965384
156.730072
122.657211
153.037354
166.745117
-168.580688
143.651001
137.508804
138.625320
123.954666
144.494308
139.050812
162.769852
145.618484
3.545084
-47.220573
-17.227388
12.031652
176.377167
139.715439
138.268997
146.076370
157.826996
144.223938
150.915527
120.277412
100.349564
147.484680
138.025055
134.886658
147.740524
148.782715
143.297974
152.207153
7.161029
-39.319061
22.111959
8.429488
9.520082
-5.212971
11.389719
-18.425611
141.274948
149.958878
134.988129
138.355896
155.118912
146.681412
116.812004
122.611450
146.809631
134.027527
162.073730
115.296906
155.515991
131.208557
143.066528
141.121857
142.207809
159.522797
155.769714
144.754166
-42.751144
-21.624142
7.267118
0.585506
-0.139882
21.197382
-20.243050
12.308359
4.699780
4.826128
8.036804
66.489250
15.215922
-24.182066
16.679260
143.486145
134.570404
138.334808
155.089508
143.877701
109.054855
140.472778
140.014435
7.299739
-40.963840
163.366714
134.161224
163.899048
121.578400
-131.116531
-39.590359
-3.511567
3.701581
-0.346050
11.872933
3.131566
20.038607
-23.314339
68.368904
162.289001
151.894363
152.831360
144.044205
143.579041
152.914902
164.960861
137.292236
146.806976
144.723068
149.943878
151.371490
139.428421
126.181099
132.560410
163.368820
155.092438
15.217849
147.895050
128.132217
153.105835
23.512611
138.469009
161.760666
124.224007
157.496017
165.853104
145.420273
-18.028927
124.552780
119.822426
145.224731
168.189301
153.285934
143.739761
171.098831
159.749695
144.284561
146.498734
11.426546
4.849372
-38.009304
16.766600
-40.256798
-24.937027
-47.102871
79.069984
126.771805
126.619240
159.314133
136.676529
163.462341
167.016800
121.348564
6.364548
-48.569019
26.401571
-42.538635
150.936890
131.893494
136.923126
160.168472
136.482132
129.198212
159.513657
157.446335
174.302795
142.108368
-11.568035
116.167198
139.642883
158.026306
138.773712
137.940765
147.839218
139.636932
122.261703
145.992584
118.075768
133.417374
131.945801
-144.511322
156.754120
169.830536
147.286285
148.010132
148.216049
124.889732
146.491928
156.733200
152.087814
158.795547
18.870481
21.648659
147.845016
120.058952
140.089554
172.327103
139.455765
142.109924
158.396347
111.897057
158.061096
119.691711
174.142227
117.956024
117.277992
143.024902
139.604355
-10.297607
17.931404
-26.573877
-7.798604
-6.226331
-46.045750
16.206064
19.176519
-4.306935
148.060974
149.729904
143.358826
137.564743
158.131607
144.556137
102.876495
172.385147
152.013077
149.414703
174.403870
129.969772
160.092239
126.124931
109.272789
141.507568
154.574051
145.280807
132.386566
139.949921
126.127441
146.486069
110.648087
150.504776
151.737686
114.439964
153.447479
140.547867
155.788773
158.661118
136.342010
142.144592
149.360580
135.529221
148.100739
138.117249
140.158844
-23.807817
-2.123016
32.392719
7.085292
15.672531
161.383072
145.557617
152.803497
133.465546
165.317383
147.762558
163.931442
144.038376
149.871384
158.171890
151.701797
140.036438
137.493179
144.552032
162.935333
150.545502
148.215912
49.495537
154.450790
152.505585
167.704697
133.288895
154.835678
145.724777
127.138504
142.954041
156.597641
134.135849
-40.494293
15.143879
-15.370391
0.269795
-32.510914
152.499359
149.273529
132.378784
130.646408
100.133667
-11.304338
-20.416906
-32.658375
-13.012655
15.234663
128.129715
150.149460
151.492035
-39.685513
149.730698
142.917282
127.918343
152.806183
145.834671
154.759659
126.670029
144.430771
-179.661362
139.637634
122.769745
126.138313
139.985596
-173.614594
-18.847281
70.327896
4.474921
-22.237133
5.557142
-6.276667
-64.104889
-6.750958
-7.187145
-23.933426
-7.512563
140.670273
158.108749
146.333755
159.488464
154.418518
149.791245
161.089386
121.040672
142.372009
144.517868
157.662735
107.257675
137.284531
163.404175
139.065216
139.503006
166.788864
156.240494
150.779678
130.061783
-21.085394
9.637412
-41.626495
8.932963
-2.971704
7.750511
-47.449974
3.514799
-17.746706
35.069107
116.322243
122.673111
133.706253
147.228943
141.497787
134.440994
138.974258
129.786987
151.410538
152.351028
154.821625
117.693878
7.699010
24.489817
-18.506742
-2.850256
-30.483934
-26.909746
1.838240
19.951836
-41.726479
-15.094779
-32.118214
140.378571
128.124374
160.044739
157.205490
138.730164
137.791367
158.464340
170.836517
102.989975
-22.685745
-45.989868
-49.303406
12.539415
-35.145561
-31.960283
19.463226
-4.108944
-35.153206
19.271536
-1.601078
-1.896717
-33.609093
162.063690
150.359543
138.393829
146.105652
130.602737
147.492950
121.390839
143.151443
161.359818
126.787033
151.768417
163.166458
153.315475
144.805161
121.835121
139.113327
156.763611
156.665283
159.669983
159.369827
148.995132
126.156876
146.918961
143.516937
143.040451
171.781754
-46.132622
-10.439992
176.724564
128.358215
153.624405
142.757385
153.079788
137.739487
131.598663
-26.641253
19.674438
8.680616
-36.461239
2.926166
-1.562853
142.132721
163.240280
162.164749
162.044647
169.270950
159.674133
125.308502
139.232986
150.145340
159.212509
57.945511
-7.712458
-6.036762
138.644745
143.385681
147.704330
160.693436
157.009277
-98.122452
-1.853402
-42.460201
11.450913
11.790186
-24.518883
14.868984
6.473841
-46.106083
124.620644
139.964706
116.188126
150.033859
152.883560
125.055290
144.873672
134.173157
145.969193
106.078880
157.043198
134.277481
8.493546
-39.633537
-3.907406
3.956017
151.832489
141.833511
137.659790
-8.599505
-36.079849
143.977921
114.866425
162.789688
139.462173
141.672211
157.844345
145.000183
115.455452
144.864075
133.165192
164.875534
157.139572
139.155640
137.544998
132.431046
147.549118
150.202728
156.518723
139.980652
145.926987
115.092537
138.364685
121.966255
106.903221
-34.548759
127.285484
130.276794
161.103348
165.907043
3.713991
16.288519
-3.849139
-6.204882
-28.591171
-20.765863
1.038163
17.757986
-68.439468
-39.702564
-38.401363
28.329660
-6.631670
4.583557
161.375504
141.879791
142.175674
147.886810
140.829178
176.721878
149.798477
149.210388
142.722778
169.507019
146.716629
162.367126
163.607895
174.344452
122.326332
152.642471
141.126862
147.453857
148.074493
137.424484
134.122559
170.487717
138.799484
158.751938
139.148468
147.542877
164.589020
152.655106
172.509689
134.513962
148.607391
177.653381
130.712738
136.214355
161.555405
154.629547
0.884923
7.030706
15.757739
6.033417
157.284195
152.550018
168.410843
130.170609
109.868629
149.456375
142.527084
157.579254
148.205383
145.328308
141.344055
139.978516
158.785172
167.762253
-35.971508
0.917066
-41.549080
24.814795
122.553230
151.169968
149.200150
152.206345
153.496429
140.205551
141.297104
177.095917
142.024872
131.649216
165.477005
148.825195
163.688065
158.459702
147.148727
155.784531
124.027733
137.233795
172.184204
143.739059
156.124039
149.547256
115.974915
118.054359
137.875412
141.311203
160.443573
138.867767
143.005676
150.893066
124.174789
156.090805
128.892334
142.006241
146.608337
161.513153
141.154663
137.611252
137.092468
142.840424
137.150421
165.155609
139.048462
150.323502
141.745193
152.748428
154.737442
166.611908
151.032089
-150.005173
-0.367973
1.568852
-30.342253
132.649353
153.411102
152.166733
144.996857
169.296310
130.661484
151.595871
152.613770
157.083160
101.933121
153.335693
163.360809
150.295593
140.215775
161.763153
151.004608
178.715637
143.647461
148.422897
150.413971
144.183624
141.303101
151.267517
112.509781
126.902573
131.343048
174.493011
136.845871
171.818542
146.352341
126.326202
141.968033
174.608124
151.406174
46.358036
-50.878643
-30.733538
21.146624
-21.160025
129.832611
142.345886
148.572510
154.256348
143.490692
173.127213
124.548615
-7.949274
152.687866
137.335648
163.204208
147.182404
146.876114
136.603973
160.097824
105.883743
164.769684
118.448425
154.996689
143.647751
112.161644
139.867569
127.957710
146.290192
136.407272
137.832947
141.666946
125.767738
137.546387
139.884659
143.948883
152.453644
145.971848
156.241791
165.923492
135.907181
157.699326
134.917770
125.725319
148.142044
151.580688
-30.592340
-50.942444
-9.316015
-20.627916
-21.612528
-25.136841
-9.195948
133.491287
154.129379
169.469070
133.828094
152.128601
147.643600
122.296822
157.837189
162.972260
112.522972
127.528259
111.915237
4.659048
6.573337
148.253784
135.634979
145.601135
129.679993
149.990402
161.889633
130.723984
150.015640
121.005470
151.105118
162.088196
149.779205
151.652145
133.242188
158.037079
153.422699
171.975677
153.723190
150.717392
130.207169
-41.507603
-48.028419
-5.973433
147.910629
153.049255
123.881729
163.707520
143.955826
151.752457
140.007904
170.568726
134.340286
128.918915
123.312378
160.231400
132.373032
166.012360
1.961742
-18.191582
166.414230
133.403961
132.566238
137.063766
144.538101
156.013321
155.729767
131.616196
159.016159
125.253777
151.350021
140.848480
139.996597
166.674759
143.959946
134.213455
146.442459
157.102982
22.855642
112.638573
141.357773
18.698418
9.759733
27.263351
-36.302887
-1.257722
-18.455051
-1.388467
-51.274662
142.365875
137.568726
148.228821
141.758072
136.957504
149.930740
169.073044
147.264114
148.216431
177.754395
148.704300
9.728133
22.047663
-12.353007
122.603310
145.512497
153.450928
158.919342
132.621689
175.960693
144.059097
141.002548
144.787476
124.877670
154.015259
165.497818
151.500198
141.977570
169.281403
-34.098698
9.231864
-0.055953
1.543450
14.959730
22.384594
4.727043
-29.344967
-3.325548
25.420336
-47.252426
10.202493
2.320856
28.954714
-10.424697
20.571619
66.147568
4.641694
-42.980190
-29.189539
-4.418452
3.138560
-45.010273
-17.114706
148.257935
124.735367
149.873764
144.681870
145.542221
147.806152
146.738297
132.037735
170.419785
134.533859
177.017242
123.046616
103.400047
134.569839
142.351440
138.383255
122.458046
-168.546936
133.871475
139.803116
142.977570
149.368332
134.379852
137.000931
148.832703
127.531059
128.461151
136.758347
179.049606
122.702728
135.217926
115.033073
141.684158
171.516296
153.004013
140.758469
155.303955
152.919876
153.431213
148.199417
158.843933
124.608147
163.721939
133.646255
-42.752319
-38.560841
-40.263119
3.476995
6.879398
145.076126
129.091675
139.014557
36.481007
-6.318572
-5.728715
144.485168
120.240639
152.964569
149.580475
144.473541
152.142532
139.020493
128.287216
166.732254
143.406021
-15.276727
153.026917
139.836060
134.660538
-33.612972
15.482665
-44.012783
19.598303
15.188353
-48.515560
-28.931215
-13.869987
-12.432636
-33.146008
15.715204
-27.606144
-28.730633
149.326309
142.613403
132.057465
-161.622284
65.872978
-145.820709
-158.600616
172.354828
155.118439
-140.074387
-172.799484
25.741705
155.967209
119.986313
132.074966
135.105713
15.985324
151.370331
131.826462
145.875809
127.906487
124.644897
157.863190
153.535065
127.324707
145.424225
112.449539
143.665604
132.630325
133.485962
124.309792
152.335846
170.130737
150.610107
156.717712
143.266357
106.878838
136.747849
138.318314
162.371323
144.614624
137.158325
134.419662
151.934479
105.758133
157.742233
162.853943
156.108902
138.676483
110.314369
129.371857
143.358932
133.122009
113.197922
153.310745
10.256511
-29.407866
152.811737
168.657196
140.291809
171.343826
140.344971
149.847260
162.599930
136.522202
123.836349
132.647522
146.289551
122.131973
157.731293
10.855526
-2.365957
-10.129140
-38.368324
145.099167
156.505219
142.040146
145.603073
130.589752
154.652023
132.597504
150.855972
150.677582
148.503342
140.785156
146.171341
139.305435
139.630615
146.120804
126.022629
145.887375
161.111176
146.497253
172.242752
141.220490
131.198639
139.724365
146.097275
152.337585
145.656204
128.121033
135.482315
138.312302
172.721161
150.968567
133.907928
150.727676
141.637054
141.553391
153.271317
125.085976
147.032135
144.133469
143.336792
151.087082
154.677292
140.654984
146.831192
148.841614
148.646820
-19.494616
24.169632
118.704803
140.007446
143.272064
162.416702
155.831665
117.292252
133.526123
151.333206
158.610184
137.765030
148.135849
134.649826
144.009628
139.982681
150.586990
134.066223
155.047073
156.794037
121.873657
60.160358
151.987823
172.345123
146.551895
121.032761
146.164398
123.558113
147.783173
133.543976
-5.739141
-13.197644
166.898865
155.930344
175.648178
167.778748
152.307999
126.923828
158.906189
147.022034
167.614548
154.303391
131.049698
133.596664
154.918076
151.586090
132.904205
152.570892
144.252853
-164.753983
142.137863
148.289047
176.215332
-1.489246
-32.732346
-18.533043
4.123123
4.367625
-16.214174
154.432724
125.794662
141.511353
150.817383
136.493408
145.629517
146.913864
133.162125
120.141357
117.922104
152.838730
145.466461
118.360451
151.138290
150.959839
131.666550
8.228769
37.561878
-45.038998
9.814118
-103.625145
150.438431
-147.657104
110.874519
173.431763
154.702377
151.740448
157.525223
121.579163
170.691055
159.305084
130.555756
137.451645
-17.623167
12.548709
167.687897
139.962296
145.353683
161.472275
142.889465
155.017685
160.301682
147.427719
131.433456
140.871994
153.508514
158.036453
148.085266
140.394882
149.419647
157.119064
174.692810
153.800339
146.716293
165.148712
143.401993
151.370377
138.611786
149.965088
164.438629
149.673782
150.825485
142.509232
165.054688
154.612885
144.501389
25.180180
28.807985
17.121750
13.670645
-19.832125
-35.899902
130.001877
162.498322
143.301865
174.349442
157.017014
162.792465
94.379044
-150.506134
-147.498611
-148.649506
166.025513
-163.053467
178.926971
-154.781738
49.889477
71.094528
38.430748
138.272156
134.942047
166.673508
137.363235
153.971054
114.177620
162.070770
163.908737
86.065750
122.014259
149.881805
140.490692
150.770844
117.563179
140.957916
150.189026
149.252350
-145.430817
155.782059
145.711929
151.383636
5.456358
-4.108134
-45.732128
-13.516668
6.691931
22.278032
-63.770561
-68.584084
138.202789
135.541077
129.415482
64.173462
156.553207
135.680603
151.623520
148.803970
141.262131
-24.489988
137.153091
127.433144
146.776993
142.145828
162.662445
10.111706
29.570845
-34.413403
11.982405
-52.267822
59.457142
-9.800584
157.469360
63.423031
-153.369522
132.918671
-144.009399
147.873016
153.511856
163.892990
153.520554
149.782150
142.374084
132.137497
141.388977
163.820221
118.830849
141.342926
127.655434
144.244171
140.972824
139.948608
140.324692
149.902344
125.339249
163.161682
136.728409
102.973152
144.288696
128.581436
141.712463
156.020264
151.605362
21.933067
-17.478479
-11.443927
1.233687
13.299304
170.594391
141.628067
128.953690
135.222198
146.660782
143.013855
164.127258
167.314667
-41.180077
20.286472
1.654694
33.523811
1.516074
-17.446239
-9.539163
129.272339
164.901474
147.579926
124.013199
148.010376
123.340492
136.145477
143.879623
156.111649
131.717529
145.526352
176.749771
121.922546
-4.379180
140.663239
142.099167
145.034668
6.175618
-153.417618
148.930679
-176.296188
-152.537247
-159.769257
-160.953720
-173.449570
9.673757
141.497910
125.365303
132.865677
139.072479
137.457474
130.846725
140.402084
147.571335
145.143448
-36.757973
-3.521755
-11.513138
130.482971
133.189285
134.429016
121.853233
149.842789
143.349625
139.363892
151.341675
150.207565
129.639191
136.211472
150.207291
150.226517
-177.729614
136.558655
139.681168
141.310822
138.838730
139.194992
134.711288
167.075699
153.909561
99.500229
178.609543
135.719177
144.911011
111.222412
150.673416
-177.004135
169.284927
121.588318
140.951797
152.102875
156.281113
146.662399
155.708344
144.991608
143.418671
-175.552460
133.115982
142.718704
149.142731
132.692795
69.495285
20.894381
126.961517
145.197372
138.611786
-3.825564
-40.622257
158.113419
141.040100
139.428513
138.545731
165.799957
118.483261
151.047501
135.368530
156.140671
134.979050
155.508469
141.115524
142.883209
125.136971
143.614014
143.860947
26.433901
17.468857
128.930634
127.355698
151.422623
164.897781
136.256287
153.651901
135.579758
152.553635
-40.477444
11.315082
-48.448936
5.622425
-32.667477
28.093103
6.140886
-26.809662
-31.752956
144.587585
116.936005
132.567245
132.416183
-27.731485
144.623459
121.558853
-45.216312
-31.918169
-17.961607
-35.087727
13.229647
-30.983795
33.277939
-39.852634
53.913902
160.799637
-13.127623
165.146942
156.732468
153.454590
107.515404
137.292221
164.954407
146.506668
-7.798251
-30.964033
8.929399
-33.352894
-33.698860
19.542564
8.164597
-41.998947
147.911896
158.427704
153.833755
152.926300
150.058792
178.431641
149.567505
173.290497
162.744293
175.185211
166.213135
152.744583
154.288727
147.734711
124.964134
167.878510
144.576828
130.049454
129.330536
140.218857
141.852966
-19.121862
-16.185886
-1.054620
143.113007
153.150665
-21.572586
-32.109779
133.559875
162.378510
128.914520
174.392258
134.616791
144.537247
136.313965
132.688568
132.648849
-26.547918
4.386240
133.885605
152.968903
-178.717621
154.092987
130.503510
147.138504
142.148819
157.348038
157.678131
139.012756
156.220825
152.129562
18.430527
134.373962
106.774376
154.783066
156.688599
159.622818
121.270027
139.709503
125.351135
127.013069
150.992325
168.731094
131.986526
123.808060
120.864792
23.017857
15.721670
11.454903
156.349350
158.605881
147.739578
134.807648
147.799088
179.136337
127.686852
136.265091
143.312988
151.836136
149.701874
-85.135132
130.490860
143.225937
113.170898
163.394806
153.344971
161.470078
-3.996255
5.904716
22.861910
-5.257025
150.544983
167.492462
152.929916
127.633911
134.943558
124.084656
150.670364
138.932068
132.736938
157.537827
144.863144
151.035400
160.432617
138.465927
139.703094
21.711439
-20.028687
154.387177
151.055405
135.521332
149.090164
166.878937
154.136292
148.092606
162.167282
149.122849
145.492905
130.439667
151.453552
139.511215
148.138611
161.144562
-49.717911
-63.753391
-42.260342
-26.323917
-26.945402
-7.160344
-31.780960
145.477493
125.935867
150.087250
151.596497
137.257660
141.925278
131.144333
151.601303
156.759491
143.397705
147.246582
150.977280
153.541504
143.881790
160.847122
157.877930
139.921524
138.210449
150.496765
117.497795
118.623741
137.984894
165.219727
151.212616
153.162338
145.530106
141.558365
135.640854
141.424393
144.024536
141.448547
118.386566
-47.590759
-39.462605
140.953842
131.747223
128.242538
162.988174
158.290848
29.969236
131.349701
169.575836
158.429916
160.139420
175.834427
128.642807
136.376648
144.156219
-167.953629
139.203033
134.017914
2.969397
150.591675
138.947983
178.478882
-137.375854
147.789307
162.458908
145.324936
125.129662
150.264832
135.738846
156.906693
152.831070
131.225800
118.713753
139.648117
134.952560
175.392395
165.804565
-36.760216
12.133362
-5.996982
-24.127159
-36.724579
1.601078
-52.368797
7.824258
-32.810692
-32.751469
-11.891561
18.316864
-42.216446
35.793243
13.471226
-3.227981
27.445480
-24.787464
-38.763092
-17.552748
168.141510
149.277283
156.310043
142.328323
133.214478
146.998581
152.400162
143.084732
126.826057
136.197617
138.697189
119.694359
153.162277
179.243835
145.711945
136.583038
129.487259
157.790924
167.334229
152.265289
157.129181
141.389053
127.974503
167.592224
161.677872
143.830505
158.523300
141.767014
131.437531
142.222931
131.615433
112.043297
124.647339
142.923691
147.561996
125.219749
145.942642
123.175446
126.025818
153.019318
153.430237
146.365768
154.248932
-9.614333
150.079712
156.380600
153.483765
138.747208
140.915131
122.669136
158.220642
153.755386
146.948044
150.149597
146.151520
145.007935
98.186584
155.684738
137.246353
138.859818
146.729874
151.775421
142.160965
168.240356
-37.200787
127.037796
175.655334
143.566818
125.180397
157.047577
150.799255
151.835419
138.324387
137.136230
141.874985
163.589508
84.616341
-162.816574
-52.939301
3.121861
15.760960
4.202163
-10.353244
6.444728
-22.069761
-6.088531
-39.385036
-30.411526
-40.212708
-17.589716
10.219427
-42.537888
-19.776848
37.112751
-18.786770
-57.481415
4.235356
6.332644
18.900215
-29.161379
-19.912134
-53.846046
10.044767
-21.750629
10.833562
27.111237
3.958640
-8.495164
2.607594
-16.131733
-29.391577
-29.495750
19.350622
18.718166
14.398253
2.191692
158.296478
148.740097
159.262650
165.493637
168.688202
116.535782
159.197052
149.731888
177.306946
141.443329
167.546417
144.099899
14.938576
118.473175
168.821121
10.833817
-33.866528
40.269604
147.502457
142.367523
129.630844
166.371048
136.057281
129.898056
135.267151
139.360931
136.387924
135.528198
117.428673
145.602570
144.301758
144.463135
158.365952
166.815643
142.295837
14.253305
-28.816938
119.680237
154.001663
161.198318
110.833496
145.950699
158.056061
124.316841
-22.340494
33.444832
-38.275509
-1.010269
1.419135
1.011624
-90.163170
146.222031
146.942764
147.635422
132.307816
139.806030
137.806488
134.179825
146.999298
154.115936
13.587091
168.396347
143.831070
157.055176
151.271667
170.812454
136.382416
113.904167
140.142487
169.658905
153.830627
152.343811
148.198944
151.176956
137.574371
155.716400
178.376816
164.831619
158.918579
168.241989
137.960709
139.260681
144.585968
134.501846
152.864304
112.254913
164.306610
129.160690
148.473541
144.594269
142.814056
143.357956
148.687515
145.854965
137.437225
146.660400
127.067032
155.588303
136.552612
105.211586
135.876846
149.455429
149.965591
132.125839
52.720310
-1.436677
18.507874
13.003309
-24.343130
17.417442
139.137558
141.039642
133.935608
141.663300
132.795654
154.019623
136.192078
137.488892
150.798477
168.522400
156.529999
142.211655
142.805344
106.110756
159.731827
140.668823
135.125000
145.728149
117.173203
150.793579
144.823013
-178.268997
132.060150
156.873871
142.497543
147.502518
-5.149971
160.245865
137.314468
152.850540
163.084152
148.183701
128.175201
131.289276
156.651138
155.739960
167.849747
147.349976
152.236191
2.786285
-42.791229
-40.062088
-22.372189
0.925561
-24.140121
170.576538
63.705109
155.892319
140.879410
146.425476
138.341751
152.048477
130.539139
155.931686
141.337555
-24.413160
-3.093704
-18.585167
4.689097
150.328552
126.552361
154.150345
167.652100
167.048203
139.347946
167.136429
147.163788
163.334915
159.336472
152.220474
120.843719
-168.139404
157.374100
149.041824
117.484673
146.451935
131.339249
158.894073
-39.602676
-37.454048
63.415707
-9.161028
-42.225147
9.579285
6.447284
-19.141079
-4.386955
-7.936298
-13.542171
16.977493
-41.622959
-40.053581
-49.388779
-43.769825
31.781767
-21.401455
-4.539413
-42.378757
18.228561
121.751091
127.895287
153.593658
158.877762
157.389893
162.356979
140.689285
155.496582
143.787262
143.602722
153.317825
134.311829
126.751244
153.826706
135.389877
135.002472
142.013779
154.841034
157.707336
157.259384
137.273331
162.791214
-31.817923
-12.727245
-11.673607
155.599518
135.074814
-8.730301
-8.597655
15.699550
-49.140686
133.151978
135.061630
-157.859985
131.913254
132.241760
165.455368
152.615829
105.860214
147.803040
177.054031
132.063370
138.211288
109.491783
134.423752
135.752762
165.039169
143.071106
143.861298
135.120804
138.782394
150.348846
163.340652
150.793701
139.819534
161.383270
138.848724
140.848495
158.429459
162.935562
139.030930
147.748077
160.969543
124.328072
140.174225
121.187767
104.586647
153.479965
154.559418
158.364822
124.024948
154.687256
-22.607996
136.577621
138.369659
155.446136
162.689484
166.902863
178.655045
159.171982
122.965858
132.596313
157.279694
172.599152
143.352356
175.348892
163.239182
153.703049
143.489243
130.831116
163.055206
149.895905
153.163223
161.727478
38.995903
-174.022980
-158.778076
155.057495
154.514999
140.465332
122.489876
136.078644
143.443558
133.389908
65.181046
128.585648
143.443558
164.481461
-174.070099
145.579468
-34.631248
-21.596992
-48.939560
-43.830891
141.540253
122.228989
149.060760
136.426498
101.501862
142.783554
93.811440
133.184784
149.141891
149.219528
142.901840
123.612129
160.576370
157.535324
169.196014
139.692627
147.423630
137.449921
149.354660
140.051941
165.450119
146.486069
155.427444
166.608154
128.434494
147.302597
169.895676
135.569443
156.711777
156.302689
150.125122
129.116089
136.224686
-40.857822
138.385880
177.008133
121.623917
150.778946
140.326202
-171.587601
135.130295
150.497467
143.580780
129.817947
150.697052
140.486328
151.705048
151.729752
137.173828
163.008774
108.754440
159.348862
129.442047
126.759727
146.707687
7.963657
-24.972651
27.384222
-45.475853
17.677839
-35.239346
-9.279722
-19.863035
-8.688805
140.353516
130.285278
145.808105
126.582588
156.856201
-156.539352
125.691399
161.578339
154.165192
115.013054
167.239426
157.215897
132.118744
134.933685
162.051636
153.239075
137.048355
96.836403
127.828552
139.946365
170.423584
134.925934
-6.261185
152.508240
136.396698
130.633255
149.719345
148.439407
160.004639
167.939056
136.834534
-179.452469
151.076630
143.094482
140.736099
158.644958
159.468307
143.995682
148.664871
125.290466
138.778839
156.700165
145.174988
98.946938
133.828369
137.053864
145.431335
140.695526
128.334396
154.040665
151.485489
19.218811
-17.790697
-27.203119
-48.798038
-0.872901
158.429611
134.673340
155.115204
-179.133392
141.359848
88.094147
149.811127
177.264465
139.752213
149.164078
166.762344
140.313751
159.459946
-35.022785
120.696457
136.395950
173.389526
-64.586433
23.679201
-22.460365
153.392715
131.854233
155.973663
148.247025
173.726532
131.014221
128.109924
175.391663
156.577408
139.518204
134.208069
154.326569
142.125824
158.879395
153.513458
145.846512
145.309357
138.080490
151.504974
128.885681
137.171783
138.508286
158.704147
157.604416
141.741608
160.810745
170.457794
147.236832
158.992599
158.677505
49.849930
27.609270
162.496124
141.493713
138.699600
153.421951
34.892723
-146.574509
-145.902756
-149.395172
-150.546463
73.373344
13.504974
79.447380
159.856537
145.214508
140.176819
152.597305
147.480606
150.418945
152.936340
144.048065
152.888763
118.860977
121.213554
129.321579
153.411942
131.145020
141.468033
139.942825
158.391022
157.387634
154.254318
146.449615
108.602951
149.872650
172.710739
132.144394
164.000000
141.953461
160.993698
142.493988
149.100403
149.800095
150.201508
125.197495
151.499100
146.381165
27.565250
-20.347797
-14.316309
3.311862
14.210590
-9.507644
12.361609
130.181839
143.358063
154.954727
122.969994
147.697342
121.661919
144.397766
116.758049
137.916489
144.833038
134.452805
141.430405
141.812744
149.225204
134.890457
156.314529
157.699722
144.094910
140.799652
141.333252
150.302673
133.119919
114.540092
164.636948
148.752899
148.183563
131.625183
165.980255
158.466980
164.360809
154.931488
136.726883
164.322495
141.415588
155.332901
140.134766
119.000305
149.830109
159.670609
159.958572
150.804977
164.920883
-53.305565
141.299103
143.186432
151.181839
177.290848
158.565598
147.665680
140.065918
138.663330
135.185043
132.234634
158.419128
131.587433
147.407196
125.090004
147.060715
121.128273
160.381973
148.884445
137.066132
170.133881
-39.453686
4.852684
22.690002
27.340212
-51.237247
18.098127
-8.005844
20.349810
-2.809513
13.655017
-32.514389
-0.098912
-8.690907
17.555634
-48.944984
7.425261
144.469666
133.708054
142.666763
153.193420
147.432419
145.578049
142.048035
130.366440
149.102310
138.318481
150.686172
152.385117
142.398605
132.585388
153.141052
163.586395
-36.257908
-7.402340
-38.912548
26.788658
13.517414
21.868345
-27.548347
-0.052339
-14.249782
5.949957
3.286702
3.499223
119.677055
148.605286
153.193924
60.722702
148.469147
149.028397
120.192375
138.293640
131.660278
139.581512
152.267059
161.743042
173.003784
149.729492
129.782364
-132.063248
-171.666214
159.796509
150.376266
152.472198
141.501923
166.457413
133.778015
122.549049
147.887634
143.589142
131.972198
178.457687
145.447403
151.368561
152.518158
151.800583
169.456131
135.311691
157.589920
164.375397
170.483109
145.634979
158.864548
147.729599
124.885452
152.405029
160.811325
157.570236
169.003418
136.241516
149.748154
142.458832
158.693665
142.114243
146.893127
142.115891
-23.628401
-10.161363
-53.962002
-35.061378
6.184785
-31.295834
-36.919739
-33.429104
-30.342741
-6.393502
-55.543880
-15.589460
-21.592798
-34.090126
144.108704
124.219826
142.309311
160.278473
151.000610
130.474808
135.167175
138.420761
165.089478
149.968811
122.780815
142.941971
138.874985
117.602409
139.517410
178.122665
142.193253
2.886358
12.417700
10.907607
-22.801710
-39.602493
10.182518
-33.368206
153.745316
138.296249
139.149750
149.651733
143.518188
152.596603
140.135544
158.273499
132.570419
121.540421
138.338287
-43.701706
5.812239
141.459915
134.923416
136.738907
130.948090
4.745159
-25.557625
11.825650
16.742786
11.088001
7.074875
-69.186928
-27.798710
-46.053097
-12.516351
2.586340
-25.575264
-48.880592
19.496765
3.070648
13.503381
129.259262
15.707158
25.499382
28.835951
143.684372
135.537506
113.138664
111.064728
130.713028
136.681580
163.155365
125.400162
176.986099
150.805573
150.481003
157.125076
132.160110
170.203659
155.043900
138.668594
151.183823
156.674164
147.689835
139.112045
140.199799
-179.525620
158.882263
133.670395
137.043747
166.101242
141.936172
136.036057
140.962112
132.893433
157.536453
152.912750
145.928848
135.334351
151.250458
-36.198006
-27.606380
44.873104
-36.800182
-7.004179
129.912720
152.208237
137.968674
146.452469
148.358444
120.130997
124.655273
125.774429
91.943642
147.173004
155.126755
153.154877
138.246323
151.519516
166.028610
178.784683
137.559799
-1.331339
-3.272315
-14.464878
2.841520
142.667419
149.135895
137.001709
146.983307
141.227432
136.002090
150.875076
162.396774
135.681839
144.131149
118.089508
131.348831
151.127747
130.675507
146.498093
142.334747
135.419586
158.700974
159.007462
146.430283
150.182907
167.078918
129.589584
139.229630
177.634613
124.778000
143.980026
131.684280
147.258362
144.834442
87.963608
143.396423
131.298248
122.631012
139.829315
126.847794
151.273788
162.651855
158.770416
152.261169
139.147736
162.398743
137.121429
150.836777
158.388351
134.026825
133.062561
153.206375
141.672226
152.663361
141.765411
-166.939560
-129.189011
-149.548294
-174.102509
-170.600815
-136.734436
168.865982
45.998554
-10.795377
161.287048
-168.352264
167.617355
155.038467
134.591843
126.222763
-21.710266
157.276489
132.082962
151.280457
149.682083
-175.196686
153.071930
162.108200
142.200150
150.739548
132.386703
163.504410
151.451706
98.636894
14.299242
132.935822
142.718491
141.621109
170.957581
150.528625
112.939026
149.443161
151.000671
45.245659
-22.232018
-4.722358
-13.744994
15.340703
-49.106903
-6.037477
-39.911201
28.679567
-34.548954
-35.553314
6.179965
4.315702
-15.366771
131.991470
141.998779
132.111053
143.027054
-15.488177
-13.850813
15.092537
-25.261919
11.365170
-11.904348
-40.490696
-4.413972
141.588333
148.217514
-29.233912
-44.896431
-60.701542
129.178787
135.379349
146.844437
153.023331
154.561951
138.191818
137.244003
-176.279984
144.821060
140.377014
140.595062
142.751587
160.957748
135.190063
137.974319
152.226685
168.558945
162.048767
128.253113
152.938950
152.735336
146.791321
136.048050
149.842957
143.264328
146.943405
161.056717
115.577179
148.827682
159.165070
126.537209
148.453949
156.112137
7.733298
145.344772
149.890686
149.041016
155.758881
138.902451
108.389420
142.545959
170.000778
147.947647
177.788208
168.197525
146.982529
166.094879
161.668961
125.628479
159.039200
145.309845
153.440598
122.075066
168.985260
134.463760
144.597321
-6.381899
10.882584
154.229279
167.609924
143.947052
134.323303
137.181854
160.788315
132.124588
152.520950
117.247932
143.255417
148.876129
141.273911
131.015152
160.715759
139.755142
142.181396
148.311447
114.406029
141.860733
153.676041
115.119881
159.915222
148.337479
159.150620
129.087814
124.197090
131.212219
169.515518
130.753082
154.252304
166.451996
111.726509
-1.142781
-12.251743
11.611044
-41.895683
-35.205368
-95.754333
-28.230650
16.365791
-26.908623
135.564957
127.525978
143.131058
147.412079
145.989853
158.092499
-4.519607
-6.703994
-48.518162
1.865820
158.118988
132.091965
131.881958
170.873611
148.372787
137.286652
0.081565
-16.812225
177.330673
128.727829
142.342575
174.670090
158.833420
120.299896
128.369614
-179.446442
130.453262
156.799545
142.500458
113.874458
137.922958
161.549500
161.751526
144.117844
151.517548
158.953262
153.548553
7.205356
139.932037
149.257217
174.459412
176.287689
161.015961
150.511200
158.087463
147.195084
132.684143
126.477829
163.259659
169.541779
155.696136
127.230446
106.886002
148.584290
151.847672
135.958389
153.274826
152.166641
111.119499
138.003357
127.698837
150.616104
145.308823
54.472874
144.057175
175.407166
156.453552
147.114563
110.797585
164.376205
120.174210
137.953415
118.116898
132.991470
128.305084
158.740295
150.425064
154.354965
142.311951
142.763809
122.334312
141.050720
154.748795
143.537918
111.997887
146.079575
114.436630
131.359436
143.989151
133.931091
137.489273
154.145065
144.277008
149.490982
135.095337
127.515114
146.371033
143.348679
151.865173
155.186508
146.096634
146.579956
140.584076
142.332504
132.818710
162.653671
146.501312
151.903778
152.294571
139.271729
-178.936874
151.588882
-138.094971
117.657341
-0.851108
142.491257
160.401520
159.452240
165.066315
139.493088
152.889465
-30.337738
-47.390202
-1.624376
-3.978034
7.136001
-35.205700
-22.868010
41.030579
-52.563583
-39.003429
49.933144
-3.319420
-18.091871
22.268282
96.881439
128.226898
154.934692
102.382523
160.533600
142.198166
142.322556
159.837708
127.684891
132.449707
145.980331
145.329529
165.708786
121.373657
167.594177
167.843185
129.813797
129.299194
27.697920
-44.782227
-143.407593
149.725357
139.562546
125.910858
140.420563
127.980034
165.010345
143.570953
129.983688
142.073700
142.869812
152.388565
112.588356
160.248352
129.204544
171.573120
139.528290
127.507561
145.185410
123.056221
167.326172
144.640854
141.065262
159.762512
137.447784
155.791138
110.093765
136.009552
23.310610
-36.599586
147.606628
149.308273
167.260056
143.775345
127.151299
129.449036
148.438248
147.109558
130.648865
164.358551
175.435410
131.467041
155.055191
160.741318
141.551483
146.412796
169.112030
155.222946
142.151093
149.725266
129.328720
125.375847
165.983627
123.425735
133.059021
115.076920
145.829407
137.554321
127.494614
125.874619
155.405655
144.741837
130.331467
155.372040
158.037018
138.226593
167.781006
115.054657
150.560913
144.959702
154.888977
11.072062
-70.016930
155.256149
145.537689
7.827944
-28.935999
157.216919
159.432587
142.034622
147.254807
141.046875
131.437988
164.209091
153.460831
149.786041
154.307236
150.628311
140.306015
173.780655
166.757339
142.979385
127.468781
144.376541
128.054749
116.317749
128.209869
147.979950
155.697937
150.891006
151.118378
148.233841
140.480255
136.420227
143.684708
149.759354
127.944832
140.167709
163.012772
127.901764
153.907593
169.610611
-8.618714
153.454849
155.178589
150.301514
139.035873
147.363235
173.906403
135.254990
147.074982
125.790878
159.028442
179.928665
156.871246
122.079300
127.033478
153.317337
-152.059540
116.706810
153.668900
140.271515
143.610565
132.359955
168.701401
161.439178
149.300491
-174.477661
109.122093
-28.130501
13.714749
18.871675
89.916054
153.120102
133.375290
160.825607
167.491653
130.193985
150.417694
119.204529
142.518021
161.701309
157.368393
140.510101
112.602280
109.398354
139.712280
156.354080
149.446243
162.067596
115.414970
163.880264
59.810871
133.241638
139.104660
146.731964
164.627396
138.595657
150.615829
166.798584
154.087341
121.710945
123.943748
153.919983
131.080688
152.083176
156.732407
158.390793
148.597672
145.482864
130.797150
140.259476
152.208099
153.879303
153.987381
158.442780
141.972702
149.586960
167.258759
136.627274
134.388962
108.606926
156.977203
131.958542
171.341324
157.803909
147.761475
164.250717
2.875078
-41.341042
-6.930615
1.812617
-12.614587
7.705992
8.285956
0.496534
-45.771061
-16.933731
-37.693707
-0.128204
6.659234
-45.555973
31.779591
144.768738
142.600739
137.970230
146.420151
174.696609
148.259415
148.493164
142.382202
156.209457
157.371246
143.694839
137.702499
143.919830
143.045258
143.146362
146.125168
152.449860
131.659683
-28.711975
133.231766
125.652809
155.307114
141.388016
141.995438
111.363777
147.248703
160.815399
128.007294
155.781754
-61.492210
147.741135
163.437241
154.607132
137.817581
132.659256
154.041977
149.452820
141.946594
119.182175
142.994995
149.619766
-8.768871
4.072272
16.313581
-4.503239
7.335641
138.253601
153.971283
162.459000
135.915710
144.386765
123.677551
120.819786
163.745697
163.216949
172.071579
138.900650
123.552666
170.386856
147.853149
163.077286
6.665062
15.967235
26.951988
-23.334333
176.176376
141.143768
138.059677
95.874886
151.073074
128.508469
142.480759
161.422821
114.338974
147.124039
161.614670
149.986725
150.695984
141.507690
147.729126
136.543320
-177.247208
126.632713
146.481720
169.635910
164.892853
145.893112
139.933090
152.760590
149.714920
155.385788
136.333374
130.788391
143.965073
154.751099
139.089844
151.859695
171.804962
161.664429
141.817413
147.270798
147.969498
150.137436
161.119644
-27.732132
-34.722748
-32.447186
8.955281
19.159077
-3.998117
26.963198
-62.754654
-27.858383
-16.354963
-15.544807
-15.608448
147.230164
128.664322
145.655899
139.926178
144.632614
170.671432
47.688473
9.890480
44.423714
-174.983688
-168.632950
-138.040741
136.582764
-165.291351
140.918884
163.117615
137.870285
153.610138
159.070740
146.935471
144.992752
143.169327
149.943893
160.486588
159.898666
160.516205
132.769531
137.617706
139.523270
146.542648
147.602722
143.548172
143.173462
153.981750
145.240601
122.477173
151.178040
140.192245
130.119736
167.805374
145.431778
142.693893
148.730438
164.470856
145.718079
131.082947
121.966942
132.913147
131.543686
131.226379
151.787155
155.671448
145.468781
-138.858810
136.521393
148.938446
129.331314
135.177078
159.277573
170.854263
143.462921
170.621780
87.586327
152.337967
135.198654
138.083298
142.187927
157.731903
117.354706
144.461243
118.553841
-175.537872
153.768112
151.890427
156.287399
56.135612
23.988615
33.433598
154.290054
-132.193298
-135.456558
165.224838
140.858856
125.498459
140.257019
143.735718
134.598419
138.690186
145.750488
134.051041
144.672745
138.231232
153.615051
159.559692
136.439026
165.374710
9.143508
-32.909370
-23.096664
-177.465088
127.419151
150.399872
116.804848
145.884750
125.160423
162.586487
165.128479
-163.748566
-174.548126
147.989105
33.536152
35.465843
155.937531
154.176819
132.517166
148.083313
144.626678
157.583511
152.161270
153.668472
141.265350
172.052231
135.060989
156.084534
153.276093
161.232681
140.491806
137.371643
147.909225
13.571979
-35.989117
-13.926574
-3.392172
-51.487591
-6.440833
-48.972179
-24.174877
-15.600042
-5.485087
6.690729
18.749121
33.777584
134.545746
125.707260
145.916840
-23.587860
4.328255
-14.789191
-32.703350
-43.764706
-3.517138
-27.965691
160.185593
-4.841528
-173.359268
-131.488647
-160.956818
-139.856354
-152.918442
-160.084061
129.767731
139.909897
120.845001
149.459732
153.229050
135.375885
3.241961
5.394812
0.891752
-40.580059
-18.787004
5.648647
156.920212
146.242065
126.544983
142.586227
150.694809
157.093857
152.325470
129.370941
156.126007
154.118820
149.980591
141.777145
130.577530
161.383560
146.430603
155.510712
157.809570
129.002075
142.992538
165.529984
153.403122
143.139816
132.944809
151.375977
125.850723
134.977600
155.653778
138.991867
163.126480
138.673904
128.335678
127.736412
127.442497
139.699493
144.380005
149.466965
130.896637
137.835205
-6.066177
-44.028339
-15.922319
-28.112431
-17.709471
-5.059621
159.373627
153.175049
125.331863
145.061661
160.887573
146.079712
130.967621
140.838364
143.291428
165.318726
143.813797
149.580795
115.630455
125.544815
123.486755
158.073486
150.112427
124.328629
142.477936
121.026222
114.525589
166.672394
125.317917
171.821243
154.494766
16.631859
72.329552
-164.666367
-130.200684
-158.399094
-161.405533
-169.963867
-161.269638
-171.575821
29.970650
148.436508
142.074188
129.450745
152.430176
156.430695
168.627136
147.716568
132.288620
131.863235
133.645737
21.741310
-45.343765
-38.369568
150.379883
127.746292
157.890778
146.981995
162.175537
149.343414
153.192596
126.356773
130.510101
133.123672
168.469879
141.154465
137.381424
119.095978
152.407028
124.264893
157.263519
149.038376
154.073212
11.882375
1.662599
12.241890
17.571489
-1.061831
-14.410348
-31.834188
-4.184369
146.675140
119.266273
-45.491871
-2.074148
5.081183
31.203314
154.207336
146.757416
178.850037
149.623840
156.163025
17.535990
-41.945332
19.829889
146.148712
154.486008
154.088913
131.174988
142.623474
145.601318
128.689072
108.004776
147.892441
149.327072
101.403503
144.213776
108.751465
146.270599
132.464005
131.849014
144.164597
105.373611
155.060043
149.926605
120.233292
159.573013
133.560196
12.410743
-35.770569
-21.580973
-62.041958
-34.161400
-41.407688
-36.693558
-1.856883
-14.319775
-27.205338
121.676971
147.201233
147.492828
154.458115
165.076218
117.985268
132.795837
149.317032
151.873077
171.418274
145.009323
140.459991
150.441818
165.663910
149.741196
147.538376
123.968666
139.071762
155.166092
170.989349
150.228012
148.478851
142.107758
158.249634
120.152176
133.335495
162.150101
164.842621
148.434082
130.659134
151.959503
133.192642
152.072784
141.219238
135.476273
134.535797
139.543762
127.914505
143.940430
154.826492
143.120621
145.028702
148.544647
146.721588
149.949066
140.544952
139.596878
116.720253
155.443466
-8.605670
4.417033
8.052666
-4.621350
150.806519
147.564041
155.405594
153.504562
153.585617
129.898163
142.148636
164.164551
-39.921295
-40.671455
49.537014
136.543274
150.800903
138.678680
130.329025
123.855255
150.434647
114.941643
148.971039
161.514923
155.176178
160.658325
149.902496
143.352463
145.673569
2.849981
8.255759
1.052391
-33.742867
-18.613380
151.112030
163.754547
-178.559784
158.510406
114.375572
150.372406
5.282422
157.114395
142.240295
152.898300
135.197479
157.244690
164.624985
167.565414
152.351196
149.400894
151.589203
120.576546
119.096375
133.306671
147.507935
133.452682
-2.197132
-49.955177
21.153589
128.221512
160.574280
118.350052
127.607285
144.849335
142.581909
144.568573
142.734711
160.256348
146.612427
150.325684
149.458755
-40.109955
157.737259
15.226472
8.507038
16.777180
-38.967438
8.867139
-19.819529
0.151951
-42.279583
-45.729362
27.877758
-19.141775
7.117365
4.865021
-10.981303
0.172458
-12.010450
-8.093761
-26.516687
-25.981785
-1.191569
-6.822023
-6.575842
-10.012822
155.483444
145.364868
114.030579
144.593246
153.631851
147.546906
146.046860
144.299332
128.810974
134.464676
132.331055
169.106918
139.557175
165.156021
139.248428
137.869308
157.993042
135.157425
140.850845
143.869812
147.612839
148.028107
144.638474
158.120132
-31.438269
-14.073976
4.829172
-20.852776
-27.094589
-18.865698
3.815928
10.140241
-22.406948
17.130308
11.716855
148.598221
147.746307
146.694397
157.772766
143.979065
155.124496
162.787003
123.981300
0.506290
-27.621838
-31.110031
161.493958
110.731567
141.531158
148.803757
141.519760
80.072021
-179.231277
131.240540
152.135895
119.961571
147.139084
157.508163
170.303146
130.867722
163.515656
139.484665
125.146492
126.921082
137.433258
-42.440765
31.957336
-48.118736
16.472776
-40.690552
14.194750
-37.260269
144.817932
123.674011
136.884201
31.745058
-144.881454
17.288214
53.836231
-130.463074
21.693466
-157.526535
-141.680023
-146.793884
-175.269424
-170.855255
-155.610931
-139.303619
-136.554169
-154.527969
176.261826
-150.941483
170.913040
26.883566
155.931717
118.712425
-157.740829
-162.495789
-177.947372
-151.198654
-166.563202
-143.367599
111.506851
139.232986
140.256348
154.095688
162.933533
128.919983
150.011902
21.027822
-20.158213
12.946956
-43.528873
20.784204
-28.469469
-21.935745
154.845856
137.623535
148.206879
161.654678
152.984009
144.503082
133.059860
151.783127
153.724716
150.425339
121.705589
175.273575
139.859024
59.670197
134.668381
142.297989
176.515076
136.918396
149.805603
127.178444
155.336121
122.696472
126.885155
-32.965961
-28.982597
16.057474
62.574360
131.554962
172.115585
146.863708
108.861252
139.373795
97.032623
136.107010
141.576752
146.524124
164.094635
125.549240
151.879410
143.887085
-174.914734
128.829742
136.185928
141.271957
110.405884
148.061920
45.452625
-32.481682
5.709352
-34.993168
-51.252426
-8.909884
148.169601
145.451691
163.204056
144.374908
-2.413462
-19.455969
-14.295715
-3.926753
11.815030
-20.068584
28.641636
9.376808
19.208496
-42.011574
1.555574
-25.167912
4.391016
-2.430352
164.981262
145.159821
154.047882
138.150940
141.433945
162.615295
138.979370
156.226089
165.527695
138.679520
132.692841
117.563560
161.130478
159.605072
137.509506
150.124435
133.229706
138.418167
155.259125
153.254715
141.771545
145.056412
148.056671
124.914276
142.099548
145.526474
122.720039
150.866135
156.079865
151.879929
138.883057
159.537781
158.486710
155.715912
-1.138492
145.495255
155.434387
135.311447
148.749329
154.540237
145.519302
149.329178
151.090103
153.683777
154.192993
147.921188
130.574280
151.465836
140.369492
168.724533
155.354797
163.273834
126.439346
126.721123
120.860054
153.200226
137.195572
145.467072
140.545212
151.974884
128.708374
145.362930
160.897018
122.104156
178.099564
129.591812
135.109283
142.156555
161.429810
146.778412
145.955475
-157.511200
144.255890
-33.167431
-27.176968
130.148544
145.157150
16.632433
9.025411
-20.107264
-43.667290
-20.117620
4.270676
-10.863392
8.728006
12.644685
154.844070
119.962975
161.336365
166.338654
146.165970
124.130661
139.247360
-152.449936
134.784546
91.307976
-32.239128
17.932270
169.436630
177.851593
-172.314209
147.523941
160.424744
158.041580
160.076019
127.161385
32.159245
30.609491
-24.121920
-46.283092
143.263046
144.320419
147.814133
156.917709
133.973938
139.032104
142.555573
137.698730
129.838013
160.084854
122.127548
144.228180
116.781342
148.551559
137.211411
152.595917
176.699905
130.594711
150.703598
-45.552807
23.929291
144.976135
143.056030
126.499847
137.173386
136.345779
121.743851
139.091446
158.775497
0.854550
2.303163
-10.978202
-6.918548
10.168832
-6.533659
-3.721417
168.806030
119.419510
125.777077
149.789871
145.187241
154.498535
152.764282
138.532303
141.276718
130.961853
152.822968
153.086426
141.777649
132.965668
121.164246
153.085663
143.706375
129.780380
161.727097
128.482880
151.942215
147.545959
141.796204
155.211472
177.607956
161.801025
161.363312
138.490234
119.339874
145.931183
148.496643
133.771393
169.774017
143.148300
115.728912
150.930527
135.547028
155.256256
122.651505
149.220383
-26.670317
14.564594
-26.672659
129.644135
137.804794
159.788895
137.090424
144.617157
177.711319
173.988510
137.357071
-5.287575
160.731461
161.366196
130.870270
150.647614
157.435959
-175.593353
143.864014
148.430084
25.245325
-13.948990
5.868287
-17.074253
-24.170609
22.954594
-44.097893
3.666716
-30.629663
5.090275
17.668594
161.823975
140.180054
145.180359
-9.169154
12.523251
0.296735
147.233643
132.615570
173.079544
166.889771
114.105682
154.145035
151.783600
150.955750
145.651657
152.516098
168.356949
134.252335
154.209702
138.473755
126.316582
136.894394
146.604477
160.074875
-16.485729
150.637024
153.574509
149.562271
167.898666
138.160217
143.968475
143.760681
149.602066
151.321609
139.446030
142.168808
163.004715
168.303436
41.020683
160.138779
147.750565
148.091553
156.959656
143.996231
164.375839
147.882980
144.068756
153.716873
135.709747
141.834793
-46.082314
-43.386421
10.328054
-44.110645
52.515408
170.964935
123.097977
144.695709
113.402794
148.070084
136.837540
148.328033
148.021866
99.686317
142.283142
152.816040
111.729027
142.569229
-20.383663
-21.889965
-46.680058
-34.232098
172.860870
-1.047919
-36.143223
-76.799751
-39.469254
-50.318935
-26.326420
-18.231945
5.393214
-9.117294
-48.869198
16.570852
23.741453
144.022400
136.462051
144.783401
-175.993652
138.394669
160.488403
138.001266
137.485229
137.367767
124.678604
142.519363
131.910263
133.089828
141.378952
164.203384
139.105835
126.401581
154.322754
165.613052
156.359344
93.669411
150.244034
148.758682
143.619583
126.696030
147.101837
139.061722
145.973816
169.115509
163.496811
167.724380
135.665466
128.809418
158.895081
-11.077182
138.785538
143.210785
131.278000
145.626755
142.803436
134.424347
161.269287
122.533836
144.414703
166.862106
142.612152
152.935287
155.291458
146.975143
146.178894
150.082764
158.530899
148.445206
152.085907
127.048790
139.297989
129.590759
115.785660
143.413330
152.796799
127.420708
132.523987
166.722473
129.502350
147.274246
120.561249
141.140030
162.589706
151.155060
160.022293
148.257874
157.303864
141.110855
106.734840
178.966934
145.618881
173.637024
152.437454
151.689850
140.705948
153.373642
129.886841
141.911133
162.160339
117.706474
142.113541
145.435516
161.791779
17.985445
-161.618988
-175.550873
66.776840
130.442688
127.508125
143.109283
150.918777
143.907471
140.723206
141.142151
150.304840
155.462128
150.067383
165.380234
146.533707
132.632690
152.297913
138.181854
19.351189
-10.656524
21.214159
24.444151
141.326309
149.583954
160.593597
126.840225
34.191559
169.271210
141.017349
-10.078292
-25.066942
-6.763323
-38.607391
-18.031012
-23.688280
123.599724
141.403809
129.468353
124.152084
152.680954
146.614380
154.681396
173.589218
143.635147
156.153458
143.327423
125.510513
121.152191
155.006134
-9.184893
-41.740044
-44.693478
35.654469
3.916466
153.819687
134.985733
135.315872
149.893845
123.257149
1.401932
-21.293989
145.713120
144.706680
169.600220
166.052322
154.758606
141.986649
167.275040
175.549789
125.957298
138.416931
131.749374
165.841873
162.804260
146.997055
141.173141
125.724968
137.738388
151.984985
20.809685
-43.126858
155.111862
153.064606
162.323914
149.030762
134.033142
143.012329
136.715820
118.614983
137.690506
128.701828
121.609436
127.372200
141.655685
131.985245
160.763443
127.131096
147.759659
145.799301
149.157959
154.505783
138.355972
154.935837
149.998856
162.092285
147.901154
148.081985
144.504395
135.029709
126.840797
132.427002
135.140991
139.657990
138.075607
132.646500
145.290512
173.142014
128.027512
134.859604
151.286438
175.140045
140.454666
163.076599
140.844009
143.447708
147.125732
159.598129
133.837173
104.558800
168.242004
144.570221
94.482880
154.613434
154.863037
134.907028
130.149200
170.595612
142.440430
136.190506
-38.064800
13.901905
-12.144616
0.359365
132.416138
160.593903
160.613617
138.879898
137.437698
139.318390
161.058472
156.117126
162.116165
152.467941
137.933456
149.741348
124.421707
139.208893
162.323257
160.591232
159.662384
152.203613
140.442017
127.958817
130.621323
160.139328
142.977676
146.161224
149.686844
120.899849
113.940918
133.517670
176.096649
72.380264
-4.592949
125.100197
161.046646
152.429520
126.190186
157.033585
146.369736
143.478729
136.308945
135.168350
151.818604
145.972229
154.299149
145.390457
142.379761
-171.966187
40.869297
10.206078
25.978832
-139.907440
30.595240
15.798783
17.246462
146.023392
86.581558
153.314163
118.066124
144.637390
149.817490
119.913254
143.835495
132.344116
112.943878
145.262466
-25.120611
-5.775873
24.692495
-46.072243
-45.150360
158.952759
152.558121
170.823929
142.841125
132.057785
159.062454
94.115250
46.064728
9.754190
-9.565545
15.639754
153.539062
139.807602
163.377884
-157.139938
137.283371
143.845200
152.394379
123.440910
-31.092257
134.791122
-145.647095
135.018265
120.490311
128.531921
153.596375
0.377424
-1.412500
138.014053
3.574893
4.593247
-9.467533
165.726059
143.795441
134.858383
151.658783
119.127792
44.330379
22.029234
-171.613358
141.627502
-148.980301
17.428677
130.183243
162.897339
161.696762
154.785431
153.255508
139.261246
140.302979
-19.664021
-49.573856
-5.486658
-16.568325
22.062542
131.097244
145.924942
132.832687
147.949982
130.914169
134.156082
143.864532
159.452148
130.794647
142.051727
121.432823
-7.554008
2.035478
131.316467
121.663254
148.613052
118.506737
141.310913
124.228951
138.156403
119.048141
149.545059
156.737595
139.167267
145.724991
158.993073
131.450577
149.513687
157.278915
111.645691
161.237701
149.398392
146.893051
155.864090
127.050064
135.629059
-178.400986
147.154816
-175.002823
132.674362
104.940369
147.559967
151.762848
-24.809652
-20.165634
33.264771
-39.451340
24.248150
11.966800
-0.154505
117.068031
161.989365
164.380051
138.697556
160.044708
139.799423
146.278351
152.775101
138.653564
159.261795
149.124222
13.612914
5.693126
-22.302765
-2.112574
143.084717
104.012062
153.289825
142.147430
143.201630
145.543289
153.639130
146.370392
148.807892
141.654617
164.861847
143.160843
162.092758
128.181259
149.356277
124.375359
23.073845
145.017960
137.377304
125.416557
132.182724
135.663696
134.637909
150.545776
154.383408
125.544090
141.421387
126.463089
118.645622
149.845169
169.793716
147.227234
152.530212
147.357422
166.709274
142.108139
140.773483
163.833786
159.676025
143.383667
141.498047
143.540771
160.176605
157.780060
145.750198
113.191078
134.735291
161.112122
168.594635
138.027618
153.888885
142.652069
142.515579
146.521469
19.274052
-44.731152
-36.937649
-46.447929
-7.972403
-10.406033
-3.674344
13.873619
158.884262
124.060875
133.915390
132.370300
115.719009
146.729034
-49.226265
-37.239849
18.738981
17.308210
-12.450865
-34.416473
-31.204407
18.676342
-13.459728
18.718370
165.135803
126.243225
151.268692
154.756012
146.712448
157.254318
106.148804
152.184204
129.718170
152.396439
133.132996
126.396767
137.919769
158.794662
140.936737
170.416351
139.734619
145.477982
130.253754
148.332047
140.325073
149.050278
151.172760
130.919128
157.290802
158.889297
145.870804
142.987518
123.894745
158.709396
146.009323
158.569290
122.822929
133.309692
144.505768
131.477753
141.265213
94.397118
139.789017
-176.333817
150.028809
158.995041
171.562378
146.020447
139.818436
131.673203
134.031525
135.879791
149.508316
154.759537
141.988647
138.320175
132.318848
177.068878
140.937195
161.835480
117.189125
153.271622
148.500595
117.347519
-177.392624
136.512146
120.568214
162.298218
-51.754833
-18.651445
-1.128479
155.812424
144.287292
152.575592
103.306290
171.343246
164.495605
163.550064
142.862839
151.669418
148.690994
149.422379
167.073761
136.754913
170.470016
155.452286
145.012375
-3.851987
12.398675
-3.222457
23.306442
-5.913407
-10.113612
12.611740
7.861698
-39.758774
-22.755976
-15.795372
33.682133
-40.977680
17.296923
-29.075226
-24.734032
-51.024227
-25.931326
143.975128
129.488281
155.135406
137.922852
128.374191
144.724457
148.969498
-15.556744
132.520355
148.167053
131.549377
138.997757
148.895370
153.907028
147.418381
148.803452
174.202225
151.352707
168.218933
131.716934
146.139053
135.317276
151.732895
147.911331
132.829300
158.448837
148.570999
156.514832
143.859344
151.624008
163.216705
-11.123461
0.733287
-8.855079
63.400887
125.516167
8.141528
4.453334
7.391358
136.526764
148.440048
175.796570
105.417740
149.656586
132.128281
3.314048
-26.682055
13.907362
-37.787109
38.628548
7.492372
29.216881
5.057142
-16.173828
21.344105
129.461533
130.240448
137.927948
143.914810
145.886765
155.117920
165.318787
146.403580
114.594063
126.657410
141.231964
152.965607
145.736755
157.320770
-96.165581
16.013798
-40.925137
-90.125534
138.705978
152.933563
156.810806
138.090256
136.427856
160.314972
136.355698
144.680099
150.687546
172.178329
123.247231
149.323441
157.573212
-5.087926
1.486221
-4.747016
-36.881126
-41.436550
2.584750
5.756940
-3.027955
18.828516
-5.652115
133.614120
128.388870
152.171677
140.058533
137.478165
147.371872
118.028641
144.335968
172.518753
-73.806282
-17.469767
-45.375427
-28.555128
-3.022584
-22.391640
-9.852371
-19.685259
-18.858101
-35.372616
-1.410282
-27.489408
13.780537
161.049591
137.088409
172.122253
151.988083
-173.829956
-118.358292
-27.185879
3.896365
19.385160
16.652252
20.487869
-31.257345
-42.025959
-42.746330
-4.741153
-49.477470
42.519669
5.847407
142.178818
138.601212
134.050003
153.840485
148.906204
146.067932
156.700256
168.967056
144.078430
114.683777
168.502579
146.440964
161.279099
150.479919
155.469406
139.340347
165.585236
151.821609
133.006516
149.875336
142.596085
156.241653
148.616714
138.059113
-164.860001
166.985657
143.625427
124.190880
159.603897
129.996185
144.508911
130.586990
150.515640
-167.900803
150.545151
130.930893
141.807404
147.823257
173.613266
142.093643
171.969940
120.769516
161.694275
170.599640
147.916443
138.442154
145.108963
149.753586
172.962677
131.463272
135.542480
152.996231
120.413811
160.998840
157.907776
156.093079
151.850204
156.302536
111.806854
137.564560
142.601440
137.016113
161.156494
104.381233
142.451553
160.191681
111.086502
128.942123
153.839981
101.104774
175.210159
158.880798
122.600906
147.147507
158.660721
150.451355
149.072495
31.269171
148.958038
172.666626
108.740295
151.913193
127.981361
151.248749
128.037933
151.402863
173.260925
173.596283
147.400009
124.964722
138.569275
128.565796
134.089523
164.579407
3.240994
1.924984
4.265123
42.311157
143.160614
148.021225
167.103516
163.685562
148.826828
141.643021
151.778549
165.975021
165.020676
129.615326
128.076218
150.906281
138.270981
144.228470
146.165359
114.914062
149.293289
133.914505
167.975174
138.648956
122.955299
160.295319
140.889832
148.092484
141.087433
119.745888
157.656693
124.454880
156.145401
132.326370
174.754166
124.913719
171.087921
145.854752
155.523651
153.771118
82.251137
137.971405
122.743004
142.330811
132.492538
131.213303
139.553192
151.683228
136.133179
134.288055
140.818222
167.668350
128.516342
15.201460
-62.212227
-19.113396
-0.902873
-12.771873
-12.125967
133.039993
144.221420
-175.386688
143.394379
127.846245
135.522934
151.987427
141.333160
145.979706
133.817154
20.968821
174.221939
144.205551
129.978363
148.863876
143.836624
161.777420
108.489952
-31.158779
124.369240
151.945892
148.015427
132.313248
140.481445
158.703918
119.075760
142.844650
146.510559
167.564545
133.070358
145.837677
159.317078
145.979248
171.484070
171.163086
124.756050
145.007645
18.397789
-126.691666
37.589382
68.335892
143.099365
-147.907349
118.083008
152.856842
147.385193
123.023186
139.863586
153.186615
118.060493
152.734146
148.371368
153.088242
151.757919
123.855820
148.552765
152.297989
144.230850
138.339249
127.082344
145.945419
151.096268
160.878540
132.849136
157.024399
143.687546
166.261856
143.992584
146.972733
164.268051
163.022980
138.363907
136.615433
12.022081
20.375103
-14.398721
-9.719316
-2.860060
-46.725723
19.740328
11.347394
-45.871868
-33.748306
20.742531
148.103973
164.857651
126.817429
111.356506
133.906509
141.494690
7.985959
-5.106645
-5.976583
-0.044235
-2.696750
-28.752455
24.526279
37.924648
-36.911015
128.279907
149.270447
139.847504
150.296021
140.781555
149.130707
152.831573
141.966324
152.613663
134.101776
141.641586
157.752426
154.904465
137.106384
172.607468
140.305862
146.008926
124.191246
134.885162
156.776901
-171.684128
160.229935
128.538910
5.198442
-35.037048
23.623936
179.049606
150.247696
2.490572
139.759644
28.234728
147.957932
149.383957
163.577087
113.513069
156.079895
133.640533
136.250412
153.258255
130.596756
146.996643
52.252029
150.540970
168.537247
143.192398
163.766556
131.581116
128.297318
130.566803
140.014160
114.100037
141.947037
171.053909
152.372665
111.287987
144.080307
151.200089
130.088715
172.261139
160.432129
140.998215
10.383641
-5.642155
-4.095195
-12.686941
-43.848213
23.187870
24.877623
9.878443
2.607069
-20.951588
-4.252338
7.303689
-24.815454
-36.334877
-19.822235
-8.959952
-16.105545
129.377640
159.841629
130.988113
125.267441
146.840591
145.980484
149.670853
127.951782
168.164978
164.515488
129.629700
142.195297
149.316559
155.189041
134.811066
159.836990
162.113754
139.978775
149.372360
-2.253422
-21.470680
178.777771
134.555206
123.901794
143.997116
143.630005
-0.366908
12.624622
-19.505962
-29.686523
28.110060
148.991180
131.998138
152.116440
108.906540
-155.242172
119.054428
53.918839
3.796585
141.129730
144.205856
159.255966
146.259583
119.528740
129.391205
148.928146
156.622055
164.844391
165.564133
141.096680
-8.126369
15.852957
138.800156
-152.875168
-141.250244
-166.077118
145.286865
-137.713104
173.456680
-166.172791
165.338837
127.270538
139.709351
35.574230
67.189041
-146.621613
12.121804
131.141571
106.731003
174.436615
146.699158
163.865356
147.799774
147.441681
153.294815
151.707016
149.213943
127.125946
158.152069
139.156998
142.277832
159.164017
-152.526062
-21.391411
-1.417341
159.744736
126.719879
126.013130
149.362305
152.274628
144.575851
-36.868164
-16.078711
-28.245087
-25.692404
148.535843
140.197754
149.054611
136.498474
140.682327
160.882721
158.152451
154.353073
154.508453
144.358170
149.434662
148.556122
136.464844
136.957947
124.890442
141.222397
142.905151
175.087372
123.872520
158.927612
145.551819
-10.793370
-13.376298
-38.621513
29.063437
32.759228
-19.650000
-6.967930
138.309357
15.910064
154.526825
151.157074
-20.184042
-26.022160
158.566956
170.052994
-21.395708
13.354920
-39.404373
-40.871662
178.202774
150.090515
149.721680
132.255707
151.651489
161.879700
136.463150
172.561157
149.086273
152.239685
-177.616470
161.005402
145.822433
147.364990
-56.734539
16.387424
-0.403968
-6.839108
-45.513371
-39.486614
-10.633377
-19.328945
10.349784
-37.374958
1.469137
4.223547
164.111877
154.628586
141.406097
110.413391
125.632797
143.319702
140.104935
159.821335
155.369583
159.364975
167.928986
130.578323
140.489883
148.402359
157.215515
149.120758
162.724335
150.352921
-11.839141
4.795261
-25.263441
144.998962
164.897949
132.449677
140.517120
145.232224
155.170303
154.260941
-15.763323
-50.895134
-35.830368
1.972189
-7.960797
-1.054620
12.877188
-7.685591
-2.441681
134.311813
152.876312
139.185883
133.747986
144.139328
130.213486
140.179977
118.885597
133.501816
129.989975
164.297729
137.791656
157.584549
138.643707
129.600098
138.902359
140.763000
138.839264
111.458984
166.017441
156.869308
140.117859
143.188721
148.297195
141.031525
173.901230
130.839401
142.665344
155.964020
139.926208
158.573410
144.838577
-50.345631
-40.840134
140.644211
144.155243
161.021591
164.943954
135.723740
149.211838
11.255923
3.178661
15.335475
138.943680
137.818588
151.993683
159.113754
150.080933
36.028873
18.799343
-7.509533
11.370854
151.596771
161.468552
140.477249
124.673729
157.857712
14.443562
-15.045668
29.367592
158.839569
140.164169
147.064407
147.863129
144.242493
-4.144347
-3.158705
156.504303
38.586040
23.379538
32.648159
-136.517670
-165.752594
139.019974
85.928711
135.886627
153.545609
146.059708
142.402313
147.341782
115.545746
135.418533
126.492638
154.003677
149.531677
148.904114
18.828772
10.222698
34.693623
150.693390
139.240128
117.386414
149.105515
138.140060
136.519089
147.831757
146.074600
142.741760
122.841110
158.548431
160.378860
146.535797
133.513245
133.826675
167.106750
2.843724
-4.299789
-2.350770
-3.934127
146.166809
166.499756
139.828629
124.996552
137.564209
148.989594
123.191551
152.154190
141.249954
157.089783
-12.554398
-3.896918
-21.003359
-13.996131
2.922216
118.924599
137.846756
149.623886
147.553391
140.086700
160.401428
139.272736
159.986160
-103.462303
3.561724
-5.055476
2.537287
-4.907280
11.988456
-27.903458
-4.215703
150.423843
149.367645
148.119019
155.717285
143.416458
115.390152
121.320244
135.423157
124.394417
134.738220
133.555115
147.929840
122.677155
161.392197
141.122437
179.403229
143.119888
140.929428
137.686310
156.683395
127.940422
147.407883
16.179441
-11.529296
-48.159405
2.689263
27.299212
0.412120
7.429276
169.092987
148.070694
-0.406382
166.335617
142.742722
152.530624
150.647430
147.930527
133.550919
164.954544
156.832825
-44.079723
24.420694
9.321457
14.316433
-43.914337
152.434433
167.159332
147.589569
145.128357
162.319351
132.298828
134.296997
158.407166
173.328629
138.836945
161.795761
102.286392
145.234573
135.114761
139.283173
139.608536
149.592789
130.807220
165.726471
126.157074
163.052841
144.097534
146.322067
125.834839
160.232864
148.620621
167.572311
135.795212
154.492996
137.785858
135.751007
132.289276
150.171707
149.426971
149.153625
-41.361813
4.970589
-43.338226
7.863670
8.636086
-16.195795
32.528057
2.174029
-53.107079
48.485199
135.499985
171.904678
145.562469
154.166489
134.445160
160.537689
150.626724
169.856689
166.200073
147.287689
141.552292
150.007233
141.922806
159.377563
145.707291
157.389740
158.209076
144.502472
154.717056
153.938828
19.430937
-3.615467
-44.472580
-47.007710
122.881859
107.846222
161.779846
164.697403
149.502579
147.932129
54.651115
-129.441132
1.649601
75.566643
169.680206
136.122604
138.922455
157.483185
111.673393
148.550110
133.677155
137.180771
138.661316
124.958000
136.596680
136.382263
121.912651
158.412140
162.410278
128.831100
148.817947
149.388901
153.715698
128.777679
135.084702
135.439728
138.658325
139.998520
128.711624
145.428452
122.226776
158.744019
160.072464
121.226646
141.400833
139.674011
157.987244
156.817673
158.313416
125.281509
141.072830
117.699333
171.170593
121.923676
141.867737
178.398422
-20.806425
24.795031
103.167984
-35.673153
-2.126700
-71.398026
148.390869
140.243744
132.701492
141.504318
130.089310
155.583389
154.877502
171.717484
110.091324
156.358398
140.263916
140.563660
155.247696
138.716461
168.067062
171.856323
134.662766
151.513245
126.727104
154.847961
154.271500
135.340500
17.854084
3.250765
122.859741
163.579941
151.505768
166.262497
111.132950
133.629700
141.119812
148.049316
134.710373
149.651489
132.719391
137.197571
144.105530
134.552628
165.476013
109.054916
148.243317
157.543518
151.298737
146.176849
-42.701370
-28.240965
126.584229
138.058121
129.874603
138.388657
147.443848
149.700287
139.919128
142.124146
160.020325
159.215424
23.863289
40.644642
-30.730850
131.422333
163.286316
137.315460
149.882339
137.354736
156.011719
155.778656
131.420563
66.098228
168.556824
139.353394
157.035568
154.459366
56.518204
117.988312
113.216049
141.976654
171.038284
148.263428
143.385132
131.902435
153.031601
126.838013
176.489929
137.989929
-127.317741
163.378937
175.723862
-150.263641
45.392387
152.109894
146.186508
179.490997
148.439377
2.264945
-38.886658
-43.580070
-34.008770
110.703651
125.948929
110.115105
134.101227
109.369370
98.024353
159.874634
124.268616
147.697266
137.588608
142.766388
141.675827
160.751312
133.400833
149.258469
139.771393
156.984253
151.559952
140.400162
157.503647
124.846382
169.662628
151.957886
153.835999
145.260910
163.739716
151.036942
148.542969
153.620773
152.420761
136.471741
-160.328415
145.772629
169.396057
156.400101
125.012848
131.361145
128.921585
144.332336
146.882034
132.921341
145.811172
133.035217
141.151077
178.052460
156.917419
132.892883
152.928314
175.751709
137.030579
149.325928
146.889008
-177.847305
159.791626
127.393127
178.819321
153.800003
166.190369
125.723015
137.350647
159.322189
135.627411
142.675308
163.798660
147.892242
154.158127
160.765640
132.927841
153.397125
145.260742
148.805481
-6.824639
-48.306385
-6.215111
-44.721344
-9.616787
-42.701252
31.194414
-5.810147
-29.644600
-29.953182
141.082703
155.742493
147.228836
131.198563
140.419373
107.352943
147.295929
150.138748
138.952728
140.571625
167.914520
25.447556
158.446014
160.183029
154.436310
144.245392
136.710693
148.232254
148.615128
136.597687
128.312241
158.920563
135.344894
141.194046
23.931051
15.575298
3.129190
140.476593
136.756073
152.937103
148.391006
169.102493
142.243607
152.247894
129.051315
166.884155
146.423737
139.914780
135.099869
141.617264
145.952850
130.466537
146.264908
140.451447
119.815414
134.917847
144.248047
134.537842
145.243317
158.210907
137.822556
131.095810
174.542557
163.201782
150.551178
151.865692
147.444946
142.446716
143.898743
136.104141
146.067825
129.132034
137.737030
150.463043
129.195450
168.832977
132.647308
154.557098
136.168594
139.967804
7.290030
13.189505
8.812246
-10.790780
-6.407594
-53.620636
8.318855
3.238577
-22.345686
-35.201893
16.790945
7.132123
137.819443
139.495087
138.275421
157.399017
139.458481
138.446121
178.613495
139.828445
-18.536169
-40.336262
-50.752186
51.717720
161.909332
139.203751
122.400360
165.666122
137.863419
145.822174
121.722023
161.328766
126.891357
108.902786
141.717987
4.571318
-46.380932
-44.804066
163.921356
148.775925
169.438782
149.882980
-24.110126
125.679596
149.657806
147.526917
133.173370
157.738663
127.541794
123.855286
136.227295
146.232117
121.586639
117.481758
177.156189
20.193501
148.455032
128.587326
121.899429
134.368454
157.653839
141.949326
-41.887531
-26.085693
-27.837400
6.163320
12.696919
10.786256
-36.031448
-24.701984
9.382215
151.965332
153.211487
145.811401
121.746719
143.412094
-176.019531
157.378281
112.354340
152.845657
170.312424
153.520615
101.915176
167.349319
-45.585754
-3.206256
-63.851036
149.843536
142.215851
165.806702
140.914124
156.158707
150.724442
153.805023
149.486008
124.166222
101.928955
152.717438
147.667664
156.604813
132.210190
139.383698
158.381088
113.433380
163.625244
160.541321
136.399002
143.289322
139.327759
142.568359
126.798820
133.282211
149.281021
-34.326706
18.259882
-40.048714
-14.833610
-14.837118
2.952273
9.410057
161.209213
134.515732
123.133331
170.523102
148.404984
140.695602
109.788216
108.872726
166.203705
143.879242
121.918488
147.473755
123.882179
-176.950073
22.977716
-7.668334
4.587188
-0.599705
9.956272
9.909013
-35.500465
-16.920067
6.941587
42.864628
126.322853
122.621925
132.013763
138.599319
136.738358
111.367027
141.681320
160.023758
163.794189
152.303589
166.169662
133.504608
151.691254
119.493813
-173.362930
126.886467
-15.328151
-39.784504
6.311742
-22.105753
4.563470
-42.779934
-36.106308
-48.260437
-15.140140
-10.555287
-39.921829
-24.809660
-46.382923
-21.749063
-7.147758
19.265970
-14.283028
2.518239
-27.723948
-35.110340
-42.326900
-27.387903
145.977844
126.634995
125.538078
116.456902
139.869690
129.913010
159.408615
-1.922950
-40.707497
-4.045882
1.046237
1.278094
18.831110
166.618988
145.226227
12.926545
12.473322
-4.263056
5.041272
-28.666805
-43.669209
-48.704258
12.206212
8.433821
164.058289
12.250343
-20.743610
-12.091354
8.465012
23.776173
144.729782
157.436234
139.594849
145.422989
141.017471
140.652847
-176.757614
134.932114
139.543777
142.572327
154.637299
148.298828
167.091415
134.563492
114.639107
143.038605
156.443146
157.522385
145.321152
138.760834
171.302460
154.328094
128.786194
143.231049
118.764351
145.586578
139.106827
147.980591
147.062546
149.174759
149.621826
146.617081
141.729279
-173.981827
108.524719
141.270203
138.209930
164.788864
141.713898
172.910141
131.893784
147.244141
151.366196
152.317291
149.829239
124.842369
127.853470
160.499878
139.205933
115.247116
164.501541
147.382706
135.311646
3.826894
57.898533
-9.044092
-38.294548
160.860703
134.243134
130.775955
134.728210
-14.991609
-10.383093
9.936045
-41.929371
11.768321
135.299088
148.589767
149.133331
146.438431
156.258881
163.266907
140.303558
127.963425
146.236221
168.296326
-151.545090
139.875458
154.805908
170.645767
150.256409
19.725267
134.089996
150.308563
135.450745
148.112564
158.863327
7.193475
-10.413725
1.333395
-41.964005
13.000638
163.914703
136.860199
141.823654
138.306183
147.123322
152.393158
145.775024
128.935165
158.664688
136.115997
131.026764
150.357452
96.279778
173.613800
166.460846
116.711632
45.746807
7.161330
-16.375145
27.163260
43.140724
5.104305
-0.019782
73.663330
160.475204
139.813797
175.948074
140.815018
149.076340
143.524109
122.091293
143.051254
162.710144
151.858444
166.256821
137.515869
-26.663734
86.738342
146.079651
146.279587
157.803009
122.182503
130.277176
147.432144
143.105927
138.553818
130.456421
148.395584
144.563507
132.651581
139.330597
165.177795
25.439917
59.188244
145.077698
155.801285
155.101822
137.930878
130.368622
139.793991
129.680923
156.854843
155.719421
148.001831
149.920761
-13.208469
2.649667
-26.507462
154.273087
164.632599
152.549957
154.050735
129.365143
146.024429
148.396881
111.994949
-35.883526
-33.836296
-44.012447
-13.770957
-32.672264
-34.545563
8.982729
-35.846397
-30.039419
-91.558327
130.546982
20.693539
-37.755066
26.273775
-31.032362
-42.468906
11.075030
-10.109430
-32.861191
148.133224
150.583908
131.834274
146.406326
136.229782
152.892807
-7.033301
2.658222
-41.221428
-3.531637
140.898849
179.720932
154.632980
146.973663
145.820740
154.249710
143.929230
139.401428
144.962830
148.870651
155.776566
126.570747
138.138962
128.723511
136.917465
157.706497
-38.747147
6.540409
22.471151
-0.903956
10.667912
128.937500
-7.306724
-16.150431
7.034472
-39.784294
116.930016
159.062775
146.857132
149.701584
133.800476
137.483475
168.819809
128.246628
-2.898067
-35.646152
-43.814285
21.085878
-23.151440
10.531005
-53.724922
121.570175
141.337494
136.835632
158.798279
115.079681
157.041443
114.640892
143.838699
169.785721
-57.710091
5.543866
10.044435
9.098677
23.988462
-12.423686
25.289898
-40.394833
163.252838
136.224152
158.933884
149.427597
152.014801
145.763474
138.201599
148.341568
141.791550
147.166336
140.421631
137.876343
158.476227
123.153877
149.377426
153.286423
150.981705
140.072205
155.991867
121.027298
175.481430
150.545273
125.451935
131.950607
126.957390
150.817917
132.454971
123.057899
-41.411915
147.003098
133.416153
148.807327
155.536636
-174.457397
146.304474
112.578529
149.710983
150.405853
119.800240
143.394501
161.915588
145.356873
105.951241
159.651230
148.874268
132.740234
162.478546
160.768738
134.865585
130.266006
136.752197
134.708771
131.816589
179.297226
133.934097
147.005707
163.181824
158.992355
157.062820
154.932846
127.369141
157.467072
151.105408
147.522186
130.914749
155.412918
152.134430
145.366409
157.503220
2.281390
-39.976643
-0.831572
20.109856
-13.439363
-7.960846
142.776230
28.005705
3.722207
-19.851532
16.726990
-88.048401
145.142044
147.146561
158.281525
-37.011322
-12.690470
129.046738
172.895645
143.332108
149.012436
157.674850
-5.890291
0.831807
7.981508
134.353348
139.193832
138.756210
146.435150
120.278503
139.419022
138.898392
97.214188
-142.009842
-142.176147
172.082687
-162.742722
35.663208
24.862240
43.721046
155.023514
146.647156
134.066696
150.688385
157.314102
113.268311
132.407501
138.678436
146.909515
117.777641
138.476334
-21.279881
1.396617
136.137939
151.089340
144.883209
163.614304
146.713028
0.461401
3.567382
-39.043438
10.406563
-31.983786
-15.301179
144.347687
-48.861996
143.161545
138.241547
101.255676
128.794540
165.371155
122.835930
125.875259
150.645462
155.719833
142.305908
147.875275
119.093880
148.365250
143.234329
130.494064
162.003815
115.242630
133.664093
-16.181377
-33.949162
-3.152749
-22.463779
2.360989
154.236160
152.692657
139.170822
113.219872
150.952698
157.926254
150.995224
-9.717719
13.405362
132.114914
145.150604
133.108414
128.379730
158.614334
149.256378
145.823776
111.372307
135.913269
138.082184
162.113831
84.760895
130.709091
152.469437
157.262604
156.656601
149.310333
-13.327245
0.687280
-18.766230
7.926423
-20.000019
-8.627872
142.307785
146.475891
168.519119
130.922638
156.139557
158.305908
155.051880
-16.254230
-28.552599
4.473783
136.188248
110.280846
145.147522
156.751465
131.116104
147.332611
115.312660
103.987572
16.720474
25.888201
39.646042
137.351395
160.791519
120.010735
-179.138153
140.708237
5.605808
-8.933337
127.157814
90.042862
128.686981
154.571014
123.565628
141.978165
142.836823
-47.565136
-12.877433
-44.778023
-21.969629
-15.765107
-44.431572
-48.060429
-44.202374
-9.340244
-23.215780
4.151996
-179.448212
160.574875
20.609694
-6.266006
-24.756657
25.668377
21.509897
-37.147968
146.419876
142.496979
137.576477
155.154266
169.458801
168.143097
155.451660
138.673203
165.375839
151.324875
116.074303
151.221939
162.391846
126.707718
128.235458
151.241302
142.515747
152.034988
132.835281
145.666855
144.907257
153.167206
-21.644920
-29.090935
3.105262
-19.609804
4.641145
-29.754436
4.706860
83.798935
8.570840
121.642632
160.737305
166.910278
156.915359
135.449509
137.355072
147.254318
145.268082
144.046402
160.373230
134.049484
113.685181
158.654404
129.578522
129.614410
163.370499
152.867310
123.263268
-23.467543
-7.639899
146.409180
123.995934
118.749802
137.434662
149.212677
157.832077
147.038727
154.071548
140.873840
137.134048
145.717911
137.846573
138.622894
145.883270
-15.631416
153.566696
69.718307
145.561768
131.274979
147.744019
145.974030
142.816132
133.362061
140.105484
164.381027
136.482849
138.903641
149.819946
146.949463
148.384491
145.400528
148.644211
135.446655
140.624359
142.536835
151.566238
147.356339
136.014420
153.515945
157.051788
141.884155
141.933350
152.949326
156.396362
142.728729
166.998688
149.237396
141.185165
131.791565
150.288483
160.526413
146.809311
148.066956
163.986603
133.069565
142.237961
133.759430
147.218933
144.933762
160.450104
151.682053
171.838394
139.207870
155.245438
124.485519
164.146973
178.086838
132.575668
138.264343
121.785439
146.758789
142.177490
117.486855
159.538452
114.083252
143.802414
165.482193
120.340645
132.269455
179.802170
170.028397
118.012520
167.131561
151.403564
155.877426
137.149475
153.225754
118.500961
162.707047
-147.253189
172.001495
151.857590
151.702545
121.181183
157.165298
144.847977
126.084381
145.235718
156.492325
121.321266
-46.539555
-13.225721
22.797604
-12.690936
-9.467968
-37.831833
10.888371
141.889282
137.249802
142.009354
178.678238
149.676682
140.260315
149.749619
116.976952
162.049698
162.172150
149.172424
22.953094
175.456696
-149.742462
42.443333
143.141510
72.911606
136.357803
125.526573
150.320358
151.123672
165.450897
138.198929
126.489021
138.310699
-13.718723
-35.187519
40.452301
-38.033360
-6.086051
140.953568
147.506897
161.758560
160.932480
-19.039352
124.196030
-0.827089
4.268795
-41.946304
-37.838421
3.219661
20.864561
-24.992399
-9.342286
-42.660881
145.077698
137.112946
143.375336
132.516098
140.718872
11.978308
3.145040
-5.244935
-26.280787
-41.759434
113.016296
149.006332
146.975723
123.002274
126.607246
156.030731
127.270569
138.955780
129.191818
144.733505
155.063782
145.079056
114.613426
147.389603
163.758987
146.527924
164.671677
147.525650
147.806641
154.103806
140.965591
172.065689
168.531570
133.348343
123.652702
141.266495
162.824203
162.056992
140.705978
165.233871
4.980984
-5.941451
9.797775
-23.497009
-7.097492
14.395411
124.794350
133.578903
161.601959
140.780136
120.712769
13.102925
67.830246
24.906328
1.077563
-6.594038
-169.759689
120.846970
147.577896
135.965591
151.183121
-33.373680
-3.191139
8.084879
19.332874
142.563492
121.500183
156.674088
162.080902
136.558762
145.719543
109.206871
105.075409
142.250717
125.594154
137.444366
143.969193
-161.919785
134.356445
114.541008
-18.526638
-18.100788
14.479787
138.160034
135.673019
148.964447
151.420334
135.768936
-20.043530
-23.150518
145.788208
125.286041
134.164658
149.306061
151.169266
139.726135
156.788849
145.079666
136.876587
135.155609
155.576523
112.038956
154.742691
157.657730
134.335449
129.985550
141.522202
130.251953
141.107605
146.817780
139.833069
162.112427
136.727005
160.797546
139.539734
141.393784
135.897125
147.759491
136.100296
128.769226
169.259232
151.619827
136.979584
149.099823
143.624008
134.959396
135.247406
138.999985
144.467957
-18.767927
-0.679262
140.705856
134.426636
120.876831
150.620346
168.034637
138.165131
145.670486
147.875000
144.074036
143.136932
156.096130
131.402344
127.168144
131.805374
161.465210
141.494919
118.368469
128.067627
129.395447
90.447273
171.586014
122.921051
135.733170
146.857620
146.898346
146.854553
-156.924576
-8.617872
-13.555670
151.473068
120.534500
132.993484
149.540024
155.388031
136.708435
155.987167
120.208878
18.319677
16.798109
13.760609
8.585151
4.729901
62.164364
1.894032
19.834801
-8.551134
145.800873
143.475571
159.317642
126.210602
152.096100
169.806778
133.091232
149.281738
128.023560
131.532730
139.296463
151.250748
-17.198191
-48.119808
-43.910793
1.571345
3.311211
-28.250158
7.087286
-3.720996
-1.561225
-41.165680
1.484244
-40.182812
-6.580910
139.517349
141.013657
151.287308
148.834976
159.330490
157.622025
149.363464
140.700089
140.151093
171.584122
142.246384
142.232513
144.076584
143.912140
124.501709
151.117767
129.040680
139.959229
142.458237
146.773727
171.331665
141.907761
25.129105
-44.684898
35.475731
-2.661093
8.935338
5.360487
3.219357
-11.637822
150.197815
139.944000
148.449265
114.090790
159.009537
154.646561
158.680481
138.655212
131.767487
150.485077
136.350586
160.061600
144.375107
143.224243
118.435776
129.356064
159.641983
147.128174
152.423935
149.058609
163.815628
157.194260
153.571716
-37.242847
11.685719
142.531387
147.581421
106.296036
143.918472
116.016907
175.234482
129.443604
156.891266
140.186142
158.005478
-0.257930
-29.545321
-64.484123
134.314301
140.411255
155.170944
133.364029
153.050323
134.084824
146.431686
-34.074486
147.116867
150.634583
150.972580
154.133942
133.058456
155.557266
136.205185
143.967209
150.103775
173.364365
149.563614
149.027908
-179.108459
153.047592
145.523636
134.724930
172.512543
140.568008
138.228653
120.986328
151.256866
174.556259
139.321152
149.920151
135.909470
139.500473
116.203560
149.814560
148.523499
165.431107
134.411484
121.362320
114.769836
168.840042
133.835205
156.081741
110.087509
129.655746
125.910011
127.140259
150.003296
132.036133
105.065750
167.046448
153.537766
145.984818
156.170609
151.133041
155.449158
130.944580
141.052246
128.898087
152.592865
161.291534
158.883255
146.771194
158.722748
156.244278
148.759308
144.297653
135.723450
133.983749
-17.942162
-39.879757
154.950653
143.760437
156.809387
119.902718
148.399017
139.712997
129.430573
171.021912
170.575592
167.490128
140.608078
119.615906
19.693146
19.395210
-34.634609
21.710396
149.377029
135.118011
144.997375
23.533831
3.656662
137.500031
148.343735
143.377579
150.871445
112.380943
137.577026
177.571884
139.990723
153.969208
172.275528
142.059189
168.569504
-22.890612
-41.031296
99.037727
-3.453490
-32.049095
125.190559
138.967712
136.173508
139.874542
166.286758
160.016113
134.607574
160.239792
147.939438
138.903702
159.849121
135.789597
156.706543
157.694351
105.915535
130.052948
174.501984
146.762894
158.938065
135.369339
143.833603
150.333694
177.604355
113.822662
122.429901
131.346115
144.532608
146.964035
134.949783
145.918762
140.448975
152.414032
150.173187
154.310074
147.253235
144.858658
126.569435
132.273651
145.744537
157.041656
148.797150
151.917542
140.002472
153.454941
161.792084
153.322296
116.644745
164.305786
139.351471
135.092697
146.426727
150.940613
132.934402
123.196304
131.635025
147.669220
154.513107
141.911545
145.401474
132.331848
154.785904
144.478027
135.745255
137.579773
145.720795
139.722458
156.500000
134.747513
126.323212
149.618622
160.442947
127.101074
141.881271
155.225174
157.340027
149.274017
154.550232
76.195572
-149.636536
113.634392
-143.577591
-150.957794
28.243744
52.866150
138.196793
156.497910
151.450531
115.985565
132.062180
145.887115
132.980026
169.698120
126.031776
132.877029
169.831985
154.210205
136.111649
131.716965
-62.575329
-45.607658
-34.812393
-50.052773
-31.214598
-4.657450
-35.301552
25.981895
125.630356
138.699326
154.369095
177.712006
157.729141
164.202362
166.411179
151.951263
160.540482
16.075836
-15.250523
14.162209
-15.343582
-18.374458
6.794858
127.788979
142.636337
133.320221
159.353897
138.192429
135.650452
175.307129
163.149033
108.272789
154.156830
155.011292
143.841644
142.009537
122.489738
145.214752
171.971146
145.619568
21.924599
68.889214
-178.551376
-141.439209
-155.267273
156.627563
-142.369904
-152.553848
179.585983
163.038437
168.176605
141.021042
157.931107
156.548599
154.582336
139.279037
141.921707
148.177551
144.635345
143.279541
154.382538
141.597443
127.578667
150.294540
169.235840
157.500595
155.223938
173.670349
155.260437
150.496735
26.790407
0.261696
-12.576264
-39.642555
170.475632
149.999420
162.219528
129.290009
-45.764210
10.113107
3.827662
-47.751057
145.619141
111.498367
154.228363
133.830154
150.525696
155.340179
150.375397
153.646713
140.335846
155.500580
141.677063
128.245621
161.037140
150.254730
136.160004
167.167816
147.175125
155.940292
-175.554932
152.543655
146.565475
134.277191
159.717255
127.017906
128.870880
138.596161
154.709763
135.084595
132.848419
152.987106
120.849319
149.177887
115.204605
157.313278
127.052277
146.858261
159.204559
164.826279
136.635223
150.796906
140.179871
140.230026
134.189774
164.964355
130.585602
160.217316
145.261185
168.047623
154.165985
156.257233
117.326828
148.620926
154.221817
138.265488
170.867340
116.474815
136.255737
145.459854
157.028992
153.708298
154.265396
154.402023
144.387329
166.639893
96.243744
131.905563
120.735611
159.409164
130.193237
110.570641
-5.092814
150.527390
130.741547
167.495346
121.562401
152.278549
136.233139
125.813812
143.022690
116.089180
167.942993
155.595825
151.386887
145.897827
163.356613
151.250198
150.540665
122.875694
145.698364
132.536514
138.747528
144.415802
129.499405
162.361252
143.450348
166.657822
132.947479
148.617889
162.466095
152.991196
131.287201
168.139801
128.871887
165.664795
162.927017
120.668152
116.601639
141.616119
126.688583
142.347412
128.041824
141.606720
143.995041
139.695419
155.119675
114.175957
-1.584368
3.774705
-35.189140
103.885674
149.511368
130.457733
139.355743
165.361267
145.323563
142.597580
138.958481
140.340149
147.788742
128.137283
-166.894897
175.085648
152.477661
144.478775
153.971268
140.914322
153.439209
164.855438
149.670914
-168.545425
21.565247
-41.180927
-4.935703
-49.472767
-32.526600
13.244620
112.890701
145.906113
-165.705841
142.265900
162.485641
150.849670
142.071686
143.975052
137.676254
145.201935
150.733337
137.641113
139.659195
151.107300
165.043060
146.594040
148.546692
135.772278
150.290314
149.096237
138.539520
147.816711
143.615265
146.984283
137.869904
156.466751
162.243500
138.736420
28.527323
16.887791
42.387142
43.433849
-8.291050
-34.308964
-45.115974
-27.985064
-17.878262
159.721069
133.316360
161.111221
156.696274
138.601227
57.961433
168.694321
153.811722
140.424698
174.064285
131.865524
155.879929
151.933090
133.030304
157.536362
153.382507
139.039612
-6.037769
150.770920
112.260178
-42.688358
-34.185356
147.254623
142.086792
143.762955
151.052567
159.992844
157.814880
154.865219
148.231369
9.289480
-3.927750
9.632596
159.764297
163.654846
150.187820
144.467911
142.954376
-145.267838
-128.456146
166.417511
156.767334
134.793549
112.762909
150.217728
128.710510
133.225845
151.009293
147.624405
132.338120
162.152191
115.717606
142.007858
156.423157
142.372971
129.774002
148.225357
29.976934
52.014473
-164.746307
-137.072754
-134.499054
-151.297958
-167.890167
-160.758759
-144.298111
-149.357910
-139.172958
-176.066620
125.910759
-170.476898
-146.932129
13.245396
70.844589
-161.735825
-150.698715
-173.145294
-170.576736
168.343750
149.894272
-153.428864
-137.571182
11.641749
144.806625
141.147095
166.996445
146.217697
149.624435
159.545609
124.213104
148.233917
-25.107044
-15.563809
-30.215130
9.461614
11.624237
6.149787
-5.379207
16.358725
-17.205511
9.222407
54.749001
144.429611
124.974861
138.187927
121.356743
122.355453
164.724838
145.313675
127.001976
153.420898
140.481705
157.155991
128.469620
151.075256
162.637146
138.169876
162.523651
101.349274
159.883316
127.544762
163.057816
166.112473
145.748260
152.714600
145.110733
155.417480
130.798309
146.461014
145.729477
-153.458038
143.006119
133.333298
120.841995
177.190613
153.740158
150.188751
144.233612
148.165512
154.792206
151.424194
152.157242
143.189316
155.384918
154.354187
150.026962
135.489029
147.083847
144.429749
128.632233
145.385757
135.927887
138.324188
137.870209
145.322586
144.845963
165.451996
161.221054
117.316498
128.947174
129.554535
139.949585
154.029861
132.550797
119.226967
104.463440
126.232765
149.376083
165.829803
122.110802
144.536118
117.201248
161.782944
115.520966
136.846710
132.184494
122.828873
145.155258
140.459976
150.401764
172.873978
141.434082
158.470367
154.958023
140.747314
137.881134
144.143509
-174.201401
146.093582
-24.110628
-48.531013
-29.705709
159.222031
139.129059
155.970474
130.803818
134.832474
152.033417
157.460327
156.783554
124.231354
166.840179
137.613907
166.174454
143.760376
2.412732
21.246666
-116.370178
167.897705
140.555740
-46.783356
16.686956
24.962959
-59.434574
-42.364639
-42.257240
-38.955166
150.967880
166.031647
133.604187
121.712982
171.919479
150.588791
143.906403
145.479675
162.878372
142.194077
162.894867
141.825607
151.333939
156.595459
148.199219
155.864426
134.209122
162.201660
144.279190
139.177750
141.645294
126.291367
144.394257
149.142197
143.280655
162.798981
144.354034
-2.627411
23.668705
19.944378
139.312683
149.195206
129.761993
150.902649
144.854935
111.227234
120.958794
138.888931
165.016098
138.802872
152.057312
139.048157
20.016119
-160.059402
171.678986
162.509552
119.692505
150.329636
169.396271
121.758896
-94.871513
109.893608
151.908829
131.407410
154.049500
135.132141
138.244705
161.011261
119.011589
172.751312
152.831955
139.076492
170.221939
165.352707
162.149109
151.010803
142.421707
159.547592
150.229507
119.404839
152.478394
160.765915
-169.908890
135.213120
152.532974
138.193420
163.635162
155.966629
-2.518783
24.337612
18.783875
20.558561
-1.449559
1.178025
-59.587231
-9.581665
100.345604
148.336304
139.195251
166.996094
139.664658
153.246902
154.609192
152.026215
150.863098
166.896179
148.093872
137.278534
164.961166
150.347290
117.652733
149.469604
141.375336
139.642151
132.456314
-172.093231
159.184006
136.403793
99.500557
136.826035
149.281570
9.967879
-27.792097
122.251572
143.994156
124.294640
152.919983
167.672531
120.906555
169.469330
-175.276886
-3.962101
155.636444
146.821747
140.858078
158.793808
141.590851
125.878136
126.930084
164.312790
130.809830
149.509125
114.627251
117.464233
144.521576
138.805252
155.201965
147.836639
134.520416
23.697094
-14.715724
-14.869703
24.149372
-41.625725
-21.930370
-41.070381
160.334671
162.414780
163.722488
171.379181
155.451096
145.911224
139.409271
153.099228
124.626724
150.652954
146.242599
79.659744
71.807266
-145.472824
162.090942
-165.567551
-139.414429
47.259663
34.698685
-0.068528
28.389277
-158.535187
-146.964813
-152.410828
-168.541840
173.744034
146.209503
112.061913
160.064774
156.977417
144.277969
159.055969
151.721664
106.597694
7.547822
-42.676632
-1.797112
-29.417952
125.937332
113.152946
148.081039
165.587402
124.805527
125.782463
151.146515
158.277451
144.862427
144.386597
120.817734
122.690834
149.572586
125.966003
149.356567
149.020981
137.257584
122.827301
155.179245
169.141983
156.634079
163.585739
149.571823
146.008911
137.301361
118.128441
141.712997
124.230591
158.356384
148.985657
162.464050
141.642456
150.508286
155.313950
149.147690
148.394135
149.423935
144.774460
152.598648
166.925095
169.626556
146.576889
152.950470
125.136612
159.301071
135.847717
101.031654
168.678116
-0.865471
136.871735
-151.418137
-152.622559
135.166351
147.588501
140.410049
137.321335
151.206802
-102.899223
-40.739765
-38.630245
-11.240657
-21.513651
11.535069
-26.631174
-47.880001
12.776847
137.467361
140.024414
125.029884
155.772064
154.928711
144.694260
153.914322
133.871750
139.082016
147.477264
143.268509
137.940170
142.097565
149.492203
144.624344
116.017380
151.104156
144.204025
160.071365
2.921077
1.563604
157.936401
136.493729
139.041077
154.543930
155.463150
143.488220
167.498428
148.965775
141.751266
-174.242676
143.791977
139.039322
115.734871
172.554123
165.175278
161.623947
146.795532
144.644028
154.785400
89.692764
145.033813
133.620483
142.552841
148.379868
134.663681
6.939383
-31.472242
11.964857
15.861467
-1.808834
-25.924389
-11.863087
22.738991
-40.277451
-11.187976
142.352066
164.093399
-22.882481
18.814461
15.715304
-5.503598
-23.467312
-42.388432
-0.126669
-40.699711
-16.830938
136.421997
16.435133
41.579586
113.137901
-154.546265
-0.158259
146.442001
144.561707
146.905685
153.968079
152.488403
148.569717
145.186111
162.425980
155.743561
123.330887
160.149261
151.148178
137.309250
140.527359
152.315887
145.416748
137.416687
135.886337
165.852814
149.981339
152.456863
158.043335
126.335693
121.223785
140.417480
149.586441
167.983459
125.106270
148.326599
151.621933
142.567032
141.482056
154.205048
145.072098
153.417465
167.398590
135.813080
128.536942
163.315964
141.517349
109.416954
140.820358
161.624496
109.704788
-35.279896
-0.960627
13.310567
-25.547461
-6.911882
22.852802
7.401572
-40.783707
16.904945
20.070784
-5.653190
157.197296
129.809052
158.128082
146.876709
151.433365
150.056686
108.021805
131.742981
127.622818
134.205750
-163.580429
151.221268
132.294449
128.199509
150.998322
151.049713
123.228790
152.439835
166.375122
164.231628
155.371857
153.952530
146.986481
159.634048
146.997757
133.539200
21.468225
-40.436863
145.911591
163.848633
140.145447
151.957733
144.481262
143.497284
147.850967
119.335068
135.705002
163.542389
132.684479
140.823517
139.164917
146.062851
135.775879
144.372482
152.836517
118.885254
145.329666
132.755798
143.698532
165.547836
142.078400
163.892044
154.841110
163.236588
143.906967
134.319382
143.515213
141.374969
116.786736
130.706650
160.952698
152.286652
140.285782
136.932739
140.737259
157.514511
153.588211
140.708633
161.147110
151.993057
169.294250
150.647980
138.054321
125.087669
146.437881
132.469513
140.104218
-48.750355
-25.658346
20.850864
-24.218590
148.708710
150.166611
145.195099
146.887985
-11.973782
-33.732948
11.220509
19.670675
-11.191355
27.633068
-29.651476
163.694382
153.757187
133.278824
127.096222
128.048370
129.935898
138.154755
138.860580
131.842743
144.345184
161.205826
120.423294
167.442551
150.675049
168.606033
137.703964
144.606628
153.790298
151.227936
115.380234
150.896439
137.283524
154.533188
137.076797
130.420959
98.044655
151.175140
110.558708
158.078964
150.740601
174.528641
139.499252
139.060944
150.665634
171.201904
159.494675
114.571854
155.081192
153.028076
175.313980
167.124039
151.110565
151.851547
138.164520
151.956299
148.509842
118.439774
143.083847
137.287140
159.682114
143.644501
151.311523
159.986115
177.118790
147.644989
18.318462
-1.973677
-13.923409
-6.513340
148.329041
135.871155
123.280632
128.099625
141.337570
153.331421
136.635666
126.477554
11.903206
2.675471
138.282928
172.128708
157.084625
149.212723
126.195633
145.890976
145.300049
-0.900921
-20.965498
-25.089808
-5.918907
-5.966078
20.365744
175.528885
142.584122
137.364273
162.197586
152.315262
132.667343
124.894264
140.626648
148.207779
159.578384
147.318893
137.273743
149.266586
142.516266
145.330978
158.150482
134.932053
159.280945
160.267014
147.316483
-79.386795
149.166107
24.415846
64.190826
157.072968
168.122009
139.635269
157.715790
138.003967
143.692169
-152.895767
140.110428
119.057320
156.140488
141.974319
168.487717
147.577072
131.955795
158.009277
156.587357
159.554794
142.135468
137.957642
140.474060
150.477676
148.256180
149.246811
143.218292
154.359283
128.697769
120.142143
162.925186
122.298599
11.471846
-5.221008
-34.062019
-15.810232
14.616556
117.078476
146.125351
146.199829
144.495392
150.046356
152.196121
150.362244
134.911926
125.307999
134.087387
135.138428
160.021103
146.726486
148.966385
131.744720
137.270813
128.493576
139.948593
159.400223
146.812775
120.529922
140.552795
151.154617
131.408340
144.575058
27.691622
130.286377
160.816345
-1.145859
-34.536209
169.987900
149.594315
148.528519
135.166153
141.786560
157.082779
152.427551
139.079559
-6.860669
4.483405
-112.741188
120.620285
131.883545
163.556778
149.327637
143.234131
139.429596
159.176041
143.897934
142.258896
165.672409
176.644257
4.059942
-13.095587
23.753757
14.302215
17.915070
-20.462214
137.192749
148.428238
149.961578
152.615402
135.884140
166.522797
116.500496
136.823654
165.101318
123.593742
146.230255
149.990707
100.725418
169.161758
131.483627
145.023788
156.037109
144.971924
166.585098
157.059402
127.291931
104.582375
131.298965
15.361228
-12.643499
-12.490134
16.622969
148.779999
158.845123
153.747391
4.504065
82.565407
-29.385965
144.656067
153.927887
166.728668
152.626816
132.115479
154.527863
141.955475
146.016190
153.408798
137.375351
138.044708
162.687073
131.626556
156.341980
149.515717
128.004105
133.162155
170.507660
137.726974
142.740982
153.905975
134.384003
21.097153
12.970303
-45.719715
16.483755
21.762552
-17.033821
-18.209349
5.201607
11.941161
132.897675
166.772324
112.342880
21.114555
57.956249
169.144974
160.576050
161.837204
170.712524
-178.367920
-153.760422
170.874512
153.619598
142.441635
149.671234
157.418625
136.889252
164.926392
-38.446697
-45.470234
0.000000
-14.383442
-38.377449
-50.886047
125.458755
149.325851
132.910248
171.666824
144.302490
150.348953
145.135269
165.968536
-175.187531
125.611832
128.436005
110.631584
111.482597
156.962463
149.859619
145.318954
142.705688
-33.036602
-21.454952
107.038284
-3.280322
-4.902568
104.880966
141.237717
148.332611
168.086334
139.235321
137.639969
141.292450
151.500092
160.958542
121.436996
131.576874
139.698730
125.198372
155.244354
179.098419
150.651886
157.537170
159.698257
-171.448227
144.161057
164.991409
152.779114
136.364288
165.177795
130.675247
124.769341
154.423798
163.930237
139.000610
156.760071
152.481537
-41.173565
31.485292
-44.917988
41.282665
35.729183
-30.846584
-48.607269
-8.878741
21.383001
-38.621170
-20.086699
-35.608265
-51.894470
114.264992
-27.726862
4.147512
14.627378
-34.690590
17.707718
-49.347969
-6.973923
10.942726
-4.374929
145.275787
159.490326
138.675262
158.828644
137.539856
141.253357
146.440552
134.483353
167.084549
141.916428
166.565659
-166.366089
145.063660
172.524811
141.099930
159.603699
148.945892
165.927750
102.544113
161.216171
150.988922
115.190437
159.794678
153.201477
129.378769
0.088469
131.637421
161.789185
143.851456
126.518753
134.483459
146.820236
146.923370
151.349274
148.853699
130.798492
143.989563
159.281403
152.056229
126.871689
128.644867
151.003174
142.066147
145.971344
146.839783
125.009407
135.802155
162.583344
146.812378
157.798584
136.296036
146.954102
139.601624
145.052612
163.573654
164.323273
162.563660
148.240387
-133.067917
-176.303497
14.459983
42.776112
133.402542
113.158371
160.496521
159.036377
30.872425
-25.868677
121.149025
149.482971
163.057632
-11.928595
-53.247864
5.004450
142.037262
146.436508
154.611832
149.149231
122.938004
155.162750
134.980621
156.065231
177.319992
149.132904
145.131592
127.514679
159.746094
176.290909
170.705475
139.566666
142.754135
149.041779
136.971985
124.431625
137.347549
167.556366
132.409760
134.375214
147.001175
145.221512
129.888718
135.285126
114.361961
143.063293
118.456726
141.889099
172.332626
147.770782
138.879425
142.978180
143.488235
133.581451
124.999275
126.400146
145.582550
153.053406
-0.804056
154.846603
154.291428
159.473007
95.729515
145.128540
160.303375
140.794968
145.578033
147.335678
158.757767
-37.378170
153.380875
141.494751
-17.934443
-53.302662
113.517555
150.381226
-25.160685
-42.468254
142.246414
167.355637
-33.388828
19.704525
-58.946331
145.415512
148.986816
-178.467239
111.379753
115.419594
147.966919
145.124405
144.674210
-21.207060
-6.721699
33.263672
-33.766659
-39.427353
-39.313332
-26.365089
157.471008
144.272934
132.437088
19.389605
-85.449303
0.564406
165.751846
133.584412
155.720276
139.298904
153.986557
120.039856
111.861130
178.427902
86.776848
167.559525
-179.412155
156.134247
134.902344
141.744812
177.848129
-178.406265
163.029068
132.271011
-3.877725
-46.745220
-32.919167
-39.395634
-4.940266
18.810118
27.717134
-39.903263
9.251258
-3.114264
-30.925325
150.454025
155.803848
141.638565
142.638794
161.359802
154.415924
155.016525
168.280869
149.423386
145.223816
152.341248
178.361465
152.228195
148.179779
155.786697
144.517456
155.260544
140.854767
147.720261
137.709915
167.636917
134.211044
150.273712
128.381210
167.274704
150.438766
156.698029
173.688370
158.785995
129.000015
143.993652
142.914459
118.339401
152.372559
169.065231
152.600632
127.394615
26.521107
-12.101360
-17.216291
-1.682257
-2.332632
-41.624821
4.209055
124.816315
123.165314
158.121490
126.840073
-176.394501
99.946785
127.619263
-178.498566
137.451263
124.007805
149.289642
153.519455
150.278030
147.337036
140.924911
155.110886
135.636383
142.520111
133.326813
147.618759
-177.466568
136.843674
155.952988
126.341324
136.030426
143.167694
150.145828
136.303329
118.955933
111.412003
142.863068
149.734024
142.124939
149.841766
133.801208
176.357697
148.088943
123.910522
165.744354
120.923683
162.060898
163.302338
139.277847
116.302406
154.061005
147.775375
156.299438
157.886093
-51.860664
0.227282
-31.459471
-28.976116
-33.415257
-36.500942
109.807091
161.126770
148.995560
164.371445
163.099274
115.037415
151.468216
129.068115
135.212006
150.676392
-45.873386
132.400894
122.493141
-176.659180
-3.129190
-179.566132
98.629402
123.323021
18.018806
19.401482
32.720600
46.738110
148.563797
162.145294
157.495132
142.540848
138.708481
129.588745
153.984879
1.738776
5.828874
-9.997510
-3.353863
139.630447
150.260925
16.755941
-40.815960
23.225309
-12.947597
143.689270
139.332489
151.764496
-36.926884
-16.705713
-106.323975
-11.773360
-17.693296
-2.462276
130.373352
155.808777
169.756393
156.229126
135.776932
161.256744
160.605362
133.116318
165.516266
135.177734
110.102730
151.208298
-25.025551
6.094066
-39.242386
146.141098
136.914474
127.489189
126.996117
136.195587
136.420731
128.745773
153.443497
135.851669
153.134109
128.025955
121.830116
150.236526
136.346390
33.581707
-8.980410
-30.750105
167.465652
142.716187
132.476791
139.555420
136.473267
151.155487
10.155128
-49.076088
-32.220768
145.271164
127.529938
139.285141
128.441757
163.414383
124.513191
151.810410
148.841812
142.471161
127.285866
142.258469
158.249283
147.913773
124.663223
30.159443
7.412512
12.532525
-175.481689
-157.045700
-165.811035
-137.732407
-164.342194
-136.311203
-162.108109
97.006126
-26.745283
18.366926
-143.609589
-170.546570
52.411831
40.804344
123.434326
133.899628
138.422363
151.284134
147.899338
110.775551
167.056015
138.793701
156.151077
149.522827
154.793381
141.481400
135.555603
144.319778
164.662262
111.306396
133.578247
138.724091
144.544403
147.257309
145.784363
145.885315
154.591736
145.303955
151.358383
132.565125
133.544342
155.776123
155.011749
163.348343
138.986053
163.054001
159.196320
145.023941
164.248306
169.348022
141.456161
136.523010
149.337097
132.642288
134.214966
145.212524
164.930679
141.275299
146.651230
154.312592
107.854546
139.842590
161.745667
145.519363
156.182938
135.691055
118.445175
139.655838
159.059875
130.516846
138.887604
152.110535
99.397461
143.007843
11.849873
-26.071508
29.832394
17.883312
146.203613
174.519592
148.340225
133.837036
121.456932
-33.732021
-1.399137
143.811707
147.398438
-40.634869
-10.928361
156.756653
163.402390
143.220184
175.126602
144.730576
138.595917
132.846420
124.425293
179.521515
146.200867
152.783539
-169.425644
138.164124
142.898712
-10.204055
132.648499
135.825729
135.353134
165.341217
118.853401
126.660362
134.181183
-36.201885
-2.389418
-19.642818
2.762934
12.736465
-9.275994
-27.655195
7.744608
-36.386120
14.933966
142.283585
140.508514
137.389969
16.831118
-21.570656
31.675943
25.447960
60.276329
-32.552719
143.971771
136.792694
47.372135
-152.919861
173.809952
-168.848770
-172.535828
-132.948242
-140.382858
133.144455
158.770844
140.877594
140.683563
143.184860
-144.684357
161.141541
147.151855
158.445724
133.225693
119.388000
153.026428
145.879684
117.235481
-178.610687
172.673370
153.434982
157.864731
-22.894835
162.818741
142.904724
159.372131
142.714630
148.000732
138.722458
138.173752
134.548828
160.598068
144.567154
158.079391
145.398743
166.089294
155.239273
154.855972
157.807571
162.391510
-170.128769
-176.897125
-155.644470
-123.937515
-135.453644
-166.784546
-143.410294
152.014084
-146.174973
-146.742004
-152.892105
4.531077
121.885223
-16.539618
16.605148
-14.243024
-4.749946
-157.903748
153.530609
165.585876
151.612869
144.239563
147.628937
153.728699
146.897110
151.245819
161.311768
133.816132
126.375214
148.888931
134.539185
139.855545
167.997803
154.384811
145.354996
131.306503
146.890533
160.725586
112.229240
149.521927
123.139328
151.861923
134.351151
134.850784
135.887192
169.007660
140.117004
7.497660
121.046944
153.676300
153.039719
146.688705
30.050594
141.935516
154.343094
125.805901
155.222427
152.312515
142.410706
168.398605
133.478561
167.519897
128.889755
7.234703
-23.279409
37.470329
-45.160469
-4.365472
-20.919788
7.545455
-23.968513
-47.685261
-55.544186
22.719484
-32.478333
151.582718
150.086929
134.895660
173.680771
135.136398
113.292015
147.305542
130.715530
137.644913
-162.275055
143.816971
161.419495
127.963699
156.802933
153.415405
124.800842
125.360970
173.022995
178.781784
142.033081
-163.313705
127.195816
146.607498
136.874252
136.624802
150.717102
4.031286
2.146669
-31.084715
2.253596
11.859580
108.038933
148.510071
147.675385
147.607300
170.247391
153.290909
-41.877651
-1.403885
-16.306383
-7.073377
165.074829
159.295471
122.341629
149.740860
145.509689
147.983093
152.229874
135.977798
154.952347
143.263489
135.028214
123.860970
146.446686
-0.673185
146.487106
169.495377
151.168411
155.698456
148.260483
154.562332
142.419693
149.532837
141.447357
109.089218
158.166763
129.574341
122.977753
170.014313
150.334534
177.191742
166.592987
168.244492
146.272720
122.456047
160.459290
128.939270
114.639145
142.131592
161.457352
154.666946
171.297409
136.352264
138.437866
141.374756
128.543640
125.810287
175.023407
138.467819
-14.165210
-6.449534
-29.559971
-43.525852
24.053991
-47.033379
-32.966972
14.268209
-45.853413
-45.859303
-17.954317
150.492584
142.673248
158.672806
157.083572
139.537445
143.593048
139.259583
138.198303
144.169678
147.747696
167.483414
-39.667210
-49.919617
162.889328
-33.523853
11.440277
-69.432175
-2.550829
-53.481220
-2.023230
108.978264
136.474472
151.261169
122.246391
113.871841
145.487396
159.895615
169.311386
145.441711
148.739685
128.383759
143.036880
162.246811
146.783447
155.104721
168.917313
139.904175
-17.055693
-16.171228
-10.551092
-46.431038
-51.099606
12.531423
-25.463169
179.510208
155.461685
154.538330
37.703156
-47.624226
16.275618
135.662552
142.768768
141.638992
151.622467
168.198624
121.797783
142.559479
142.464996
152.105347
157.287308
131.039001
23.248463
144.806061
156.810593
25.219833
-31.170061
10.478031
-33.527615
25.074694
179.179077
142.779724
161.476807
133.171143
140.406815
112.171532
134.612015
143.514954
14.550122
-1.658002
135.033005
140.929581
165.400146
157.431351
145.569061
149.946350
117.057480
130.243530
147.509003
119.240646
151.422989
173.198074
138.303040
148.091949
136.826279
150.001190
149.308365
124.851784
125.474556
158.755783
76.557304
-5.733948
15.369231
23.059307
-11.328858
-40.376595
-24.301605
-20.340086
-45.703217
-23.493496
15.461515
-6.765672
0.833687
-8.743723
22.950459
-21.285646
14.760224
147.876831
159.158173
150.251007
135.229294
146.570694
141.018951
159.426849
-170.050598
144.431747
160.788391
125.004623
148.148804
122.324448
135.770920
-170.477173
154.142654
148.060760
38.552837
-160.959457
111.538979
20.621866
-148.712799
65.882431
134.735031
143.451508
126.817520
146.407654
150.235901
143.702377
109.064835
136.516602
162.021027
131.612793
132.083664
140.981064
171.032715
158.308456
130.439606
-41.201229
9.420370
147.304718
156.265289
151.859283
122.501373
147.354004
144.182999
145.537277
174.978180
150.087845
132.991379
166.006119
132.520157
145.852844
168.250259
152.221802
139.095016
-135.987259
172.600037
127.847420
129.065887
-149.320435
155.038345
168.558289
146.829269
143.884598
-168.603394
166.194641
6.202385
25.970455
-50.438625
7.870332
15.324973
83.917519
160.470993
148.016830
144.219803
-5.475110
-2.643454
2.840280
8.655623
-6.073960
16.203960
18.993038
24.859642
-2.733589
18.732901
2.682704
16.724415
-44.984577
145.755249
161.815643
144.736511
139.736023
134.059509
138.288132
127.374565
135.381165
156.214371
127.547981
178.100586
147.697662
130.206573
134.865219
164.820221
134.536743
147.632446
146.545471
173.485962
141.665497
159.093719
128.480957
-37.752777
132.259079
146.259583
151.109390
153.125031
162.442200
132.430939
-179.615372
133.237473
134.466324
128.849731
169.084656
140.428146
129.257324
137.181229
139.240875
159.925812
113.027977
149.328934
118.464272
144.533417
148.734650
139.712036
137.977814
139.247681
169.870285
137.723999
136.729675
156.377548
137.532166
149.939926
123.214928
112.114609
151.637329
150.543472
32.762207
179.541992
33.552109
127.397079
103.197014
152.966675
135.124695
120.372253
130.949921
-0.729005
-131.618317
-11.542548
145.317978
46.911858
-39.422100
-49.703835
141.903107
157.373566
156.028473
128.406982
-40.948002
-36.925819
-45.309376
13.331096
-27.942015
-26.758917
-0.933561
3.551319
15.322815
-42.623764
135.233261
147.956635
-14.204189
-1.866030
3.219540
1.101629
-29.781593
6.379994
140.619980
146.239136
120.010353
158.593307
108.555008
129.794724
136.683716
172.273499
135.592865
160.447372
122.519943
132.667313
126.773453
146.612671
137.958862
159.565628
129.856491
162.223694
145.443375
121.245575
144.447571
144.166245
140.402679
120.334892
138.721039
137.494431
-16.033394
37.347584
-38.993462
145.818787
168.687347
148.996063
157.529495
24.820459
-44.023453
-44.793354
-5.907404
5.531835
-24.020231
153.231445
141.850204
172.911713
140.449402
-127.904243
-174.550308
31.563589
17.919788
33.214012
52.373325
38.236877
-138.611801
64.807526
30.395033
167.553131
4.405578
34.835915
22.402073
124.875549
107.291786
161.539505
145.390533
163.850021
17.942381
14.703875
-19.006695
-28.090557
12.918207
-3.930940
-41.163174
175.652634
103.186630
157.599594
161.405579
139.022430
141.432617
154.655685
130.185715
164.330429
-29.869738
-15.146441
12.463973
-42.538834
147.090912
143.002640
136.840775
147.092072
153.487854
134.134995
149.412872
158.777603
122.350403
-35.506588
-1.940174
127.184151
117.430756
166.412338
127.746361
142.227753
143.095398
119.492348
139.219650
149.926285
147.254623
43.024090
157.298431
137.240921
158.248535
147.612808
144.614044
139.075806
157.124954
149.129364
149.300491
162.720963
131.827347
109.669991
161.462036
123.373901
161.385880
162.525574
136.967545
157.728119
162.695450
127.160522
127.740570
132.592331
144.779480
122.922852
139.936310
143.958786
176.572800
157.725769
133.885101
130.975189
145.436844
171.870316
170.794769
-178.863556
123.687355
146.401169
145.719467
147.060059
166.223282
144.963730
-40.873047
171.801941
155.413620
152.182617
163.304550
145.063461
139.944275
126.662682
152.204926
20.153069
-0.131221
-14.164302
7.429039
13.567990
-13.054178
34.481701
119.197899
108.464088
150.836990
144.202087
147.586578
137.897141
142.131332
143.013367
97.027016
140.200684
151.207642
25.202869
24.856312
151.321228
138.515579
94.319618
145.292480
135.713470
161.808975
128.381866
174.443558
139.131195
147.349060
130.274567
163.698044
135.186325
146.398941
131.044846
151.372910
162.177414
128.707169
148.692520
163.548050
172.279434
154.201340
148.212387
150.970871
159.089661
161.299179
139.580994
157.829422
139.994781
134.311478
143.197052
149.985352
144.480682
159.372238
176.878067
150.716202
166.748520
110.846535
125.488983
148.592560
168.209686
143.341492
163.392532
152.317856
151.223312
137.603989
128.047592
156.640930
157.616150
156.066162
140.763260
143.382385
110.151123
158.574127
145.634201
121.269753
143.619370
158.668900
142.632294
150.277817
139.484756
124.965828
145.141785
145.163223
150.217758
-41.932156
126.717079
121.350174
136.683990
162.616577
-40.519051
-40.542290
-5.130913
-5.836469
146.947372
161.819260
141.078888
137.527756
140.558380
139.823486
135.782562
164.875748
144.551544
150.711288
141.917221
-26.191887
-39.731678
17.876217
1.137632
31.305300
151.653625
142.540344
165.786987
121.178345
165.548477
131.548538
114.225128
131.631989
152.750565
143.601715
150.819580
125.442413
140.306519
166.268341
140.319016
139.617340
-178.168259
120.435654
135.950272
168.233749
147.784988
154.930313
129.884430
143.508011
150.309662
122.240845
145.083939
-13.985620
-11.417252
1.873148
-40.942875
10.727942
19.215958
18.439188
-49.149754
20.057465
-30.746143
6.824007
-29.385555
21.657211
7.700896
22.912401
2.291576
-7.442391
-46.515244
115.382164
152.449356
139.689575
153.864822
156.719772
148.711823
107.875626
-161.538223
129.067871
155.337997
154.358658
152.510788
18.290636
35.124683
8.320082
16.795946
-43.257893
167.663803
137.226135
169.291626
140.266113
6.249181
-30.567715
-0.351102
138.671936
136.024445
143.191879
4.838776
26.663149
20.529951
-27.010189
-29.271118
35.839890
-43.889072
-5.541002
135.882782
134.867020
140.531174
110.013412
162.406815
148.406158
6.795349
-46.920227
4.838047
-4.218212
3.913815
-38.939999
-33.186218
-8.774179
10.221621
-18.000603
-17.835819
-39.884933
85.413010
11.277615
159.888260
157.846130
150.508286
127.871162
-14.536157
-3.288012
10.503447
-21.518175
-9.598084
109.451736
149.244217
141.094070
171.798218
151.016754
138.692719
145.625671
166.343216
145.347733
149.466599
-35.749336
28.235544
128.367905
136.859192
145.959229
150.513779
145.149490
145.100967
118.600166
165.842804
136.678467
139.739166
127.331505
121.275139
130.610779
153.241699
156.584641
163.680252
131.392639
146.090637
135.501221
147.099976
104.556252
148.852615
127.085228
142.983078
123.981232
155.151947
158.981339
135.232452
145.089676
151.243790
133.047577
155.277725
161.916824
157.372406
151.634216
151.888748
146.885635
158.570541
141.715454
141.117172
76.660255
149.513519
135.348831
-44.404938
0.956748
-22.248013
-28.742025
-45.291801
-39.442394
18.102953
165.536835
143.011490
155.899658
120.229324
150.569168
134.705963
141.416138
131.092239
145.192200
139.670227
-51.137115
157.133133
149.601074
-43.403515
-9.074933
-21.476883
22.926792
-19.760611
-8.636609
18.246326
-26.971806
-8.619740
-5.160423
13.392689
3.044011
-24.351374
-2.054332
-7.388092
12.957408
139.514404
159.110062
151.365723
138.664185
135.147827
120.211884
124.029327
156.043121
124.214745
149.902863
151.419601
169.157166
175.225281
133.529953
160.096863
108.192062
151.463943
152.894897
143.866257
144.715958
129.550781
142.266586
149.086334
145.050644
136.832687
142.521759
156.699005
172.948196
149.642715
146.501740
158.581741
138.494446
167.724182
153.914810
136.201492
158.022156
150.313553
127.165985
139.634003
135.821518
109.725464
151.613770
143.427490
-1.106237
125.399834
165.420364
-7.517185
-9.533906
143.249435
-28.777422
17.594179
-38.647022
66.383057
123.486755
157.196198
145.596573
148.669357
139.336182
145.474762
136.687729
155.983963
128.575241
149.765427
142.735901
146.757950
153.375824
135.844345
178.787750
163.293259
167.944183
140.844345
136.858261
163.930542
138.646896
13.490080
22.607456
144.427597
132.898621
138.370117
158.577789
-15.390761
146.843887
127.774529
127.140137
143.713394
155.686188
158.893494
156.111908
154.744873
149.181122
147.498825
-7.028418
-20.607229
163.623581
130.138748
161.287582
146.480637
147.865311
163.584045
147.405762
153.978333
137.571182
132.594986
134.723175
48.431625
-23.468435
8.043811
0.486180
167.967728
143.668198
174.194534
135.628799
145.629547
122.799339
158.120850
150.792038
129.283142
171.345779
144.336334
140.800049
153.749237
121.744972
166.042099
149.585144
151.840103
-48.063091
-42.056961
-34.398140
21.008625
68.395889
34.518566
-23.620058
-47.291954
-38.875019
16.080301
149.290482
152.472580
177.826691
148.560455
148.975830
139.124374
100.411987
140.593201
115.568840
140.391800
130.793869
166.864441
132.655579
152.390457
150.539093
141.928299
138.552078
94.644028
153.972000
158.862198
129.551453
155.150558
152.178696
142.216995
141.054718
132.124619
116.981544
171.074707
149.336639
155.744995
141.513123
151.031479
147.146713
129.628891
148.462357
132.751678
128.639938
118.136940
146.689774
153.550247
105.886993
142.914871
23.003344
-137.172546
148.413742
167.690277
-123.842400
147.099487
150.034866
145.123138
4.202443
22.164404
4.069338
46.833576
-35.635284
21.098803
131.098801
154.285736
130.935486
156.659134
134.362595
157.279907
91.437790
168.254318
143.288177
129.847519
138.187149
131.842773
153.534149
142.254578
149.241791
126.744423
146.592316
151.137619
163.257904
152.853943
154.999878
142.514679
152.138443
134.512573
-177.664078
-178.020370
129.358810
-22.906269
76.557487
164.971390
125.159019
136.952332
161.372452
126.728241
125.032593
157.380920
135.066055
122.333382
163.176193
148.101578
163.201996
38.513680
16.986111
12.733954
-146.082336
-153.419907
154.176987
-148.824707
124.727882
-28.597994
8.869132
108.926025
147.884293
144.322968
156.408844
137.490799
143.177887
147.990509
34.118034
141.240616
134.500702
152.005676
145.381287
145.160110
148.900558
139.689392
160.778870
139.815613
113.203766
131.020889
-1.050157
-2.348437
2.046027
-48.075493
30.913124
14.241510
146.546448
153.970581
131.676758
157.081863
161.261169
146.649429
145.160309
159.961899
140.008072
161.833679
144.462173
139.510635
145.965485
10.714872
155.755493
1.252420
163.289993
120.980988
133.667068
147.837265
127.937958
123.542870
167.390854
142.309113
141.596664
121.545830
121.968155
0.497715
159.989227
129.145432
149.392776
147.605515
163.790421
167.686432
153.767960
153.236038
155.060822
137.321213
151.179718
147.139404
144.629303
124.261162
165.015823
176.572174
139.824951
121.676422
137.046982
61.658764
-39.091682
1.897748
-15.721935
-21.029753
-24.061314
20.947739
-33.517860
-23.284395
4.763001
146.607544
135.518784
140.085602
151.959702
164.817764
145.409821
160.972992
155.295120
151.968643
134.245239
167.943924
152.118500
130.533722
141.625076
140.055542
144.250839
157.876022
113.982979
15.192029
11.074818
4.261953
-15.314179
-32.288979
9.083568
20.553047
-11.264948
-16.367149
10.450710
6.084344
21.410437
23.138632
-44.732819
30.332121
-43.267471
-43.737812
28.799683
-26.249928
36.282303
5.308435
-27.076582
5.929627
-15.880511
0.100871
-13.449175
65.445427
160.114456
-38.808910
10.111785
23.608267
149.472321
114.931808
150.536148
144.732010
139.080750
159.520279
-10.249143
-10.256529
-12.583367
-5.196859
-35.758827
-39.098137
15.204195
1.648770
137.566040
140.114944
165.876953
140.911011
125.101654
136.286407
123.521629
130.116776
148.600952
149.144379
155.727783
174.022522
131.622025
128.643829
-34.981251
11.548434
-43.640015
2.852384
9.913198
-26.435114
-23.808620
1.412223
9.127440
22.468220
14.709929
1.237488
-17.836889
7.028167
14.272517
-43.604984
2.588912
25.547079
-28.759245
-32.005772
-7.716071
-23.744268
64.198898
-2.929442
-27.094395
178.960693
147.586929
174.018356
154.340042
116.899567
19.108919
151.142227
132.016052
138.324280
125.191429
147.963272
157.393753
151.019150
145.462524
142.774734
146.663696
151.378510
142.892410
144.222305
139.643478
147.067368
-64.301163
-33.373711
-13.167635
-6.666415
-31.506025
0.841629
-0.700254
-32.234779
-12.127836
-24.696100
9.679750
-17.294167
-21.866657
153.777664
172.994110
141.786911
135.382431
150.905624
139.841049
158.442459
134.901871
139.299194
127.129005
149.609848
109.847313
150.057083
168.097214
150.083267
132.951889
174.113464
174.752960
139.610855
146.202957
162.856461
173.969467
129.902878
130.662231
155.345337
156.311096
159.716187
0.429783
8.718864
-1.578304
5.319387
-37.750481
-44.984108
14.221409
-35.051685
-5.014814
-52.301487
-4.838088
7.138337
-49.756416
-16.331394
10.766932
172.769379
116.663544
178.149658
133.358322
168.779572
154.339203
150.916565
156.576141
129.784378
124.816704
140.769531
114.560806
151.724640
160.582535
137.413116
146.923401
162.518051
135.038116
-3.732608
139.757416
161.658691
140.549240
118.559753
174.331909
144.665894
128.568192
137.184052
146.336624
135.591400
163.467697
145.114624
154.238022
149.338364
143.673065
148.745239
7.971590
106.715034
136.859589
159.848358
143.404312
143.123169
153.292419
141.001129
163.022552
152.143143
154.592621
140.777649
149.911743
140.539078
129.804153
168.390793
166.734314
159.206009
144.650620
155.588638
130.662186
143.640808
152.677673
142.769958
154.740341
168.030029
146.788666
160.930634
136.344330
156.448471
132.316452
124.872856
128.160339
138.569138
-39.407879
153.131149
134.717804
135.776001
-172.750717
121.381783
156.052063
143.832870
138.382004
122.477936
143.376694
139.949875
124.238197
172.809021
161.511932
155.049240
146.365372
166.588058
146.005203
155.787567
149.388046
164.874908
151.072021
146.041153
139.267609
125.657799
132.768509
141.454880
120.266548
158.882431
142.400635
144.001984
139.373703
142.075043
156.422455
130.063095
146.923615
-171.938065
151.275818
139.847656
133.812347
160.843796
148.840134
140.421509
150.176529
146.373520
134.022354
135.522491
151.562744
156.900604
137.843033
7.069798
-18.067894
4.054150
-57.728508
82.041573
-32.089935
-6.475143
18.401695
-20.003086
-43.200314
-40.219147
8.132939
136.658157
135.893188
151.360443
146.366714
154.993652
164.408188
149.704010
136.334412
151.559036
149.602661
172.442322
153.104279
134.275497
137.007294
143.075607
150.291245
120.020172
126.159241
156.708405
147.630432
162.762955
120.791618
140.009766
148.381927
125.389114
135.803055
136.825760
137.426178
149.699997
112.296341
127.982956
149.707443
134.803833
75.428452
19.864832
26.683065
147.308197
142.907898
136.845352
162.560516
170.949905
145.819427
163.026703
159.536407
151.336319
151.378571
168.640060
-8.580162
-26.468203
-39.970173
-14.943371
45.090889
27.392202
-29.113451
149.246872
154.883362
152.216446
2.361652
-42.362820
-41.826309
5.402471
-41.539753
-34.913670
2.411433
139.997864
131.943512
151.342697
152.807617
167.375671
178.806778
164.077988
131.469818
141.403351
146.869385
154.889694
166.911316
144.160339
152.710846
153.105560
150.353622
147.059586
158.552536
142.057114
174.243729
150.232468
148.222870
151.442200
147.449249
144.612534
133.826035
140.115601
158.388016
151.189560
152.896500
153.227325
173.915329
153.643417
145.273193
4.891246
18.780756
-13.585536
156.713333
-178.735291
128.252609
120.197769
137.273636
137.776428
150.851334
171.654907
125.061218
163.003616
5.051483
151.134155
145.969635
140.186005
158.653381
25.827202
-6.903790
-1.329868
123.667313
138.298492
140.706589
125.258492
-179.605820
142.275391
151.269577
123.594093
146.150589
158.569260
155.250977
-175.349640
172.866608
-141.521637
-124.721870
173.800674
161.343887
149.703293
162.862671
124.699493
153.046402
154.836258
154.378830
148.122543
141.962418
137.552155
127.599686
150.597931
124.027374
167.725159
148.831451
137.761200
159.774643
163.746292
153.390045
152.532791
-173.056320
150.202591
128.056488
115.091576
148.047485
155.287018
157.179977
22.117510
16.498505
-29.147322
29.175835
29.657133
-0.651621
-21.069906
22.750767
128.724121
109.060074
117.258888
151.182755
161.481796
155.534943
-31.671745
3.751445
4.021266
-16.559233
18.311419
-40.442089
-36.080540
-20.481314
-35.766876
8.457747
158.439438
137.319366
144.575943
146.206818
146.882523
143.424164
155.326691
147.481140
153.965714
134.293671
149.103302
132.307556
-19.942886
-24.719002
39.918259
154.821198
159.993195
152.857285
136.103119
150.877975
162.429398
121.576797
140.564590
152.531738
147.832626
145.535767
140.460159
134.293884
158.429367
-34.146164
-17.191917
159.076370
-9.059980
5.344891
-11.320599
-42.305279
-32.571480
8.956159
-54.102314
-45.312962
-40.256882
-4.430758
20.187841
-28.379801
-55.895729
-30.426065
-58.911499
7.929072
11.045444
-45.262619
6.965734
-72.713745
13.197853
-14.186447
150.183914
-5.875097
1.810024
124.107018
135.534363
137.583191
136.406387
166.410538
144.637192
150.699066
-76.805168
-8.447268
46.464737
-34.351578
28.452257
-6.438001
18.594059
9.601136
127.749023
159.160492
121.552536
154.899445
149.661102
132.544373
150.049057
148.310425
140.827133
142.476410
161.893753
155.571121
170.946838
132.849808
162.346954
179.727310
144.009995
139.192581
145.623093
160.829132
132.924896
151.914520
148.979065
118.913612
144.132294
152.217148
123.504837
150.277451
141.332047
132.736374
144.917740
128.660919
152.735077
146.239807
157.373444
152.497894
110.303246
118.089951
173.574432
146.600037
149.817642
175.585938
156.638733
137.202011
158.951538
138.179764
16.633984
-37.962341
11.754164
144.259811
177.422302
154.990295
142.184662
130.627869
142.631042
171.717865
141.949661
154.607941
6.739415
-32.514545
-48.315620
11.389788
168.132950
121.012665
159.367477
174.893967
138.064011
142.325760
120.936386
109.400085
137.786011
147.238297
144.356598
169.067001
164.672562
151.869156
144.113739
151.481354
138.112350
19.300644
109.806961
-16.092207
-11.172759
148.446320
167.385345
140.146500
134.470703
171.184265
163.174545
149.492889
150.439133
156.422546
129.251053
126.850891
152.830444
160.016495
152.513260
148.194992
144.007462
170.446991
121.875458
146.169617
8.650266
-39.724632
-33.917694
-4.553673
-13.737102
18.581835
-1.058139
-24.106480
-20.271111
164.735184
150.193359
146.259644
164.291718
111.589645
125.637772
17.478106
43.595413
6.937658
5.656691
128.600433
151.271164
143.879135
153.845657
157.084641
146.546371
147.891586
169.924652
137.466980
131.353165
168.275208
122.005173
143.010391
142.061172
159.019272
131.853058
166.721832
143.364487
142.022095
132.810623
143.562592
132.317886
145.753769
139.844345
152.888275
155.475922
157.856323
158.956528
-168.741318
170.144394
-90.076797
-43.754749
7.339705
-20.694593
-13.536161
-23.108805
-49.463608
-48.567467
17.160023
-5.844356
-38.218327
-47.312580
-21.932728
-13.568763
-47.527916
-27.344471
-7.823431
3.302686
155.569046
160.908661
75.477165
-87.106453
163.916519
136.344299
143.551437
146.365997
120.801147
141.279922
160.381149
148.483093
113.976646
128.439972
-46.323410
-38.646862
-18.627338
132.504623
131.052094
161.890350
148.448685
-26.280394
-40.258492
8.438174
-31.263308
161.324081
130.382797
15.354897
-43.080746
-13.761198
140.106674
164.854401
143.862061
108.156807
136.460831
142.851151
133.470703
145.570236
149.615326
137.526108
163.413528
154.641815
150.718323
151.424133
149.304123
156.063934
-146.249252
152.489990
169.981064
151.606415
174.613907
133.255569
148.716385
-42.983730
150.830215
122.769394
159.382477
141.677521
105.059357
144.435043
167.475876
145.817657
117.721909
172.005875
136.102615
132.448517
136.910400
142.802475
147.341293
134.164078
171.669601
143.161255
122.779449
155.278610
164.097610
160.390839
170.738525
148.152252
161.505249
147.901276
127.329391
152.386002
153.026184
142.247025
176.001816
148.151352
169.467346
150.557663
-16.775654
-20.259762
131.989761
126.281036
123.680664
153.099731
139.841217
159.157333
173.950836
155.869476
-41.078236
8.665852
-2.780308
16.391491
-1.387480
-1.271647
-13.854351
137.155594
139.327637
113.864258
127.735909
149.122574
145.198227
176.769043
163.777420
98.530533
134.698196
117.936737
121.216537
126.056816
133.481491
109.200966
127.621971
0.027976
-51.838676
40.878193
-28.201693
16.397516
0.079129
19.128992
-6.405605
-51.271694
20.284533
-16.518782
-19.662344
10.738669
145.051849
150.600128
24.775560
4.524458
156.581848
160.929886
151.497528
149.033188
156.347763
131.320984
150.743332
148.993759
124.846001
121.108536
151.910049
145.241226
146.794250
144.595016
162.263245
146.436646
164.655350
132.528397
117.054916
163.768265
152.259155
142.050446
150.360794
123.863823
115.627586
145.765411
116.680733
135.613983
169.078293
139.821457
149.384232
152.146042
151.730515
169.364319
135.265152
157.058319
137.738235
138.380722
159.011368
139.762939
164.845230
157.910721
149.914810
150.594345
131.414032
153.063797
129.166550
155.380600
118.787491
148.400940
145.976318
134.499710
154.416580
146.297806
158.088089
130.324020
156.607468
116.362770
148.129028
155.569351
165.751526
-38.828075
148.447266
142.219131
132.391464
129.122208
135.396896
116.816475
-7.225259
5.944980
5.292169
-37.534981
-41.165329
-17.103621
-16.466343
11.311165
7.952730
46.534279
-30.241556
146.793625
99.303284
127.597527
146.088806
117.166039
-42.734509
11.479519
-26.747713
-47.620819
-16.296028
55.983284
-25.774048
-2.537596
-32.800999
32.571087
-38.547344
12.727322
-35.995033
-0.656706
-40.905144
12.937853
11.315047
122.650940
146.157593
169.123276
157.338547
132.762329
-20.833635
42.823318
-27.892830
42.879978
-29.728045
-2.971374
0.250229
-23.175636
144.278580
146.244598
152.601776
161.029877
148.433777
123.863136
171.066803
145.140869
24.691801
153.702164
144.862122
141.286560
123.296684
142.388260
-171.445847
130.414780
144.360916
137.891754
140.946167
113.844231
126.358589
143.078278
167.344086
164.710419
155.501602
149.631073
142.147476
129.951584
136.987823
137.549576
144.353058
133.597290
126.591019
145.122574
145.717041
141.889496
166.622375
150.864334
144.518906
149.435303
140.133636
150.657822
151.178146
147.990204
132.386566
155.397461
118.657936
141.035721
159.522919
142.347351
153.801254
-5.072345
143.365387
156.628632
152.359940
-84.586441
166.263245
-179.272873
-160.762115
179.918427
170.730392
100.051628
31.720865
45.401669
-18.111292
151.120850
-177.536133
-157.689545
150.367294
36.436890
134.550995
-171.065720
134.612488
128.392548
144.281036
143.530655
155.768890
111.675667
130.828552
146.328995
161.963760
165.184616
135.387039
153.106262
147.506241
153.166840
147.399231
135.257690
137.254395
136.356537
126.883354
165.020309
139.716461
158.249283
153.888672
148.599167
147.146469
0.229850
141.732239
169.893158
146.140854
134.447006
125.022354
142.171417
148.982590
155.331604
167.390549
156.564697
159.342819
135.524109
179.893463
144.453781
143.137497
154.822357
141.410583
150.484940
153.369400
142.909821
143.244629
141.422134
150.862488
148.577057
-40.035805
116.057121
154.607513
124.197739
152.954971
142.330566
147.534988
114.940277
160.504379
160.435837
155.229431
125.495033
144.616394
147.550537
120.367874
163.854645
149.026978
162.747391
145.957458
162.683899
117.987289
152.474365
161.168869
135.817169
158.322006
153.999756
152.060699
159.461105
137.896820
137.448044
138.793839
143.816238
143.119751
138.707321
140.795090
130.663956
162.059998
137.799225
135.184265
120.085320
152.321655
140.169083
129.941010
130.507355
140.098083
130.846741
163.822067
149.655121
126.936424
157.484558
146.074173
162.117142
144.556274
157.911957
148.063141
152.184799
128.380280
145.959229
146.070923
165.033737
110.568146
134.965836
151.430542
129.179153
121.976517
137.538986
132.254410
144.519852
120.658058
119.611588
141.294373
147.002258
142.397614
145.431381
158.386978
145.976837
152.523560
177.360992
154.998398
109.652092
147.638626
146.582703
141.044327
121.284485
-41.070705
154.021774
137.201447
141.622086
116.776855
138.258698
113.205719
146.982697
146.463837
145.158875
-22.539761
-4.135264
-1.396757
3.312275
-38.436443
16.136784
-42.817375
-45.204788
-0.336300
-27.036406
-0.974781
159.299561
147.212814
149.522202
139.139832
118.864685
153.783417
127.176910
135.755630
153.616928
132.147552
134.496140
156.711731
164.316818
154.274734
147.066223
147.184784
152.358887
155.253143
160.520691
142.367142
147.480194
162.134399
136.865540
20.876352
-165.527496
155.927094
149.264664
128.282608
176.224716
130.608307
139.673721
141.221146
143.420898
153.533417
132.948730
-170.836334
150.656708
147.005890
149.889221
136.852615
132.443878
151.472000
-136.212799
128.841690
153.317108
148.913605
152.682266
145.839371
-7.595407
-28.715517
3.380377
-4.711228
7.328469
-22.214247
-28.194653
-45.991753
-51.058979
10.604615
-2.602861
145.106476
156.594910
170.087387
159.504791
-3.143982
-2.066586
10.158555
145.297592
159.508972
144.727524
149.068665
132.633026
139.924377
157.506287
139.046448
167.559448
150.055450
138.857346
141.147995
157.777420
149.458054
155.457428
152.555771
175.956772
145.377762
147.972977
169.224136
131.707947
145.560989
116.341171
158.688126
131.293457
126.538795
127.667877
151.319046
-157.933945
-137.322906
175.267731
67.443657
134.126068
-27.203934
9.667455
-1.803200
6.509455
3.246788
-6.937602
-0.357180
-0.660568
144.503525
151.454620
155.807816
22.466040
-18.796387
-20.779825
30.543221
146.452271
136.432236
152.812592
149.706924
104.236206
124.968971
158.298203
179.222153
143.423691
144.461258
18.887230
147.079742
-163.656952
-138.185440
-177.599777
157.146881
149.487366
175.497192
25.818398
130.287933
157.774216
14.807067
4.041571
-39.582493
-1.363149
10.209085
-24.403980
-13.050700
161.178436
154.208908
148.300797
163.995193
150.083832
-59.486313
11.594046
155.541000
128.385406
146.836044
145.229568
131.566681
132.323425
-19.688271
151.761047
112.821381
151.732285
163.293915
150.204498
71.658257
9.905321
4.883309
-6.225953
-19.497850
137.833176
147.345490
143.171127
121.107635
165.086517
121.266037
150.786407
141.440399
149.526840
161.509369
133.898056
109.177124
146.441727
151.416138
174.689346
148.347870
150.405258
158.828812
144.790085
141.230026
120.024765
160.230530
133.793579
134.536987
-132.935822
146.849960
143.718353
151.756927
133.565796
157.157120
139.706879
134.597198
145.199493
126.518524
157.675140
139.374985
3.919515
-0.638578
4.474308
-31.775318
-16.993650
-38.077003
149.253891
160.267288
131.177612
131.419922
153.270782
170.283844
148.044937
150.608017
151.353165
139.676376
149.757553
158.853119
155.048370
131.146942
139.591095
150.374985
148.076233
145.839325
154.734314
123.247765
12.164275
5.436388
159.763748
166.789383
137.407944
153.320633
155.244202
151.223328
129.247498
154.771942
125.606773
120.061699
129.388214
139.751434
137.004272
166.126785
135.625809
145.296066
136.563873
133.033386
133.831299
138.605560
137.630524
155.615372
113.212990
112.686211
138.539536
146.494293
141.419754
176.575989
128.395142
144.873962
131.739243
159.448242
144.550430
136.895828
146.266861
131.535324
93.484314
161.853012
131.691696
141.390121
142.598389
115.350319
152.164627
154.178604
122.354103
-12.083950
131.386734
121.968811
131.311707
139.504089
141.169479
138.451309
168.437439
140.633392
154.840408
130.948883
152.402481
149.103683
149.701309
153.421036
153.702637
150.984741
151.412796
149.975266
126.786224
143.798431
137.711105
-57.466751
149.838776
144.899124
18.989458
-43.755505
147.312149
-28.100651
-44.085987
-7.785505
-3.973847
15.854132
-43.469784
-0.830394
-23.254969
-39.153389
-39.836613
2.609170
-36.699776
18.447781
-41.563103
-10.507323
-10.976121
-34.605705
-23.406546
-27.868029
9.468737
-45.758575
-45.198944
-43.752472
-2.489157
-19.117889
3.086545
177.463638
154.378235
138.849060
127.760345
148.336731
148.256577
139.018433
100.220848
5.977927
8.583664
6.055017
-44.680481
4.029877
-42.335464
-10.419260
149.656021
168.616318
170.360535
145.937485
161.533447
147.157745
152.512863
146.354965
156.832581
139.488113
173.082672
147.559692
159.416183
160.018173
141.942337
37.544659
172.209045
5.883765
157.519073
109.972069
159.025742
152.224213
132.166245
144.713211
156.352173
137.052704
156.478363
156.717728
149.086365
139.652588
141.617142
173.823105
167.520660
126.658081
149.054977
143.095444
114.175652
148.423370
129.644867
140.049713
144.544037
73.043915
148.042160
121.590965
146.206085
152.245224
160.041580
147.984192
157.717453
156.845093
137.959152
149.631668
145.718552
161.146973
144.620209
131.887314
160.848251
124.478142
144.060043
140.523819
143.178650
149.550980
108.449966
161.878265
149.050430
126.013824
161.314240
153.021881
121.514320
142.138153
153.781708
143.184631
157.778030
160.972214
144.201126
150.712646
130.859543
165.613663
158.355331
152.737961
128.024506
161.023132
161.525681
144.028168
143.183380
151.023041
160.426544
139.219711
18.288372
19.458338
133.389008
139.912033
128.686920
125.460571
162.262405
141.788635
153.841858
132.153198
155.833374
144.168411
-175.665726
151.130676
139.711227
124.262146
130.240860
159.137054
150.465897
139.981064
144.075668
114.095863
146.923035
151.380753
179.014023
134.597046
143.173203
122.527519
157.867523
145.312622
165.976501
147.397217
159.609055
168.690247
146.537766
151.015579
141.104309
167.365738
125.949730
158.023392
150.180984
138.203445
141.682098
-4.031578
-13.186945
-6.463959
9.381125
32.017452
157.484543
151.771255
155.250748
142.268570
149.553970
151.890640
137.834106
150.119034
143.289062
169.634995
140.754120
127.651909
131.512970
122.230629
120.992081
-179.215393
144.643097
139.008438
144.733124
133.989075
151.269974
1.637814
-22.337393
1.627746
7.907977
-4.523246
22.785675
137.617783
-45.939846
-7.373125
-38.966442
-8.885111
-38.595211
26.972250
8.648267
33.569519
17.591501
4.452498
142.737793
131.076370
131.868332
146.836594
-175.532303
138.633377
160.336502
141.134109
148.067108
158.737701
140.990845
165.578217
145.568420
5.585810
135.310593
167.140137
127.157608
123.423752
146.465256
176.621994
0.153233
-0.117034
16.033987
-19.532934
-10.710684
-50.166214
-49.769524
-37.320946
19.994127
-32.547363
-35.371014
67.431801
-18.855461
-6.575395
6.913386
-23.764887
-0.833922
146.362015
-15.023220
16.460739
129.816696
131.668365
151.853867
155.595047
-19.201300
-11.493513
-19.027435
1.209013
7.701431
129.986221
122.212280
157.565384
124.034218
116.788361
117.943466
171.568161
157.088745
150.212524
149.116867
142.390121
146.547592
154.559601
162.865463
152.309189
136.896439
155.970901
118.950157
135.167038
111.225151
149.989182
168.897598
134.379150
128.061493
166.371933
131.658035
-43.612339
-1.606203
157.547531
146.545013
148.607620
112.070305
135.714951
143.681061
129.085876
144.208237
168.602509
151.311462
152.094971
172.981827
129.818741
130.383774
153.860046
138.945389
138.617294
153.892715
148.909851
146.053345
151.864883
157.608704
137.244553
125.776863
159.768494
140.653397
138.107849
132.393463
139.826096
13.986737
4.358243
142.581619
149.832626
30.322021
24.097767
23.920155
-168.333633
-143.898315
-131.877502
174.425232
7.944357
150.996735
141.790344
158.744858
155.244919
-2.211516
-44.755611
11.900622
149.208374
136.760681
166.865509
131.592911
154.602737
175.375626
174.577774
134.724075
136.849884
112.813026
148.728180
13.010577
-15.866615
-13.748041
-37.441353
-32.558956
-25.093857
-15.753627
130.888733
152.448425
178.605606
169.085251
153.434219
151.270172
145.991699
-133.148773
127.255089
148.588074
152.721054
125.553703
147.074860
158.437561
172.471405
114.707596
141.871002
118.720863
142.511581
125.561371
152.263153
144.231979
107.690331
128.889450
142.937271
118.084908
162.017044
126.697556
121.743881
111.812584
157.475067
155.412918
139.902786
170.713333
145.852173
142.929565
166.995987
128.899521
144.649277
150.361572
167.749695
161.530060
124.787766
168.171646
103.882103
116.718941
145.873871
165.238174
-18.632044
-17.113708
18.951933
170.619858
155.717194
143.624603
110.554207
122.601494
142.456985
162.424744
121.714294
135.247238
6.679934
18.220896
28.840992
139.562149
148.021729
172.068863
122.330185
140.741074
144.013092
143.432449
141.250595
146.251175
147.121567
137.104889
142.451172
132.272476
135.270599
110.279747
169.805679
161.396576
128.149048
160.252594
125.246292
143.271469
148.766647
145.472137
160.076508
151.228195
162.259125
167.889542
132.209702
126.295761
130.589066
144.326660
156.944595
144.371017
139.538742
147.976807
151.642517
159.244598
167.491684
130.187912
161.010437
61.154041
147.140839
119.839134
134.344757
-4.277549
-28.180525
-22.217525
8.493129
5.241086
10.462321
-33.540382
-32.399826
2.275893
-1.219488
-32.891155
-30.472921
54.135658
127.586029
126.304222
117.841606
145.370514
133.857254
149.219482
148.779526
147.433472
145.278748
153.243896
147.610214
158.846619
146.474548
158.177322
138.666138
144.797974
152.688019
150.720947
150.339935
143.292542
141.372360
129.154556
124.894730
109.533646
112.608383
133.667160
144.794540
117.383423
157.622772
165.300217
157.059204
155.564392
162.922424
176.251373
133.620789
135.084824
131.816879
157.377625
146.411758
133.382828
138.835480
141.517990
133.748627
137.438828
148.535126
132.810425
129.538422
149.633133
125.901665
152.091721
158.298874
171.204208
172.130371
123.920235
157.664413
160.760117
151.082932
131.434235
136.502426
133.621826
0.034264
-32.678791
-36.136070
14.870370
4.463088
-12.078615
142.409485
106.311737
148.876129
144.761612
141.757294
119.572250
142.776825
117.961197
138.396957
126.850471
146.529755
149.900253
148.994934
161.559845
162.502777
138.397324
145.351257
152.390549
146.173752
144.247849
127.762505
138.450546
142.622269
141.123688
161.783356
137.541473
144.961594
169.657684
147.128632
118.180244
143.923798
145.972092
132.992096
148.209335
150.153122
140.076797
140.004959
151.542450
146.914917
135.746002
125.943001
160.907272
134.434128
168.824829
131.125656
143.893311
144.586365
131.947433
143.425858
140.103378
107.359169
113.737045
143.867798
143.726685
119.826813
135.188644
149.546951
142.112183
121.457779
159.321259
132.759232
142.368820
-2.916785
1.577436
-15.246978
-13.465053
15.867664
21.067389
179.366028
171.159973
144.476501
157.221893
106.131485
138.148026
148.323944
148.184204
36.472610
138.329620
150.083679
5.905479
54.428295
-12.095528
-53.890678
-39.644623
-16.049288
14.846769
152.919769
130.221832
146.169830
162.331451
148.689774
110.837341
154.941956
17.856737
14.260752
-6.927274
136.707733
132.840927
143.591660
132.485535
144.022720
138.909927
115.566879
137.985596
161.293076
7.842000
-6.190045
8.919581
-47.554852
139.173294
-39.696976
-46.787968
-37.507545
-22.760338
7.469026
-24.697409
-4.949695
145.810730
149.387344
147.528885
133.824265
160.441132
141.454300
158.565750
168.004196
134.577408
142.937302
147.766647
158.113113
140.072067
148.660614
115.498505
150.326782
153.722900
153.388275
126.685577
163.779266
123.073059
143.199600
146.553986
156.002457
16.088066
139.674179
-160.342102
168.659515
166.736328
-164.879944
154.143188
39.007412
39.245796
175.612991
161.688080
177.791473
-118.337570
159.553162
125.154984
127.123886
153.737076
149.343567
150.460327
138.507111
149.813217
161.691376
143.696045
145.891922
149.037766
175.321442
171.614395
154.156784
144.276230
164.463867
150.131668
131.313522
153.580276
138.518341
147.283752
156.813354
153.356415
117.500137
139.645859
137.959320
115.158989
150.248932
152.496582
147.136414
134.864380
151.077515
134.142868
136.611786
135.867676
179.063705
148.954742
145.805374
149.514725
154.163406
170.351883
152.363144
153.285507
138.281952
144.873779
155.461655
152.088943
146.288910
162.161774
159.511719
101.567863
132.541351
150.555527
135.673264
153.836823
154.693817
145.804184
141.585556
137.576096
146.277817
162.388077
153.417648
140.846802
140.337784
134.278778
138.674606
-34.559898
38.020020
145.339005
158.243362
142.602219
165.413452
142.641800
149.923019
144.677353
162.289062
154.157776
131.250107
152.417252
154.195480
163.579315
148.071396
126.101257
156.661804
151.805069
167.856964
140.275055
155.415512
144.000778
137.351334
132.946747
121.080162
157.469101
164.939621
163.345993
158.905136
156.271790
146.900360
150.383545
127.813995
153.014435
156.831528
148.056763
134.306564
-40.690956
13.430397
20.597368
-36.908916
16.273474
36.557716
-22.676073
-37.094509
-45.561443
154.470993
146.478470
155.986099
128.763199
126.833229
132.893646
130.458557
146.975922
154.800400
117.959358
171.517853
131.537796
143.218643
109.062347
141.213104
132.945389
124.110214
158.401794
151.875381
154.868851
137.616745
141.376419
128.140427
125.683182
151.953125
157.770737
144.771088
147.312363
138.506790
139.566345
111.149796
133.153656
147.331070
161.273438
139.250961
100.497292
114.739334
129.294128
149.637985
148.745605
122.647408
128.754944
155.496094
139.399933
136.816025
150.179535
128.027847
152.057632
140.804626
115.030075
149.988007
142.842422
142.852554
128.601654
145.848694
145.336258
135.622131
139.715408
145.466278
175.861557
169.237900
147.276291
149.706451
113.375320
148.355164
140.445511
120.750610
157.647385
140.349075
150.083740
171.153473
136.649673
163.890945
176.154663
143.863235
149.554993
146.615051
132.622238
22.391148
-35.276848
167.129364
135.776505
133.354553
100.818413
127.863281
124.974136
145.193390
-169.363022
161.939056
155.162384
127.133858
140.441406
142.663849
157.145981
135.086456
146.358261
153.171661
149.475220
174.766953
140.594742
164.054230
145.293655
133.537292
175.333130
146.705658
142.969284
134.768845
163.522263
149.675583
146.750214
148.594040
153.769211
126.111008
165.022919
163.087448
119.554863
108.649277
127.589729
-45.824432
9.547155
7.470785
-22.580976
3.904699
143.189743
114.109421
144.279449
147.164062
145.864822
139.908951
157.823853
146.619797
154.763718
134.098373
156.077713
157.764465
140.594467
148.136902
167.475677
146.025528
161.948456
159.456467
149.348160
153.686691
152.596329
154.128983
144.458786
127.653770
149.470779
156.607483
152.949463
-13.427146
-3.699888
20.934074
7.996178
24.168224
156.267578
141.473495
159.531647
113.373146
126.335625
160.431396
141.484894
149.538727
151.483185
2.354597
-24.494585
-33.309544
2.259494
-18.395031
41.253197
139.339188
139.160095
152.195679
123.474762
161.892029
147.352173
162.958801
-4.342531
129.723419
159.487305
170.286057
144.481033
151.097214
153.605713
146.116699
145.396774
149.097061
78.179024
130.175919
137.323196
130.865463
138.777695
139.263702
-41.444023
-7.421507
7.299524
9.775976
110.356293
2.032592
160.351974
-150.117020
135.565308
-173.043701
-142.297699
-151.332870
10.064290
19.577349
130.379181
134.520889
157.287323
134.940186
146.842651
120.455376
152.365051
162.820389
144.254547
144.036057
155.357101
173.903290
164.346466
159.715775
144.017654
150.350235
139.656815
159.033661
148.469116
146.237915
138.487839
141.877289
136.817520
130.600693
145.141937
-169.684601
177.279617
149.821121
140.052780
132.529221
149.729477
147.788834
172.076691
141.651794
126.012627
149.340118
150.994202
142.545456
128.732330
137.009140
101.888275
176.735336
125.002113
137.335114
150.472870
17.222511
-3.517973
-0.178041
6.149086
21.910254
147.860931
147.837006
118.761795
148.163330
135.941116
163.275146
-22.345219
-13.569199
5.448811
171.376755
-20.433689
-27.316853
-30.265625
-1.038352
7.487341
-32.067974
-0.248660
-30.624054
11.955002
15.149890
14.590998
-61.761818
148.981323
148.076569
146.282913
136.547241
143.977371
130.648956
131.518188
154.375305
-5.252849
16.414976
-51.367062
8.912993
146.598038
107.794487
167.902557
144.024582
152.676086
116.834549
147.558960
151.602020
5.305740
-40.227322
115.884087
138.603683
140.646866
154.702621
147.875351
155.671204
169.239441
157.186127
160.950989
140.768585
143.835083
136.562469
131.206070
125.964500
173.135498
132.529266
105.677551
171.517090
129.259628
138.853745
150.971176
131.733765
163.471191
166.753052
153.269272
141.409744
164.323380
139.123077
26.113483
132.171570
143.684204
148.912750
143.974319
122.356850
131.822311
150.626205
148.716858
139.902863
18.249884
-30.083883
16.924231
-26.902866
-47.638359
-37.411221
-10.587213
26.802097
-36.648575
19.837147
13.148897
-7.600289
-32.457703
22.534710
-8.818531
0.081565
0.383595
-4.629735
-32.818321
151.413284
162.421661
160.975082
152.950851
126.953400
146.663330
125.092422
147.629059
164.998093
123.575996
133.756195
131.479004
136.536423
159.327255
153.065323
146.206635
144.895432
143.873398
125.638512
146.619705
160.846786
159.112045
139.958389
163.293518
159.004410
152.268097
149.990997
143.358475
162.592285
165.230759
147.349106
147.346130
33.299259
135.528610
124.726921
150.739746
144.690842
155.996414
161.319244
139.865356
148.841919
133.509995
153.344299
-29.276726
161.671967
133.010910
147.169693
154.308441
148.852020
136.349426
151.630051
140.105927
131.823517
148.327972
149.293152
160.450256
134.870987
