# Supplementary material for: Comment on 'Valid molecular dynamics simulations of human hemoglobin require a surprisingly large box size'
Source: eLife. 2019 Jun 20;8:e44718. doi: 10.7554/eLife.44718 (PMC6586461; doi:10.7554/eLife.44718)
Supplement: Figure 3—source data 1. — The zip archive contains a README file describing which source files correspond to the different panels. [file elife-44718-fig3-data1.zip › figure3/panel_B/box2/psi5.dat]

176.548660
164.324829
147.570038
146.500732
141.427475
171.123764
150.885147
157.123901
171.769669
150.094849
143.185913
150.148880
144.294586
145.030533
153.917358
148.007431
142.607788
152.442108
146.837662
164.459259
126.831139
138.613174
135.036392
-165.338608
-147.818375
-173.637222
-133.786270
-169.051483
24.622284
130.478333
126.313919
29.911863
32.215622
-59.814407
132.513138
142.249985
160.739548
151.406845
133.179153
156.518906
165.662979
157.986633
151.984818
107.271271
134.182877
143.416748
165.648651
131.596802
150.696945
146.230515
145.209137
142.074081
127.443535
126.979080
152.144623
162.400818
142.279495
-157.139603
-144.797104
-159.225479
87.906845
146.764420
156.158188
130.825226
144.270508
129.067154
152.968124
152.976273
124.207710
148.978622
155.550980
142.908508
132.544144
163.632339
171.858536
134.131866
166.898270
140.456116
140.832016
-11.591225
2.455351
51.966923
18.526854
-3.271896
-3.691145
-3.531250
-27.844692
-16.754082
-8.705900
-44.560444
163.133682
137.986313
159.649902
143.264297
144.744400
-170.880325
27.660866
-22.020218
148.263947
142.665924
149.766327
141.806595
137.053360
148.408920
142.240555
164.082138
130.233292
153.951355
123.941589
131.365219
146.427521
136.715240
-17.373417
-27.221132
23.248940
14.630949
-18.466410
-32.700840
-3.456947
-3.529086
27.534609
-150.554657
-154.882736
176.717941
28.448198
-12.326225
34.657696
71.314087
136.774414
133.287247
139.596176
116.128738
139.066940
133.898590
142.017303
161.900406
148.662323
146.596832
10.883669
20.236345
176.532349
175.346878
126.557091
110.597839
170.398926
139.899414
143.329742
140.798676
146.396622
141.173767
146.130524
163.294846
149.381531
148.914322
-46.661911
133.323181
127.584358
162.358170
136.051926
144.507843
163.442108
152.864960
-170.873749
130.489990
133.568283
137.475784
169.376999
134.080444
137.593887
140.591293
113.114799
151.108994
150.827408
146.380585
145.561279
137.395142
126.750069
172.593063
113.915962
156.768570
9.451407
145.446487
163.271164
154.617538
134.588028
135.301529
142.328888
140.138153
110.637413
141.106064
134.543060
140.199539
136.681015
127.255829
133.986862
157.733200
175.178940
169.965820
141.477310
128.632401
124.724777
146.750549
131.532730
167.243973
160.631821
129.219635
155.273621
111.597778
9.110309
21.261843
130.957092
176.013657
122.923973
111.113556
123.385574
144.373642
161.412582
131.895096
146.897232
150.276535
-61.061226
135.239655
168.090256
143.815994
141.902283
146.442520
148.141327
154.099350
158.370895
22.319290
7.802227
-23.337711
-5.931545
13.191271
9.261830
130.635468
-54.715893
7.046898
-10.257986
-48.167107
-10.271115
9.308481
-20.348131
46.567856
152.828857
160.581360
127.276184
147.668930
159.005371
141.357925
136.296066
177.683273
170.348679
-25.036261
-32.717403
-27.416525
-22.001337
5.038123
141.772598
130.915298
159.220413
144.025543
148.237320
137.551636
135.216003
155.204300
178.785324
146.807831
143.803513
153.031601
139.870468
166.068176
156.722336
135.369797
-179.830978
165.920090
163.558624
140.167908
79.463600
34.333038
140.059158
168.664246
141.315979
147.993256
166.830673
136.581635
130.708725
142.447693
142.935638
172.802444
151.344604
141.116425
145.636536
169.090332
145.237000
144.744080
129.226685
159.391418
156.202774
122.767647
142.270889
140.337601
138.690720
134.949509
157.809387
134.635040
143.090164
6.675529
10.172526
-34.851089
147.622467
130.714020
106.423019
145.190445
110.258850
154.388458
134.429611
136.448502
136.085266
-22.813322
-103.658386
-27.520725
163.477066
138.545380
129.752716
100.968636
149.204758
154.863907
109.709663
128.397598
99.661194
147.096756
132.027420
134.522018
144.384018
154.993927
170.977127
157.154160
140.903320
128.113434
163.055893
169.013992
126.807236
150.408905
156.171234
112.344101
149.450409
146.321243
139.090088
155.866791
-33.915134
32.260815
-42.582264
-27.325150
143.146194
165.902069
149.731659
130.852463
98.197487
-0.338041
-1.938156
-30.595213
-28.426231
-47.365273
5.809709
-31.701218
75.731903
151.574402
169.760880
147.712723
176.949554
113.449356
160.733505
149.411514
-4.441223
-36.714436
2.507646
27.074825
-42.960899
6.905295
-45.229961
-9.239397
9.559131
142.378601
164.082169
156.944656
158.063171
136.220200
137.691055
145.720581
141.394958
144.197388
152.365631
151.992813
151.593491
151.103073
141.396133
142.597946
145.177124
157.221039
138.697693
148.304031
144.414474
130.113541
177.828766
151.409744
157.734985
143.023422
160.969330
154.969620
170.768036
147.016541
151.099792
154.714767
156.328094
142.776627
125.772247
147.617874
135.845276
132.628540
134.415680
136.940399
172.090469
151.946808
161.464462
172.965210
156.620697
134.739563
145.893707
127.864578
77.096016
162.136749
141.306091
152.459518
144.943100
126.391823
154.393768
147.584106
147.657089
138.265503
145.741745
132.694672
139.619247
161.011154
18.792866
-148.989227
67.774956
18.998104
45.418018
66.878220
-6.221574
68.159019
16.708717
43.710045
164.622879
-178.578506
171.847549
145.878464
141.909286
144.212677
159.155777
162.720444
141.687973
175.194122
162.458801
151.236588
156.185257
139.047211
164.765594
167.012360
132.725769
118.496506
12.969450
-167.554443
-170.426788
-155.716614
-144.234344
179.066010
151.739471
152.158829
150.328339
134.566910
140.329910
153.155334
16.765202
19.271631
109.667572
121.570396
133.365723
152.098633
144.514496
148.275024
139.686203
132.575577
142.682892
137.016174
138.270096
52.433231
-7.250901
6.222614
36.484951
-47.624146
49.132732
143.862213
-12.709980
120.621269
111.108597
159.249603
141.499451
117.557686
149.985107
159.230240
133.025497
132.702866
152.860931
-16.968708
-7.559798
146.713867
167.333344
161.674316
167.307159
143.265228
126.168259
103.191460
-19.218697
43.389557
-82.207710
21.325003
135.756836
178.467102
159.544205
118.502174
-164.894073
-162.356781
-161.243378
130.449783
124.305420
136.992783
149.911118
166.531143
158.260803
134.072922
139.077621
133.952652
166.521088
146.377228
145.192184
162.421249
149.245270
146.387665
155.566528
155.584671
115.464272
125.560616
141.042053
154.446335
140.984863
138.235672
134.674973
95.628197
172.255920
137.788116
149.604492
147.713333
118.543419
138.854828
150.201401
156.817932
156.167328
167.461960
147.032349
144.091690
153.876144
148.480179
133.213272
139.380951
151.503632
121.623001
174.730576
159.626450
-179.620499
-2.573214
-44.752449
2.063837
-45.053047
11.244931
-40.102531
30.794708
16.462500
-11.276935
11.620389
-10.326168
-11.047690
-20.019661
-29.418709
-33.459599
-0.000000
8.902385
163.931717
161.321457
135.655411
156.567917
6.870611
-18.897598
-32.942249
-7.492528
156.210617
12.346206
-90.128868
-75.647575
-7.127721
-21.034321
9.671704
-46.769142
10.537954
144.880280
132.128204
117.019234
160.842880
158.322937
142.978302
175.965591
151.179840
144.406998
120.616928
146.764664
148.752121
135.178375
146.011673
152.523315
-25.615164
-40.044621
103.698959
130.847076
132.938904
111.216171
132.171219
143.653412
171.612167
133.468475
157.689514
145.338821
136.276657
133.742386
128.354691
138.466187
153.098450
117.148285
168.825760
149.490829
155.652893
127.726265
146.505127
149.064392
163.956680
150.848877
179.260330
170.672791
142.081406
167.616577
161.268631
9.310339
-8.488088
-21.747515
163.687363
149.771683
157.493286
141.125580
127.396461
120.864906
133.252289
161.447937
153.684296
136.654083
157.083694
139.240997
147.969025
135.523712
150.559189
169.123428
147.993866
-48.163273
-1.953244
136.568832
142.809921
155.877319
141.901123
145.277863
161.863785
169.950241
162.813263
147.874084
134.795578
122.982368
144.707382
143.395081
150.805603
146.612396
152.903015
161.039612
-2.022553
-12.072771
6.668680
0.749388
-51.414188
142.110870
142.873245
166.586685
143.799042
152.004150
141.685287
136.575806
130.540756
165.245499
133.788406
143.770386
131.133682
128.160690
131.297745
11.309894
-4.230775
-3.549444
14.329962
132.405640
7.726442
108.990341
164.087387
147.517792
160.986847
146.966217
151.719833
166.138443
160.039536
143.622772
144.118240
171.868790
142.377365
115.718056
155.158051
157.560562
-152.969650
179.068741
173.341721
-152.187027
-160.119003
-150.481522
-150.268723
-152.665588
75.758720
39.612843
17.111212
174.177643
21.118982
150.266327
137.412994
159.119537
120.093269
158.981415
-171.172485
140.964172
157.679718
150.592911
142.656311
150.635956
143.835007
154.754074
139.658813
141.556793
138.390137
152.962723
139.555420
157.440842
146.239624
152.081406
134.732925
134.189957
164.398544
144.764053
50.187370
-1.591269
2.544913
-6.039944
38.180641
6.730388
4.031383
-2.852933
-5.111362
-10.950460
136.639130
149.941757
119.374733
150.983322
146.215485
-169.726425
152.447540
152.435333
123.548225
154.092987
146.538116
131.665741
150.499405
114.105438
151.332993
141.932663
155.047180
143.235153
137.415253
134.237854
133.966339
133.900879
140.820496
149.751434
-149.968399
-154.238556
-157.850479
-142.385284
-168.021469
25.938206
147.298706
132.373596
133.874283
141.374069
151.768631
-4.218072
12.108135
7.651809
-11.364945
152.592148
158.201569
145.211746
139.151825
144.569504
143.719086
131.202271
139.724960
139.143967
123.705566
127.665680
129.532776
160.334305
144.325409
151.294586
133.203979
137.060028
121.430077
143.741989
129.037079
151.324066
177.960281
158.686401
150.253662
148.051559
-10.205539
-15.921285
-33.937668
-9.685476
-35.048492
13.695895
7.818837
-2.860950
-46.044811
-41.333328
142.992874
158.137360
153.613647
134.482117
152.013550
135.051529
130.635559
151.202194
135.382370
135.918091
156.749802
145.174133
123.609123
-42.274029
-31.542379
-4.792073
160.560425
150.358505
162.062103
127.761086
158.316086
120.962181
157.296814
145.574539
159.093002
130.409775
133.661530
140.666351
111.954445
148.020355
151.614975
130.606903
143.052750
144.655960
156.435837
142.248688
164.859207
158.864563
157.105164
-9.150920
153.705215
168.998322
165.345688
139.305313
158.881561
128.047821
164.423798
136.647354
121.388901
136.992844
142.127670
140.242630
139.515533
138.365387
136.772339
145.710602
129.257111
150.710968
146.262848
151.823349
135.320526
137.919876
140.192032
145.022110
152.911652
123.130531
143.201385
-4.197733
134.785049
157.709793
73.984886
30.208334
17.841114
159.067535
157.107193
150.416107
165.849304
139.821777
137.939301
93.608955
145.358093
133.311356
158.773087
90.346382
147.945221
159.679443
138.196609
-34.272923
140.008728
153.907135
143.011185
139.262054
97.948555
131.083679
110.809708
145.726181
142.921448
149.113678
112.267242
172.381149
161.027176
136.973618
136.439178
122.361877
128.830246
141.851990
171.048630
127.607719
169.865982
133.528915
152.068588
148.643311
154.551071
152.311111
133.483017
130.238342
153.457031
146.874115
158.405472
135.822723
136.154572
123.967651
149.417618
151.123535
148.314316
145.832962
151.320175
139.679443
125.736809
155.403687
143.076691
135.710068
170.499420
137.168060
151.885223
152.726196
-23.926243
15.126522
-37.842655
11.524767
6.804636
-34.284618
28.619083
148.378143
121.708633
143.114639
147.757996
116.130722
145.822067
159.199600
166.198624
132.540558
151.841049
148.502136
143.550522
161.241867
119.050285
126.542130
153.470474
156.632492
153.814896
163.147888
174.831436
139.881866
126.539619
122.021431
148.549637
147.755432
142.877853
167.669998
158.686096
152.372086
153.004471
178.191040
150.543915
156.073227
142.761551
-15.484391
12.300379
29.339985
141.750549
-5.185649
2.621146
13.502752
-19.574984
-40.866138
-2.275721
135.753815
121.447571
150.702866
150.398788
133.769379
121.779587
125.965828
105.791481
130.541504
141.714127
151.143204
152.168137
119.306053
148.404984
146.693680
148.065765
144.575790
157.668655
136.279663
146.105911
115.859001
125.294907
146.843643
147.909882
150.456543
147.884918
122.084000
143.966995
158.513214
142.000381
157.880829
151.795639
144.008377
151.430237
130.214722
108.016655
141.648987
98.278633
148.450317
14.903482
-49.834312
157.953995
106.518837
145.721481
133.628052
133.662949
144.322678
142.895905
162.140305
94.628021
120.724792
-17.438433
-39.780045
-16.927668
-7.817005
-23.008865
15.487653
2.760027
4.095004
0.039565
-1.665304
24.282894
124.681122
116.338608
140.894073
111.896172
170.356812
173.208832
161.035416
152.417236
157.405060
167.229141
154.904587
156.800842
176.281891
157.300064
144.745422
124.765472
164.283203
139.128952
156.747238
138.167038
163.583206
129.456558
142.321579
138.313843
125.783295
-12.694231
-1.743496
15.072338
-1.074108
-0.592153
148.671646
137.608307
141.211426
153.012726
135.415756
128.408432
-168.153900
135.909317
35.823357
7.209629
75.254723
134.421585
166.966736
135.321777
127.581558
129.545685
160.394287
168.105408
116.778770
166.403046
144.631973
140.204285
115.483276
123.881935
146.566635
136.027588
137.525818
130.156021
146.745636
143.753036
143.151337
134.632507
166.641205
152.196838
174.902481
145.317322
134.315018
147.331757
152.252914
126.610168
138.948425
135.657669
144.957016
162.980865
128.161041
123.856720
146.819733
145.447891
151.898209
138.864014
164.243378
124.606796
136.756943
138.411560
144.371262
157.977753
134.219467
157.196548
111.472809
154.593704
131.182785
140.632324
144.565536
173.028442
135.031815
157.189774
137.304672
173.753510
161.630371
132.525406
147.805206
142.414932
-179.159302
151.385391
144.484879
131.671814
148.104523
-144.207199
120.664108
150.545700
152.333435
153.326508
158.209091
156.851868
149.981308
154.831451
139.347321
130.530518
138.410721
126.688744
153.791473
132.450562
148.371658
133.659729
113.687729
140.640686
144.004166
138.303925
127.219177
0.315899
30.497356
-1.027173
18.077602
-14.394448
10.862215
-46.863991
156.353745
143.318527
153.625885
146.128906
75.702789
177.938431
165.027328
147.280334
151.967636
155.566467
153.010345
126.814507
114.685280
148.266418
145.058792
149.691299
147.071274
132.186646
134.992401
126.068550
117.278999
147.383698
124.210976
162.155151
156.695724
136.572571
152.786041
152.897247
112.950668
170.373779
158.469147
143.184128
121.145065
140.649185
145.235123
138.572159
134.211121
138.056442
139.081970
128.595108
132.470123
135.098862
143.845551
176.670441
130.478851
113.227234
135.698776
148.416519
154.052109
18.222382
1.175032
-23.469584
149.600311
168.572342
152.709793
152.212799
144.318054
144.697296
166.842499
149.108902
149.217758
126.856483
140.686707
125.350426
77.699623
-179.136337
-148.596222
143.858536
146.730453
167.784973
125.264526
169.122681
156.300049
155.112045
-46.067249
-22.156572
34.134434
140.633194
148.449646
-5.735007
-48.233498
150.724182
166.779037
137.146393
161.714630
151.681808
156.971130
146.252502
130.624954
138.380173
145.695511
125.957588
159.423523
138.269363
177.771118
160.300064
137.090332
51.033039
164.599136
147.004211
140.575089
153.691589
166.561447
127.917702
161.863846
148.892303
137.266281
130.947800
150.641617
163.140289
110.858223
162.356323
170.153107
131.952179
141.199615
145.806931
157.286209
176.171722
160.743835
132.237350
155.375549
117.961121
158.545395
153.066681
137.358215
149.495590
150.963013
136.211426
153.888947
149.548874
147.732727
26.352428
21.083145
127.061264
159.263168
161.525391
153.123154
139.431473
140.771103
11.800043
19.753408
21.386065
10.600308
7.767358
40.934063
-1.146713
-26.782770
157.424988
140.289642
151.111450
143.125992
138.863235
159.673248
146.643784
153.178635
161.490631
-148.915619
139.319260
149.000671
166.527618
134.102310
147.230942
108.343132
151.068375
125.984856
154.899323
179.724457
112.092560
164.687790
-40.313606
139.332443
122.579567
167.722000
130.593567
130.613693
160.314865
136.477997
155.330688
146.542816
159.225723
132.649658
142.135910
154.037903
176.441788
144.220581
154.435837
158.242737
156.343643
127.232964
150.709442
111.725571
138.465805
153.979523
150.269730
-51.559101
-12.257712
143.205902
143.571701
153.737061
137.604553
135.021362
137.586044
134.847076
149.196381
144.051178
154.190903
157.230377
174.065338
130.705170
124.519493
175.434967
136.109024
140.807541
140.406372
-39.419968
-44.672867
4.468263
-32.661644
-22.412708
141.490280
132.060837
159.581680
157.695633
136.555466
141.741959
145.076569
123.633354
151.310333
128.258789
111.226662
134.245468
154.282974
121.005402
151.726898
165.385559
169.229401
145.439255
153.816498
130.570267
136.920700
157.982666
145.291840
125.580833
136.862274
151.596115
147.425507
-41.273876
13.544359
6.328122
27.109072
146.810883
113.404411
147.736176
147.086807
137.825928
139.209000
163.113815
116.231697
151.495071
143.212799
139.801880
145.187622
148.314926
147.768341
144.966171
165.653595
149.257248
156.983841
142.695709
136.557419
155.328445
159.093842
140.715088
125.377296
152.477722
176.721573
1.688991
0.062557
-36.747257
-15.936529
139.740616
174.930588
141.895554
138.154694
143.873718
46.268684
41.044273
148.380859
135.485641
105.309128
142.720367
136.709290
132.179428
113.752022
126.951218
161.433350
153.664917
9.309663
0.582155
26.898645
3.968916
161.988785
146.387970
176.197830
169.845566
4.025160
-6.560048
-19.799332
-47.283382
46.906490
0.144018
9.860512
2.646414
-41.246819
-41.510094
-36.813263
9.520515
-20.036963
128.100266
-33.424381
-42.035637
151.573288
-151.552689
153.972290
136.595383
179.007904
-38.846870
-5.718957
-27.798014
136.732452
146.978195
141.963760
157.773529
-42.202225
152.808487
149.511642
154.378464
134.313217
147.892960
134.807053
136.291473
135.329697
152.606232
123.750771
144.103851
125.255005
137.282898
143.711197
141.092529
166.429352
143.981277
155.868835
135.886551
156.959152
127.714371
149.936554
160.970779
129.274063
122.077797
139.772827
139.834946
152.312973
150.707657
159.046005
142.694351
143.828384
141.571335
127.231926
138.547943
125.570961
171.813828
141.603424
135.310898
138.927139
177.445175
155.051041
145.404373
150.198471
147.435333
140.348740
127.946747
153.627167
144.439178
155.919891
138.012482
73.848686
150.664856
-179.272598
134.171432
137.496155
167.213425
135.584534
160.889084
-1.802006
156.459442
153.216873
147.603287
136.005676
164.964310
151.086380
150.567825
148.941315
126.711945
148.021240
142.955902
109.182175
17.241819
134.707275
140.644821
138.443405
136.847565
126.844994
148.050583
155.142105
130.972488
130.269379
137.190689
145.318542
138.753891
141.494736
146.417236
135.476028
116.691223
132.353622
120.136108
124.090736
136.944626
-19.572996
161.315079
147.882202
156.815872
138.037567
119.477448
-46.315826
-10.904648
-40.659027
-27.200108
18.411106
11.369728
-13.473644
143.204514
149.440262
147.478043
158.027435
151.937622
150.600250
154.375183
149.412109
132.007584
151.615677
147.022171
170.245560
139.246994
138.770340
153.104309
31.607836
22.703112
-12.649661
-2.620623
-10.279424
134.974274
146.512390
165.921783
144.705200
134.524338
139.382904
167.575150
149.680481
-2.575191
-44.702259
-36.304745
151.934525
154.085693
143.026001
139.266052
136.751862
148.285843
123.693405
133.642776
130.198441
149.025925
141.317322
139.935669
136.586075
164.412842
144.837357
135.248398
138.722443
142.395523
128.978058
166.324829
165.751022
151.011444
132.196014
132.287170
112.142693
142.659637
124.068962
135.222031
175.206528
176.035522
-178.642593
152.329269
157.217224
136.378998
144.429291
173.953201
147.776474
141.326462
133.379898
-8.482486
-25.509342
16.783247
1.010269
8.897131
-15.810383
11.072648
-23.675833
-36.391209
-34.724205
3.811564
168.860214
156.837601
-30.186661
5.976583
111.516624
23.153551
83.277000
-0.224684
9.401803
-12.550171
-22.526474
0.220287
14.879322
154.472443
146.202942
129.498138
155.764664
151.037216
43.673225
-23.219584
-53.953453
148.194962
139.179916
143.285156
122.798378
127.179306
150.158234
2.039417
-26.541079
-26.671967
-45.271332
-6.648240
-19.240461
-45.337757
-5.743783
-51.627087
-22.050184
-0.337462
22.088493
-20.412422
14.601744
-37.354046
-30.642761
-21.313721
-1.870221
20.508448
-11.186075
-36.421669
159.552231
0.553554
16.349566
145.455368
144.322784
150.931168
162.588089
137.411087
135.126968
156.316360
153.726120
137.323181
-28.276178
-31.980505
157.302231
149.893311
143.654190
150.403656
150.782761
147.760803
129.285400
140.389618
150.870514
159.248367
126.149162
-172.357834
139.022964
143.364700
143.022507
179.841721
6.269947
-2.790988
-179.907196
149.798096
157.689209
141.039261
136.839355
136.105652
149.162567
4.813894
134.444229
130.164581
159.641235
153.177582
169.809708
153.767471
166.808212
158.013840
149.705368
104.678818
22.053467
-154.383118
-137.034454
166.925323
155.417343
-40.982311
4.079000
4.955787
147.669586
155.459335
128.951294
140.955093
117.649452
143.919128
137.806168
-159.032578
131.125046
145.032578
132.275070
137.077179
156.986740
125.948685
131.753220
-169.015732
151.954865
127.707535
159.310669
145.263779
147.024536
140.884506
113.976830
162.459900
160.717026
143.850632
134.468445
142.968323
109.176865
164.952820
140.975723
136.223602
124.041023
157.986557
146.902664
155.472595
128.332275
149.810715
149.707932
153.652145
152.327255
134.216919
163.958572
161.703796
140.339615
128.255386
95.952942
139.041931
23.874866
36.746929
147.370224
-174.038116
-137.000061
-134.607483
-151.869553
127.067055
-145.964981
-160.384888
-148.348175
164.576721
19.278687
-160.774109
-163.347168
37.785217
141.391251
146.975220
165.741364
150.870804
136.299423
163.527588
153.335297
140.234268
142.441055
139.348495
167.863510
142.481201
128.073364
162.966385
2.912486
136.411682
172.817383
167.683899
127.005096
155.211060
162.824615
147.350510
155.265488
-33.227478
-37.308277
-76.704933
-17.979671
142.889603
167.743759
128.242432
179.494858
121.458160
148.310181
150.908829
139.281723
137.589615
133.807007
113.265648
133.941101
143.913528
149.252686
154.721863
139.177567
-31.551962
-20.652233
-20.176409
-41.083340
25.780874
26.337875
-45.781979
-1.623653
60.180500
136.767715
145.553818
152.924454
145.786972
148.395828
165.266571
144.793274
151.298920
141.964233
142.481232
145.520172
138.412994
145.173904
20.414370
-178.127365
166.811386
152.555069
127.567139
150.199982
136.755951
169.831161
147.617538
166.044479
142.371719
135.405548
171.021118
149.066437
121.813332
120.843498
160.574509
118.132622
157.007050
150.316742
138.311295
152.457870
109.114014
129.864746
159.698669
114.470444
141.596069
140.611526
160.813568
138.784927
130.677185
154.390915
127.375290
146.076828
147.619843
165.433777
123.038872
112.359062
145.400055
139.273102
135.354019
151.678268
123.198669
-29.305799
148.571518
141.934967
155.261490
170.863464
150.919006
150.211899
144.606827
121.068344
-174.583313
126.929329
150.493454
137.752914
142.018936
135.098450
136.645584
139.748947
153.818390
123.430405
150.764633
149.282684
160.659790
172.257965
135.335144
111.320251
129.750290
168.155807
157.511627
144.396133
149.813339
128.088669
152.420700
145.189072
139.972885
147.506058
178.492203
-6.705632
15.704471
149.561493
135.912125
159.208969
145.715012
151.686371
163.920105
112.018532
144.257248
145.594650
142.671402
142.435822
141.980331
138.012909
146.009460
128.584473
-40.876820
155.436752
142.402176
124.419754
155.075562
153.865051
146.009262
122.057793
140.755142
148.554169
137.643112
154.143784
145.629349
133.540085
151.132523
148.084488
134.193924
155.304153
132.432266
-39.648308
131.836502
155.674454
133.616272
163.747086
-8.158607
2.445366
156.305359
177.816895
172.394272
-170.337509
-138.969666
159.264786
-44.869339
-48.457256
34.412033
123.960274
149.477798
139.141205
163.933487
151.526230
110.893417
146.914185
111.964302
162.797272
155.442734
-5.739244
18.278435
25.170666
-38.231361
-11.320477
59.501770
-39.029812
2.245853
-16.265635
-43.104359
9.566326
157.211853
130.762421
124.399925
168.401138
133.673416
131.213562
146.463272
151.461594
145.388336
163.099152
79.678528
-154.195465
-179.560745
146.170624
123.881180
161.779190
136.532913
167.145233
159.635971
152.671448
127.855850
143.373337
158.261322
173.613968
140.997055
154.716171
173.781342
174.973816
10.121991
-26.038906
-4.787984
-2.335819
28.017738
-7.591350
-173.718826
-45.014854
131.388321
139.164352
144.909317
134.069427
138.801971
143.468414
126.787643
122.797478
138.625565
146.767990
160.830795
149.600662
150.920868
138.381348
151.251282
177.001129
178.395981
134.721024
143.661407
128.791931
140.672653
162.844559
-7.272758
16.539751
64.934433
0.083929
-23.021801
7.309275
143.707825
-173.282486
143.761765
120.458900
150.332230
141.035629
-7.929691
25.255003
10.275481
156.460373
121.923706
144.258835
154.864334
119.981667
160.294281
130.870056
110.778801
-3.998900
-4.878854
-16.921803
9.508883
2.903533
42.324429
16.555182
-11.635570
152.089203
107.269417
-155.387558
116.964035
31.737503
154.600571
174.502136
7.173948
164.052261
136.373688
-177.363953
178.298996
135.131714
150.036987
148.869598
141.251999
129.060287
25.669275
177.489761
157.472290
138.965820
141.028854
142.744537
-22.868124
-6.459195
15.094687
-35.911053
-39.646191
26.198154
169.829742
-176.755142
162.431656
90.098717
173.995209
111.216438
163.398682
153.317688
136.954742
152.970856
143.128799
138.642563
128.316315
150.776047
152.446823
142.706604
140.277298
131.815903
137.172409
143.786530
149.102585
104.783173
129.275162
144.976440
152.408966
-27.061617
-27.910826
19.703571
132.633453
138.847031
118.396553
151.129349
140.102936
146.296219
137.680283
132.815735
145.523346
143.679367
-46.989822
-2.565977
-29.635103
86.244713
-4.116467
6.867013
28.633226
19.966133
-13.259398
157.474304
175.452606
163.155197
132.175934
141.717773
130.073288
131.979858
169.439377
161.794052
160.872818
146.015198
-42.130478
1.087505
-42.179066
30.564409
-1.552930
-34.350159
17.014143
2.267190
157.819839
160.089142
169.236069
133.537491
148.894974
140.321121
30.675388
-7.789890
166.184113
152.984024
169.356628
143.617203
148.219620
136.066071
135.069824
165.364441
157.867737
102.011139
130.901108
163.650177
156.945236
154.795853
128.591553
133.691040
135.579300
156.985657
137.281921
159.354126
163.475922
154.855728
159.404999
149.364456
163.776505
151.302811
138.576492
139.345551
143.249863
155.156143
144.971802
149.662781
152.526993
168.361816
140.575516
139.039581
163.310272
129.132172
168.156540
160.148285
140.653839
108.797722
170.052292
145.360138
3.094969
-42.651947
-8.224854
12.946117
120.951920
112.406342
140.892120
149.333221
164.059158
7.717139
-16.436075
139.576950
133.356262
124.484222
142.479568
138.959259
162.816162
145.659210
149.868317
127.130936
160.911819
148.180969
136.525787
153.238159
155.860626
138.799545
161.654922
151.714584
147.921127
142.671951
156.724335
67.615944
-42.328896
4.044429
11.312331
127.441956
150.790146
-163.615341
164.615143
140.008163
151.678848
160.341263
151.144562
152.675659
125.528709
136.498215
149.881546
132.998611
-125.864449
145.262543
159.452637
140.864883
177.356979
157.870087
139.768280
152.775620
133.037033
134.406235
126.987358
114.479385
163.874817
153.353333
136.121155
155.854355
160.783432
121.776337
143.304184
121.053375
126.302429
6.082314
117.476448
143.184692
156.273804
135.262711
154.430710
29.441027
3.389227
-166.568542
5.484193
147.903687
-131.136017
124.029259
122.011528
141.298706
123.254776
146.919891
151.837250
115.171738
148.902466
150.901550
154.673218
137.390472
144.520813
133.504440
130.966309
158.131943
143.820023
164.456985
124.040070
147.285614
138.944031
142.327194
134.242249
149.969376
166.793121
111.916573
146.976044
134.652863
152.391891
164.088593
170.184250
12.120324
13.346786
31.203619
-11.415751
16.973211
0.749388
8.033505
166.019958
161.456680
147.863800
136.486176
129.035110
163.002258
159.866577
138.262863
152.256638
-170.551559
141.681976
117.658936
164.007980
165.449951
145.109024
142.471069
124.813354
144.100327
171.076309
145.170074
166.625366
145.885925
124.863037
144.013489
155.735855
150.751694
163.595520
134.287216
162.180145
131.641754
140.572906
147.236938
159.071579
173.379333
179.855972
129.501343
164.094559
143.319763
145.156158
-155.904465
-156.316772
126.570450
-156.011124
179.350174
35.283741
140.319016
140.505066
168.140259
135.531296
164.214172
138.251602
153.850815
125.906662
145.070572
141.387604
132.823914
125.049225
140.407654
145.599335
147.411697
135.708908
151.607346
135.825500
155.689682
99.584358
155.526443
126.571648
143.860611
143.051559
151.169388
127.620354
129.626358
4.896490
-30.571150
144.923187
151.155762
-29.246134
150.782791
159.840103
-13.948976
-12.326385
17.353701
-37.324955
11.693861
40.090126
47.504814
27.803801
154.585739
160.473587
122.655357
163.701279
119.839294
148.107666
147.733704
140.283020
146.177551
142.216095
159.007828
147.705078
148.788345
151.211716
124.220451
164.292603
7.808111
127.627518
153.605652
139.748428
-176.328796
124.229813
160.060333
154.726501
151.497223
114.138191
47.287514
-33.599102
0.692103
-54.527294
-34.020893
-35.684586
-19.343613
-30.075216
7.535775
-29.747385
7.047427
160.510986
143.640945
147.324921
128.132477
136.470963
148.858414
156.230286
150.755768
175.998108
131.216873
153.999664
146.004028
130.770798
154.584534
142.601334
135.417694
155.166428
150.136658
141.332047
124.866837
140.528885
157.660065
93.777725
171.229218
145.259888
119.261887
142.826187
127.339867
124.762932
142.516342
163.979935
148.790192
145.762299
147.592987
140.487610
178.439392
-7.555020
110.222885
176.886047
163.733688
145.358658
137.126648
143.100098
140.371521
-20.328981
3.366157
-38.424282
-41.262840
3.327137
0.515483
-24.392529
21.869390
152.491959
125.949989
139.586655
123.620857
135.024261
143.187408
155.876968
158.069946
25.307663
-31.726671
4.279563
3.757339
-37.100254
150.742569
150.821930
137.555832
123.987419
118.117012
146.191528
174.256195
150.690765
161.686111
134.818359
147.370743
158.713638
168.102966
141.779556
157.590729
148.038803
134.822601
151.135880
141.606064
159.137878
135.431458
151.397247
-41.251205
14.131454
-19.710976
17.709785
-19.034000
-23.206667
-16.628817
15.689437
147.091888
143.316498
154.549301
152.772507
130.842484
160.787506
166.259964
172.573059
132.306076
137.209045
164.090195
129.876175
148.901688
133.771866
-156.048264
130.394211
152.937790
151.076736
118.500542
149.581177
140.625519
8.934261
144.609436
162.386719
145.976807
131.580780
122.447334
143.143707
147.839539
179.274475
158.577713
131.361694
154.539215
136.802063
122.534050
144.356857
155.947357
175.550659
129.142227
126.564903
152.258575
139.397202
172.994141
113.681854
131.277145
137.377716
138.085800
141.165466
137.649658
146.417755
159.364197
129.703720
149.993896
151.938721
1.116275
3.216559
11.143570
-25.609308
-38.827034
8.887410
17.074148
-5.276892
-41.069099
3.185858
7.718360
-17.593004
-5.879733
1.847056
11.380428
-28.718990
145.062317
133.250427
140.121780
-67.281898
-4.382175
7.907133
46.726604
9.213454
126.220345
137.579132
147.362961
161.073105
133.721680
145.257339
159.807007
142.365067
144.794983
170.266068
136.805115
149.587021
141.463058
145.605728
-17.173840
130.320160
167.494461
129.472778
139.121185
-39.590332
162.994476
143.585953
168.507843
137.824310
161.220322
147.316925
154.684662
135.284119
153.499374
143.770508
165.195938
149.465332
-174.867142
149.163712
145.297424
140.113281
133.450531
148.253265
137.097977
140.414810
145.228287
36.214802
24.864426
-16.029882
-154.768921
25.607437
40.448750
11.536948
13.857887
160.762421
129.161148
147.465118
-21.611507
-47.224659
155.555511
145.908539
-10.527997
-15.899198
15.137577
-33.663692
-40.257420
164.828506
146.652161
136.021072
158.924911
153.491837
131.204437
-3.311507
-20.285988
-26.681240
-2.913360
-1.337498
153.167007
156.954117
139.765244
139.460526
138.743042
135.077072
161.899063
152.298050
137.902725
163.781967
163.003860
144.117859
140.926071
132.490845
146.594040
153.074905
142.275024
141.268082
145.461868
139.070755
145.902771
156.717270
168.456421
128.540863
154.922668
148.784866
137.572235
173.352463
133.722687
161.547501
144.029953
132.796005
156.588699
156.691483
172.020203
162.643066
166.660095
138.126083
162.708191
123.546967
148.644073
147.940430
162.887619
142.965134
155.807648
132.474976
140.044510
127.896431
147.163834
138.933578
155.358566
146.703903
150.372681
151.855316
119.075462
129.629272
138.852448
133.253098
176.739731
138.443558
143.267883
143.937302
22.267471
11.886852
-8.354939
7.838870
-8.133615
57.309940
-37.229141
-51.225323
5.766805
151.190659
141.434067
159.405701
-179.918427
125.618576
150.416977
146.662445
173.184616
173.615814
140.721024
149.409973
133.397873
158.265091
146.031189
149.623215
8.196279
7.104012
16.267853
-16.477894
-33.805595
1.257722
9.699959
-24.817797
-45.014423
3.840532
-19.804253
159.322449
144.963348
118.477455
152.978409
154.719193
157.946030
-6.430047
1.709491
-11.847328
-4.892287
-17.219061
-22.002558
9.761123
-36.807152
-43.560925
5.288983
-6.860841
-9.195392
-17.661840
11.093185
-52.789268
16.886368
-3.616604
24.952616
6.308013
16.118736
-45.332558
6.798927
-31.593069
-4.248698
29.288485
30.632126
-2.029412
9.810170
-15.961113
-13.532236
-28.857979
145.806549
127.495445
156.876022
-14.967798
23.651421
29.086277
154.934555
166.613297
-32.378464
-9.764546
28.114830
-49.469967
-46.976608
130.097107
-173.848648
-157.226837
-136.826904
-144.673325
-141.630219
-167.553070
-160.766922
75.439163
-92.759842
172.436356
-156.241531
-166.951614
128.399994
-130.537231
21.975086
29.411152
47.470406
-146.616699
21.673862
139.025986
148.104111
120.714050
156.715164
149.655685
179.839279
161.719330
159.159531
134.564850
-34.545387
9.302948
-22.264452
-50.757961
1.917344
-16.019541
48.379696
161.752365
140.790161
139.844238
142.436890
127.218506
130.552368
151.828735
139.163223
118.578918
169.520630
134.652344
160.781540
158.705276
148.646576
114.935043
156.834229
158.130142
-140.212463
177.558624
-165.353424
123.398918
-165.728607
-144.437454
-150.847748
177.196838
150.068939
147.807419
133.967499
173.306458
-35.863407
-20.382526
169.919067
139.828430
142.194046
120.002441
154.998901
153.575287
160.458557
145.103485
149.129745
148.210342
162.899963
150.961304
152.138870
154.367126
128.472168
-27.493988
-34.336494
15.068634
-20.839128
-16.055254
159.159058
167.076721
142.014755
117.630920
167.022049
154.146729
144.056198
153.598343
131.807999
132.846481
135.229111
147.050552
123.137268
140.531097
137.842560
123.668167
141.296005
155.728867
140.253098
148.209030
123.866432
167.066498
161.953873
138.299026
134.843613
162.381836
142.220871
140.050430
135.071655
22.283615
-73.695885
-47.911240
-11.114252
14.237720
-43.366543
130.218887
133.132706
133.894028
129.070877
145.888168
149.745331
141.772751
161.330521
63.996738
136.851166
140.822845
142.514236
125.183739
148.399857
153.851074
148.660583
151.908096
155.886230
149.251175
122.847351
138.867554
130.184677
139.853012
142.011749
152.958694
178.885300
109.400055
151.196243
156.451141
144.684357
158.523666
137.264542
148.618057
-0.108352
-47.493774
-3.090412
-21.143867
171.359390
30.754120
24.171659
-150.883759
-133.701950
147.614655
-168.194016
132.860809
-166.317368
172.245270
-167.800476
-171.481949
-151.400085
-159.868164
-129.268082
-150.787537
25.964903
138.331375
134.455566
139.482147
150.440460
122.835648
144.493240
132.394485
175.216431
148.280106
138.075333
112.525696
146.885590
144.193359
117.998917
131.695312
155.819168
154.486877
164.250534
-7.758737
132.692429
109.433403
145.138016
130.367813
125.454514
154.666779
153.266281
134.979507
152.478867
144.715042
155.603653
128.340775
19.253992
138.134888
-160.265839
148.171158
139.684158
162.344574
123.032494
146.384354
127.882515
112.706352
32.934872
157.233490
156.266937
139.165100
138.115753
159.196060
176.396561
-7.051267
59.974609
151.628036
146.010178
166.732620
116.488762
137.789307
150.299911
163.473007
146.292694
132.296509
150.054169
145.975311
151.914322
135.278549
109.327225
115.452263
141.210556
144.324463
143.294464
148.033875
144.078690
144.558655
146.981354
-0.098912
155.102219
156.519501
152.449921
-39.883663
-28.715773
137.945694
127.096970
146.131165
125.088860
145.583755
154.588211
142.845886
147.653793
140.520462
140.158340
147.360382
151.144485
158.218597
167.868835
-15.034890
-29.152994
-38.778416
-50.887772
25.786755
166.596329
161.301788
153.770721
113.567940
145.751724
164.305267
143.045578
147.623734
135.328354
153.328369
120.674995
149.916382
128.859360
134.215927
177.007477
140.679001
131.761276
139.903091
130.397705
153.117218
136.701645
126.424774
151.187378
142.773514
158.862656
163.927872
158.428238
150.017990
113.695107
-38.958675
-12.776245
148.609207
167.355530
152.016678
132.952591
172.968002
141.285843
136.444305
135.882401
158.165115
177.769180
160.603058
170.306885
-46.900402
34.116844
32.497101
145.636398
123.441376
158.725906
-156.696716
162.980927
145.817200
152.772537
152.896164
142.965973
156.013550
137.251450
146.495667
170.941254
144.376038
-38.020519
-19.229918
5.821505
130.680313
125.198616
146.321655
145.269318
157.163116
129.933807
154.795364
148.901367
141.673798
147.976013
124.032158
157.061783
123.169998
141.723816
149.313995
133.389221
158.343414
131.808792
152.502777
-159.121140
-167.565826
-174.589325
150.568451
-147.182938
-172.124084
98.350609
145.497498
143.113998
143.198257
140.234421
155.662720
156.506027
154.510651
81.550774
138.390137
163.715683
162.947678
143.810257
155.164810
142.526199
154.701324
146.279633
125.796616
153.615814
165.596817
149.268036
146.896606
143.938766
-55.180916
6.562618
-25.085917
-41.347534
-19.880053
2.691082
21.515848
30.497654
-42.963112
-4.548293
36.584141
-49.956898
-28.186657
-0.310274
126.263115
141.415833
162.996979
138.096405
141.719513
-15.626448
163.874268
122.615440
123.084892
145.316422
-38.258816
-18.829268
-16.386831
-27.535887
1.315964
-28.031048
161.969681
138.187332
151.251892
137.888596
-144.818726
131.401443
131.981644
141.287689
136.058319
139.172302
151.183075
-34.062386
124.115143
152.325470
145.469421
138.701920
152.190277
41.198036
117.121796
154.669098
148.147018
149.662003
149.524750
123.246826
139.100296
102.646034
139.107483
122.814293
18.135029
-13.084082
-7.808966
24.905767
4.914621
-40.863266
-30.574728
30.155546
-34.212803
8.048130
-15.208075
-48.482269
-8.651265
-15.968140
-36.493195
-44.231243
-40.232479
-40.296665
-18.957159
143.811478
171.333511
147.646835
168.123535
108.501534
156.746597
134.594330
158.274261
128.674149
141.151184
139.336472
114.039375
132.054611
141.969406
148.823120
135.342010
162.374344
149.822067
133.655396
132.525726
160.194351
138.379242
140.452637
122.238602
153.112350
145.732910
127.846817
111.994347
125.430595
138.561768
146.829987
156.086075
152.469788
140.769012
136.756805
168.967667
139.701599
144.998367
164.205200
147.976227
146.993088
105.863808
151.831146
135.081116
115.463425
124.740173
114.772675
142.679825
145.207733
148.645248
168.907379
141.365891
-43.282154
-45.294331
-8.024752
110.577049
139.968460
174.029480
158.905289
141.157303
169.353622
138.146683
-8.153769
-14.288702
-14.625797
152.698776
153.829254
140.746017
142.494705
157.923401
157.694824
142.762177
157.502289
136.810013
136.131378
165.996353
129.001984
129.859756
149.741486
136.202621
146.628220
157.998123
162.675217
146.660767
172.898819
29.586592
-15.371266
5.444853
62.832012
159.577850
150.516861
118.470154
141.229584
133.481613
155.873016
124.256966
172.402756
146.307831
118.650925
131.645065
168.167725
140.286224
162.897415
136.330185
120.840736
140.016159
134.042038
118.345818
126.217575
149.897186
135.100479
144.071884
135.631821
148.021713
115.763733
154.405273
-39.804661
3.600489
159.453522
152.325226
144.717667
-114.111626
12.352161
-2.527549
147.281418
130.039062
151.395386
3.406570
-19.884844
2.466645
-7.979687
8.074383
0.986752
-47.454788
133.469025
165.360397
143.287430
144.535507
143.989883
141.666092
153.041687
150.442062
146.889206
-112.312729
139.668716
17.416529
148.415939
133.797028
134.996735
149.467850
123.174187
144.067886
150.527542
155.142380
157.179169
157.431625
140.384888
137.471405
162.334579
132.320862
117.966347
145.990784
158.268814
131.517502
136.335541
152.185150
132.083084
149.342072
152.209396
135.397278
133.468170
154.871811
120.835358
144.369720
163.089584
155.373215
129.935486
-170.540848
142.115524
138.320999
132.993713
152.370346
134.937668
140.841492
155.566238
154.774139
156.885178
156.160004
134.692093
113.371956
153.394211
150.822815
-179.375351
148.873703
123.685333
123.286987
131.561813
136.030060
135.170578
100.089767
140.298798
154.064011
160.311432
136.008102
151.463989
138.755722
171.316788
147.010071
116.912094
134.915543
-38.219494
-15.237899
-32.457066
-49.104973
-32.912167
-29.027773
161.925552
166.225174
140.044907
141.126968
143.413559
149.560120
157.851547
155.077423
138.380753
130.232361
126.962471
132.023972
162.795258
160.374603
144.862946
-176.584061
155.075089
144.064285
133.118958
133.418991
154.193817
120.302628
151.493530
178.485733
161.803574
135.054443
172.216354
175.811935
135.836304
125.029694
132.798340
158.720612
118.227211
-36.685020
-42.956226
-22.274067
2.378169
-35.592712
-3.586868
12.328560
-43.180748
-44.729820
17.423532
132.479263
134.021988
155.126205
47.393784
139.187531
149.301758
118.776093
150.956467
145.314835
105.293510
143.406326
143.949127
136.513519
143.081757
166.744843
156.135727
140.772125
137.601013
159.903275
152.656845
131.501480
176.044464
143.945068
5.931909
17.119579
-1.819407
75.186821
156.798492
144.055069
128.499512
156.094788
146.204514
120.713913
149.247406
148.077896
112.232544
142.157959
157.179489
151.349182
146.681564
149.861969
123.328064
145.829849
141.262070
167.958221
153.927582
156.241852
153.336502
136.952209
141.803894
-44.628185
13.780465
18.142982
-51.733086
111.400284
143.756866
135.959061
147.711166
151.257111
166.746704
157.420135
109.378456
154.460434
156.532074
148.199219
-41.799904
-40.876198
13.010744
-48.225414
-15.315434
151.860092
129.187851
110.678162
134.690048
146.386810
120.632530
155.953201
167.013275
146.214554
178.756195
150.254944
128.759003
140.888641
135.397369
164.335617
158.665771
158.534836
168.483307
169.412476
140.101227
151.711060
149.082153
-20.190027
176.345566
153.148499
147.350143
170.852356
150.986832
-42.273170
-4.753738
10.635561
7.250468
151.921432
146.644302
138.600540
159.802124
177.253815
145.815933
124.545311
156.599258
145.461868
108.000954
167.939896
171.664658
71.834557
26.058643
31.497358
132.321716
-17.284571
-28.119381
142.420258
157.730637
131.503204
150.530884
138.624084
-38.327522
-89.372978
-37.170155
-36.113865
17.813339
152.931808
-42.564625
153.912964
150.994247
172.854980
159.409592
139.487457
125.087669
149.089890
55.365505
-38.301884
-5.749275
141.508820
150.341965
155.429901
126.773689
155.936279
143.703705
133.591492
164.112289
139.756332
149.502304
138.139175
134.326218
136.831345
156.081268
112.019608
145.675995
160.697845
142.463470
170.424103
156.070694
157.867767
126.066925
-9.909052
23.344486
-38.309814
34.590172
8.219123
-22.612457
45.086628
131.662338
123.327843
148.223282
138.620621
157.358551
156.465515
149.805283
149.362488
150.882523
157.318649
117.163887
132.803925
145.387650
145.865128
148.095566
131.497833
116.174301
168.142365
157.277878
147.285263
126.804245
154.201431
111.407562
141.964218
135.233902
139.488693
120.618019
147.204437
6.446219
-40.174160
-43.273148
-38.023968
-14.658734
-44.029755
-10.377462
16.377071
-12.119527
178.180695
130.989960
151.318771
137.503677
149.614151
138.587936
122.631165
163.589081
129.443146
148.394241
149.527176
133.120377
122.303352
167.991013
169.653397
140.597443
140.220566
164.574051
147.100647
133.607178
129.954254
98.346489
-27.695354
44.964931
168.418152
136.206665
145.630737
151.782013
129.754654
166.449661
138.991760
142.019455
156.236755
128.410904
144.946014
163.477188
135.855713
145.382462
111.444725
125.277657
175.063690
149.441742
139.690872
155.829102
142.385010
138.023880
-174.927139
142.216278
156.618591
121.448830
143.715866
152.128723
163.257980
123.060989
175.510559
147.823395
137.121460
128.453995
103.428162
144.481354
146.426926
136.208466
142.079224
143.358612
109.890984
145.712708
150.848251
148.341476
157.135040
135.420303
133.894592
159.201569
163.939667
152.092804
28.142391
129.622101
146.777054
132.925827
142.627167
161.921799
-173.276978
151.552017
163.427780
151.336319
144.919479
121.550644
124.013992
140.960587
146.141754
134.171326
144.116287
144.942719
163.399887
158.635880
162.885529
115.673561
-171.070435
152.448273
167.608459
161.988495
151.925446
158.863312
132.250549
-0.246288
20.361631
2.417675
162.070633
159.797485
159.496872
162.525101
147.615768
164.845917
166.037125
148.809402
165.091995
136.436722
144.696167
167.141754
132.352966
136.046249
133.049881
151.717102
107.340508
139.254410
130.854309
145.457672
148.836365
129.094757
174.248749
137.042160
158.814545
174.118759
161.410339
138.330338
141.300247
146.854996
139.254684
144.184769
157.810425
139.153763
145.807114
170.584686
152.630096
136.873520
116.348618
169.127518
154.423065
167.384232
128.560654
139.695236
147.216888
156.772614
145.611343
145.836166
139.575882
152.496048
113.728867
149.134491
158.268417
148.891083
138.480301
106.643532
156.080322
136.220520
126.890999
163.988297
137.052017
147.776154
142.800674
149.348846
142.447327
3.920415
6.275042
4.615879
17.072123
150.169617
134.182770
-157.187607
-175.420624
175.644485
169.051270
141.848648
120.040871
155.778412
139.524612
153.411972
150.505966
141.720764
130.575745
136.956894
121.750397
155.522064
143.515274
116.353745
-5.944551
-4.712807
42.920177
6.952458
-33.994766
-18.594307
137.433670
148.730911
158.400772
147.058197
129.593323
161.526398
136.186218
-170.863464
152.524719
148.324127
107.933388
136.682922
160.368622
-157.732071
167.776031
123.056587
132.671616
133.415176
147.947357
150.973053
174.759171
137.351730
159.296005
139.834534
146.471481
144.188477
131.159470
122.810318
155.623383
148.353058
146.043274
133.989624
156.342880
142.238831
171.136459
177.329285
160.682098
162.578705
148.524979
145.507111
150.457016
131.699020
137.402573
148.045578
139.592957
148.938889
158.085266
157.636047
138.845764
159.071579
166.539871
166.275635
162.763260
169.641815
151.060410
153.046768
-12.404782
-47.079872
-41.960541
148.289413
140.531952
117.037674
156.206970
130.049240
155.768555
128.832993
133.622421
158.935699
169.281769
-166.962112
117.971596
165.703415
-49.245762
132.985886
161.961151
139.501770
157.922440
151.963699
163.930008
137.424606
142.045547
-12.465935
-56.235394
9.338646
145.158844
170.706848
165.833801
159.636505
151.845093
115.493454
151.450424
173.666565
159.709793
149.347824
134.392960
166.864502
139.782959
148.899857
129.951965
170.872330
169.136139
163.012833
138.373398
144.590012
171.428207
170.951141
130.333328
158.743179
158.346924
140.548203
149.985718
137.203201
154.237534
129.056992
142.019043
166.324905
106.261543
153.489944
162.931473
146.038498
142.324310
161.052322
130.366196
149.733124
147.252853
135.848129
156.783127
144.101837
150.335541
144.185928
139.847656
124.139732
160.404953
142.374542
148.284180
116.757652
116.135506
140.387619
162.212662
139.846344
132.196518
135.788269
145.657425
134.465775
148.728775
143.290787
120.641792
81.413841
146.270905
149.253494
136.389847
130.765747
157.736389
158.757538
139.569702
141.051376
128.975021
-171.407867
145.076920
151.995193
123.927406
131.095154
159.299194
126.089684
143.542892
121.768974
169.017365
156.684052
129.130188
162.972382
146.435608
-0.257930
-17.857281
-5.254192
22.745033
9.571996
-33.544815
2.549140
-19.937519
140.032104
163.001282
159.481705
135.441910
-164.768021
159.405655
10.480397
128.966400
138.308426
138.414139
168.429214
132.446335
164.852493
149.435623
153.248611
109.568619
143.768555
168.514893
145.626022
111.354843
137.700912
151.986023
143.903931
176.066711
158.204880
135.904480
140.731918
145.731079
143.718048
104.564278
138.234573
153.255478
142.419556
158.860443
138.570343
151.084106
132.478867
154.750732
132.202209
162.775345
147.158630
158.369080
131.497849
132.110245
155.763412
137.274139
162.551254
124.426163
140.019943
29.150738
-37.609386
-8.795065
5.520131
-19.929045
142.143539
128.188599
179.432816
126.749176
159.754791
147.356857
147.254166
137.045258
119.096199
145.160934
117.102661
164.146454
123.556694
148.662796
155.013931
145.363495
159.646011
168.443329
164.850311
168.385635
133.885345
151.277298
116.199814
140.351425
120.461761
147.261765
139.596603
26.876392
119.450928
-138.158798
153.998627
-163.543198
-171.588181
-180.000000
129.321121
-169.497238
101.560242
165.615173
-143.570053
176.288574
41.446671
173.889572
128.916138
121.706192
160.378510
139.736023
127.421379
133.379196
131.321823
-22.922661
-35.475552
-21.118263
36.121185
139.104141
155.753082
118.859779
151.280853
141.709747
148.033585
141.390671
128.113281
158.115982
126.577225
176.900024
162.075806
140.584396
145.036102
144.189636
148.692581
136.308197
118.484734
140.895416
150.713196
117.904221
151.791290
132.695236
148.477142
127.934982
151.215469
138.960800
143.367630
151.289688
-45.942932
132.565079
129.938492
118.199425
152.906876
143.039658
135.656937
147.514328
143.703293
154.895111
137.527771
122.656067
139.897491
155.085754
131.357300
148.446655
160.825668
150.202408
134.748962
162.062759
143.501648
149.279205
166.048508
6.354342
-12.433111
-24.307655
3.166566
-44.268742
129.910904
147.302353
153.738708
131.831787
32.372780
2.591405
138.681290
155.077560
137.396805
135.985504
130.380081
161.382782
146.859024
166.244629
177.374969
175.864868
147.104141
159.104294
163.938324
150.082962
157.910141
39.334660
-178.547867
141.637085
158.916931
151.344177
149.129196
1.021058
-47.582779
6.500984
150.906296
177.955292
168.786697
158.793396
144.778641
155.378738
124.677284
130.821304
149.801834
-24.439852
18.554756
8.286644
14.843491
-8.784629
-17.846062
-32.718369
144.512253
159.494186
23.721638
-36.022575
17.656301
6.783794
164.299683
146.651855
114.820732
140.857590
167.037399
141.639420
151.698563
120.941528
140.717407
156.995605
151.695496
137.252213
154.279129
106.759468
151.434937
147.081467
150.165176
121.109413
151.817535
153.065125
117.308929
141.371567
164.973785
151.721512
148.967178
54.496593
-45.082920
20.964363
-3.535295
17.308645
-9.763801
135.504837
158.730804
137.237885
142.507202
141.411194
155.424271
126.295914
150.871674
146.954269
148.240921
147.907196
-38.461929
-1.398578
-35.879833
-0.173589
133.426758
172.512955
130.781967
146.744797
150.179794
127.022499
126.198624
132.007599
163.224228
152.432587
140.681885
122.745010
136.009644
160.057480
-55.934822
-42.525414
28.634644
120.516769
136.152466
141.340057
114.309875
143.381073
144.938812
116.626991
102.441109
161.843719
142.812958
147.399979
162.741257
162.382599
138.097122
141.788422
139.129028
141.021408
137.371735
125.576859
148.320724
86.020111
162.862961
143.903275
140.260132
130.973419
145.864426
-49.147091
-4.720781
-18.436703
7.226590
-3.925706
117.516800
157.837357
165.100876
121.752541
137.760712
163.786865
55.521633
2.341259
21.298861
-31.168709
-2.348021
121.264923
114.425629
-48.745316
-16.780079
-6.952430
-0.600031
158.708588
118.650375
163.535172
150.464569
124.358261
144.772949
126.707855
148.571793
137.736664
175.895813
161.935989
149.342209
155.560699
142.126968
157.302933
143.938416
155.196915
136.949463
152.076416
155.150711
140.733856
146.342789
156.794128
148.505127
152.167023
136.539810
130.803696
101.561119
111.566063
124.492020
153.008423
171.619125
-167.371201
123.231125
138.288162
152.783951
146.039017
142.314667
140.672150
6.691374
23.658419
144.451416
136.359879
150.020233
172.010086
125.380806
158.064789
112.532593
160.663422
165.937302
174.125397
161.463867
170.453201
152.297668
167.273956
120.584427
127.454475
120.697701
116.377808
140.547165
150.686798
124.179131
126.491135
149.670822
155.151428
154.957672
152.983307
163.114105
139.617416
157.734528
130.990250
138.397705
158.196274
165.480331
153.385803
144.631927
164.728683
110.921638
136.988861
151.306198
146.666412
139.163345
145.488342
99.050636
145.964447
144.684464
158.875992
153.836029
146.594727
153.413330
140.285385
148.140579
155.744690
160.515106
152.320953
116.713104
155.459991
143.645905
142.405045
140.341965
152.024750
146.882111
142.274887
138.435165
122.042252
145.292984
149.370743
137.896805
147.311951
131.705093
134.835846
154.277542
154.804626
133.000534
148.088226
171.144577
138.748322
123.850800
153.054993
163.985046
144.684113
138.083267
-19.299147
161.306198
134.662476
156.703842
131.238525
-1.137976
168.329239
144.173630
153.727661
163.721344
159.311630
147.234238
151.307831
119.992172
130.454391
146.827087
137.481964
156.679153
145.389465
154.774643
143.729187
151.316452
148.301651
150.657867
165.752441
143.173019
144.308426
153.359589
9.825392
146.287216
156.898224
135.806610
132.371689
115.599335
144.804993
163.488861
173.630661
164.549927
152.050735
172.892670
145.648621
132.049377
167.355194
90.787682
133.407379
138.258820
146.558502
121.874092
160.425888
159.395874
143.849014
141.274185
136.673065
149.782639
168.020370
110.390404
145.120346
130.775543
141.543808
152.360260
167.217194
141.015442
156.488525
162.392563
149.359268
161.647614
115.794319
-5.667733
27.407742
15.019189
155.316833
151.094360
143.188354
147.374252
142.805084
162.002762
141.795532
133.029999
159.022232
170.443390
147.241730
136.095444
139.217819
144.665222
149.205017
122.132080
117.108192
143.869675
176.833115
124.979507
176.843399
110.666161
136.895721
144.619446
153.725250
119.558617
132.755417
136.101685
130.502518
25.539310
21.030115
125.063705
157.561234
126.962776
149.346527
121.055176
147.644592
21.135363
2.226950
26.085173
6.894180
-20.158758
129.648102
142.255157
157.270370
98.713448
105.079979
147.421997
160.813995
163.085770
157.183716
151.318924
144.780518
141.759384
141.368896
162.837311
140.568253
139.833862
126.662979
144.919861
144.894882
136.669571
147.774445
133.155594
168.376236
132.866882
142.936615
137.436401
165.741150
15.704030
8.944963
-7.481731
-61.483421
4.876042
27.638744
154.891052
134.592087
161.174103
10.618801
142.025543
158.828918
160.968643
126.477676
138.625061
157.492966
143.736038
149.579803
106.725487
162.630905
176.967056
116.770325
121.556763
148.437134
170.944046
166.515518
158.731461
137.083603
154.790192
116.645294
139.729675
168.045517
154.279800
136.653961
133.628433
124.897461
152.265350
-77.094307
5.520060
-8.800982
5.741838
10.835633
-28.761463
130.979568
147.440994
-31.960775
9.385273
136.932327
132.748077
147.698639
170.069763
138.641937
162.542374
122.207436
156.835831
166.732117
140.926498
156.795746
141.785538
165.267822
115.882980
153.393341
158.987686
161.984512
120.806038
120.596466
162.869247
149.928955
133.251953
152.097244
-46.039959
24.061918
148.333206
162.984772
150.166946
144.081528
149.225311
144.828415
143.010971
147.181656
141.954620
153.453583
128.366272
126.328316
152.143112
148.400284
109.247604
122.900887
132.853745
154.320267
140.506485
142.206406
130.831604
176.376190
135.167877
130.676559
119.696411
123.394119
125.765221
129.716904
140.152573
156.986389
3.697452
172.613403
165.362137
127.636871
107.825195
152.694138
129.369263
142.053085
126.501762
165.778824
163.172256
158.481552
107.961327
149.548370
153.053635
158.252121
165.660690
159.116959
137.439819
151.920364
151.084900
121.638641
134.520050
162.571991
137.849731
144.320389
152.015656
131.845734
136.167526
132.389328
150.544754
136.258133
143.101593
144.263046
143.257156
132.474350
122.136696
159.676239
165.083618
146.060242
-165.583298
-40.689632
-3.009864
35.484219
-44.876133
-37.357086
0.954291
-7.685360
13.599922
3.577959
21.793425
137.462219
156.146530
128.177505
123.113091
142.443527
151.234909
153.192032
140.224289
143.493988
150.014221
140.599579
139.076920
157.216507
147.548523
167.254791
142.180069
139.922134
141.347366
134.878769
133.167984
74.450775
146.634521
144.027527
164.776199
141.455612
-10.566300
-5.003315
-44.651344
-37.708195
22.093735
110.080444
156.556946
111.627571
152.802536
147.746353
157.165802
122.122398
138.265976
136.236221
172.520386
140.846573
147.836746
164.581085
128.289719
142.101913
113.334854
134.049225
77.012939
136.303955
156.185837
136.535141
146.248734
154.528824
146.764099
141.564972
126.265640
-45.493290
-8.188633
-45.723492
-1.006971
3.056590
1.512585
-46.070427
-41.436802
-27.076544
123.412636
144.425934
142.820129
126.020851
144.587509
162.084335
148.227341
145.869049
-23.724855
-6.258680
-24.263680
-13.314913
100.136116
163.036621
157.552551
163.458084
137.109756
160.105057
22.097784
-46.911186
-23.759853
58.100163
2.902657
20.267443
6.204882
-35.142315
35.384945
147.391983
128.684631
137.585785
179.934387
136.984467
139.093384
156.830475
142.318192
123.117744
164.057968
159.252411
155.181137
134.446335
154.228699
177.089188
151.711090
152.114426
121.634560
139.162918
159.312622
128.355225
170.123215
114.767799
139.762192
143.558441
160.621735
107.893936
146.879791
162.719467
114.475624
155.979950
153.205261
153.235168
150.393387
145.396011
-175.000916
169.837585
140.233276
151.504654
155.739990
131.458160
120.884262
146.295242
146.026428
141.248672
165.547241
117.979256
132.648926
142.844421
135.727020
144.796066
138.850235
117.142258
150.149368
138.482361
169.608734
-173.721329
163.886124
15.209949
-26.491587
23.834909
138.646637
140.385361
157.960388
1.341151
-31.491638
-19.003830
-27.727787
65.544205
2.966561
-43.239990
15.376034
-50.645309
-1.556454
-15.341284
11.154838
3.430510
-5.366661
-20.497898
4.433233
140.333313
145.167725
169.376846
-6.162875
147.922699
122.217735
130.981644
149.490021
139.155396
138.723358
75.573105
127.407257
148.318924
133.748825
149.827560
143.078690
162.349350
120.911896
118.686226
157.957947
155.526733
132.816757
-38.300835
128.204834
114.659470
123.724953
152.385010
139.576859
143.169449
144.502701
146.278168
131.748627
127.245430
141.222321
139.694351
147.342255
161.447983
119.113548
148.925812
-18.539091
149.756683
166.708847
131.965332
135.698975
143.709915
145.780685
153.577148
145.347763
148.933762
174.340179
138.891464
143.953171
139.836380
142.370789
1.976155
-32.805462
-39.475254
10.967023
-39.741718
159.863251
158.390152
143.055984
-14.021807
8.950958
134.379395
139.797653
156.868454
148.109207
145.523819
131.364624
173.470535
149.612289
145.211609
138.304077
115.566139
151.186646
134.182205
170.983688
155.225922
129.809540
175.360870
165.245163
148.336151
161.061279
134.339508
147.544205
141.021683
-169.176163
147.141769
162.371750
135.268906
133.475220
132.255875
152.390121
147.343079
31.938129
-25.526730
23.153456
27.234962
4.819466
-4.416855
-12.943953
2.876507
-47.183128
-17.318813
3.476769
4.732469
156.692352
133.392136
157.894653
135.008057
152.467682
179.388336
158.906448
142.455765
-33.266865
137.420700
165.575821
144.234772
120.491554
145.061523
172.597916
132.043976
177.297806
133.267914
139.617691
143.011032
100.169151
157.053314
137.991745
107.821602
150.882996
141.647827
136.159012
150.811905
125.761070
149.057037
165.687729
148.412140
161.270401
167.331085
142.005051
170.457443
175.876480
139.595810
162.806564
145.681381
143.673630
130.807114
146.163330
32.855770
-55.281281
138.455719
139.728729
135.618210
145.773270
122.603607
117.963371
133.817474
132.384079
112.150894
150.624786
172.606400
-179.106918
40.519321
13.150458
28.024775
7.221049
-46.026382
-28.011341
-34.987564
-27.053274
161.109177
165.612778
164.275208
127.156532
158.637329
127.295769
149.745377
131.698532
146.252884
148.724182
155.449783
161.757858
161.496628
164.810272
9.880573
23.898836
32.993183
-158.273239
174.050140
24.670528
-157.187042
-159.345093
98.734337
11.937661
29.944046
16.693068
-140.261688
-178.664688
117.679451
-167.075043
-141.012314
84.119423
139.446274
137.387970
168.514694
-14.618315
151.049835
143.240341
-177.934647
134.522842
139.950027
146.898041
-15.786624
14.923466
5.522296
-42.431519
3.331430
-27.497442
-35.453747
2.932848
128.486008
151.162048
142.879898
130.420502
146.877579
149.831863
122.504448
133.047241
138.316833
141.310104
162.059280
130.985184
140.729706
140.248734
135.730270
132.663742
120.341476
124.127983
144.022263
145.187805
153.343933
173.633560
141.261337
144.474258
151.177292
149.976608
131.665955
139.057281
133.549271
-36.023045
-21.156958
-0.923869
-16.038067
-15.100784
-8.303924
-40.238297
-1.805369
-14.348232
142.810287
170.237778
137.945694
135.659439
157.056183
161.718399
142.425171
-179.586914
151.720459
149.177750
135.631836
146.195023
138.240173
131.370316
156.510681
131.017944
148.152237
131.415085
160.598923
144.337570
150.106186
-7.446397
-29.293205
134.533417
136.451614
140.147736
151.449356
157.844666
149.116379
145.690704
123.681427
82.764160
3.929096
14.853352
-29.451170
31.270821
-41.735229
156.502350
140.710938
144.253906
154.361877
153.120316
165.190964
141.969009
137.672653
151.110748
147.009323
157.332047
148.779694
107.864693
-14.962812
8.715484
-34.915771
-41.648701
63.691601
5.648716
-22.906130
-37.061218
159.392960
136.906860
126.694046
168.009796
146.868591
140.597198
147.432434
153.587051
148.478271
126.587280
133.021042
135.997223
5.193540
6.459589
-23.293024
1.573212
-28.537676
9.543344
-22.184526
-41.540390
-37.651375
12.994806
-16.300323
139.744659
122.745636
141.642136
134.991684
145.408951
133.942184
144.485153
150.931778
133.896378
153.977646
156.678482
11.319816
28.528545
148.443359
148.385818
140.575623
130.721573
116.182236
165.871262
145.430618
143.997101
113.514404
109.011780
138.558365
153.023987
-7.054688
166.431381
153.462631
-52.142944
-37.084126
-23.742445
-32.499149
25.174398
2.879160
17.325418
-7.040827
135.038055
144.979370
169.234482
154.063919
149.577148
157.171387
158.444839
105.420853
154.603424
134.390778
167.807205
146.668900
156.899948
138.229019
151.177505
143.153809
121.457588
127.308723
132.563416
157.057739
146.445038
121.326965
59.965977
37.729843
125.099030
132.114212
120.571030
161.916168
133.320175
112.889343
140.194580
26.111010
122.490669
157.341980
153.195862
151.925293
160.427612
159.473618
137.610809
166.827789
122.957253
133.764404
153.972229
152.842773
111.589195
152.784500
153.653656
142.893784
154.929321
158.785416
144.330154
148.175278
161.858734
168.081573
140.429306
144.928864
149.010620
144.665100
142.237915
150.846878
156.748566
145.837372
145.499420
155.430389
130.750961
137.662094
138.258682
152.865738
153.514893
149.976334
142.095001
146.752792
147.635864
147.621658
148.173538
143.343185
137.584625
140.845016
151.950699
106.927368
155.289963
145.732437
158.011627
142.914703
148.930023
145.799103
151.231918
158.818878
157.901749
148.938263
154.346146
162.209183
160.516785
173.419403
147.359070
131.436554
127.304184
112.727043
132.341568
140.196243
136.665497
130.142120
158.364960
109.168282
153.071182
145.467468
152.927689
157.153091
125.084839
148.504608
128.896027
148.201233
136.334564
146.983307
134.856812
136.975525
139.326828
145.190720
155.970871
137.024612
168.350204
154.202240
1.191569
2.424305
-30.832903
29.821558
22.616640
-69.239563
126.912178
144.236069
155.357300
149.442368
154.085022
122.464714
146.235825
125.966957
139.047653
131.029892
147.156006
137.128143
142.831207
151.444962
128.192337
133.096649
-8.715935
11.047138
-6.714167
-48.548859
0.680700
9.727284
-42.911018
-14.027189
-27.217400
14.826578
145.379761
154.337097
128.363876
-24.596197
134.774643
168.137482
97.403183
138.110611
159.845261
143.538742
132.999512
162.411728
166.163910
174.147430
152.726059
139.442245
160.269638
139.312790
119.752350
135.007431
141.305328
158.119232
145.562576
155.169266
144.855545
143.633163
153.084335
148.103378
150.156693
138.405548
141.312546
121.998001
143.678223
-31.109451
-35.151165
152.446350
148.442993
132.531738
160.475891
132.353592
151.988937
152.172455
101.083832
163.817444
-40.885605
-40.983414
-39.658665
-39.905865
146.210709
35.564178
-39.676125
-32.093575
11.325468
-4.386106
-173.237976
152.397873
137.758591
122.422935
132.554123
132.589691
142.979263
129.581726
140.654114
143.883240
139.500214
142.895386
149.028381
139.967789
117.650291
155.065155
-6.700190
-7.366816
-0.399094
23.128635
142.059143
136.399796
159.662338
142.319626
154.837341
170.874405
151.134369
138.720642
141.659683
126.539299
145.822845
74.211777
7.619451
-4.803914
147.097198
140.662842
129.821609
161.454147
146.052917
147.082703
145.550613
133.298355
143.721237
148.739059
145.825165
149.079300
130.993484
144.373184
131.827988
159.278748
149.496643
132.203140
150.259338
113.963837
170.286652
155.016464
161.981476
128.803055
141.110748
145.237427
149.475266
131.033508
144.337677
106.875031
164.055923
-3.103307
147.225723
154.314316
147.446732
135.135010
147.367386
-27.501976
56.249249
-7.010953
14.405626
-32.701694
31.472601
-23.392891
20.084900
7.446187
148.107788
171.854050
168.527161
143.632919
127.332001
125.731430
143.718658
155.015594
-47.425976
-16.987209
-17.732527
15.463835
-8.337363
154.425385
145.753021
145.170029
147.573761
157.649231
140.906418
144.930435
129.462677
153.672134
119.802361
-36.555218
117.035423
-172.774048
153.260422
153.216782
147.893600
144.226288
112.132538
161.866394
47.464962
130.020737
157.499344
126.160721
139.757309
156.113739
133.701492
144.941940
160.167892
158.616425
159.954910
150.374771
142.754501
148.106567
170.821487
3.880804
137.341934
142.518997
117.834679
136.093475
163.934845
136.371277
147.371475
131.255325
174.167252
149.112579
135.361359
150.981400
147.060715
-34.734764
3.680574
2.342262
6.504693
-44.791885
-28.096292
12.534586
13.034251
-20.400150
0.403968
21.268406
134.217743
130.915970
159.714996
157.355331
158.624741
131.815857
154.997910
144.447845
144.450180
161.619690
156.418884
126.136841
154.047119
143.255859
153.431152
135.658630
9.833694
16.714455
-45.923950
-37.976490
-44.784332
99.376236
147.153168
149.311951
145.196289
149.474243
140.609833
169.727234
138.000519
135.579056
117.146866
-154.624527
-150.902908
6.125287
179.909332
-157.045319
-167.592300
-141.033310
133.108170
139.552689
144.529694
135.696930
150.664963
161.912125
-177.604599
134.919525
145.816360
179.681015
11.321747
-8.435845
6.583204
83.328659
5.495117
-4.512146
-0.126669
6.445884
-11.111010
21.833323
-24.312035
15.384570
1.680744
146.050629
139.965591
150.530533
152.871902
174.574463
153.501389
169.392731
155.055588
160.425415
165.572296
156.024673
160.524963
142.484741
135.202194
131.656067
137.405182
164.495483
127.811615
162.460083
127.492249
138.929398
123.112297
136.144119
174.385910
156.123123
162.299271
139.118210
155.310730
6.242369
12.638708
-13.777225
-19.808666
-0.848114
139.949829
139.194138
139.287735
142.018875
138.681030
131.892227
123.429886
140.192551
154.398788
113.700104
174.256958
25.182058
-37.058647
8.521731
-19.093758
24.206715
5.429066
118.856430
161.888672
149.132141
125.439804
165.665771
172.518951
156.026718
174.112732
149.183075
155.012085
-31.366880
13.882532
-22.495031
-36.769768
-13.079238
-26.823433
179.081223
131.501755
151.567474
147.179321
130.892441
126.047554
123.872192
140.601807
167.739441
144.279053
153.058517
140.016541
158.236938
139.568863
142.291870
169.872070
137.613220
14.597394
13.038838
-24.435476
-7.626040
24.571842
-31.726654
138.849442
154.218704
113.886421
142.936661
143.753189
117.853882
165.034332
138.872467
143.177658
168.157013
143.103485
143.496872
5.892055
145.336578
137.156113
146.592133
131.541458
113.943657
117.926338
156.190170
142.443665
147.882584
112.047737
166.273270
161.899048
177.945938
157.561615
151.817734
137.691040
135.642517
144.022079
169.577896
-163.895981
131.527847
163.565750
144.907867
97.417625
164.629730
158.553787
116.687653
164.800797
124.646202
134.173569
156.030060
153.487381
145.228851
1.153688
-21.835232
-62.035011
2.462753
161.558548
149.617538
144.072250
147.547363
132.730042
156.949997
166.371292
130.036057
142.021179
154.946487
140.877289
158.645508
139.372269
157.958740
158.270859
151.796188
147.720871
149.478363
142.336700
146.713730
72.651535
-31.909079
12.601727
25.758024
-35.044003
143.902878
150.453262
110.089226
146.496521
146.724228
145.396347
136.009399
147.939957
8.922884
-24.633356
152.084152
148.743073
145.763718
141.386688
167.058731
-31.581539
-40.502808
9.935609
-34.117481
21.112289
6.583353
0.000000
106.150085
158.915710
128.773743
123.604713
158.052933
-2.146578
-20.030661
40.863712
-39.972389
-3.576919
40.694244
13.756589
43.769802
32.039661
-39.619312
20.045332
-27.339771
-11.363091
13.927567
4.186849
119.556213
143.374817
154.049713
145.965210
140.248230
135.071411
114.597168
156.463120
133.319443
138.076126
126.444458
141.715408
111.653603
146.851883
132.935318
142.814087
120.924965
142.122543
140.319473
134.034744
154.482803
124.064781
141.537720
161.248901
152.077698
124.139038
155.106049
144.395081
129.592773
152.807449
147.176224
146.554138
140.285797
145.265182
139.777115
160.411865
143.640961
5.248782
-22.318291
-32.902790
10.862849
14.855924
32.227226
139.502884
143.935684
152.297043
128.094482
165.924911
145.530197
145.925064
165.289810
131.299179
146.794296
135.638092
155.218948
135.085541
154.361877
-38.750492
-10.311869
143.206299
150.516312
161.214783
147.580536
154.859329
117.950760
116.107216
144.915039
124.272980
175.112228
146.660706
128.536209
137.651199
149.779648
147.919128
-15.002429
131.483078
138.182922
137.389389
150.892654
152.715347
148.999268
156.224655
143.645432
146.790955
172.693619
153.641388
165.048309
165.019440
156.409760
159.106491
156.119766
150.330566
157.798019
158.690323
148.916855
125.115669
178.399399
130.115204
137.604645
117.791130
150.052307
153.255920
134.627625
167.583023
138.902878
169.017700
148.038864
131.132584
170.106415
118.941895
142.222473
114.821350
133.390152
-5.636456
-28.093065
6.014347
10.683711
-41.131729
-37.290104
26.568808
0.744936
-23.759846
163.493408
159.209183
156.235641
139.992554
143.271896
150.880844
136.938400
119.727486
141.160080
148.334061
153.895523
150.402206
15.653164
-31.174376
-10.976534
10.827583
146.901932
154.086380
145.591095
165.927155
154.692719
139.604004
150.278076
-45.279533
-9.532216
10.257585
-42.766186
-0.410216
6.703526
58.137829
130.740387
146.918167
149.271423
168.073044
138.192398
164.714859
2.428983
-25.617895
6.219052
10.999056
-22.619232
-36.850029
-46.029133
16.867664
-32.791790
-18.621298
134.746353
126.361183
-25.551853
33.670490
47.901531
-43.537453
-3.519475
49.313347
-17.291615
39.390949
8.756250
-21.609356
146.127975
170.814087
164.320068
168.588287
142.215302
152.818008
124.514427
127.988884
149.092087
146.443207
-10.077141
-12.085239
-20.857330
145.047287
157.875412
122.012909
137.534836
152.940338
148.616699
118.793800
131.080582
115.677017
147.745041
156.371719
130.806015
116.113472
140.736847
-43.866692
-16.197239
-7.590394
14.645098
-29.557236
-38.273758
-14.417936
-18.476250
-21.867088
-0.896784
4.758352
-33.362667
-43.294697
8.606789
-1.590901
-11.102358
28.638556
146.779388
123.436020
128.647675
153.421402
122.770393
134.713242
138.013199
153.424133
163.731140
145.009689
135.982025
150.425125
152.850449
144.549988
138.107132
143.869156
138.459641
146.069702
162.878784
161.789719
149.281448
118.895744
125.416420
147.417892
162.452240
111.115349
152.105270
146.540085
177.969711
147.704178
127.608269
145.537415
149.288727
145.052933
146.684540
137.768051
132.254288
-28.030787
-4.250772
-39.658646
-46.255802
12.231610
160.430344
137.518616
143.134583
150.651566
123.304794
122.222168
149.782059
157.535080
169.702896
170.893539
136.784088
142.731277
119.510452
175.912735
133.750153
141.556671
172.128098
147.212952
140.431458
128.984055
164.731171
159.844620
130.014893
-8.536790
-2.479624
-38.765141
150.801270
155.009247
145.426788
-50.206833
-0.184517
19.259396
-3.329490
17.244688
25.439909
8.367433
13.740178
11.158844
136.687302
130.152847
156.724945
127.530884
172.230499
124.642014
157.368073
124.004807
159.045105
147.187592
149.241211
161.804611
171.392029
144.479797
150.025558
130.168640
126.900330
144.906662
148.799957
117.814034
148.834641
-44.593922
7.191401
9.028349
154.810394
166.625000
130.930557
140.573044
143.110672
168.874771
149.460388
165.156418
131.924820
133.123611
162.077057
122.954597
142.513092
23.098387
14.742078
-32.928226
19.182165
1.468204
-67.623550
169.249039
-179.591690
128.992325
111.566414
157.673325
99.920212
129.757233
100.195839
-143.644409
-36.246281
-7.087397
-28.040674
-53.760818
-49.597996
9.858138
-6.049057
-29.138676
-8.421075
-45.459446
-32.472897
3.244255
-38.650032
0.431147
-20.940342
153.690720
147.927246
156.511581
129.462387
143.624619
168.050095
154.142899
133.118790
-24.081165
153.166214
145.079468
169.353333
160.698517
121.925949
141.329834
148.821457
132.886444
143.510437
156.312347
125.229393
140.011261
131.419327
126.648041
165.786331
143.536026
144.782257
142.252975
151.014267
132.978226
147.048752
127.275513
154.827789
156.049286
144.921356
147.544449
95.634796
138.541794
135.274597
136.517120
144.768173
174.036331
120.338936
116.968483
153.217804
141.922821
152.415070
144.817795
171.108551
132.360840
167.059677
128.985794
137.206726
128.314651
172.269943
-25.898342
20.003914
-6.735427
163.880646
116.608208
148.362885
126.774040
-141.247482
3.505093
0.315279
-3.773356
-14.962721
13.946128
-23.370621
10.715240
169.193558
152.710236
148.422821
137.136642
115.060051
115.626869
129.274277
125.403275
151.877167
138.681610
146.511703
100.763062
146.327667
138.451401
164.974487
126.551048
140.343826
150.536041
163.280396
140.389725
152.255951
165.427856
154.260010
166.504837
124.981346
122.545090
161.251266
136.380844
156.273071
12.395748
-28.512932
21.755238
-51.018234
5.712784
148.744217
128.442627
145.923798
160.583069
162.801651
150.083603
148.868561
152.465820
153.406509
136.429810
150.050690
154.757553
162.541565
166.249130
154.389069
148.016525
171.837631
138.914886
136.831329
149.915237
147.581207
101.448593
40.882702
130.500397
153.500214
147.216339
121.364517
139.990921
149.065094
108.038307
124.267799
-168.667038
129.471191
139.983841
143.328064
118.300194
150.055466
127.621750
-179.909332
155.817230
152.469330
142.692261
131.611816
150.103012
155.395584
121.964630
172.129288
144.118179
132.903351
171.521790
34.959606
30.151678
-164.268600
-164.512512
-149.754501
10.982307
-17.656122
3.801636
144.527771
7.813740
15.811625
5.933461
137.389465
134.596695
174.657623
154.421036
149.545883
136.360901
125.470322
122.912460
166.279724
146.949463
121.908157
152.299194
148.092484
158.703781
-155.089752
168.718567
-122.722321
26.498192
99.627968
136.825653
139.153793
141.163818
134.562622
151.559891
134.347672
138.181519
136.905228
144.700745
131.571579
164.973068
172.473724
148.774399
137.830490
119.762772
152.765579
159.442932
146.536514
143.367249
179.876450
154.262878
124.320557
138.145584
129.677505
154.119675
-18.600334
13.510400
-24.628078
149.268280
140.190781
141.774338
120.105568
158.482666
136.169617
166.414780
-166.212784
-174.421967
172.218018
21.496304
22.499575
165.522171
-155.644257
177.753967
159.528915
148.608368
135.800537
146.124725
144.034103
143.177017
148.737000
147.600021
157.368668
134.664322
144.098053
147.232513
154.671448
166.441757
157.348343
-144.439972
137.241470
137.837082
143.368927
112.289749
146.619324
149.834213
177.391937
140.722824
155.216507
132.390396
152.787369
150.217865
166.646439
104.691437
135.017258
139.083023
129.398148
133.389145
148.946213
150.338959
146.611557
-19.206699
-3.455077
-60.384468
20.189514
-25.783167
11.391154
20.501125
164.703293
159.253479
145.824997
144.832352
150.342865
156.868774
149.163147
144.643753
140.705414
140.858978
116.049377
145.588623
141.186050
132.365891
149.626160
136.753845
138.337448
153.253540
151.940125
144.532928
145.443939
136.406418
129.759216
134.448685
138.238464
131.627075
155.642120
137.899200
131.262039
152.723389
164.963058
-160.325287
141.890076
146.449265
110.756348
133.691635
171.698120
-178.190933
165.815155
159.947510
156.888824
106.829834
143.621048
141.911575
147.494324
151.178650
151.392853
147.493652
-33.979908
-50.451061
-4.464887
-14.449804
-10.835960
-14.743769
23.726410
-49.645527
142.393234
143.078140
160.583557
170.379608
135.992126
127.908195
162.268555
133.912903
-25.704233
13.766365
152.282440
153.348999
-29.495556
-15.879414
162.629486
133.082077
147.838196
135.408539
141.609116
151.229782
149.404922
142.647110
122.382584
153.678162
148.273376
135.483704
173.534393
156.442032
151.928467
-11.307560
-37.359112
17.685003
132.320129
148.201065
133.962860
130.484985
142.503754
139.244873
-38.299793
-5.198103
-43.547127
141.589096
170.869827
172.995026
-179.356522
151.472122
-46.992920
10.924541
-9.246286
-39.342106
-29.491922
-19.102327
-24.247194
119.072754
-19.323114
-5.485122
140.186646
157.125916
165.648849
154.706955
136.723434
152.824799
150.643173
150.877457
150.157669
149.349716
137.889740
150.625870
141.786880
124.541252
22.653757
24.140966
150.672821
154.608078
129.025558
150.518814
138.692444
144.733078
141.639954
135.667007
137.837738
149.113373
141.209824
140.013840
134.718948
147.702362
-145.527008
139.852951
160.193588
125.555260
150.011124
158.835007
138.678986
138.945267
146.160522
-177.983932
136.691223
136.656845
154.171432
15.855245
133.640594
132.388641
154.551056
138.031311
157.057968
138.197342
124.731339
145.046158
-14.894488
-38.239418
10.212360
15.083471
-38.419498
-17.513330
-47.364246
-15.851357
9.003091
20.271023
-45.431133
0.774302
140.846359
166.893478
143.483185
147.037735
123.783936
169.094757
150.208832
160.408508
134.393646
151.145584
135.379349
122.555031
152.398300
144.736221
119.460342
117.632874
162.545761
166.290649
134.831772
161.225693
158.276886
9.609015
-169.696915
136.344177
142.756531
165.607666
154.481461
144.242905
156.292099
150.562302
151.976151
159.298920
170.445374
138.253357
164.782883
143.835648
154.311325
142.797089
136.453735
131.950562
151.137665
155.957504
162.206131
123.521614
149.425735
146.216644
165.506149
154.727142
-35.914581
147.942673
143.267654
124.921898
153.814819
135.881943
139.056442
151.587799
25.296619
134.219849
148.916702
134.120682
144.150589
126.144066
125.748451
123.568581
143.890915
114.956337
152.729691
172.831482
150.745605
153.255051
152.726868
160.162186
142.145126
146.263733
177.047058
151.110977
153.088745
109.008522
151.072464
140.065933
155.274445
164.116104
149.570251
168.138107
136.959854
-18.753626
-0.236563
-31.526045
-22.376368
55.009369
139.329880
142.621338
155.357437
136.456039
147.134369
135.328232
151.574814
127.034546
133.874786
152.238434
-144.082840
133.188843
133.876373
129.487411
166.192139
157.121719
137.357971
132.346832
140.594955
119.933853
156.499084
143.814468
131.653656
170.648499
136.127869
156.759949
133.328522
169.232437
139.059891
107.460670
144.633148
131.780624
174.413651
150.183258
120.565590
129.124863
150.751404
150.742645
147.957718
145.184158
103.099266
135.889633
168.426346
133.767059
146.517792
11.006411
8.827326
-17.555941
11.388663
44.285248
4.351992
144.200287
130.326584
163.824738
137.828598
125.772835
147.559250
144.944305
148.085403
150.708176
167.497086
119.397301
151.251312
126.748466
115.922348
146.631424
154.606949
127.054573
150.354095
133.239594
165.775436
138.854523
151.217758
148.230652
129.620010
150.200714
136.259705
147.408157
159.675552
156.127151
122.240692
156.322891
31.853771
-53.907017
-6.229164
-15.013587
-19.620079
-4.850462
-6.790960
4.282903
-39.913754
-4.407356
12.832735
-25.194656
13.153416
-44.127850
-11.662006
24.203991
130.929611
140.387024
132.704361
160.651352
125.782555
164.228867
132.424271
156.504059
144.920776
141.706940
146.211533
165.938629
1.078108
-11.592958
-6.221542
-2.006913
14.707790
-37.266926
143.302216
133.269073
113.064812
161.786865
125.700066
135.837250
150.582642
-9.806481
159.652588
148.921082
148.403824
137.484543
147.764328
134.945145
155.043640
149.786743
147.426285
156.940353
153.087646
173.714432
129.796295
18.092520
5.927049
24.613012
34.067677
139.481522
87.068298
-145.311935
-146.686752
168.788559
147.567963
-140.304733
-137.531982
132.149261
-144.926010
32.498158
166.283066
160.947647
160.039536
148.305969
147.742340
138.634048
140.281387
154.476410
158.731796
113.960205
22.450422
129.064667
121.156784
120.246567
132.327484
171.288498
134.019394
141.394272
151.920334
132.218338
134.196701
132.322357
127.504257
145.620163
125.842880
157.512146
144.819595
120.997070
171.493454
26.252829
130.301895
152.083466
155.748108
109.572372
132.385223
155.849411
135.617981
158.558029
149.055664
162.169571
152.691391
98.288834
179.572937
170.360931
131.904846
137.954971
139.243103
149.776947
141.860107
109.914597
137.487350
121.026482
127.009972
129.485046
157.982300
65.351311
-48.272625
-3.380840
-14.164790
29.253448
-42.674641
10.067924
43.640484
-21.082546
3.797874
-0.955725
1.907520
-9.974467
-13.871597
-26.487307
144.283493
159.042267
137.532486
143.494019
147.627762
154.655380
138.601318
144.669495
149.640717
151.744614
153.661804
154.334152
152.469757
139.733963
141.447800
132.722305
145.869385
129.734497
170.690369
146.243713
169.730927
143.903244
158.545700
170.599884
170.647675
131.613327
145.125275
135.979416
162.536179
106.536804
140.566467
148.858749
168.070999
175.347549
137.937225
158.986557
144.339432
139.286209
133.436234
160.760162
123.936859
128.592026
128.387909
170.741211
145.086075
165.321823
131.891220
131.871048
124.434837
162.454681
169.543167
153.863159
131.378250
150.013443
135.399765
5.858392
-20.674280
-18.986153
-5.975140
-27.081697
28.159040
-42.753910
21.012131
21.697216
-32.650734
135.835648
133.469009
163.214508
136.649841
139.799789
130.545914
150.978683
139.529221
66.152199
-69.992294
127.622299
153.047791
138.699493
149.751129
122.702637
128.993881
143.174332
123.580193
142.066528
60.601330
14.142291
175.288681
148.925140
138.661713
127.310539
150.829773
123.398972
139.917191
145.615387
150.600159
128.133469
161.554565
132.190201
162.049805
140.323624
152.517395
48.768845
-31.521765
-32.860767
6.584961
22.013649
4.552382
-43.922878
134.672241
152.292709
145.216354
144.655960
146.227295
145.277573
165.874939
1.422853
172.790985
138.281876
140.704926
137.340195
144.060669
145.522369
124.112396
152.170410
137.012436
141.393921
153.803055
-18.616451
1.492528
12.636304
7.045701
8.717873
141.849777
143.654526
152.223038
165.902649
143.011932
148.665588
150.988266
146.935806
137.877869
156.594681
144.958588
169.059036
144.244568
163.039154
147.898254
138.061783
126.605392
146.923508
150.475113
160.116211
129.769852
148.747559
117.659622
158.226654
170.934784
157.274948
136.799942
137.745773
148.703186
155.150116
125.137131
120.213020
159.726608
-12.701222
166.996552
143.097717
122.855698
137.387451
162.684601
152.040405
142.886673
145.145523
137.544815
148.255386
133.562592
-158.335373
154.896194
-166.029678
-147.540527
-144.862381
-146.831680
34.173687
26.833540
53.439358
24.621939
-164.148865
-149.770386
160.005371
139.578323
155.009903
135.911545
-148.095078
139.736374
169.033127
108.663948
155.859802
167.734955
150.083481
129.735214
176.394562
169.271347
139.448547
142.940598
130.822784
141.700470
163.504501
130.728424
136.821808
110.377922
122.711472
157.761612
155.912430
145.632004
139.613525
145.381439
155.375778
126.498077
170.342529
127.031921
137.166290
152.648361
121.562553
154.192215
116.695076
134.604309
137.497437
142.309906
159.721191
140.013412
131.950089
142.163864
158.367447
139.250565
138.040024
137.792236
130.270172
151.890594
142.339630
151.677628
146.112305
116.557228
165.557266
156.312866
119.799095
126.821815
131.171371
149.109879
142.335068
141.930313
167.503937
151.057098
120.284134
143.645203
130.831070
152.824417
154.133804
152.572342
118.357582
140.934448
95.863937
142.193008
136.617966
148.162521
114.676285
131.120316
167.447357
124.437218
125.216652
168.343002
145.562302
110.085808
144.488708
139.742767
173.955963
149.425797
161.872162
131.629120
175.522659
162.243179
153.033661
134.514008
137.779343
155.953613
156.485199
140.122849
6.996221
-25.579363
23.874563
142.321976
138.522720
145.701553
133.757370
153.442398
157.994049
152.883896
115.304214
150.669586
177.820114
133.312332
170.170090
144.036728
142.731796
143.123276
129.015137
159.910110
147.377518
104.205811
156.994522
146.599121
168.682816
150.743088
154.365509
152.574097
127.791306
174.632309
152.152481
12.062382
4.846745
158.440948
154.967270
146.208740
152.001480
128.796051
138.254639
106.633987
166.237457
101.764877
155.640640
165.059158
163.864731
155.024612
-172.006302
-9.940794
20.522228
-19.018309
27.271812
17.624872
10.414443
11.441362
-16.615065
138.106537
130.568817
134.685059
146.838364
164.104736
125.589226
135.254349
126.363014
146.905640
130.777359
97.990929
139.746811
-12.245964
158.823624
153.564423
134.051178
122.422668
145.128677
163.652634
126.870583
128.189240
156.390549
165.385468
151.260040
158.626022
152.388565
157.365707
135.067703
129.952103
121.175995
146.914581
167.012497
141.405563
147.679337
134.011078
-169.860748
161.756439
144.080124
118.492027
172.651962
135.204132
145.947174
144.603027
156.320801
128.178253
129.197372
131.272980
121.688309
159.563507
170.469284
125.836723
123.304527
103.704102
165.608749
145.611404
147.152969
141.034210
161.079361
136.448013
168.374283
143.706772
149.087814
153.888031
146.651093
124.614120
5.499038
115.665604
157.777451
144.314865
161.197632
127.195038
134.038849
146.243393
148.542709
133.598419
167.536438
156.770325
134.355896
144.983719
130.868515
149.793137
128.221161
145.307312
167.316177
156.155670
118.673111
152.459732
148.054596
166.189575
-31.772396
154.963425
147.887360
167.090332
133.810059
128.122574
130.915329
162.655075
152.968063
149.945663
124.111343
118.500511
149.174515
154.983490
49.542095
74.347588
36.610096
-144.247360
31.737122
78.054131
-141.014252
-137.708191
169.714523
131.145477
162.135132
150.278549
154.194687
136.186066
153.195358
151.109680
92.448677
8.522307
-6.398193
-4.900449
-1.962739
50.482441
135.041550
-45.510506
-47.505424
-27.303158
-45.807617
-38.956314
-43.021496
6.613904
18.168398
3.872116
3.633241
-10.816415
154.213867
130.711395
123.121765
24.812386
160.928162
-158.377014
10.925821
-146.038345
72.909393
26.663012
174.285278
134.126251
148.033005
125.458572
150.008789
133.380859
123.877029
134.376633
144.641388
170.483002
19.150188
9.608994
-18.980146
-28.392912
-10.063644
-10.141172
168.794937
126.484360
148.274887
152.299606
121.398613
144.555374
-176.486130
37.705055
142.955093
121.251640
130.618317
175.556122
137.858704
158.312469
147.447800
129.443192
145.759720
126.193245
148.323074
151.831573
119.979271
151.965820
131.436554
132.385803
142.524307
142.486893
153.340012
104.985573
143.783051
150.822189
138.903702
149.075150
130.731415
-42.707817
61.391350
-163.237808
154.805710
112.726685
142.397079
175.079315
144.994202
138.658218
170.314972
152.944885
132.299332
139.617126
151.035278
140.100998
140.184052
135.867462
159.810776
158.333832
162.819717
126.169785
151.220230
137.885376
126.388313
142.498932
-17.545963
11.645353
146.400070
140.260422
134.614670
129.672882
146.540268
-27.711540
-39.681374
-17.103470
-11.811494
-11.703395
-5.192635
-39.783875
-15.981543
-3.277157
-9.095738
-28.485119
-2.866281
160.258713
156.663940
141.765137
134.425919
133.982162
126.153999
149.468430
153.875412
127.864075
145.988922
141.714752
139.584122
135.446548
145.738846
141.791748
145.145599
144.957626
101.872299
132.844360
168.665436
136.438126
-179.368195
146.345306
-155.409821
-128.710236
-146.784561
123.339630
34.675846
132.379166
169.294922
-41.866905
0.267611
127.638222
160.054840
142.283905
122.417267
162.477936
168.505203
135.871277
136.804672
123.619232
12.741328
-30.093781
-49.683289
-8.992828
-41.744564
-41.677368
-2.158761
-4.803139
-30.631983
-40.118145
-56.252438
26.921721
11.257463
-37.010406
-26.413465
17.897497
25.899313
-28.858368
2.980518
11.909495
-26.049135
-42.480019
-9.041202
2.100682
-11.568444
148.483856
135.819717
131.706757
126.221428
118.887512
165.880035
156.662918
149.480545
138.190369
156.952423
177.050507
143.191162
146.292496
157.630798
149.079712
150.547226
167.610184
133.947540
141.547363
148.709763
154.398407
113.076279
139.889862
138.233643
-38.129780
13.464377
151.347382
114.402176
162.809235
-154.142273
145.466797
-7.403400
135.962479
128.467499
161.858841
135.916916
143.566071
136.908844
139.399231
143.151840
149.545929
155.455475
160.373672
149.280487
139.500656
148.731812
151.676712
125.177757
136.115494
146.933548
122.276474
139.706757
140.613953
130.132538
118.727821
137.080109
-177.201859
139.258148
-178.351105
167.470917
151.821625
166.075531
178.987411
148.097168
167.289780
123.174355
138.688660
147.137192
131.696045
139.182343
106.412224
158.913193
140.309723
150.845001
146.020798
-144.529755
140.406006
149.151031
157.516281
139.365860
148.181870
130.448654
149.431442
146.643341
122.345100
108.473244
150.280701
144.026413
122.390221
147.243607
137.183319
152.217621
122.206581
160.054962
161.525009
164.744827
150.320374
146.761795
142.765259
144.725723
138.740784
154.766953
151.902908
167.535675
144.093048
152.826920
113.301682
152.665207
142.296768
125.892044
-0.389668
24.976339
19.898615
124.506378
156.170334
133.860931
163.746231
141.476242
136.885941
139.633743
129.791397
148.813293
153.067627
134.952133
142.124725
121.192383
151.950943
160.617828
149.612488
146.056900
149.420654
124.130119
58.061016
30.505505
-120.911652
102.499298
152.421188
161.008408
-179.565674
142.929626
140.794189
7.032882
-15.569408
-6.419304
-42.202610
12.603964
141.761429
83.942093
123.684242
-175.665817
-139.758652
-169.524780
-174.715271
-143.485046
106.162521
111.132072
161.954147
147.849472
133.726654
138.735764
133.399048
155.091949
136.588638
117.143501
149.646866
105.434486
147.212067
176.419952
132.875305
170.532410
163.361191
139.431076
139.319931
125.412308
-3.111246
13.905444
157.720688
151.978867
156.820953
158.395508
128.105408
151.283081
153.514297
144.551437
148.129333
142.827850
127.652168
142.929596
106.844345
156.340012
132.492416
125.335739
168.835526
147.930237
161.782898
170.963699
140.415771
166.457169
154.120163
31.565044
7.380227
-21.973524
-18.105425
-41.323284
-18.341667
-10.220927
17.512909
17.482140
141.112656
126.867371
148.673935
141.443649
-0.215800
-40.961956
19.037855
-7.538508
13.872409
159.901047
141.354858
158.556198
148.878998
143.059769
142.552963
150.125473
163.509995
109.961990
164.703201
149.572250
162.941559
136.090286
130.448990
116.514458
124.866646
140.016953
137.180893
107.701073
148.688889
128.994568
38.419964
-46.738106
-35.213234
17.170565
12.518179
18.396826
-46.135506
1.880344
-4.295095
-40.525051
-46.922470
131.616837
127.805359
145.974243
178.785645
145.756775
164.213547
154.240723
150.320099
155.756760
147.998093
143.507019
112.108498
156.997559
121.980438
148.072708
144.271957
148.207108
129.734451
145.597748
-3.913766
-1.167849
0.232390
0.934818
-0.090654
8.781698
-0.611018
0.626201
5.088466
19.455372
-5.467480
12.078141
-13.534761
-31.004601
107.426743
143.426208
119.464348
118.518173
157.827393
153.595978
142.649750
131.773254
140.813324
142.504761
155.942673
116.556526
157.795181
140.112137
140.043686
169.528839
133.400513
167.937592
131.605896
142.746399
160.762619
129.424530
151.939880
137.072464
142.039902
158.994904
159.938751
156.989426
139.447754
154.577103
-16.796549
15.495069
2.536516
-40.221767
1.767797
-7.561225
-26.088667
5.236859
134.226212
144.784531
144.440506
124.394348
127.329361
143.008224
147.588135
128.659698
154.782944
147.940857
118.138306
153.634766
151.676193
96.881432
111.078865
149.436172
149.098099
111.498100
114.510910
150.671448
140.915482
0.369565
100.463448
147.345200
146.738815
165.896988
128.432419
144.008743
179.515823
143.276672
132.899399
140.959686
163.763321
138.238083
108.351624
112.632973
131.975693
154.072617
132.119492
142.786011
159.376816
152.300095
174.898209
160.319672
153.133957
114.532379
131.848114
178.860977
162.878891
151.044296
137.095337
177.646149
142.223694
141.909103
-50.630863
125.803474
119.697609
120.821945
107.288452
140.426147
13.483139
10.671380
0.619288
27.535408
144.804596
163.489243
165.934738
139.940735
129.959320
138.170319
96.420280
130.242294
168.797363
146.868393
158.304886
137.636261
172.664963
134.313156
136.543594
158.956985
-4.953731
162.465851
152.873581
141.031265
149.886322
26.965721
-149.532333
6.037899
-60.806931
-24.406202
152.933807
135.382736
145.319839
21.142599
-34.600639
145.765869
159.859497
134.967712
146.134293
158.442764
145.670746
141.799988
147.386002
150.488220
157.846039
156.942383
141.795502
131.133774
165.610794
172.706161
157.217819
178.954132
128.570679
134.728958
142.275528
126.884087
130.919525
159.778229
168.144241
149.333954
163.735931
144.144852
146.818329
154.320160
128.604965
132.382156
167.220093
152.449875
145.857254
158.439468
126.351105
144.793884
125.275253
163.232193
148.818665
133.589523
147.234451
148.525146
148.442963
18.116312
65.408417
140.839294
142.002090
153.013092
125.289597
170.484512
157.293747
145.157104
162.063446
118.769348
133.169067
159.469940
151.054520
146.139709
105.463936
140.911819
3.522144
-35.292507
-12.142327
151.187698
145.933334
162.399734
159.759308
146.471466
-179.342102
136.863464
176.699982
132.495789
143.203278
142.242950
163.964096
163.678238
128.338211
156.213959
155.164948
155.342499
161.632858
147.770966
131.858841
118.642838
127.237854
139.302902
161.939026
156.600342
137.877518
156.698669
150.194290
162.338882
135.929703
126.036995
136.552444
163.636536
123.848068
151.688065
25.819542
2.643750
39.328495
-167.873749
-169.880722
-169.263062
-158.573563
20.437925
142.497726
148.402298
161.347305
166.218414
128.685486
151.074677
144.724030
142.410828
154.175522
150.229218
143.689850
164.166245
154.517029
172.289642
149.107254
157.470856
146.151932
15.839199
-38.882839
-29.931526
-15.857682
-37.514042
25.660610
6.665592
-7.891826
-15.447432
-7.453772
-17.894573
8.792698
-48.625347
-9.716464
1.904645
121.335861
165.008957
142.996307
161.224655
135.117935
154.110855
122.022049
128.144424
173.345886
130.388733
99.472519
153.339462
143.654663
142.361679
166.415710
163.248825
161.056488
-34.352417
-18.211916
30.168650
-43.523983
11.147757
130.646133
135.884506
-3.863864
-47.811893
18.417570
-37.770370
10.642775
27.656401
2.585129
16.719915
-45.649014
-33.339386
26.810017
143.480515
152.827271
153.031433
157.653915
109.491707
146.852722
167.828796
138.174713
-137.993286
-163.973038
40.922436
-149.728882
-172.121414
-157.349167
-157.306427
30.162601
142.438171
159.433746
46.191044
72.028793
27.375050
157.872177
139.208160
143.697662
157.685974
143.456741
123.477928
137.777603
161.200058
159.044083
48.733971
132.409012
164.119415
126.250916
143.585205
144.820450
151.526489
151.835480
137.680191
148.275726
128.032059
143.739746
-43.358158
0.720093
152.667236
112.766510
126.636810
156.665344
123.715042
-47.274376
-28.274406
-51.036400
-4.963884
-32.142731
24.619276
130.971664
-18.123165
-36.189411
-6.427058
2.675544
135.613480
177.269913
147.491211
152.864014
152.806671
115.524437
130.690521
120.893494
132.270981
136.995972
127.346550
9.696655
-47.596336
-4.208311
129.285797
126.523895
146.754654
-22.420444
-20.284019
121.839241
117.941353
176.261566
138.438004
127.847054
162.161270
133.976059
144.778778
143.663406
125.558090
161.570038
135.439484
141.961243
142.154327
148.344513
167.554626
136.964188
149.670715
125.351120
137.120789
148.910431
151.788574
145.404449
138.207977
3.929395
-17.558760
-42.150204
-43.685322
-34.004116
14.099709
-43.921604
-9.122940
6.235204
-15.206708
25.568739
135.447830
126.960625
160.297211
149.843658
154.226776
161.573761
99.015961
134.431671
151.866821
30.310762
145.937012
112.923706
140.921951
148.999817
130.387787
162.183701
154.469421
147.119080
168.434601
143.314850
-15.240431
33.962055
-32.650204
-3.283126
14.866083
172.986557
155.058792
126.739288
150.670166
150.469894
140.310486
144.843277
145.919815
168.898819
157.738525
155.756073
152.022934
140.216812
122.033180
168.081390
138.139313
140.411331
156.287277
165.121933
156.376770
140.069763
146.122894
136.427887
8.321757
-18.463154
-8.225285
-23.384443
129.385193
130.884308
20.187832
157.099152
139.990005
141.837784
138.301849
140.295349
147.131332
131.052704
162.523041
153.403412
139.703247
-112.901573
146.439255
141.153519
137.064346
145.737564
152.277527
171.309357
144.441559
-178.878815
-24.922216
-3.980445
13.175428
171.526749
126.670387
151.269562
159.324600
153.348877
137.718063
-178.092773
131.911774
152.561081
156.026505
149.585983
127.209068
128.504898
128.835098
157.351562
152.825470
148.335617
138.692062
149.183014
133.715393
161.448242
128.496445
128.781525
136.585831
144.452209
158.676468
146.945877
145.403702
143.976700
154.427002
-179.443619
120.734436
150.938217
143.426239
149.670914
125.353798
2.832896
129.180786
152.519119
140.220764
142.190231
155.781906
106.753174
151.432327
141.373276
156.535889
156.518951
168.358673
167.744888
149.082947
149.021149
158.308563
124.658783
123.207603
132.580200
130.616287
169.386871
114.373062
150.249451
150.107346
133.239059
141.891602
144.106812
152.919495
160.887878
-0.134170
4.409178
22.274103
13.710975
131.720367
165.003021
114.483116
85.298233
171.878006
-179.378174
158.456345
139.970917
168.114258
149.092010
121.100830
57.360260
158.815598
138.064072
139.000687
151.799805
154.872177
130.865204
154.775208
161.545654
151.096283
117.166618
129.031311
149.246231
133.239410
149.471725
145.001266
140.599136
151.966644
152.624619
138.702835
136.500061
143.088745
147.732025
149.226929
153.484741
153.679184
138.964615
147.294449
136.706085
163.008698
145.152588
134.912842
146.985809
148.249832
131.826355
127.388390
-0.279765
-6.734845
23.312214
14.920667
138.891922
122.164482
52.443172
-42.856865
-34.527481
11.389269
7.316787
-10.187327
6.485583
-18.190268
-38.086681
136.280792
151.530533
164.336334
158.602554
144.286667
139.538483
-29.298649
22.725090
33.707916
141.662643
171.710068
138.738388
158.821365
127.775963
145.444687
142.304184
138.671661
112.626511
29.681877
9.398311
-18.589977
-14.600537
-31.692919
-5.305186
3.427884
33.628712
19.664984
158.599411
109.940079
147.630844
147.672012
157.774475
132.046646
126.110420
-37.231850
6.519538
139.000336
143.409073
120.220909
122.951294
149.381500
153.269836
170.425095
158.862534
148.384506
138.282867
143.105072
138.174210
147.718369
154.768478
105.908180
131.195480
153.849518
135.152634
147.669128
134.473465
156.802078
139.596420
156.775742
136.288757
106.203506
175.406876
143.725830
142.636993
154.899170
124.322388
141.887024
142.632355
168.387054
158.627029
124.230820
136.406769
164.731354
177.775055
145.909393
119.955994
165.437363
113.340607
140.616699
140.341858
165.949371
153.818481
135.710068
155.862625
154.597000
136.490692
144.357040
173.356506
167.702026
126.899010
148.410355
163.226791
139.350571
147.752686
131.653748
133.432007
-20.601562
-32.936661
-48.374489
-44.609928
6.151412
3.174655
17.578014
3.828224
8.304184
-4.909476
141.396194
137.710495
153.332474
167.254562
144.030151
120.321289
145.054031
149.107468
125.577911
140.914093
169.652451
155.542252
128.434814
153.033569
163.309357
149.747330
140.290985
165.179779
156.414673
149.488220
-5.088735
23.537457
11.620134
10.936231
3.039699
9.269827
-29.917948
-31.636272
-41.061588
-4.414815
141.613113
126.699699
157.582718
151.237793
146.989166
148.945663
118.992081
147.011871
157.461655
138.764572
138.629196
162.409210
140.415161
154.956512
132.300125
143.300888
3.386106
-23.123907
3.772474
11.523912
11.758941
-39.799889
88.441414
12.314910
9.635045
-2.958698
144.737595
149.787781
148.057068
168.675659
129.386185
160.419937
143.420181
134.380005
159.439285
155.098404
150.254166
142.325012
138.501892
134.859924
156.996323
142.914352
153.572021
153.963028
153.398453
144.656631
155.640656
157.968536
152.357910
149.175415
162.188721
150.486313
139.599472
114.070427
142.131134
162.080688
154.944336
144.598450
137.249649
151.798203
151.293182
129.062408
140.502670
179.291138
112.541557
141.618622
159.283875
153.387878
153.941971
-32.413303
-2.479150
25.618235
3.439288
-12.393775
-22.757874
36.765968
24.258659
-11.221895
-6.464293
10.074661
150.020950
136.172577
149.331696
149.241241
9.767828
21.265083
62.806030
-0.511290
-0.283930
-5.161904
-33.158813
-117.031334
166.252441
130.450180
149.033447
151.058716
155.564606
119.340553
156.646439
154.496826
136.955078
145.502991
147.952271
143.505814
126.931351
-0.343781
1.068628
121.110710
161.325897
108.711655
169.363785
101.368393
152.018890
143.535370
163.437454
148.308365
143.074982
150.062134
128.447571
158.545029
170.396133
141.157333
179.139053
104.536865
119.911766
144.509674
134.629776
140.006180
154.185577
137.172211
143.393951
169.228210
124.409645
115.089668
150.508224
-177.292160
133.054779
138.316101
145.090942
141.526306
130.309448
133.979233
149.987427
139.455673
150.387787
125.000717
151.607529
157.308945
143.503418
150.529572
-177.046524
156.689636
136.875580
165.864761
149.991089
134.704773
139.954208
-22.385653
-34.318539
-43.036709
1.129865
157.748001
140.671692
136.583252
149.822327
142.791382
121.020813
127.760963
128.204834
98.210258
144.178925
162.279358
142.370117
168.761215
174.792694
139.934525
128.192856
126.621399
144.899460
146.938278
131.534653
135.240448
112.942810
158.159393
123.216225
5.674851
-25.082865
9.626922
-28.510042
-26.376499
-24.555567
-46.831558
-18.606512
142.962982
148.559113
177.151108
155.477264
110.063148
156.245178
126.951172
155.618668
137.508743
137.535980
108.593361
127.260788
146.752350
163.088058
124.613190
119.124260
138.761002
121.354218
-171.985184
-171.059982
18.136259
-155.621475
39.213501
30.384745
-164.388306
168.209610
157.740723
122.763710
155.718430
118.466866
115.456306
152.496674
161.655380
138.739868
149.446548
140.185806
156.150620
138.102493
145.164154
151.047623
133.180405
153.257690
118.006073
162.717148
147.176865
148.980637
155.492615
158.746796
119.796104
157.884293
139.206467
-53.266766
165.661560
163.352463
179.450699
163.214951
152.246857
139.325089
138.991776
131.521820
144.862122
150.348846
150.470749
147.201584
131.083038
159.914398
146.834335
132.581375
151.859116
131.124374
164.488190
158.781860
144.587601
118.957764
161.303619
117.712837
126.565994
124.189003
146.931381
138.825439
135.776566
138.746796
162.196579
157.389099
140.343643
138.000488
157.215973
131.167847
144.483566
153.779099
117.180649
144.790146
155.285431
142.247147
177.860535
10.159639
58.902264
131.535553
159.307495
134.524612
119.291855
145.205429
145.829895
123.165321
152.297272
158.037109
136.311584
164.591629
145.502151
169.735001
134.903091
147.246933
141.632278
138.291000
124.792236
171.336792
145.675644
152.941147
136.555756
142.751877
142.716721
149.718246
148.267273
152.486221
141.956619
156.133163
-178.420197
15.145682
-30.855648
117.691887
151.710876
140.399811
151.855362
148.082901
173.421402
128.481415
119.252968
153.522095
134.198669
135.742676
147.133194
148.306824
144.660461
148.374802
14.409429
141.624374
146.742981
158.848724
119.397751
143.702057
146.422623
159.167389
173.173859
157.793350
154.948425
132.608246
125.148605
119.429024
177.091202
159.136917
143.740158
147.511688
128.668594
156.629807
3.585940
13.973562
164.440033
138.517822
134.490005
137.954193
157.670517
158.068115
125.816803
162.215256
146.381607
26.113020
-4.755387
-43.070389
158.623260
141.515686
100.918526
151.136642
151.344925
148.149048
173.648666
129.099045
135.884933
134.574036
160.419525
152.077316
127.041878
138.693924
148.286575
149.362930
172.278427
153.760345
154.406372
147.346222
138.012634
132.046021
120.951309
147.204773
161.918320
153.479630
127.471947
147.612045
132.748459
167.550293
137.424744
15.266484
5.917417
18.513565
26.447515
-4.666945
47.643177
-32.890739
-93.565666
141.525055
136.382339
152.395554
165.592056
-19.778946
37.802498
-8.833110
14.872485
-9.861130
-25.753426
120.300758
149.978516
141.008179
165.482910
163.289536
158.492157
147.226715
147.419250
163.306824
144.285538
142.827011
154.156998
143.030472
121.188858
125.500511
164.617050
126.493034
143.253479
139.783890
163.800934
124.181900
160.653915
134.961227
88.236122
13.109296
1.126570
-2.389827
54.863804
-26.250452
4.914382
18.535460
137.537155
136.170746
151.273972
159.852539
126.861221
157.423141
147.753754
37.142273
32.547684
159.861115
164.115814
151.638245
148.665527
132.233063
146.481415
-18.278357
-10.237581
5.849854
-7.008322
136.489090
111.764198
143.001892
138.015305
30.590967
-37.697372
-11.875920
166.087067
161.038345
160.714722
144.696350
152.828537
138.632996
152.791870
160.143646
134.454178
153.184113
106.694710
120.588593
144.827957
154.516403
159.759460
146.982162
149.498276
150.982361
115.325127
138.283218
116.004486
130.117554
162.616425
104.952927
146.538727
-44.980904
145.606873
144.920563
139.820999
141.679672
8.351036
-22.164412
1.886578
19.055239
6.798119
12.695040
-40.715233
-38.158981
17.064957
-102.294113
170.988937
153.818726
152.452515
159.713333
124.159531
136.204254
145.398926
-37.949051
20.550625
14.555559
-18.090233
164.957779
146.291641
172.309753
123.564102
148.127121
158.776489
157.240829
158.017319
145.768768
17.433865
3.532580
65.223274
170.596008
115.738564
130.534988
142.568634
153.996033
105.510414
139.358261
-174.231308
115.583641
126.439827
120.399590
135.128677
145.669647
147.385880
115.948387
135.991226
149.716385
149.679276
159.172440
145.665909
122.351875
142.128937
143.041977
-18.217894
175.965210
176.377869
154.401367
141.644379
161.464951
123.827126
154.698624
175.281036
154.251266
16.845264
27.978840
-40.285568
-18.005884
3.130628
-36.157410
-4.687885
-43.661396
-38.934723
59.995174
-4.036383
131.114655
174.024826
136.405838
143.247879
133.402756
161.661194
169.335495
151.343033
163.961700
164.809875
157.640900
142.417801
127.713196
96.452705
148.391159
172.347076
124.478828
142.175522
124.530434
148.249985
114.063332
160.258331
156.243820
49.807209
145.207611
152.336105
160.229218
152.379333
132.760513
139.305038
140.189011
146.440369
132.100388
132.493698
157.320374
152.022964
161.504990
161.619919
129.490082
121.700157
145.199112
143.104858
160.814728
144.335083
163.072021
133.751312
143.118271
148.800217
157.059814
149.728546
150.592651
159.016006
136.134659
154.699539
121.124489
140.796753
148.271729
122.104088
156.462723
151.602036
156.829788
147.645599
150.436676
141.998383
165.011246
151.279083
114.890930
136.154251
156.009430
140.336533
132.138672
146.456055
145.942230
160.489166
145.853210
110.539459
147.184265
109.072372
130.577042
135.898987
148.568695
141.278061
137.970047
153.182877
148.923599
143.159424
145.638092
77.193260
136.737946
140.833206
154.637131
131.718750
163.823227
151.829758
135.016953
118.467781
163.676605
149.578003
172.235733
165.856888
154.293289
142.544098
-37.537624
1.245527
-11.800895
-20.029533
3.899731
7.779250
-35.452621
-12.623028
-0.573690
12.832228
-35.522594
3.449520
7.216456
27.808039
143.351196
143.957153
141.947067
110.433945
162.195679
128.016083
167.427780
141.225784
129.557281
126.271873
143.436157
139.747223
143.270157
153.604996
150.569153
153.370285
154.495239
154.283783
133.642426
147.400879
134.513123
121.914200
-106.677437
141.515778
150.005814
151.742035
153.222763
138.276321
133.650299
146.580460
155.372787
127.247047
139.134476
-12.727896
-26.194975
169.274628
140.558640
137.123474
134.826691
170.545090
160.458176
14.534128
-6.890481
-17.323885
10.302860
-16.372614
20.974888
-25.556255
-18.175581
140.843262
139.448624
149.724930
135.343521
121.512306
157.727142
167.278656
130.109467
107.929291
152.216873
139.942657
157.022385
162.810516
108.137352
160.289124
4.258322
-26.909340
9.599969
7.186434
-3.708134
-20.986458
-29.812656
-20.308907
-31.642570
-31.692411
11.960062
21.913721
178.532974
142.436264
151.798370
158.729919
124.473145
160.594818
-41.774876
155.422699
148.676605
148.182144
127.679123
122.666229
162.120010
169.471771
138.920197
134.158264
160.324158
142.522705
148.166718
168.831741
-8.338447
-12.474903
143.132980
129.612686
154.393753
145.936081
116.870132
173.436890
149.741348
140.445023
173.628693
120.547958
133.113007
160.049469
153.406433
161.701691
152.392807
145.311249
122.288055
164.155731
2.864915
-38.258247
13.480649
-16.114529
11.768841
12.710896
-41.790821
4.654674
-6.372460
6.357674
-23.175671
-2.731511
-12.303985
16.543983
-20.846548
23.506403
-22.012657
138.123108
146.201859
150.601578
152.618134
142.726959
94.943855
144.822205
145.640457
-168.142426
11.524750
-5.797246
-32.491261
14.314306
-35.812485
-24.428623
-18.399477
144.432266
134.308533
151.194153
138.332123
153.925537
167.309631
142.952271
-41.373867
-40.684647
21.157146
-48.813393
26.442415
-44.783173
22.168829
-30.630159
-54.572205
9.456127
159.949829
144.482788
138.392029
116.068199
139.178223
-39.675251
24.082355
146.990540
171.991501
166.356918
124.654510
139.058075
158.280212
152.838181
158.895325
136.200638
144.532562
137.436096
151.580856
138.779709
147.609894
142.535797
160.540466
161.874832
138.536087
141.909515
20.469950
12.139372
-41.327457
19.568266
21.289192
10.681169
0.665291
-23.055565
-6.423945
-45.345295
131.861115
138.807556
140.579117
128.579636
95.395866
137.164825
157.274017
145.074753
135.893799
138.388672
138.803925
159.778931
132.657013
161.117264
168.644821
143.686066
145.560593
124.665497
142.273544
151.237015
136.888397
141.292694
173.100967
152.737808
168.472946
120.636978
137.583939
145.371704
158.050507
160.109344
102.970222
150.014832
144.617310
-34.179798
-45.274681
7.546054
47.343632
-38.667328
-27.400856
-16.966425
-3.049344
151.060074
152.287369
160.422913
143.549347
142.132095
126.883560
163.850342
160.754959
5.893950
-1.271032
-47.063805
10.460741
-27.271179
21.606926
-25.190170
3.969705
10.282524
0.617706
1.983568
168.100235
139.436768
144.925293
145.628662
-0.309643
1.035710
-8.533707
-51.551514
21.064728
-14.587010
155.997253
-129.097702
140.424362
149.828217
141.067093
133.046265
125.173485
144.454346
137.304031
164.743988
146.433502
137.614853
126.495865
135.328354
136.360672
145.318527
162.631027
135.297348
148.580917
142.804794
149.429626
129.029068
156.389160
168.899918
149.746475
161.322296
163.947296
150.714310
155.248779
129.300140
158.911865
146.668686
135.995651
162.427582
153.445496
152.534332
144.299240
142.752762
168.886444
136.338425
160.734009
146.811249
132.609024
140.335709
158.546890
117.744995
142.851593
158.084686
155.003845
148.080917
136.692642
157.452164
106.325928
137.823257
128.536072
150.072937
151.221344
169.214767
141.473709
140.893372
172.873306
164.000565
159.371231
141.378464
105.199417
149.095123
139.468765
150.788544
159.879654
163.210663
16.468691
-42.943176
30.299608
-7.211480
140.150772
153.961349
144.407028
131.824692
126.990555
166.506348
127.148155
146.987534
144.252609
136.600632
156.280518
166.106720
120.217415
136.422546
150.187485
126.600990
157.250610
171.777283
157.073013
-175.373352
123.290916
130.447479
118.644753
157.323181
151.780746
148.798691
168.870712
-178.150177
139.852783
109.588860
148.876114
154.401474
170.671814
-9.249516
-150.894348
-149.122910
134.187881
12.233802
-175.788239
17.278698
10.630527
36.168453
17.727291
174.619583
-174.114929
173.268280
38.113274
21.128117
30.338615
140.042786
156.783936
152.052078
127.700089
122.639442
165.373825
157.754089
129.868332
163.567902
170.736694
128.059235
139.738251
147.553696
150.860703
156.706818
158.440552
152.760529
137.273087
-44.857960
-15.047812
137.734146
135.636322
156.029968
145.962830
170.644440
165.820679
142.189758
143.093506
146.391785
145.898331
137.143066
141.903000
120.287491
163.369995
144.283966
143.421173
136.821289
129.102585
136.996948
155.644928
146.596130
136.215836
123.693832
129.908585
143.675293
143.267410
123.782463
146.337738
138.296326
141.920380
114.597946
127.650330
132.543976
140.379120
142.150116
161.445831
108.006844
78.779854
-11.375875
-27.593790
133.075439
157.880203
3.950519
-5.997734
-34.833683
2.634108
14.044256
-16.921896
-31.964731
140.642731
138.449509
131.892807
158.536957
155.116592
146.920776
138.334320
170.035324
136.716690
143.589508
155.142776
-0.717643
9.729972
-7.860250
-30.122089
-40.504585
-6.862356
-34.960239
18.385040
-11.237818
143.727097
82.791817
142.241898
98.456848
136.552765
145.056213
136.875870
152.521332
176.228653
144.635208
169.186417
143.411835
142.336533
172.238800
158.029007
155.900406
137.376205
143.555054
148.205460
171.070190
127.192566
134.561874
178.633972
150.210068
153.327286
154.755539
145.657898
140.163437
143.161148
127.432144
121.351921
145.385513
148.923904
139.931885
130.610458
120.460541
160.357773
148.385300
63.952381
60.765869
-164.293823
-160.388382
149.002274
152.985550
147.611130
164.112122
115.858459
156.911713
-15.445328
7.770415
-55.623749
149.302322
162.743149
155.737122
170.520279
134.912674
160.866089
122.005310
128.833237
125.621300
154.542984
116.447983
129.307236
148.992783
125.349113
149.947556
144.038757
-166.236954
146.764053
152.854141
134.022034
144.446930
127.120827
136.407394
164.326431
122.876434
147.994400
144.689407
125.905937
145.701324
162.048996
137.285202
150.403625
-40.333725
-24.096136
1.195995
38.970573
10.191593
-24.484642
12.133995
12.889274
24.416639
152.182358
131.062607
139.753876
160.036926
-37.228725
-12.649661
-5.427658
-9.402785
-18.892021
151.397598
156.139725
166.683609
2.224840
2.923555
-0.447624
-49.161465
13.024329
-40.699394
-34.057056
-42.403790
138.299637
142.514343
121.117500
139.658340
130.543243
125.815796
117.971992
142.294373
157.727798
156.960022
166.105804
129.151337
137.992783
142.849197
145.793671
150.633148
148.501358
158.759018
138.566437
140.557526
146.256622
145.298355
141.382339
162.765060
150.718628
174.097763
144.634781
113.460091
146.689896
132.374481
136.384766
163.488815
164.612625
135.638351
163.076553
134.030563
143.677338
134.790558
152.335373
142.482193
77.202431
-5.870191
140.088791
123.388962
-25.494320
-37.208614
-26.743494
142.194519
153.694992
151.247345
155.548950
120.247032
144.983673
135.939743
160.730316
145.787491
155.695786
141.691208
161.170273
152.507736
155.944717
128.878403
155.809158
113.334915
141.359421
141.133484
139.217560
143.863861
161.364380
166.324158
143.367279
144.097565
140.858658
144.489182
108.200264
158.153915
160.807983
120.856178
147.431122
167.958389
160.354584
140.542206
133.143051
149.118759
118.917015
137.508255
137.344162
139.985626
-179.425613
148.934723
129.081558
174.147629
168.565781
148.420181
148.416946
138.426697
135.353241
141.707458
158.915009
146.993912
152.062134
-21.922386
-42.880283
-3.855442
-28.646137
14.940416
13.083478
-30.125084
-1.233687
134.976181
134.610474
161.695724
168.997925
139.438507
149.916992
157.842300
140.807693
159.173035
-2.411433
12.377456
-36.779648
22.262522
5.190143
-6.705515
-9.716990
-46.910534
136.234406
148.128067
143.016144
131.420700
147.140320
152.052414
154.660110
146.144699
149.242722
133.165726
145.861847
3.619365
69.847389
-29.740866
-9.118955
-16.696230
3.796121
-7.114250
124.455643
155.658386
114.719101
142.226273
114.603249
123.174973
117.127480
157.210678
99.860703
149.060257
159.254059
151.104752
141.639755
160.528473
145.792740
139.941803
136.593369
133.753143
141.451370
157.379257
146.487381
132.144318
146.837891
145.438934
29.110046
61.555962
-146.420471
-150.413315
-152.053696
-157.705200
24.818651
163.461823
139.232239
148.986420
127.798828
178.267975
175.338257
148.865204
171.840851
152.215805
144.032867
149.558914
144.306412
120.150208
143.025589
151.344574
137.208694
144.985016
142.115784
157.393387
129.366348
150.596558
132.444061
-35.248875
14.866988
-10.669665
149.530975
152.598831
142.086990
139.984421
116.251068
24.643251
-14.030571
131.841278
125.854599
156.476791
31.266474
13.439745
-146.063187
150.679306
-133.543243
-160.925049
-143.371979
-161.574600
-165.293091
70.355812
27.079762
-162.107697
-179.538589
150.213974
23.183636
158.678833
107.402870
147.693298
131.481796
127.151299
134.284103
-176.490936
126.629814
137.853912
126.926216
161.686859
129.718048
154.024033
143.301529
150.610962
124.512497
140.267990
153.065018
145.225891
152.801117
144.978836
153.768051
150.459747
144.709702
-45.210533
-30.642572
17.942316
161.115005
142.457169
117.849113
151.895432
141.942093
144.971436
151.815292
150.050797
158.013824
163.295120
134.800476
159.109756
159.538986
153.957504
149.988327
145.698196
150.393539
129.956192
-32.313950
138.665482
44.756111
-137.412308
-173.650345
-146.252258
-175.513397
145.133316
-164.332520
-150.976257
-172.061142
44.348175
159.493698
137.439468
145.835754
119.662582
163.690323
-31.421453
-15.237885
170.895279
140.741867
135.769119
152.770401
135.361526
151.964264
136.515472
142.601700
141.567520
147.587082
150.112732
14.133412
80.672386
156.984238
163.057449
145.263016
155.126831
164.892212
139.424362
150.363480
136.829605
170.430252
152.822693
141.982819
10.704342
9.050477
-5.414935
-40.367138
-11.309162
23.522966
-38.489075
-3.024203
-37.841221
145.015457
143.962189
132.473923
169.216080
155.501251
137.641159
139.323853
123.784195
102.161659
44.210266
-148.236877
-149.374237
142.721420
67.390854
140.560959
150.924133
33.603310
-18.019005
-4.115469
9.860432
30.868303
9.776982
146.526505
-28.213064
-10.780214
7.229603
-25.867260
-4.250127
-19.270348
148.228455
140.182281
140.789795
126.161263
145.902145
149.543152
11.469939
144.206482
158.408203
4.034200
-36.751213
19.785404
-35.372540
1.908648
-9.347922
144.833572
50.114323
-27.115284
7.291725
-1.297695
-19.000244
148.025833
122.582985
135.850586
157.845764
-32.733669
-41.595646
25.680649
136.725204
153.414429
126.211060
172.815445
135.954697
138.572052
157.620514
154.720230
150.559937
146.996841
163.513046
148.106247
147.112122
156.062256
121.089165
137.456284
142.984100
152.251541
137.085983
131.555771
157.242126
141.276215
144.746582
135.906311
96.420761
162.202011
116.753868
156.215546
121.744072
129.231628
162.159454
152.636459
147.922607
149.682434
136.992996
140.621384
133.168854
131.632629
142.945084
147.588333
119.171318
133.822403
129.091080
140.670517
118.764702
159.590347
139.357834
107.080994
163.982864
142.123825
133.795609
129.699432
108.895950
158.717300
148.727524
176.163589
157.486740
155.999023
145.552765
122.555664
165.726517
159.247742
157.680161
168.058838
-14.939330
-12.410409
-0.234902
-43.342651
10.588717
138.152023
140.707367
140.974869
145.939438
150.400909
124.564240
143.378937
124.251656
149.104858
140.025238
134.978119
150.616486
154.527267
107.399178
156.750046
151.580536
140.885315
157.030563
119.983017
118.014778
152.306168
138.769470
154.932327
152.320190
143.961975
149.112427
128.976181
141.333084
141.961319
153.920319
139.951477
149.973007
135.554657
151.187775
161.982895
150.659103
167.745987
122.899712
139.595337
149.717072
157.335556
142.378281
166.236664
161.971725
150.164948
160.700699
171.870804
153.894196
140.656998
128.799423
142.947083
160.691864
149.733948
129.014282
165.011063
137.429337
161.159714
145.907883
137.211411
144.749573
138.074783
112.836266
151.426987
168.681641
179.873322
129.578293
60.867214
-33.782669
-13.369269
122.135498
157.163666
143.342117
119.240288
163.853409
-9.747939
-3.047482
-21.622335
-13.437732
4.002620
-38.436619
29.019911
-13.766251
17.361015
-4.590859
8.568113
-39.746414
10.956822
4.753326
13.580722
-30.130377
-0.000000
-26.054291
-2.507021
163.037064
133.791702
137.462418
148.196716
168.808823
164.577011
111.610252
139.480347
143.298645
126.796516
162.906891
131.267593
147.783737
122.364182
163.115128
161.903229
128.462753
157.859756
117.487007
138.233475
151.427567
122.296593
127.021591
149.516541
125.872978
153.771729
155.503601
159.641815
137.349380
148.867538
178.317139
145.574875
126.890373
134.733109
136.273148
178.887405
-40.061817
1.480680
-46.646324
-27.276060
-51.311741
145.314011
147.542145
125.627579
175.334808
144.017838
147.384689
141.968719
137.800064
148.674225
132.689529
3.244134
-16.412462
-15.134046
6.661795
-1.199262
26.141750
-2.657486
-25.330158
5.269013
-36.227718
0.304546
131.357788
137.652817
132.788147
149.593018
164.480759
141.005127
129.588623
129.167557
146.711258
152.954468
146.265244
143.917526
125.995430
126.383316
140.645767
135.898605
169.227188
111.389740
124.846916
149.404068
139.819016
152.320755
122.630402
152.451340
159.975723
143.977753
162.814514
136.214722
110.195862
149.800064
115.066704
140.989365
151.144531
127.555527
143.657776
-7.417355
30.772747
-1.141582
-23.622631
-19.705101
15.517756
-41.414051
-4.892647
137.790512
148.928848
138.063690
133.887878
135.175583
-4.515531
-22.176304
62.691441
140.503479
162.663071
143.084045
169.862686
157.207672
16.121244
101.932121
129.465637
150.827515
143.413208
146.325439
134.304932
152.770020
162.319504
142.968857
133.254028
157.386169
116.620010
146.334167
93.057549
159.564117
133.678391
137.949280
160.434891
142.003311
149.808105
-171.363052
126.384827
163.727921
144.672531
152.537048
147.676498
148.512161
171.871017
164.252472
155.309128
150.407776
131.898026
142.271896
149.845169
156.763779
136.103348
163.060562
163.391006
167.981430
151.588760
153.193405
149.151917
132.504974
135.064682
141.550888
127.838211
143.213394
145.045807
145.772736
128.930237
149.946228
-38.359650
58.563610
8.904834
-28.305248
8.170342
-6.200457
17.772312
-13.114248
8.678761
142.975693
144.323166
144.663345
153.494019
-9.745842
23.142839
-15.005174
34.379963
-13.817520
-15.562510
-37.766865
-0.201741
7.533639
3.890732
142.744934
155.802689
151.531128
54.658344
41.125351
163.689926
50.894360
-155.805099
62.204716
54.204876
71.201019
78.543549
134.788971
157.445602
144.358124
131.485901
140.154404
141.181564
142.449265
149.437302
135.955948
132.553741
120.349236
132.526978
137.572006
148.472137
150.915161
147.170319
129.132095
151.255753
155.279526
-39.861103
10.709085
14.533366
151.399506
152.609833
159.708359
175.783966
129.260742
158.569962
159.384186
21.559767
-44.358932
-36.627674
-7.997135
-12.259434
2.167266
173.312454
134.597855
164.048584
127.763367
157.964676
132.065598
145.451141
158.404236
136.823013
154.201172
168.723175
163.007309
139.876617
148.327393
116.328003
146.103195
162.978882
25.119356
8.077227
15.978415
-24.114182
150.074646
133.430084
157.032196
129.191223
139.316727
139.563019
152.806702
145.180908
158.431427
139.713043
122.746849
115.912964
134.753891
146.174530
142.771576
154.623474
157.941772
124.046898
161.048996
166.584106
142.049408
146.949356
159.963715
129.274673
151.456818
124.778778
163.043762
165.792084
-23.310230
-3.872824
-3.732031
19.495005
-46.229206
0.062557
20.212507
-5.622600
-17.814043
126.529121
170.353424
156.963989
34.987587
14.961637
-5.667317
-9.494196
-12.160563
17.034534
-42.725616
5.209136
-44.116116
-49.928169
-30.421965
-43.635082
-38.573780
3.035317
-18.789146
2.539755
3.213331
-13.747725
-11.718772
164.446442
149.127457
155.942123
134.139847
159.244888
174.569687
163.236130
140.920837
144.694962
136.874573
-7.063386
-24.854670
-49.767952
3.205768
-44.602699
-15.162183
-42.426979
119.099724
144.867355
148.833450
156.633041
149.610672
128.587250
82.608055
153.881424
98.856041
163.425690
174.346481
149.536438
176.818192
147.381317
108.408813
153.413803
146.899261
136.545868
125.259804
132.187714
156.395325
176.191360
168.122604
135.721649
118.614616
118.679245
175.883484
111.990005
134.074783
135.737946
152.102875
154.733719
135.292526
159.072418
165.287201
143.253204
173.858856
160.431671
151.496506
157.068298
162.427017
129.773209
143.216034
144.368576
168.168808
152.940689
134.597961
140.025146
148.425842
130.918365
124.951340
143.097458
120.040474
115.277740
134.660492
142.216705
152.908173
133.869278
139.211380
172.159668
148.744324
166.980759
131.291901
124.449287
161.981827
144.361282
155.612183
144.200470
133.725647
121.744431
154.640366
140.780807
129.288361
168.749710
168.269897
-28.647284
-46.675518
-1.859201
28.636753
-21.259384
-41.649323
15.867427
-44.378319
7.078201
-19.210438
14.680512
-4.453994
-15.813603
3.212234
-43.660992
-26.752962
-41.301849
-6.759697
-31.732477
-5.004489
152.501038
136.735672
143.956665
149.248901
169.377930
122.790512
144.088791
156.106964
137.062561
158.720291
163.776566
146.576828
128.476120
141.882645
144.606430
129.430847
126.420509
144.409409
155.958603
142.109512
151.109848
160.000809
159.353394
131.641464
17.893841
-31.547283
11.936307
1.756023
-27.997360
-7.634349
-19.781620
-4.857445
-27.626251
-30.083494
-2.508348
-42.051006
6.725461
-25.409395
-173.646790
125.025475
138.912704
142.380737
159.689804
157.110519
169.526459
154.495026
153.254578
-143.635529
146.063156
138.417114
144.499878
151.671295
-45.389549
-33.866001
-22.960108
159.585617
137.605988
152.178986
144.165939
-5.643405
-24.170332
152.046982
159.445328
126.179611
151.992462
142.424393
134.499924
142.445145
158.516312
155.247162
143.204163
149.029877
149.290298
144.536880
149.060516
127.495361
127.102600
144.027328
156.724594
144.712845
117.943069
146.846985
139.020126
174.189911
142.215988
133.888046
-4.446644
-36.864071
-33.503349
140.754074
141.107315
135.152054
-20.812222
-0.707759
6.170823
142.308167
155.172470
140.671539
147.105103
137.654907
114.322975
159.379211
138.959229
155.467117
151.284378
140.511749
131.535309
-128.808289
155.839233
150.470428
153.916412
128.332275
155.031769
140.712967
17.044252
161.999359
139.034424
108.878555
138.953491
144.885986
154.442001
116.144150
160.435699
137.222321
154.717590
128.473618
138.575195
142.903976
141.449203
144.774979
133.984634
-42.420952
174.047028
117.576744
146.441742
131.810165
147.801880
134.205460
151.337753
146.131622
165.815628
143.225037
139.857864
111.268921
145.137512
116.840721
138.369797
139.353058
156.215485
137.385651
8.029155
13.077880
-39.108017
-52.876106
-49.442795
144.569855
164.941803
131.622513
154.550568
120.867966
129.757462
135.930099
156.298569
117.378777
127.127586
149.197754
133.287003
124.627365
125.345932
172.695099
155.327911
125.862350
139.925400
132.753876
122.926689
168.632874
136.329086
159.722153
151.833405
150.924713
170.007721
148.847687
148.817184
-41.335075
8.078539
18.506756
11.991415
34.475185
162.874451
142.973343
147.106369
152.545532
147.572357
156.693588
136.042465
153.663025
166.938721
138.234818
136.400101
-9.001846
4.793504
-39.525932
18.649160
-2.453676
130.962448
136.134674
143.504196
137.617172
158.715179
136.990082
129.280167
154.301758
136.497696
149.212524
135.145248
133.022888
173.080505
147.373367
144.557510
138.124619
108.580505
144.099686
151.675934
156.950119
-3.266626
128.458649
140.330811
139.759918
132.061157
140.033600
149.556763
139.554245
148.455078
146.247269
139.394882
153.007629
144.949768
114.027290
-7.416694
-26.420811
-12.272342
169.358337
149.260178
162.287582
159.620056
141.328522
169.483231
173.599442
135.855057
130.262512
168.471832
155.955460
133.326782
-177.552628
162.220428
143.387161
143.779816
156.818237
6.455581
-12.632167
28.696848
-7.708895
-36.507267
14.664415
-50.405056
3.521255
-13.611130
-0.293420
-53.506554
-37.694328
-13.497266
-33.565643
12.977162
-19.614616
-39.457401
-31.590088
29.049183
125.916687
144.863968
128.630005
148.336700
144.275665
152.679825
140.901382
153.031693
112.402557
137.352722
145.518921
144.385742
158.033783
153.989441
145.712341
157.531570
140.309647
164.873215
153.068481
-179.431442
126.053291
163.710739
149.179169
131.351974
149.740173
143.028900
144.915222
122.517372
160.963120
-44.034874
19.576736
139.744873
135.025589
141.743103
126.079491
13.420188
135.135223
115.958549
129.474396
-46.104893
-12.397053
145.971817
127.448944
166.696243
118.907524
134.145859
145.600143
152.047241
19.401224
-15.591786
16.909855
-7.632369
-43.574066
0.318981
-21.542456
1.383525
172.440399
131.164062
-18.672342
168.852921
130.081741
155.774017
139.829315
126.244019
140.558182
144.430511
139.651932
159.058319
132.026199
154.065292
152.616150
121.103424
119.910179
158.231155
121.369064
164.446472
151.862411
148.137970
162.133011
127.995842
156.835602
131.622650
154.714737
152.969391
160.553131
140.102890
111.316368
137.014160
145.206451
102.410683
151.472321
133.965149
92.847610
141.460037
138.196579
154.169159
163.501129
157.712769
151.225266
141.131973
-46.376797
-19.049149
3.167741
146.244614
150.586441
125.992111
165.457169
155.376953
132.414459
159.520966
159.816406
133.006134
137.985168
134.532837
130.604950
119.883286
144.098511
139.203568
165.263168
163.888611
155.882919
150.664612
177.869705
136.731750
135.359726
147.646622
162.924347
135.059723
134.407654
170.684128
143.591064
97.644142
168.844620
165.743515
115.959000
119.358124
-83.690826
111.827393
141.685699
153.229614
143.868271
166.715790
123.035698
161.628738
148.082352
160.606110
139.826019
177.295486
157.983566
151.937881
20.002186
42.853008
175.254181
-170.870850
8.703328
147.578430
141.287979
140.600632
119.966774
128.164398
155.108047
153.422791
127.391029
100.114571
149.359512
136.791870
175.813568
145.440826
139.072845
168.797058
3.800709
-52.162804
-165.422729
144.795578
151.107819
158.223709
134.434036
142.720108
102.312897
132.114243
149.629745
149.150467
131.713501
154.679550
125.166351
158.157135
143.593597
139.467941
161.200455
131.031784
124.831306
162.359360
156.457825
135.480133
137.359329
140.497803
131.317078
126.982582
147.251694
121.509636
142.703003
138.693787
90.837921
132.456451
145.923065
-37.764385
-40.449902
16.200447
12.464732
-0.599378
-0.270520
6.644965
9.912803
-21.919596
-7.716758
4.475622
-28.539835
-153.195786
35.852501
35.372612
33.687870
27.398125
12.652186
144.569763
144.520752
147.315826
138.259323
120.754326
-3.913416
-7.077231
7.088116
-8.659321
-5.556542
-39.239746
-14.730035
-31.070528
118.996452
147.820419
165.318985
126.658089
152.622269
140.373627
123.138527
158.236618
8.828238
12.837408
9.101656
-42.347900
11.962204
16.423977
22.901495
-35.782787
-25.930740
2.263821
-24.846926
-9.604207
15.755929
140.428741
148.730148
148.687302
164.305893
147.578659
142.549896
152.810196
130.897049
-14.204677
25.962852
138.022339
108.342247
112.804642
131.323105
146.934204
144.609955
130.599396
153.198273
169.611282
156.193420
130.565475
144.731171
124.450478
135.435486
-42.362442
-41.656796
-41.160389
-36.667213
3.022196
-24.622194
129.794357
108.252838
-176.719070
161.665649
138.429428
134.231094
149.128403
129.040192
136.199570
158.277542
151.203613
149.254013
145.833389
146.282669
149.571381
126.148941
134.050873
129.696671
155.740463
147.235474
135.138016
145.366974
133.577576
145.137009
173.019043
151.069305
143.579422
135.838745
161.890747
160.180893
144.398071
144.221542
149.085342
150.881332
143.702454
136.064575
141.684021
118.684502
150.623672
128.075226
144.295853
142.337646
154.799576
149.730377
139.401642
137.271545
114.514519
133.950500
158.689819
144.879349
165.724716
138.214859
-177.018692
143.347717
131.282364
148.214920
144.551559
132.754776
154.718048
27.977013
22.979036
-38.680027
-34.910534
8.119119
0.504354
1.415683
8.217977
-2.864437
-18.116478
32.142399
-16.447382
19.632647
13.985918
-42.388199
6.717584
-15.948813
142.528702
157.803879
160.183228
159.156677
10.865983
57.049782
85.498703
172.661743
179.678574
132.970673
144.492432
18.408251
123.720757
121.851234
149.108109
152.425949
173.995392
149.415527
151.346069
156.591232
132.394806
157.532913
149.813583
144.218399
-175.935562
151.870697
153.823273
140.094025
167.379211
171.700928
156.514603
134.640198
146.228500
156.204971
154.221893
136.199936
144.112946
121.360596
156.752518
122.729889
167.197601
147.085602
145.989410
131.576706
145.762772
165.788803
138.026535
155.806976
165.929550
149.662003
144.568985
142.395828
143.374680
122.569183
160.894073
164.308441
151.507050
135.260880
157.590057
31.804996
-3.244074
-18.882294
-0.170174
18.305016
-1.194193
6.829753
154.185608
156.983658
154.247360
160.470535
139.900223
160.924240
158.458603
169.024384
152.902237
148.551163
128.965302
158.799789
137.714981
129.833618
122.399170
109.903595
132.006287
132.764664
132.367279
117.603081
128.201691
158.618286
161.679031
164.960922
135.296951
130.823059
164.017197
170.088348
147.865891
-175.008636
126.080574
162.453094
118.766243
113.605789
167.097000
158.586319
173.396729
144.104050
156.378952
170.904251
-19.141182
-23.654314
-5.464505
-8.984128
28.136868
-7.840096
-4.049849
-12.091632
-20.211826
158.203720
148.584579
123.848236
136.113373
153.887421
132.530518
152.963745
145.056458
125.129524
157.224167
90.843155
147.596939
159.558914
137.118256
145.933945
155.751083
1.204148
-48.833950
-38.800381
145.136322
154.958084
141.634750
145.875336
145.250061
132.020782
121.740982
141.520386
137.476624
139.255356
158.292908
151.239380
143.512512
118.630669
72.760658
148.107376
87.335640
37.853886
-151.823441
31.036839
-63.322304
47.074978
42.520779
-155.379745
-150.490448
-156.512543
33.319660
40.791553
150.263428
29.803349
152.868240
-159.971436
-145.997833
-157.104630
143.362015
-159.006302
-149.677277
-160.395584
-144.830978
-119.649239
-161.469437
21.480007
-41.988174
159.302872
24.953901
142.977234
157.322479
135.167526
146.998688
118.852867
130.501572
155.974854
141.530548
139.069962
136.824188
107.591270
169.256592
134.394073
153.263901
157.907547
116.090904
143.278976
133.576309
139.378494
143.051315
144.435150
154.184494
111.474297
167.080704
-28.549305
-31.323748
27.526407
-21.628923
-40.313915
-50.968185
10.703074
-18.319244
-13.487093
153.101196
149.293381
16.132790
19.158390
7.274160
143.025726
155.836975
137.054062
154.899597
134.159424
131.225098
147.151871
149.471268
122.006935
134.315811
155.793335
138.758972
157.120697
126.783989
145.098633
150.896545
134.063019
154.329651
125.765404
152.455719
149.621246
148.372604
-17.150724
-28.628309
138.576447
106.217056
136.143097
-179.672531
154.351974
137.172073
139.171600
146.727463
145.530716
137.281601
145.579788
155.235535
146.385025
147.529892
142.480927
145.834167
158.265701
140.682129
133.310104
167.477646
163.138199
161.992844
126.901245
135.001877
123.538414
146.557770
137.288818
145.466019
129.729141
165.877136
129.519211
162.578613
136.878494
164.296829
144.170273
143.814865
153.191666
152.920746
-176.556885
152.206360
159.442459
142.277588
130.512878
152.798203
166.050430
144.321732
177.031250
123.914856
158.821014
113.043297
117.321823
145.480942
154.458374
135.320694
148.934555
168.782318
136.268982
148.407059
161.948807
105.861099
151.106720
130.905212
157.708939
146.005447
148.313187
143.912460
144.854813
155.599625
129.309708
144.728271
163.642395
178.884766
119.435043
118.562065
157.458176
150.343170
160.548965
161.117645
150.637695
4.199785
145.615387
148.874161
100.832588
97.119392
176.650620
149.880066
160.318634
133.329544
142.400131
152.349335
151.230637
145.733017
144.177490
156.497086
138.710480
125.014641
138.194168
146.111420
128.821808
148.271957
127.650139
156.003601
145.722549
151.967026
154.118073
128.590576
157.388016
172.579971
134.093811
89.296974
152.395370
134.315414
141.954102
127.911705
165.325790
134.773209
149.195389
133.445389
163.756012
126.338272
129.723984
117.537949
154.936310
156.266586
158.997284
142.691757
132.660492
153.635498
133.318741
123.591148
149.623444
123.269966
147.820694
117.723289
147.392517
160.925751
156.039062
151.001236
171.520142
154.695847
135.375839
132.704803
117.286827
155.349319
171.358185
141.153870
153.064789
20.645813
138.441757
148.147369
130.783493
147.564911
168.241943
162.796844
133.869308
34.562546
21.026384
179.833298
-178.894638
71.542130
-178.302216
-145.716583
-178.583893
-134.130905
153.543243
58.597721
-152.331543
-169.298859
-133.668945
138.720978
151.373810
145.762711
133.468704
168.836533
156.045898
148.744980
145.660156
133.041916
135.494614
102.989105
145.551453
120.975365
132.211182
165.329651
163.871201
154.864182
155.817978
143.047424
157.553513
109.791763
155.884247
134.678421
167.874023
140.398834
140.261230
120.109688
137.786621
132.497284
145.179947
137.586990
147.814545
-6.826392
-19.653198
130.248260
85.038811
-36.062374
9.194921
2.625548
-49.217907
7.706527
65.046417
-46.432182
-5.282941
132.573334
113.527809
173.836670
145.911636
164.988907
115.451035
145.836578
164.909149
123.592033
138.389572
27.141123
5.314522
-44.750553
8.384922
-51.253590
137.935593
-17.107498
153.003357
146.489456
165.858459
169.486603
146.449036
106.313431
159.237030
152.799332
172.150024
151.643951
141.993866
144.032440
122.209778
131.065979
143.325668
122.928673
132.697174
158.274063
172.932587
127.650215
138.736877
110.423096
178.147964
143.817154
110.304993
165.313217
139.550430
134.946442
121.023567
125.546204
144.592422
156.192886
145.546356
129.262573
146.107498
140.652786
134.737488
129.038239
153.804138
162.088577
160.418015
-39.311298
-25.333271
20.044674
-38.685547
-19.976942
-7.750840
6.340256
-20.147001
-3.621960
134.719681
122.701912
102.961807
130.391968
122.782112
75.149796
143.376953
140.473480
126.049370
160.177551
162.877686
151.002502
131.551376
144.974518
145.115570
144.333862
150.318924
142.582474
146.283936
135.313187
146.965942
159.898300
139.977814
129.459488
157.083694
-161.124985
178.168472
-162.258545
35.151634
-162.726456
-158.309250
-148.615860
138.545532
152.109787
142.213959
133.773514
143.375839
154.332855
162.638779
158.070297
148.412750
158.723709
151.637100
141.932419
158.783035
134.169037
156.965744
156.555023
133.561234
145.879288
126.621239
156.141418
121.438110
116.079483
137.303909
140.905991
138.846024
163.263153
138.925171
147.894623
113.042580
7.076594
12.412951
4.005506
142.629074
154.371765
147.897247
144.423904
125.462837
120.005737
137.965149
129.626114
154.510132
146.399445
131.558792
144.431244
120.731895
160.964142
151.233978
125.549210
137.462585
147.358810
137.097183
169.975006
145.271561
155.960953
160.956406
138.559219
146.845306
135.356659
116.174515
130.537186
144.677628
126.397606
131.665665
142.100571
145.705536
143.313339
144.549728
134.607468
148.789413
174.883713
159.084747
147.719528
143.889740
146.484451
173.334045
143.637665
136.465591
133.213455
147.592499
133.890091
153.661804
125.759583
134.468796
133.319412
148.508438
125.769829
125.091660
144.991837
145.062500
167.278976
131.643494
147.488205
15.513734
151.468063
160.153397
141.876984
110.697769
129.183517
134.142456
140.094452
151.578613
172.358292
145.029221
147.323914
155.519928
148.260803
127.976219
32.776768
154.929459
171.588577
130.971786
141.229019
127.359154
149.074738
119.328590
-168.914719
131.991058
-6.757405
-49.557167
12.191377
172.408752
157.962143
138.166199
141.577347
147.756821
81.457977
143.388626
148.514816
148.128922
148.315872
120.328758
-36.249146
-40.715118
127.205437
156.786423
152.925751
-178.871506
156.688339
168.363617
154.536102
165.596451
137.739899
137.233444
107.600464
127.049286
166.137878
173.130432
-175.899338
135.881088
125.118591
139.899216
136.906342
145.633453
160.245911
150.068665
166.658447
128.586777
147.054794
159.370300
131.105118
136.726944
132.642670
148.105469
174.015671
133.013062
153.013748
157.641479
147.638321
127.414505
123.804138
160.776230
134.296005
142.880356
145.938324
131.229797
148.749619
158.316544
134.351974
158.972183
155.495880
155.005646
148.051056
163.184006
144.944290
131.411987
152.017578
163.171982
155.475021
140.749176
132.696152
154.961868
158.013321
123.412743
141.667389
117.368530
122.903389
137.551239
174.593964
-9.041832
118.128784
139.605637
-147.839157
142.168274
131.364304
-0.297394
-28.251457
-32.871494
-49.942818
-5.608675
-43.619984
11.248678
7.799837
154.010925
171.405121
118.127380
155.725861
151.621063
-43.404644
-22.643337
-47.682381
3.291523
17.160208
-47.235035
8.132697
-43.171749
179.629364
154.137268
127.464409
117.094971
145.745651
159.426025
159.711670
117.231514
34.422459
31.467714
-6.158961
-21.390800
-7.339518
-36.868752
-12.634665
-21.549606
-41.926529
22.190586
134.861160
141.836517
152.838364
155.598236
153.832291
131.066055
136.422485
145.571289
154.824417
136.507065
104.993927
154.244339
138.531143
147.357254
149.525238
139.500763
157.252426
141.577835
152.897629
-9.793139
14.757114
7.141332
-10.830346
37.863102
25.205725
-34.981834
130.399719
130.814804
158.857452
151.995529
149.631439
133.280228
165.338211
132.787643
154.250015
151.969849
153.354874
158.504944
139.408249
143.744827
-164.042435
166.017456
163.328842
135.809692
153.320618
157.095154
15.476688
171.046936
131.326920
140.513885
155.893692
153.178375
112.723076
136.923477
147.690567
125.020432
142.996246
135.660660
141.772781
114.269150
136.303101
153.159866
150.047760
132.200134
127.631287
142.730637
155.337234
135.964142
135.587250
138.727982
143.712936
-176.836899
138.856552
135.780930
161.484634
146.660950
152.214066
160.650299
155.017609
166.289078
179.874878
164.807190
-139.009659
132.681137
169.197556
-178.937225
125.443573
131.635361
18.590343
11.948982
173.694000
119.102196
157.117218
166.763519
142.098450
118.161690
149.343979
112.705475
148.084900
162.782715
153.506973
143.475586
144.201553
164.460876
134.192139
141.621368
157.383972
102.032944
148.993378
12.466268
166.409119
147.322342
163.230209
171.858627
136.414902
159.945923
122.701202
138.942505
146.312363
156.487152
135.499802
122.162407
136.942947
141.504959
173.833939
172.053726
146.142166
147.238831
128.911545
162.544678
165.938904
139.642120
148.084534
123.363861
138.899597
124.750435
138.694092
102.869362
16.208109
-4.023603
166.347244
152.368301
142.281708
11.999565
-39.080933
38.780987
23.296125
164.517700
144.494354
165.291779
150.634216
88.026733
148.165710
132.677994
146.135574
112.013840
153.134796
-162.716568
156.832565
145.795135
163.685364
152.713287
129.415466
151.429413
141.667847
-1.130558
-2.210277
-26.259285
-36.744370
-32.847885
131.593399
144.272079
136.233688
107.555107
120.221489
139.230606
-175.911880
128.435486
151.243118
150.982941
126.948021
-171.308228
153.140732
131.773911
117.609543
130.608032
132.138168
125.410202
148.186569
151.424210
141.789780
158.229706
144.212616
165.489761
146.565460
138.217072
146.592346
145.410538
21.690556
31.457712
16.917978
101.391182
-160.614349
48.820740
-177.536041
122.429314
71.097153
145.969528
161.064697
147.288483
158.145355
148.035675
145.790039
170.113266
87.986595
113.386002
165.743195
146.048599
172.133530
142.740952
-4.834645
-0.903956
-8.614475
-39.369884
0.048457
97.512222
145.950348
155.829697
163.897995
161.254852
156.325348
151.708145
133.961975
149.646927
142.605927
162.148209
150.818283
131.034302
139.249771
145.244171
133.954666
130.355789
116.852417
7.001405
-34.802837
-3.578725
23.261707
-25.252100
-40.121506
-20.793056
11.407465
13.777540
16.258842
18.758406
14.213484
167.798096
149.069687
148.998825
162.927795
159.202774
174.479187
124.032516
147.297455
163.067795
163.726532
141.844116
142.018677
154.431076
117.094368
146.396027
138.037186
152.333786
117.593651
136.056519
25.217999
-30.753666
-12.690268
1.796458
-32.998219
14.810715
-6.509605
14.216432
14.226079
-7.550915
30.127676
12.871532
-29.549990
153.289581
139.296524
173.361847
72.915054
116.330887
120.452377
150.326035
142.502487
155.112534
140.377380
147.807907
133.129471
-23.123228
-16.983305
9.032614
-8.436008
45.997238
-20.638769
-29.007914
-42.080654
4.813121
-32.998508
13.004584
8.177525
-19.052591
19.122677
9.476395
-38.777195
21.691933
20.724077
8.299382
142.772751
154.788376
158.400513
-11.398932
-34.364853
-33.688950
19.559484
-51.445854
155.630768
135.984238
122.553078
149.518219
143.852417
147.842224
148.269104
141.211990
135.556534
115.894547
156.704865
-177.544632
161.166794
154.186676
127.797447
9.328875
18.036043
9.030895
152.627747
148.359436
-12.375958
-48.369152
152.784882
146.048737
151.550323
156.514160
133.504013
141.673355
131.483871
145.215637
136.797897
137.388229
147.697662
-33.587139
-51.533218
-14.097844
-18.953196
1.083359
154.146576
-7.134241
-40.382561
144.570282
110.778648
158.731293
174.068283
169.248383
150.755600
-177.636765
157.748596
163.425339
148.505524
148.488129
141.807312
176.692688
148.112457
134.101227
152.468094
140.672974
134.073593
152.766113
108.117653
145.328049
129.294907
136.877274
156.939178
116.977417
145.164719
168.857361
149.863510
144.416672
142.976181
146.669586
133.062851
153.923019
128.018204
156.449493
144.564453
151.834686
164.870071
150.668579
123.488640
157.785400
151.444153
140.054886
171.612350
139.253418
144.803589
135.291046
-9.108151
146.996368
7.448242
41.334663
120.690010
151.802811
154.621399
-18.273859
-38.248165
-40.431332
-23.748722
-5.325499
51.977524
0.785093
18.354544
-11.199201
136.554138
156.417725
-172.290848
154.223907
134.954071
144.565475
167.021042
130.936310
140.134308
160.760010
147.256821
115.221954
142.930450
132.113235
144.247910
117.211357
152.576721
143.682312
175.611160
156.672592
10.521678
4.188439
-8.478503
-23.390604
-32.568562
4.433012
-30.366388
116.039131
11.587026
43.474560
22.795425
-12.383079
-39.159168
-3.427084
143.696960
165.107635
-8.281999
-20.263103
-33.844051
16.770672
-11.755907
160.245453
145.330994
138.530258
133.485474
158.918869
158.894943
154.208023
-178.240509
144.172165
124.885689
159.164825
167.537659
130.238647
150.129959
156.128113
160.032104
146.506821
124.961090
170.139633
138.167145
145.758026
142.273041
145.420746
136.921326
136.374069
146.226288
129.714691
132.858826
174.917740
159.956879
133.430634
127.978889
127.243088
134.003006
-176.907867
151.896515
165.201508
147.939392
162.044952
158.219193
126.676628
140.985107
117.624184
149.589935
136.024170
137.740799
140.868027
151.267853
117.501129
152.211807
-174.582993
135.504120
148.865829
151.416580
8.211021
24.521261
-13.608110
2.152769
158.445190
118.788391
152.627121
159.165085
98.797081
121.571434
148.806503
179.035706
141.039764
142.530365
151.710327
137.376038
109.195763
177.384369
135.707581
128.970078
147.393951
139.622940
105.378159
113.122154
129.634796
162.255325
137.345535
152.106430
146.803482
135.820297
153.241440
126.265862
122.794075
149.627716
141.860291
138.369141
154.229111
131.600540
142.464905
-4.515792
8.773955
120.092194
129.359329
138.409027
148.064835
146.258926
150.353455
175.692413
128.104828
163.483383
136.278427
-30.937412
27.150585
17.485664
142.403992
27.704708
0.268341
158.273590
142.481537
127.753899
146.946808
141.451904
151.640976
1.851395
116.480728
143.993912
-27.501436
139.075043
152.812637
-15.771555
28.932096
118.738693
124.182571
158.386414
158.962906
-3.370981
13.360139
140.597900
134.268295
123.657028
145.394714
160.854568
145.303070
137.257996
144.637527
-177.017380
154.567780
161.199463
-140.280716
117.018494
139.537674
128.362885
123.039154
161.434402
143.817810
149.904510
135.113113
153.884201
141.724564
129.072952
150.032150
125.994843
166.974228
144.520615
132.795471
140.853104
141.993774
141.846085
145.278549
136.332504
122.010582
131.502502
155.271561
151.434784
148.413940
157.222076
142.064346
154.631561
144.014893
-3.671998
-7.231692
11.174803
-24.471373
-34.568779
-7.371209
13.868576
150.668152
117.395889
137.688217
142.852249
149.412323
150.762573
154.363327
145.876755
139.450378
162.051453
140.432022
142.046692
131.504593
140.146759
147.300034
142.706757
-8.283467
16.052141
-13.391361
157.894775
137.936325
145.239777
142.508286
131.532532
154.641144
128.349136
142.618713
156.121063
160.842392
-169.427704
140.401566
127.101402
150.536530
3.483240
-1.347556
-33.569016
13.436100
1.066245
-11.917833
-19.991600
17.319502
-20.056089
7.588480
151.816925
135.753281
156.265259
143.413727
153.117935
132.275314
146.014008
156.829712
164.531830
112.316193
148.450958
148.252930
143.981857
133.528580
141.999619
151.612411
158.503067
151.676193
132.438324
157.748749
147.933060
145.482483
142.463272
149.175018
147.937714
139.658676
174.075287
125.719421
160.200394
155.108948
133.979675
149.369858
159.173721
145.611343
-17.156691
-19.315506
21.040951
-10.645604
-0.111906
53.663090
140.513153
146.005539
157.210983
179.607330
130.178772
10.679915
162.685272
156.719025
153.689621
136.137512
161.801010
131.928894
131.772308
138.147217
153.175095
170.624771
142.391052
142.377121
149.493896
157.185089
169.872375
119.929115
123.908585
165.334183
134.567642
-33.903194
-26.384676
-31.932655
145.655380
136.549500
150.649200
153.846512
115.892570
130.642090
153.708694
123.171577
130.522842
143.647263
144.455643
173.977310
162.026169
160.711685
159.784515
147.709412
134.576767
157.191010
133.098389
141.299911
145.182251
159.804916
134.086838
113.068855
153.126526
147.646973
131.825867
164.088974
60.179611
137.786682
122.903320
153.152771
112.003464
124.934303
114.258598
-55.459328
-14.286640
14.979363
3.561229
18.250462
-37.627926
6.515838
-57.062225
128.059189
157.827820
157.827118
158.336761
114.393509
152.750580
149.824341
147.476364
162.741959
146.087830
158.828964
166.663467
153.405151
155.723907
136.933258
127.252785
148.243042
159.858521
133.059738
150.751358
115.745995
159.793335
131.615021
-2.250641
-12.635929
23.914173
-3.187640
-26.930477
43.115688
-9.261024
-27.899582
25.619127
12.950674
-18.038767
-9.706463
53.321548
142.411591
169.248932
157.458740
144.523209
168.636826
5.625318
-28.112656
-13.627460
11.207637
-33.177914
-30.160393
-43.084473
-38.542778
18.860004
-10.221409
-21.801022
-32.733936
-150.908707
141.601700
155.829788
143.394592
150.702362
148.775162
146.064331
158.340378
154.735657
112.855240
126.568863
151.965958
138.254227
166.681427
113.514435
131.695831
146.583344
-176.651733
160.887207
141.635574
174.960968
152.084091
150.016541
123.501244
146.972610
147.292831
136.823975
163.998672
8.200230
2.344600
-44.222160
-47.882504
17.954884
-11.043626
10.461287
-27.197523
149.588287
135.099274
137.115005
151.269012
156.873291
156.761612
178.338562
140.496735
119.269211
109.883377
141.510208
147.048279
148.232925
151.332764
141.246674
15.038114
-22.132256
158.354507
129.300125
137.355423
134.021210
169.647751
154.596893
115.598419
114.064072
122.963234
144.959732
118.978363
126.110245
152.581238
159.328445
135.364548
151.553635
163.155411
135.380768
146.920929
128.723740
151.649124
150.619064
146.773224
155.936874
137.430634
150.762787
157.956375
164.975983
146.365723
132.205978
157.720886
169.138153
169.959854
146.296875
161.199890
139.164032
154.735580
146.273560
143.146576
135.106934
168.638931
154.011871
145.686157
144.673782
142.755142
147.016159
151.930237
-15.388998
37.806511
135.648315
129.760391
146.691772
142.022827
150.567825
152.278152
146.830750
35.238758
-14.873204
-36.112171
-45.027855
-19.587038
-38.188236
17.684126
126.087471
162.062820
129.781097
141.101746
143.584946
137.112915
154.999252
127.959518
154.629471
139.521866
112.503029
147.741882
127.003082
153.318085
-27.677715
173.830032
136.689224
154.931808
147.623459
164.056168
143.084290
172.311829
151.065674
97.039299
150.743286
106.256676
-45.110229
20.119726
149.405762
139.698074
141.116119
140.070877
132.049957
150.623672
120.150162
162.378983
139.239716
124.191162
-11.602233
-20.588873
139.687607
134.347183
141.996658
128.566772
112.495132
150.486038
157.433762
123.649529
157.683594
138.719925
150.868973
151.154510
-1.333835
-17.472292
8.474356
12.381598
-34.802773
-7.679255
-48.044125
18.738344
8.777805
-7.793392
127.710777
153.910278
146.951157
125.484787
143.584656
152.073792
154.434219
134.387787
125.564827
143.625824
155.218994
160.261948
102.241653
136.569855
165.063507
142.934448
162.326279
144.830811
155.964600
102.853958
157.665085
163.995239
142.268997
-161.887711
167.642853
128.894699
147.937729
148.467178
137.868118
153.250504
158.764420
134.207336
147.904648
140.328171
113.864899
149.232925
151.291016
125.734749
176.009811
159.218887
133.446915
148.135071
154.775558
135.067810
142.257675
150.990204
152.585464
156.978058
151.345505
132.498123
142.441437
141.104599
152.939316
143.629288
17.728523
-1.230033
-28.823145
124.251854
-133.763718
30.652582
172.198242
145.731125
-19.619783
-36.427860
4.999672
-35.479881
123.426865
166.278763
133.472290
138.369217
143.371735
-15.500372
-21.251236
4.638358
62.522720
139.427887
129.482559
130.516769
152.453812
136.721481
142.155441
122.862007
163.807632
-39.955601
-11.469321
-35.033157
4.336122
143.219376
144.151703
170.508408
148.963867
141.496292
154.387039
122.238083
122.672653
137.586121
119.054657
114.110916
158.312805
148.180405
126.985039
141.493774
154.383133
154.011414
151.720093
149.622177
135.263901
147.525879
155.168732
-0.974781
-12.626122
-35.724281
25.753101
20.533047
148.585892
163.935547
149.144379
139.559235
149.901169
150.674881
128.460159
135.680588
152.133850
164.227142
136.095383
162.484863
0.065611
-31.724472
1.519555
-26.158737
-43.044880
14.638883
154.394073
109.018524
141.396469
120.889328
-43.214310
3.688226
-25.080271
-40.483509
-42.992241
-49.692066
-36.873451
-9.680360
-19.399509
7.607154
-5.260640
4.340726
7.548524
8.066331
8.744869
29.209175
1.839198
23.123238
-16.546347
-41.753700
-8.906996
147.949081
132.666962
117.707405
109.488831
132.213257
114.405106
140.082138
132.343430
133.812393
120.188049
144.686295
-23.829737
-56.217247
145.347351
136.302048
142.965744
149.652359
136.355560
139.673309
178.271255
167.511597
132.466232
140.051956
136.327744
136.209213
128.796326
162.715149
153.591003
149.492783
151.662643
5.045156
10.380836
13.831684
52.822735
16.036856
-17.616207
-15.564751
-2.126056
5.832135
-4.538852
4.515662
18.041292
-31.554718
6.542448
14.971289
-10.175213
15.170692
-97.131760
1.375866
-35.754677
-8.339601
-20.444065
12.878507
-40.124096
-18.409863
152.566864
120.889030
154.516647
134.251511
153.629745
152.529617
140.976105
137.146912
137.551743
141.422119
55.458881
17.893663
-29.056244
4.507282
-27.100174
13.900910
2.281819
-12.308840
24.060869
4.500498
5.591140
2.295928
177.389542
158.126495
141.429321
138.747314
143.632980
147.895828
152.597824
142.948120
145.724533
143.516098
130.500641
133.983032
144.500061
139.727768
123.267067
129.889343
129.655487
151.677002
165.535965
140.939224
150.924774
148.300690
157.238937
162.573380
-123.169601
152.748535
155.673615
127.637444
142.799057
143.476135
116.528008
139.415314
145.191940
142.233475
173.081558
151.454391
138.403183
171.725800
144.319534
131.014771
147.305099
148.662476
146.322983
154.360550
172.912598
145.586456
133.495468
101.221581
144.232605
114.673172
13.773167
153.994263
162.015244
109.653297
143.828339
127.811562
103.221413
159.394043
159.596069
-36.581688
-24.783880
-27.585119
-48.993874
22.346960
20.092884
4.799794
-7.034528
-18.361584
-29.239038
-16.337868
-0.617073
-4.015126
-55.283291
-39.517075
149.004990
131.143204
142.566666
134.923584
147.151031
146.087540
127.015587
137.976273
147.017242
140.922073
-15.471376
5.652982
140.816879
102.414146
122.457939
136.512543
149.430069
146.798080
150.899628
126.272285
123.986122
131.776627
160.708649
148.425797
121.633835
148.544922
123.318031
153.357300
150.530289
143.714111
144.773697
-11.472447
-44.360580
-42.755463
150.838654
126.793320
127.067169
167.594711
149.858368
160.460861
132.189041
166.371063
140.814590
-39.282318
51.325489
-166.201569
142.124802
149.904633
170.570801
139.733688
150.733627
132.068558
139.070175
114.666931
130.248428
136.165085
147.121552
140.492462
166.442490
164.002090
145.459076
157.477203
148.841232
-140.314926
-141.334717
-177.025848
-126.951378
-179.250076
117.534187
127.822609
-42.649136
32.049305
0.596433
-1.619308
161.419907
151.033859
117.870682
21.373434
-22.173182
-31.913939
1.214020
127.329132
152.920242
93.254089
166.665344
146.039917
133.721680
125.086906
126.174843
154.254288
124.338600
106.835060
165.916809
151.994827
113.725853
122.179375
163.682281
144.752075
128.376236
142.104156
139.571014
125.074646
172.168945
156.181015
163.980881
143.768311
141.851273
160.444077
167.920288
124.177109
151.398346
-15.220152
-44.597412
15.577027
-39.830872
-28.653673
15.692014
-1.604741
22.516533
139.359177
143.502609
163.451233
114.256821
161.320724
146.134903
158.036179
156.504059
142.495422
-21.789202
10.322623
159.034836
136.348587
-37.939915
135.397263
165.261002
147.861237
8.840535
19.540043
170.242340
162.652466
146.822693
150.039276
57.064682
133.059723
115.760086
130.726944
156.799286
126.052353
159.494354
143.713242
160.309631
143.178925
82.549667
124.761787
138.221527
141.543289
144.382004
169.220963
161.337494
131.128754
171.671539
130.660126
132.316528
148.123047
149.104065
146.299911
130.838333
137.377365
151.314178
132.640869
177.627258
171.916992
149.105682
130.984024
155.848877
155.048477
134.687119
152.876556
150.936584
138.324249
165.479401
136.245377
142.487595
159.049057
158.742798
141.026016
149.764740
153.280060
142.448441
-168.473068
158.440247
116.164986
136.057907
119.569229
171.373825
156.440964
143.296921
169.668686
156.348053
104.511848
145.734955
155.386261
146.015793
146.681473
137.588867
-38.996300
9.122639
-22.043287
4.491000
4.811004
-35.837795
-9.425439
0.366375
-0.340923
119.364761
135.777908
141.713928
137.979813
165.852859
142.006454
150.083664
153.383759
133.841812
152.932510
137.690933
95.638893
137.580338
-25.467710
27.315298
145.927399
148.881699
162.324524
161.173325
151.809738
152.369034
148.578812
-28.142601
134.597610
137.006866
155.738510
163.053635
123.926018
149.324463
12.250712
-40.950581
-0.949151
143.092239
178.731110
106.776978
161.738968
159.411804
132.416382
144.186508
136.091751
140.692795
131.337173
135.534332
-7.355914
-11.229263
111.808418
157.750824
153.969345
144.036255
134.605331
156.545792
155.984406
139.542725
134.523193
160.363281
152.804245
132.188599
144.098404
159.371368
144.195862
123.394836
157.865417
148.935532
147.689789
121.696640
166.637939
151.452148
146.533997
157.913452
165.994110
135.822327
136.035782
153.969223
140.354950
5.795758
-6.883702
-36.476021
-0.362077
146.629944
136.252808
156.523254
136.834488
135.854050
-13.681450
118.103325
139.208481
136.838943
155.273438
119.660042
132.471252
156.391052
127.268845
118.246307
160.218750
125.178253
147.031158
146.368317
140.891418
157.525467
136.915604
113.791374
137.453476
144.353470
161.028549
152.191360
166.700150
135.122421
132.476990
120.217964
146.996872
129.131653
143.232010
-12.400870
136.174561
144.939651
156.450058
138.578613
123.812523
-45.558949
14.511290
13.730109
19.095865
14.838078
10.966539
149.363419
153.541901
144.419876
148.981583
169.290131
152.958710
124.436287
124.871071
119.558723
121.684509
162.442688
148.069916
143.388031
153.021088
-1.746861
4.142126
-19.313814
-40.241974
14.369095
109.803291
176.062531
162.081390
14.036543
166.720490
132.057602
142.809799
143.192871
132.630692
165.905487
153.569626
149.906616
153.715988
166.837814
136.948105
132.715088
143.703232
12.096799
126.574684
149.397888
106.208618
128.079330
147.755585
159.542572
145.885437
136.515106
127.692444
6.614705
136.312225
132.039948
176.638718
137.150162
140.476639
155.376953
136.267700
121.714455
159.648514
1.629548
175.130096
158.572113
141.400131
146.396896
174.496933
119.758331
162.252716
147.058655
147.574448
135.919220
136.688614
152.304291
163.711609
112.675629
175.114716
151.683182
142.111618
159.811859
153.957977
136.408295
153.457840
149.996140
160.621964
143.158310
170.095444
164.437683
138.774490
148.763870
157.658356
135.721146
137.830307
168.558350
122.157913
132.117142
128.552765
172.549408
132.641724
152.386368
150.204819
133.467224
146.549683
113.053558
141.680527
162.570892
171.511444
114.818588
137.482452
165.616043
19.384531
30.962379
36.289799
169.615326
140.520706
133.566711
143.878540
128.759232
170.154694
111.566833
18.832062
3.627632
-39.558872
11.530287
13.078634
-45.431202
-5.878399
-36.177917
172.024384
129.091476
125.316483
125.875175
132.038483
158.860550
166.351700
167.868744
136.625900
141.397125
-178.747726
130.949234
121.659721
143.998199
118.667015
157.181625
147.166809
128.727112
151.417068
133.724731
116.007767
103.569756
165.747299
126.892929
173.201324
161.183960
127.348747
140.120743
151.048477
133.658524
163.486099
160.024414
110.714493
157.027969
-173.823547
151.549301
143.982300
145.498505
14.121617
17.669954
-20.920736
3.236340
-36.821812
145.503525
155.076019
116.160736
147.498383
161.831146
154.871155
150.335236
149.153107
145.417542
162.689407
143.603897
144.277359
145.093811
147.878281
-169.274536
136.822357
129.354919
133.905273
154.276169
165.936295
142.516281
150.005264
134.087982
141.601822
154.919647
146.029419
122.933823
133.428528
131.788391
149.216934
161.025360
156.467850
138.195267
123.191170
144.267365
148.178131
148.417221
142.122604
163.267517
160.032745
145.808929
151.669220
137.472870
138.270355
149.801315
158.469330
151.311783
139.190033
137.083206
147.976852
143.725998
139.567993
160.934479
139.344437
159.503357
140.470749
147.107880
49.536110
124.137260
117.708839
149.351669
148.660187
149.318771
154.637268
139.474228
152.697739
164.493195
125.875473
158.686951
145.135132
153.685287
124.549446
145.020920
148.800888
168.407440
173.171890
139.148682
141.474167
150.880875
134.645081
166.290237
137.084534
136.998871
121.719208
134.099777
137.490158
-17.128012
-21.430017
22.219206
3.585066
-38.877453
20.108881
139.321152
132.751465
150.313370
136.456161
128.891510
138.190247
140.812943
115.260406
137.212051
159.315231
152.410889
140.315369
-144.633530
125.586914
165.411957
141.490097
134.716644
140.825714
169.828568
154.622009
168.836975
164.232651
136.775070
149.867889
150.018753
161.448242
154.713791
155.587158
121.411575
157.055191
169.028137
146.604294
143.954132
131.956177
163.036407
136.123642
122.050667
168.848419
159.194626
119.251678
168.241486
141.522980
166.682510
166.514801
128.619934
153.728806
135.380905
19.758722
-2.851080
23.611626
124.061966
139.613831
143.273422
146.438858
146.736389
-16.033567
-9.815440
132.878510
149.180649
136.388565
13.539284
17.837135
143.184067
154.481552
146.407425
149.920425
136.029648
160.647781
158.596451
143.115540
140.647842
140.713776
138.328995
130.208725
140.283218
164.289108
154.832443
137.976288
168.537109
129.318604
127.078369
134.183151
142.701065
145.802216
138.128128
151.490982
135.131577
116.672684
141.585297
-24.194134
113.952972
124.013443
138.311874
148.873489
138.069504
155.059525
-25.224651
-12.104488
143.860321
121.334015
-4.825072
-41.634964
-41.087662
142.428757
163.784515
134.641403
-40.739864
-41.278248
7.573129
20.437366
16.917379
-8.480193
20.232870
129.406555
154.168945
145.948837
130.176041
126.973755
128.376205
151.865692
156.716782
150.562912
132.429199
144.614029
133.422989
140.341385
134.850113
143.760254
132.952271
151.474625
118.421989
132.213928
143.952347
157.597168
163.091919
129.129608
152.250015
110.307945
113.760414
144.660538
123.600159
149.203186
123.352776
124.701950
163.611069
152.217712
148.459518
176.511429
154.227036
-11.121071
-42.016815
26.686275
141.191010
140.923843
115.892639
152.756180
143.644440
145.505157
138.848206
144.094818
144.136612
138.798477
140.503983
146.287338
140.798035
-30.855736
144.797607
141.200516
131.855896
114.550781
155.918015
152.204865
152.018753
113.969711
145.085587
117.060051
115.539856
110.066536
131.995316
157.749695
126.573235
133.947632
119.522499
166.813080
152.300949
135.008270
134.916809
134.467499
138.578018
133.381622
146.199768
-77.657578
6.257270
18.709438
143.837189
143.455460
148.660614
163.764603
121.423203
152.587494
143.968155
135.651321
142.893478
-30.302752
159.338501
120.097641
163.400330
146.738571
155.368866
159.682144
138.772339
170.689209
117.949188
153.593094
8.511862
138.674164
115.344757
156.080154
139.235291
149.807617
138.496368
133.056717
143.100754
135.030472
-54.565346
25.145746
-31.427105
139.576843
128.651215
146.570862
154.594421
146.164566
165.035004
147.846939
126.631729
139.208115
128.757767
158.768387
150.522171
-147.377930
163.866455
-179.572937
113.181778
146.817749
140.449432
129.546448
145.148499
119.781181
109.527855
153.657562
143.278915
147.197906
149.580139
168.351974
137.123169
-13.277001
4.555350
10.974076
-1.543196
-29.199207
-7.637972
7.824434
13.399823
-41.101406
9.448725
-30.281424
-38.014622
-36.737995
2.804562
141.345398
139.459885
143.560059
151.912720
138.891068
51.409142
-0.894381
19.635340
-0.426585
26.402990
26.635220
-7.943567
-2.574886
3.138872
-20.572279
12.327393
-45.627495
157.475388
163.635452
159.837509
130.867294
150.434601
141.988159
136.464584
163.548859
156.459732
151.612671
131.366928
170.284378
148.849640
145.925858
136.823349
151.354126
144.720520
127.362610
125.364998
120.007301
142.034683
148.053574
156.909378
157.038467
146.703781
123.550140
128.819901
151.836594
171.041351
153.955124
154.663696
153.988388
149.738846
124.791481
148.101410
175.105103
150.540771
134.385880
136.130219
-172.087585
139.936279
144.972443
153.270905
139.192413
155.965332
160.518265
150.753555
151.593063
111.490524
153.035278
162.799301
141.728546
154.115662
160.444199
129.821091
135.801407
158.808060
8.150156
-45.113132
-39.727482
-2.491358
-7.355994
7.169790
-27.349310
29.126036
-3.851072
8.158535
1.412777
-42.882401
1.222533
-45.585876
-28.937248
155.469543
126.981621
171.615250
168.174194
134.906265
129.554901
135.893738
148.124863
164.587677
6.638793
-11.562074
-38.982330
-6.112439
-22.519415
-24.717539
-28.748415
-18.949924
-10.243133
-35.112785
-26.239239
66.189529
156.691528
165.507935
162.490112
167.989868
116.411705
135.529312
3.236763
2.194548
-16.606798
24.956444
135.057312
152.948349
154.936188
172.683853
111.006699
163.713745
127.407463
130.606537
138.103500
145.328766
150.701553
162.211349
142.256653
156.845093
150.735641
157.393539
137.686768
136.114899
150.646347
139.861084
140.361282
155.741882
116.949905
140.420578
140.765076
124.600769
141.398163
135.127518
163.071106
125.558624
147.583038
129.943878
36.558563
-36.982956
-10.024188
137.239288
112.713905
142.837570
143.850494
152.715088
162.773438
142.956009
154.914474
128.801590
153.487198
58.739124
13.860411
-40.629425
-21.301823
9.260282
151.815094
129.272461
166.449707
130.060425
137.119568
152.622009
146.262054
137.324081
138.277740
142.523712
140.734421
176.365509
146.531509
144.704819
139.881119
132.180145
131.108673
131.763000
162.963303
145.219223
162.942032
139.398117
126.323143
161.880020
160.419601
134.578262
30.166164
157.347641
105.470436
140.982498
136.037170
-2.730221
-1.693735
-13.826584
2.433250
37.478161
20.930910
1.469404
-76.235031
116.100891
170.584641
121.789314
169.928589
143.087555
170.238785
125.946945
152.613266
150.777374
150.163101
137.079132
152.417908
155.098465
159.186737
137.218384
151.754669
154.767868
115.415939
164.010254
148.739136
148.105789
149.887726
124.914551
128.370651
155.264526
147.682724
12.361369
-11.271869
-24.114298
12.905950
163.337646
140.871826
134.869034
135.701981
152.007156
164.853577
139.328751
128.327194
140.421112
132.508362
137.140533
170.951813
130.973938
160.060349
166.517578
135.327484
-3.018502
12.554193
144.849289
166.672607
160.202972
155.409958
126.914276
149.479401
110.133347
115.024025
145.656326
112.789528
140.618408
161.150482
126.582977
131.146271
175.127487
-158.982880
155.635086
128.646957
144.956085
132.813705
159.685440
161.434937
147.081100
133.850311
137.568314
130.895447
147.647568
151.960968
129.076141
106.145126
122.721680
116.147446
143.157791
157.796097
141.520508
-56.911816
-24.776711
11.197652
10.382335
60.596016
146.796265
153.223999
153.712296
162.295532
166.814362
134.714340
130.862854
0.366908
-39.752266
149.514084
-178.636414
148.828201
160.157455
139.879410
124.939423
146.285950
108.761101
146.474091
168.714905
130.581619
147.874786
140.855682
151.802292
137.394241
166.825333
161.856979
4.327395
2.428822
-15.658316
157.490280
177.313568
171.350677
158.918869
160.953918
151.195480
146.523148
146.007339
120.908684
162.129913
36.005753
16.406649
138.562836
152.802704
133.833725
128.582245
-4.817352
10.052186
21.571918
23.347563
-1.352050
15.795899
1.379417
0.323851
-19.341610
-33.592903
1.177859
-9.453010
-17.625086
-32.973034
5.834353
-46.872917
146.652252
120.337273
156.239059
145.226334
167.378159
149.500122
145.176147
161.949081
126.669624
150.748566
120.444588
126.453682
175.395706
146.377335
143.054764
154.449448
149.362045
146.531754
129.161789
131.419418
147.336487
136.922195
139.675568
143.293335
133.408386
158.443542
143.367798
159.243256
159.050995
148.717300
164.041611
140.280746
143.551773
163.424286
107.984604
148.425003
145.807571
126.966080
-2.921144
-14.227969
20.030920
122.876434
137.289383
122.967438
143.850220
-179.795364
134.840973
121.447861
142.799393
157.049149
163.001114
152.478180
145.608566
122.179085
140.293533
149.145935
142.021667
166.030151
153.250824
135.580673
136.790253
156.347046
-31.492849
176.863495
143.666885
156.649811
138.056259
162.755951
128.817215
123.982895
122.920013
153.446945
146.537506
144.586716
154.081512
94.611824
138.859924
131.689987
-12.638396
-19.474190
11.986007
-39.905910
154.426498
139.738846
139.565720
172.373428
118.228439
144.090637
124.115555
149.811523
130.403473
129.183334
-176.364746
177.000687
175.911545
-41.244541
138.258347
127.285294
-132.182083
-151.718964
-177.180603
-171.302216
-162.026855
-150.065948
-145.981705
63.163441
25.204008
-149.904343
-168.747543
-159.913361
-155.754074
126.545944
131.136093
112.092728
126.913544
168.983536
135.773560
123.612442
113.785370
165.051712
140.733963
148.198944
135.345276
157.761902
146.963669
143.285934
27.495430
-48.623508
129.956894
163.159744
151.568115
151.366501
155.708054
166.212570
153.223450
147.425751
147.008789
166.172989
122.890968
150.624329
163.685852
149.853439
154.932022
155.752335
134.872849
147.627045
148.908081
157.611450
126.168159
102.742271
18.076303
-39.469887
-42.768143
155.490326
160.168396
162.813583
149.866257
149.006470
141.701691
146.121140
147.353241
130.175034
157.439713
153.091309
170.165100
132.086365
118.399002
156.887711
141.151093
144.529129
136.659775
155.073471
159.449326
150.671967
171.542084
142.880524
137.724533
146.463394
148.306686
157.682083
132.232941
146.614655
120.530472
159.625229
107.733292
140.087387
136.804672
125.171844
151.590820
157.786682
135.324921
162.941772
102.272224
116.493881
145.628967
129.322006
148.556213
137.478775
160.144394
141.818848
130.149490
134.094223
128.160370
161.121170
127.565361
5.009107
159.691742
150.760406
150.915421
139.612869
142.199554
135.401215
138.550888
131.109619
161.531937
143.147369
135.098190
172.680984
150.366470
150.812378
145.280472
117.706406
143.899368
144.524658
154.999161
24.384697
-13.567845
-2.034805
1.548639
-7.067551
34.557255
17.669617
-1.329721
-42.887943
31.414148
-50.104851
132.030914
127.514885
-38.916229
-18.022305
-2.838556
15.579864
-41.028805
9.458434
3.450030
-2.938516
6.632854
-4.859985
-38.616997
5.990866
31.793705
-14.859492
-25.305889
-37.459709
1.641275
43.118065
-179.857346
130.447540
143.720993
146.606964
150.273758
150.876907
138.561783
116.425880
-44.354015
24.156158
-24.795853
4.952346
-41.982189
-34.177204
-77.240601
-49.575981
-44.772789
15.761461
-42.047379
-3.138747
9.804917
-3.582280
155.596588
157.312317
146.117111
135.402191
163.396255
153.903717
147.263397
148.860138
148.426804
140.217270
143.409897
134.306915
125.495155
158.470627
140.453308
154.440750
173.526123
136.058319
127.020218
151.782074
162.016602
156.694595
128.765091
167.328094
171.774780
160.997604
137.727921
10.692734
20.457699
-32.913780
14.789205
23.384521
5.056716
135.554474
117.269669
150.228165
175.170456
-26.126337
-6.046918
119.340912
143.744461
140.723587
153.533234
124.950775
120.781151
134.402649
135.016251
179.289185
138.282990
151.082840
119.356865
153.595108
130.102859
127.064789
133.657913
159.766510
134.860443
137.700287
150.931000
139.621155
155.184418
156.211441
143.674805
130.198013
141.866348
159.941498
129.426636
149.832520
143.218353
122.443535
152.170425
159.896271
167.065887
26.780451
-14.049589
-4.480739
162.996902
154.874496
167.560013
163.687500
148.344101
154.235352
168.601700
158.262924
169.873672
145.057007
150.346695
165.671722
7.140096
-8.561624
146.933746
142.784546
136.841980
137.390991
144.020370
136.745865
139.292114
153.136337
163.505676
158.626114
136.418900
156.026245
143.278168
135.327576
127.143036
164.693512
146.973526
17.342421
-130.223862
-148.931763
-135.596710
-136.139297
-165.099030
-168.530853
152.460464
-134.130173
-169.194916
137.200150
165.266861
156.609802
157.384537
162.928131
176.747116
156.527267
139.861191
140.843216
121.388344
142.120636
133.614380
147.892227
156.278824
117.896873
173.704361
137.659241
138.299896
142.967102
117.751297
128.836304
147.675186
172.616470
96.541702
167.321503
147.192795
144.114746
150.156265
146.288300
129.681396
131.759644
148.338455
133.440002
161.930008
143.667877
143.960876
147.543365
119.567345
-171.678116
176.997681
154.641083
-153.688995
136.024765
-156.354813
-145.644165
167.142334
141.538574
146.515152
141.506699
-1.190747
-36.595852
-2.812507
-5.352218
-10.724952
-32.905888
-7.882343
-5.731452
-9.654227
-38.583073
9.433235
117.924934
147.959076
151.508423
125.757835
163.729965
140.146042
151.793091
137.057251
124.478142
132.419861
128.802887
152.161636
111.813454
149.642899
151.664841
148.209106
149.530701
120.623291
126.636765
-25.951733
145.163788
144.818100
160.329239
148.685211
166.226120
152.470367
137.741379
-19.159014
-42.680195
122.357506
148.377350
-12.268003
-8.500942
-23.781485
-43.277580
28.658636
-41.886269
1.043240
0.513581
9.787676
-0.745198
133.979996
136.896286
157.336990
164.063828
154.552719
143.954788
139.832916
141.645111
156.630951
145.135986
163.889389
-177.717819
117.261429
129.901733
139.494736
165.566010
142.346420
159.186310
141.837509
167.036636
143.914886
158.503204
129.799606
125.319374
133.933289
144.925705
149.230743
144.768433
145.594376
27.215330
-18.008249
4.090219
12.599550
33.259361
-9.867369
138.680939
153.557693
154.077072
130.730820
148.508942
150.393311
155.865204
125.554237
165.969101
127.432487
166.050385
157.454590
136.450241
144.819489
145.542053
160.715530
132.292664
178.001968
161.272720
147.285492
134.943451
131.080551
28.738525
50.018681
169.320786
149.938171
125.158836
139.133926
34.784340
18.928438
74.137535
17.449245
69.236816
55.955467
22.768915
-148.506943
160.623428
163.756516
148.677094
156.481171
149.615570
148.571884
134.336639
149.402191
149.376205
155.910645
150.421112
162.479477
159.493973
162.089340
121.462944
166.974640
158.474457
152.939606
177.522736
143.463791
162.100006
146.894180
137.316101
139.997208
146.879501
144.096024
132.693542
178.997498
158.981552
127.245720
-176.754837
128.935379
158.932098
131.171310
135.088562
12.112124
4.290122
1.843874
4.534448
17.186846
136.760681
160.759399
151.229156
137.804962
157.200714
171.397934
133.464752
148.042953
154.360733
150.308990
36.009274
12.362535
-145.808975
-152.557861
-39.611507
-5.565353
2.953201
1.489903
-20.962225
-41.027618
0.233231
144.042542
147.584076
146.853455
162.829880
161.266281
150.839905
156.457169
139.727737
157.107819
148.258102
126.861633
137.284088
157.211517
139.343857
-39.301331
-1.444420
-31.358425
139.388626
145.098846
114.142021
153.428055
152.139084
140.141556
143.685440
151.546509
159.290344
147.114883
149.001312
138.018784
148.870453
142.522964
-54.566456
-43.467709
4.780285
-14.100326
-4.287519
20.269424
6.815063
156.601425
143.025192
152.624771
148.093414
139.620804
140.061279
141.403931
137.219955
132.378815
137.708511
140.137085
154.161438
158.660751
118.675285
159.362595
134.377457
146.996872
146.001236
139.496841
-37.182846
24.932611
-28.540150
-26.830629
-5.314854
11.175366
7.877861
-27.992626
-0.654318
27.798475
137.603256
109.712914
161.346130
-146.957611
-151.762772
-147.534225
-117.982086
-144.134979
-177.449234
172.944992
120.184723
-130.172012
17.445032
155.818497
-167.241165
31.703285
107.526924
177.170273
-159.848892
-2.626741
145.216446
152.484604
166.744675
152.423721
124.075623
171.207291
126.847893
147.365265
11.113561
-11.371633
64.061478
-28.236563
13.949075
-6.848222
135.027557
162.472748
143.725342
129.641464
21.223225
37.580044
-131.270508
115.693947
-155.040253
-158.098404
126.330902
124.884186
129.591599
153.727188
141.360168
164.579956
126.646019
-5.472102
18.539789
-177.901077
143.635498
153.148468
155.770462
156.824707
171.807785
153.208130
153.764633
6.818658
-43.828331
153.787369
11.111718
-173.282486
-158.546539
-146.961105
34.653809
160.521393
129.316544
154.376266
157.844971
143.478012
166.185593
156.484100
147.874496
174.712372
178.619583
131.281097
122.160957
145.695068
130.859909
130.545914
128.321976
152.716217
159.528320
144.560730
142.860367
171.213303
133.469238
141.163193
140.560181
173.499939
124.509644
156.040192
128.008698
-39.550091
8.084952
-9.502535
165.990906
155.063324
143.287750
136.717697
149.071518
139.255661
-17.299196
163.932312
6.598527
8.658731
135.097809
158.862991
140.079041
138.261215
142.138412
133.379349
142.755447
150.049927
148.076874
167.148163
155.684021
161.282227
141.255402
19.675373
140.964905
154.446259
147.422791
136.709732
114.927940
162.581924
144.016724
38.091022
156.249405
-9.983296
-41.738682
-6.678583
12.180843
14.349610
-51.779804
2.275119
-0.090654
-0.441462
-10.678496
-45.486176
147.835617
139.801773
-30.647268
-43.854515
-20.619967
1.120125
7.426079
9.005688
158.222549
123.150299
145.318192
164.173157
16.021507
-31.842354
9.693796
35.441067
-20.616377
-26.382902
-9.536360
10.681832
-5.427658
-11.322581
-45.004948
-38.815308
-32.631908
-46.259464
-48.564285
-25.608730
7.377861
11.241130
-46.322891
-6.128007
5.264698
152.974380
160.967407
130.820358
147.371658
150.884613
138.807465
144.729141
158.527542
150.127701
160.588715
143.393341
147.248596
131.563339
19.405441
-142.115128
10.424961
136.095474
141.057739
120.033714
136.811127
145.134399
146.622818
171.977509
128.825165
146.942642
143.400360
149.518448
125.196732
149.021225
162.042953
162.481842
136.536621
137.629684
149.097565
159.652985
138.290451
142.163940
149.673203
129.929428
-1.343192
141.813141
155.289383
135.697388
155.849304
120.506073
158.501816
136.280579
132.133789
120.901077
159.620590
124.185974
-3.196594
10.130266
0.577769
-7.575928
6.973304
14.382299
-46.630623
11.388474
-1.782130
90.637169
152.200958
143.183868
159.960251
154.350510
148.176880
150.546387
137.639267
150.403610
164.107300
123.738297
122.069489
135.867676
135.236404
136.022064
131.220428
149.782394
-1.856883
-47.331642
-22.715725
-14.928836
-5.830824
-13.727894
-16.638754
-26.268005
153.570633
152.537567
145.430283
141.102173
131.605301
126.451736
148.688843
164.869293
156.898499
31.587168
40.791893
-165.087814
49.778721
103.197075
56.208855
164.354431
154.256012
129.550293
170.785965
127.888786
143.695999
138.598465
148.639130
165.230759
150.853241
162.397202
149.904327
158.676117
158.443024
139.639206
158.472763
157.043091
166.887711
119.603630
136.523865
137.722977
156.232635
149.518707
164.905777
133.111465
161.865021
123.160721
159.561203
154.399689
144.955154
162.067047
161.490738
108.349571
140.681320
151.506836
152.766830
137.815887
150.059158
154.236038
154.179581
137.891541
124.570763
10.452291
-17.905540
144.819489
150.096634
125.347130
126.509369
158.224960
120.271179
-37.088448
3.061965
-17.650806
-1.608516
30.527214
7.995760
68.925652
-4.732676
6.336761
-22.639160
-37.256668
-9.821208
-125.024460
-164.074905
7.353406
-172.073303
143.727646
108.151695
163.223022
171.040802
150.374435
131.173645
143.390518
148.015991
119.767159
164.991730
132.391968
153.744522
144.422287
155.897644
136.364944
150.625504
147.010681
110.197006
176.388809
-37.876999
17.793425
-24.016680
-23.475424
38.094929
-8.473730
34.823372
0.538140
-28.627211
-1.347701
8.965455
-19.835394
-17.561848
128.774582
170.287125
135.267426
149.313828
127.705856
149.899551
124.522621
130.260361
168.573135
144.766968
153.957001
127.240067
134.186661
142.353378
149.898773
133.880173
148.195465
156.141235
162.471100
130.706787
165.919388
148.485626
115.486374
141.733200
132.508774
145.659668
171.891953
136.949631
162.120407
138.333939
158.358719
154.341064
127.327385
-0.895037
148.206146
143.617996
129.455154
155.483963
165.454590
166.701889
140.806641
144.977859
143.585800
146.068970
147.037155
158.221085
141.323578
164.745758
155.966690
-48.347225
-31.091856
35.422005
-17.269312
-38.174679
-9.391595
5.596851
147.767441
139.771851
141.059616
143.353699
140.460480
131.278107
154.845428
152.386139
155.030914
-28.443110
-18.112194
12.547797
-46.975079
136.646713
145.238663
137.707031
137.766785
102.543839
125.367844
163.607178
148.267914
140.121567
148.277069
-164.228439
134.082367
161.821411
149.350708
156.696716
165.536530
157.258240
154.300430
151.391434
143.161652
147.117065
149.351288
174.937668
135.033813
141.192062
151.017548
135.744019
61.160652
148.143723
127.859726
124.505623
143.813995
126.520699
135.653473
144.758591
154.351746
151.789688
147.399857
143.749435
148.331650
134.168839
159.211929
74.125084
128.196838
144.802399
112.910095
122.505432
149.101166
141.586899
151.573868
138.228073
147.832520
139.622803
-38.807941
-29.156670
146.821426
161.967316
145.567444
141.843048
140.378006
9.900217
136.062653
138.747559
154.263840
153.145905
134.944809
140.808807
146.521469
128.293991
150.056915
151.024200
135.457245
143.244202
137.632874
157.143677
131.704834
133.816193
136.193832
166.327194
148.407104
144.219727
148.044220
153.404648
134.825745
148.640823
153.877090
139.599976
155.873703
142.703674
128.473709
163.396713
129.345856
127.860313
16.071592
148.795013
144.019608
125.271019
131.820999
134.593124
152.478943
162.924210
131.764832
161.317200
119.053772
148.974854
138.779938
152.395340
164.550949
56.218788
-6.224473
-43.664574
-22.284851
-1.363292
-17.718203
-43.041191
-47.045872
-44.086430
6.685657
4.447613
52.221775
163.686325
2.073582
-49.446705
96.911102
132.557419
150.271271
150.703430
143.289490
133.752686
178.058914
169.262466
134.928253
153.864624
143.719269
152.224319
154.354446
134.030930
150.624084
160.096191
142.677673
170.885864
149.007324
165.830032
131.741562
135.313110
127.920639
135.074265
170.297623
149.679260
145.519226
144.547729
163.577209
145.408386
161.501862
145.325516
137.002548
119.079559
151.370346
136.295029
165.090744
175.198486
129.152603
152.239166
145.576263
127.324722
117.264343
142.181198
151.859848
151.856857
115.933372
147.815414
143.256195
165.527786
147.883575
153.306366
129.275284
134.368851
141.589493
-179.691605
133.106277
138.169754
144.998489
159.738342
146.156250
147.301132
156.621185
164.736954
142.199463
131.808563
152.259811
146.574966
128.152893
139.995911
162.236221
126.143013
113.818428
158.096085
143.108185
135.103088
141.165741
155.731552
166.687180
149.951080
113.038620
-18.205370
60.461365
153.412567
151.053009
157.480240
150.849380
127.755905
142.547546
150.271317
124.374954
162.673157
150.990997
163.661667
139.245209
142.743759
153.158463
150.209549
152.826065
152.895340
171.141998
123.299767
163.984390
122.925201
131.011307
140.820969
137.393478
129.812225
152.090881
145.386108
144.505615
134.154312
108.175598
145.576706
-176.102066
128.549652
154.661087
140.752945
121.706230
148.358795
148.216675
171.533203
144.230972
146.199402
145.147552
139.818604
124.182503
155.087479
125.767746
162.618607
144.986603
12.157190
18.637558
-174.991577
-25.371189
1.319083
-18.124264
-11.736599
-35.673477
-41.022293
5.353866
153.550461
142.303162
156.913895
129.570190
143.094040
175.053589
159.940964
151.097458
154.746719
148.207687
151.575363
145.775040
167.475784
149.696930
161.102631
152.353745
139.933350
144.890839
147.096207
135.110336
-43.586914
-8.305437
-43.458572
-1.565231
-9.852451
-16.190393
6.213218
153.510895
155.962814
131.681946
148.648315
129.493164
125.294296
131.743515
135.057755
155.511093
133.432755
125.454926
138.312439
143.769623
136.922806
158.258377
145.783966
153.823807
116.384331
151.042511
136.488861
171.167557
162.134262
121.220581
124.221191
107.473389
152.279495
129.518738
169.249695
154.795807
146.026337
145.207840
164.707413
148.537003
132.647690
155.447937
160.965988
148.604004
159.048080
158.970871
167.171082
123.486916
147.465958
140.979279
144.557892
128.063416
17.484119
2.324227
4.966962
13.052440
162.528107
146.149277
-37.496208
-44.407795
-3.838186
62.883129
140.020020
127.097031
152.516144
3.330372
-55.055977
-40.718201
-34.274124
11.057381
138.569809
151.041428
159.697464
142.375931
138.753510
147.135849
148.792999
124.932571
156.214233
140.816116
144.583130
115.100563
146.134216
156.607574
111.916130
160.085815
162.499146
135.174728
107.197952
143.261566
124.899841
169.291901
179.937424
122.868156
139.570984
127.954544
169.450378
11.822134
-11.917138
10.709065
12.370109
155.937805
153.729630
160.139938
150.422867
150.895447
137.048798
132.809723
168.669525
-37.233986
-12.616792
-34.484703
-11.917949
-26.120039
142.673676
135.309830
131.616623
153.291473
-174.502838
171.486588
115.440369
121.162361
146.462967
152.700195
138.740662
138.687073
131.158264
141.965027
119.525848
99.485870
148.407379
156.112640
151.296188
149.653214
165.011185
145.060608
138.906250
168.033539
138.001785
154.950592
125.228767
163.474533
119.384033
175.642929
159.369232
-0.977187
-31.733412
-17.226374
146.118439
168.797821
135.562683
151.991867
160.484238
136.379120
129.305450
163.242630
-156.980469
137.875824
137.912079
135.631058
137.933548
136.005447
176.995209
157.232880
136.090973
160.615295
151.823318
115.778801
151.590195
139.319107
151.232437
140.330154
158.840088
143.607254
127.430420
134.705765
110.189728
123.651131
123.881180
156.647568
115.506378
128.497894
145.341171
146.704773
138.516495
150.730362
149.457321
145.357025
102.727715
133.581024
153.716934
143.150482
136.323059
154.385162
148.863052
153.001297
172.498428
139.119888
130.268127
148.917206
145.162643
124.263809
120.255066
-6.435290
-4.470191
-11.225142
-153.365341
179.374725
-154.196655
-161.427704
159.893692
152.733505
-24.760782
-1.463799
15.217108
58.043182
13.147171
143.263458
133.715195
102.407082
136.162720
41.916862
122.911217
145.452026
158.635101
137.687042
145.856522
151.882050
150.350098
156.983063
140.015945
157.472382
151.967377
165.754074
152.841934
111.545662
131.511444
170.561508
136.751129
153.721588
146.037048
141.213409
137.708481
-179.634155
142.048523
157.517517
137.862274
122.418022
6.375044
158.037750
155.490021
127.617218
160.944839
142.858841
166.463943
142.521423
147.541382
128.642548
142.694809
160.402695
152.664474
5.476505
-3.265187
-47.587471
-44.223965
-31.291973
26.875357
-45.487038
136.361191
158.224792
149.874619
-87.955933
20.615757
-8.273031
-21.253338
9.802370
-29.734268
-16.440420
-1.838453
148.326340
122.215149
169.821884
10.456677
158.546967
110.217278
122.687851
164.275391
146.237198
132.576797
132.998886
159.480637
116.533867
134.042587
163.639633
131.899719
134.423782
157.182343
148.808060
3.362316
-79.777596
168.769913
161.218216
64.320595
-8.564467
42.299305
145.559494
161.787155
131.247467
138.042847
96.553383
7.946383
148.291245
147.545609
153.695908
118.477821
141.761566
150.053421
122.357422
152.983627
149.511459
138.113800
142.158585
132.614014
150.308167
150.510620
144.923050
133.902054
135.445786
129.105225
174.769531
154.734741
135.253204
127.430054
147.102295
138.285156
124.156357
121.297600
156.669022
133.015381
143.705978
145.824097
154.336487
159.729218
-24.536858
-43.467709
4.894849
-9.102584
-36.528130
7.637947
-3.501013
-54.884876
148.071793
147.353516
123.063927
151.534439
159.180466
144.245270
155.392334
144.143753
126.086540
122.301064
143.363556
156.181686
134.527069
126.102486
150.812866
160.067139
149.378723
136.323914
175.368225
178.877426
-141.065750
-133.691467
-154.243729
173.761353
23.724483
53.012032
139.116318
130.894150
140.668152
151.450623
20.368187
148.231461
10.702246
-43.891682
-21.764118
0.939620
14.336182
-11.968249
14.526819
43.648571
9.119148
-9.513741
-4.655725
-25.566957
3.064521
-17.792271
-12.995779
14.629016
154.108292
114.114304
122.118965
149.263855
135.912308
150.927673
150.131485
115.582436
150.599854
153.958801
139.953918
143.205154
144.859665
148.455658
159.766388
162.296539
156.302170
162.554504
135.115341
166.927475
138.379791
163.391663
144.883331
135.702209
136.497620
153.726562
173.572815
137.337540
101.146217
161.624130
138.994019
37.181713
-36.580784
-58.499981
-39.201424
15.011280
-27.908579
-5.070181
-40.653625
-47.372257
9.213752
152.245483
113.856491
139.417465
154.969009
149.031158
146.232834
138.926620
152.826935
151.791122
142.856262
117.972527
150.251099
134.247604
123.406715
173.537964
142.459290
131.080551
137.498764
137.730713
171.617416
-34.496887
134.858368
119.413338
144.941238
176.813889
137.388000
-44.552547
-19.584818
-20.423405
0.134170
-42.978527
10.065619
140.851883
130.782043
144.887482
146.581665
138.582748
156.937119
147.614807
130.509918
143.930038
140.721939
117.820045
162.329300
142.604782
133.371368
173.218735
167.211197
13.731217
52.121895
168.001801
-19.429632
135.878571
142.855850
159.590958
134.788010
118.610764
154.351700
150.139526
130.454666
156.663635
114.579422
155.519867
144.347321
161.487595
124.701492
146.781479
144.814240
156.761200
144.103745
167.108704
121.503441
9.040941
-41.776966
-34.914276
113.292084
130.069122
128.446198
156.584946
132.285950
143.596771
113.331932
135.363953
155.549042
154.721970
136.919785
146.478485
148.612885
130.854691
155.756485
120.712975
149.763107
127.191612
145.699844
171.435013
145.360275
-173.222595
157.373611
168.213715
137.844788
135.976471
120.882675
151.928787
-176.723480
126.567688
140.720322
145.284866
168.314041
116.206390
149.105865
161.994095
135.556168
136.911743
123.226219
156.022842
145.062714
143.526169
0.342641
13.215896
158.372879
168.305145
129.055740
162.724716
152.991562
156.675522
-175.139236
166.616348
130.938980
167.120987
157.189713
166.160233
138.836685
176.251404
170.230743
147.958527
131.247986
123.698875
173.219482
148.241791
129.629868
145.752701
150.572357
147.163528
154.777634
144.681580
162.430389
144.499207
166.499191
152.605698
137.387390
147.167023
138.879028
134.302872
175.531982
154.074524
150.542633
143.360641
152.346375
134.700790
158.712845
123.789307
130.969131
156.983917
147.983276
149.462906
154.611404
128.400421
144.006531
120.359566
143.175598
167.870026
143.781708
137.612915
130.638367
165.497757
141.809921
154.311279
125.599319
152.633881
136.600113
168.658417
142.708603
135.611893
141.706863
151.014084
146.004822
154.464828
155.077759
136.342880
132.718262
155.200775
-1.754908
-9.495831
133.875885
115.284050
152.321411
155.667267
136.861786
147.055542
151.866882
148.648285
170.373947
147.952316
151.426956
138.930618
146.413895
134.909241
129.695389
128.493027
164.665573
149.988861
142.490479
171.876968
134.108490
166.632736
135.534225
143.779648
135.987335
161.330261
7.655322
-38.404682
-19.470245
-19.244503
17.122955
-1.254138
-10.487998
17.114532
11.609057
-2.196865
-25.249537
19.062767
-41.394398
3.765252
49.728748
152.306351
136.651321
135.939651
145.649796
139.522446
127.471634
160.343002
134.637848
134.337021
157.006744
141.954300
156.069977
158.507462
118.345779
140.989044
162.803940
143.461426
138.074646
-172.536453
143.345657
141.418808
156.806595
-24.173744
18.249479
-37.819786
-1.115047
-23.240692
-19.234531
-26.865978
-2.248727
168.504684
150.349228
180.000000
113.379288
134.476700
128.677689
146.735840
161.551285
129.479294
150.268204
164.088943
144.811096
5.476076
-3.210893
-44.190285
38.633057
1.198773
107.746338
152.047562
153.595734
141.312119
133.846161
136.040558
143.783203
132.080597
153.241440
157.035156
-41.664631
22.475163
17.591364
40.643272
46.458290
-11.725429
14.526464
79.685379
52.743095
-165.669128
19.462601
79.149208
10.910260
134.021851
166.738403
142.368500
155.010864
160.737045
110.046738
115.088295
165.746902
161.759628
161.968140
145.657532
179.469910
159.743347
143.988297
130.399689
124.881393
171.558563
156.361938
167.255676
121.743446
-11.026694
-37.832111
137.979218
149.029877
149.990570
125.863098
137.242538
156.284958
145.212494
141.751968
130.799149
136.438599
145.278336
138.559143
162.355118
171.227921
140.393021
166.631409
143.392395
130.035095
176.698608
149.197723
160.308716
138.721527
163.416168
139.500458
161.651581
159.038528
150.023331
149.179306
141.682541
151.711334
147.899612
125.764290
7.148444
-8.260610
17.622639
-32.960217
-18.272509
-46.399616
-3.578287
12.529014
0.931882
15.023049
-29.832775
3.121611
16.835045
24.098310
-22.465147
-22.014351
6.775810
-34.835285
14.831089
-10.056998
-54.094166
133.262283
141.218353
155.202271
8.630853
6.756011
-28.817987
-21.126507
-16.857399
134.680283
126.497147
139.590790
135.809906
119.373535
143.812073
155.621780
149.751236
158.231552
138.456589
145.540207
160.159851
158.745560
142.169266
140.962814
159.842697
156.461136
160.336380
134.058624
149.209732
162.075821
127.933655
159.451050
128.451782
136.398346
149.271835
137.719360
145.642136
162.474655
157.876556
156.757187
125.274620
141.843185
134.003235
139.029388
149.108932
162.574478
154.084839
167.059509
143.523132
165.971329
2.228795
-7.558656
141.892578
152.446640
152.950912
145.842087
139.762238
150.320816
150.379471
155.574951
152.079132
139.894501
154.534210
143.041626
129.801163
175.956329
146.120056
148.702469
146.079681
145.164276
154.300964
150.358887
119.945534
136.518478
132.875504
124.317741
155.338959
144.976852
155.723358
130.506836
148.895386
162.993484
143.562866
165.617767
144.157700
165.744095
129.574554
112.208801
134.359924
152.052078
141.947952
104.189651
143.771591
152.077179
120.094582
109.637108
154.186737
145.175186
117.711052
168.549271
153.683243
144.954391
148.224792
154.109940
133.058823
157.859863
156.886429
125.554459
136.774475
161.489853
149.676941
130.797821
160.672592
140.876343
164.786331
144.909958
158.294861
112.281433
146.751831
149.287415
119.714020
150.449280
148.878815
156.670593
136.827560
160.889862
140.076111
161.362991
124.690918
147.429062
115.798286
132.645844
6.960297
3.861836
138.064331
141.984848
167.584427
156.374969
153.990982
129.476196
162.735703
5.825174
24.218130
7.058247
145.873810
160.326385
138.555847
148.284027
154.633194
157.308792
140.960648
165.756714
121.831131
146.962463
135.064987
119.165741
141.074234
128.372238
156.852936
137.618195
102.459328
165.421234
149.724182
113.927544
146.214691
137.260590
164.325058
154.083038
113.845764
158.744034
143.996964
161.295258
146.672455
148.314865
144.977402
138.876419
145.959702
36.184555
-165.507965
-108.362686
141.648651
72.203003
-138.564331
-156.193863
-155.949188
-140.090088
-14.812251
3.594121
51.524597
22.631102
164.673248
147.022491
166.735886
138.111389
145.884949
156.914978
141.423462
152.746994
151.144760
149.940826
160.196915
146.215714
140.405029
129.207397
142.712601
143.941376
123.033569
153.622223
-179.404861
129.794754
150.199554
151.701767
162.027603
155.539276
160.651794
114.763344
107.147972
123.668053
151.637970
147.359863
143.170532
152.099670
158.879532
131.647781
137.966049
155.819794
162.036545
162.077347
153.132721
-20.816969
-37.293274
-43.547001
-20.383087
-125.800484
-24.956751
52.463352
167.358200
-6.808872
20.882208
112.296089
143.477905
155.875229
121.046532
133.251953
161.552856
145.435196
120.572090
138.885941
145.561188
135.938019
158.734741
139.161789
120.193069
153.857468
150.873947
171.222656
142.128479
2.652620
1.244741
-9.724939
-23.996803
-43.835293
-23.771006
-26.438036
165.628326
139.776077
139.619202
138.752243
138.227615
141.957657
148.518616
170.434189
141.192841
162.455887
171.991135
133.430283
-178.867538
164.282471
163.484634
142.736771
124.458717
138.285751
151.562210
132.260162
149.670761
118.293785
13.153505
2.005352
-42.866833
-1.420238
-1.208528
-14.082694
16.408400
-29.153379
20.248251
5.428452
20.525812
-77.607819
7.166069
-48.109325
-39.189575
16.974722
2.775586
-9.535123
112.479782
162.992401
156.533783
136.099686
138.679230
147.530792
128.744934
-39.373859
146.558807
141.646484
141.577881
178.282272
138.007660
147.253326
144.984695
140.266815
135.661926
141.351776
149.512177
125.568527
164.749069
132.686798
146.871872
148.155243
146.139206
144.085266
135.436813
160.938721
114.829391
139.268005
139.226685
142.386536
147.769089
152.835159
147.900772
-140.471741
131.340256
146.375092
146.387085
138.839294
144.565460
153.887299
162.795288
-66.349541
1.107475
110.260132
144.320374
138.003784
145.966629
118.611191
136.427139
163.079910
158.977676
124.675697
108.777916
162.974182
154.473694
151.061813
155.904312
153.927124
139.744324
139.940109
153.960144
151.609604
129.277725
150.241989
139.100067
140.761505
128.508362
149.150635
138.757782
110.137535
135.462067
139.188431
155.949356
133.317902
162.713837
152.376541
132.474716
174.598175
144.277252
155.796127
147.172577
157.854309
135.325470
152.293671
156.301819
162.494217
147.269119
171.378525
137.018311
119.862106
137.796631
140.462265
127.613281
-50.068848
-11.766664
-40.315792
27.386915
168.360199
-2.126977
-6.887633
-5.960128
-4.913305
-3.682913
-24.402540
-33.723633
-39.208961
-37.442215
1.287248
-30.491039
151.814255
156.710556
126.712013
-21.828684
107.864952
136.537918
151.055573
167.899872
152.150208
128.602615
114.926506
159.335266
8.543046
-25.337788
-32.302612
-31.154110
-100.257858
20.655138
-3.943424
-1.581895
-32.423420
-3.270998
-23.422504
115.628021
148.040848
34.324379
-38.793564
31.973722
-41.887276
-42.534237
-38.282257
155.627625
142.784790
144.837067
135.603378
153.008423
138.712112
142.186874
155.655014
159.167007
140.413498
115.905571
131.603943
175.111145
150.896454
146.329468
158.825607
117.686203
157.547180
171.124191
-29.306625
132.454056
161.040527
147.354797
121.881027
149.050980
154.165024
138.997131
154.793671
148.919220
153.481155
114.359955
157.191635
137.360596
131.811844
129.399155
158.039551
148.248322
167.841019
107.146454
155.548904
153.929214
69.967323
26.254776
130.168625
40.701279
47.403618
35.361584
148.761810
149.706741
163.974075
128.531097
129.720993
158.412994
133.534485
153.402573
118.382660
87.091080
143.310394
149.933319
173.408447
153.537094
151.035645
121.666512
136.933838
-12.543112
128.656204
129.632141
134.919815
144.302231
129.921631
154.315277
135.292892
140.734390
175.353287
172.022476
137.518143
153.683594
165.493835
18.377480
5.741087
176.111221
124.666695
121.366051
115.631561
144.075272
155.103882
120.770210
143.738297
132.332336
118.541573
138.799683
179.460770
153.370926
145.045944
134.692688
146.643005
143.029449
147.911865
160.653473
-15.167326
179.698013
147.894897
151.051483
158.214645
164.518326
129.667435
145.726776
146.178741
147.211533
155.309143
157.131393
150.467163
7.225178
145.478394
141.924240
117.828407
153.140701
111.414696
163.689850
122.130005
-21.164270
-37.639793
140.534241
147.889877
129.384460
173.791306
146.645767
153.297501
150.735321
142.704971
141.977219
-7.113147
123.427345
140.819855
146.634583
144.863876
155.339127
156.585022
156.880524
157.598053
149.714691
133.193665
152.359772
167.174973
130.061035
146.707870
137.915314
147.429550
143.766281
139.460266
158.231812
122.411247
144.749863
111.458000
97.045853
147.275101
144.915817
151.889786
160.622711
-20.626898
129.618423
153.877151
158.792648
153.060898
160.561523
150.809387
160.087311
150.349274
133.260056
122.887115
131.666779
159.483688
151.669250
-45.677513
11.094055
178.928986
156.838272
124.490829
152.020828
146.192612
121.977661
167.179306
155.118698
112.761551
153.481506
176.275528
136.592117
140.323364
142.090820
145.963196
140.328842
175.952896
179.766754
81.045815
144.364761
148.515152
116.397369
156.617416
96.762474
-162.521225
-152.545685
136.006577
171.306213
153.292633
-133.909424
167.950424
-147.347275
-142.352112
60.994766
146.290863
-144.557251
156.809540
-154.812103
14.795946
12.688246
47.234772
147.132843
174.254837
144.492264
130.075012
146.086868
132.465271
145.257950
143.704666
157.991287
138.950836
168.048904
153.688522
146.354523
145.176025
155.205200
170.977707
138.341629
143.909149
146.081314
144.536407
137.314819
144.497375
141.877289
166.301865
145.135345
153.019318
158.647766
151.345291
132.239868
152.776947
148.667877
139.967728
135.696198
157.736618
-177.476013
143.750839
143.734222
141.610245
140.596375
155.339340
133.526581
138.268860
157.360016
-44.651558
-24.850883
14.169995
-44.883652
-13.923111
-22.195883
15.155260
172.018829
148.827637
156.093491
144.270660
138.157944
146.380890
136.961792
119.827728
153.295151
142.262253
158.075562
159.407669
131.554382
135.688339
141.420151
151.572052
144.129684
146.362991
152.277863
154.433899
143.889191
153.033020
151.714340
136.688889
134.559921
160.283478
-6.282131
-39.041023
6.484252
8.933777
76.487961
-16.804523
14.821786
-40.103485
23.622931
-37.816261
-39.753479
16.239803
1.643896
-25.583231
23.008657
-23.327452
9.315951
-43.503674
-48.065273
-39.520493
-32.474964
-39.695179
-6.821104
27.212141
148.529251
150.786041
149.682220
148.000595
134.997147
119.675903
114.215034
138.490982
148.837662
150.985291
138.691498
135.974274
12.539983
-34.687424
2.512714
11.160379
-1.284966
-45.054092
-11.834112
149.890991
135.969330
147.270844
146.944519
154.895493
158.553543
154.621948
141.004623
109.302818
146.170715
150.328384
140.254868
120.321548
125.503418
127.794090
149.040054
150.231689
129.386627
136.085876
144.939346
131.906265
140.829559
146.034653
148.896118
158.695618
-39.286671
-77.890984
2.591405
-45.643436
25.620731
-24.648975
6.139385
157.224823
159.293900
-177.419266
154.335800
133.076828
137.855164
133.510376
116.307518
135.231354
146.691071
-9.699594
145.110107
148.896988
137.381149
157.095993
155.197021
108.318420
136.935532
112.023453
167.351486
155.025375
149.596436
126.776962
143.211197
147.654083
147.926315
153.678162
-9.290009
106.283875
-175.114914
144.275497
141.945374
146.884628
139.507919
4.683119
-37.532391
-13.821838
32.042019
-54.724293
-39.506554
-23.909489
-35.496246
8.930325
8.977872
-33.666210
-45.684280
61.193695
-10.078097
144.894089
169.076370
145.774643
171.192947
136.751617
119.874428
140.386902
138.581131
149.155777
131.820587
144.578979
105.459000
136.382446
168.101883
150.213104
141.199707
147.266571
146.698074
136.550827
118.582268
142.803589
142.561752
172.476044
157.758255
168.142670
155.854233
12.011977
-44.478706
-2.246899
149.288940
128.230362
132.848129
151.944351
144.302170
124.230698
144.873306
148.090958
128.125046
141.154526
142.777283
143.924210
129.863617
144.157471
165.695511
142.048019
165.221634
173.445236
154.206543
163.227463
124.141457
137.001755
126.415344
148.358200
151.135345
148.369049
-44.669418
14.337315
10.496831
-37.409824
-12.752007
107.740898
132.707138
145.981705
145.242538
142.935730
122.615372
157.641205
140.798111
172.457062
156.767456
144.465942
138.571854
159.323730
132.931244
168.642212
139.157425
132.129837
149.305679
148.526810
136.111984
145.883926
165.935974
146.701965
152.832062
135.955429
162.651062
158.188614
143.587723
158.470764
161.754547
145.212082
154.143188
146.035446
150.906540
162.677490
127.603691
122.124855
141.504135
144.383911
123.402061
165.700180
138.039093
164.223389
141.815323
130.904282
131.361832
169.352722
12.648521
20.321154
135.303940
153.048050
116.312103
163.636566
166.458939
150.712204
131.649490
155.849701
161.476654
115.511330
140.570023
118.316933
156.707550
171.345032
133.339355
-44.090683
-32.163395
-7.783916
155.876282
160.227066
163.177277
165.610901
146.012177
151.390671
144.659225
147.621033
144.979996
152.331085
125.635887
150.903137
131.699020
169.565613
173.035233
161.453079
138.634399
162.570633
129.941772
165.624817
140.902588
135.601715
133.683075
126.237160
133.359253
121.405243
110.917412
146.324158
154.512833
126.504250
164.621033
147.000381
153.901123
155.799545
135.465118
131.718002
138.468826
156.104950
-12.068753
-29.708033
16.611839
9.111129
150.577225
144.777267
155.594757
131.961823
137.677078
137.398758
144.207367
139.686905
146.042953
148.870880
144.073303
152.931320
178.550705
126.999672
153.746231
136.438736
152.664124
129.856537
138.077316
127.398621
139.059525
155.588318
140.447891
41.075535
4.388875
-11.879489
161.006714
129.508118
-38.824585
144.631775
147.345337
142.589844
157.019623
130.708038
143.798126
132.057327
144.236267
153.015839
144.103638
146.441452
137.262680
26.413342
48.189163
-12.163870
26.372395
-44.599369
136.243408
127.973778
148.821381
154.032898
144.954727
159.202499
137.273224
154.285706
150.214584
8.583823
0.000000
25.864468
129.090271
126.473404
135.653030
151.953232
132.401077
142.703995
137.680679
166.187103
123.393181
126.927200
42.733082
11.234943
39.962044
18.225811
-173.160309
123.866264
-160.550369
-158.990997
-144.956940
-175.573700
-163.832108
-163.594009
-161.794708
-153.989975
-150.107117
25.642954
20.138662
53.139992
125.432144
153.658844
138.889221
158.468536
165.847610
149.783157
159.960648
152.856796
-35.810894
-12.592753
-37.705196
-47.361053
14.587933
-32.465248
-20.462652
27.649124
3.695386
0.399094
14.738239
0.194834
-4.405133
-35.770298
136.935516
159.025467
135.604218
118.265388
148.672028
142.960876
150.223694
152.842194
146.585220
158.666702
164.940857
139.538162
141.391830
150.776047
149.476135
29.955542
-14.969161
-0.764639
166.125214
134.899902
146.300018
179.522339
146.603577
161.530350
121.426865
139.284683
160.139999
132.470123
148.384506
129.376419
141.542908
154.798920
166.695099
124.504387
145.192352
144.669281
158.909622
135.286514
140.944916
162.397095
135.835739
159.543518
-139.894363
25.480425
137.255646
140.015015
145.040466
161.860306
167.644272
157.352921
146.490250
130.973343
149.407669
146.975311
6.707299
-1.310749
15.145421
23.786625
-48.556839
30.917885
-36.317474
-18.063786
-40.981899
-31.465670
19.273535
158.848785
160.530869
139.710999
150.173920
147.230988
135.897736
143.485168
145.431137
138.210632
129.321747
142.566940
140.714920
4.999711
2.597968
5.681479
35.310493
-42.806526
7.147318
145.794739
165.629761
13.070120
160.686569
142.216599
147.288300
133.263519
107.576187
-10.899664
-33.385582
7.170803
-8.865766
-29.107943
3.587250
-31.296673
153.343384
151.402435
154.401611
134.136108
127.938850
5.529354
150.113358
153.425537
162.627914
158.216797
147.525528
149.835220
150.040176
-11.811443
149.823975
143.398239
128.448151
139.993637
157.362427
163.669830
15.855307
4.715218
14.673356
125.081070
176.758514
160.624878
153.554276
150.394577
161.443405
144.617249
174.288437
-23.885143
-35.620880
156.929138
150.444473
175.732651
119.801651
-145.988403
-148.118362
-173.269302
-156.272980
-179.123734
130.408676
-173.353226
-146.754761
-144.753311
172.861603
148.996002
143.982025
145.127365
141.323761
114.933487
153.501526
127.535965
143.049179
149.215576
158.104706
140.711624
15.055742
-163.302048
128.476913
144.916138
129.732513
107.612640
123.229935
145.121567
144.788452
148.542282
151.483231
136.416260
132.332230
-157.388367
169.535660
134.354736
128.775726
131.192169
149.234192
113.662918
8.239928
10.646214
2.086379
130.578506
167.399796
130.536789
162.201981
103.303276
139.255493
-16.073370
-27.422539
-31.380978
145.250900
-6.672943
153.230545
147.992935
137.430878
-8.176444
150.600906
173.745102
135.588257
159.072632
161.972794
156.387985
-0.181308
-4.083749
34.367760
-19.643885
-9.125287
-20.138094
-27.226627
14.655144
-30.906225
-5.714499
-5.979731
39.587734
133.741714
140.107941
-38.322227
1.700423
2.432365
-37.235397
20.170111
-4.829618
157.945236
162.853012
134.677399
153.674927
147.825943
145.147720
179.020416
126.917145
144.222565
-16.009068
164.204193
161.440628
149.741074
161.918854
141.495605
143.145691
120.251945
139.270691
130.538605
115.787590
114.962570
151.402969
159.541306
143.802856
128.317749
147.996948
146.910522
7.770516
-52.615345
167.301697
156.891464
146.299149
108.188660
152.756210
154.791061
152.136246
144.568436
150.107101
150.151489
155.929169
158.585464
168.349014
144.802399
148.209625
132.556870
143.166580
146.406586
141.137985
168.148300
148.784241
132.230972
124.910271
166.204468
133.420044
-15.084113
4.566988
54.770279
5.174036
-53.575989
3.693213
-9.608259
-3.790442
-12.285236
6.003255
16.655243
25.714342
-10.997248
-5.459984
-15.118249
-12.606249
5.084459
-22.720352
12.461694
24.638115
-42.712299
22.198803
16.614969
-45.305668
14.876343
-42.861637
13.613349
-24.486340
-9.263698
148.185043
162.444763
145.607574
140.060593
112.710136
-178.269333
164.301224
-130.121033
-160.869247
-76.575920
-146.733841
-172.157730
172.363327
-142.212265
137.403610
37.150955
-178.798279
41.084568
144.769318
151.276718
118.812035
143.841019
39.362480
133.392609
146.590363
143.827393
173.041702
148.205383
136.823135
153.916641
151.158630
165.842041
174.452164
145.007126
136.539291
128.229935
161.508347
139.351746
144.334137
136.091873
140.987366
117.194290
138.348404
144.631241
146.552582
169.676071
178.771072
121.513809
144.692352
134.978226
18.696020
31.846947
78.235016
30.100607
145.207031
45.417034
165.237137
164.480804
124.067429
156.623489
155.965408
162.852539
133.034424
145.566757
163.056427
172.792404
119.244766
151.064453
146.733521
140.075623
145.718063
157.828827
143.131927
126.402809
165.277954
147.678131
141.649658
146.086090
154.410522
132.588135
148.797195
132.721649
160.526428
151.145874
26.527617
140.421570
137.755981
140.286621
141.046967
155.154083
161.937531
147.684998
149.520828
146.440155
173.147079
151.454758
155.962677
144.981522
128.010483
155.452042
103.686272
145.430450
140.088760
150.749329
143.996185
146.381409
143.036041
142.571960
148.707642
140.218597
113.837738
158.309021
136.691925
144.363785
167.811417
129.010712
160.086334
158.349106
135.498413
146.086304
99.502525
150.902817
-165.869232
174.313171
100.052528
146.483719
149.736145
132.611206
146.321442
155.259750
162.145432
148.995163
156.795212
147.417664
148.660156
107.896866
148.605927
149.205231
133.578003
152.875397
124.169556
150.218842
160.215012
136.085861
142.171127
141.477066
146.912750
128.767395
152.463974
162.103226
151.086227
123.875694
150.197769
2.838349
117.154106
-1.603276
-15.042562
-9.111215
3.714834
8.714651
149.703217
142.315475
135.192764
140.627121
153.234131
146.236084
157.272278
131.467941
150.897339
-40.968258
12.305811
-43.110264
0.076617
10.889672
10.520687
21.161972
21.379929
-34.713821
-3.089208
9.184721
30.421381
-27.966303
37.108536
157.358078
163.322845
121.601265
154.966400
151.706604
151.096817
125.052025
169.926743
166.705429
148.415756
170.102829
135.908218
143.697266
149.763153
160.128143
147.784393
149.641571
138.940308
151.423920
150.272369
146.472702
147.009903
135.084259
146.769058
168.648804
121.928894
113.172478
117.010368
157.424957
127.756035
151.487579
144.647537
103.630005
1.130904
144.955566
164.322906
140.512344
136.986206
118.410309
146.991776
168.015625
135.761353
130.483047
151.120514
138.954315
156.805923
150.797058
136.743958
144.112625
172.166656
137.864029
149.661957
132.892395
145.720886
138.260818
134.828186
164.783600
138.668762
160.748184
148.315033
120.041359
164.547531
142.879868
128.750916
139.583405
55.186111
66.866386
91.672073
30.220604
-179.605331
-179.066223
179.489090
5.216804
35.011951
132.194382
59.188538
34.491154
147.289932
159.854507
136.421371
140.724640
144.851730
156.925995
127.745033
145.395889
142.692978
145.679718
119.196426
163.631073
154.076553
147.433456
135.427460
136.721085
155.838501
163.106003
140.665176
149.908661
151.880127
148.217850
-177.001083
-156.722580
-168.863937
-145.677307
162.351181
1.727597
17.509607
-42.761761
5.276966
-35.830475
-36.726940
-41.242237
-42.148483
25.366350
-48.504814
-4.274435
8.440291
18.001112
20.643459
28.866949
146.353302
144.264572
150.092712
132.250046
162.794113
142.069855
163.182724
20.273998
-12.127755
-67.861351
-19.998072
-37.553123
-27.396921
31.393471
31.578959
-5.787433
-5.909130
-27.246012
155.090851
138.299988
165.269287
140.150131
161.725372
139.432098
147.599533
108.926086
167.213089
-39.786949
-35.188854
151.205170
137.292419
143.230545
142.151230
131.575287
154.977264
131.807693
134.221222
143.165466
160.303131
133.594070
139.299973
151.242172
152.367310
136.071289
143.479050
139.295120
165.060822
155.891953
126.647957
147.146042
126.453499
145.557983
116.475113
177.773117
165.478775
145.753281
166.829849
134.358505
144.470322
92.581589
144.652054
153.386276
153.889847
149.707382
-2.750436
15.970672
8.617736
20.854923
132.661163
108.553131
158.764313
157.944107
146.988892
159.520630
151.574371
156.605148
127.597656
140.003128
145.680542
161.803909
141.738937
145.629166
167.704987
131.860107
159.101181
17.458252
3.872420
-5.417069
-11.532952
137.495178
156.454834
134.018860
143.419617
163.005569
149.401657
149.199020
74.096306
1.757694
-1.039105
15.358392
60.211487
-46.689331
-47.163322
-13.649461
-5.658284
-40.490906
12.425368
-24.584936
-36.607700
139.216568
155.091400
137.864746
163.899612
162.793152
125.215828
144.149948
140.063156
140.767731
34.478958
148.257828
159.883652
145.173660
159.491257
147.271103
140.023087
139.265961
154.276688
156.405838
128.550735
144.417618
139.693069
148.019501
-5.300900
-31.653782
-37.677242
156.707870
131.834396
142.971466
120.445656
144.827545
155.827347
162.975342
166.081696
150.979904
152.313614
144.119812
132.315887
166.061844
117.289536
137.816788
163.934647
141.420074
111.174194
126.751572
153.430573
133.629532
168.253494
140.092804
155.072769
148.780426
140.284897
140.571930
156.363724
148.190231
129.906418
147.939545
143.439529
138.280289
136.241638
175.155914
164.140320
153.388794
142.642426
155.820450
122.565948
150.506332
147.252472
115.992340
-34.296711
-2.241841
29.187292
-11.254839
35.211315
-41.013035
-35.615120
25.554792
154.881958
158.667847
142.060501
152.269989
125.020432
51.097778
-2.938915
-60.130482
-30.788050
167.108414
131.318771
-37.060863
-9.390675
7.439517
-9.966124
-13.591263
154.867905
162.256775
153.349350
-39.600258
-20.241676
-34.238628
-8.475074
14.152463
-23.795870
13.991018
-32.688953
158.277512
151.450165
160.619278
134.631592
139.073059
132.275208
159.292343
141.841278
143.545456
150.205612
14.181138
118.454994
130.642746
115.844498
144.381592
154.179733
142.905029
120.613701
135.638077
147.062897
160.388870
113.680756
161.887939
154.245255
153.806946
164.612656
119.657364
159.245361
-26.838413
-19.182985
-30.095642
-33.563675
22.398157
11.965103
-87.674599
-8.597770
-11.404495
-30.831896
-46.211876
-9.161263
14.400794
8.702245
167.895874
143.398468
120.462074
-51.900337
7.478451
78.871933
124.986526
140.990143
15.079546
12.121463
1.239384
-42.766224
-43.857811
-3.692418
-38.193123
3.043818
-15.599572
135.066269
167.724792
136.733063
150.165268
-23.939106
151.033585
144.789413
148.744080
133.370895
149.026306
120.087067
3.877927
141.923279
144.547714
151.242020
159.448456
141.006989
153.383347
142.152618
152.554855
154.838104
151.863708
158.040741
156.532410
127.598129
164.360413
130.602127
148.603897
130.888840
154.048569
76.980003
2.724479
-40.538006
-36.809975
-6.778935
5.169414
-30.532087
5.926387
119.126617
118.482246
140.619949
147.371094
143.597977
147.395676
-171.271057
147.420853
155.522583
148.358780
37.674297
134.273621
177.451630
149.717682
152.772522
137.790802
140.304520
127.271637
108.879135
152.496201
134.903625
171.554626
-15.506161
-29.557827
-50.591522
6.787176
-12.190858
154.853287
136.773758
128.889191
120.070023
125.686401
19.056366
-39.337372
171.343872
121.294289
159.538376
152.323608
153.355164
162.472015
122.922569
127.297890
168.884415
149.769409
159.618729
146.795288
155.723068
17.442308
-23.993336
139.666321
135.686752
18.924143
16.387569
130.807617
147.631149
136.107513
111.957993
156.824097
145.152084
156.821396
156.969055
167.303864
156.373154
127.251442
143.453751
118.981026
142.071732
150.713150
134.217850
162.732941
134.286240
121.054329
167.658127
148.551224
-53.077206
147.103104
145.079178
159.426224
157.116516
141.076172
153.158783
139.077026
158.812408
153.833511
150.692017
137.128326
144.744476
149.048828
135.361313
143.222595
145.640259
141.869064
118.360245
161.183289
132.533951
131.995895
153.633438
149.861023
0.596761
-43.934544
26.416351
11.427218
-53.198990
144.254181
129.564835
167.013245
138.172119
119.017693
155.494980
156.288849
115.053986
160.759460
160.005692
-177.518005
130.887939
140.416626
140.109818
134.736450
174.341324
145.439484
150.098541
162.531799
140.150070
137.287796
117.016953
149.881104
161.209045
120.025444
139.708069
162.034882
150.046539
155.004700
142.802994
149.890274
158.720306
137.982605
147.573944
146.565002
114.663177
161.003998
37.331944
-178.559921
162.707153
16.279408
145.116425
79.226997
-146.355667
173.133942
-113.202484
122.631042
149.639511
157.561844
119.095734
134.371445
4.611591
28.082077
131.456253
161.495163
137.369431
154.792435
157.787796
133.692215
146.379883
155.730850
152.257812
144.716217
153.871597
141.950500
126.242546
150.110535
-36.027363
27.655760
-3.139558
-18.869152
4.134412
9.753001
3.093134
3.208454
-4.546613
-2.220349
124.187424
141.464951
131.399017
118.479805
152.671555
129.850662
139.073975
174.753677
126.291298
145.054764
140.854034
150.126831
-2.912419
-6.526062
24.373999
7.105862
-40.143059
137.816086
139.671661
150.151764
134.140732
144.544464
143.325775
141.952606
146.593781
154.812592
177.646561
155.462311
145.503998
161.028641
153.488174
167.458679
176.897064
121.884689
123.630104
126.496216
93.030136
142.324249
153.887558
126.030373
137.324768
120.592476
143.172577
147.257935
137.562302
141.637604
148.051666
161.225967
121.173058
137.812561
145.426331
154.855621
145.096924
127.587036
169.417648
146.935226
153.662994
-15.096300
141.788361
158.017960
144.822510
125.139587
146.464233
132.840988
132.443558
158.621063
158.591766
143.670212
156.478882
116.752075
12.845429
151.669724
161.312622
139.404556
117.541008
146.048538
136.256439
177.189789
172.577667
157.142761
137.895401
140.826523
151.504059
144.422791
108.992836
130.775162
171.892731
146.320023
152.866440
110.653847
-171.950775
-126.447311
-137.371948
-171.835098
-134.528305
-156.230179
-162.395279
175.749451
50.528324
-175.678665
178.442413
94.807861
23.188475
134.595642
147.327835
129.968185
155.737350
169.016129
153.291946
152.272049
158.328979
148.137283
148.973633
159.272598
158.635391
154.455399
155.479446
144.626602
139.304291
156.936600
146.968063
152.311768
-178.072372
154.733780
161.244217
-177.313202
169.212799
168.575424
141.598236
144.780792
-3.772163
-22.026119
-15.989750
141.209961
-27.007158
1.849385
159.832001
166.774078
124.019150
145.732193
131.894424
154.188782
152.483200
167.773438
148.193314
106.497780
139.523422
137.348618
144.389557
138.480835
160.782791
141.324112
109.694260
118.058830
123.257355
129.842514
146.796295
174.556717
165.916473
131.251602
107.428169
139.933670
144.171127
168.730881
27.553980
168.665588
140.942657
142.023178
169.051590
160.651779
132.040222
118.502914
128.884537
150.399323
-33.540207
-33.909809
-38.296898
-12.037696
129.521317
149.368149
141.311279
114.927734
153.394394
11.076275
-0.706652
16.980511
-40.576481
-29.729401
-37.762810
-34.207272
-42.540150
-48.717140
18.657808
31.259808
7.441495
1.677248
8.422963
-43.902523
-24.593670
-10.582621
-16.378027
-6.074573
136.955795
128.077606
148.255692
143.781006
165.300980
145.660904
141.916428
155.755890
28.158173
179.292236
149.916565
160.566162
149.891769
139.740585
156.412186
149.079788
121.694405
162.220688
111.787773
156.186432
155.900284
133.917740
152.524963
136.386215
140.099625
139.262177
91.573723
166.975494
175.098618
145.096268
144.093155
148.036774
135.201569
152.859116
159.959595
147.800369
148.554886
152.375351
124.038467
134.881836
142.657700
175.544754
154.640198
150.607285
131.626373
-45.928658
-20.742445
3.687695
145.322540
-33.484665
15.163292
-37.262333
14.200390
8.753693
2.061085
-29.282057
-0.434312
27.699066
-41.778889
9.557384
8.556415
-43.292084
161.662735
132.536713
-0.481326
-52.182968
-41.711040
-43.016354
4.736731
-45.798050
-34.774757
2.626890
0.708864
-16.594437
58.509220
-18.248180
-37.420078
-40.213284
-52.463257
130.661606
140.052719
158.904907
142.772781
138.215073
141.179565
134.055908
135.912369
-20.560827
22.281076
5.723136
38.000755
-34.721001
157.302765
152.997681
174.248093
138.785187
119.519386
128.218674
139.280121
144.085617
153.204987
147.666977
131.965988
104.781540
140.665405
135.836334
144.273026
154.871078
155.062973
145.424347
167.594040
120.660149
131.578888
159.266052
138.484879
148.211243
155.243149
165.810776
162.251892
-18.163689
137.031540
159.139297
10.567194
158.772079
169.091965
148.118011
127.249535
143.923019
139.555084
151.995834
159.398468
132.125046
137.136200
148.767410
150.427109
-27.519106
10.677318
21.143471
-13.310270
21.615393
5.235212
-20.665359
52.828121
-43.212044
-17.636126
14.079115
3.309023
22.150885
-4.690517
-29.006920
-43.276215
170.049881
134.293335
154.869919
130.875275
138.775665
144.270752
12.927706
7.692507
-3.370458
135.303513
128.304108
157.579620
103.278488
10.570974
-10.818891
-5.550967
14.450789
136.218994
143.989990
172.345535
139.067413
143.396774
177.912216
135.478241
156.749268
153.798325
131.132492
142.291977
142.562561
134.883896
142.733017
123.269226
133.946854
151.049835
-165.976654
144.666534
108.221649
139.935181
144.614899
132.316437
132.415359
-44.282261
-43.386482
133.073044
161.455582
141.425659
148.893265
150.053894
164.650055
158.845978
135.216019
137.349869
151.496307
149.224792
152.837662
157.109009
125.858116
152.576904
150.342148
168.243454
147.700974
156.001785
150.086166
157.039856
160.566376
176.755066
143.761002
135.542709
131.270706
142.583542
176.875870
-19.062077
-51.118008
16.444632
-46.491817
9.626247
127.927292
124.946472
123.888588
156.901123
162.185272
145.204117
142.102737
152.289764
136.497040
146.001190
144.278015
143.629715
-32.424587
-7.423595
151.125549
156.117004
144.625839
2.299846
156.780075
175.713654
151.086487
133.356796
154.335175
125.769157
135.509094
135.292068
-44.657276
-4.340907
-25.825241
12.544559
151.308136
134.053314
147.931839
5.638020
154.042984
140.850845
127.695091
134.332581
122.707733
128.279770
130.529495
142.005096
145.923355
115.315529
137.491394
142.028473
150.777069
153.378204
141.654617
156.014679
66.430305
157.391968
130.485123
149.108185
35.808399
-168.441437
-155.088226
108.129486
-174.530792
176.290222
34.827076
137.308685
131.899384
158.640045
149.720337
140.200241
171.814575
132.726974
156.327194
137.509018
146.477478
-26.655720
18.730230
-19.657238
133.999893
119.381165
150.133911
112.556305
139.398956
123.810257
144.831360
138.725311
141.932083
154.970306
158.483170
141.624573
151.364044
149.689850
148.066422
144.807129
113.312225
155.555725
132.429962
147.994858
146.505341
-39.615597
-14.259503
-28.353882
53.124622
148.836349
125.498108
136.759995
151.156677
160.697678
146.183640
137.597321
171.620987
140.196075
161.842163
142.572128
143.408203
132.089432
138.924026
4.492265
-49.213795
-49.734104
122.230789
123.426895
131.439285
141.334763
146.463089
154.501740
143.719269
152.477173
138.326797
155.222839
162.880997
12.378905
-5.482550
4.534621
158.922989
139.259201
142.422333
167.482666
145.344345
136.959305
168.228500
131.016861
160.254044
144.900787
116.761124
134.057358
132.785950
144.489426
164.309753
150.254272
127.907539
144.552673
29.117516
113.504570
154.832214
166.274521
152.695160
154.457230
141.729156
137.109268
148.597244
123.512627
136.236649
152.553909
101.841408
116.586243
138.896896
147.144196
131.839035
126.432411
151.092758
121.054535
130.329025
124.016693
154.642120
110.861740
172.478912
134.330719
117.004211
131.579865
152.934723
111.380951
-16.633005
7.767282
-27.446606
10.519171
-21.958134
172.035019
156.278824
143.422592
162.334183
177.743439
146.235535
145.782166
141.862076
150.939621
138.761124
127.480339
139.136612
-16.942852
-11.229299
-0.589503
-23.450428
-22.458139
-8.494078
-31.672350
-8.073531
18.989794
132.961899
133.814407
134.739929
147.860840
149.282791
-3.403638
8.108956
-20.085447
0.516241
145.867691
135.334213
168.550812
162.063446
136.271225
131.474747
111.013870
4.366728
138.431747
142.810272
148.925049
128.452606
126.291557
9.450951
18.597839
31.936775
-43.694454
-26.165884
161.203308
132.451065
138.457489
148.264801
159.536484
0.027976
-3.161493
120.098900
148.954971
159.474030
-176.276154
112.702179
155.729980
136.316605
139.741211
124.623268
150.173904
166.467850
148.752533
150.931717
151.510437
-6.249150
11.238729
-21.758629
157.125595
157.427368
138.005051
142.080353
11.636874
150.174362
158.519089
160.005264
130.936188
154.870758
171.885956
157.856033
139.994507
144.629120
148.127274
10.631101
-7.718131
29.803362
-26.395195
13.142936
-6.464596
0.360452
-16.614897
-10.838213
6.444364
-38.292904
-31.179586
-18.397184
143.663818
140.614120
143.940353
154.744095
147.781494
140.754395
151.075653
134.393845
138.746460
158.363571
128.453598
128.037933
156.800430
136.526382
178.213806
145.470367
150.976547
142.794907
135.774597
152.761688
141.988815
142.255524
130.400650
128.120377
162.548096
154.027649
116.888710
156.919327
157.044403
154.102402
144.292252
145.359146
151.530945
128.801758
145.537628
150.286209
150.251053
149.193695
161.179886
130.472900
101.414330
152.632599
144.281021
120.889053
153.082779
129.304062
134.929779
159.677826
146.365936
146.144348
147.946045
169.156067
147.757797
110.410728
131.701340
150.682281
171.971786
153.840698
135.513077
168.875381
143.991577
113.183731
164.367706
140.967529
142.310486
147.147354
143.623581
152.426895
143.210907
142.467331
171.214447
139.764175
150.897919
37.883858
140.593979
161.953476
-42.689030
-47.464542
-40.534367
-0.608451
26.479433
14.142011
-39.889759
7.507573
61.363277
7.557150
4.541182
23.696695
139.752869
142.777039
153.344971
152.405487
143.272766
154.468491
146.526871
166.755478
131.097855
121.701462
143.668610
138.773163
-4.480214
151.601761
143.599930
154.927963
139.959579
4.465106
10.558028
11.002975
6.374921
-46.155014
-13.033297
153.080093
166.251495
158.587997
136.912674
140.442825
-2.677884
-46.091999
151.197998
145.348969
147.766815
152.185120
108.911926
150.972046
149.371170
156.400299
90.517159
158.060883
136.687424
147.807251
142.242050
121.708855
149.881989
132.646927
157.210800
140.890488
139.723434
158.981766
148.470306
142.455673
4.465238
-57.739342
173.743713
133.825180
148.717133
-178.978943
161.444000
174.697617
146.188873
152.444473
147.986832
130.180740
145.279068
136.181152
136.850967
147.624161
146.037811
150.761475
147.101837
115.073761
150.222198
140.628021
144.438126
139.359268
125.430023
-28.281658
-3.418447
16.474943
67.691559
159.808289
164.278870
143.117493
144.267899
116.612167
149.861877
146.080505
148.616531
45.274887
33.786354
120.929298
171.059814
146.973907
146.021698
150.382065
139.412506
116.044098
150.092453
119.457253
134.676575
156.579544
173.519882
133.756210
110.333176
139.576050
145.174011
-153.877182
-167.323761
83.696182
178.913376
-160.105225
-142.218323
-166.226212
159.283386
-131.675842
-152.890549
-153.165756
140.980408
178.415009
133.434677
159.305618
157.180573
113.562721
142.071167
150.389923
171.138016
131.639221
146.892746
127.381706
135.058212
147.902298
137.473236
145.046082
152.936127
151.856277
-1.811429
-2.349604
136.000412
155.149460
168.633545
140.981216
140.631042
151.284668
159.921036
153.441101
156.071701
138.933533
-2.682120
19.610924
150.212326
142.818634
164.522293
108.754005
130.399628
125.558815
143.108322
152.291733
131.487549
137.932770
142.249481
150.423431
107.947235
145.866364
163.307663
170.087784
151.296707
132.297928
-0.803326
-19.453291
58.515568
143.298538
140.977081
145.627579
132.815720
159.778900
132.627106
138.871750
170.811890
-34.124966
-27.818855
141.370697
-5.946101
16.077562
9.967130
107.335815
150.875351
141.057571
142.049774
143.615662
153.611237
173.793976
-30.884249
-29.676020
-14.483405
19.626841
130.026489
131.062714
162.495895
146.185303
149.383041
141.823181
121.434677
140.365417
153.665390
117.158447
135.109894
120.346794
145.512253
145.087006
-47.639683
151.033890
147.849136
142.452042
-176.239990
166.188370
136.765137
148.061325
149.283524
155.707977
121.941399
-51.305786
-17.972057
4.084661
-28.897549
-7.626170
-1.010075
-49.456398
144.278793
154.812927
138.822006
141.832153
148.789841
135.505264
150.183624
144.337891
146.534027
-69.766701
115.530434
165.358017
122.369431
139.014511
158.611603
125.881157
136.789307
166.545746
143.903229
150.057709
152.299438
160.995697
129.475967
150.533371
123.629326
139.965942
146.154968
157.772324
132.194550
154.468552
137.524246
137.149368
157.453720
154.998383
147.661804
146.339951
170.424423
143.831848
145.941879
121.484009
135.251038
142.001343
167.291138
116.930893
157.429596
140.094452
147.954636
155.199600
142.521362
144.538834
149.428604
110.757088
137.659302
146.286240
143.749664
125.137978
151.837906
120.169411
-43.827541
-46.051289
20.471931
-34.076965
-18.904705
153.704544
127.365150
-33.427334
-44.296432
12.355099
-13.558088
24.091995
-12.612350
6.062103
144.244873
122.489586
162.132324
139.938934
144.829651
153.052429
161.287079
138.341309
151.224396
155.459091
146.352142
135.249847
130.957306
144.474564
111.253555
-2.062604
27.261852
141.288498
147.245163
134.547638
133.152267
147.948044
136.349640
148.412720
135.794693
161.112350
164.757538
151.001892
115.589180
112.906013
151.035278
150.012253
150.851059
156.923859
140.565735
154.008621
-2.196687
-44.028564
-15.595649
-42.799534
-23.131853
0.804299
-25.539865
117.232895
135.252411
143.018585
143.518127
-128.916641
147.863037
148.920731
130.059174
151.791733
137.966263
118.028725
167.272507
167.700729
18.238800
-157.048096
-163.517105
-133.441727
-158.588974
127.001785
-176.894852
172.919800
-148.608765
-164.240677
128.989761
159.646439
-14.187882
140.337341
143.728012
150.495560
146.175354
162.432678
143.652420
156.278061
142.209686
83.236359
155.951187
152.368942
135.246826
162.280197
157.508224
117.505943
143.223404
153.967377
130.572754
141.278580
161.033005
120.489937
129.093079
135.629944
149.954468
144.378250
163.575775
159.884140
142.624146
152.129898
130.805145
142.494186
142.292007
146.282257
155.379898
106.116409
166.661423
116.334999
135.768570
139.012741
112.678062
142.127838
145.623947
141.386810
143.187424
114.544609
162.319992
170.686493
158.806366
152.140945
152.668365
150.554306
124.981743
140.822052
132.491318
113.477142
145.857132
122.097916
163.170868
152.659882
147.722305
138.135574
145.149796
141.300293
136.001251
140.401230
149.141647
160.653397
144.566177
-40.109375
15.049009
-38.300228
-17.884035
8.157332
-7.269169
4.308935
127.575333
146.863434
155.244751
165.138031
128.498032
134.473007
122.865532
166.441818
121.982422
163.417801
4.731351
12.125950
-25.105299
-23.434694
1.824455
-7.978531
134.069519
141.417572
146.741928
157.544830
143.915436
143.875275
162.466553
140.355789
147.449295
142.827682
-55.792717
151.715927
130.575470
145.510406
166.495651
-48.004757
-6.248459
-4.953454
141.825195
21.404112
10.810972
-18.838621
141.671417
109.106476
141.845230
142.906891
132.427307
117.128288
165.807709
147.889297
164.256912
145.482605
119.607018
154.556183
139.221817
121.474228
158.756866
145.706421
5.079216
154.691864
149.497757
127.121864
159.286240
172.601151
144.018326
164.967117
137.377213
105.161194
134.259018
142.222992
141.988663
135.320465
149.792007
150.339828
149.741058
138.418472
133.735474
163.111633
172.495132
136.155914
141.570572
134.982376
146.735428
-161.065384
147.171875
164.018707
139.905380
-12.138593
163.414886
175.486710
128.589859
155.800919
120.566025
136.599350
127.138252
143.442749
137.561981
114.782173
153.065445
152.877197
167.823105
132.774643
164.998505
166.353226
166.411026
123.825165
141.569000
137.087326
-5.828773
-11.339841
3.124494
-24.092714
19.014620
137.893341
140.865952
157.143814
146.866409
137.271301
158.821472
152.450882
34.807636
12.470000
17.305960
-171.705704
104.008064
13.502635
108.359337
125.089249
158.175415
148.296463
151.502457
112.000778
123.439339
140.800781
123.609901
159.651443
129.423157
126.293495
145.178864
-31.600414
9.927610
6.011543
115.061348
160.374359
139.077347
174.230026
145.161621
167.221985
140.239166
163.278717
154.332626
161.271515
141.291489
48.765152
-41.817474
-17.402285
156.156982
129.546768
143.423920
137.253662
136.872437
133.742310
149.063263
20.234114
12.536034
-33.720081
151.983261
163.566895
155.806396
135.701584
136.097870
150.467529
148.854126
134.847733
137.860947
140.094055
143.283890
127.546478
114.031837
136.976288
162.307037
170.104492
126.577850
158.753845
151.399124
112.389214
140.134918
148.316483
149.280731
137.981247
138.817505
176.091339
147.731201
162.271271
140.984741
156.129211
145.983597
164.704758
106.872185
0.271242
-34.905102
-6.509093
-48.293068
16.464029
10.101255
-24.816048
129.801453
165.812744
154.662079
1.003662
-1.875445
-0.523767
142.814621
155.864914
151.696777
138.214340
149.289261
167.533112
141.746231
141.314011
132.655457
124.555885
175.349319
141.465866
164.962219
147.194290
135.626648
136.707474
151.671295
151.449265
129.170120
7.792409
-16.716688
-42.339397
22.576786
25.151180
-34.188225
-49.311260
-33.220100
26.500549
-8.271488
152.465042
141.043015
149.345459
135.482712
152.189392
162.803482
146.237534
131.888031
129.084961
146.066025
-23.943104
173.634766
126.321434
161.496780
158.583694
139.718292
12.180569
-17.464840
-3.379914
15.872186
159.156891
179.002197
138.319855
144.571457
153.627701
109.491325
137.274414
151.517914
114.925972
140.645828
154.835770
157.821625
128.428879
129.463455
124.347900
136.765060
109.140289
158.013550
139.042328
136.805206
148.227325
143.025452
128.417160
137.167297
166.160660
163.852814
160.392059
162.176300
138.272827
144.488083
139.189438
152.389053
24.958920
13.444313
131.574081
142.681854
156.497253
138.226654
169.463516
-166.230576
164.401627
152.066422
135.679077
128.836823
156.860016
158.011002
168.307358
118.842377
126.747894
145.749069
136.069885
129.652145
139.657776
150.017624
124.580406
135.824783
141.765289
162.350235
139.269333
140.617752
152.097519
143.673187
128.576233
35.841957
-34.482491
0.954701
23.132843
158.131165
129.063049
151.709564
133.039780
153.757812
147.526367
148.704300
123.065041
127.317833
152.625137
156.899734
168.572937
146.168732
166.776047
128.166824
-28.644770
148.844315
140.796738
143.177856
160.868423
147.816483
154.176849
134.281189
137.146057
-5.611259
9.391511
-3.125183
-52.581814
33.422115
-40.106133
7.146879
142.548584
167.281494
126.193649
166.725052
133.505417
138.797714
144.008408
134.139542
152.674423
164.199646
152.347092
155.815826
147.368515
147.853333
115.781738
154.125412
160.053986
162.463745
156.251831
175.985397
168.181412
150.786819
119.595749
154.838898
123.614426
151.698853
163.171555
166.051331
145.272308
150.176590
149.414093
139.104172
154.857330
152.875397
119.004318
146.394623
125.331345
152.931335
159.173828
138.429550
113.033829
141.116959
139.668900
125.439064
146.689651
136.347610
134.385117
147.759796
157.917267
121.280373
-4.892287
16.033308
14.234512
-18.204081
-4.712974
-25.737009
-36.205425
57.219112
161.809952
155.844528
138.788864
166.346985
121.448792
157.130783
122.358955
171.021866
148.913879
160.635452
162.738159
146.784683
165.456924
128.182236
154.001022
130.290985
136.541641
143.021454
170.855179
162.670929
135.465622
142.193848
144.330948
143.525360
160.024582
105.654175
162.979828
136.056259
128.218277
147.523956
146.462311
137.692307
167.501892
126.708130
134.636703
153.884796
144.542038
153.641266
168.854889
130.542694
149.897614
129.085983
-18.074652
-20.379095
-12.242051
9.179093
145.234680
174.895569
166.608719
151.271362
148.431183
128.104980
150.025650
165.744583
142.278107
147.853943
21.480371
-42.279308
-8.244454
13.391981
-34.480438
-15.276921
-27.648661
-2.259147
5.253260
-36.012859
152.930649
153.247864
126.847862
129.943802
150.522263
152.107300
157.412903
152.405151
116.203995
148.756088
136.827499
137.037308
-37.958569
-16.969784
3.675569
15.831189
124.684471
166.497604
143.875061
149.655701
144.302933
162.726059
137.074081
145.276077
160.503510
164.317520
137.035416
129.502808
162.413864
152.103134
-13.895905
141.772995
146.019775
153.516281
142.879074
8.143289
66.824066
148.152115
148.552628
143.100235
146.799713
166.382034
140.196136
156.332901
167.410828
166.139221
175.829819
143.085114
164.230988
120.824112
138.016525
147.720261
166.592865
173.340759
12.885200
33.915215
-37.270348
15.964204
126.062660
134.485046
165.336197
159.851196
130.796722
156.463486
147.381607
129.603577
148.054367
160.797516
169.110458
143.984207
132.589050
115.546631
161.349655
147.973938
171.389572
138.120300
-10.859913
175.387070
148.651962
164.612015
148.627106
130.714920
149.344421
153.919937
152.231079
160.058517
152.874695
153.445450
140.269836
169.020248
148.027847
167.371552
133.316696
146.536896
146.070435
133.232269
135.222855
162.326752
158.111221
112.868240
143.257156
152.377014
140.225204
160.791016
134.781158
164.156281
145.739685
157.066925
164.855484
152.460175
-32.799919
7.718894
-1.534294
-69.397499
66.389023
108.903702
137.341705
147.542435
134.502914
153.221832
163.470322
119.314682
142.726761
138.277252
137.495941
151.761612
169.124527
144.283905
128.179031
124.141579
138.693619
144.864197
137.500336
147.279144
143.180847
168.119934
9.897654
141.669815
148.826050
138.238754
161.650574
144.521912
109.031235
138.434814
144.878235
35.623512
150.219650
140.397720
118.305359
177.374451
-179.481110
-169.581238
160.273254
42.297558
151.093414
142.462036
142.382782
158.772202
150.038406
144.774765
141.446320
136.079376
135.463272
138.060089
143.006912
145.398087
127.447937
142.068100
135.992279
147.122711
-21.526350
-9.257565
114.928680
142.924057
143.675018
170.608337
159.052155
127.607185
144.825974
153.415466
136.041229
-177.388199
142.009125
174.136505
129.222549
158.829987
-172.418854
126.748795
163.644379
124.404045
135.325211
155.225800
145.198059
116.613602
154.988312
130.415390
130.969574
162.476944
151.156418
124.959435
160.001053
141.118607
165.732239
150.867386
164.990067
157.183319
108.528763
150.896088
172.524292
143.455490
150.667511
130.693497
146.159134
132.653412
167.712784
138.721237
147.597061
129.179108
172.518234
38.918388
-45.696720
15.059187
155.158722
149.686523
147.636536
152.762589
113.183876
166.272003
146.289139
151.538422
153.527267
114.113449
153.960068
137.174911
22.406231
-163.195450
-140.067642
27.349989
140.304565
147.131027
135.070038
151.555817
144.985123
164.058212
133.584778
163.817673
162.441635
133.350845
146.302353
176.624130
161.281906
130.574005
5.091237
157.490189
151.879654
137.332748
136.469406
-171.531937
130.693634
133.604401
144.492416
157.926422
137.689255
157.888199
136.248840
133.089966
135.459717
144.956619
138.119125
139.529129
44.480503
-157.643082
-167.804932
141.354752
157.997986
148.809311
143.580322
119.286491
150.562531
160.252899
129.099472
167.988159
142.246246
146.736115
140.935822
156.827591
133.447189
157.880035
136.942001
144.978973
110.625000
138.796356
142.114182
174.627533
-16.825384
-25.142008
18.357430
8.293702
15.356031
-5.016806
-6.704111
-41.137901
-7.197619
-20.358185
29.394171
150.792557
150.692368
139.598526
62.029610
155.625748
146.102798
142.061417
151.830368
119.087715
130.472763
131.822296
125.353554
133.622452
128.614548
134.133957
158.890625
139.095886
107.276642
142.838531
137.239731
135.783478
152.098892
164.183334
149.640396
148.979645
143.219559
149.586700
138.316833
161.905792
142.098465
146.723358
116.898285
116.438316
167.439590
158.132080
147.229141
119.560867
165.448883
145.220642
139.971329
153.418427
139.139603
157.756470
136.743393
124.721786
128.093567
153.902771
130.980545
146.685760
154.656555
145.483429
154.844147
127.753586
126.303825
147.526825
170.825211
116.543770
23.422136
-26.793863
-21.505650
148.064423
-173.364304
128.213318
155.961426
121.053223
134.957977
155.520538
156.032364
152.928375
140.349213
150.828705
103.998337
145.902023
129.359848
150.226608
145.093658
163.942352
163.912476
116.200714
147.030060
175.450455
-43.154148
-29.519312
155.549759
139.563858
152.216095
143.147720
127.733795
138.150711
133.177261
162.301773
138.714859
145.368851
172.746490
134.292831
124.100021
155.889984
143.137421
125.016869
141.118423
148.734283
151.409195
147.854568
155.897919
155.369583
123.790260
-11.261031
9.017157
13.892521
169.884567
133.359772
141.663162
158.909363
122.813377
116.260849
126.774284
111.906540
162.162048
179.304214
147.860977
9.636189
-29.877861
3.793541
17.057171
-1.836003
-32.084900
120.989502
144.300690
145.138672
160.345581
101.947258
150.952744
157.729736
-30.212624
-47.701351
-29.081507
130.954468
136.496063
126.241806
120.580765
160.501465
143.048660
150.576569
140.348129
130.198502
148.354141
148.960846
130.983292
107.156647
161.812820
145.781830
167.733734
145.428986
104.407959
7.858451
-41.349842
-7.678079
-36.017605
175.139648
106.342934
152.855759
146.673828
131.121414
149.200439
140.764023
142.483032
141.533539
124.910439
131.832291
150.951019
131.093582
157.157532
149.452820
152.170227
158.008789
126.330421
82.656708
136.583679
153.139618
161.280975
163.722183
171.946915
151.851868
163.082611
143.581726
151.888702
155.771973
142.099350
122.306358
132.299149
142.104599
159.964706
142.743530
135.329300
2.982947
16.095732
-32.931465
10.431357
3.020576
19.080576
-27.196350
-13.233377
151.561798
147.406174
-4.396187
-4.115944
145.966278
133.681335
139.132004
156.590393
153.530670
145.901520
143.996094
134.987259
139.533539
170.635971
157.184647
132.263077
115.540733
136.074173
167.933426
158.367752
149.214661
160.509460
148.056793
156.900192
144.782516
116.589684
126.259918
160.840561
173.645874
-131.876434
23.924095
22.423597
16.336435
142.590866
160.365036
155.192688
142.406265
156.767303
148.174240
135.438553
150.074814
145.625687
137.115494
126.168571
115.347015
144.778290
117.731171
158.633347
151.151505
148.014954
151.387619
138.968399
156.126663
137.942764
140.661102
139.550247
154.619385
122.531044
154.131058
143.294678
162.211609
117.911629
145.985580
167.999313
138.340317
142.863480
156.262009
140.449844
130.520584
129.894745
152.482758
142.374878
142.546509
136.443954
147.780182
143.317307
142.009842
169.600342
152.262100
139.990723
155.901962
100.445145
160.198410
-178.880569
-163.190918
-151.517456
19.826647
34.903004
143.834000
147.085251
154.251389
139.099579
138.385391
136.774094
135.603760
141.409195
156.120132
116.878014
133.070358
156.573746
155.059860
154.191208
144.113403
143.393814
150.945679
149.108246
134.287201
135.367691
146.636063
143.247971
134.501465
121.610283
140.785477
155.048584
116.031326
146.023499
31.277531
-135.336746
15.692190
31.629860
20.442305
-151.538727
-176.760635
-178.528854
147.069763
134.830078
15.062643
4.238914
-3.141989
9.571052
149.785324
134.854767
159.317810
138.146362
136.941544
158.198013
142.868484
-39.797745
-17.482639
5.108218
116.425598
100.102608
148.791000
154.503616
156.775131
141.738464
168.294388
147.777786
155.897385
169.853424
161.426895
154.978165
155.089722
149.542953
137.725571
124.280037
-34.663246
-15.782444
125.788612
140.835266
67.517715
10.054964
-168.966125
-142.124954
169.487717
-174.217346
174.476486
-128.674316
67.918701
61.497005
27.616224
46.643108
145.690094
137.518646
147.121887
159.011398
124.480217
145.358200
128.285172
142.877808
127.675179
159.005569
148.528107
158.556168
114.130890
120.698944
147.405273
156.180298
143.204239
138.568665
158.086319
142.966385
165.210159
160.599747
142.432556
169.094498
170.364944
138.230515
167.755981
157.499680
144.820908
156.253387
135.557434
139.801239
112.905983
108.087364
156.593384
152.831116
113.396118
150.295135
159.699554
-54.438114
-24.142786
-15.701922
-16.944527
2.920004
144.701187
127.682320
143.095993
161.950836
139.979218
150.066330
138.847076
172.335907
158.781372
118.440170
-42.100262
10.503633
-42.574986
6.943847
-46.846184
131.892792
150.962616
130.661209
111.363800
140.077469
152.792252
132.980179
166.308395
163.361511
147.050476
128.958588
155.854889
111.558746
133.738724
164.400497
143.808655
147.114273
149.142365
155.657364
116.080780
122.494110
125.488625
138.409164
137.635483
172.374100
142.677094
167.379837
140.526703
170.342102
153.461700
132.230377
168.028870
143.174118
144.484741
135.275909
130.777298
165.015945
143.470230
120.513351
165.906326
124.402298
171.318573
133.725708
169.699860
160.373627
116.841225
117.776634
149.056137
152.249191
12.139209
50.080997
137.869614
157.318192
159.325180
140.998810
35.371536
41.538193
138.826355
147.703476
114.668900
111.247559
135.899658
152.312851
138.789795
133.491898
122.113037
147.603485
168.927338
142.302811
150.064713
140.931213
144.186935
133.142136
139.036102
146.333221
160.467072
153.974716
152.234863
165.711990
149.664856
172.632858
172.160049
148.460876
134.769363
152.777222
130.437119
141.829117
106.812309
149.931839
136.255798
38.329220
150.265671
161.284439
139.209686
155.696365
161.408051
157.916000
148.259949
142.411209
114.371964
149.489197
123.824585
154.446838
3.143608
-7.791755
11.715039
145.918365
132.400864
154.558914
174.384781
156.651428
139.879700
163.800980
179.113083
156.164429
159.497223
142.961319
138.205231
154.357315
129.672775
140.987030
150.785049
136.401276
132.406784
150.592926
71.483253
56.087486
78.206024
146.434738
143.662125
155.808685
150.583023
159.642197
145.394394
142.216385
143.640640
161.312286
146.644119
130.788010
148.064590
145.068954
142.677750
-37.848644
-20.258804
-32.327103
151.332428
152.215546
140.902039
147.674042
130.467667
123.059784
122.771828
140.279327
148.933502
140.766159
150.416077
143.143967
158.609009
122.920982
-176.340714
162.108414
167.397537
141.161011
125.600914
142.968323
19.934814
-32.610916
-2.693408
-58.345356
160.123718
131.694595
143.560974
154.936111
139.920181
117.342278
144.749924
101.709885
139.564514
151.839432
143.473236
160.512711
145.508118
144.055573
148.070801
-177.226089
131.872223
138.726166
145.224075
151.619690
151.616013
140.333374
157.388611
109.796265
153.799713
121.410828
139.897537
155.300476
6.448956
18.265524
-2.274946
136.840637
165.600433
139.757446
158.485901
158.833328
148.483658
126.684334
149.277985
128.555084
154.545486
143.903793
128.044098
156.882050
127.061043
129.409058
127.285210
117.810799
155.927170
140.412582
166.269775
154.522461
-2.957838
46.588856
146.140091
159.935455
145.519241
152.501526
143.465546
145.217926
132.680710
143.354034
143.937241
140.183533
164.033737
163.207108
150.902206
153.288300
141.240295
166.077209
138.898712
123.604591
152.326981
157.319351
151.145370
159.854736
-31.041155
-8.452800
-45.663101
82.434631
-5.257547
-57.793964
-36.097233
-22.199898
165.150131
134.437622
146.373276
130.024918
-178.443024
137.950455
163.597122
158.871170
142.484161
-41.549324
9.654105
-32.636318
-41.924950
-1.425876
43.680805
-41.347137
6.679435
-20.201296
-0.582155
0.585172
-27.370941
25.584970
2.581492
5.403197
9.636209
-37.598030
11.348053
-38.312408
5.014502
-47.908962
9.577211
12.800052
-47.363789
19.438469
-13.856604
9.800123
151.578384
124.094749
162.942657
160.685532
154.345047
137.537415
164.171982
21.363079
119.804405
170.829376
118.783264
137.499176
167.232681
146.966644
40.748924
-32.655384
139.197083
135.509354
140.762726
170.898956
147.493225
126.833885
149.235062
131.164185
145.719727
138.180099
139.564911
155.056015
162.301453
156.992798
150.660324
160.512039
159.805084
115.463280
145.161026
152.451126
167.410507
140.345505
131.446594
173.031830
127.944901
112.394768
143.437515
169.609451
20.035387
27.042664
16.916063
15.386642
-51.685802
-7.135038
23.618029
151.436768
146.334305
163.774841
153.548233
175.168716
151.130493
135.720840
144.387222
134.471497
129.412827
149.330658
168.664597
122.906052
156.512527
128.380768
123.502937
145.908630
148.530182
123.701614
159.671005
134.901276
147.633453
-148.361465
-149.049805
-149.442047
-148.022644
-142.999817
24.241356
-153.436508
0.172458
-7.645753
12.634196
-13.272972
-36.531818
5.161372
148.271988
113.830742
-20.456099
163.728561
134.497101
159.400009
145.227371
148.985321
150.215073
143.616364
152.267563
166.196655
142.711838
149.377686
170.199829
158.903061
126.783249
159.170410
141.037094
125.498917
126.631889
150.356491
123.749863
142.037704
146.436737
134.003296
157.185699
147.186813
12.010091
11.568190
151.551071
138.749908
141.552795
144.045868
-77.642059
0.738340
0.222056
-7.961857
-12.988441
119.572784
135.146774
140.021988
117.405602
146.518143
35.684494
128.046860
-164.077179
-163.128220
16.692379
22.928432
21.878832
125.760330
146.566727
142.730698
122.366478
147.567932
154.506058
156.236328
145.963470
132.890518
158.539658
130.882584
137.380508
138.541794
152.682388
139.964478
149.845184
147.646194
161.319290
169.295944
141.391418
158.983978
162.894150
146.968811
153.553360
154.814941
159.939926
138.609756
-20.148973
56.944050
32.234989
133.257675
127.862732
144.465668
141.604492
136.710297
148.829346
124.966217
142.211655
156.886063
116.894394
151.822891
143.887100
135.421417
128.043625
116.858093
159.355988
159.384338
132.786819
148.285507
108.954094
136.836426
147.504959
149.146362
141.765610
127.189972
116.966301
150.061996
146.170563
147.152084
159.004974
118.736397
136.412064
129.427185
146.803619
175.738861
157.923248
115.116531
163.544342
145.402969
122.315567
156.408051
148.281891
-24.586021
12.491729
3.814183
54.753551
10.448545
-51.457302
14.644193
-1.422165
12.292361
-9.224582
-6.056571
1.257566
12.243774
-10.249871
-6.162302
10.474783
-18.361616
0.441462
18.962507
-41.084217
-16.759754
145.925430
146.016846
154.836151
123.999725
127.941795
114.882454
145.167984
124.389114
153.342819
144.159241
125.312897
145.656891
148.002548
155.351135
141.304276
145.158768
16.081436
63.042969
-150.756027
-142.986694
165.492798
-159.408859
124.946541
110.713799
175.748108
-3.259907
-35.775856
11.477974
-38.497326
-40.298546
13.520964
157.164581
151.400497
111.910805
155.866882
152.047806
140.082550
156.680191
150.862228
118.491096
141.229141
150.267029
108.066063
133.683762
163.743469
138.888947
167.827164
-44.625622
-28.833260
19.414637
45.895943
-18.652664
-7.634220
12.651672
-39.954830
146.603760
5.148221
-26.901310
12.238298
-19.519785
20.552444
-40.893864
12.547326
2.734806
-5.261422
21.852303
-1.512326
40.067631
-0.399584
6.883218
-48.457508
9.001040
-23.952780
123.848373
119.777977
148.686676
137.261795
137.775421
152.925842
152.203217
-10.832254
127.396637
155.075485
141.895386
138.555099
148.478851
145.418869
139.375687
117.649033
126.171509
132.924744
156.449692
141.787872
160.332428
138.051422
141.991776
126.121323
140.312790
146.721039
6.171362
-17.193443
-32.925175
-6.005181
-56.625164
-1.053506
143.923584
137.548950
157.279388
136.270432
118.302666
151.725876
156.506378
161.898193
144.443848
147.102982
147.729614
104.612480
155.465546
114.555069
111.414154
102.080696
139.311707
149.937622
146.097488
154.843933
144.609268
145.205475
151.332092
124.592346
163.508377
134.596878
139.790497
150.681046
146.988800
133.367493
139.456085
139.687363
135.591385
118.085648
156.175812
160.728561
-20.414547
-11.345206
-39.857986
-38.693020
25.120483
149.954742
136.152420
123.680618
145.194885
-178.667480
-26.146835
-53.383636
22.179073
8.588329
0.317135
176.524338
146.133453
121.859558
147.747528
145.854401
152.016235
143.773666
134.492889
113.989990
153.533066
133.406265
131.956863
132.361923
146.698196
146.718811
166.501495
150.797668
154.366577
144.778412
151.772156
131.759644
161.162079
151.780777
153.245819
145.720230
157.202637
138.404617
171.871216
141.367783
155.762589
133.547272
155.067749
145.091675
151.772369
144.172852
157.683792
128.152573
118.592789
141.278610
136.052612
145.197083
160.657059
129.301666
144.152344
120.402611
144.618683
144.276993
135.823532
157.439194
173.417679
146.352234
-2.533814
18.958683
-30.222389
7.244404
169.970459
159.916489
143.199860
129.587585
142.472702
144.467529
161.311005
110.360992
144.069641
142.534775
158.679245
154.166931
149.257553
132.199783
135.217178
162.854202
148.362244
150.242493
142.147156
116.548935
153.238159
145.186569
144.494080
154.203995
152.055145
125.539482
138.391235
157.098068
141.829956
22.668285
-32.822960
3.796327
-47.173054
145.055649
142.854706
133.007202
157.680588
129.360886
116.034523
167.178604
161.446396
112.469566
139.390991
130.283768
105.491188
5.957990
17.657326
-47.415943
-35.075031
-11.267920
135.185608
37.690903
155.949677
136.933975
145.323044
145.653870
142.433044
178.267639
119.036697
170.586212
160.897125
150.025528
150.217163
98.781288
-51.779827
0.863887
165.500671
135.431335
147.775177
130.611069
168.501663
143.785263
144.021057
132.991074
130.829453
141.214264
159.347076
147.116699
131.584717
121.126976
141.014603
136.142960
162.346802
150.837265
157.526932
158.016327
-37.525188
42.133091
2.889612
167.942368
160.642303
147.871307
152.226349
155.601120
115.442810
167.774918
136.987183
148.073776
158.869339
131.348404
131.809311
35.022427
-33.745987
-173.631378
161.753128
161.302963
153.925705
131.021027
143.529678
131.815231
147.863922
159.999023
-161.864853
157.010803
133.278809
142.139145
142.677551
110.633362
137.151550
148.759323
152.360397
155.506348
147.768753
168.009018
165.543823
154.458313
117.022293
155.751419
144.309265
132.039856
167.430023
113.549088
159.267441
151.715652
140.600296
130.561020
139.923325
141.592606
167.827118
136.901703
151.495041
137.899506
138.035568
129.031265
-178.445679
147.061661
133.442001
138.793777
169.948059
157.105515
137.697205
164.882568
145.998184
129.493744
144.350433
140.595123
130.084518
121.433105
150.196869
4.331873
144.874649
165.475769
177.681000
125.598610
153.213486
150.539688
166.909119
105.852959
151.624390
154.788086
131.809357
135.983292
140.601349
172.357254
141.648972
125.730499
135.738708
10.987666
-4.606066
114.972824
176.296295
143.859192
154.189606
133.417358
142.222412
159.261154
157.316925
141.530319
131.623077
172.700348
171.139374
135.351395
135.946442
141.736084
138.343079
152.444733
147.711487
141.311584
158.196716
135.849716
147.519485
106.545418
125.236977
30.642050
27.008774
169.601776
147.523483
145.547928
132.174255
128.744797
-145.935394
145.745682
-31.539005
143.419342
158.792496
129.041870
151.499893
143.175476
128.293137
140.529419
134.593781
143.579742
134.680313
158.088791
140.766891
129.519012
140.520294
140.847260
141.188751
119.525665
-28.934101
7.460956
137.180496
149.983109
154.065842
173.863190
132.081146
156.817947
127.140465
157.075027
141.555573
140.943207
118.847908
158.654556
132.623917
164.975800
160.109039
129.722870
142.388763
149.713638
155.013702
144.580124
144.137451
162.295883
146.858017
132.725677
-43.976490
-38.057758
-13.183831
179.396378
150.430283
115.549080
139.377960
127.646584
141.754761
129.209457
153.074280
141.449326
136.474747
165.327255
139.791809
138.971771
158.835876
148.434479
-15.482766
-30.219938
-42.298927
16.046928
151.625107
128.654266
164.408356
135.195862
170.667007
137.709198
154.361160
24.051311
24.591667
30.070597
141.294754
154.814774
-172.758972
143.963974
148.628601
144.160172
137.731033
130.763168
140.329758
139.720657
141.924606
161.052704
145.695709
158.566422
146.175217
158.555573
156.009674
174.974243
144.043213
151.665405
166.105408
122.364059
145.195145
151.553558
144.025589
163.289230
138.433075
137.012863
141.966248
132.628738
158.502487
149.522476
145.848679
147.624039
136.967850
127.463181
162.490799
118.223434
153.602020
165.937592
145.032547
144.677139
170.234909
166.535461
166.402527
-13.778458
-0.558481
-9.835953
102.452553
143.552292
149.840164
148.844971
162.788391
136.340042
156.164856
132.065323
130.417923
161.885757
163.651901
153.383194
146.888443
113.112709
95.125511
116.242111
163.390366
120.251511
134.459229
148.769775
164.192200
126.525146
111.196503
-9.577724
166.773071
138.848053
163.403351
154.089767
147.274231
143.477356
136.821884
135.431335
4.687718
-6.035333
-37.008018
-43.882885
44.345844
155.837845
-25.166346
5.741975
3.214550
-23.105839
-5.657938
-29.998503
-33.430191
-8.562427
159.435944
126.280655
160.172195
142.676010
155.614914
143.209717
28.215296
-10.411212
-9.586034
-20.832617
-10.257181
11.530730
12.950979
19.971062
-29.480612
30.734327
17.754940
-38.433601
13.823926
-22.121367
148.759293
2.519016
161.287140
111.984604
55.358658
8.834711
1.166507
18.881344
-17.102518
1.017218
172.046509
164.008667
147.697678
-159.380981
34.851131
12.670135
-4.375466
-15.173498
138.867737
172.644272
171.616241
-18.717804
0.111906
-13.901124
-11.517877
53.782341
61.927807
144.389038
155.982697
132.891205
134.548431
143.465271
150.069458
123.671883
158.154083
137.004547
146.206879
156.956741
150.287781
141.470001
141.979538
144.365768
149.234711
64.398010
-10.638318
-2.897324
-44.913013
-20.541410
-12.637365
7.823606
-37.343254
-48.782902
14.333286
6.475779
-31.318947
-45.009857
-40.982731
-39.807449
13.990608
123.415489
138.788986
144.872757
119.131432
137.360092
137.781708
118.998924
159.103973
165.986450
142.690109
128.914047
144.505280
150.162476
123.154152
130.686554
106.310806
154.408203
139.663651
121.689156
-11.311200
-23.252348
-27.037354
-14.586985
12.700881
175.907272
150.921661
164.411743
154.760223
132.447525
15.608714
-47.479977
3.608963
151.398224
132.349655
144.032104
170.636551
145.648315
143.557587
130.448013
131.933807
137.309875
162.415421
139.966415
143.049622
141.099167
134.813965
159.571945
156.471786
114.779480
145.203354
131.015640
157.890869
145.950592
145.748474
143.945740
149.544647
144.470078
31.505854
160.044144
133.532242
135.209213
157.024567
131.507767
-9.572715
126.499550
170.641541
145.701248
151.577835
146.634857
-7.520734
-7.142568
122.091675
147.922485
147.321182
141.510056
165.847397
131.954681
134.043259
156.135574
176.641403
121.252815
145.522095
-5.482192
-19.075438
-24.241673
128.859222
144.679993
149.851883
125.776657
130.974396
119.989464
139.154434
126.056595
152.898209
173.358765
148.424728
114.041420
152.065796
155.208832
167.536835
127.827148
157.336914
102.701614
149.859680
163.939316
104.102051
162.809509
123.354820
151.060532
131.624359
121.507912
143.403275
162.814072
145.994965
152.234451
130.108139
145.372833
150.420258
135.425964
174.948318
134.116409
167.896103
163.667099
148.826706
136.199203
161.274780
150.382919
151.267349
173.470596
132.770370
143.058609
146.019165
138.173950
159.724457
151.525177
152.904160
152.471741
107.435883
136.300018
143.475830
140.183136
140.618729
135.442032
139.487442
117.015366
150.223007
136.168945
146.911606
12.706021
-5.644482
-29.779299
17.699869
-37.453392
139.560516
113.966454
155.900818
155.629288
142.569672
143.477142
169.782394
129.733490
160.553268
-10.924776
29.440928
143.692169
129.196167
134.868149
133.671814
141.726318
140.950974
155.083405
137.319702
148.986069
115.741821
163.390793
131.875595
146.370728
135.559479
146.044922
131.593643
155.380585
152.851715
123.655418
168.334122
140.287384
138.816620
152.637589
149.205734
142.349319
149.165390
158.492401
150.452438
138.490936
104.884697
134.503403
157.155914
133.386398
136.331177
-39.952450
38.110142
1.124658
-0.653120
3.226828
-23.046904
32.050529
-28.923016
152.178497
179.893463
149.906464
152.182907
136.658813
145.497742
130.626846
142.620087
121.955536
-3.314639
-51.369865
-18.519768
8.407748
167.060440
150.508240
132.757019
143.502838
142.153030
156.828156
112.458275
135.546387
131.182388
146.090057
152.479462
143.884155
16.677273
25.559977
-43.324856
-4.584711
5.233828
-0.447624
140.924118
153.315323
146.349411
129.834000
164.671600
147.257446
143.735565
140.832565
140.904602
164.981812
132.938446
41.635574
114.137566
71.775909
0.108352
21.188595
26.590652
127.752029
152.688446
114.699234
139.544754
147.619537
161.712402
136.429886
152.157898
154.172943
131.644836
178.616608
128.146332
132.000824
135.964325
121.063896
151.457764
168.913666
148.726501
149.447571
143.912216
149.840210
141.307251
159.873810
133.172592
138.971436
140.277740
131.699677
150.624161
146.466751
128.664322
130.398239
169.445862
132.046280
164.811752
156.559982
129.987213
149.842346
135.876419
136.190735
139.434677
143.830765
111.514259
164.491364
147.008209
125.610641
137.269150
129.320221
148.823227
151.750702
135.468018
138.465378
138.999313
130.699081
-38.611038
-22.161171
-32.195034
11.096362
15.514309
148.395020
141.378586
143.028259
165.709198
137.326187
139.594681
153.463303
119.094383
152.899338
-18.935743
-21.996843
-0.586508
-23.131653
146.379852
166.044968
134.780655
157.486923
119.637123
139.480820
172.899597
148.484390
151.414795
143.244873
141.018585
159.528168
177.718765
143.233765
163.336060
152.626968
-19.043875
-38.378628
-39.381786
11.429907
-10.247856
-8.013687
7.019006
137.413712
134.499634
166.705933
156.381882
133.186020
121.326202
152.711761
143.250671
29.821270
-33.450981
-35.588058
-32.494007
128.825806
141.500015
146.825623
140.013641
147.637085
138.746017
142.131989
111.606941
119.199760
156.674759
127.322845
-38.516705
4.348120
-44.048462
-14.049251
27.361166
0.335135
14.647057
4.413706
114.304489
139.088898
142.474640
142.175644
142.127136
165.366058
145.758926
134.716431
152.188705
143.820358
169.739365
155.324966
-48.437958
162.514481
140.229218
147.879761
145.178665
169.120605
167.196960
149.106979
151.428513
154.392838
150.659286
130.899612
137.975891
147.227814
148.512573
155.069717
172.042465
143.465271
159.221985
145.575211
144.721909
150.513870
138.314789
168.455399
169.836685
137.184021
155.172958
152.116302
140.067719
140.086975
131.404510
156.985611
148.385345
174.463516
128.387924
141.947525
147.964600
134.982040
147.383118
140.731613
156.437820
122.566032
129.283585
145.172012
132.033508
119.083603
-35.819412
-3.037831
8.370858
28.371164
-17.568321
147.071701
153.945450
135.309814
150.117599
147.561691
149.953995
132.831284
143.896088
145.909561
154.500626
153.218643
150.374207
172.599274
134.667633
132.409317
151.859711
131.949173
150.746506
144.334595
146.759995
147.304153
140.782684
145.894089
120.455925
149.696899
145.515808
127.461266
126.476807
140.435898
-178.697784
0.441905
-3.019669
-61.829102
18.216198
-40.731533
-9.698885
-49.508270
-32.176853
24.521713
-6.876974
-22.502384
135.479752
161.788315
130.328232
156.124008
133.630356
142.140717
111.954147
115.521637
134.659409
134.081680
137.225739
164.328964
133.729996
145.170502
155.146271
115.293152
145.583893
145.740540
128.146988
36.906887
76.500549
175.327377
137.851181
149.525513
150.586548
149.219208
157.920578
136.780273
1.333688
-42.003624
14.739728
-23.430803
-179.640625
153.811783
136.752594
152.628403
133.817719
149.829941
128.838669
133.397079
138.006241
133.606659
144.501724
151.186432
173.376160
121.629158
143.702362
142.197235
127.837204
127.705582
162.415070
144.965530
150.660492
142.766403
127.649971
135.288956
141.722702
-170.468231
135.896439
156.629700
172.561600
153.440338
149.545563
131.863632
149.002884
155.000198
167.709457
133.293320
134.464096
141.533066
144.220276
137.986801
114.102348
-36.892246
-10.275768
9.254805
-33.696278
140.710953
145.449615
159.418777
151.176346
159.530258
146.263885
144.464127
153.712234
146.484055
137.923187
141.734375
112.697662
152.581253
141.513885
114.071373
122.912773
114.348381
159.807465
120.969666
128.707718
139.421356
129.939728
111.179527
149.866104
165.919540
138.475296
146.432175
148.772171
167.327576
131.718857
143.566772
141.809311
159.134735
130.106171
148.494247
151.914032
143.373428
147.455338
133.604462
-50.595844
64.926033
137.483795
138.131393
157.948776
138.104813
144.190964
161.402191
155.536560
122.905479
162.566299
139.059189
127.829414
144.139099
129.786407
122.044014
170.793320
145.554962
146.108383
153.942535
136.889633
162.999069
130.063873
174.261780
110.887794
173.946884
151.823395
124.408745
116.225677
168.675781
148.847839
10.388264
156.003311
150.888687
132.069382
3.905902
12.002308
4.237020
30.556650
19.694372
-9.602242
-0.957566
2.634702
-17.974028
10.197016
-40.111752
-28.032602
6.113722
6.430779
-23.640566
4.056758
-19.771183
-9.905201
-44.059303
6.216341
123.018707
149.048615
141.069962
169.037460
143.256561
141.702179
137.579956
148.364838
136.101135
130.601974
-10.107523
5.233378
30.723818
0.797458
-28.482103
-5.787636
-7.499518
14.321652
0.379492
163.778595
133.673019
155.784393
146.690292
170.064850
26.596771
-40.348351
-8.790798
24.015667
-31.325048
12.325617
119.181442
118.968613
30.291784
59.552341
19.311882
139.976639
159.400864
152.960266
167.648346
176.298843
135.398941
141.432495
136.806747
147.278503
175.880051
140.731949
150.723465
139.147125
145.722626
129.764740
117.200684
148.340347
174.064682
136.752441
146.453659
144.958694
136.214066
132.595718
152.046768
148.241302
146.441498
148.339478
157.327454
164.744232
164.389160
142.929596
157.307861
123.787910
1.691191
162.945114
135.363419
124.204865
157.484818
148.544006
128.388565
133.033859
152.124100
112.784836
151.019196
105.870064
129.997620
154.363617
177.405487
137.760208
149.164841
160.202545
124.586128
135.501953
121.678886
146.577469
31.136065
-48.945015
15.319946
-4.349696
-26.220833
144.368713
-36.347374
118.835503
152.699417
152.452377
125.569359
147.546371
166.278702
145.403854
144.925537
147.451920
158.455292
155.112976
171.354935
156.373413
134.056366
130.437973
146.622864
157.759598
129.214600
143.346832
152.545593
151.144760
149.859512
145.801498
148.197906
143.938370
-14.323226
2.664841
-0.815654
-40.561966
-6.429407
-12.792511
-13.746690
5.101655
-44.520931
-1.212084
-33.605358
-25.390837
10.893883
-9.621140
24.034924
-25.856199
157.556900
136.049240
154.601425
155.897003
23.356247
153.003967
-22.823915
147.357178
143.197098
137.288834
137.646881
143.405899
118.630165
147.444702
134.011490
120.871994
143.520813
138.076996
139.711624
130.892593
146.898132
145.898987
162.290512
154.586777
179.503448
-149.518112
106.937675
114.363358
-154.208298
-151.124924
-155.527802
31.208014
119.458748
125.736877
152.217773
152.100449
162.672394
-167.657501
-150.257767
39.411415
19.202671
146.382645
135.006638
141.827988
144.132889
167.177948
10.798930
35.632973
-25.231510
155.248093
143.611374
148.774658
147.434540
147.925354
157.355392
159.414032
156.529953
134.284546
144.391937
157.477051
142.761368
163.088501
122.714836
131.513580
132.710464
148.993668
-37.479877
143.322784
150.282913
122.306526
153.244370
162.425629
148.733429
121.116104
9.712963
-21.464699
166.795624
122.802071
169.597595
156.269699
152.051437
140.694031
157.809341
142.106537
175.087555
142.361130
104.698914
156.150711
147.358597
-178.573563
123.338211
122.650108
153.018066
167.857208
155.762955
127.128021
152.873886
167.096100
135.568237
141.592789
140.679001
175.418320
154.340775
143.862717
132.046005
135.821747
160.197235
141.091232
148.720169
131.706375
148.682159
165.858093
150.805206
175.500916
149.576614
167.865921
139.365112
149.037796
120.794060
147.947067
157.171127
129.133560
159.569580
141.644669
138.120224
153.925110
153.109924
157.814590
156.259735
138.989151
165.357437
141.456726
117.478752
153.715851
132.675247
134.990402
150.322327
97.718086
26.481739
7.320755
-158.552658
-173.892365
15.508753
22.972736
158.774734
158.693222
28.088547
26.250698
-156.223007
19.371202
22.199970
-178.302795
157.658997
147.346786
162.461426
128.044205
129.960052
159.468048
145.323288
174.725845
157.154633
4.795792
30.724600
4.307253
-40.695412
164.994339
137.380890
133.380981
129.868637
-18.708216
14.165962
13.062567
154.533356
132.008347
144.481705
153.323456
146.253281
143.410919
121.554276
157.680954
143.475021
147.956558
124.641052
134.324951
171.268295
162.303986
149.514648
139.457703
138.823074
163.319565
129.117554
137.486710
162.600311
149.107376
178.279999
132.590469
140.023773
150.595749
161.179535
129.297577
119.909950
144.506866
92.488068
129.395142
164.009491
161.093262
110.754005
-43.182884
-48.137936
5.808089
1.691422
121.976051
-176.990646
140.029800
157.766998
-22.730801
41.874615
-41.374809
44.219734
-48.277161
-5.073658
8.401464
131.799866
163.562012
145.433701
117.832207
84.839462
134.617996
160.566864
158.215881
159.434982
130.435150
129.109695
175.922668
155.811111
150.785553
139.168839
119.469948
135.563065
161.942581
136.934555
147.172745
160.091476
131.149841
142.999588
40.386162
-1.924679
27.530436
11.446939
-20.687403
21.301945
130.463577
174.467407
138.610001
160.057556
148.532837
125.739517
121.958031
177.483932
165.236557
128.414597
152.607269
108.930870
123.310822
108.716431
-175.423096
-113.692963
19.080244
39.303665
-159.493134
-144.404968
148.147064
145.021027
150.037552
129.048553
146.419693
147.385880
152.290710
28.688986
-164.184158
-161.766266
-145.351944
144.955765
-176.840302
-94.758034
131.759048
123.563797
166.310043
129.959045
71.761650
143.880280
145.180435
143.911621
125.148132
158.274017
126.487518
135.821472
147.299026
142.819366
143.762177
170.499756
164.428391
158.416214
143.447891
150.079330
115.519447
106.588646
154.762039
136.848022
154.199249
135.148148
-167.908890
100.045692
142.886536
26.108829
-39.072559
165.176697
143.886826
159.191193
5.202398
16.063389
13.052348
-40.254597
2.941778
137.917313
142.171463
178.227875
165.014465
-13.919024
24.491531
48.313675
156.730698
137.310913
148.380493
146.679260
156.030701
145.663681
168.371811
146.964615
142.760071
164.955887
139.973785
151.359802
145.311859
157.393021
137.687775
153.187973
160.415039
135.439728
137.994049
145.247131
152.079727
158.995026
148.040131
146.171661
57.000957
-162.548904
145.393555
116.920799
46.834297
154.893097
178.346481
172.930557
122.814201
17.656065
-37.268681
-30.401228
-30.254065
-17.359379
-21.497217
6.708293
26.407223
-11.149328
-52.973736
20.387125
-28.230318
-37.262497
-25.222383
153.661606
154.380157
-4.084277
-17.026405
11.087025
-11.673607
-10.471288
3.382288
131.675949
142.861465
138.146194
169.301056
137.700897
145.430023
169.062317
169.682251
141.310013
151.154831
148.182465
140.370209
-151.033691
142.947540
177.979568
146.975677
142.315720
138.218765
15.385316
167.840607
145.410461
134.990845
141.292267
119.364792
141.815475
136.579498
137.902481
143.022507
162.602905
124.279755
149.335220
143.806290
129.719330
145.384415
172.557755
146.478317
140.051727
129.643600
158.251846
151.276138
170.564255
144.132278
168.462280
156.479675
137.099594
98.442245
129.181686
136.152298
153.702087
163.864105
148.312500
145.369278
159.411575
136.536682
131.138062
148.679321
124.300308
148.589828
148.623825
147.668991
-28.168968
-37.406208
-7.184551
-37.880745
-4.192084
131.843735
130.204193
142.145172
-178.355743
153.182449
145.543289
142.402573
150.489563
10.224738
-13.359031
22.650610
11.254190
167.884476
145.114059
156.342804
8.859536
40.402309
139.577972
125.746506
146.037933
-31.831839
-43.404644
8.314392
3.670025
144.040756
146.159302
152.567307
162.745392
147.659424
-178.543289
141.717041
150.687592
165.742111
134.616425
136.164902
130.118134
68.232552
121.718498
134.113632
108.243996
145.974228
149.998138
127.641121
139.934784
106.705338
146.246033
145.947113
146.125687
121.224976
148.351151
146.333130
120.061714
156.159943
146.827728
123.843948
157.720581
128.025955
137.296051
139.352661
156.698288
158.830521
166.454590
136.760468
159.781158
126.826378
155.306839
145.655136
-19.347849
-42.849266
150.893402
142.932022
140.968872
-60.674847
-25.460611
22.352440
101.551826
149.565048
173.647156
168.297211
142.582932
141.808044
155.409912
147.616989
164.173950
146.011215
149.459778
136.857468
154.330856
128.644424
120.791573
152.080093
147.673248
150.150284
133.775986
166.365082
150.878448
146.716003
141.890656
138.383484
138.472137
151.720428
152.614090
132.553879
145.276367
168.826431
131.228790
164.939362
175.037323
141.404709
133.358536
173.971405
162.686783
145.666092
154.134583
146.642548
154.646545
108.726158
140.723495
148.475845
8.386866
167.791412
166.284607
134.700851
168.425858
151.399094
151.489532
157.423523
142.045883
116.887291
158.290131
142.406281
146.491013
131.150009
179.454636
-35.464142
3.621690
148.397354
124.424965
155.485214
132.009537
153.084564
152.793823
127.801216
144.575348
107.707268
150.208252
142.863724
140.024170
120.459312
149.193222
123.217178
150.079300
141.533295
156.741196
155.875031
159.091309
141.280319
141.293259
135.380463
144.259430
144.091660
153.699829
146.038895
140.735321
140.610916
127.776398
131.658676
155.168533
22.447872
-16.130690
-33.550449
150.707138
140.854202
146.520538
147.317566
145.530746
155.834015
135.222061
157.157898
135.645767
135.861710
20.287693
-24.347986
135.213516
126.324615
109.930809
148.051224
138.718262
134.347626
163.805862
176.466522
171.615509
152.708633
-58.096786
-66.612434
161.198273
147.689926
134.921127
140.110535
147.261597
-29.546824
-27.257349
-47.658882
-3.788272
-17.622063
-11.051200
-51.059029
-32.654388
35.971863
132.380722
-179.246689
155.695389
163.594421
140.062012
140.921692
134.023483
132.785568
152.736069
148.817352
139.719101
117.167450
143.776413
141.165695
134.902512
-177.689774
164.999924
169.319565
147.259094
111.189644
143.960159
138.433777
145.754639
157.175110
155.229919
152.666046
146.526367
117.316841
21.151081
22.854271
-15.459671
-37.297966
9.513183
36.788528
144.272385
145.593430
-44.304455
-19.464466
144.380203
142.720566
139.728760
165.932526
162.589218
144.490723
132.999939
-45.834110
3.236763
16.562408
-12.610286
-4.690559
-45.996593
-42.388840
173.445389
143.521317
158.394760
149.628052
147.863785
152.066620
132.163666
170.552567
170.922699
146.004852
151.324753
137.819946
2.609170
10.848233
13.400471
118.488068
173.293976
140.729263
-11.470318
-9.876890
56.419903
-32.325409
-6.015911
-40.551376
-2.562007
