# Supplementary material for: Comment on 'Valid molecular dynamics simulations of human hemoglobin require a surprisingly large box size'
Source: eLife. 2019 Jun 20;8:e44718. doi: 10.7554/eLife.44718 (PMC6586461; doi:10.7554/eLife.44718)
Supplement: Figure 3—source data 1. — The zip archive contains a README file describing which source files correspond to the different panels. [file elife-44718-fig3-data1.zip › figure3/panel_B/box2/phi1.dat]

-148.729507
-133.185150
-144.358063
-159.731720
-147.253082
-52.669464
-57.946938
-89.021210
-45.267605
-50.258358
-100.798737
-60.922020
-141.864822
-96.830017
-57.918293
-153.326996
-68.476143
-155.203568
-52.473278
-75.531578
-60.431278
-76.960991
-55.561401
-122.758385
-55.133320
-67.027672
-71.119606
-152.127121
-103.619881
-93.441338
-74.102760
-63.121769
-72.074615
-135.214722
-66.607239
-92.855873
-116.579834
-56.224819
-132.983444
-71.877045
-50.739986
-23.816528
-68.603279
-65.148346
-79.122734
-58.683270
-47.807461
-124.722427
-171.654953
-90.410110
-50.580093
-154.187393
-61.052959
-56.823605
-49.672466
-61.713776
-66.312065
-56.304527
-59.171059
-56.862770
-65.506889
-56.746838
-64.460373
-73.847099
-87.577744
-65.921310
-111.557213
-56.086109
-34.725929
-100.525864
-85.658699
-144.466034
-68.590096
-73.235031
-67.391312
-103.411118
-137.979034
-144.583420
-167.433212
-43.707138
-145.484360
-60.719765
-67.745247
-66.685188
-55.212093
-163.419632
-144.350800
-88.027306
-71.656990
-60.065731
-58.606312
68.585678
53.682251
66.036110
63.663208
64.411346
49.732838
58.144825
55.768784
53.240971
50.712181
51.879871
53.333496
72.177795
56.906502
51.622131
59.501038
33.012569
76.020683
54.169010
84.719284
-59.946934
-63.668663
-44.862358
-59.309635
-62.147854
-60.682217
-157.525894
-92.430283
-64.077072
-59.943245
-62.646896
-114.566574
-90.255920
-45.692707
-61.180664
-123.305290
-64.491112
-87.380630
-79.977554
-80.194717
-65.045372
-56.162369
-155.811615
-59.981911
-99.510048
-95.849869
-108.229156
-101.547607
-66.016556
-91.369247
-119.285507
-80.624802
-115.593391
-74.826820
-150.923752
-91.837372
-55.751373
-23.448353
-55.987701
-162.208084
-61.200001
-135.420273
-72.598724
-56.605858
-97.371307
-53.661144
-62.178871
-68.404739
-67.394005
-80.168259
-60.535759
-156.735916
-69.756729
-68.366592
-148.684830
-53.142796
-92.471176
-60.266525
-91.703514
-73.504761
-43.391479
-72.593246
-95.117096
65.159851
46.992435
67.956322
63.452930
33.490280
41.130611
67.433678
-156.081421
-45.568283
-66.512817
-111.855652
-147.546829
-64.944252
-163.890762
-91.160370
-54.390755
-66.713295
-65.059280
-82.581940
-62.531845
-61.527534
-98.834557
-63.510925
-61.489582
-138.021973
-144.915329
-63.192059
-60.474121
-113.438126
-83.597000
-116.758911
-74.563629
-152.120499
-51.372036
-153.086487
-119.359161
-152.785477
-143.140625
-89.135674
-64.733734
-96.606598
-104.373314
-142.552933
-52.986057
-101.136536
-83.752838
-64.931000
-69.158752
-70.080933
-76.195282
-158.883972
-53.593964
-59.122604
-52.658638
-82.573784
-85.746170
-68.919800
-71.931602
-60.452225
-161.476059
-61.272518
-64.767754
-152.125244
-76.360107
-105.827316
-137.412674
-154.694427
-59.510265
-115.255188
-59.045090
-70.534210
-110.511330
-171.192047
-100.085739
-150.808105
-117.159897
-91.390839
-50.227646
-159.579346
-76.657951
-69.607590
-91.212608
-91.717705
-69.108231
-73.216850
-55.571507
-121.481659
-84.707626
-134.779068
-59.976715
-103.671997
-73.558922
-84.388443
-134.769684
-109.920975
-64.404610
-72.491570
-145.823776
-83.081177
-105.227402
-74.634743
-63.791737
-57.663830
-73.070213
-69.300705
-93.547348
-63.773911
-66.142197
-83.196541
-59.395699
-77.438110
-64.908028
-71.495369
-54.644875
-154.759109
-42.513111
-131.494858
-63.477287
-63.315937
-68.139809
-60.487225
-72.251282
-87.890358
-80.909218
-29.979332
-154.049118
-42.706257
-66.363426
-106.637192
-102.059769
-91.751091
-98.310760
-58.651295
-138.471375
-71.231255
-41.261257
-59.356056
-70.259209
-156.262817
-107.276192
-55.663311
-121.293877
-64.605804
-70.600723
-123.479515
-157.527435
-70.708221
-100.032349
-102.794716
-39.520977
-147.219315
-74.788567
-144.795975
-99.781662
-61.921364
-67.939941
-150.967575
-98.766609
-66.661491
-43.030396
-103.249306
-66.260727
-169.095154
-89.859077
-140.183472
-110.763397
-103.058426
-103.099319
-122.759529
-61.781811
-55.226826
-71.660568
-134.929016
-162.485107
-122.220078
-50.832565
-54.872795
-65.433296
-63.555687
-82.225525
-105.346359
-67.458824
-148.854294
-69.479385
-63.836060
-41.989082
-58.842228
-146.053070
-127.852859
-59.846264
-54.444454
-62.090740
-151.382507
-108.681412
-140.608704
-71.176056
-76.026299
-56.054100
-52.557259
-148.862793
-46.218964
-68.961029
-44.586216
-73.789352
-88.293289
-69.118767
-148.021561
-56.413017
-57.204021
-61.369484
-38.667511
-66.780251
-83.362244
-90.907890
-57.992859
-88.740845
-107.540848
-88.771240
-53.779823
-56.794624
-79.664673
-137.425751
-85.156883
-40.517769
-64.034660
-57.689529
-54.590233
-68.497040
-68.260063
-69.481033
-57.184868
-68.349266
-79.330399
-163.221497
-65.922371
-38.315128
-50.449390
-152.499664
-84.281555
-72.128654
-56.940479
-89.625267
-84.046844
-63.121525
-55.219490
-97.449623
-56.557335
-99.743828
-162.052780
-106.691719
-74.275764
-23.479734
-62.780022
-154.518188
-59.842884
-28.808634
-67.431183
-92.089363
-64.863396
-115.834541
-33.928909
-52.720482
-95.027847
-69.487022
-140.636948
-58.061726
-70.082558
-77.267998
165.333054
-83.838585
-56.340359
-58.320770
-74.379059
-132.020264
-126.734344
-168.432465
-74.921555
-58.574005
-89.069908
-72.883835
-58.015781
-84.097046
-97.167091
-87.630638
-129.982864
-60.794662
-76.447174
-120.555702
-76.245285
-124.322342
-102.249336
-60.016460
-160.952515
-96.436821
-49.571537
-55.239902
-61.083805
-64.888451
-66.687057
-72.445580
-76.797890
167.334854
-74.096184
-43.011845
-75.783195
-124.911392
-50.391907
-107.571007
-135.782684
-63.013313
-50.492229
-169.077316
-142.212540
-89.594124
-51.949318
-140.293610
-88.882256
-61.546558
-73.249489
-64.848015
-56.966309
-125.432144
-145.570099
-152.110855
-60.784691
-27.228306
-133.362091
-75.604256
-65.350662
-138.012985
-108.103966
-68.867966
-100.691879
-87.964760
-126.993179
-68.944893
-65.482841
-65.603378
-127.913643
-54.152508
-68.309616
-51.434830
-54.673286
-159.911270
-161.214142
-100.325386
78.966919
-70.787674
-75.604012
-152.860504
-63.085579
-75.294518
-94.789520
-74.434219
-160.287491
-114.554047
-136.010132
-101.318520
-61.500671
-94.759163
-54.906551
-81.611786
-89.537819
-52.590046
-73.857475
-65.647011
-70.925179
-73.142685
-69.466133
-67.086548
-60.531208
-61.797096
-51.772186
-36.974358
-55.940815
-72.607956
-133.950912
-46.036274
-35.968578
-116.621788
-142.666351
-54.424564
-66.295494
-55.517548
-127.314049
-47.746365
-79.780403
-160.586365
-85.079567
-99.299797
-113.236076
-94.374260
-166.514359
-98.354599
-87.501869
-53.116543
-140.724762
-99.842827
-66.709679
-37.328606
-107.938957
-90.081879
-149.560349
-95.481041
-87.727310
-82.596710
-64.955643
-64.531952
-59.219219
-143.418381
-79.762161
-156.301453
-143.204956
-71.235306
-113.145218
-70.709007
-162.842224
-120.301018
-80.570450
-87.403709
-69.025650
-63.714855
-85.100517
-166.505814
-134.540054
-44.007446
-69.506081
-105.187508
-151.692947
-169.405319
-92.442146
-58.662338
-150.124222
-136.447769
-66.625114
-143.151306
-63.486019
-44.123909
-76.750816
-56.166813
-166.080261
-50.385853
-133.154251
-52.781769
-69.404419
-75.979950
-83.174149
-92.308296
-51.912304
-72.452415
-82.310799
-105.997185
-96.102501
-77.557228
-72.827301
-47.485630
-99.031525
-75.571915
-146.991989
-135.707352
-97.520020
-62.110130
-151.041122
-78.152107
-67.836372
-62.303932
-89.215103
-88.691757
75.395805
-67.604813
-57.405880
-137.164505
-80.025459
-67.345062
-104.354546
-64.764816
-165.628967
-61.880241
-115.268013
-131.373001
-70.869949
-64.232422
-59.314819
-154.701111
-69.302086
-122.478371
-56.223949
-57.165646
-55.168190
-92.246147
-83.005112
-135.525558
-62.796299
-85.101082
-139.702255
-65.364746
-55.419983
-132.062881
-62.575237
-97.642265
-62.539108
-81.773987
-113.771889
-114.848610
-57.276115
-39.639046
-70.334938
-155.472260
-49.400440
-77.215187
-61.240379
-65.642189
-61.559193
-60.322430
-84.544235
-64.413383
-140.053452
-56.904026
-130.755737
-97.310410
-89.998489
-60.351994
-95.589256
-75.820457
-76.294594
-87.899307
-65.187202
-64.249443
-62.958809
-55.581371
-163.777328
-65.941498
-126.112267
-54.085476
-74.560341
-66.299553
-38.483120
-114.662712
-129.270874
-47.627304
-112.306419
-109.229385
-93.166710
-95.104286
-142.966431
-67.116806
-75.184441
-72.483688
-62.954082
-76.396591
-148.999100
-60.970116
-103.687469
-82.476753
-71.364098
-110.750282
-72.156693
-66.671890
-74.091499
-74.730118
-60.735645
-57.198048
-90.237907
-66.277580
-75.532669
-93.753494
-90.479568
-72.081734
-61.710381
-76.927597
-59.602482
-146.253830
-38.889900
-50.705494
-76.838104
-112.477966
-57.947834
-113.224602
-171.122482
-106.990547
-125.703026
-94.327667
-72.842377
-49.207508
-97.071198
-117.638840
-54.476402
-42.956680
-160.452637
159.613571
-151.823288
-94.369026
-90.645042
-64.573601
-101.924500
-55.200577
-158.231735
-62.637947
-109.434402
-121.785324
-57.697678
-72.466942
-73.544426
-101.144165
-70.764824
-161.066788
-101.649551
-58.199944
-106.082237
-65.535240
-69.182968
-84.677246
-160.815552
-107.556435
-57.112068
-140.721527
-62.891438
-59.273567
-57.283134
-146.581924
64.271217
44.055161
57.124405
76.834938
89.572800
106.734680
76.843132
67.139626
73.453720
72.421173
45.954357
62.184654
76.530373
65.161133
32.946651
40.060173
-126.013756
-51.296078
-147.016434
-92.059509
-75.971413
-60.466541
-150.827179
-98.500755
-108.484657
-110.391861
-65.236488
-99.301216
-70.270668
-100.153168
-76.351944
-50.810993
-142.392395
-86.598953
-63.116531
-74.450470
-165.321976
-124.742523
-34.542736
-54.573139
-59.399761
-43.021244
-59.673420
-55.019737
-54.602642
-81.330376
-129.800613
-52.729824
-49.335205
-97.825851
-48.607063
-119.911247
-57.189449
-125.605698
-65.580292
-54.210190
-95.857216
-56.736225
-153.291229
-59.048363
-54.675419
-157.188507
-117.713547
-122.749123
-166.273132
-130.663925
-129.784760
-56.584518
-71.136742
-64.687805
-88.429520
-157.653107
-57.860741
-98.191978
-59.559334
-59.389202
-58.439034
-143.051346
-79.374931
-160.477631
-78.324989
-56.473217
-127.495293
-59.163246
-77.000198
-139.904007
-116.999306
-139.909927
-66.306450
-56.684055
-61.978962
-148.466858
-79.462608
-122.147438
-92.054649
-74.973785
-77.732437
-56.677971
-59.971523
-76.317879
-65.712303
-141.291306
-59.198196
-58.582333
-53.051094
-62.808147
-57.612118
-70.411629
-64.941017
-70.868431
-67.486549
-149.219223
41.163586
68.256157
69.580612
47.752357
50.712578
47.640926
54.305767
68.400841
61.079277
65.844551
44.077423
35.296799
53.519787
43.072403
53.740070
67.341782
84.456345
48.799950
52.483395
-107.182884
-65.854347
-59.467396
-90.955978
-155.356644
-97.630188
-101.100922
-80.913452
-74.121735
-78.525803
-66.232330
-52.326088
-56.672745
-73.960701
-58.062328
-72.565620
-64.624016
-154.360580
-56.736008
-73.145523
-63.260323
-77.960953
-152.133438
-64.029213
-74.279533
-89.951508
-63.572414
-119.386948
-50.489391
-129.640411
-136.400177
-74.257484
-111.137093
165.355133
-61.057652
-55.389893
-53.047024
-65.349510
-154.470764
-59.637493
-66.858406
-29.070881
-62.860664
-112.365288
-70.175446
-163.940048
-93.385345
147.764221
-103.101303
-73.051796
-81.765312
-75.958916
-61.396965
-78.074837
-55.543110
-67.001656
-40.284805
-68.227425
-157.871765
-106.999840
-59.638947
-53.172611
-86.543869
-54.614937
-90.426193
-83.100349
-26.109890
-52.696671
-83.584953
-158.977371
-66.175812
-137.898270
-74.154343
-143.533875
-62.811378
-67.040192
-63.502155
-128.450363
-120.109337
-53.259842
-56.276413
-93.380600
-123.737213
-109.288734
-124.006172
-120.241920
-67.387627
-153.237137
-160.389725
56.019455
84.031891
-39.297119
-144.569641
-76.057541
-108.097290
-63.529594
-73.482719
-69.436584
-61.368591
-79.316856
-146.025558
-22.369379
-135.383621
-99.966080
-59.222450
-69.957344
-126.896957
-141.656555
-59.922550
-66.511971
-74.471016
-49.776062
-55.429630
-63.393387
-53.862328
-61.173084
-81.666397
-72.024261
-57.498573
-63.261917
-65.843506
-75.170479
-155.496811
-106.049965
-164.702362
-45.923653
-60.770073
-30.855583
-58.127911
-61.963512
-65.465103
-64.655884
-62.482056
-54.681484
-57.963722
-119.944916
-127.862129
-150.694305
-57.883057
-68.916374
-114.245224
-71.633842
-57.837063
-86.533501
-116.159218
-78.384315
-36.918617
-58.051796
-106.975670
-57.234291
-161.908798
-95.913429
-57.625340
-58.131142
-51.242229
-68.579590
-60.151260
-147.682587
-67.586983
-93.052277
-110.991005
-75.340981
-125.617722
-54.852631
-72.668732
-108.391289
-82.030357
-78.260292
-71.007446
-55.813061
-72.697166
-155.557785
-101.724007
-160.624603
-45.177124
-63.337257
-87.267319
-78.949287
-61.595940
-69.864632
-65.842186
-62.933216
-63.267792
-112.847198
-86.499168
-48.824451
-85.490845
-58.120667
-128.698303
-85.292313
-75.998299
-108.167183
-66.049850
-56.942696
-89.259354
-147.920654
-67.942116
-77.600220
-75.613937
-67.616112
-79.244583
-72.853279
-68.107857
-58.188805
-65.499596
-162.172699
-82.488838
-128.423721
-89.456352
-137.923752
-65.487427
-76.302246
-94.453026
-102.786324
-64.694237
-78.157494
-52.739559
-64.271072
-66.176498
-144.652847
-140.402481
-111.130554
-53.863758
-62.654633
-153.206299
-66.130539
-61.772644
-52.677238
-105.612923
-56.968861
-153.187256
-69.105240
-28.521452
-62.090412
-19.873505
-64.637512
-58.881958
-110.544662
-57.672932
-86.691544
-69.775215
-67.531738
-126.666313
-68.788826
-116.523933
-60.593021
-72.378578
-70.883484
-112.564964
-114.814873
-122.205818
-75.423386
-96.178101
-72.712967
-105.923248
-77.548286
-106.456360
-59.554218
-104.881149
-64.812843
-133.796448
-148.964813
-119.104057
-58.069862
-60.485809
-46.221703
-138.901779
-65.746727
-149.296661
-124.811096
-84.019218
-159.077118
-95.833321
-107.239166
-90.722031
-96.105438
-73.085533
-93.769363
-98.549187
-86.774437
-61.457302
-156.583984
-126.928200
-51.679588
-60.023563
-65.253098
-82.817261
-57.738201
-152.349854
-91.648750
-115.680092
-114.380516
-95.850021
-52.010643
-42.649647
-48.258923
-85.775475
-71.678879
-75.722481
-72.073318
-76.132072
-89.612068
-65.217934
-60.832897
-69.838310
-60.914963
-60.241283
-117.070595
-111.650200
-152.758362
-58.769451
-96.453484
-80.021873
-70.862480
-54.769329
-69.740486
-97.618156
-90.677170
-94.864227
-66.430824
-88.418999
-66.075615
-116.085945
-142.457962
-94.603065
-35.635204
-79.647736
-62.301552
-133.843018
-68.651703
-68.942688
-62.008804
-60.400867
-40.799160
-86.055374
-89.320602
-159.914886
-143.582474
-35.987568
-87.776756
-62.614826
-104.028450
-131.420090
-120.032097
-88.309669
-89.200493
-75.310478
-36.734215
-57.638203
-92.383446
-110.562248
-90.495026
-115.775604
-48.392262
-49.635021
-84.677147
-57.264610
-71.601982
-118.278732
-58.595131
-71.499588
-157.077820
-62.497231
-58.675503
-155.618073
-67.599419
-72.291016
-55.707306
-70.366325
-33.767406
-70.677933
-65.613182
-96.700996
-159.714706
-95.148605
-100.519058
-138.796402
-28.033714
-69.812263
-105.191628
-61.021473
-71.733597
-75.126366
-59.822578
-71.346840
-101.471725
-106.954803
-68.620575
-125.538895
-159.931992
-95.748726
-76.174667
-93.428772
-136.413361
-66.101082
-109.681732
-52.933334
-83.171043
-71.070061
-79.715759
-67.871330
-120.181366
-73.209846
-121.015289
-56.313675
-57.358875
-55.263756
-62.399845
-138.426407
-41.644436
-72.538818
-46.695141
-117.913658
-60.549801
-65.246666
-77.216362
-64.471901
-75.833984
-54.208969
-104.644455
-36.782703
-129.345551
-54.724422
-42.457027
-103.141983
-82.524376
-69.552292
-179.616394
-70.646423
-39.261662
-71.418732
-73.503876
-77.791916
-68.784500
-146.309631
-54.130238
-88.664284
74.142380
63.630783
-72.618027
-78.349022
-128.959656
-98.938469
-57.176971
-146.267181
-51.342655
-51.440083
-38.831509
-116.595886
-87.782791
-90.035515
-96.696045
-116.428925
-154.712006
-67.467392
-93.709122
-107.551559
-108.448204
-83.450203
-111.366882
-100.519913
-59.208817
-58.482944
-82.398827
-112.315048
-57.686981
-73.997368
-123.554535
-122.126915
-102.543716
-74.562256
-31.551037
-74.400681
-146.778503
-152.585434
-74.355377
-61.521996
-76.680817
-118.476074
-87.600258
-107.910866
-90.189484
-51.394562
-145.474182
-167.088638
-76.413513
-95.070175
-58.064335
-139.661469
-114.951828
-75.849915
-75.703453
-103.454483
-85.899780
-72.798721
-57.360416
-69.340553
-145.852478
-67.525597
-82.860878
-76.988922
-44.782337
-144.967194
-105.595207
-87.367645
-57.553173
-74.221893
-73.573586
-79.399796
-66.313316
-140.722885
-79.288673
-53.875618
-78.102173
-120.587746
-97.630890
-96.024849
-98.535912
-94.198921
-93.767921
-65.941681
-62.708755
-84.876419
-68.584000
-64.965439
-76.543526
-154.770035
-164.427917
-85.595543
-51.373123
-68.171959
-39.373058
-96.209251
-94.008774
-64.995926
-82.714348
-58.041210
-51.564365
-65.473633
-157.164246
-141.865173
-66.075111
-160.000229
-58.850178
-163.057480
-42.544838
-133.678955
-120.366722
-70.621178
-128.517044
-94.339798
-83.003418
-151.057266
-158.468369
-94.614677
-62.069237
-90.304375
-90.643829
-67.007622
-81.493347
-59.927147
-150.711517
-68.496353
-121.700905
-162.175812
-153.679825
-70.628990
-90.884483
-90.031082
-67.396782
-55.196320
-57.484058
-54.342175
-76.952858
-97.570206
-91.369339
-118.900032
-138.523773
-99.936249
-94.062210
-93.969406
-67.383522
-63.464066
-113.618782
-115.466743
-96.034241
-64.687469
-54.557518
-56.218025
-86.897400
-83.078796
-54.461815
-69.369728
-169.798569
-54.730259
-69.571259
-157.169830
-58.037418
-71.190292
-70.571732
-104.013130
-92.896095
-106.303291
-104.369476
-115.633049
-100.855972
-94.994087
-57.779629
-48.038345
-113.903175
-78.604408
-76.922035
-139.249084
-65.083855
-48.742702
-64.500130
-57.144131
-85.551399
-50.127949
-50.562668
-83.474617
-56.267616
-67.121948
-57.815266
-76.181541
-58.263298
-85.466286
-76.123894
-86.364227
-65.941658
-41.263233
-44.583416
-57.227001
-67.408310
-152.606079
-122.921799
-80.126320
-95.775970
-85.283012
-149.744156
-152.289093
-58.001999
-58.701771
-43.684769
85.789772
66.845009
-61.792027
-60.839142
-81.593979
-70.534851
-22.760937
-68.601852
-48.195816
-61.355045
-91.138725
-67.653313
-149.149002
-88.339996
-61.332233
-80.112831
-69.959106
-61.960747
-44.049759
-119.082047
-62.210464
-147.393631
79.495789
99.005219
86.528015
83.307167
67.372314
75.845543
-98.268425
-44.745361
-80.629219
-137.573593
-144.804153
-80.753975
-87.467491
-41.196365
-121.430023
-78.256172
-107.180878
-101.575218
-54.498932
-61.769760
-146.451767
-59.378944
-58.985126
-99.769394
-69.757156
-106.672852
-90.585083
-75.290276
-103.375229
-71.894806
-82.282791
-62.468430
-65.335129
-60.488342
-58.272057
-151.510681
-61.435986
-64.909515
-64.459862
-127.814850
-55.913780
-69.139175
-87.525139
-97.785385
-98.376259
-117.849823
-114.435577
-49.177944
-112.520714
-59.953381
-64.077965
-62.193226
-142.121887
-76.482002
-65.144096
-56.455860
-137.645996
-137.550415
-61.622837
-77.570900
-156.899612
-145.209686
-160.220947
-59.759754
-54.392715
-52.028576
-83.948524
-57.122288
-55.924587
-66.476418
-61.593098
-74.190163
-57.073853
-150.655136
-65.152367
-86.244530
-75.381287
-89.998772
-123.564468
-163.294434
-71.208992
-108.999535
-61.866764
-104.716209
-71.952202
-78.591843
-86.899300
-111.262245
-134.932220
-76.982880
-118.383781
-117.071838
-145.603119
-90.405869
-97.736015
-104.755592
-83.013710
-167.384918
-71.575623
-67.941910
-138.166214
-58.423660
-98.023972
-82.800079
-93.259537
-119.480919
-90.581352
-97.755051
-133.046600
-78.036133
-90.001122
-88.863403
-146.307632
-91.862640
-71.449272
-112.064209
-55.918148
-68.396202
-60.407310
-59.004860
-141.277679
-116.941887
-104.454491
-66.704582
-56.455193
-68.263588
-78.262390
-99.688309
-118.806679
-62.553589
-68.417809
-61.660744
-61.826092
-98.493156
-92.052521
-68.638054
-79.802780
-71.097214
-56.626278
-60.126522
-59.672607
-157.875854
-58.572422
-63.531624
-52.845795
-64.179970
-52.786964
-55.043831
-58.393707
-86.990067
-65.877136
-104.370384
-113.884659
-36.520969
-136.949524
-61.491150
-119.429939
-73.562164
-70.599930
-52.311375
-112.249100
-64.362709
-154.214478
-60.008659
-52.151901
-79.406822
-70.785919
-85.480843
-94.572563
-116.079880
-72.752556
-40.327316
-132.300125
-85.503708
-119.841919
-54.538322
83.794662
-88.990601
-62.037853
-61.429733
-126.016724
-80.565666
-63.799057
-75.868820
-86.789383
-42.115387
-75.919655
-62.711842
-89.267471
-65.943420
-56.194401
-62.418240
-57.581135
-75.452820
-60.110416
-56.372906
-140.858322
-75.550812
-52.169537
-70.031174
-83.622414
-158.247177
-56.620461
-44.587364
-88.156929
-82.247902
-41.111404
-67.216377
-124.584976
-56.653599
-67.129913
-80.545326
-123.281998
58.765934
79.547668
69.839401
68.498077
33.068569
52.730579
49.207825
58.904984
61.621212
66.184296
53.355526
72.365479
42.050861
66.422287
38.544174
-66.948486
-124.016464
-73.031128
-104.239906
-94.678978
-66.751770
-74.509659
-100.642883
-151.988373
-93.424431
-123.202728
-92.205711
-53.599712
-59.505478
66.237000
66.509537
46.945389
41.285004
55.803413
76.714165
93.198914
-167.017395
-58.846447
-67.830849
-146.080765
-85.799370
-78.684761
-69.929771
-59.163342
-73.797974
-38.466393
-82.983070
-138.254196
-36.360260
-120.137146
-137.270996
-102.699623
-68.683800
-142.333710
-143.405167
-97.007805
-75.866844
-160.822861
177.075958
-56.701180
-147.909225
-72.987541
-100.136131
-149.482224
-62.620415
-107.338707
-153.455795
-83.350212
-85.502808
-71.948502
-153.076874
-79.426750
-96.334366
-144.104309
-81.348915
-75.854752
-47.598942
-46.794960
-61.497921
-56.544598
-53.863514
-48.620850
-50.173027
-41.080906
-36.438694
-59.939598
-18.927259
-71.401688
-95.807205
-128.405029
-85.395065
-44.213722
-60.320148
-57.965401
-54.931904
-93.049072
-93.624947
-134.729980
-141.781876
-63.529526
-123.723969
-103.385681
-58.405422
-39.122326
-57.015404
-147.425827
-101.028511
-59.831505
-56.862724
-45.842049
-63.993706
-81.615952
-59.097382
-68.425705
-56.726921
-143.559509
-53.278042
-80.685127
-117.853409
-78.954079
-173.489288
-79.537544
-100.663506
-133.364075
-65.534912
-132.495178
-76.531532
-64.713524
-63.292053
-84.524559
-52.537151
-59.642109
-106.620361
-60.943916
-98.679512
-80.461639
-78.474640
-54.164894
-62.763329
-94.881432
-102.053596
-91.944351
-58.803288
-109.954971
-87.388680
-65.840385
-93.830818
-95.330925
-75.384285
-113.607391
-152.297501
-80.242638
-157.444046
-55.424328
-62.882851
-70.173920
-63.015068
-27.737892
-91.550117
-58.801609
-45.143970
-63.844521
-151.504318
-55.564835
-70.262627
-142.071747
-144.576630
-43.690247
-51.394215
-68.033859
-134.399063
-94.481758
-55.846325
-65.039215
-148.299088
-147.451645
-70.046783
-86.067772
-110.149147
-107.224113
-39.871189
-56.282425
-161.411896
-63.344913
-113.102989
-138.205719
-72.815506
-146.316162
-144.023132
-127.724998
-65.611832
-75.192497
-82.070992
-61.737080
-80.199051
-35.247765
-43.825829
-64.724968
-59.930527
-81.894165
-98.148827
-88.870270
-59.056908
-170.183258
-136.844345
-100.263077
-168.291336
-77.438499
-129.312286
-47.736935
-68.700714
-77.563736
-55.575554
-84.923019
-67.558311
-68.229286
-89.620453
-77.327736
-80.816284
-61.888519
-50.946445
-114.293823
-55.750591
-63.451527
-54.860710
-80.686096
-68.344177
-59.043056
-147.343018
-69.456177
-50.811855
-85.669708
-138.954483
-93.875786
-85.563812
-60.433041
-61.498158
-148.787048
-93.652283
-57.364201
-86.837875
-105.642418
-95.450836
-133.436340
-65.222023
-100.566658
-102.277481
-105.936775
-76.981850
-53.339500
-73.922203
-89.948700
-101.616806
-116.668694
-92.595726
-39.682217
-46.313129
-73.305885
-55.489582
-58.544308
-155.845520
-72.320236
-73.442162
-58.388756
-131.625015
-24.885918
-62.636642
-74.517006
-70.729286
-56.483135
-62.813313
-53.693970
-126.936516
-46.232475
-123.758347
-93.848572
-121.113373
-133.794830
-52.164448
-58.883892
-153.590683
-37.877991
-123.716629
-26.154469
-63.129208
-59.441864
-120.772713
-94.779739
-53.967957
-66.206535
-74.944443
-79.271584
-72.037331
-106.120636
-118.782761
-118.072678
-125.428604
-52.814198
50.202511
65.284950
102.228607
30.767689
73.287552
35.613689
44.880470
63.005768
-63.471039
-71.791977
-43.529552
-38.616367
-41.805027
-64.605186
-94.138885
-76.789383
-129.931015
-171.309357
-87.387405
-87.265633
-98.290176
-96.456360
-139.991898
-58.151661
-71.613739
-65.254303
-86.059593
-63.751869
-69.753738
-69.611519
-80.670998
-56.057041
-135.331573
-69.639671
-66.909485
-59.923161
-67.932014
-63.075768
-76.326118
-44.034206
-124.086624
-79.491783
-147.244629
-63.844860
-63.798279
-60.024136
-103.481354
-42.516384
-75.740349
47.823498
80.157425
73.290771
73.822845
76.390823
42.540615
57.905807
-60.855030
-116.615814
-121.254509
-74.321793
-99.359070
-55.865208
-101.283501
-94.517570
-110.123093
-79.688164
-137.657211
-64.543343
-40.023830
-65.392517
-68.229012
-76.652313
-75.021118
-65.494545
-69.461830
-132.060867
-50.725689
-154.256348
-109.827240
-88.295708
-73.471764
-85.233376
-79.600960
-58.645660
-133.273590
-81.302246
-65.183464
-140.760529
-46.720142
-146.599533
-56.116482
-160.906631
-56.007206
-80.480118
-153.001511
-62.539566
-57.522552
-156.395538
-69.503410
-61.876495
-131.590103
-59.536392
-63.566490
-62.266514
-65.993874
-86.837120
-111.665306
-76.361671
-53.417515
-94.644516
-95.106316
-152.211365
-59.561069
-52.002636
-73.091606
-98.656593
-37.689804
-57.791019
-56.447346
-69.891960
-43.509609
-58.697777
-104.828781
-51.733929
-67.132668
-52.013790
-79.214592
-63.034458
-65.836029
-29.616285
-89.816582
-95.450890
-67.402702
-53.728664
-52.205750
-56.180027
-155.152802
-50.846878
-67.319214
-44.453300
-121.932831
-76.558983
-77.111511
-56.782894
-156.811707
59.201248
47.706158
-50.800781
-64.820580
-131.280685
-63.704285
-101.458755
-100.585464
-76.981606
-125.387428
-91.039757
-101.435440
-74.157059
-156.476273
-92.959885
-66.275314
-69.971184
-64.682281
-159.923019
-68.620750
-63.322475
-132.625061
-118.630463
-68.041634
-91.921867
-57.296814
-58.106922
-58.075844
-138.706360
-73.301094
-67.468109
-121.394829
-127.534790
-64.778381
-76.333466
-63.482426
-117.027992
-122.189346
-62.276024
-103.272827
-85.408226
-118.886345
-127.079475
-55.944607
-120.670204
178.840714
-59.894997
-104.599113
-42.097008
-84.863373
-53.262062
-155.487244
-99.349792
-60.302113
-112.990929
-63.089695
-139.996155
-93.118500
-94.282501
-104.530579
-63.350452
-63.742134
-44.122711
-62.822662
-153.909607
-121.161324
-53.774323
-57.415913
-61.027729
-65.209496
-92.474831
-49.881130
-51.992409
-141.155273
-85.232422
-168.890137
-100.987671
-80.682747
-66.234612
-97.089775
-100.835228
-57.056160
-177.677704
-58.433159
-52.444267
-67.277466
-72.317711
-153.882645
-91.683922
-136.985596
-63.693684
-152.619644
-93.897018
-82.842995
-45.725929
-44.807312
-131.682434
-91.727913
-108.325745
-153.829590
-101.096230
-102.875481
-59.032215
-76.900917
-102.387169
-167.714828
-114.939384
-153.701004
-54.119797
-56.669655
-115.283768
-140.690872
-100.931244
-87.143875
-87.326271
-36.795738
-134.333344
-77.428474
-40.114075
-54.546700
-63.015388
-95.469246
-65.676849
-66.327530
-62.903019
-62.511860
-114.415703
-82.085899
-86.531952
-71.359337
-163.369186
-113.654030
-50.687786
-82.242989
-126.038773
-95.100136
-48.461220
-63.008560
-74.307320
-35.218918
-113.121315
-74.599159
-136.555542
-74.467896
-73.362206
-54.069706
-144.223679
-64.663689
-53.042339
-56.056805
-61.750965
-81.211830
-59.495384
-59.615856
-150.754303
-71.087883
-109.345856
-62.297707
-66.497910
-71.334557
-47.466141
-108.499115
-132.650330
-70.871582
-138.533905
-86.933983
-76.541527
-92.669701
-49.239895
-72.962303
-83.117371
-75.394211
-48.405033
-84.256516
-70.852325
-137.291306
-107.419739
-174.136047
-98.056564
-94.779686
-107.916740
-93.170403
-61.476440
-62.063931
-140.298065
-79.029724
-58.774288
-56.490021
-76.979691
-78.859131
-61.373215
-75.524124
-112.877151
-155.589325
-59.134407
-115.989449
-83.434860
-57.113964
-81.574455
-62.176170
-58.215229
-89.485809
-53.256207
-66.287231
-63.723885
-78.809326
-63.398907
-57.849651
-50.159870
-71.595131
-144.289566
-59.046265
-109.975235
-83.323425
-74.216934
-54.589821
-63.339851
-167.032364
-126.705917
-137.199509
-59.574928
-122.672539
-81.458839
-77.140450
-128.292053
-112.906494
-33.646465
-53.952087
-98.069832
-85.269341
-53.624432
-93.446808
-124.200089
-157.069931
-62.918423
-112.804993
-60.932491
-124.597885
-65.258781
-152.335938
-59.654491
-21.874395
-59.388702
-82.666565
-86.000381
-69.834717
-89.532219
-150.247391
-89.078056
-57.258747
-83.690674
-163.125137
-76.334702
-102.395935
-136.679855
-65.497368
-121.836693
-64.103218
-69.592476
-126.016014
-61.361862
-118.800354
-142.138885
-76.623734
-44.102535
-56.738449
-47.634750
-79.697662
-53.395084
-73.525780
-52.234287
-43.805656
-61.877083
-75.548386
-57.814678
-79.367462
-73.354378
-94.873688
-52.836632
-58.725914
-115.814003
-157.031204
-60.425247
-63.926525
-145.977097
-140.103867
-67.606331
-48.360062
-50.563828
-75.255852
-110.416115
-60.070465
-70.474617
-88.842476
-86.092529
-104.645309
-132.448532
-84.858208
-71.583618
-77.154930
-72.917236
-63.995686
-111.903778
-130.677704
-112.394623
-76.174438
-89.038689
-60.714882
-158.369171
-57.735901
-36.623474
-105.926437
-51.928905
-73.313782
-68.021790
-70.781303
-122.244781
-60.033588
-83.785515
-67.914230
-47.529636
-54.773304
-39.633606
-59.828411
-144.190109
-62.934902
-139.370682
-60.734947
-77.335335
-44.921925
-146.989624
-52.605785
-157.241760
-65.664192
-65.232140
-62.236053
-56.553596
-115.486870
-95.385094
-70.650650
-158.678864
-53.202251
-111.986450
-73.235527
-65.344025
-27.949688
-58.548233
-62.809875
-87.026207
-106.491112
-41.059334
-66.614723
-68.674599
-114.979507
-100.900734
-63.776840
-77.660309
-120.386734
-97.238708
-132.973862
-75.322861
-61.911701
-61.464554
-74.548492
-32.874786
-59.443268
-75.546745
-66.205750
-48.328220
-151.753128
-59.940063
-58.366867
-67.489967
-151.897324
-145.743500
-130.886826
-79.791718
-78.214043
-90.719063
-80.637489
-173.458832
-61.422153
-60.322617
-67.706390
-69.256981
-64.948799
-163.314606
-143.962326
-61.786385
-140.678177
-69.163673
-156.602570
-88.177666
-49.698044
-73.408897
-57.603592
-41.830444
-85.533592
-149.407211
-51.253315
-67.640282
-110.120209
-101.945435
-81.306404
-95.841690
-128.351898
-68.237701
-82.373856
-66.182358
-82.288452
-130.601288
-70.033508
-106.241035
-83.145622
-99.290710
-107.272568
-151.988388
-106.917030
-102.181541
-77.399185
-99.506386
-92.982239
-130.970398
-134.183762
-94.216232
-62.352444
-76.849709
-56.179008
-52.817459
-161.608826
-93.374725
-92.209435
-89.164078
-68.626610
-79.264015
-93.789383
-72.247055
-69.532257
-123.283516
-125.340942
-68.527802
-51.593250
-93.887718
-56.486538
-54.868484
-28.487646
-130.227142
-128.095749
-77.032867
-120.911430
-107.656487
-90.419640
-119.255058
-70.478386
-77.912949
56.090660
34.618450
-67.183281
-66.903969
-49.022404
-53.144447
-60.873749
-120.284081
-79.129715
-53.621620
-44.418430
-145.274994
-83.742844
-66.273331
-60.207417
-52.954903
-59.779457
-71.719139
-85.624985
-73.571739
-103.791634
-64.167603
-91.562935
-92.831306
-86.347801
-103.741798
-59.210468
-68.606224
-114.706863
-86.745430
-95.045464
-129.401886
-80.056221
-107.642136
-82.194801
-80.421494
-108.259270
-23.981163
-61.536892
-149.459595
-56.559109
-135.131149
-94.589333
-74.553696
-50.701763
-78.034454
-64.176956
-81.517220
-77.101151
-56.969799
-62.911297
-63.459347
-57.910679
-92.076515
-160.637482
-93.804253
-56.790977
-164.625366
-153.712845
-112.087418
-61.430630
-74.790771
-156.284973
-86.123268
-93.725830
-80.383423
-100.141006
-67.628510
-62.826134
-106.658424
-137.695740
-113.022797
-91.965187
-103.312912
-134.599915
-59.885509
-139.536087
-126.477310
-45.498775
-54.756268
-72.036659
-65.419395
-134.339279
-70.879837
-109.275246
-56.613628
-56.674820
-39.353710
-48.510471
-145.104431
-59.890518
-131.817474
-65.208717
-34.228001
-67.396042
-64.551552
-129.181793
-151.302185
-79.185059
-68.247978
-64.701538
-126.362373
-106.385780
-111.773163
-100.054901
-57.951912
-64.619690
-92.365402
-86.712105
-56.678841
-89.352028
-57.265713
-133.470795
-71.321724
-59.803261
-105.866318
-60.444778
-94.124344
-73.534142
-60.547485
-52.600822
-75.042290
-86.384537
-45.798271
75.768913
35.521591
72.395744
61.136189
75.251793
75.114418
41.335030
76.797966
52.650398
25.809574
65.224174
59.480972
64.929070
79.155403
67.422523
-127.843483
-147.708740
-42.064442
-78.379097
-54.994572
-57.775215
-83.318329
-123.822433
-162.311386
-86.338264
-68.257729
-54.049316
-87.599960
-55.299831
-92.618866
-49.089634
-63.090954
-31.837070
-72.272942
-80.667091
-45.734268
-57.265202
-65.828217
-145.002914
-102.420792
-70.170906
-79.604324
-62.976650
-94.311211
-119.150948
-55.400841
-76.458923
-70.793343
-135.263885
-61.164410
-46.941799
-160.040405
-68.763428
-93.791634
-151.298218
-84.546471
-59.140533
-108.159035
-98.242699
-92.387611
-65.369377
-102.344421
-85.510368
-115.030640
-92.643761
-90.977470
-40.993629
-49.083916
-133.958801
-55.001511
-80.298668
-100.343925
-96.989845
-67.479904
-93.248528
-68.288979
-110.103111
-61.677357
-62.933880
-58.788704
-45.682846
-51.486744
-53.715992
-80.792625
-62.400646
-54.594257
-158.874741
-60.207966
-89.079369
-88.220512
-91.738037
-108.527786
-56.640472
-78.275673
-67.972237
-58.950859
-65.000198
-46.003708
-116.906784
-60.714176
-152.976318
-80.482071
-60.448887
-129.400467
-123.631256
-140.938553
-69.967064
-76.224327
-114.127388
-47.546379
-58.588745
-60.310532
-58.999027
-71.158974
-85.085815
-110.425819
-61.791897
-54.609650
-96.284836
-161.059891
-71.955971
-65.456184
-105.372574
-106.930305
-136.217300
-30.397055
-42.955212
-70.271553
-75.430939
-71.631386
-70.509201
-129.806870
-96.923859
-109.593353
-102.269508
-152.036240
-57.155636
-90.512756
-67.583488
-80.759079
-83.079796
-99.277779
-84.452225
-91.408867
-90.952827
-133.090088
-50.280167
-98.656296
-71.849533
-121.703911
-131.233658
-162.614670
-71.647240
-62.508713
-81.610069
-176.827866
-65.175873
-129.345200
-52.434994
-94.854561
-152.331863
-72.951294
-132.532471
-86.275734
-62.333401
-57.999374
-58.157581
-113.069786
-147.234909
-70.831337
-140.826752
-61.369308
-47.299484
-88.485939
-67.003677
-91.980385
-90.608727
-72.302330
-86.230911
-75.254829
-101.758705
-97.455841
-122.087875
-109.341461
-106.119034
-81.025017
-105.710159
-109.077774
-82.989014
-61.866264
-106.870178
-71.218330
-96.087616
-103.990723
-128.608643
-64.560852
-71.668869
-66.582581
-55.999153
-118.874382
-99.984688
-86.305916
-66.413620
-50.130089
-64.659767
-125.275665
-63.035599
-47.131332
-53.187973
-65.390533
-124.876343
-64.811485
-69.584755
-72.983727
-87.442192
-155.471344
-127.578079
-78.950401
-76.234398
-71.075287
-50.967163
-154.606277
-43.307484
-60.818268
-68.826904
-78.240211
-80.384834
-158.181580
-40.722160
-107.497047
-147.989380
-77.648506
-103.582451
-51.058224
-64.557411
-53.960224
-61.678871
-50.472912
-53.216610
-95.522545
-103.837303
-60.604755
-86.586578
-119.324234
-151.361099
-72.752693
-59.003002
-60.420410
-156.880096
-60.099884
-65.952477
-87.010498
-64.884804
-46.657604
-90.597862
-104.791992
-106.347931
-91.011711
-111.311729
-97.527603
-65.159958
-88.610352
-83.770714
-121.200661
-53.937416
-64.461174
-81.855194
-70.510231
-115.942497
-65.712013
-33.975311
-55.160236
-146.189285
-38.686451
-52.540565
-60.927662
-59.621346
-94.355003
-136.729889
-70.554253
-51.010105
-132.303772
-153.678986
-73.413040
-67.269760
-83.508606
-83.749588
-91.112152
-68.754631
-62.986927
-96.354774
-62.534229
-97.477837
-49.774906
-142.605942
-53.376534
-161.124390
-153.981979
-59.672195
-91.901909
-65.670547
-131.470062
-103.092461
-100.795853
-126.624443
-101.981667
-61.815239
-116.677177
-95.698662
-59.465256
-102.488472
-66.737541
-70.719452
-66.582169
-110.220078
-83.450638
-77.307701
-73.481087
-73.872627
-59.722889
-52.990345
-141.518799
-92.129005
-78.493568
-36.130375
-78.919022
-141.149765
-24.452503
-35.264481
-131.367935
-68.719185
-81.533890
-79.516388
-48.824287
-77.944313
-176.078033
-59.876022
-73.362747
-80.940697
-62.984806
-63.738224
-121.356842
-79.597542
-85.318390
-63.849041
-114.274391
-71.044807
-96.720276
-43.049862
-113.361343
-94.668716
-56.540218
-115.088943
-68.641022
85.871948
72.941116
-67.397629
-118.147896
-65.555885
-59.955608
-65.296761
-64.814262
-95.455620
-86.888412
-36.568295
-60.080688
-140.611160
-46.025986
-156.173553
-72.837585
-138.885666
-74.534515
-127.130768
-61.076443
-68.285973
-51.004372
-152.729584
-69.442574
-84.301117
-140.781281
-109.346504
-62.398186
-68.973061
-68.955185
-41.438461
-54.599285
-62.928955
-78.032646
-67.747223
-160.279327
-84.637253
-136.117615
-67.774284
-61.923660
-126.549721
-136.406662
-132.064102
-76.699158
-126.122345
-116.511368
-62.791401
-65.461853
-23.615480
-91.236763
-84.743286
-18.404919
-66.314201
-106.617401
-89.677269
-72.422089
-111.855293
-32.042744
-138.193375
-146.693542
-77.622948
-136.335297
-102.137993
-91.616341
-77.978096
-82.455238
-60.685238
-47.355804
-73.034225
-78.433006
-62.830570
-66.402496
-96.330757
-54.689590
-124.131058
-83.693604
-84.959633
-64.650154
-75.713455
-132.964279
-77.037071
-62.839764
-148.808456
-112.061447
-89.677780
-78.482727
-65.853386
-72.848206
-111.474007
-71.088417
-109.534477
-57.702801
-111.048447
-51.766884
-78.904976
-82.086906
-44.317829
-92.650421
-66.011848
-26.261299
-69.327042
-133.514618
-61.174435
-70.226440
-70.291916
-71.592369
-64.431015
-107.199867
-138.778870
-46.492882
-52.478882
-38.581341
-63.223812
-63.753883
-130.301819
-80.343063
-65.823448
-160.272614
-155.118195
-85.970642
-67.998512
-72.468292
-90.910080
-35.797428
-48.131695
-69.944130
-66.117065
-56.382401
-58.665783
-56.903053
-142.121658
-68.771049
-129.906921
-54.852726
-71.941284
-78.799866
-164.439682
-84.413033
-94.953888
-85.128807
-64.247826
-148.688156
-63.579857
-56.558308
-64.114197
-63.068325
-69.676132
-153.381927
-98.146141
-92.291214
-59.554794
-49.009430
-68.347282
-86.959618
-119.625267
-135.794403
-58.917938
-77.185509
-109.745186
-59.974186
-56.773010
-161.339890
-37.519875
-115.636993
-44.149353
-62.443676
-163.256256
-109.828506
-64.117104
-84.223778
-53.768711
-58.963047
-42.916248
-76.087433
-64.141029
-148.374298
-83.589859
-55.436218
-64.250175
-57.854733
-91.980797
-87.570786
-29.378750
-75.106445
-89.067711
-121.521027
-104.758430
-104.808723
-88.506332
-75.681427
-67.889275
-152.836792
-66.106689
-56.683857
-118.000298
-107.136604
-164.222092
-75.976585
-99.088432
-34.464321
-72.547668
-48.196774
-137.753632
-93.539383
-38.550018
-121.338524
-128.898865
-133.414917
-76.816261
-126.521568
-108.873795
-75.702789
-62.843475
-45.848492
-99.230324
-153.832199
-66.773628
-59.851170
-55.205963
-163.492493
-149.956879
-94.768608
-117.168388
-108.610535
-59.594410
-71.372375
-94.380501
-90.683052
-81.423561
-36.760033
-109.143181
-160.243454
74.473145
56.188808
92.516121
36.661575
75.951157
66.636986
103.003120
53.434624
76.578293
57.311539
53.047733
52.404938
47.284504
68.701454
69.695366
73.576553
74.498917
-43.025459
-68.392418
-54.191246
-56.753979
-55.688679
-81.096970
-94.540123
-73.909698
-102.400871
178.644333
-116.954842
-157.134918
-86.585884
-85.044243
-76.996895
-71.582321
-135.505630
-70.414162
-122.355522
-80.514336
-105.058182
-125.952713
-85.674606
-68.625534
-91.956123
-59.717556
-58.785542
-71.675301
-77.216454
-61.191559
-165.879623
-140.633011
-138.431076
-125.906303
-61.952911
-53.576481
-84.807434
-72.657349
-60.009895
-68.467705
-124.361290
-122.528694
-51.665680
-57.778034
-63.903622
-140.474442
-62.251842
-169.057693
-23.799423
-121.339386
-64.180298
-153.375961
-52.639683
-49.408085
-79.880508
-107.479820
-86.843353
-115.335754
-106.473427
-59.584095
-129.790375
-108.920311
-65.668243
-62.915142
-68.675331
-59.814640
-133.993103
-112.491127
-84.047218
-133.100128
-74.252510
-45.228962
-51.037045
-145.543106
-73.305527
-149.870773
-68.106560
-95.689377
-63.543869
-52.689484
-44.501827
-70.661079
-110.348282
-83.493340
-68.548271
-58.327461
-121.488899
-66.911217
-61.402592
-153.608627
-96.230934
-52.763474
-72.630516
-69.017090
-162.357529
-60.378391
-37.369690
60.841137
-100.647926
-65.718666
-70.550903
-129.530975
-50.101742
-166.291840
-36.432938
-157.264236
-103.282516
-72.899818
-49.189358
-51.850666
-69.630646
-64.651497
-60.533428
-86.641449
-66.898819
-88.380684
-63.422539
-14.775993
-24.985882
-72.036827
-56.910328
-146.636581
-38.018024
-61.295303
-76.264252
-106.485153
-79.098877
-56.237686
-68.446960
-60.713139
-66.274429
-98.886986
-56.732925
-102.143387
-135.528137
-108.103470
-62.520542
-84.628685
-57.707546
-100.912575
-94.090210
-96.710938
-139.897369
-95.411087
-93.033737
-96.569168
-49.269592
-72.836617
-52.744556
-67.933197
-66.845169
-77.689720
-131.449463
-51.919556
-61.609135
-116.894417
-41.444672
-151.670181
-70.207207
-73.841934
-97.468628
-63.057129
-107.772820
-102.516731
-62.677692
-123.503922
-39.392315
-105.550842
-54.940842
-66.342049
-42.326710
-48.656780
-89.039154
-71.317528
-63.267166
-60.368137
-65.024506
-75.116837
-61.741081
-99.808640
-62.661346
-75.473373
-74.381638
-74.968895
-121.770462
-69.909485
-48.852692
-135.464432
-160.278412
-156.614090
-52.218304
-71.405754
-50.746170
-71.673286
-64.810829
-57.883854
-66.702751
-66.923836
-50.791363
-39.188248
-57.721436
-155.851654
-158.956833
-118.608582
-104.808403
-65.178345
-65.243797
-62.009193
-60.436829
-66.125763
-61.725536
-79.828835
-109.190361
-105.919960
-122.772713
-46.566853
-59.765095
-133.460403
-55.413296
-137.622757
-123.553017
-83.231277
-59.284332
-102.323883
-109.674156
-107.695091
-100.422852
-101.526688
-67.932350
-72.938110
-117.025368
-78.100906
-63.720806
-72.240227
-69.255760
-62.164513
-29.102802
-52.346233
-76.582794
-64.420639
-48.635204
-62.060310
-64.241379
-73.327599
-55.481316
-62.530132
-112.722870
-82.374985
-44.362705
-45.133331
-30.314587
-97.968056
-70.955887
-65.288399
-73.481583
-42.048256
-74.647148
-162.167816
-51.143482
-55.657688
-61.250061
-55.560364
-79.338615
-63.565304
-107.244713
-44.913563
-24.651196
-123.478668
-133.950897
-154.285400
-78.705376
-105.527588
-96.113945
-91.138405
-130.300888
-101.516083
-100.237350
-39.772774
-95.040245
-145.215134
-55.792767
-145.628067
-75.470154
-58.712639
-80.945602
-54.963303
-96.445175
-157.781876
-86.783798
-86.147522
-70.168091
-91.046158
-30.669792
-103.127930
-84.279945
-96.042969
-145.298080
-55.423630
-50.128757
-130.165100
-148.615051
-29.020079
-36.429604
-48.008198
-88.068657
-84.024818
-63.081528
57.519501
62.003696
77.818680
-137.410965
-68.565384
-62.738186
-129.028244
-62.430645
-60.059830
-118.373917
-117.972755
-72.555672
-47.009373
-128.526566
-88.213478
-160.773239
-68.983353
-59.341949
-124.519562
-145.282288
-56.673569
-72.637489
82.875656
56.107960
42.597843
73.533188
48.418213
60.027912
43.748280
71.038429
63.067642
51.323456
65.178085
37.508541
36.269939
60.995445
-83.093521
-60.210217
-59.802967
-58.339073
-63.429142
-111.511871
-61.311176
-164.054016
-49.129181
-79.281433
-61.603951
-119.693687
-73.147499
-172.261795
-66.638329
-129.040222
-147.717728
-67.633217
-59.452625
-57.207478
-79.909889
-56.719231
63.667953
60.948109
89.281281
63.418533
42.999104
79.014145
59.432285
61.942272
65.723465
84.993629
-126.141563
-86.726944
-148.354019
-168.088028
-99.572449
-62.824711
-91.654266
-62.548180
-103.921089
-87.772743
-161.198196
-57.416508
-150.855560
-73.636673
-70.336113
-163.860184
-76.312584
-145.082230
-61.883404
-136.226944
-53.970688
-59.251671
-80.140030
-92.020271
-114.057961
-102.542557
-139.190567
-68.222946
-88.228432
-59.087627
-163.215256
-79.205452
-84.897751
-50.945732
-72.584488
-95.159302
-56.393860
-152.173950
-114.932816
-68.276787
-90.856216
-107.551735
-105.988091
-75.645035
-92.774330
-141.697784
-149.418747
-82.743797
-88.642212
-112.740356
-58.913322
-64.754829
-65.737686
-64.973732
-69.264130
-76.262497
-56.622643
-63.061256
-136.732742
-53.923615
-57.601467
-71.398537
-72.372543
-71.798447
-45.624779
-70.226746
-111.034042
-118.083633
-86.243942
-61.019337
-68.117203
-73.236931
-73.429962
-146.009964
-73.889732
-64.163383
-57.012245
70.210075
-93.808449
-55.096558
-63.655659
-112.072952
-150.148621
-66.933762
-66.518578
-57.385777
-61.414799
-131.886810
-67.438759
-86.778091
-119.235397
-119.977440
-82.521461
-95.388283
-153.109863
-117.121704
-78.907318
-68.156395
-89.476730
-94.646172
-59.137508
-86.808029
-103.489807
-87.057678
-63.920082
-69.775650
-54.001610
-145.553970
-92.097580
-62.005901
-66.820267
-78.671478
-80.846184
-81.266335
-55.802883
-74.327873
-53.233334
-99.170395
-60.747971
-63.545986
-49.717003
-100.809723
-144.682251
-69.322441
-56.507496
-67.995880
-37.414684
-61.097958
-49.193882
-130.938629
-55.297127
-60.805920
-69.624237
-73.472160
-91.258293
-81.576263
-114.687164
-137.257141
-74.575424
-58.393906
-56.767002
-150.240692
-129.656509
-61.556782
-60.954655
-29.256800
-55.664963
-83.042381
-85.168503
-35.468086
-54.422916
-55.801979
-54.579067
-56.908295
-53.388817
-54.947784
-96.615791
-100.594200
-64.118889
-54.881260
-138.652313
-131.725845
-42.863346
-95.254906
-146.784348
-83.485687
-81.115433
-103.481392
-48.022793
-61.337944
-67.110542
-143.187027
-75.909241
-163.318298
-88.254944
-57.494038
-149.409393
-92.093414
-62.181450
-147.889267
-111.547424
-121.770149
-65.953384
-145.317841
-149.223557
-71.727242
-74.229980
-70.154045
-58.223125
-44.927662
-140.748764
-61.933018
-61.876312
-160.597763
-49.724648
-57.228821
-139.392166
-36.671711
-50.196159
-72.406158
-66.160927
-74.951523
-123.955933
-92.236771
-120.657310
-53.666142
-83.380249
-98.840340
-65.718994
-86.553848
-60.567554
-90.697334
-58.395313
-50.977913
-128.000793
-60.583931
-56.251492
-93.049179
-63.579456
-73.469185
-116.498703
-54.235886
-55.088226
53.447140
39.041412
60.411854
54.459427
88.474670
38.432587
65.155891
47.360420
63.403522
-134.604065
-145.376694
-167.158737
-62.300209
-85.831657
-50.388390
-102.205147
-138.543243
-83.243980
-77.211220
-77.536118
-140.771729
-89.755211
-45.351933
-84.647995
-99.321342
-54.470325
-127.362572
-107.704674
-32.572319
-54.635857
-48.884113
-81.748650
-68.310524
-104.606056
-73.412560
-56.129723
-131.828323
-113.171776
176.874619
-111.401283
-64.600098
-96.929008
-96.461258
-150.672592
-72.106094
-58.714714
-56.245888
-105.354424
-105.187843
-41.417503
-155.043030
-22.991455
-68.851501
-48.379421
-63.842022
-76.295219
-61.123264
-54.617702
-64.718536
-79.871468
-65.180489
-22.401043
-80.468254
-141.257904
-84.028229
-53.536163
-132.762100
172.657135
-87.388000
-148.966660
-101.542038
-119.698433
-77.988930
-62.514668
-62.069996
-154.958725
-127.010544
-59.055180
-119.177971
-153.920715
-156.703323
-71.968201
-132.498306
-117.632698
-74.108604
-75.003311
-57.113419
-161.213211
-103.659081
-101.013405
-119.398300
-70.628212
-50.613831
-62.385986
-70.612732
-55.635807
-136.882202
-62.078861
-60.254929
-69.800087
-48.709896
-52.237106
-164.935837
-63.702465
-120.526344
-66.651878
-64.002747
-31.441511
-107.689491
-171.032806
-106.094269
-83.112610
-146.778976
-92.651833
-52.110706
-82.863480
-76.619591
-66.289856
-45.787811
-35.829212
-68.613350
-64.508896
-59.155075
-73.911392
-58.842049
-74.268509
-123.959045
-58.505383
-67.834114
-71.178825
-121.833054
-56.190926
-77.071121
-69.301994
-54.389538
-91.278831
-54.308968
-48.922127
-150.273682
-80.712746
-148.414886
-52.566616
-70.464890
-53.321075
-58.891888
-38.166348
-48.794884
-67.022255
-55.096981
-152.890289
-46.610325
-147.992432
-50.755123
-59.693172
-52.956436
-67.228088
-71.102432
-66.092499
-96.106865
-61.017860
-62.611378
-51.770081
-109.292969
-119.158463
-73.873978
-84.442566
-68.758347
-143.536499
-40.492950
-64.080986
-60.833614
-67.126633
-64.604439
-69.465248
-155.563644
-132.857010
-69.065559
-66.537132
-49.309994
-126.168655
-56.610859
-62.674282
-64.813263
-61.401726
-145.457642
-68.630806
-88.747925
-169.923370
-121.263199
-140.172592
-86.188698
-65.306900
-39.846031
-52.649586
-150.482742
-93.492569
-86.263512
-101.708023
-114.846390
-164.144257
-61.534176
-73.408890
-63.584843
-171.175827
-123.156075
-62.475101
-105.713356
-147.517975
-104.076790
-110.624863
-62.324680
-106.094307
-73.878334
-80.016006
-64.690590
-136.358276
-128.952148
-46.868481
-123.286354
-123.148643
-63.671513
-52.331936
-64.324493
-137.432159
-89.695663
-152.947525
-64.000427
-62.693714
-81.381866
-95.421013
-63.404205
-60.715378
-69.539200
-85.953400
-84.434860
-67.179085
-21.629637
-46.305149
-87.800354
-105.943512
-121.999985
-50.163151
-91.807327
-68.723671
-129.722488
-56.415306
-97.614502
-60.063725
-119.343544
-90.507973
-83.401390
-140.780716
-110.417786
-61.856785
-84.878265
-58.866173
-95.522133
-126.138672
-82.797035
-148.562347
-78.752884
-66.548141
-105.683296
-90.953781
-114.098274
-56.950291
-64.666298
-64.722176
-97.074081
-112.342010
-53.694878
-147.236359
-73.393555
-73.514374
-42.091347
-103.331963
-78.511826
-92.266716
-152.334885
-69.863388
-53.729572
-119.820694
-84.263359
-105.206352
-54.718704
-87.322319
-87.472435
-65.035744
-73.142555
-119.669304
-48.929077
-90.800240
-55.307686
-82.761032
-54.773163
-74.561417
-142.736954
-70.210922
-58.661999
-91.171249
-87.600655
-96.780045
-59.602058
-52.511044
-59.983482
-59.602966
-64.976715
-49.830257
-52.394718
-146.617065
-49.278767
-134.591278
-148.390167
-66.685555
-96.542061
-59.341274
-85.731781
-63.254875
-48.326920
-63.617794
-99.417076
-94.143272
-52.997845
-82.028877
-77.728607
-64.206360
-63.528664
-37.510201
-100.995201
-73.210304
-84.813744
-166.166916
-128.057159
-71.133034
-109.378448
-54.297379
-137.448227
-55.816402
-60.824089
-44.002575
-119.796036
-154.458252
-62.314934
-161.747940
-149.725601
-53.420010
-95.838364
-128.755875
-70.440178
-125.003410
-87.016304
-66.248177
-144.485382
-57.149059
-60.655670
-124.318817
-57.388401
-87.213188
-56.973976
-58.060394
-104.101082
-59.945110
-111.655785
-60.740376
-162.007187
-98.928009
-66.078049
-70.173721
-66.803223
-107.571625
-61.883457
-161.553619
-54.437283
-109.474785
-39.856522
-130.864182
-63.342796
-157.453339
-124.339485
-69.271935
-54.416954
-56.561424
-76.481598
-48.824303
-41.430355
-123.974617
-54.851887
-105.681190
-79.247780
-65.303764
-159.557114
-78.100052
-70.673935
-73.904434
-80.217552
-125.325455
-68.276596
-104.962708
-147.661850
-56.162998
-77.664642
-80.809219
-109.385147
-130.150772
-81.906303
-88.056168
-69.300423
-64.574883
-109.400909
-82.911278
-76.709373
-133.495438
-59.874378
-46.893097
-57.285969
-27.314159
-95.182320
-74.393074
-37.629147
-74.962059
-109.172661
-59.137653
-156.639679
-74.470917
-130.825424
-157.965744
-67.995010
-52.952583
-163.830887
-109.799561
-111.286140
-63.661247
-66.597122
-136.952057
-66.203957
-77.025063
-53.610142
-153.150330
-103.859238
-121.483978
-83.270508
-59.582401
-151.347610
-51.990002
-78.758751
-155.389343
-71.344711
-29.641216
-163.861679
-123.018158
-57.319683
-136.423889
-63.840763
-54.419991
-69.607536
-71.324219
-77.575150
-88.002953
-71.329231
-116.347046
179.557648
-59.663094
-56.856838
-94.812592
-69.245514
-160.369507
-108.069923
-57.077919
-85.444359
-90.521057
-107.076950
-58.927071
-91.498375
-145.015625
-77.464470
-66.772209
-67.331001
-92.916473
-21.276201
-147.243042
-61.962269
-69.679726
-55.391510
-64.386780
-54.265827
-142.524078
-61.167675
-109.078209
-40.673115
-70.635132
-85.421013
-155.079468
-70.249214
-84.177460
-102.142464
-151.392807
-81.146500
-58.579155
-61.279171
-55.240650
-59.724735
-41.926498
-52.385109
-51.522072
-48.515667
-73.226601
-85.276062
-62.983246
-86.654228
-74.435265
-68.492706
-114.091621
-81.813370
-37.814678
-114.498894
-75.974113
-132.252380
-139.483383
-62.686672
-62.065159
-102.268906
-111.125023
-95.449112
-69.110062
-81.795624
-77.860100
-81.250511
-121.178642
-119.726364
-62.480122
-50.097805
-54.356098
-57.592201
-44.739613
-106.626930
-60.061039
-92.520424
-68.061974
-141.658447
-142.730804
-117.920494
-103.598198
-103.702042
-103.161736
-74.829910
-78.683899
-127.610779
-68.597580
-58.012386
-104.822746
-48.214325
-93.529831
-76.993469
-62.907734
-63.498283
-70.369522
-68.014549
-71.670509
-85.876221
-117.474030
-88.231476
-128.655319
-104.179337
-156.082016
-68.816032
-84.968399
-84.231323
-111.085114
-141.459457
-109.026642
-61.014446
-90.868111
-118.834412
-89.628700
-70.051636
-80.575508
-59.255684
-67.627983
-62.550453
-72.887131
-90.291298
-90.190010
-89.137894
-89.666855
-111.431770
-108.968231
-116.369370
-151.983002
-39.617992
-58.181599
-80.620667
-53.740479
-78.723175
69.294174
55.692566
53.327061
58.323761
56.659039
73.567101
59.683571
53.166805
58.516624
45.532848
-63.873119
-63.701653
-63.970032
-68.044334
-151.956955
-60.977268
-148.163223
-149.941437
-56.273926
-75.146400
-58.807106
-95.563599
-141.132828
-58.356785
-49.835297
-145.309433
-57.469101
-117.741829
-115.471649
-60.437553
-63.730606
-112.257172
-93.352943
-38.965286
-58.085129
-134.198578
-104.860672
-65.098991
-94.405243
-97.766777
-56.082794
-76.625275
-61.903667
-116.549904
-51.917095
-40.523640
-96.648422
-69.066010
-86.525368
-61.405998
-50.830242
-51.396088
-66.503242
-144.342056
-75.182938
-31.646709
-108.720451
-35.734146
-151.960342
-63.045818
-36.047413
-79.664131
-62.499546
-91.489594
-102.777870
-48.931118
-112.381035
-55.487659
-48.897709
-78.894653
-80.422310
-59.169682
-55.974419
-87.217422
-107.469009
-96.036674
-103.384880
-64.256516
-81.314255
-65.623993
-97.240128
-70.866714
-67.718193
-78.086571
-91.108612
-61.880390
-58.273216
-143.305664
-142.357147
-100.796539
-64.776566
-59.491737
-57.308769
-59.449211
-66.506409
-84.538231
-52.318005
-141.281494
-69.954453
-64.440079
-126.391495
-81.790718
-71.552406
-157.659805
-73.753860
-50.671074
-102.849579
-57.674450
-96.398422
-66.416023
-71.004936
-65.692345
-101.215813
-74.996414
-119.687035
-142.984512
-77.615356
-62.159801
-120.638565
-124.176277
-125.132706
-70.380859
-151.801849
-46.039803
-64.178047
-51.276882
-64.679497
-100.302399
-119.515602
-93.260727
-153.325409
-37.531540
-62.961185
-156.596481
-81.985153
-45.883923
-78.713722
-107.401199
-72.802528
-58.280170
-56.569523
-74.225410
-125.720184
-61.509266
-162.615646
-54.111858
-87.860825
-84.031021
-80.918991
-49.474491
-148.972458
-71.802856
-158.515274
-56.962585
-63.630180
-147.488678
-51.258770
-47.841419
-152.622864
-52.644623
-139.887695
-56.941257
-58.180511
-81.843330
-103.715744
-135.305435
-84.087738
-64.402214
-74.439026
-82.827408
-60.747692
-61.058563
-72.032158
-94.553604
-52.926224
-34.905247
-57.306759
-52.088531
-54.114529
-120.234436
-68.077240
-117.333931
-62.715866
-57.145008
-48.041645
-102.962868
-29.383537
-75.922684
-38.003796
-90.785133
-82.754425
-74.106865
-86.439835
-78.413651
-79.246346
-53.058651
-76.869507
-65.019592
-74.248352
-59.847576
-136.089401
-64.338097
-64.253456
-70.003174
-68.998543
-44.741756
-64.084152
-153.196579
-98.718552
-120.846916
-49.239925
-66.342201
-57.318577
-41.524509
-116.654243
-125.659065
-43.729012
-129.610626
-68.463684
-84.013779
-61.728615
-48.424709
-69.381485
-68.047539
-38.869186
-90.762772
-94.804337
-59.987904
-76.775856
-151.868576
-58.556808
-49.821575
-84.299110
-110.085274
-142.198349
-147.526337
-94.940521
-123.955727
-70.142769
-40.959919
-149.726913
-63.019241
-117.035217
-59.609440
-58.362141
-147.338013
-49.659050
-70.738007
-145.527588
-51.676086
-68.561996
-152.845245
-77.870293
-104.181602
-69.416893
-59.035576
-142.755234
-101.118752
-104.752312
-84.722130
-62.314495
-54.779335
-62.898048
68.015587
-60.415478
-118.341789
-71.986008
-68.201347
-59.932735
-138.911880
-86.701111
-90.009285
-67.607277
-58.644409
-73.596161
-58.462200
-71.604218
-94.242599
-138.493851
-67.719109
-65.416527
-132.462708
-46.190800
-81.932312
-65.511230
-74.001747
-67.805679
-53.656380
-84.446968
-76.382797
-104.495209
-56.628708
-64.308739
-47.086658
-68.541626
-67.688835
-102.780449
-98.567902
-68.386803
-77.744034
-63.667038
-84.072662
-44.993553
-82.412788
-90.381660
-72.049065
-158.301804
-53.628193
-87.792900
-56.973957
-108.335167
-65.977234
-89.629997
-71.708496
-147.026443
-55.395985
-72.156563
-155.405426
-93.826355
-83.111824
-163.649017
-94.374084
-93.946388
-120.892754
-74.010597
-75.072449
-108.020851
-162.868454
-69.420708
-44.232651
-77.283569
-67.428246
-85.403328
-79.080643
-61.854721
-102.723129
-66.816917
-105.375572
-117.043510
-66.297569
-141.048477
-67.253342
-111.899857
-163.091827
-67.414391
-94.092331
-145.081024
-69.973228
-57.051250
-40.479824
-38.790707
-62.534771
-57.725040
-150.796005
-86.791183
-62.960804
-63.411671
-128.564453
-173.704849
-56.796486
-31.728607
-55.973164
-83.688675
-117.568611
-50.624439
-91.369293
-29.842745
-153.696518
-70.654266
-136.596771
-50.390850
-128.518661
-64.201645
-61.187645
-100.215736
-113.583130
-115.384918
-104.246712
-41.927376
-107.226082
-126.581085
-64.408134
-123.159081
-29.022221
-58.941292
-54.049366
-53.631683
-47.697197
-101.727028
-153.176407
-14.400576
-45.910069
-156.257965
-108.605354
-62.574612
-150.007904
-69.818657
-140.659500
-89.854187
-83.505722
-109.163872
-80.385773
-80.160927
-80.507179
-71.538628
-66.459557
-122.543289
-55.722496
-156.554642
-65.377518
-124.238579
-74.061775
-50.803398
-60.353161
-111.309555
-149.225647
-68.205925
-152.346954
-87.262199
-73.149712
-60.805386
-116.299591
-54.297295
-40.984158
-58.947262
-73.788956
-75.936737
-73.456070
-56.396358
-135.963699
-62.998745
-51.423420
-57.113972
-64.783859
-76.629204
-83.267548
-45.966801
-68.247330
-62.739094
-59.795525
-156.815643
-113.930367
-58.239708
-43.994850
-72.974228
-47.341949
-150.983597
-60.824879
-161.034576
-55.474049
-65.393410
-138.883667
-64.098343
-81.110977
-91.466103
-149.286453
-134.927841
-65.365295
-45.681934
-35.345272
-144.694763
-102.241905
-70.927628
-82.132713
-76.546913
-60.256111
-65.844894
-58.611885
-133.446686
-151.074493
-54.613983
-60.039421
-62.036739
-46.338219
-73.319145
-86.059807
-69.493538
-55.998596
-57.610687
-87.958504
-65.203430
-59.574539
-148.595245
-52.983269
-37.832951
-121.815353
-76.255653
-60.242718
-71.350082
-79.344490
-130.876160
-65.279556
-71.726227
-49.954659
-71.184669
-156.639496
-166.992874
-70.657112
-32.025723
-114.018677
-118.504105
-59.846775
-69.284859
-65.628281
-62.513016
-67.511963
-42.721004
-62.098846
-110.944122
-41.050045
-69.294991
-52.730759
-45.726971
-133.161636
-65.611694
-78.952477
-89.830528
-55.653084
-96.455803
-149.025589
-123.463013
-62.077229
-51.658840
-60.519108
-41.365166
-79.675179
-46.988228
-110.742180
-157.756363
-106.105461
-52.647861
-86.097824
-90.015198
-59.498341
-60.528381
-61.742611
-62.761169
-56.299953
-59.875561
-63.480587
-154.043106
-67.996452
-131.073120
-83.873375
-93.268082
-58.038109
-66.547737
-93.276375
-54.278481
-64.470192
-77.858894
-59.503677
-28.788424
-69.428612
-138.593216
-53.113678
-41.061905
-55.497807
-154.103302
-157.300949
-54.578598
-65.513390
-162.907440
60.414379
69.374573
85.594276
46.963028
44.842442
32.665070
56.478710
-91.798538
-66.595612
-67.713577
-96.788956
-60.498322
-97.018166
-115.223717
-174.334824
-85.700661
-117.222557
-120.211433
-59.202576
-76.361412
-33.614586
-63.753899
-51.127995
-94.881058
-69.675789
-60.137211
-75.102730
-76.364388
-153.881912
-65.812065
-64.149765
171.145554
-51.321735
-67.844116
-53.675690
-88.796501
-68.811501
-141.009247
-61.893929
-122.644402
-81.828583
-79.453453
-69.114853
-43.650333
-60.682171
-42.524181
-62.366154
-108.103287
-78.908134
-109.065323
-132.230240
-54.363953
-59.183144
-72.561714
-162.020920
-38.180733
-65.195732
-109.612259
-59.801006
-61.031227
-91.479683
-56.419186
-97.700523
-99.784508
-105.499947
-114.888054
-70.452209
-98.380890
-162.087814
-108.287796
-140.174347
-136.379028
-57.909763
-67.398781
-120.374115
78.631516
-65.053276
-100.347313
-54.523529
-145.639740
-111.145050
-43.282146
-73.037445
-72.984482
-128.513672
-63.862923
-67.112556
-68.545479
-68.265511
87.212860
72.312096
40.208546
29.108356
53.470936
24.187401
66.903954
68.206253
71.163948
74.066399
83.408104
-72.511772
-68.994377
-69.062401
-60.077560
-66.351936
-67.118828
-50.998528
-59.817898
-50.932468
-130.369781
-55.198551
-56.479294
-63.488716
-40.319927
-95.019577
-113.938721
-109.040443
-64.212822
-115.388161
-92.395943
-136.218246
-95.443024
-110.310944
-64.902504
-151.862534
-61.064236
-54.760891
-158.204742
-111.237610
-57.448532
-154.710999
-51.108250
-86.197807
-72.462120
-118.046333
-75.823418
-91.431854
-51.933800
-126.186142
-59.151695
-55.188740
-59.619610
-147.924271
-71.043968
-69.557373
-114.779655
-113.108871
-65.472458
-64.310944
-63.922520
-68.308998
-120.541084
-158.156219
-52.726444
-62.006023
-132.303299
-67.701668
-79.533615
-77.447845
-83.142464
-89.714600
-72.562523
-135.656662
-141.324280
-75.784042
-78.488739
-80.816589
-130.087250
-31.192909
-69.458305
-73.262032
-113.752518
-119.269806
-116.314430
-95.003380
-96.336960
-72.605026
-57.397873
-131.943756
-73.255592
-59.973526
-105.697639
-62.649212
-149.442841
-52.853710
-104.882431
-65.727654
-74.070847
-168.509918
-147.092072
-75.285400
-36.073441
-55.833889
-80.455406
-56.698925
-63.778336
-77.535179
-104.030510
-72.122337
-79.974464
-65.355011
-78.870979
-72.502647
-76.568184
-64.955345
-34.833069
-97.748558
-54.428875
-99.247833
-60.681084
-103.540291
-64.783737
-110.034195
-88.372658
-95.247215
-101.013428
-169.663315
-47.525139
-78.401909
-110.748222
-109.330635
-93.546532
176.553940
-90.105408
-90.702118
-78.819817
-132.742050
-64.038376
-134.822128
-82.438690
-57.618797
-65.152908
-127.519951
-129.816147
-45.914444
-60.732552
-149.051041
-64.504807
-145.653641
-59.248234
-64.122520
-60.168232
-48.036507
-119.181068
-78.479698
-67.950279
-75.874031
-133.031296
-69.694267
-167.845718
-89.088264
-102.005356
-47.752357
-158.165756
-114.171555
-107.089828
-118.656662
-106.605858
-60.933262
-169.770645
-57.369789
-85.800446
-107.644073
-91.439941
-89.289856
-55.783188
-168.209579
-88.522514
-159.529129
-165.824707
-56.859509
-64.719269
-72.451477
-122.100716
-109.237343
-56.419842
-69.337730
-81.367661
-63.920849
-83.964104
-64.338852
-60.512154
-131.864990
-53.579472
-100.850044
-36.299236
-125.073929
-130.103195
-61.705196
-66.064568
-76.646271
-87.063156
-65.395744
-50.381004
-59.827099
-58.446274
-101.532707
-101.519035
-75.281296
-57.447071
-84.708099
-104.261314
-146.243530
-57.912571
-66.097961
-88.453079
-109.027328
-64.972969
-157.878891
-147.601089
-70.602501
-70.213425
-156.232254
-83.649757
-76.883743
-98.906364
-102.880829
-72.125877
-53.536789
-124.059219
-66.677414
-60.770260
-164.435013
-165.860367
-99.125420
48.457367
-99.908691
-58.356377
-157.316422
-69.065834
-79.432297
-64.463905
-96.226067
-68.486015
-109.862518
-101.564178
-26.009586
-84.702957
-64.971992
-62.439987
-116.700317
-161.770111
-107.976570
-29.297302
-94.298180
-73.176964
-58.119331
-146.267563
-90.256264
-68.827599
-53.035461
-137.529327
-151.363220
-60.269028
-83.171181
-108.488800
-58.593430
-120.748749
-47.367897
-129.526611
-61.649967
-77.889099
-92.383736
-69.710091
-68.615318
-87.257271
-102.986534
-50.953243
-52.142483
-160.410965
66.683136
-48.761105
-56.756584
-155.031921
-86.075256
-85.629082
-65.515907
-61.969154
-37.743275
-56.880356
-61.844765
-57.422955
-49.981243
-85.613968
-48.316345
-64.226692
-139.120575
-119.132751
-92.465607
-88.483528
-106.721657
-118.969200
-73.767990
-58.215244
-89.321404
-148.754196
-145.569458
-64.118919
-69.214561
-92.441437
-40.938793
-65.069717
-175.544235
-99.213066
-57.688362
-102.902763
-132.662369
-76.281471
-59.796978
-57.529976
-72.802094
-111.097282
-140.780579
-178.764084
-67.274139
-66.485847
-68.208031
-62.042484
-69.028946
-62.650051
-107.810959
-120.292572
-138.658859
-64.137337
-66.896927
-128.961731
-111.024551
-161.504684
-99.479691
-154.507538
-60.514400
-66.006905
-73.250801
-60.039089
-59.180260
-60.659222
-82.966934
-158.442459
-130.871536
-66.527000
-68.439766
-62.722115
-62.533836
-116.115379
-67.841255
-56.048187
-54.935070
-64.973671
44.193268
46.617695
65.808090
42.019112
35.852158
-65.143585
-89.713005
-74.988770
-63.295578
-125.325607
-56.838551
-66.917564
-96.940895
-98.268555
-152.192810
-79.012428
-58.634800
-134.931091
56.828106
66.731094
-46.883125
-142.275116
-55.689957
-118.671829
-86.541023
-50.721394
-49.687950
-63.017876
62.672226
62.595867
52.436935
48.638145
-75.557465
-86.603851
-122.143967
-50.031731
-58.652115
-69.477135
-138.244293
-60.674835
-52.871201
-105.896576
-60.857735
-80.392502
-55.454292
-68.101204
-52.430435
-148.993301
-78.238327
-109.376640
-105.327019
-71.597649
-147.426620
-153.404312
-60.995117
-57.010670
-54.717747
-107.729668
-101.496132
-141.625076
-80.766762
-62.313259
-53.027462
-52.218002
-64.220520
-76.190315
-59.638161
-34.112167
-148.488815
-98.455452
-67.289536
-59.790749
-54.530777
-73.681519
-51.401871
-68.527130
-34.767010
-143.090347
-69.812508
-72.015999
-60.435982
-79.817329
-75.125717
-49.416138
-84.146408
-84.004379
-58.244743
-49.591602
-80.643044
-90.072609
-71.220688
-83.178497
-137.963181
-89.852165
-71.304054
-55.397408
-62.290981
-138.713150
-51.758747
-70.996986
-74.239540
-132.866959
-67.608925
-56.530647
-147.690308
-80.081909
-65.744354
-95.205200
-93.134659
-116.340134
-91.788658
-136.482574
-72.116844
-54.393559
-63.763863
-129.195908
-99.002563
-37.700813
-86.642624
-145.730118
-83.985207
-84.272911
-38.787251
-127.970612
-94.929764
-136.442490
-56.804729
-77.890221
-51.696278
-113.261398
-80.923492
-56.856464
-63.270580
-61.196239
-115.641815
-119.449730
-102.641998
-79.666832
-60.466541
-104.089424
-87.429802
-111.728279
-141.205597
-64.181686
-97.149216
-109.747734
-60.027920
-110.901306
-74.207970
-125.250336
-55.771564
-101.647202
-95.007385
-121.633476
-62.168747
-98.649796
-100.156090
-100.372444
-116.593887
-84.716278
-74.129593
-105.789833
-93.235100
-60.654385
-96.948563
-70.070633
-59.528339
-129.555847
-80.205307
-138.973938
-57.877361
-78.029503
-81.658463
-82.192604
-37.041584
-66.321335
-162.165680
-94.754166
-92.225243
-136.440445
-63.412579
-52.252892
-79.634544
-88.616005
-39.600880
-64.079697
-57.658554
-146.245789
-62.778347
-158.010895
-81.561592
-162.307693
-55.561329
-57.066551
-57.849300
-53.181488
-85.663567
-61.479553
-81.884621
-58.576115
-58.378448
-120.757545
-69.273125
-56.883320
-96.126419
-67.688171
-94.280220
-158.161057
-99.368317
90.434059
52.816357
77.014610
36.698071
56.752472
-62.167011
-146.908081
-64.802475
-118.370193
-116.101173
-76.369331
-65.240929
-143.928192
-70.416443
-49.375923
-42.286331
-132.084717
-91.383049
-75.383469
-66.144646
-46.842365
-64.660812
-84.977097
-115.515953
-91.970169
-102.047890
-116.259979
-104.994270
-163.938202
-71.383606
-106.248489
-52.770714
-85.659691
-44.191635
-56.548344
-79.137016
-60.832378
-67.084206
-63.432709
-158.877151
-87.859734
-97.788116
-117.768578
-107.570923
-58.960464
-66.974228
-49.495781
-82.347145
-67.992630
-126.081566
-99.806145
-64.082329
-64.070663
-95.816048
-138.772522
-84.402107
-132.434326
-135.801468
-67.226585
-54.164398
-96.498108
-80.176689
-60.979065
-151.176437
-67.318344
-89.621552
-73.112679
-139.586395
-73.219406
-71.468933
-67.068733
-162.046844
-93.739525
-60.303825
-80.542519
-58.113083
-73.731407
-87.189133
-119.502907
-114.101486
-108.269890
-64.843666
-106.341133
-78.768181
-77.433960
-79.792999
-64.279770
-68.607010
-50.025829
-134.675552
-106.544373
-62.642326
-74.843285
-98.814560
-113.372200
-95.243622
-88.452423
-71.731049
-49.682064
-52.513664
-60.467251
-101.146416
-104.628906
-57.442204
-68.237442
-126.576347
-60.071278
-156.770630
-136.090424
-77.644997
-155.719543
-154.476105
-69.264847
-66.806572
-53.516369
-74.680489
-87.780830
-117.707893
-55.683121
-129.250534
-50.843128
-162.099640
-81.921600
-106.403198
-73.320732
-64.847893
-81.126389
-87.969765
-58.699837
-67.836670
-132.878265
-61.180428
-148.041351
-66.155525
-72.706375
-34.425236
-68.675766
-137.678055
-141.432114
-58.025528
-80.582779
-105.045334
-53.734535
-144.404495
-70.027054
-103.314629
-63.820164
-146.914978
-66.904747
-82.422569
-129.138031
-51.095871
-71.845032
-137.163803
-136.039001
-139.287247
40.281761
63.970604
64.866112
42.018036
49.329224
57.679932
67.733582
52.294525
56.497944
47.994896
54.224812
53.748451
54.140251
46.781422
61.808346
58.795044
34.989635
58.641201
44.010220
67.680733
52.202072
70.730972
56.897926
105.853958
53.354355
51.015163
-84.223640
-55.083824
-115.015900
-136.233536
-145.142365
-128.551941
-61.672657
-151.190292
-82.886780
-81.122429
-115.845764
-95.365952
-93.102409
-59.348480
-138.170349
-79.213623
-57.364590
-62.196301
-96.597275
-143.406586
-83.824554
-159.643936
-50.595982
-128.538086
-87.719208
-104.397400
-104.241669
-92.749756
-58.856113
-61.735947
-121.204529
-52.323395
-54.928951
-56.740196
-55.471710
-70.990227
-73.155190
-73.809219
-123.405403
-114.491409
-163.227798
-62.848896
-78.049011
-63.458996
-63.345314
-121.828491
-76.383110
-101.364700
-67.442314
-75.015572
-57.875084
-156.234604
-42.798592
-44.591259
-53.367462
-61.813885
-62.175877
-145.316376
-79.269753
-56.475479
-104.087769
-158.972214
-121.379997
-57.857956
-150.164932
-96.789932
-117.718536
-120.646095
-62.639935
-121.203354
-91.552940
-122.714119
-54.452671
-87.756073
-58.161400
-62.447609
-61.218567
-89.883919
-107.100876
-69.606552
-121.627548
-51.287334
-65.924843
-148.985794
-72.241051
-88.210838
-61.516575
-60.043232
-60.081085
-63.384628
-61.852531
-72.260323
-98.593445
-113.968681
-113.716522
-95.836601
-75.610817
-143.031677
-76.577927
-153.486465
-61.612167
-123.146805
-84.849480
-71.523293
-79.454765
-77.692764
-64.877419
-29.572645
-67.329697
-106.228569
-74.851349
-34.713688
-56.971462
-95.609779
-61.195274
-162.292847
-109.510971
-76.600983
-61.677601
-96.080528
-81.904938
-70.846138
-78.881012
-66.602364
-166.810333
-56.808956
-65.758698
-114.512238
-109.418762
-99.854294
-51.277954
-59.935158
-107.030510
-109.935097
-127.756226
-72.558563
-84.044357
-112.079002
-85.592262
-63.441532
-139.047943
-146.110901
-147.282837
-60.088348
41.904343
55.029518
55.867321
36.505844
61.643875
77.762871
67.190590
47.017868
61.217819
39.336216
66.539322
58.047398
58.955555
-126.935150
-63.493046
-71.931206
-63.577557
-61.742569
-77.924728
-28.963903
-96.612274
-131.317841
-83.666412
-89.084679
-104.243622
-111.250671
-118.344360
-64.116066
-116.095764
-62.182720
-87.003952
-106.346924
-83.802460
-79.735809
-88.391800
-143.800247
-161.139267
-64.929329
-96.807373
-57.042633
-70.360886
-152.540405
-138.737198
-74.082359
-48.186535
-39.611149
-66.288704
-86.835457
-117.027061
-119.860725
-113.311714
-71.013695
-87.839264
-65.628143
-105.835152
-109.705536
-63.210972
-94.293243
-66.034286
-60.385685
-65.272865
-94.584885
-65.105278
-80.502510
70.486359
55.207912
75.838959
69.815117
83.867805
64.342697
-62.304081
-63.929543
-76.837059
-63.826263
-62.738445
-66.354034
-58.117149
-96.589218
-35.454693
-82.120697
-79.705406
-72.312454
-79.484474
-62.019650
-60.656380
-151.117523
-139.152161
-93.775444
-62.420753
-73.062546
-70.252121
-68.929268
-44.066891
-88.984352
-84.332741
-98.366890
-155.974442
-121.221375
-102.830322
-65.536812
-72.097183
-53.332005
-122.803268
-56.198437
-100.206757
-65.709274
-67.934181
-100.076706
-54.133209
-69.760216
-66.424385
-139.443359
-140.882233
-87.152344
-69.588753
-167.047455
-104.738968
-109.204048
-108.960533
-122.974297
-96.586761
-63.755325
-86.182404
-86.043175
-96.754242
-73.308159
-59.903248
-63.541096
-91.690926
-50.948349
-40.701614
-60.518391
-59.232044
-111.429581
-162.418396
-114.474594
-73.539917
-114.555107
-105.930153
-80.015427
-61.633869
-110.062836
-65.336243
-77.029350
-74.962608
-52.255955
-75.198586
-118.662697
-52.785347
-81.926727
-59.885437
-115.734299
-118.574738
-64.999443
-62.248314
-126.748138
-75.924194
-62.105915
-157.627563
-156.959808
-60.300007
-72.222717
-54.429432
-71.215073
-39.810738
-88.337105
-115.343803
-58.911716
-76.510460
-100.598930
-86.049500
-93.007591
-100.160156
-96.932228
-69.501228
-141.801788
-79.041328
-32.667023
-58.874718
-101.413719
-162.391663
-144.924469
73.695618
83.609032
-97.551559
-60.775539
-138.701279
-122.941216
-104.628128
-141.955017
-149.875427
-63.775715
-151.549866
-133.095566
-51.411602
-100.484848
-82.850632
-97.372093
-102.573456
-110.960899
-100.906952
-115.589348
-55.026653
-83.436951
-91.218979
-98.089310
-94.800377
-131.371323
-63.261494
-55.018417
-92.300423
-88.829819
-54.165462
-120.976768
-146.462204
-107.146698
-99.591103
-65.986565
-136.394821
-63.940376
-64.950783
-156.624878
-78.787766
-76.863159
-138.604553
-62.715626
-68.879967
-131.505676
-69.219734
-104.612541
-109.449471
-57.622074
-57.199276
-86.728836
-40.536228
-73.185989
-48.423420
-72.192474
-59.390091
-91.762825
-73.026428
-138.334045
-66.686218
-98.648849
-159.373825
-29.626436
-61.485714
-132.605499
-117.006165
-63.288647
-142.918350
-73.860176
-73.504333
-124.538124
-81.146568
-62.516056
-66.351372
-130.451569
-141.133209
-49.872234
-57.964191
-86.564819
-149.835938
-56.779594
-97.092735
-116.735443
-66.384056
-61.939007
-82.709984
-109.764908
-84.103142
-78.596138
-91.787186
-57.789967
-43.243645
-62.420288
-58.911545
-141.872269
-89.481300
-142.837311
-55.705059
-131.748093
-71.208855
-136.166351
-99.103859
-51.341553
-67.740791
-97.358803
-73.623848
-71.733292
-72.054611
-60.901386
-63.265308
-44.940453
-62.278679
-88.951347
-127.235077
-110.504295
-105.887535
-72.592300
-113.495758
-114.823441
-122.754219
-51.754868
-80.115128
-44.123150
-58.520786
-101.812141
-58.091110
-61.556366
-125.991325
-143.159149
-62.668060
-130.924057
-55.787552
-68.173660
-74.401230
-40.656898
-145.812332
-152.852524
-56.585869
-37.250420
-74.205513
-93.616943
-165.442780
-71.769333
-101.105530
-56.351955
-103.226349
-63.357788
-33.909420
-53.791649
-30.378538
-66.328171
-55.502426
-143.037903
-81.659126
-53.115765
-161.399429
-105.168373
-116.192810
-126.817566
-87.704369
-95.558235
-88.734581
-94.886124
-88.664207
-60.173744
-74.291985
-110.788353
-64.875549
-142.463089
-68.043266
-82.165993
-111.177063
-77.173798
-56.585758
-85.942596
-102.021439
-76.036476
-101.807831
-123.694473
-98.099640
-100.063614
-89.468414
-63.881439
-62.508160
-58.421486
-116.277077
-89.853127
-71.772560
-87.856049
-101.509811
-131.687546
-119.822136
-106.664398
-115.604279
-100.167984
-163.755676
-63.452435
-126.158997
-82.077095
-42.564140
-147.554489
-69.839745
-68.461540
-111.896851
-63.354118
-64.555359
-75.417732
-76.062645
-47.034145
-64.588364
-74.477211
-90.601868
-81.860565
-118.998680
-121.141045
-103.774010
-95.876534
-48.133179
-49.188572
-87.460114
-138.746826
-118.946785
-88.110580
-121.838768
-47.302105
-59.633121
-54.325466
-115.141083
-48.196327
-57.523746
-86.231895
-62.044102
-143.886734
-60.358910
-60.254913
-66.943993
-70.048759
-71.392288
-82.079468
-56.682297
-74.451630
168.486298
-126.068138
-96.173317
-88.200066
76.906204
-43.139046
-64.576286
-60.195793
-59.572578
-102.965263
-100.381615
-47.607384
-94.871895
-82.766617
-176.736725
-102.539963
-70.991455
-75.264771
-100.748299
-114.940559
-55.234959
-163.547470
-30.999947
-63.078514
-100.203079
-64.239059
-139.961166
-130.002121
-64.381767
-76.147217
-40.609596
-111.883858
-70.687576
-110.395920
-38.807716
-89.854286
-101.372040
-98.598511
-75.368172
-67.938942
-83.267059
-57.119373
-151.536438
-139.160126
-134.837799
-88.649887
-129.895782
-111.226227
-91.772141
-79.230812
-107.221085
-151.765381
-102.199669
-122.646248
-110.392220
-56.194889
-86.043686
-61.334534
-158.123413
-148.900162
-67.437828
-164.676315
-58.789616
-156.408524
-67.996101
-176.737198
-91.627304
-62.500107
-139.102524
-66.278656
-88.995377
-156.166809
-52.324646
-57.243065
-60.626762
-91.308060
-67.247437
-88.044594
-53.974705
-131.694794
-143.479172
-96.833061
-36.156448
-86.016335
-61.426163
-53.951656
-152.708664
-72.751762
-48.822762
-139.064758
-108.952744
-55.082127
-55.039379
-69.491272
-157.522552
-56.565769
-65.274673
-75.353577
-68.509407
-76.396461
-164.070450
-68.583382
-30.341789
-88.524567
-46.717579
-85.808426
-75.243767
-142.262100
-53.805096
-60.015354
-82.821106
-129.848877
-96.785721
-56.329277
-100.374672
-77.605087
-51.045841
-74.124672
-84.163345
-85.376556
-95.880188
-66.459106
-102.297050
-44.548908
-61.225254
-93.322914
-49.098469
-69.072456
-70.251717
-147.823563
-58.467743
-69.091965
-56.275364
-83.108681
-23.513475
-127.248413
-82.284210
-56.589703
-75.219177
-97.598137
-100.996872
-80.768074
-100.537292
-48.264397
-33.938370
-95.659454
-50.221535
-150.800812
-101.479721
-70.319099
-88.705910
-61.407398
-72.147842
-38.230106
-35.604118
-71.317413
-57.569679
-60.966496
-68.005753
-63.409500
-99.551643
-121.603790
-62.026985
-78.770889
-78.121643
-42.161388
-76.121277
-64.961357
-62.131435
-44.438229
-76.868423
-82.591629
-54.583561
-156.387833
-38.378159
-76.931114
-93.458618
-71.098442
-118.024681
-92.726830
-145.953018
-29.802044
-63.496910
-149.414337
-61.959614
-55.704819
-86.071663
-83.908150
-161.451401
-77.403519
-142.626343
-95.779671
-111.346504
-137.432693
-60.001747
-123.186104
-135.021164
-55.812931
-89.309380
-125.443947
-61.397995
-102.505234
-140.347214
-69.557526
-69.515678
-71.998520
-141.167953
-139.211548
-60.801056
-61.242329
-82.443298
-60.973015
-88.721130
-77.234749
-67.990952
-51.576683
-100.128014
-82.773094
-160.024918
-97.636238
-118.367790
-66.424835
-111.082596
-160.426163
-62.909332
-88.075150
-62.074184
-143.846832
-78.722054
-117.611603
-112.602058
-71.483070
-82.219124
-96.394058
-55.984245
-109.240112
-70.592911
-68.629997
-77.168381
-50.947659
-59.902599
-162.257385
-56.565056
-127.735062
-98.190834
-104.598648
-59.224220
-148.189835
-135.309067
-128.540527
-79.627441
-46.689762
-97.044823
-30.402086
-92.162766
-119.178909
-97.846130
-70.982712
-48.392849
-103.111839
-105.951759
-59.093262
-62.925076
-67.231873
-147.625870
-60.399853
-87.095070
-58.767162
-81.086090
-110.321106
-131.991379
-89.636848
-51.163773
-66.148918
-65.615181
-99.752403
-114.831932
-135.738235
-106.158455
-93.663910
-140.677048
-98.715569
-92.950638
-52.885464
-71.054665
-148.645432
-39.973381
-62.267067
-60.960297
-95.080208
-123.112442
-138.180466
-74.379112
-91.869949
-64.028419
-70.778122
-87.261574
-77.301399
-79.478928
-74.524452
-72.065567
-60.394402
-77.146820
-64.254189
-73.699501
-125.858208
-92.579918
-73.645432
-89.525024
-89.578598
-126.002068
-57.808273
-76.108978
-101.728127
-87.544777
-89.628540
-162.918259
-68.795166
-62.014629
-56.523907
-59.643845
-59.188606
-70.671959
-151.963211
-65.530426
-63.738979
-156.942627
-52.467682
-64.281158
-58.876400
-96.934708
174.295517
-60.271511
-67.934570
-144.622086
-32.561539
-88.840767
-75.044472
-63.044460
-76.423676
-55.295147
-111.520416
-124.304146
-144.080368
-118.873039
-141.166458
-143.882690
-65.578697
-67.212196
-118.089157
-137.378479
-107.062866
-141.109253
-77.625031
-127.598625
-72.782776
-85.269073
-67.841492
-47.964127
-71.752052
-80.165649
-60.500118
-43.571232
-32.889679
46.915104
53.646420
56.061378
54.770515
92.127129
63.633644
49.892788
70.045181
82.182838
-47.851635
-65.880936
-92.230469
-149.511841
-52.350967
-64.465118
-75.605560
-69.204193
-145.996628
-62.105541
-74.429459
-71.099785
-170.542633
-59.314358
-89.271706
-71.660278
-47.553009
-82.594925
-63.130081
-108.917046
-51.062603
-63.377964
-66.224075
-52.190857
-90.737648
-83.268379
-54.957695
-81.673126
-46.344921
-63.825409
-90.515228
-111.849579
-65.286812
-143.948349
-95.666359
-62.523926
-116.714676
-158.991547
-109.595497
-69.878532
-65.926003
-150.399429
-96.301765
-74.069588
-95.075157
-61.394524
-88.425499
-80.850822
-129.112976
-100.547302
-93.888535
-80.549126
-107.362015
-85.986847
-174.998169
-83.352455
-102.056122
-93.384010
-105.959915
-152.833359
-98.896805
-81.446892
-56.243366
-58.961399
-65.759552
-57.560303
-38.779102
-64.870125
-98.923920
-107.107185
-53.551334
-71.214020
-75.837402
-164.046600
-89.893661
-64.357208
-66.269341
-79.990662
-65.971130
-66.876945
-54.166298
-58.788738
-98.401489
-53.117542
-71.234177
-78.417130
-71.025124
-58.576336
-137.590149
-79.913544
-112.576477
-87.102112
-162.982712
-54.733009
-101.603912
-103.584618
-59.217300
-70.471123
-59.276237
-145.742096
-113.083992
-67.072571
-113.119225
-100.218483
-163.702896
-88.155266
-65.770958
-68.139603
-73.644951
-58.582603
-161.153564
-57.587181
-60.645206
-110.504150
-117.135429
-72.873238
-33.964531
-79.529533
-65.984947
-64.253555
-84.738029
-55.121063
-36.445274
-76.465004
-60.860397
-67.343338
-65.583405
-147.612381
-120.883934
-86.099304
-54.772392
-62.655273
-76.296165
-61.513447
-73.796707
-64.663498
-118.126488
-158.391525
-60.940746
-82.248634
-62.476131
-58.445797
-123.426102
-87.112907
-178.993805
-152.073349
-60.603603
-71.876434
-82.479141
-61.690483
-58.383148
-60.412174
-51.342205
-65.302643
-141.270493
-76.268036
-48.011856
-127.009850
-98.652184
-126.506271
-61.986530
-85.522858
-89.208595
-65.115356
-48.069069
58.260204
65.165604
81.395882
35.841858
80.281441
59.098209
-58.854897
-74.277603
-71.268677
-142.110123
-77.088821
-52.575195
-112.125702
-105.000496
-135.643204
-163.401154
-57.381241
-66.187439
-52.628696
-62.027241
-67.000443
-111.666481
-88.638451
-147.831589
-64.324005
-57.417690
-71.523941
-65.618332
-48.989952
-35.670971
-108.733360
-40.538017
-45.871525
-149.439011
-70.162102
-67.892258
-68.132240
-64.660454
-114.181725
-146.525620
-60.380291
-59.184906
-63.648399
-114.171356
-63.485641
-131.147415
-78.922852
-55.212475
-96.446754
-80.045502
-69.378952
-114.856590
-92.814911
-59.199787
-85.525787
-105.079468
-56.633686
-76.298195
-135.659149
-124.285789
-102.618362
-89.182159
-121.478897
-142.205887
-64.215195
-59.478741
-82.773567
-142.468201
-69.836823
-126.910957
-88.944008
-59.323242
-55.502121
-114.957077
-113.121490
-53.829136
-64.548729
-72.514915
-49.699528
-89.369087
-146.414612
-66.704124
-63.942471
-55.309296
-104.862526
-69.871956
-62.362663
-134.573029
-164.019547
-161.037430
-157.248184
-58.270260
-59.289387
-146.249115
-55.515579
-59.896214
-148.902344
-113.511948
-155.513641
-112.129669
-99.180550
-115.456612
-77.764320
-121.540474
-70.060089
-80.358688
-147.427094
-72.376366
-106.222580
-72.174225
-104.658081
-70.217339
-58.272629
-122.496460
-92.037247
-74.024345
-81.325890
-75.375481
-58.971912
-115.176804
-65.334267
-88.209000
-148.341766
-159.790161
-115.545212
-61.544323
-43.008854
64.544884
-36.736012
-95.815979
-75.099899
-90.385788
-64.656273
-45.255486
-74.263222
-53.501698
-108.716957
-64.101311
-56.711544
-149.066177
-121.124191
-63.000164
-138.861649
-91.693367
-53.807270
-150.766037
-59.169250
-54.933079
-65.933327
-138.675217
-151.027496
-40.962383
-99.547775
-72.078392
-62.163502
-71.040794
-65.085953
-44.604671
-72.583588
-100.768921
-60.825535
-135.104095
-154.974258
-116.463432
-87.592781
67.415207
71.689713
73.493347
-63.680943
-62.535988
-78.401649
-65.917007
-61.626511
-56.768757
-71.237297
-144.145172
-131.078430
-137.547028
-140.864365
-30.327188
-70.335579
-75.929604
-81.354744
-60.717701
-77.926460
-150.751984
-49.378834
-151.319534
-72.267410
-17.490414
-87.783485
-47.839012
-131.394745
-63.636997
-83.670921
-47.436234
-35.319092
-69.121674
-62.730408
-51.634678
-70.527664
-43.722183
-64.069359
-137.945770
-67.520309
-94.538948
-53.933689
-58.223083
-72.622826
-31.213570
-57.034382
-55.847580
-82.330872
-118.577118
-74.081688
-54.362198
-83.273697
-71.438309
-47.333385
-67.345406
-46.482937
-60.372490
-143.530457
-75.420273
-41.600204
-72.802673
-81.458328
-57.128929
-121.864334
-54.854721
-111.602982
-70.003578
-55.667503
-67.537315
-155.513031
-109.556419
-73.446167
-126.231972
-98.992287
-76.009445
-71.052711
-90.310844
-68.124512
-134.977066
-82.864143
-146.469208
-66.814850
-87.805458
-151.527374
-92.925255
-79.417992
-88.648727
-77.386848
-66.865311
-114.222961
-33.813904
-83.385399
-73.829323
-59.058464
-55.410088
-57.325016
-102.678047
-113.780128
-112.383766
-53.564240
-51.830631
-70.505440
-62.218472
-53.801620
-95.102943
-101.730278
-109.935516
-139.479385
-154.997910
-116.702110
-122.666695
-91.661369
-100.177666
-114.461021
-78.459740
-126.616127
-80.955879
-63.132118
-51.696163
-106.249893
-104.005966
-99.018951
-126.505836
-60.657177
-76.180420
-74.541031
-152.734009
-68.224174
-112.251244
-78.263519
-146.071411
-140.748520
-127.706734
-42.019073
-133.637863
-60.148125
-60.430012
-62.490871
-91.624069
119.320137
82.709969
-71.635040
-50.751415
-147.771393
-79.521957
-63.125233
-82.702507
-101.105370
-114.603127
-140.155228
-151.031235
-65.746735
-69.957130
-103.870842
-62.646587
-153.820084
-98.372429
-55.675018
-120.317467
-62.507591
-72.286880
-73.513885
-57.613113
-66.243713
-130.858871
-68.134575
-163.025513
-102.124519
-56.922440
-54.835388
-87.659920
-149.973236
-48.624058
-113.344658
-139.717148
-74.317245
-157.191238
-75.709709
-112.207108
-114.720619
-93.107513
-118.153389
-54.954990
-61.198177
-38.632839
-142.202393
-76.662025
-110.551231
-117.354721
-92.002510
-44.679226
-157.826401
-114.072212
-57.832561
-141.009354
-165.209900
-102.406967
-63.921539
-95.697647
-121.866035
-98.977158
-86.094200
-54.237007
-82.148064
-161.483673
-95.663826
-55.696075
-91.991722
-81.221802
-71.026138
-53.670650
-150.719055
-55.155727
-67.923973
-69.486229
-77.879189
-122.444931
-117.328918
-55.901356
-131.345367
-103.626259
-73.684166
-76.128967
-80.698448
-62.022240
-65.056412
-123.855873
-53.181255
-66.693947
-65.004311
-64.726242
-44.063290
-75.441917
-81.984390
-35.862370
-50.461529
-61.033775
-76.298569
-56.630024
-53.199368
-44.161152
-115.244957
-67.523972
-52.436703
-60.560349
-107.320747
-117.378777
-89.287453
-108.146187
-75.612076
-100.200905
-59.571430
-77.304680
-131.402344
-77.973694
-80.637131
-98.575912
-138.773941
-122.873154
-50.909145
-118.959679
-67.095772
-58.545559
-147.013962
-142.727264
-60.835823
-141.550430
-88.756187
-74.217850
-81.614487
-68.943878
-40.874607
-101.751778
-84.977249
-84.259605
-89.696922
-106.562332
-159.340469
-95.204201
-103.559830
-63.654301
-61.878551
-86.486046
-64.048691
-58.199760
-71.649460
-89.525681
-93.671677
-163.626465
-98.280006
-136.734894
-92.993034
-99.975014
-114.170853
-78.804527
-74.760582
-56.170059
-96.484200
-94.461609
-60.200790
-65.543747
-115.298698
-71.125450
-87.781494
-85.890991
-113.904739
-94.568840
-113.623978
-109.746582
-122.391953
-102.747810
-116.398247
-64.424194
-48.954876
-50.208263
-148.251785
-108.249428
-55.779629
-94.429123
-64.037926
-69.874084
-170.379242
-59.793823
-161.632950
-61.173042
-99.707436
-153.373184
-89.617607
-125.594902
-86.648994
-50.189869
-98.664558
-78.707687
-79.293137
-95.737373
-64.397812
-69.908112
-94.036171
-159.030502
-66.331238
-40.597656
-58.686504
-62.453506
-37.315006
-65.979568
-65.240501
-130.728653
-73.028511
-61.730221
-86.789169
-77.185959
-60.141384
-76.019180
-66.719879
-64.938591
-60.662022
-57.782681
-39.358734
-98.696144
-94.436790
-135.963043
-63.852253
-97.493790
-83.919548
-111.288506
-114.437248
-61.290207
-118.146721
-112.280228
-153.477661
-64.278214
-51.279724
-22.561232
-163.235748
-139.599396
-82.514656
-119.791267
-113.628395
-50.788692
-119.085083
-89.995262
-62.907909
-48.238285
-65.608147
-77.014671
-86.710228
-58.622883
-86.332481
-65.868500
-163.623856
-64.799049
-99.210930
-57.282444
-61.271839
-77.570572
-94.935806
-54.949043
-73.178535
-129.962326
-163.186401
-138.763290
-156.976242
-166.811768
-160.030838
-63.281891
-59.335037
-64.655060
-92.448082
-56.464169
-55.011318
-69.569160
-70.065781
-66.093506
-80.463928
-49.532276
-75.021561
-63.273003
-156.519226
-110.482346
-109.162949
-72.313339
-143.889969
-62.601494
-147.608078
-135.726257
-59.533127
-65.067230
-160.567108
-74.066330
-78.830566
-50.305893
-99.492577
-69.510612
-50.923092
-84.930931
-106.936531
-51.280815
-52.910156
-78.231323
-58.585289
-72.502998
-122.867226
-149.836578
-162.102325
-137.547272
-153.737976
-145.350204
-82.230431
-64.334763
-54.739288
-60.031136
-107.476418
-65.191986
-88.168800
-67.491173
-139.069122
-50.822399
-76.339584
-60.272156
-51.244862
-51.081314
-57.072601
-97.565216
-120.314323
-64.479729
-57.021675
-51.922146
-103.173439
-59.068386
-169.003647
-151.075211
-66.981972
-62.670856
-52.611874
-121.181618
-117.957840
-57.355335
-70.209862
-112.269943
-53.778023
-79.783287
-77.867653
-157.161865
-61.051163
-83.090927
-150.185547
-108.923409
-70.155159
-64.423538
-144.497086
-140.147568
42.842796
65.891983
77.662216
-47.855335
-53.321960
-58.184406
-61.846546
-37.147350
-84.922348
-59.627998
-72.125290
-82.135612
-65.584099
-163.903168
-88.479179
-95.394470
-56.759369
-65.325623
-128.979904
-54.673874
-89.287819
-77.788406
-82.998589
-91.912300
-59.478165
-131.736832
-75.572937
-72.804443
49.614380
-60.908810
-140.175858
-56.263973
-58.795769
-66.296768
-148.328262
-77.535156
-125.377296
-71.471443
-40.528625
-70.787506
-65.366043
-64.423676
-85.296608
-156.938522
-73.345497
-73.878494
-55.348518
-71.601212
-60.626442
-137.399765
-135.553696
-141.294113
-159.785477
-152.664719
-143.267731
-58.035801
-83.527458
-155.809113
-105.887611
-67.734962
-166.334442
-73.844124
-123.818840
-160.864960
-52.026371
-75.162384
-139.151077
-96.954468
-53.682205
-61.352692
-120.645180
-140.087265
-69.253242
-67.713173
-160.106674
-59.420723
-73.390358
-60.122055
-63.507095
-145.349945
10.809752
-156.871964
-64.973610
-140.805740
-147.506317
-46.741478
-149.960312
-73.947571
-137.682449
-42.917000
-68.494789
-55.556019
-165.953735
-162.247269
-59.782383
-72.915489
-40.089573
-55.849770
-62.176983
-26.956869
-57.038052
-58.897884
-64.924019
-127.528740
-42.543175
-93.396332
-66.956581
-83.896255
-75.299980
-75.461403
-44.852879
-56.809399
-64.752182
-54.758705
-96.392982
-136.180832
-76.620392
-166.490204
-51.069134
-76.382454
-88.801590
-133.411789
-84.191963
-69.272018
-85.991684
-178.968262
-87.878838
-60.149990
-64.738495
-108.100166
-64.267204
-75.696518
-85.945808
-74.201958
-103.302948
-68.582489
-124.452118
-116.001045
-65.504585
-61.840282
-67.358490
-49.387417
-64.798180
-146.219925
-75.682846
-55.307598
-98.207169
-66.322403
-107.846146
-79.112495
-46.905796
-55.242023
-82.814499
-60.282932
-57.034695
-86.435677
-119.192230
-119.123230
-112.123192
-97.815506
-72.173264
-120.915840
-130.384094
-57.704002
-90.121735
-59.195831
-65.672356
-44.992249
-60.727810
-87.742195
-63.209373
-150.416763
-61.639107
-89.315887
-77.691017
-137.946625
-54.367393
-104.385078
-124.848953
-148.603439
-111.025391
-62.310192
-76.540131
-142.253662
-161.895096
-60.846970
-66.437027
-79.752457
-86.656296
-114.514519
-127.248260
-73.460289
-119.745041
-88.738800
-160.233185
-65.176392
-58.818607
-115.990646
-30.812365
-66.939240
-72.943909
-59.384163
-74.709167
-53.444603
-108.360054
-41.163033
-59.384026
-105.244476
-57.096375
-52.077629
-59.341343
-51.448944
-58.367199
-85.846664
-120.430298
-93.428925
-132.935822
-65.636818
-59.041710
-35.764145
-118.373650
-125.348129
-77.008621
-88.656715
-138.569107
-68.995300
-90.178787
-73.442688
-106.870995
-140.777206
-63.307968
-63.757504
-44.211285
-52.549137
-95.123329
-81.961807
-60.193062
-61.016159
-47.861061
-69.871475
-73.102036
-147.083588
-133.404831
-68.568314
-71.988663
-59.742516
-93.186966
-75.220032
-89.408951
-45.544590
-145.866028
-70.964066
-71.118683
-114.303894
-85.669113
-115.158653
-67.633163
-138.368561
-42.957188
-62.132545
-102.596542
-73.424644
-60.049824
-62.066875
-61.459930
-60.724216
-156.414780
-97.002045
-62.582165
-50.201317
-62.143475
-71.089661
-65.460449
-67.296257
-57.915424
-114.771461
-71.079201
-49.355072
-58.661980
-52.567204
-65.535797
-61.363781
-32.711109
-83.346321
-60.809334
-56.374580
-112.189606
-100.842056
-67.887024
-117.708603
-76.163139
-53.022881
-97.528496
-99.603165
-67.076103
-58.485458
-66.552086
-86.855492
-70.821503
-109.462395
-155.488419
-123.104973
-74.005379
-70.452248
-152.252060
-98.955429
-142.595413
-58.315304
-64.783531
-54.359997
-78.204109
-80.904297
-59.947521
-49.246204
-46.277302
-45.557140
-48.809494
-77.345078
-142.027679
-77.021011
-71.550842
-81.497772
-151.229370
-97.554916
-66.083458
-87.505829
-100.024086
-106.962311
-94.389694
-100.666382
-56.388271
-95.527618
-141.048828
-60.511772
-92.492958
-70.509735
-26.379812
-67.683945
-54.318638
-146.721588
-159.682724
-64.033638
-81.572632
-75.990120
-43.503403
-61.595734
-61.001961
-78.422066
-38.148983
-83.807587
-68.562943
-75.940849
-75.123741
-140.588623
-55.911526
-147.875031
-64.778618
-77.167099
-70.989029
-64.472054
-65.910950
-61.194469
-70.744331
-64.889549
-164.006973
-109.900665
-114.647232
-110.413086
-115.396873
-76.105423
-110.703156
-99.590904
-60.317760
-54.964230
-159.069061
-66.213554
-141.364014
-37.623192
-89.834183
-62.097038
-50.472263
-67.481369
-54.141651
-61.547016
-45.652065
-56.050083
-51.694294
-53.858524
-83.853806
-71.721504
-57.029602
-54.948101
-134.269821
-52.766617
-62.364269
-93.196236
-32.941833
-66.316185
-56.599815
-62.008633
-109.035118
-129.664490
-54.873878
-69.866493
-47.036243
-49.279285
-76.809814
-101.824715
-54.909081
-54.701550
-72.160110
-83.211533
-93.443024
-101.554840
-81.917343
-114.604691
-88.372879
-154.882782
-71.095192
-124.158272
-59.646011
-37.057556
-106.021080
-58.857471
-61.694283
-164.291229
-133.975204
-144.153778
-106.035461
-165.490311
-95.906990
-66.196426
-98.867218
-62.979847
-82.035461
-59.248413
-41.771545
-44.588253
-120.118759
-63.461819
-67.132683
-72.050804
-156.149734
-133.128677
-72.500488
-25.742521
-61.720428
-56.367725
-147.257492
-165.244171
-59.665504
-77.545990
-70.638336
-65.615494
-103.897530
-59.395958
-55.922497
-73.038376
-84.533890
-60.764488
-77.368034
-69.257561
-91.839104
-139.153229
-51.682423
-170.979584
-50.804550
-153.869141
-42.813091
-80.214432
-162.328506
-63.146530
-52.077877
-126.598778
-94.768364
-85.669785
-93.118622
-112.893822
-98.520737
-81.300980
-169.344421
-48.783283
-92.276024
-63.297298
-71.875908
-104.943512
-61.595409
-62.840549
-50.458187
-147.205353
-107.001602
-54.015945
-57.969841
-62.496090
-82.624344
-80.109344
-67.196983
-142.112930
-78.296471
-53.845695
-58.572880
-64.060394
-51.781506
-69.126015
-34.815434
-151.305313
-101.078506
-63.113232
-151.675278
-57.893570
-70.056511
-53.837734
-97.136093
-53.496880
-57.210655
-50.600399
-55.188610
-87.333534
-87.344658
-161.684021
-67.548126
-50.366383
-139.629837
-146.271591
-146.301224
-55.994759
-66.747841
-115.460419
-86.964516
-105.290741
-63.790352
-114.545692
-115.492180
-118.027519
-68.675453
-63.891541
-41.293991
-154.704575
-86.811150
-66.251884
-53.918564
-147.977768
-114.541504
-51.825172
-143.793152
-60.785660
-61.911877
-101.537453
-112.536835
-65.599457
-54.517448
-113.994118
-80.675041
-37.537640
-52.881077
-65.906830
-57.561253
-43.277519
-65.316734
-61.381870
-122.585304
-157.549118
-67.860725
-63.290115
-116.462532
-100.681984
-63.084854
-154.656982
-55.436058
-88.406807
-162.455078
-67.741295
-101.567406
-81.855957
-134.211197
-97.523155
-42.646923
-58.811245
-68.764687
-98.066238
-59.545517
-39.460793
-87.912308
-116.745918
-82.523415
-52.829510
-55.750225
-130.527451
-64.401726
-99.045746
-88.331985
-64.011482
-94.134499
-152.646454
-107.756538
-154.332108
-59.701111
-99.167183
-93.427620
-50.237263
-49.284016
-78.172661
-61.796482
-80.245842
-76.642494
-59.729141
-69.920876
-79.800972
-75.783195
-62.478741
-62.966713
-117.590523
-55.369221
-100.200424
-144.253021
-46.654404
-57.528145
-22.130423
-75.680725
-138.489990
-51.075165
-84.385956
-156.471832
-83.440727
-57.093018
-161.802521
-50.613201
-67.374596
-118.011757
-136.035202
-111.233070
-57.432613
-94.666283
-55.082592
-52.214680
-151.737488
-60.326344
-82.116982
-51.957958
-87.917290
-71.813148
-66.925812
-97.478287
-79.028610
-114.306145
-99.958374
-106.374321
-96.218315
-59.937748
-91.187454
-45.625690
-130.194809
-149.960022
-107.926003
-54.743019
-73.189445
-115.717209
-100.453033
-71.290024
-122.608284
-103.469398
-88.759567
-109.287888
-49.899353
-40.644417
-39.460079
-82.848457
-62.163666
-62.479275
-55.811832
-66.369209
-142.351379
-54.189556
-67.516312
-68.768494
-142.247452
-64.661491
-63.917084
-56.163708
-67.177925
-69.508240
-105.777946
-59.987221
-53.983376
-122.490448
-62.607449
-69.070984
-75.532425
-108.358246
-109.057091
-69.558830
-112.146942
-147.240997
-70.567436
-84.125542
-95.750542
-72.359474
-109.051788
-102.121147
-125.067932
-62.979202
-93.552162
-117.972305
-112.350616
-96.802750
-60.767643
-116.404137
-87.095985
-110.352722
-95.449028
-61.448982
-69.805283
-60.164085
-110.697342
-73.460953
-93.304794
-64.623108
-103.172447
-83.229774
-155.492004
-61.647522
-74.267868
-100.781410
-58.763611
-58.444813
-73.722160
-15.916965
-81.007133
-57.421364
-64.548073
-55.416794
-69.154930
-150.019577
-91.740234
-152.214661
-60.141178
-63.866985
-134.852158
-57.828987
-59.715637
-147.549118
-47.924789
-44.444366
-94.181717
-111.965485
-74.049278
-58.815273
-39.525311
-60.750744
-90.494652
-65.577003
-90.039185
-49.002792
-21.024290
-52.286594
-78.613716
-157.167343
-150.422348
-145.340988
-110.120682
-150.361603
-59.299179
-69.626083
-91.982582
-97.690704
-118.539497
-132.744522
-71.285492
-69.424965
-57.907085
-59.644260
-93.753738
-157.822037
74.001831
53.809250
61.911312
-105.022133
-92.762367
-76.314133
-108.650459
-65.782433
-53.547485
-65.553253
-132.579468
-71.561844
-49.918781
-54.294277
-59.106731
-69.802109
-85.783562
-80.417603
-159.154251
-63.901882
-76.366646
-97.860237
-69.632851
-110.671875
-145.622147
-51.033169
-29.980003
-46.121063
-67.986221
-64.417953
-59.201118
-41.650963
-61.465530
-29.789940
-74.211060
-76.220413
-64.216408
-60.678005
-28.699675
-53.966518
-39.922638
-71.261780
-61.186005
-134.824173
-129.540710
-68.085114
-65.253670
-140.157791
-72.466972
-65.944748
-87.442848
-144.005600
-136.581161
-120.212181
-63.296959
-83.926285
-134.881073
-100.851028
-75.624901
-51.747787
-107.243080
-60.269123
-80.406639
-78.987740
-59.793159
-69.673691
-60.218140
-103.393127
-78.793770
-60.182583
-121.672462
-164.380539
-109.737213
-59.924526
-40.446518
-59.122402
-116.582771
-93.841644
-37.270653
-64.667664
-113.152321
-86.948853
-91.355164
-164.727310
-148.740540
-145.807755
-69.827477
-48.736286
-65.575768
-51.571007
-81.736053
-52.049473
-52.678417
-96.380722
-63.654667
-62.727749
-138.747421
-144.486893
-69.816963
-66.637108
-126.190140
-67.187836
-138.846985
-64.499931
-112.784607
-92.066635
-112.086174
-155.285400
-106.631172
-53.034538
-96.195724
-107.197655
-86.808586
-139.342392
-76.822647
-63.740940
-113.843132
-66.583809
-140.983841
-153.054077
-77.124756
-160.948837
-76.913033
-96.226906
-119.596306
-144.494141
-54.851105
-58.154903
-95.590202
-115.087708
-70.333572
-47.869499
-160.588089
-64.971977
-81.912819
-105.758873
-149.768768
-67.254059
-56.645168
-53.455647
-117.807411
-75.048477
-59.290363
-58.235878
-58.968628
-64.853935
-135.524689
-37.214420
-58.644932
-66.649048
-67.069092
82.611969
60.887478
109.994003
69.353699
66.196159
44.661346
57.506760
-91.375465
-159.221390
-33.250874
-165.050400
-55.340134
-134.670807
-148.183487
-58.113419
-26.426138
-57.837990
-65.588669
-82.790344
-118.903549
-105.993980
-66.628578
-89.465988
-62.783123
-77.506577
-94.869362
-58.147133
-55.452175
-59.107967
-100.640137
-75.448753
-63.568253
-141.015503
-79.339668
-70.037888
-52.480946
-104.291992
-138.851624
-53.591255
-73.913780
-83.707642
-98.876266
-74.601479
-73.199417
-56.937103
-79.309433
-161.196533
-75.047394
-71.882301
-63.398838
-71.200928
-69.798058
-114.021591
-70.609154
-58.436581
-66.084770
-77.717422
-99.558067
-82.314346
-95.430420
-152.647812
-111.548409
-62.554790
-85.346443
-121.466713
-100.649323
-64.084091
-140.026459
-89.700851
-91.760277
-93.121521
-54.011536
-92.696159
-97.172340
-93.890305
-104.542885
-156.104248
-104.754036
-120.628159
-124.389923
-64.877258
-149.940247
-60.019901
-161.649307
-115.252731
-72.098991
-94.653275
-60.368721
-50.882011
-47.409569
-61.808483
-71.931290
-101.203163
-58.156708
-148.473770
-115.872093
-88.497940
-61.671810
-119.202652
-168.381165
-40.104389
-60.270535
-79.925537
-60.034981
-77.157135
-148.436172
-154.546906
-78.525635
-69.173561
-76.914978
-102.417572
-111.686089
-123.757233
-60.186764
-140.436600
-142.580200
-116.441345
-64.873695
-51.194931
-101.965950
-63.337257
-57.740723
-67.097183
-58.636528
-73.352631
-109.543884
-96.797676
-32.052914
-82.663071
-101.846497
-83.170967
-147.849274
-138.481430
-99.772728
-60.284618
-42.431763
-60.968178
-150.289200
-153.505005
-63.417332
-64.558182
-61.529114
-61.054157
-89.663849
-57.368080
-91.719704
-44.852600
-73.713531
-87.496651
80.585297
91.785645
46.513126
44.746494
50.293022
-103.040009
-159.265045
-46.551369
-51.164951
-122.017540
-97.647820
-87.660515
-55.008545
-51.674595
-60.015640
-154.534637
-147.844330
-63.501461
-56.674465
-70.167236
-36.857929
-47.829353
-55.599625
-43.281155
-156.147278
-94.620804
-87.778343
-112.037567
-73.356308
-113.569801
-51.890194
-65.557617
-129.508743
-68.049950
-136.918381
43.147415
75.955185
35.347908
-32.935680
-78.391312
-114.825584
-88.831642
-49.310658
-149.326950
-67.696533
-65.141563
-71.032417
-95.719170
-59.671356
-33.196640
-155.990616
-106.875633
-62.782501
-78.470154
-105.343849
-60.767986
-71.215889
-71.756104
-147.418198
-60.476109
-44.052803
-54.210770
-67.743622
-66.750641
-62.014366
-101.665428
-104.236794
-95.787308
-103.901344
-107.043999
-98.390068
-60.634552
-99.726700
-63.450371
-57.191132
-58.639389
-100.678780
-166.506516
-45.203499
-154.198105
-95.653702
-89.090828
-104.847038
-162.738190
-91.177895
-103.224251
-61.554516
-62.291172
-81.539040
-61.253258
-58.733490
-57.687790
-77.632828
-149.335144
-55.327419
-48.319569
-112.776871
-58.895599
-99.964172
-56.426041
-85.390091
-102.204742
-69.110481
-65.702110
-83.360550
-37.624710
-133.093491
-64.562897
-56.881207
-80.462753
-55.460049
-69.402557
-111.183060
-74.032433
-75.452141
-57.886383
-66.995766
-93.044273
-142.135925
-59.779137
-74.940063
-133.357864
-73.842255
-66.199600
-68.918869
-65.071686
-83.947113
-67.399704
-162.810120
-129.962067
-58.686512
-65.633614
-52.666439
-70.040985
-67.746841
-81.554771
-41.001392
-81.599922
-69.109589
-60.546207
-62.147602
-73.617477
-69.211617
-60.378704
176.565094
-54.684322
-107.819130
-78.783485
-115.726372
-82.313004
-116.144585
-106.036430
-57.985832
-166.505203
-60.671623
-84.486099
-91.123901
-126.055367
-93.884148
-84.207642
-137.981613
-98.387657
-51.943794
-51.404160
-97.307915
-107.897011
-55.247692
-62.107147
-73.778084
-62.229515
-129.726456
-61.833557
-86.386833
-107.970695
-77.029800
-60.143555
-95.438057
-111.888657
-89.724281
-91.701271
-60.117970
-51.224949
-135.716125
-65.465240
-72.292862
-48.595852
-77.925774
-130.885452
-64.391785
-59.148109
-154.250610
-75.985245
-49.223274
-69.050446
-72.766342
-68.609154
-91.891792
-55.827629
-74.640121
-70.221672
-83.214142
-165.934250
-62.900658
-155.056625
-137.866821
-165.106903
-81.625137
-62.160728
-72.367645
-148.227356
-64.161957
-103.289177
-98.875450
-133.645599
-53.495064
-87.725624
-77.685616
-90.773293
-80.517029
-100.543922
-100.408859
-111.221939
-86.800308
-47.157429
-102.099922
-145.170380
-88.582481
-73.448280
-62.549126
-93.999817
-63.174740
-58.277287
-146.837570
-86.561920
-68.616936
-51.792595
-79.398445
-159.677872
-63.809811
-110.446144
-54.489502
-75.651161
-70.763885
-83.667862
-43.633198
-73.524635
-51.060780
-47.798103
-109.752213
-136.479568
-128.138382
-115.222855
-68.056969
-49.165573
-149.366058
-85.391762
-92.676445
-151.173630
-53.460094
-31.978428
-102.913231
-113.872574
-116.977928
-62.162075
-68.737892
-150.328491
-57.209682
-34.882767
-129.123886
-58.087906
-152.465942
-67.136307
-62.414703
-63.269581
-64.680702
-97.264183
-105.146957
-62.538204
-77.086082
-61.812183
-145.876160
-104.211281
-58.888775
-92.484184
-56.387558
-64.832817
-56.673866
-136.151321
-90.885841
-84.521622
-67.101158
-72.459778
-60.788311
-153.571823
-160.872345
-42.720081
-78.479774
-135.031158
-99.323967
-172.752441
-115.688347
-60.530418
-66.599518
-74.606865
-62.337296
-140.557144
-129.457092
-96.057190
-158.794312
-97.469742
-154.309845
-130.619888
-67.453705
-70.223465
-120.152336
-57.944603
-81.594154
-81.123344
-62.961521
-144.726715
-114.784615
-155.261795
-106.608711
-76.129936
-124.802139
-102.402695
-57.950176
-67.158844
-96.916397
-59.050404
-68.682396
-148.303864
-65.424400
-99.546707
-65.466553
-53.918625
-104.188034
-149.863205
-59.568993
-66.616631
-92.607262
-104.904678
-166.164719
-68.590340
-61.661736
-123.511108
-94.005104
-96.958748
-69.479218
-50.242870
-76.276131
-128.923065
-66.979477
-108.189476
-77.732018
-82.285919
-83.938148
-132.594803
-168.957718
-142.779282
-66.852257
-69.788506
-69.229820
-46.407688
-91.055283
-51.101421
-94.024361
-51.625862
-51.501194
-56.014530
-68.910675
-145.934189
-148.811279
-77.117264
-63.459229
-151.555771
-56.813591
-34.277912
-109.283531
-87.063049
-159.020386
-171.415527
-166.180786
-59.429180
-74.987137
-61.325211
-67.214935
-72.975334
-100.829941
-78.839188
-59.684559
-128.446594
-66.449051
-33.235699
-70.025459
-54.570015
-108.230331
-63.305435
-131.312790
-49.649879
-130.236389
-67.967079
-39.015053
-94.188522
-58.761604
-83.574982
-77.581245
-156.629013
-54.883816
-91.093193
-113.328949
-69.939278
75.758621
71.505875
-78.323402
-56.213364
-131.361359
-65.003708
-60.728157
-63.234257
-50.386570
-138.455887
-42.740345
-115.291702
-106.360229
-105.544899
-63.146515
-65.150490
-72.052986
-90.095497
-70.156410
-44.870998
-60.578072
-59.874611
-153.168839
-65.150528
-74.507202
-153.633514
-80.283325
-64.392708
-100.038780
-55.346390
-69.248077
-153.496964
-63.470814
-82.928177
-67.446968
-62.853863
-36.918015
-74.003632
-69.876732
-70.620689
-114.699936
-66.491768
-73.991913
-70.867378
-82.499512
-56.287045
-66.826828
-57.529907
-72.385773
-49.748283
-128.606049
-155.221176
-116.504433
-58.998905
-62.065159
-55.076679
-71.613556
-47.480957
66.858208
-126.546585
-59.335262
-61.265907
-78.977264
-53.282459
-60.329796
-96.845131
-139.010193
-115.720695
-60.433769
-43.338200
-60.121834
-112.972168
-62.402279
-91.301483
-57.597775
-55.502373
-90.942184
-63.586170
-61.836842
-94.585701
-63.017780
-19.423594
-100.243401
-72.059685
-136.013351
-62.184895
-101.786957
-57.050240
-100.130699
-153.969971
-43.839123
-61.851170
-118.933311
-74.574158
-74.073647
-65.744095
-117.470337
-139.733994
-100.999367
-71.506882
-67.961182
-28.669144
-57.802467
-163.028854
-104.547089
-159.509766
-131.678329
-75.840431
-51.294163
-75.831314
-61.109718
-57.210148
-72.361572
-61.848946
-68.555519
-45.684135
-134.798523
-162.680283
-90.708267
-158.297714
-96.273346
-68.968872
-65.669373
-104.235443
-53.779293
-114.419952
-75.031960
-125.560059
-89.012451
-61.053295
-112.413628
-96.413300
-69.980469
-123.104675
-115.843323
-107.429543
-101.414490
-103.806984
-96.143913
-109.458916
-57.596996
-69.334595
-81.200150
-67.091995
-65.924019
-87.454819
-158.385071
-127.995743
-67.361252
-74.802216
-100.949242
-47.867970
-61.539501
-87.226402
-67.978714
-66.673141
-114.386223
-63.609451
-145.846603
-103.373962
-114.194695
-96.989655
-102.417854
-71.709274
-176.650284
-113.760971
-84.157570
-88.680405
-83.727409
-58.241718
-75.017075
-43.043770
-59.839092
-81.200684
-34.223648
-63.409779
-60.790436
-87.963669
-54.098858
-60.585304
-147.522705
-67.966255
-67.924728
-117.247116
-60.705761
-74.983482
-38.775120
-164.678879
-67.300797
-54.396595
-68.230774
-72.463615
-73.914925
-142.756516
-93.913216
-163.233551
-162.426773
-112.917770
-88.278885
-57.028461
-89.852493
-96.141045
-112.155327
-145.688644
-57.639854
-64.999290
-61.871742
-63.341312
-55.353786
-56.030312
47.865295
-68.762215
-100.532623
-51.464306
-69.189705
-68.053864
-65.974503
-157.149338
-93.288574
-54.152164
-110.469452
-141.092499
-129.594254
-133.214615
-44.180351
-61.547352
-128.661407
-53.497261
-132.831665
-137.430359
-69.304672
-70.995171
-58.840710
-75.681877
-66.873650
-71.809837
-62.183903
-120.143417
-92.133675
-77.729141
-107.064392
-104.527275
-52.198830
-68.832794
-166.471420
-61.951820
-77.029846
-82.775520
-148.291519
-74.847305
-53.731342
-96.743378
70.468964
38.128769
-103.734879
-81.615715
-90.948738
-115.137856
-131.195175
-141.622360
61.318867
69.803238
84.960144
60.308498
60.521729
90.272980
42.441719
55.879696
58.430382
20.481508
56.481575
53.059814
54.759384
53.969452
62.114208
70.027992
65.569481
92.289894
-140.222488
-96.817474
-117.484688
-51.548374
-44.607445
-60.180260
-96.480415
-136.686966
-153.937653
-52.698696
-32.406113
-120.954994
-58.071541
-54.197067
-73.301346
-81.530045
171.860168
-94.002998
-56.222836
-69.874481
-88.844704
-91.883110
-47.754913
-60.240379
-108.548523
-43.795849
-151.865662
-112.431801
-54.960056
-79.640739
-59.997894
-90.835266
-65.226906
-64.157867
-50.673435
-47.219723
-134.135391
-133.043823
-59.254974
-95.852516
-52.397781
-49.821369
-84.654068
-64.883102
65.301498
87.168198
49.022518
46.105225
60.139664
68.429039
50.319366
-62.465698
-57.003063
-53.056358
-47.574833
-115.608566
-61.398739
-123.382744
-66.334633
76.427963
69.399178
50.665962
65.423874
47.768208
43.796520
-65.659386
-48.831322
-69.608582
-84.364624
-87.757568
-109.286812
-139.467117
-64.568779
-81.841927
-53.564709
-103.335289
-113.579689
-172.069748
-151.257843
-115.882568
-56.890232
-42.705006
-82.512932
-68.183693
-67.990974
-59.692791
-52.952457
-29.128977
-89.090569
-66.601074
-132.474655
-150.618423
-128.954697
-48.918190
-28.677664
-124.901337
-59.081379
-56.716934
-127.256104
-105.413940
-69.348663
-65.212669
-138.915771
-121.816963
-117.813339
-75.888168
-76.625443
-148.796143
-118.106384
-77.836494
-70.483299
-88.561523
-142.349350
-102.419350
-99.774803
-62.120972
-59.963142
-104.341675
-77.533066
-86.495377
-80.755440
-102.544472
-63.491821
-90.119850
-89.108368
-62.739109
-155.346695
-65.323357
-45.533455
-43.076397
-142.549988
-66.884041
-55.868576
-71.636894
-86.754227
-97.500420
-149.429688
-100.231392
-53.432095
-60.285568
-135.392181
-129.613281
168.272400
-51.941917
-77.676804
-65.618919
-55.644588
-90.268250
-74.530846
-62.137470
-103.967079
-62.271851
-78.402504
-65.866661
-43.558151
-68.212578
-144.404831
-58.906990
-78.632126
-55.547523
-41.896778
-94.355606
-64.386909
-55.910870
-108.434807
-62.810356
-141.668304
-114.041252
-89.562172
-83.463379
-106.030891
-71.695145
-93.145653
-96.761742
-89.041527
-59.690460
-69.484138
-77.029846
-59.232662
-90.536339
-168.388535
-103.022232
-39.400719
-64.024025
-86.489449
-21.814499
-55.712162
-60.206215
-57.660419
-99.042419
-63.377621
-97.185837
-58.649418
-149.510117
-62.203999
-56.630493
59.868359
44.455879
60.920959
55.912815
69.804504
94.798897
68.323364
64.501190
-82.193024
-61.218342
-57.536491
-145.425110
-68.693718
-68.587990
-74.142586
-47.040421
-58.833530
-150.618073
-63.191273
-75.448631
-63.179985
-63.748043
-66.375717
-119.267036
-63.082809
-57.996719
-67.227974
-120.657578
-70.280495
-80.008659
-53.813622
-68.719482
-80.553093
-65.158775
-64.753975
-140.132080
-67.243988
-157.321777
-60.209808
-106.114410
-103.640312
-77.692177
-69.415909
-90.476593
-78.929245
-148.509399
-69.207062
-153.367630
-65.013100
-120.635590
-73.496017
-61.635902
-65.140640
-59.101147
-95.075760
-111.009956
-109.470863
-95.290497
-103.181259
-103.283463
-101.755394
-156.553116
-73.778374
-112.743179
-136.212921
-60.284435
-112.263466
-54.399391
-73.393585
-87.521530
-134.323593
-93.552895
-42.233936
-62.785793
-57.382801
-62.422310
-162.979187
-79.804337
-110.696266
-54.930088
-90.321320
-79.690765
-82.604698
-108.155838
-70.769569
-64.216797
-151.210052
-57.293659
-85.216202
-65.807922
-100.912079
-151.359833
-58.198872
-113.226700
-152.850723
-162.858551
-99.690125
-69.816383
-64.971786
-31.605654
-123.540955
-52.156307
-43.691540
-25.995050
-72.213326
-58.697960
-58.397518
-65.875778
-132.940674
-50.754169
-129.129776
-53.175541
-58.308872
-59.588184
-109.887672
-62.966259
-54.473461
-77.361519
-66.966805
-71.085068
-55.775635
-58.839363
-59.037487
-56.010086
-62.681496
-60.051773
-96.204735
-87.641800
-87.215614
-59.993038
-78.468140
-76.376160
-102.521500
-67.206726
-139.729706
-65.152557
-113.073273
-140.316055
178.097504
-81.315376
-113.941429
-34.206741
-40.591469
-51.475132
-146.834335
-116.531601
-66.340401
-74.086090
-72.029617
-69.164200
-64.365685
-131.130066
-126.552879
-74.030800
-71.695427
-109.578934
-54.511322
-103.034988
-105.383888
-95.556267
-64.256378
-117.368378
-150.446075
-54.166458
-51.150360
-67.524803
-96.248558
-128.088989
-70.457138
-46.387344
-71.208771
-100.469925
-65.646774
-62.665779
-117.245956
-54.143036
-82.524109
-113.675064
-37.393318
-53.954510
-55.975559
-46.554466
-76.922791
-75.862679
-65.112030
-166.317398
-63.638645
-60.402241
-63.827103
-112.039223
-43.280811
-67.018768
-42.500065
-111.121178
-60.733547
-55.548557
-58.895229
-67.400467
-54.781620
-73.735832
-58.831379
-53.866528
-96.044930
-81.266624
-83.981483
-84.401337
-103.553970
-125.187714
-77.334862
-148.572784
-70.700996
-63.742661
-109.908836
-49.764454
-61.837837
-35.948921
-71.089317
-99.316940
-165.821579
-119.204605
-168.825760
-82.468330
-69.536812
-157.419357
-53.515305
-72.242729
-58.049576
-64.143608
-57.979500
-66.443390
-145.563339
-68.952179
-78.899643
-78.488251
-80.059998
-63.850750
-60.190929
174.615326
-119.581200
-61.437119
-56.299294
-161.832870
-59.954845
-38.108414
-103.279442
-83.964378
-73.838669
-68.766174
-37.585049
-79.163773
-37.963799
-54.452396
-62.948250
-58.389297
-77.737663
-67.492348
-89.159096
-146.875839
-71.027184
-125.185898
-91.542175
-58.631565
-54.819260
-107.769051
-64.330681
-130.514633
-57.869606
-51.836876
-61.998882
-50.425430
-56.068630
-65.395294
-64.160263
-114.686630
-53.669117
-95.348618
-54.447849
-53.825932
-76.256577
-133.325180
-99.619736
-131.685272
-81.403076
-50.309509
-94.060928
-60.357586
-162.375031
-111.812073
-95.831558
-63.195702
-127.516350
-98.748100
-113.804749
-86.736649
-62.872456
-126.086311
-52.051426
-120.420654
-76.546379
-72.494064
-67.323708
-112.331566
-102.029968
-99.624298
-56.463715
-144.672180
-60.529366
-56.638714
-58.288544
-68.249413
-40.385811
-76.962929
-91.892242
-119.677994
-88.291161
-119.904999
-61.824684
-161.567932
-150.924561
-66.344193
-93.360703
-69.506271
-123.232796
-57.011715
-88.902847
-98.594589
-51.603912
-58.868912
-65.960831
-62.306225
-110.916771
-92.309837
-69.927643
-138.226700
-53.158627
-67.583458
-61.543018
-125.691727
-81.156029
-111.485542
-69.651337
-114.400475
-89.738602
-158.169968
-119.668503
-91.005486
-62.272182
-87.220741
-57.960110
-105.266945
-63.863998
70.883728
53.846462
28.053333
71.043587
49.668633
48.545776
75.654617
61.891975
56.307873
59.798328
51.035198
-59.530109
-147.024841
-118.120453
-119.358124
-167.800507
-110.438881
-64.725975
-130.938507
-156.221786
-123.779526
-83.746796
-57.763786
-157.132187
-120.356804
-53.951099
-87.052673
-80.038437
-80.437325
-64.660225
-145.885941
-65.252846
-54.589554
-74.908577
-52.503983
-60.676796
-82.253899
-61.439884
-65.886497
-73.447746
-77.167229
-152.610794
-65.462959
-102.250336
-60.902798
-102.899834
-68.366280
-63.047131
-91.078423
-105.864754
-57.444675
-61.267784
-58.940678
-71.820580
-47.282745
-58.479782
-90.222382
-49.834969
-53.788357
-158.363037
-68.088448
-81.128822
-155.831390
-91.469795
-108.925545
-109.750641
-72.678444
-102.020103
-65.921593
-103.227928
-117.625237
-49.061504
-130.561646
-71.505806
-68.020241
-61.696289
-35.341263
-53.236042
-122.042580
-79.694725
-57.518883
-72.081352
-75.938965
-59.779705
-91.359299
-57.626793
-54.314266
-53.855007
-141.136780
-89.825470
-110.836258
-63.798279
-109.305122
-90.324158
-62.475544
-61.633301
-52.163311
-64.896660
-76.525124
-118.107597
-59.934784
-139.746811
-85.174934
-59.854748
-144.858200
-62.542179
-60.438934
-57.826244
-127.128914
-144.061707
-159.257156
-56.998215
-65.559364
-62.900928
-102.607887
-73.721214
-40.540642
-40.969177
-150.152008
-53.592506
-102.763016
-77.565544
-119.299873
-28.952034
-48.416851
-52.576084
-150.305756
-68.124802
-119.965202
-45.283855
-122.192596
-61.549072
-61.683891
-66.340012
-159.719452
-120.075020
-65.789825
-115.318352
-38.565521
-80.953873
-62.595715
-149.548065
-132.360031
-60.614208
-57.280518
166.933563
-65.435036
-65.625359
-114.657112
-129.715561
-64.028763
-95.379799
-90.731346
-86.440521
-124.645851
-151.202347
-83.064812
-59.810207
-95.220406
-67.425385
-40.762787
-74.540024
-88.930527
-49.525482
-51.561241
-62.932663
-99.174583
-117.953415
-67.529594
-45.462509
-57.410408
-67.960159
-110.414467
-97.981224
-61.608288
-57.571442
-118.077888
-83.141220
-135.094177
-96.643539
-61.634727
-116.807236
-111.553429
-84.738075
-84.963303
-68.854706
-104.484825
-121.312607
-63.758896
-60.359226
-63.454113
-88.367439
-61.147076
-68.921021
-63.299671
-66.863510
-61.440636
-61.217972
74.289894
94.640221
59.768032
-60.380249
-99.067711
-37.752239
-64.544998
-62.975113
-92.552361
-90.985725
-71.381645
-104.938423
-59.824223
78.795593
90.585953
48.584671
55.757732
71.781975
40.463345
67.798111
43.643181
90.376305
62.708515
-147.896851
-65.387337
-48.188160
-115.940216
-52.033966
-81.117027
-32.683315
-63.294861
-76.377777
-89.069984
-76.509590
-83.672821
-46.048275
-55.514442
-68.091553
-72.070847
-68.157288
-144.827164
-54.244682
80.935768
42.414497
72.795494
34.173008
60.107521
48.422607
35.812641
-82.273064
-64.331848
-35.383472
-139.339661
-152.728287
-120.098763
-48.462780
-158.940979
-98.043495
-168.670410
-143.846893
-69.289833
-154.554199
-152.770142
-81.218323
-86.492699
-70.280113
-105.379585
-125.123825
-130.871109
-110.635330
-88.456070
-152.440811
-63.613647
-104.406548
-66.166237
-141.035553
-50.945431
-81.320274
-65.099457
-156.404007
-65.629013
-70.146133
-74.927757
-63.625286
-90.341866
-58.004967
-64.434364
-145.124878
-122.273643
-94.859764
-31.672422
-63.514542
-162.537170
-59.688438
-157.819366
-125.647850
-64.152374
69.230797
49.491165
-91.152977
-49.093315
-69.648262
-60.942844
-62.664040
-57.869095
-58.971153
-60.479511
-94.677765
-51.589466
-56.125336
-117.183762
-138.111435
-78.998634
-59.170853
-68.025238
-61.484104
-58.698608
-165.348495
-71.527443
-124.687050
-61.511799
-67.693558
-71.183418
-100.554474
-53.800903
-74.477264
-149.929428
-137.119263
-53.809155
-59.618717
-137.136948
-106.491905
-60.645275
-93.551491
-52.588425
78.611900
43.708477
-52.299210
-30.972078
-66.586250
-136.406509
-49.660023
-52.153294
-50.935585
-64.541168
-122.764656
-63.357010
-93.052322
-160.554321
71.356621
-67.718819
-131.005402
-125.595955
-139.757492
-94.497002
-112.316833
-46.335846
-64.847336
-148.209747
-149.152512
-92.467361
-148.913956
-76.393402
-126.289810
-71.997459
-61.368393
-50.062798
-103.941536
-89.741264
-61.035679
-92.670258
-55.784248
-78.960434
-56.051525
-98.952377
-111.897682
-85.737724
-136.859238
-88.142990
-59.265144
-97.762299
-51.860672
-56.865032
-147.848251
-74.387337
-96.039238
-105.461838
-122.512192
-65.897041
-58.654972
-158.029251
-69.105804
-178.437378
-77.016762
-139.668060
-56.006695
-68.001480
-87.846848
-146.199753
-72.802795
-130.313553
-76.737625
-177.321228
-154.050293
-110.677040
-118.409027
-92.098724
-65.138107
-114.696518
-80.564713
-76.456406
-95.005272
-99.883881
-57.023426
-148.958603
-102.474312
-118.884766
-86.460678
-90.248779
-147.799835
-79.634773
-67.096901
-60.913399
-65.625191
-71.537415
-107.210571
-114.995026
-147.586121
-115.239632
-81.079262
-98.032211
-167.585205
-54.792576
-107.418671
-42.850521
-107.863968
-100.541161
-110.095161
-105.057434
-96.025116
-123.993828
-82.410126
-36.339809
-73.515007
-83.226143
-26.450697
-71.045937
-76.297531
-74.371246
-74.450874
-62.580921
-163.091049
-56.531277
-55.152622
-89.078636
-83.801094
-73.485809
-130.089691
-86.782722
-82.548317
-120.430939
-62.196579
-85.568260
-84.099205
-107.612747
-85.626564
-115.406586
-101.107269
-66.993607
-94.163460
-94.414658
-68.508926
-108.134583
-74.228607
-168.642487
-60.267879
-70.079407
-120.614220
-45.587460
-153.479996
-60.657677
-90.596710
-30.574286
-51.345886
-77.180801
-99.683075
-120.913986
-160.909561
-125.285446
-60.624332
-122.647980
-90.831123
-72.548820
-69.007607
-140.638672
-56.469437
-72.654129
-83.742569
-96.337524
-171.115524
-138.073242
-97.359169
-104.918427
-78.150192
-84.080833
-96.571213
-68.971809
-67.990837
-67.874947
-112.985901
-94.751724
-81.814743
-98.591576
-164.122772
-74.603699
-108.866653
-84.540817
-96.319214
-101.795547
-161.268356
-122.409225
-130.999420
-75.787430
-112.444565
-125.447716
-131.503372
-52.025352
-67.316391
-100.690224
-56.192055
-94.549759
-111.755875
-73.321732
-105.426064
-76.226059
-64.960754
-104.525398
-99.557297
-71.617599
-110.660782
-61.545296
-122.800674
-84.561417
-167.998688
-132.879028
-82.598351
-82.598618
-144.517151
-68.099007
-63.667686
-88.089897
-63.241341
-72.400299
-71.493965
-146.659149
-36.250896
-94.591072
-78.062004
-105.568405
-76.113716
-119.732407
-59.754719
-163.466034
-63.162090
-112.223854
-56.087505
-168.014008
-70.253304
-42.817326
-87.570030
-81.102608
-49.793571
-42.223225
-83.890648
-154.938766
-74.722610
-62.227707
-59.431793
-65.943886
-82.344345
-118.918449
-71.985580
-33.133057
-75.949615
-141.327759
-101.978233
-95.477852
-125.893150
-91.359779
-64.880684
-62.030197
-146.599625
-83.169357
-123.104538
-80.408989
-62.684509
-151.487686
-54.013672
-75.939362
-119.044907
-66.199654
-61.450237
-60.645874
-61.352791
-117.080772
-77.806358
-96.393745
-53.836693
-71.675499
-54.782017
-94.853340
-64.198624
-64.019753
-85.783287
-101.831215
-92.533653
-94.287231
-61.261833
-67.580139
-174.045486
-76.678917
-82.358009
-73.859604
-61.242451
-79.082916
-57.590900
-95.060875
-66.738541
-92.464203
-36.561420
-50.853939
-136.684982
-65.229012
-60.601322
-78.662811
-76.763977
-69.871986
-72.632217
-81.444489
-59.650646
-72.127190
-100.235580
-69.675468
-71.818901
-47.462887
-51.155716
-51.719463
-29.911411
-48.499668
-161.685379
-87.539772
-64.970467
-176.745132
-64.795090
-46.203842
-32.834648
-73.364342
-167.325043
-80.966934
-40.051765
-92.222961
-60.863281
-52.974098
-64.859947
-131.508591
-59.176994
-57.186829
-62.854691
-115.316765
-51.985867
-122.974724
-121.888985
-32.013760
-72.359756
-95.488998
-69.307655
-126.159622
-61.922520
-64.463005
-169.586090
-44.677132
-66.124092
-122.171791
-77.038826
-143.010071
-43.394936
-48.057941
-107.955826
-137.203979
-149.655899
-131.922699
-121.549629
-155.082230
-78.386505
-117.592667
-64.587402
-146.664719
-90.053604
-52.196663
-139.159607
-59.284843
-63.066139
-60.422840
-118.104401
-75.491188
-50.914021
-64.830933
-78.239960
-62.465042
-81.706581
-64.833611
-145.848846
-54.998615
-78.058624
-82.851326
-125.647362
-75.915001
-131.859604
-26.076597
-53.543095
-69.055733
-77.810295
-82.775681
-65.482483
-158.241440
-98.673347
-121.006714
-71.936882
-77.766930
-55.817734
-117.731392
-70.343414
-71.312569
-39.524788
-70.495705
-40.243034
-138.093094
-57.936638
-73.057167
-85.553253
-109.646767
-84.300827
-117.988045
-87.669174
-98.569916
-120.819984
-66.066666
-100.186455
-89.169785
-156.745148
-103.419731
-55.355350
-123.076248
-56.668148
-85.381821
-61.592560
-126.327515
-149.649979
-65.650101
-139.503036
-65.103287
-95.633148
-161.928864
-103.719460
-59.648136
-150.703995
-35.645081
-73.164879
-71.241699
-54.253311
-86.240646
-74.584373
-62.460258
-156.608032
-69.525002
-79.939720
-65.742470
-122.701202
-156.908691
-64.553833
-42.317421
-90.050285
-118.630272
-123.517159
-82.863167
-95.630455
-64.448868
-129.554962
-62.546402
-46.731125
-58.005241
-53.182461
-47.458454
-125.855789
-55.102112
-48.890675
-64.346893
-104.087639
-89.645988
-162.954407
-113.061699
-48.963787
-152.133774
-120.402977
-61.961098
-65.057892
-89.523132
-157.698807
-67.017311
-53.535408
-61.324181
-62.355015
-144.064453
-99.349022
-113.868118
-61.643192
-107.750801
-94.268509
-71.349594
-64.793884
-98.312271
-77.166702
-90.349602
-54.883682
-84.065094
-39.180206
-59.564800
-98.981949
-81.822815
-39.257431
-86.767540
-115.851830
-136.333984
-63.092079
-141.529526
-59.362221
-73.719269
-85.521767
-95.112617
-81.470924
-158.405746
-112.804749
-108.196327
-84.517776
-161.517258
-99.295006
-71.108208
-89.296387
-125.389465
-88.899811
-75.096725
-157.001556
-132.414276
-72.688553
-37.550507
-70.439934
-66.501144
-158.893158
-50.435608
-138.878204
-90.293121
-141.309052
-62.166492
-149.894974
-62.883457
-67.773621
-62.127655
-71.024414
-96.280434
-64.255325
-59.494297
-73.177330
-141.436081
-114.414078
-62.489670
-78.525276
-159.388168
-121.298988
-98.737343
-54.707375
-55.034592
-155.234604
-56.143806
-121.790146
-155.285995
-113.467819
-72.194511
-45.913063
-60.896400
-58.386311
-168.885605
-68.430832
-61.608727
-69.045097
-112.032051
-110.182304
-123.158730
-71.200798
-62.242546
-56.807861
-93.708504
-141.372269
-61.530540
-68.622063
-73.949493
-54.176888
-115.528816
-64.075043
-95.787994
-65.334839
-77.202560
-111.125359
-67.254448
-98.300682
-87.512581
-56.083294
-154.737534
-61.301342
-123.274826
-100.778717
-81.868805
-95.486153
-91.440979
-112.254044
-72.356865
-86.574387
-50.804985
-72.895821
-64.520515
-70.332283
-60.280468
-79.280846
-52.901241
-67.295517
-80.353195
-72.784126
-113.352394
-148.824234
-108.947372
-78.632378
-66.148277
-49.355713
-107.414330
-54.857960
-79.087433
-74.326355
-58.121212
-127.092506
-129.985291
-65.817177
-123.885475
-156.287277
-95.944458
-96.174614
-63.301739
-87.610115
-82.166054
-137.407089
-80.578766
-73.749542
-94.806793
-62.750446
-58.818634
-58.642429
-75.984711
-35.737881
-111.774796
-24.220894
-63.631992
-71.626457
-94.778732
-84.188377
-63.623966
-78.032768
-71.902122
-70.634315
-148.217117
-86.059761
86.305153
58.271217
62.885078
43.433487
43.284462
-49.105385
-61.373432
-61.813442
-56.409149
-168.436920
-73.948593
-60.143993
-57.565960
-80.321312
-56.485397
-87.432167
-157.893570
-59.241425
-52.930027
-52.414917
-97.538254
-62.961903
-70.986404
-28.770950
-62.535336
-67.665947
-84.025436
-49.432762
-68.123528
-59.921787
-156.782776
-83.477959
-63.195774
-70.035851
-63.440536
-83.634491
-108.269325
-65.458389
-44.868702
-63.379814
-62.874321
-56.738209
-88.198776
-69.089561
-91.630951
-88.446068
-59.457306
-60.485283
-69.621323
-146.145447
-73.957870
-69.344658
-109.736214
-161.993973
-62.455021
-104.828384
-61.303593
-66.971176
-58.156456
69.581093
70.049538
-72.537209
-77.644608
-68.854202
-63.222633
-125.312584
-103.422218
-17.969767
-85.202133
-107.353615
-91.819031
-109.410042
-145.751923
-66.526260
-80.852882
-110.859200
-43.785465
-57.118084
-45.791298
-153.983688
-91.649658
-102.850296
-48.178921
-91.263748
-110.007965
-109.878883
-117.586044
-69.198341
-74.413734
-113.294823
-119.988876
-116.197701
-64.957436
-62.623405
-73.990639
-84.036980
-130.292435
-75.815262
-148.097672
-64.840874
-56.350883
-112.779648
-73.721710
-153.987122
-72.466537
-65.443237
-60.573441
-150.150635
-168.598557
-95.086891
59.838001
61.447063
45.924240
64.309677
64.297134
64.397179
46.331615
-71.030510
-62.941612
-122.819183
-137.926575
-61.076340
-157.050354
-65.050667
-59.104477
-68.309288
-95.348480
-159.728989
-90.415100
-83.988907
-141.729370
-57.564701
-35.853790
-57.533882
-93.560829
-57.564423
-42.672077
-70.848511
-65.472916
-79.381111
-84.978180
179.123505
-78.694496
-105.069557
-53.535496
-162.755463
-75.398643
-55.662262
-65.600914
-54.272957
-58.537949
-163.777924
-113.880363
-95.873924
-62.413406
-148.946335
-123.582977
-103.951965
-9.666580
-116.885269
-108.228935
-123.316658
-148.857635
-36.840458
-69.235619
-85.163231
-54.603699
-47.084156
-140.818283
-84.470299
-67.626587
-57.919571
-61.847996
-59.301552
-78.900848
-75.280907
-124.456093
-63.094643
-63.744343
-43.513649
-68.458801
-55.283924
-54.287430
-64.310814
-80.192886
-54.843243
-62.365879
-66.129120
-120.479965
-59.249504
-145.121048
-87.227104
-92.541824
-122.473129
-85.291367
-154.606522
-60.493549
40.186588
-57.835007
-144.805664
-98.588089
-80.614761
-92.604744
-98.939529
-99.182846
-126.381851
-93.814667
-56.492867
-57.785595
-150.007416
-57.686356
-92.919403
-166.022186
-126.196960
-53.409462
-61.623440
-81.974220
-83.533585
-52.813007
-104.114075
-73.963394
-77.365242
-104.653519
-71.442856
-98.625526
-89.772713
-53.077755
-65.531700
-63.031319
-62.543972
-126.217651
-140.736115
-74.008247
-75.281456
-142.623444
-54.649456
-63.525921
172.974426
-156.120239
-83.498734
-105.887611
-127.703110
-44.482460
-81.585945
-63.456738
-157.079010
-87.006767
-75.581566
-60.654987
-68.444839
-59.090961
-107.545090
-79.301178
-52.985607
-88.627007
-81.899338
-80.710091
-51.366508
-109.680428
-107.606125
-62.009514
-60.611546
-78.465981
-60.881626
-59.068089
-46.974518
-142.360596
-53.336109
-46.550537
-60.279716
-60.043453
-47.296875
-56.162167
-155.828629
-67.363190
-66.590576
-138.363144
-141.170120
-60.665169
-68.339783
-62.099789
-27.664898
-70.509171
-111.766884
-62.672295
-38.432438
-160.275925
-75.999191
-63.310104
-97.871880
-107.935883
-52.856495
-80.232437
-141.258942
-98.728561
-127.492874
-64.796730
-52.962437
-94.071396
-41.744011
-142.535568
-89.681274
-98.025642
-110.009781
-82.927948
-103.564377
-70.136177
-102.060150
-65.988884
-65.473930
-133.681305
-55.576221
-64.743088
-60.845711
-52.310574
-121.584480
-101.342964
-45.596127
-45.555710
-167.705826
-89.783783
-60.079453
-121.243416
-84.663719
-51.492393
-158.111145
-73.548233
-134.031281
-61.881607
-64.702293
-68.466743
-62.187305
-57.401779
-146.992981
-50.519436
-74.763023
-113.425232
-82.506813
-65.705719
-61.039703
-60.001385
-96.002991
-43.300232
-68.515694
-101.269630
-71.099014
-66.598549
-78.600052
-71.065628
-24.919687
-74.554504
-74.663826
-114.811714
-82.937386
-115.508461
-95.964874
-87.222145
-52.581955
-56.449169
-77.778618
-80.978226
-73.302811
-63.074635
-58.058777
-85.359077
-58.727753
-103.314438
-150.147095
-107.749527
-96.557350
-88.979523
-105.802437
-70.170158
-99.615295
-60.271313
-72.798149
-106.251411
-48.317619
-51.443214
-80.932373
-65.817741
-50.213692
-118.561859
-68.513763
-90.119392
-161.673355
-49.195004
-62.935799
-147.392517
-120.551056
-67.600685
-107.491096
-156.817795
-53.143181
-86.407173
-105.783875
-62.439236
-81.105507
-49.598484
-102.083397
-93.663017
-137.301697
-64.408089
-69.242203
-69.932442
-64.670731
-36.834259
-58.367474
-111.305519
-153.936111
-49.321522
-64.123222
-35.841705
-68.071045
-65.323448
-158.260529
-62.115005
-53.964912
-62.747112
-146.265945
-96.993622
-85.366943
-82.804459
-56.057613
-91.167885
-97.588211
-70.171867
-124.270096
-93.192177
-93.601173
-158.657043
-110.783669
-130.001099
-110.763153
-91.534126
-94.091400
-118.442604
-152.725922
-75.423401
-85.689896
-153.877762
-65.477089
-65.486870
-94.908325
-130.799454
-139.579605
-82.951813
-154.879318
-113.132759
-59.300285
-49.700790
-74.359192
-158.328705
-156.288406
-125.960457
-115.632805
-91.570824
-104.918648
-80.648285
-82.868988
-130.543213
-68.515770
-80.106163
92.708878
59.352966
60.045269
55.539803
67.916679
61.118824
48.757988
64.703873
65.328354
-55.720474
-47.345497
-64.658691
-55.875744
-59.180676
-112.664619
-133.923523
-67.207275
-54.976265
-69.361755
-138.050644
-52.368568
-61.302967
-152.481186
-106.763420
-60.630165
-96.150223
-171.260681
-83.874695
-87.897659
-59.977779
-134.349426
-150.400360
-64.412315
-148.559402
-123.811241
-46.427147
-28.777897
-58.338856
-148.263702
-67.534004
-118.999062
-60.323853
-91.512703
-101.558380
-104.904358
-57.003254
-41.112823
-60.560551
-80.656830
-51.717911
-67.135300
-37.068394
-126.874298
-140.050293
-62.038631
-50.318668
-143.161377
-86.222633
-40.151058
-126.505707
-113.664597
-54.941097
-162.415283
-127.073860
-150.145264
-94.954865
-112.266129
-100.576530
-41.905922
-133.264511
-122.171829
-65.566292
-68.963249
-54.647778
-64.268829
-69.896545
-64.997398
-39.306934
-150.470871
-67.655785
-76.444672
-61.402767
-70.214340
-59.153049
-76.360558
-58.057930
-159.610352
-58.136421
-55.442730
-73.766823
-102.102631
-132.818512
-108.329208
-91.786804
-156.895035
-119.607018
-107.172722
-101.092934
-90.569504
-137.348465
-108.525757
-99.073914
-90.494225
-79.725830
-73.855530
-73.961784
-67.267616
-64.503815
-76.352798
-99.207611
-33.519646
-102.868996
-63.808792
-89.592232
-38.125416
-70.283760
-88.654388
-159.834778
-59.375816
-97.587578
-120.343941
-111.248787
-166.129883
-98.431511
-166.765991
-83.052895
-156.393539
-63.671703
-60.651176
-73.030701
-67.080940
-63.915787
-59.586750
-123.512009
-99.939537
-55.298630
-55.289764
-78.557991
-45.883549
-83.251640
-71.013710
-39.675308
-58.494625
-88.681854
88.478546
-131.870087
-83.549561
-60.760712
69.121262
-36.695885
-70.956902
-123.403259
-82.328926
-152.575684
-34.447815
-78.095230
-34.017677
-53.699688
-68.482178
-151.405365
-47.681881
-43.045082
-60.328175
-127.719582
-61.660282
-62.051945
-100.323975
-120.925896
-62.336010
-167.668396
-64.528976
-71.835030
-56.074104
-160.982651
-105.440125
-24.273426
-104.993813
-67.189972
-107.632698
-104.969696
-99.203613
-96.828285
-62.950108
-101.933701
-66.189896
-67.379501
-42.803448
-93.398178
-68.140213
-65.217552
-60.705906
-83.632988
-53.687042
-149.215454
-144.638077
-89.112473
-73.227386
-68.764168
-98.190346
-53.661560
-70.236687
-84.595383
-62.074108
-76.852997
-64.143776
-143.685028
-33.372608
-143.662582
-116.455360
-86.447289
-136.566956
-70.217186
-57.463238
-93.770088
-39.133072
-153.852646
-65.585701
-57.974281
-164.715027
-111.291588
-114.615715
-67.284576
-72.469795
-56.334156
-76.887032
-120.174675
-58.989624
-149.674820
-78.900879
-96.059929
-126.035995
-86.602890
-91.093834
-72.159317
-63.916096
-64.556343
-93.190918
-126.103752
-59.149078
-86.953522
-97.147705
-58.924286
-88.294777
-166.009521
-99.340698
-37.954277
-123.625351
-57.802235
-58.740307
-55.950684
-74.404472
-59.314495
-74.121544
-62.714466
-85.812714
-161.317917
-66.888229
-146.323761
-45.186581
-46.491619
-93.950058
-75.957870
-59.132156
-59.850697
-73.928230
-53.649269
-66.841972
-77.340363
-55.167137
-119.324516
-62.617001
-63.122181
-52.434486
-142.687637
-31.497118
-71.313683
-64.081528
-72.847519
-66.961792
-31.504751
-149.080490
-60.490139
-86.782944
-89.621712
-129.246140
-102.899216
-99.601570
-135.154160
-147.884491
-123.606873
-145.447723
-150.395294
-69.461845
-83.282341
-57.185738
-63.150620
-72.887550
-55.245323
-96.829063
-81.403648
-63.437965
-116.846878
-75.518478
-67.153786
39.609661
-75.004478
-153.809692
-141.120148
-52.301651
-141.594910
-80.077919
-61.300591
-102.909660
-64.659386
-41.809853
-58.989628
-106.176514
-96.553055
-128.702362
-76.387566
-82.783424
-54.988518
-106.526230
-43.741325
-114.418716
-64.617104
-74.033302
-81.639290
-80.566696
-118.661880
-132.201767
-67.997101
-92.881050
-55.217144
-64.632996
-65.390892
-138.673111
-61.895744
-58.997414
-113.607079
-55.117748
-135.257736
-165.443237
-156.149689
-79.001778
-98.821709
-61.027382
-65.193123
-91.857109
-140.994568
-104.715889
-70.695457
-163.156662
-78.682747
-54.343136
-112.431053
-78.559456
-69.410271
-104.825233
-101.351143
-141.851318
-77.668999
-160.647293
-81.062897
-53.325405
-139.299515
-73.490395
-60.990204
-77.657898
-73.884148
-110.078171
-69.359962
-74.236916
-59.155766
-67.950470
-140.770645
-78.361839
-98.098724
-90.825539
-81.118629
-111.941231
-55.169018
-104.170372
-103.329315
-102.298340
-53.467556
-114.143837
-87.197594
-112.027885
-95.947601
-33.451473
-66.950851
-54.791775
-59.187145
-56.280979
-59.574833
-110.095123
-40.416752
-67.977417
-55.361103
-99.310265
-98.219276
-113.678589
-80.042076
-121.956848
-74.153419
-73.927940
-114.030495
-99.324799
-62.752312
-89.107704
-64.564148
-64.905647
-86.925598
-64.336960
-147.715561
-105.808289
-45.553822
-57.980080
-70.464149
-73.973717
-62.500298
-62.535023
-36.605347
-119.256149
-64.775383
-74.390343
-113.183586
-95.142838
-75.552338
-103.872932
-99.780571
-85.205849
-79.965416
-75.464195
-85.295258
-62.597603
-68.692589
-72.768013
-60.032169
-27.240992
-55.418705
-56.215378
-66.401291
-140.239212
-139.418365
-69.012283
-61.124874
-72.865410
-65.132240
-68.137169
-105.224724
-51.808220
-147.222534
-64.327263
-70.817703
-56.666302
-64.246468
-58.715683
-60.473038
-63.070545
-77.778694
-136.762527
-57.394966
-65.723480
-75.272514
-70.968765
-70.758453
-82.395355
-72.622108
-104.863457
-103.688118
-63.299965
-92.976501
-97.648026
-47.580746
-106.280693
-158.626465
-93.169785
-135.281265
-83.615547
-60.049450
-68.437317
-69.559212
-47.673351
-163.368057
-113.949936
-106.138603
-73.321312
-66.642738
-56.604343
-62.771553
-133.140564
-74.325134
-93.322052
-59.025448
-122.641693
-113.473587
-83.245758
-115.685394
-111.373856
-68.701637
-74.756271
-54.223785
-130.401627
-53.338711
-84.075012
-38.246883
-66.222389
-33.369217
-65.635399
-122.341553
-53.180779
-60.024109
-102.351624
-63.384556
-107.692368
-110.731087
-60.319733
-80.085442
-64.192932
-87.352577
-65.445587
-58.920883
-63.448505
-163.561859
-61.774269
-60.212048
-60.530090
-63.410713
-83.565948
-59.502148
-141.445160
-111.127113
-111.479607
-74.790192
-71.799316
-146.223038
-58.209034
-87.315842
-142.186066
-111.474754
-71.059792
-89.402756
-137.786575
-74.544083
-81.436005
-64.376671
-19.461668
-78.244080
-154.170181
-56.631950
-94.556046
-86.317543
-86.653465
-88.147621
-68.532036
-110.089211
-91.376984
-117.310760
-73.952271
-62.054028
-52.634331
-106.252319
-104.219292
-109.239899
-88.322403
-140.490402
-141.526077
-56.205532
-58.796497
-158.524384
-54.677608
-68.930031
-94.352371
-73.052773
-55.746822
-156.378082
-124.224480
-86.219482
-83.513687
-95.526093
-64.804657
-57.173355
-151.515488
-80.418289
-64.544762
-92.163589
-59.917778
-108.354645
-66.761581
-72.151085
-144.386398
-134.486588
-79.765564
-124.634430
-90.348419
-167.181686
-79.936462
-110.653427
-145.653748
-58.273300
-98.901955
-108.513542
-104.215294
-104.971809
-119.812714
-48.977654
-47.657394
-68.600159
-116.673340
-60.513329
-71.185020
-141.545807
-57.173332
-84.130936
-54.407154
-54.106098
-88.984192
-56.305519
-82.546860
-115.090919
-58.025925
-139.079956
-65.119568
-71.526283
-66.890114
-65.365921
-76.962753
-63.183155
-57.140991
-163.197235
-122.884399
-124.586578
-165.994797
-150.945511
-147.551651
-55.960796
-37.733936
-73.009544
-139.510818
-48.908855
-44.963150
-70.712013
-66.166458
-125.536606
-58.056282
-105.751228
-78.319481
-53.203991
-148.673889
-91.717552
-89.680542
-119.874748
-60.976120
-132.738434
-125.670380
-56.033039
-60.617897
-84.095200
-56.019798
-62.752811
-56.660183
-65.572929
-54.296177
-91.132225
-58.314548
-103.951149
-50.942554
-115.174759
-93.916977
-97.371643
68.548729
49.446812
-137.248444
-88.793694
-83.120819
-110.050591
-111.105537
-74.425514
-56.455971
-45.390629
-47.852066
-68.158997
-157.438919
-160.975113
-94.478859
-89.263649
-80.979500
-54.636490
-48.861576
-85.156792
-75.973907
-67.761658
-59.554634
-68.859131
-118.057777
-60.867752
-73.592796
-135.411942
-132.306152
-137.336655
-62.644531
-153.023605
-117.137222
-68.582634
-76.762451
-64.127769
-101.301842
-77.959915
-112.974411
-122.855042
-67.530403
-70.645844
-103.717125
-81.861954
-106.175667
-64.713142
-101.494598
-74.061409
-55.314827
-74.684044
-171.403610
-103.133461
-159.861404
-63.976383
-72.798119
-65.959480
-66.716415
-68.008041
-119.196877
-16.263952
-46.624107
-106.947113
-74.814484
-105.100121
-89.567978
-75.809647
-46.318344
-70.790916
-58.931976
-46.120678
-58.865913
-66.545418
-58.362255
-57.135132
-87.435341
-59.334614
-61.141945
-82.319519
-136.183289
-57.038853
-63.085960
-60.671761
-70.775093
-54.945549
-151.411270
-70.821541
-59.275021
-96.002930
-88.556366
-89.380363
-84.471695
-117.986664
-73.239693
-52.759655
-68.369911
-54.183735
-80.435097
-56.337975
-66.213867
-144.531281
-133.214630
-91.722900
-51.798096
-102.236229
-101.972885
-93.160591
-51.275978
-63.259678
-59.118031
-69.585686
-137.959351
-167.948853
-64.499626
-96.041206
-109.586662
-53.059494
-147.015472
-85.051949
-72.521812
-63.433109
-70.150330
-87.667000
-83.061333
-61.847435
-140.241501
-83.333038
-79.182457
-64.645180
-110.137962
-42.423389
-94.237648
-70.111488
-145.489456
-65.104591
-73.179909
-122.906174
-84.681267
-60.740410
-54.565601
-74.007965
-135.559387
-83.011292
-159.327484
-153.322739
-91.321465
-154.161819
-61.976254
-46.664604
-63.479733
-108.589699
-70.213890
-53.686779
-63.023872
-56.990227
-59.804333
-129.588760
-35.959270
-57.004864
-139.192139
-63.878452
-81.984222
-96.865959
-57.982681
178.866318
-101.420204
-148.554901
-133.670380
-110.093758
-91.207680
-73.578621
-99.548592
-67.818893
-125.902306
-56.597023
-81.209785
-63.133347
-67.255211
-120.591736
-82.766441
-80.176590
-47.414017
-59.406448
-64.740128
-85.170853
-52.178913
-111.241463
-94.794456
-81.392303
-77.266541
-55.777287
-68.678429
-117.014511
-95.787788
-88.367905
-57.397308
-73.662918
-76.411133
-52.117336
-126.148994
-155.647705
-55.758026
-61.508110
-148.366592
-63.145172
-113.303856
-98.830811
-85.074806
-82.624107
-116.934265
-174.164734
-64.775833
-159.535492
-159.040283
-57.443630
-98.248222
-122.297592
-144.973373
-167.369507
-119.168655
-168.408722
-111.855171
-64.097130
-90.135078
-119.145187
-115.690598
-57.248783
-90.123116
-100.545929
-35.058281
-116.608299
-72.886887
-70.017265
-89.116722
-52.352955
-51.306889
-141.532745
-56.478153
-86.528999
-63.569824
-106.469429
-116.623367
-144.654816
-56.990219
-74.551384
-99.819656
-71.554756
-158.646423
-70.311264
-48.881615
-135.919418
-63.556370
-35.963326
-55.584785
-34.961658
-31.126051
-83.453957
-63.337456
-54.207775
-59.299107
-33.190594
-155.426392
-64.710381
-54.377068
-110.815338
-114.100929
-76.780602
-63.383141
-129.653534
-49.699745
-140.713043
-57.852390
-65.219437
-68.928131
-98.136635
-153.173218
-93.938179
-139.645920
-137.278107
-31.410057
-118.049271
-114.680458
-79.418877
-120.542480
-72.380623
-51.602524
-60.306046
-61.951405
-70.435417
-78.186867
-27.520800
-135.120804
-58.826668
-91.474411
-76.564545
-51.277748
-61.991600
-61.412781
-101.299362
-57.842041
-150.781860
-103.985359
-58.590034
-75.218018
-90.963333
-106.130287
-64.776268
-119.312897
-70.478065
-100.635315
-31.432699
-58.586655
-52.067822
55.478851
61.320026
44.746357
52.719082
56.081711
81.918472
52.797665
54.257339
82.172318
-60.398506
-53.126244
-85.451912
-67.542496
-85.038307
-58.773926
-90.166588
-75.107758
-100.497551
-92.049683
-68.446480
-92.868698
-111.349922
-54.833748
-110.134689
-66.236237
-75.417931
-86.848549
-102.375496
-56.665733
-156.701065
-138.609146
-69.364525
-61.134377
-90.927834
-61.343689
-84.967705
-140.959152
-57.696423
-64.611641
-59.729721
-60.740410
-110.449631
-49.575684
-103.246269
-55.364990
-47.176167
-164.107147
-50.575344
-77.349915
-87.440598
-83.078804
-56.333820
-109.409286
-69.786484
-51.009640
-115.962646
-157.446564
-59.311680
-69.383492
-59.943207
-151.965561
-112.018135
-63.059513
-60.119587
-78.079216
-114.994400
-41.086872
-120.992424
-161.361877
-101.212288
-58.866734
-54.893562
-48.506172
-69.388176
-62.471920
-48.385750
-64.593048
-67.539230
-53.353737
-67.972626
-131.963654
-62.452316
-59.205742
-57.406616
-76.956284
-50.788586
-91.113884
-69.323021
-84.053284
-60.658886
-151.442154
-66.552650
-59.722004
-59.454479
-62.825191
-68.452385
-49.097057
-128.191986
-62.623585
-105.584854
-79.027397
-51.961266
-121.655060
-122.246964
-48.862034
-64.173073
-50.559639
-74.020050
-60.132557
-68.943718
-53.036346
-44.869755
-76.572456
-50.596130
-53.288307
-52.681938
-75.632904
-88.150711
-111.789909
-134.946365
-139.986755
-60.888515
-65.686562
-74.490837
-36.438400
-68.126610
-55.912376
-67.624992
-119.156700
-67.580750
-50.615749
-125.992500
-90.834023
-54.326336
-64.657448
-58.820206
-78.702629
-73.926514
-152.756012
-138.709015
-162.998444
-61.765636
-67.644875
-63.153053
-64.232559
-79.480247
-54.299801
-108.012688
-84.294907
-169.037766
-54.515617
-166.506927
-86.877678
-153.260208
-99.670242
-53.449173
-105.882057
-152.590652
-75.460342
-69.243034
-53.013020
-70.853249
-46.613293
-84.092209
-76.946114
-118.999580
-138.360611
-56.788223
-59.377926
-162.830795
-104.461403
-64.584846
-89.995346
-103.804680
-96.232811
-92.751740
-66.882668
-79.874779
-104.317192
-130.189056
-77.757362
-58.288662
-152.412506
-94.282089
-81.208008
-73.126015
-58.954639
-60.285816
-67.165634
-83.005386
-121.956398
-108.052925
-98.970863
-150.007202
-54.066101
-165.210098
-109.291924
-55.035835
-104.807335
-60.654903
-88.143105
-44.470764
-55.991123
-41.782307
-25.563831
-152.446411
-114.427666
-80.664177
-63.005753
-72.762520
-121.117592
-151.873917
-102.972023
-162.986053
-51.822510
-39.709553
-110.993347
-79.661751
-70.552597
-75.658684
-57.477234
-69.606781
-75.684685
-51.668034
-131.468018
-41.588482
-70.875244
-76.375168
-66.064873
-136.892441
-66.910820
-65.153168
-69.088219
-55.035103
-59.582203
-154.153030
-59.931606
-69.660759
-60.436569
-72.628242
-65.121094
-59.907906
-95.985207
-99.945572
-100.356659
-110.560074
-97.786766
-68.162392
-70.678055
-86.298569
-61.186745
-78.248428
-106.014145
-58.412266
-78.953819
47.769314
58.425537
60.496567
80.092949
52.225842
44.465176
52.021900
84.751518
64.731346
43.142662
64.385147
-68.515205
-164.526688
-58.817913
-65.024811
-128.410767
-155.927475
-144.852432
24.684441
-64.015450
-67.198456
-34.368076
-117.320526
-53.907822
-51.927254
-65.193382
-68.158447
-137.718781
-58.062275
-90.876366
-65.663826
-112.111931
-106.868767
-61.277546
-84.478600
-92.980965
-106.204437
-42.021622
-103.463570
-76.474945
-57.021080
-161.642517
-103.255440
-148.681168
-85.301826
-65.776306
-62.891361
-42.074562
-82.302216
-63.985107
-113.400673
-89.442970
-62.392990
-144.012939
-105.160484
-110.607231
-76.443352
-146.935593
-50.870354
-138.396759
-117.438568
-90.551651
41.479862
48.363392
62.941898
56.779560
-56.276382
-156.512283
-84.123032
-90.747871
-64.048279
-121.661453
-66.509949
-66.172760
-66.034966
-81.578300
-58.027439
-64.406769
-64.095192
-60.932354
-51.454151
-87.306068
-60.782547
-93.765793
-160.747330
-90.496552
-125.766396
-39.295071
-96.027977
-60.831753
-82.133545
-66.190575
-122.592110
-79.922546
-96.142448
-136.529205
-85.832764
-76.185005
-56.978844
-140.740997
-131.626419
-79.078934
-61.105179
-151.747070
-146.879593
-66.411316
-139.692062
-147.594910
-96.464592
-96.618874
-108.439751
-98.664505
-113.994026
-154.383347
-60.571045
-174.184586
-145.086212
-61.909161
-49.958035
-59.885914
-79.719460
-87.947563
-71.488281
-159.749634
-91.020592
-97.985680
-62.572590
-51.700733
-55.519421
83.484093
73.289436
84.540085
54.097000
50.763012
37.894814
35.496384
-97.067650
-99.853348
-73.539711
-156.818939
-142.430740
-63.978870
-101.165611
-58.269577
-64.722321
-82.750076
-148.628738
-67.730721
-105.219894
-76.142456
-136.486618
-66.606430
-60.277031
-77.697014
-61.236412
-64.913750
-53.907928
-59.338261
-64.213394
-78.001991
-155.729889
-56.010086
-101.442673
-108.602509
-66.673012
-117.322975
-62.197487
-51.336208
-60.048122
-111.682129
-157.831482
-99.627747
-137.457275
-96.551849
-68.651390
-58.514637
-102.701653
-56.663643
-84.418526
-145.259567
-63.789871
-72.982353
-74.264824
-48.818874
-68.199211
-93.077682
-67.863091
-72.959412
-165.606934
-99.345680
-58.783119
-151.168640
-74.004532
41.089878
77.806480
-132.560242
-51.798115
-34.331898
-99.212143
-58.157604
-159.353500
-55.806015
-70.680840
-64.615929
-86.056175
-115.982025
-98.023796
-54.886806
-60.474846
-56.462486
-64.375107
-57.689003
-54.343212
-133.332733
-61.466549
-80.672531
83.919044
80.016243
-88.039818
-25.999537
-107.184280
-54.577026
-33.868717
-65.189644
-47.503551
-70.383873
-56.700985
-110.642647
-58.927139
-95.531433
-70.716949
-77.582619
-100.408127
-83.981400
-60.016499
-76.730438
-125.367447
-25.727655
-79.239380
-74.022240
-120.356941
-131.434143
-68.325989
-81.585457
-162.661880
-65.679939
-102.923836
-66.890839
-121.846031
-62.129276
-131.090942
-158.940735
-88.451233
-60.624634
-169.970184
-60.677982
-71.343582
-42.426212
-55.691948
-126.382523
-97.907448
-64.581894
-120.155098
-53.725590
-65.650871
-102.458252
-103.180687
-62.128990
-143.826416
-65.450790
-71.839638
-64.044220
-151.432510
-77.375153
-96.723114
-138.385300
-84.658722
-115.478630
-91.231979
-160.742065
-80.647224
-54.425327
-78.325691
-138.709793
-62.033222
-77.738213
-139.679886
-98.818451
-81.894669
-66.581581
-60.712143
-110.376740
-58.737076
-97.268471
-59.091446
-74.966789
-75.284393
-164.317368
-68.365105
-157.721085
-83.334579
-78.966698
-92.057671
-128.695923
-149.452911
-80.696518
-101.367584
-67.903442
-57.224560
-69.715820
-143.247421
-69.369476
-66.735466
-58.793255
-50.384407
-57.606106
-56.527359
-82.396057
-133.869186
-94.221626
-144.528702
-114.530037
-44.832779
-84.033905
-104.173027
-93.313240
-63.142452
-75.470879
-32.774498
-63.861214
-73.525658
-50.273445
-59.490704
-62.275654
-120.736137
-96.721855
-100.475471
-144.670532
-82.673203
-61.714691
-65.263351
-59.137196
-92.814423
-60.253441
-68.432678
-106.509148
-79.157852
-56.924839
-115.755783
-36.587151
-78.943588
-120.094963
-136.884872
-65.704857
-99.692390
-117.965668
-119.559494
-139.518631
-87.460869
-132.889648
-97.436119
-64.668625
-81.339386
-66.597206
-110.659874
-51.422478
-58.057117
-42.227314
-88.225075
-64.114754
-81.756065
-70.783485
-76.913086
-155.906021
-104.735016
-97.130386
-88.877357
-54.507618
-60.539459
-61.889404
-54.911125
-57.579666
-65.821396
-67.650978
-130.565201
-46.450714
-81.563377
-158.453171
-68.306541
-102.564598
-135.300995
-64.683952
-56.170841
-58.879868
-61.579704
-71.687256
-95.623154
-71.244064
-46.351978
-111.766487
-59.433277
-68.411781
-38.430779
-60.481064
-125.057236
-71.187508
-126.617210
-61.532284
-148.464539
-83.090988
-67.535454
-59.483765
-162.492111
-48.876503
-25.648399
-163.092636
-118.975235
-46.696678
-89.126457
-61.682350
-147.618042
-66.848907
-82.965530
-65.207977
-61.864559
-139.100571
-58.028259
-65.944290
-61.319828
-89.620781
-55.606224
-55.245708
-129.350861
-117.611244
-73.849670
-163.876953
-142.062790
77.211884
-62.419769
-73.450699
-66.496696
-61.866566
-74.324394
-71.951721
-58.515491
-65.985435
-134.087143
-39.321064
-82.399559
79.808128
-58.517921
-73.013336
-154.583649
-78.353249
-62.012630
-99.031662
-84.191086
-64.213974
-133.763672
-84.668976
-119.889198
-76.264778
-58.555248
-118.600311
-137.141815
-48.548191
-84.574265
-154.903275
-59.931526
-89.467300
-87.862495
-151.591751
-57.348309
-92.869461
-64.259438
-91.287331
-66.744629
-50.949436
-82.539955
-109.705917
-59.473064
-89.429329
-107.787956
-94.655411
-177.261322
-87.104103
-59.248707
-118.563911
-96.988625
-115.801125
-74.443222
-44.906296
-58.808392
-88.112808
-39.557323
-80.908028
-59.378307
-149.428528
-61.711391
-78.006111
-152.899109
-155.053436
-64.523834
-52.169975
-120.780411
-71.118889
-88.652863
-139.112579
-64.706406
-141.882111
-60.853565
-138.011612
-101.222008
-57.551689
-147.376511
-48.439400
-63.877052
-66.187485
-78.414246
-70.707603
-68.779366
-71.500443
-32.293655
-74.802017
-122.621452
-175.481766
-145.036377
-153.062622
-72.775238
-68.753990
-54.087254
-102.558586
-110.721893
-66.686958
-72.588203
-64.044388
-135.060471
-110.639305
-138.393723
-63.000690
-118.702888
-151.512955
-64.137039
-65.965408
-85.358253
-70.392700
-58.041393
-65.402458
-64.611755
-143.432953
-85.378258
-156.371521
-67.221848
-54.205975
-82.042297
-78.943153
-60.517166
-108.228523
-107.751045
-69.436409
-54.186947
-49.900036
-157.943756
-69.399643
-73.086411
-94.987045
-49.962612
-110.543495
-128.614883
-99.933777
-91.591866
-90.171883
-99.149139
-91.414078
-107.226669
-65.271065
-63.444607
-96.382507
-91.538513
-60.200096
-97.572235
-136.542160
-114.610474
-52.342979
-106.946205
-108.281219
-113.530403
-81.345253
-99.921936
-70.167755
-103.168388
-98.965416
-121.547966
-107.029564
-110.416573
-92.704086
-129.281906
-99.514008
-84.111244
-61.031158
-117.378899
-87.528320
-126.931091
-121.957039
-164.788803
-75.944633
-94.080055
-138.829956
-91.475906
-72.708267
-69.441589
-61.238880
-162.164673
-61.995213
-153.547623
-77.408363
-97.118713
-67.259750
-163.550461
-119.919212
-54.937878
-142.431000
-62.275558
-84.798111
-80.618019
-170.994217
-52.880238
-62.589973
-74.838715
-61.140038
-74.891350
-49.052876
-103.076332
-117.450943
-70.979904
-61.250416
-48.121803
-136.885269
-51.988419
-104.474266
-70.467247
-49.356876
-53.946552
-142.008286
-73.311470
-110.879990
-106.000648
-68.074921
-75.988266
-89.543320
-57.726570
-99.658997
-107.416725
-161.660217
-104.673767
-71.039001
-46.729694
-74.431557
-62.450916
-64.937584
-68.566154
-74.904007
-63.119160
-40.804756
-124.994530
-153.727600
-60.570866
-64.848068
-37.205791
-169.329254
-75.581757
-72.715500
-121.805656
-42.407131
-78.435600
-150.280075
-85.031204
-94.068535
-65.997498
-66.476402
-151.929306
-75.576775
-129.060577
-138.368881
-35.880333
-68.418571
-58.568623
-59.404652
-85.753700
-63.359146
-53.512871
-153.559921
-55.986320
-62.215855
-68.547699
-41.195339
-61.129684
-37.753773
-70.533524
-74.904976
-103.639984
-101.515594
-58.014320
-104.200211
-49.257515
-72.956367
-164.154892
-65.372536
-123.591133
-105.926895
-124.141716
-84.655861
-73.520493
-92.867126
-76.994972
-56.800861
-53.496094
-62.441422
-76.267387
-130.497559
-60.453320
-59.629749
-54.209965
-143.220764
-130.776840
-97.306038
-63.258236
-78.950798
-80.543442
-58.566132
-66.256493
-71.922966
-65.923447
-75.625252
-77.222473
-64.144325
-63.112473
-52.094002
-80.537506
-56.502987
-98.946915
-152.338181
-33.756847
-90.260338
-81.001678
-63.403961
-57.424278
-62.409306
-60.099728
-92.450378
-165.374756
-134.105499
-69.127083
-118.893257
-54.400639
-54.923431
-80.774994
-90.327484
-91.456062
-148.743378
57.578812
-111.018600
-69.573051
-61.089462
-145.177658
-140.903091
-93.729614
-65.789543
-67.981071
-64.406944
-108.575050
-78.223976
-94.481316
-64.814888
-111.533333
-65.095917
-137.867340
-144.724777
-55.482841
-139.694016
-66.290337
-71.864410
-118.650543
-35.070263
-62.688953
-133.979401
-67.101837
-93.931389
-59.122757
-58.577782
-95.676620
-43.048229
-54.099117
-63.300079
-145.489563
-121.951584
-56.537437
-107.035225
-104.034554
-90.148689
-123.384384
-105.961678
-107.574867
-120.759811
-59.674881
-61.428722
-62.402039
-82.552231
-167.471237
-77.512177
-111.303871
-71.401573
-155.296646
-127.970222
-83.646713
-67.717743
-104.864418
-60.254040
-122.405579
-61.953972
-40.810936
-63.448887
-44.471527
-61.229584
-59.522720
-53.927704
-62.609539
-67.498062
-54.572651
-97.972313
-98.106155
-78.027184
-165.841583
-94.049294
-133.363831
-50.935001
-112.360588
-126.648888
-160.527435
-58.804703
-87.094070
-91.566864
-81.691330
-62.461105
-60.906979
-54.882114
-90.687859
-84.656204
-33.534424
-67.225250
-156.674835
-84.604095
-131.075134
-152.542435
-55.517544
-62.414375
-62.862080
-62.427994
-65.937370
-158.709457
-60.264709
-58.172115
-61.198601
-58.322170
-46.301674
-92.945358
-160.909607
-72.445259
-99.564774
-53.852478
-73.968742
-98.528717
-154.764725
-91.038979
-146.172211
-161.572739
-54.452179
-91.809044
-120.133102
-26.209692
-92.808678
-66.578316
-60.311142
-29.600424
-63.917507
-93.587845
-158.797607
-137.819824
-94.480141
-142.889954
-153.427200
-85.533379
-170.352631
-74.190392
-62.789455
-107.139595
-122.009735
-53.653297
-66.788651
-117.820755
-58.102066
-59.511074
-37.875309
-144.266571
-58.782318
-55.907551
-81.182297
83.022820
54.248432
35.147766
-72.596794
-65.826370
-59.322971
-137.724335
-55.629326
-50.326832
-63.310852
-84.237953
-59.451515
-62.754578
-72.926086
-90.258484
-73.482330
-64.208679
-86.132172
-62.572506
-65.615669
-65.315392
-67.352989
-67.461174
-59.024277
-122.318245
-139.581039
-60.467155
-113.738663
-64.457726
-61.874508
-66.113663
-78.734795
-63.075825
-66.904495
-145.222290
-60.881004
-71.861320
-63.982067
-46.918968
-65.983025
-164.195999
-56.177864
-58.461388
-61.418709
-35.197788
-56.579704
-86.324287
-63.559967
-69.468399
-138.778595
-56.840542
-72.424294
-70.550041
-57.213642
-107.736519
-144.243317
-52.958046
-70.572601
-104.567787
-164.507523
-26.098318
-170.373749
-69.631729
-52.019402
-58.561409
-57.708702
-51.710709
-85.526848
-71.821785
-73.226776
-133.766617
-69.321808
-68.214722
-63.357479
-120.219383
-113.850548
-68.720467
-141.736053
-63.294289
-114.838776
-60.648033
-74.752205
-70.893700
-121.554626
-53.809231
-77.801804
-70.026321
-53.636467
-74.246933
-146.549240
-56.603863
-74.307869
-72.753860
-97.662537
-83.726570
-139.131927
-55.959827
-32.981480
-84.320374
-75.639763
-59.750431
-71.990822
-60.699928
-120.105156
-57.930534
-56.163448
-102.292549
-65.097298
-50.975250
-61.323936
-139.109756
-69.840378
-114.336334
-146.109924
-20.806126
-124.891815
-39.480904
-88.512512
-44.724110
-76.127686
-50.602394
-61.093121
-67.863785
-50.611603
-72.734314
-153.160172
-52.108734
-104.515663
-64.510712
-61.529606
-65.225914
-67.865570
-53.251553
-57.591778
-80.645538
-96.590691
-118.757011
-112.461845
-45.319626
-90.366287
-135.264328
-31.239901
-65.171349
-158.157837
-53.248989
-64.654625
-151.463181
-152.628769
-42.385170
-99.734459
-96.124336
-51.673943
-74.742584
-75.744370
-94.424789
-93.277740
-159.752899
-139.967316
-170.928009
-78.472961
-74.441948
-52.238281
-143.357315
-58.898720
-81.306953
-52.945961
-49.968853
-114.098267
-153.802979
-58.004879
-60.409176
-70.931755
-56.353661
-159.075546
-149.834091
-54.519051
-58.203373
-147.297440
-103.278526
-82.716652
-62.889126
-136.955231
-97.697655
-52.307247
-59.596329
-72.753166
-132.035690
-60.738491
-56.507553
-75.803871
-152.503052
-125.661636
-80.054283
-95.220085
-111.111961
-61.450901
79.501251
49.078407
47.846428
53.849865
37.690727
44.045353
80.663094
22.396948
-148.168106
-30.496254
-42.285435
-69.388924
-77.480339
-65.790131
-61.656925
-64.155228
-78.025635
-55.744019
-68.947235
-70.311813
-146.490616
-118.513321
-57.422714
-67.745171
-163.972305
-61.528130
-62.893108
-52.011761
-28.110315
-61.661011
-147.665039
-123.159599
-71.979172
-70.485619
-103.808075
-56.666542
-124.810966
-73.184738
-60.963081
-58.020584
-57.640617
-73.063141
-112.928413
-75.598740
-84.372749
-112.393555
-96.558754
-97.997841
-122.679504
-92.462509
-54.263756
-75.066818
-101.396271
-64.165565
-58.292034
-48.105965
-119.188461
-62.693031
-57.085041
-59.901520
-35.015903
-71.929474
-81.131180
-105.132355
-124.447731
-66.275139
-62.442570
-59.438782
-51.025059
-78.373489
-54.249264
-56.573586
-83.503265
-68.746941
-64.857857
-92.587677
-132.802109
-131.866791
-159.288940
-161.962555
-87.879707
-65.841888
-108.202438
-136.201340
-100.282501
-27.553972
-56.595226
-68.567741
-83.873131
-51.811005
-139.136444
-59.226814
-61.020954
-71.498085
-140.021271
-123.019470
-70.681458
-52.965191
-62.332718
-57.986103
-61.958431
-103.777061
-67.661964
-141.353455
-47.728619
-61.574673
-65.749489
-65.426521
-53.367096
-118.585693
-70.777069
-145.777451
-81.511734
-99.848557
-119.784248
-166.128738
-59.162365
-169.904846
-97.147697
-168.241333
-125.474724
-148.457153
-85.730827
-96.393372
-113.328857
-111.904198
-58.943581
-131.449295
-90.585953
-56.242275
-59.623169
-152.853302
-72.739952
-64.843979
-56.960026
-84.853447
-61.390965
-54.979774
-142.245651
-60.891640
-54.036861
-67.448044
-99.500603
-124.923691
-63.688507
-83.114494
-55.452213
-113.677689
-160.819595
-107.363548
-63.357445
-143.627716
-85.019028
-124.396019
-117.101227
-108.598907
-74.785202
-151.286896
-75.059967
-87.791740
-59.064392
-80.826317
-68.121628
-54.453918
-78.886734
-77.535522
-58.822632
-131.808960
-113.145920
-80.808044
-77.861725
44.254723
66.117912
-161.497757
-65.108521
-74.197487
-58.217941
-150.510086
-70.001350
-45.639175
-84.558716
-58.071392
-76.709236
-118.769936
-62.653542
-61.531307
-64.973526
-67.247810
-43.957253
-61.176300
-53.031185
-128.897995
-103.376549
-70.048813
-80.639893
-67.148109
-114.919296
-69.089638
-133.818817
-169.413208
-47.844765
-127.150223
-69.209282
-48.031300
-139.769760
-67.332939
-28.482477
-61.329346
-89.020180
-108.779968
-47.137913
-56.334568
-92.702385
-65.910233
-75.032043
-59.454163
-73.119217
-97.888191
-118.003571
-96.937538
-102.323128
-68.301727
-63.176472
-54.753922
-69.323059
-165.517349
-55.311859
-59.414932
-61.509182
-59.142033
-150.833359
-88.477776
-102.248230
-62.454906
-85.088249
-75.686569
-57.088428
-138.702866
-73.884567
-105.772629
-109.289207
-123.820412
-68.434242
-66.767296
-101.272278
-60.416065
-147.124908
-62.062572
-79.653976
-69.902473
-69.621056
-136.497421
-101.774185
-161.462738
-64.247025
-34.843376
-74.166260
-65.344147
-117.708672
-56.417110
-59.341637
-78.640930
-38.914070
-96.891373
-67.482269
-99.979233
-91.940964
-148.152390
-117.785271
-103.026222
-71.159683
-53.894543
-111.554527
-96.256859
-151.014542
-103.599068
-95.673996
-109.266136
-168.092346
-32.520897
-148.766800
-113.768845
-134.482681
-54.051731
-152.616226
-85.579887
-88.578453
-123.458069
-99.197754
-136.587692
-74.678894
-103.749352
-120.556999
-71.572685
-87.853874
-134.626709
-53.823338
-61.630276
-79.264633
-62.679535
-55.343338
-115.165085
-66.619835
-64.778297
-132.366028
-77.928703
-61.211277
-90.021660
-90.394234
-75.960533
-86.150490
-82.525368
-122.699806
-75.784302
-147.078720
-80.108658
-62.776772
-63.223225
-81.007927
-72.446114
-131.253922
-57.513229
-107.050873
-33.947140
-68.191437
-61.920094
-55.705185
-87.125908
-81.966682
-148.718140
-72.480148
-171.935577
-59.039188
-52.508041
-58.852806
-174.656891
-61.304626
-112.051086
-85.147766
-65.755882
-106.878418
-105.747337
-119.631042
-98.742043
-67.815704
-58.678638
-62.659756
-73.432686
-65.672409
-60.855030
-84.300285
-92.554543
-89.793968
-51.648834
-83.877808
-66.264542
-150.366882
-71.963737
-51.019234
-66.400345
-57.175472
-61.385605
-77.963562
-57.993446
-64.591309
-141.538345
-61.788471
-48.874825
-122.519951
-64.326134
-64.937378
-93.911812
-61.751724
-67.072838
-86.052910
-101.303253
-68.071175
-95.628410
-54.227665
-113.037392
-70.751709
-141.227295
-52.190136
-129.363876
-62.869434
-73.037537
-142.956039
-52.987808
-140.458496
-44.663872
-52.420486
-74.595604
-53.920601
-75.810913
-61.188095
51.929375
49.109581
61.841049
44.932430
55.661465
49.864353
74.133148
79.258965
89.143509
48.792931
53.700310
-49.128262
-63.916340
-136.172623
-116.630829
-105.489357
-83.703560
-76.419952
-60.587265
-80.805321
-149.652008
-47.617966
-101.211868
-53.065239
-69.926613
-111.675545
-71.681496
-71.112503
-61.100971
-115.546921
-94.344238
-107.022812
-53.285954
-158.673843
-71.407593
-77.275536
-45.449642
-144.120667
-164.049210
-81.826363
-102.217987
-82.755363
-154.357819
-130.107651
-105.356438
-61.873901
-114.154915
-75.440674
-67.017982
-179.884644
-105.159416
-74.200958
-20.944862
-68.971214
-96.184319
-70.620705
-96.672424
-80.698349
-98.897514
-77.884270
-114.065941
-155.869171
-61.413383
-104.202217
-67.540001
-66.191681
-61.614956
-58.420895
-46.818413
-92.451256
-71.852135
-53.671432
-122.213196
-95.851791
-41.037300
-66.413338
-138.151886
-60.149483
-154.165222
-62.218472
-65.107330
-85.269119
-146.400177
-55.031239
-75.372284
-87.408226
-54.189373
-47.200241
-67.736137
-59.352627
-98.629776
-60.577793
-56.015575
-57.086899
-64.192665
-151.723907
-124.846054
-73.353233
-154.442398
-132.099121
-69.156647
-136.527649
-96.115959
-64.168076
-54.445126
-80.155190
-71.997467
-82.237648
-64.741096
-70.547356
-146.530579
-61.127613
-141.632660
-116.560890
-115.633728
-135.512115
-100.001587
-13.182737
-67.331917
-76.784706
-91.456223
-87.860695
-127.789635
-70.921837
-45.526123
-171.304596
-105.820351
-61.640774
-91.992836
-60.551262
-111.238251
-59.943504
-71.452583
-60.451187
-67.385803
-77.868713
-67.225426
-54.548508
-137.187363
-146.079773
-52.131668
-78.282104
-69.564445
-72.025909
-91.538300
-56.669270
-66.638725
-67.948975
-140.972549
-52.715164
-153.743500
-151.055344
-122.421082
-132.786469
-86.756172
-87.398987
-127.427269
-78.695656
-65.000626
-96.954483
-105.956711
-91.365990
-58.761154
-66.154205
-95.159851
-73.785835
-153.094559
-109.306900
-38.054470
-90.199448
-63.931416
-150.403305
-57.830158
-66.424110
-100.408218
-148.355301
-58.091133
-127.123718
-126.239281
-117.710861
-34.029324
-76.442307
-49.438099
-42.585670
-93.515648
-102.738152
-52.174763
-43.038975
-71.316315
-153.137054
-48.692005
-122.765022
-56.288742
-78.972160
-133.244110
-125.290741
-65.422333
-77.720573
-54.593670
-133.760178
-103.703911
-66.906418
-74.301292
-125.620422
-144.068634
-100.080528
-60.857105
-58.503403
-100.466965
-144.785370
-88.447754
-31.349384
-148.755997
-61.049061
-107.546310
-87.617676
-75.023727
-77.165451
-67.168831
-90.405800
-86.616508
-54.805969
-58.551529
-146.956055
-68.717659
-142.441162
-126.569313
-55.468597
-121.675262
-47.904613
-154.608200
66.654854
-61.727436
-92.309586
-150.551590
-117.769753
-115.721130
-67.965065
-73.874474
-66.261093
-77.018898
-71.653465
-134.066833
-104.122566
-63.829865
-121.641289
-52.572269
-107.187820
-79.336868
-60.008884
-144.228134
-74.523193
-72.163078
-42.417393
-76.716331
-64.529602
-87.562035
-60.967468
-53.314983
-153.761154
-64.690765
-158.985596
-49.353119
-79.748154
-160.761139
-59.376732
-55.123119
-146.271606
-56.441536
-67.587135
-137.041672
-150.873550
-76.684319
-140.992584
-120.863907
-72.757195
-63.960621
-77.426193
-157.184647
-74.305336
-86.512276
-59.482285
-93.219131
-60.220776
-93.724754
-117.378502
-85.247223
-59.136883
-68.181404
-76.514282
-58.194771
-110.008507
-103.384193
-113.611015
-62.641533
-69.657768
-155.138153
-61.385761
-65.337196
-137.930099
-84.297516
-105.492088
-86.672173
-79.509125
-107.087311
-159.106964
-56.641457
-102.012848
-81.555923
-143.881180
-168.955444
-105.021812
-129.469299
-64.984123
-61.253830
-48.058388
-64.888344
-81.119217
-92.035110
-63.110302
-99.476471
-119.709579
-64.630569
-146.291916
-66.966286
-60.456581
-97.179123
-63.799107
-60.898891
-89.195595
-37.375259
-95.932457
-48.225372
-69.355530
-147.779465
-114.354301
-74.005806
-53.439705
-60.988274
-55.980343
-60.604771
-107.682121
-49.150333
-94.074142
-56.336109
-47.144901
-68.381081
-81.612022
-168.664749
-66.042000
-60.766003
-97.088959
-50.662319
-54.349686
-68.834480
-51.696857
-60.239861
-64.981178
-69.066795
-79.962097
-155.520538
-62.816605
-59.750874
-150.557602
-74.150932
-83.490700
-44.287334
-56.698715
-104.893562
-85.806969
-90.809631
-71.009705
-99.715485
-39.215157
-76.773064
-60.527275
-107.830284
-35.330708
-90.683884
-59.067513
-97.739578
-52.569115
-68.663116
-76.250298
-59.229794
-56.183193
-66.964088
-100.006149
-149.134827
-83.205582
-79.225609
-60.010353
-70.868813
-137.438232
-113.140427
-65.477608
-89.694397
-61.045441
-107.261604
-105.246864
-48.442577
-65.337875
-74.389153
-114.845978
-83.692406
-91.846306
-70.335388
-58.904175
-83.897903
-43.925812
-66.730461
-59.966747
-81.026649
-159.187683
-62.730381
-62.856869
-130.957840
-83.022331
-131.067657
-60.658714
-58.602787
-103.847641
-68.521919
-70.964020
-63.510502
-61.351318
-51.348869
-132.237869
-65.026947
-57.966446
-57.700390
-131.903976
-85.894112
-66.620491
-156.925003
-81.804169
-59.955357
-62.983917
-60.157742
-61.784172
-67.637543
-99.880608
-66.310524
-145.926117
-162.204666
-64.816849
-65.980431
-87.071785
-75.626411
-72.213623
-155.841019
52.677357
75.522507
-46.065655
-57.831440
-60.112587
-73.065681
-128.512024
-71.503799
-72.899506
-175.831940
-108.561653
-71.633835
-109.945412
-117.733070
-173.707855
-51.440056
-71.781830
-135.119980
-125.873550
-99.489777
-81.719048
-77.050858
-70.790985
-129.439407
-50.573761
-51.536308
-64.016266
-74.765450
-45.049755
-35.031162
-73.035439
-65.278297
-97.044159
-69.504494
-134.152756
-50.843899
-88.276642
-56.194881
-96.396255
-63.587215
-66.510727
-65.652512
-38.241795
-94.215614
-64.074860
-53.285294
-70.565201
-61.883717
-68.957352
-73.387115
-55.454712
-56.722710
-63.022789
-140.999298
-44.593979
-57.051086
-58.533474
-82.352005
-81.694138
-82.896996
-110.036552
-59.938690
-33.729027
-65.481384
-58.064472
-54.601871
-105.651833
-155.731979
-59.109478
-121.062119
-77.507889
-76.793510
-114.513138
-93.058495
-121.892120
-144.395126
-118.845367
-99.146858
-57.493778
-113.867592
-67.399338
-139.352966
-110.970673
-60.117477
-128.244049
-72.459396
-93.268059
-63.293510
-59.780197
-115.095085
-69.380241
-56.449520
-64.440895
-67.020088
-72.941864
-126.039864
-50.093723
-68.816803
-57.005196
-57.557354
-78.589188
-54.753792
-28.673822
-77.725845
-37.297752
-104.466606
-72.158417
-49.218212
-61.382744
-66.331070
-67.539948
-104.834747
-62.184834
-51.826904
-176.186218
-56.352676
-88.116470
-72.379799
-59.730412
-65.667107
-50.079281
-93.119461
-60.891556
-62.161358
-58.485119
-56.052937
-102.926994
-104.566299
-108.023804
-109.626595
-104.227264
-90.285149
-125.315430
-82.080811
-75.641350
-65.345192
-42.151367
-77.820816
-161.333038
-51.104786
-103.426956
-114.446953
-66.630524
-164.665863
-59.920528
-157.810135
-86.837189
-102.752335
-131.478317
-71.817497
-116.952393
-61.659550
-56.275402
-84.693596
-37.963581
-102.156616
-67.035439
-54.781269
-66.390152
-79.403709
-103.325035
-73.842041
-65.464104
-72.995178
-75.248657
-80.891891
-123.391693
-68.239555
-36.645832
-72.317787
-102.286560
-91.006775
-71.384018
-154.961517
-54.492844
-66.770668
-71.590698
-63.699509
-143.214523
-70.978149
-120.841942
-94.720383
-48.429512
-77.008217
-152.224670
-147.061081
-66.802071
-61.008701
-163.390305
-70.760323
-65.449112
-57.611080
-91.561516
-101.291191
-98.931374
-98.504181
-151.671600
-75.007904
-91.188454
-110.207527
-79.011940
-62.505108
-43.436241
-65.132530
-58.543221
-60.746689
52.708179
54.439663
86.120934
44.288704
62.666115
57.680916
57.577686
74.655663
58.496483
-53.680630
-72.785713
-38.126877
-67.519173
-155.319626
-91.181801
-27.920135
-73.148361
-79.798103
-81.965149
-52.540443
-72.466469
-50.197655
-65.211937
-75.627541
-46.503639
-93.982620
-113.885689
-52.719913
-86.432915
-141.497742
-67.108513
-65.092789
-122.029617
-136.355209
-146.441086
-36.406380
-48.536633
-58.149120
-31.708359
-71.702950
-72.058052
-59.906376
-79.800217
-27.299391
-64.747238
-125.725372
-149.098328
-78.849884
-84.472961
-73.012932
-59.113167
-70.820137
-56.698017
-66.456802
-145.615143
-67.171310
-64.829994
-166.707352
-147.003677
-156.283447
-57.533360
-58.557140
-129.545395
-76.136848
-57.829182
-46.192570
-95.239037
-33.395077
-162.764969
-68.144592
56.066223
69.631180
60.395561
76.750214
53.645554
56.835606
-129.987564
-69.481842
-81.344704
-148.245239
-65.764244
-56.366299
-65.794655
-87.721794
-62.257717
-54.583817
-62.142212
-118.481155
-159.932480
-61.895138
-80.356560
-108.436958
-82.900368
-58.478470
-149.646301
-130.767410
-62.234562
-76.415398
-61.461658
-76.688301
-140.706375
85.006866
68.827911
75.424561
75.399254
81.409904
81.349449
-89.968643
-56.429569
-153.302856
-61.103817
-61.038010
-64.086990
-85.059814
-103.044960
-54.988895
-161.256775
-61.956444
-65.051003
-59.409111
-114.683105
-71.066360
-70.030075
-55.662811
-113.011284
-58.796143
-80.283043
-103.306320
-45.952579
-106.563690
-56.239933
-97.708168
-109.856056
-121.048470
-135.492981
-145.384476
175.223282
-119.946869
-65.054352
-58.422832
-72.324135
-110.970528
-76.970078
-74.188705
-63.785049
-110.046959
-69.655022
-62.629040
79.167099
66.771423
32.423317
56.428741
60.921539
58.216377
58.804913
-81.276642
-65.033867
-70.190910
-137.470520
-147.339523
-127.105934
-99.823723
-87.299187
-89.763206
-51.787552
-80.504784
-151.169098
-140.051239
-76.250549
-101.235283
-58.948116
-131.124573
-74.652031
-152.765305
-54.838650
-131.188873
-77.951553
-65.825127
-158.174438
-66.233856
-166.795670
-75.673180
-76.411552
-112.773834
-124.620308
-96.649490
-68.302811
-71.940224
-77.193092
-33.167557
-62.809605
-119.459595
-94.100250
-60.904556
-56.719616
-72.734612
-52.196388
-40.971691
-136.628372
-94.334267
-121.290489
-139.400558
-48.906319
-36.955521
-57.508537
-92.030502
-63.044193
-97.523529
-68.620789
-88.484016
-89.305031
-137.059982
-88.699699
-130.117264
-61.738411
-66.407196
-51.996990
-42.811676
-58.114628
-63.809284
-140.827011
-82.491234
-81.401924
-70.443970
-62.646156
-158.949844
-88.491318
-60.254456
-71.561317
-61.489368
-44.419437
-63.424763
-45.136593
-65.895042
-162.105331
-105.120316
74.405128
54.372787
51.304916
38.352665
53.517155
48.503628
43.841270
63.799618
57.891090
93.197769
-87.030212
-54.689823
161.638748
-95.475700
-62.913723
-92.377083
-117.489380
-95.065369
-108.830513
-65.451576
-111.782410
-52.597214
-65.034569
-64.636436
-119.139381
-57.394753
-49.529118
-136.740067
-65.713776
-67.740738
-97.202881
-62.172810
-48.839466
-157.136169
-130.488892
-69.391418
-69.367165
-81.379784
-60.334816
-136.860657
-51.175819
-157.172943
-110.898209
-168.057251
-105.635506
-102.452461
-122.623909
-91.696945
-66.936195
-101.026962
-67.132904
-104.290047
-68.108612
-102.069046
-99.428749
-85.501915
-68.421333
-62.239925
-149.603104
-67.674988
-115.701187
-105.804764
-62.070892
-106.260620
-66.148216
-87.087990
-63.372417
-59.496014
-140.491547
-63.168148
-62.515202
-95.417953
-83.263474
-68.598793
-118.338249
-61.437542
-65.331413
-60.115154
-62.153961
-66.903725
-65.717995
-57.008614
-154.436951
-65.627762
-38.116177
-58.995354
-43.161922
-118.651947
-88.892525
-109.594055
-43.041687
-69.944153
-54.112640
-59.503307
-82.508904
-106.878891
-76.651123
-43.193623
-122.088173
-70.957924
-81.903061
-55.960415
-116.753319
-72.284042
-68.640953
-69.595459
-56.728680
-74.781685
-88.937309
-55.845669
-84.175606
-88.489319
-70.929192
-59.831676
-70.602463
-67.316925
-134.732529
-159.114349
-81.012436
-63.768242
-75.619469
-60.176025
-108.945702
-86.940399
-157.041565
-55.714741
-62.441246
-74.021515
-111.117401
-106.139442
-101.332123
-93.471199
-65.542877
-127.744499
-120.127014
-57.269775
-83.256424
-48.844322
-88.375717
-69.300690
-138.471985
-60.243774
-149.768616
-60.940460
-124.082375
-50.694958
-81.018059
-101.822403
-149.872925
-98.788719
-76.541054
-60.241261
-66.035278
-52.802380
-146.108307
-84.321625
-58.294106
-157.928299
-67.391930
-64.270454
-160.670517
-67.683960
-64.653313
-61.268105
-125.683464
-69.315216
-32.012016
-135.577560
-64.629654
-82.477989
-68.327637
-55.334614
-67.216148
-64.367905
-66.905342
-122.046799
-115.023743
-106.688652
-59.866673
-86.646828
-68.019539
-157.800339
-85.504524
-124.426476
-74.207184
-80.421684
-103.112648
-136.778076
-58.555927
-92.542671
-55.960903
-144.774384
-129.177780
-100.747635
-67.083519
-145.885880
-78.749763
-118.028328
-98.279976
-82.206512
-66.504120
-84.930046
-105.728745
-58.606892
-141.033340
-59.352177
-131.947998
-67.867218
-130.221832
-58.189362
-149.987503
-73.132896
-59.958027
-158.280838
-67.424782
-64.663994
-50.921062
-56.386063
-160.374924
-95.199333
-107.941231
-97.634491
-66.519287
-116.261192
-113.933273
-87.042519
-64.018814
-66.907104
-107.053093
-90.938293
-133.802765
-80.919640
-88.908203
-92.805458
-80.771690
-100.579765
-160.035858
-80.270828
-102.170502
-103.394257
-108.298950
-83.487694
-149.727417
-65.211388
-91.123093
-71.825142
-64.905533
-93.176476
-80.497063
-72.603706
-61.981258
-52.777996
-60.727016
-138.621109
-111.151825
-150.759140
-71.165596
-62.377533
-58.363300
-56.242439
-121.667503
-138.836502
-67.692566
-66.599998
-87.586884
-69.440727
-84.281471
-106.284920
-164.635880
-77.750244
-82.568115
-71.716934
-124.509476
-121.439743
-98.550125
-118.681961
-124.279121
-69.930229
-82.582649
-62.278564
-70.756729
-68.499992
-58.221649
-61.408398
-175.980774
-103.074989
-86.823463
-58.243710
-154.977905
-49.802898
-118.856895
-72.785568
-48.407101
50.290985
-103.400604
-89.754555
-63.208931
-66.539581
-63.325848
-85.761482
-139.767517
-90.291672
-147.825333
-57.019566
-77.604477
-98.853317
-61.071285
-61.505440
-135.273193
-61.527393
-103.012558
-66.992073
-96.727997
-57.290550
-52.367672
-99.684975
-118.922195
52.339375
41.545803
78.914848
52.451458
44.430828
64.919563
69.029007
39.416824
47.154644
50.783138
47.940701
34.478832
58.616283
53.835663
57.275448
54.793385
51.807720
74.170006
103.342995
56.860912
81.561005
43.881100
56.204060
55.676491
37.912121
55.042896
52.468708
88.813225
-133.346344
-62.099812
-142.742142
-151.009293
-144.470551
-65.669289
-112.780609
-87.608345
-142.222626
-86.085342
-151.439499
-76.802757
-67.551537
-54.448448
-58.643024
-68.556259
-148.646271
-63.936211
-52.754631
-117.229988
-97.784058
-49.686695
-76.333893
-87.480156
-84.590866
-58.018166
-113.442169
-58.613621
-69.601974
-81.019524
-62.179485
-63.227032
-63.457432
-68.394104
-96.229164
-81.297905
-59.068359
-68.340912
-93.533966
-103.814323
-72.668289
-154.288864
-100.463257
-144.445374
-66.779358
-91.286934
-108.981697
-62.155354
-65.017479
-153.450089
-66.900604
-76.851799
-76.730789
-144.076752
-87.331848
-59.747147
-65.522514
-95.902061
-147.607224
-124.147888
-64.639557
-163.055954
-66.667305
-59.710762
-85.759232
-87.140602
-148.190323
-49.936447
-66.399765
-104.612106
-78.116158
-78.093452
-111.737938
-123.013916
-107.844109
-90.831764
-115.538094
-127.254547
-62.575279
-81.485489
-75.354294
-111.675987
-125.367760
-60.336021
-63.276329
-69.589668
-53.416279
-63.049007
-46.732018
-105.616898
-151.695572
-42.904491
-69.697388
-91.363518
-98.533493
-79.520729
-88.107574
-52.846474
-124.452774
-29.168898
-150.716507
-142.188049
-53.837772
-101.746635
-62.189888
-62.364460
-85.934593
-53.359272
-54.693993
-109.441673
-80.038628
-110.206787
-145.270981
-52.021080
-89.670937
-56.758801
-131.975906
-127.712547
-55.216991
-58.085907
-55.356998
-62.214249
-166.419830
-60.003536
-122.798431
-58.540306
-104.888847
-69.540321
-62.058071
-107.820290
-60.800400
-53.898602
-78.231461
-168.718307
-70.721046
-149.047287
-153.053146
-42.056438
-115.278450
-146.935837
-51.919220
-52.240093
-62.218525
-55.020691
-150.819427
-46.182251
-51.405369
-90.544731
-78.915649
-47.755516
-116.133820
-150.251877
-55.715008
-67.632484
-134.392303
-110.341019
-63.838661
-69.001823
-49.408100
-59.922237
-112.478592
-111.282990
-96.141312
-62.464890
-70.417747
-107.251686
-107.966942
-111.415924
-119.080162
-62.304462
-128.912018
-85.944077
-160.479736
-62.580696
-53.208759
-61.826267
-158.848022
-49.768665
-137.132584
-76.438988
-103.850258
-55.458790
-76.311310
-158.654694
-58.205338
-114.856880
-58.001217
-53.447414
-59.578678
-123.324921
-121.246284
-83.974480
-62.511581
-64.742821
-67.080566
-47.435894
-156.356247
-61.785900
-54.107002
-94.108032
-63.280087
-113.279663
-67.992668
-72.885658
-127.542946
-55.236340
-57.411949
-50.014919
-136.310486
-131.301300
-68.429077
-66.041245
-172.396255
-125.241768
-124.195259
-60.461037
-122.240883
-64.021507
-116.360107
-123.755959
-66.432907
-90.937569
-98.376862
-102.019432
-82.082176
-93.850624
-99.972366
-89.100845
-96.858833
-80.708130
-136.692978
-50.257416
-75.871346
-70.530693
-72.633514
-58.569935
-58.983734
-69.571991
-58.109814
-71.455521
-59.547779
-59.151745
-79.895340
-41.223423
-56.857025
-63.643673
-109.760437
-78.399918
-106.948822
-74.319008
-80.714653
-73.089806
-129.913620
-156.635529
-90.175034
-63.710526
-73.686401
-75.449394
-76.544067
-56.926109
-64.053772
-59.375774
-76.518074
-129.584473
-82.869003
-81.784027
-148.556091
-55.426067
-39.114540
-67.183006
-114.391884
-88.103104
-101.733963
-62.016106
-68.433617
-57.354214
-71.576996
-89.439003
-155.148041
-62.673553
-96.020515
-92.682495
-71.552399
-59.289421
-59.362877
-76.720665
-90.886047
177.317215
-59.768333
-129.624466
-109.312988
-115.724602
-72.240257
-83.417343
-139.777542
-54.149689
-108.334564
-45.946667
-104.682785
-123.193329
-139.848877
-75.750626
-61.131889
-100.276161
-105.155479
-86.172318
-28.341108
-104.592461
-81.023140
-79.637932
-137.701828
-56.492790
-77.919655
-67.999550
-48.117966
-84.305725
-70.005745
-147.982910
-67.328438
-60.113129
-94.736710
-72.513535
-60.676304
-43.092094
-81.176384
-67.581238
-59.695850
-64.558334
-141.936737
-74.464020
-142.497025
-54.025158
-95.369690
-59.645710
-57.480991
-119.428940
-127.333900
-66.968872
58.172726
-142.153076
-56.745449
-57.546108
-42.053093
-68.098778
-96.926888
-52.012676
-95.251389
-69.150169
-63.106342
-90.302307
-60.062782
-59.958218
-97.786423
-56.238079
-134.756241
-157.558090
-33.995430
-67.417473
-79.399086
-68.611855
-108.603386
-63.305756
-128.463318
-73.464386
-50.086483
-32.902416
-83.220016
-58.156433
-79.869637
-83.591202
-62.899399
-58.595684
-147.176819
-116.931274
-63.741810
-156.613449
-60.437145
-87.323502
-66.276260
-83.122368
-124.096115
-68.210045
-72.377213
-137.813461
-172.934113
-130.368866
-82.409683
-35.667961
-69.209579
-52.427170
-152.785202
-70.084885
-56.637577
-42.582527
-84.243378
-68.909935
-55.000275
-79.104485
-58.071419
-78.216599
-75.724510
-21.250313
-89.351242
-154.500916
-90.239510
-69.611900
-123.661240
-53.674194
-90.489517
-19.518291
-59.343536
-64.633308
-117.433624
-111.242050
-150.964005
-104.451813
-67.232582
-37.807907
-155.516434
-131.063995
-143.777756
-58.859310
-54.647083
-72.546204
-56.089840
-79.754829
-150.678848
-65.453506
-90.943291
-57.610519
-61.113121
-101.670906
-136.135025
-55.788670
-70.539932
-63.604126
-88.233696
-70.098152
-154.297211
-65.210411
-69.124664
-65.303337
-32.235519
-68.080040
-66.550339
-36.490570
-117.149254
-68.241783
-60.293274
-47.491360
-7.312871
-96.841522
-58.650646
-79.130165
-55.917698
-53.498383
-51.886982
-60.645996
-62.993137
-151.000198
-60.027485
-70.436356
-54.669590
-66.933228
-71.042686
-46.418835
-78.189156
-65.139641
-154.632874
-89.141647
-53.662777
-52.175388
-152.038589
72.825508
67.335762
59.863468
58.725273
-142.248505
-57.922657
-72.650993
-60.007210
-60.657200
-42.271877
-67.858307
-43.496086
-118.339821
-54.670933
-69.512810
-151.140167
-84.598175
-51.403934
-59.199902
-97.040512
-109.349411
-90.511513
-151.841125
-66.686729
-89.877235
-62.076786
-65.370926
85.632637
-68.695786
-62.895554
-60.828773
-75.944099
-99.060631
-61.972023
-100.175728
-73.850349
-72.101410
-57.374950
-86.975273
-31.838314
-57.666641
-70.673180
-166.178101
-85.141380
-80.604492
-42.400867
-60.116829
-92.116295
-62.137253
-67.141579
-82.864586
-59.185547
-79.645836
-93.693520
-107.986923
-58.281483
-68.067596
-102.286095
-78.498833
-145.540436
-98.620750
-90.075302
-122.810211
-39.140347
-59.690849
-153.754578
-60.134266
-60.132046
-151.384995
-79.155228
-107.664207
-42.502129
-116.759453
-112.264030
-118.635506
-48.681023
-51.632862
-65.493134
-65.865494
-58.665188
-109.213486
-64.492561
-156.338150
-76.250572
-155.208069
-52.846825
-53.185513
-50.214195
-57.993309
-56.353813
-41.381306
-80.247566
-61.178864
-61.834499
-59.716785
-68.943573
-104.993744
-49.806850
-64.443336
-79.442513
-58.581108
-67.023293
-50.945900
-49.308323
-64.456192
-70.279953
-81.533043
-76.760536
-53.891258
-77.849922
-49.832779
-154.546280
-73.466324
-41.260902
-45.159424
-74.002792
-60.477879
-86.312157
-118.725731
-67.129143
-73.524582
-156.494003
-64.987129
-80.991661
-68.429398
-146.338638
-66.129524
-53.683323
-77.228271
-110.420113
-130.224106
-96.641670
-81.198257
-87.006859
-52.946220
-94.858536
-59.017139
-57.746494
-77.275856
-63.550407
-77.708427
-102.443367
-111.673599
-123.415306
-36.699860
-108.343231
-50.750332
-48.792377
-107.533134
-72.516930
-125.835999
-59.210354
-150.145660
-57.493099
-65.056442
-58.461155
-60.436993
-73.007828
-71.624458
-91.722664
-151.024704
-87.199944
-58.769806
-70.550636
-64.981300
-149.536026
-72.866737
-65.817223
-49.842640
-70.529106
-88.665962
-72.373131
-148.436661
71.880852
78.262268
-107.144875
-54.662827
-55.667397
-56.955666
-65.414787
-161.351379
-40.538254
-53.401093
-60.706650
-120.195343
-78.964470
-51.768089
-83.165169
-134.635437
52.075771
44.676907
76.610809
89.586311
43.604820
63.866089
72.445969
84.737503
73.290428
82.873856
45.727890
-106.252007
-80.768250
-106.670975
-122.293205
-65.531822
-63.167969
-66.865639
-60.260666
-56.429489
-89.202965
-141.902374
-55.050598
-63.932014
-66.213760
-76.226372
-102.860748
-55.657780
-111.104111
-83.695190
177.953857
174.742996
-105.448174
-88.708229
-128.161194
-43.040546
-64.783142
-52.637421
-150.330490
-150.911362
-67.065376
-54.118866
-71.231033
-63.582432
-84.758667
-79.198685
-55.350643
-65.121880
-109.201019
-64.193649
-101.104790
-89.215645
-67.071846
-87.349220
-104.902725
-90.204979
-106.601364
-152.386536
-55.812233
-100.651382
-132.577896
-131.190125
79.901413
51.944386
80.216347
39.174725
74.320061
-59.940063
-152.099945
-55.405525
-76.065262
-136.310379
-68.928932
-101.973923
-81.783325
-53.691025
-89.125862
-70.529335
-120.324471
-56.372471
-85.611092
-54.279613
-68.433998
-97.577538
-61.055637
-97.099503
-43.858875
-66.359482
-55.219845
-32.621540
-86.643898
-125.914696
-72.740242
-22.916796
-52.311420
-35.009075
-68.207443
-50.256710
-66.273895
-104.401131
-143.775894
-90.376022
-130.979919
-86.629105
-67.505539
-102.524933
-56.092514
-67.980637
-77.402779
-81.135170
-60.392010
-67.388474
-151.241089
-38.503407
-109.945908
-57.064545
-67.249504
-150.398956
-55.153748
-91.252769
-63.249447
-62.351353
-79.428894
-93.707771
-145.044006
-52.124619
-109.637268
-97.126831
-116.545967
-93.486458
-89.397766
-82.346863
-59.144833
-59.799404
-102.543221
-63.019127
-62.547462
-63.763664
-50.435349
-49.495480
-109.617577
-117.803268
-86.114044
-125.187759
-152.253342
-82.359734
-64.496964
-68.218933
-55.561665
-87.475182
-73.066269
-73.098083
-70.215027
-91.083763
-51.728210
-125.617195
-46.929096
-98.977806
-66.849930
-35.943016
-145.745163
-62.458961
-46.088642
-61.293369
-92.960739
-47.433872
-108.541847
-59.394421
-71.623734
-60.863674
-84.995804
-40.467194
-122.670967
-56.707348
-72.561234
-50.570873
-86.512665
-80.034409
-104.073601
-99.946968
-54.449085
-68.089600
-101.447983
-101.358093
-78.813934
-73.728943
-129.479462
-73.850716
-50.161743
-69.562477
-101.967201
-75.813499
-141.172974
-111.716301
-57.191166
-53.400951
-114.517166
-59.844326
-112.153763
-63.539879
-50.984257
-52.330990
-88.294258
-121.917862
-103.597733
-144.098526
-91.281830
-51.946690
-68.190132
-61.174252
-72.666283
-68.095558
-65.705925
-64.717148
-122.824265
-108.115280
-89.385101
-92.496666
-66.406403
-159.027756
-156.747467
-112.803802
-87.047958
-64.072746
-58.910271
-96.442589
-49.912514
-71.100876
-144.703156
-42.104084
-65.892128
-60.380112
-56.022964
-69.508644
-135.966782
-88.128578
-55.137989
-80.658180
-56.351974
-94.856682
-59.902546
-67.385246
-82.199181
-146.770355
-70.395218
-107.107956
-150.156448
-56.687531
-65.501991
-111.005745
-21.737724
-147.191940
-63.192238
-66.682320
-52.504356
-125.294388
-70.378166
-75.271370
-66.687050
-105.110069
-55.781544
-71.166344
-68.594246
-59.138432
-135.150726
-61.859421
-58.782955
-57.393700
-58.015533
-82.735054
-74.103317
-72.778450
-113.263397
-63.863575
-79.722794
-157.945389
-53.695366
-81.989494
-70.733635
-59.204678
-62.900726
-137.085129
-70.722481
-58.607071
-76.748222
-65.238136
-63.346584
-72.521912
-90.193665
-103.840576
-30.556683
-72.782875
-76.894638
-74.049042
-145.820923
-86.384720
-59.749268
-79.164467
-56.698734
-36.934834
-96.699356
-143.313049
-155.669174
-86.045471
-64.827400
-83.430237
-115.434944
-96.647461
-119.588753
-85.560974
-86.935562
-104.531227
-158.494507
-83.159637
-73.206474
-87.159492
-142.721481
-54.351463
-118.709297
-46.819420
-82.604416
-56.571068
-74.864136
-25.655008
-70.817429
-72.011818
-59.926949
-57.885632
-63.162327
-65.135109
-98.932770
-65.304108
-61.541271
-32.860794
-72.769386
-142.713364
-60.833458
-151.487976
-50.265911
-79.932320
-137.548935
-59.549316
-45.246128
-52.319653
-122.856789
-70.917656
-58.617855
-90.929703
-61.446045
-60.787254
-73.851151
-60.931744
-59.113659
-116.428108
-104.846329
-100.351776
-94.114540
-161.725800
-117.971390
-114.916191
-106.688751
-86.656174
-56.197708
-62.043262
-89.983315
-55.532570
-66.690788
-93.317665
-122.168716
-73.713593
-129.847977
-52.213493
-167.769409
-111.328247
-112.801537
-114.479355
-72.023224
-128.125168
-66.231552
-60.311085
-60.632092
-70.624893
-79.491310
-114.842873
-68.939087
-70.689835
-59.338448
-74.426826
-55.860725
-159.455063
-60.395603
-138.975006
-127.349281
-163.041977
-63.610935
-115.586166
-47.541870
-61.506519
-150.877808
-54.963142
-48.486153
-152.268036
-80.021339
-48.897778
-66.393288
-71.397743
-61.076942
-56.047226
-75.981346
-94.558693
-100.160973
-88.189659
-66.938454
-61.178574
-113.661415
-117.087715
-81.463806
-112.015549
-119.669632
-41.969776
-59.060211
-78.584274
-63.233471
-61.057434
-123.072899
-136.603745
-67.141518
-112.210434
-98.537491
-65.066772
-57.797794
-77.749176
-94.632317
-136.700165
-99.381462
-78.908585
-101.578957
-61.574570
-116.127228
-83.618500
-104.388756
-137.759995
-71.027229
-87.736504
-59.148129
-79.240204
-90.115402
-75.726723
-99.838005
-154.403183
-110.804871
-111.393021
-58.673283
-56.636860
-70.782120
-107.761719
-57.084278
-111.203789
-122.034409
-63.620792
-84.717789
-62.583649
-70.187332
-69.912964
-97.752327
-52.471512
-83.808838
-119.638786
-78.412704
-84.031364
-69.544853
-40.529819
-65.495216
-58.261440
-62.509750
-76.289154
-59.002216
-53.094913
-148.600128
-67.654526
-46.767525
-56.459175
-35.878197
-135.298889
-65.887993
-88.425598
-64.482704
-73.695946
-119.480385
-52.653545
-56.710995
-63.588013
-163.205704
-59.195171
-48.417698
-43.581097
-69.705017
-49.359280
-84.115082
-79.015869
-67.679619
-110.263519
-66.938728
-69.163033
-77.994377
-91.780823
-78.923660
-100.651924
-80.397087
-108.112503
-54.172592
-71.113441
-136.523056
-68.811478
-126.368904
-53.444424
-151.489883
-61.929771
-18.366058
-60.976757
-65.790466
-85.138481
-70.624016
-100.974297
-152.815872
-73.025131
-78.150063
-112.712196
-101.355408
-148.629288
-158.198853
-78.861412
-155.843826
-122.754379
-62.701031
-67.791847
-153.721329
-78.771645
-103.549324
-165.843201
-63.181980
-50.115002
-37.904083
-58.750423
-39.987217
-85.948006
-85.370522
-68.269783
-82.578354
-62.772858
-66.183365
-33.798729
-48.025791
-86.218582
-108.053757
-96.664833
-161.228622
-72.142227
-51.306351
-67.026047
-144.631363
-64.421440
-82.646599
-70.204071
-146.239670
-143.093353
-32.948486
-67.353088
-128.544800
-57.222626
-58.401569
-52.865601
-10.802721
-58.327686
-108.642136
-53.568893
-67.039345
-27.109026
-56.869583
-53.986904
-129.818802
-61.535034
-83.102737
-60.341454
-75.162094
-68.056580
-60.897957
-60.709122
-65.634712
-51.796837
-150.510056
-60.957142
-69.724014
18.953753
-55.190868
-88.928658
-67.532166
-69.729378
-23.928585
-50.877975
-139.085190
-65.526398
-68.637360
-92.419548
-35.987503
-66.604034
-105.525635
-40.475311
-95.590080
-102.553757
-164.658066
-86.660179
-68.765831
-47.643318
-100.185303
-57.352707
-56.094315
-49.983803
-38.231468
-143.978577
-57.821850
-78.237411
-163.608582
-69.128891
-67.084877
-55.641987
-63.903683
-68.009438
-61.855663
-53.715816
-107.449059
-61.261356
-132.963669
-60.811672
-47.755554
-58.740845
-53.894180
-97.109108
-130.346039
-79.726250
-96.741997
-132.065048
-61.122131
-39.772976
-47.254807
-56.899483
-86.592651
-52.793518
-50.053368
70.696938
55.216473
59.561062
42.999329
-37.774399
-156.809845
-64.535637
-71.279106
-62.253040
-80.023582
-65.827820
-66.015602
-116.235336
-67.460808
-61.196976
-147.782990
-61.647633
-72.308601
-141.172455
-159.860138
-53.519833
-103.902679
-96.849289
-69.729980
-70.094391
-133.034561
-59.233089
-71.494835
-90.697517
-173.076538
-141.069366
-68.516670
-84.279228
-80.563751
-94.551231
-68.286972
-102.013855
-110.897408
-97.718613
-116.284103
-104.443161
-68.856346
-101.452644
-112.735619
-63.110950
-69.484291
-147.423691
-64.749931
-76.092247
-63.793484
-92.154015
-58.466370
-95.030891
-112.478767
-89.799690
-85.976715
-112.750145
-93.744095
-69.700226
-110.729286
-97.833572
-57.189144
-55.139416
-136.175339
-85.136955
-88.745277
-69.415512
-65.668152
-50.889648
-54.829689
-62.269234
-68.963356
-45.857376
144.414734
-68.241753
-65.158165
-77.033455
-67.004066
-81.189674
-83.312363
-60.957645
-67.084694
-168.118469
-58.215412
-127.186462
-86.467796
-81.555626
-141.613327
-155.023605
-141.119263
-125.300072
-69.714737
-111.672523
-73.889603
-62.209358
-120.012810
-109.445747
-64.607872
-43.551262
-56.130207
-100.482582
-45.832298
-58.791977
71.412315
-71.769211
-156.330093
-64.773903
-166.733292
-65.116508
-27.739220
-71.144623
-62.355839
-78.774681
-76.492188
-134.661804
-67.398178
-66.935059
-62.095642
-68.041138
-57.280869
-157.273514
-141.544952
-120.429016
-125.497887
-66.640816
-132.430649
-96.805183
-58.737644
-98.576866
-104.975456
-120.337486
-81.076172
-68.957695
-161.071259
-98.696899
-82.464569
-59.576347
-72.383934
-98.426682
-87.582237
-177.877335
-67.805145
-61.637714
-68.274002
-49.328575
-64.734665
-43.847305
-80.085709
-91.559479
-141.901093
-67.186638
-137.246063
-70.429619
-86.629410
-98.255051
-39.991802
-158.753937
-55.749790
-64.642174
-174.214661
-75.321884
-161.362442
-146.665649
-67.724960
-75.564087
-74.487183
-102.800232
-104.545380
-73.986557
-75.145370
-110.204117
-53.788433
-37.268509
-49.713425
-91.097946
-116.007645
-108.162178
-107.092102
-92.372879
-147.469055
-57.351559
-160.177414
-42.883671
-121.054497
-61.942791
-139.459976
-109.558510
-35.067814
-94.600594
-88.338196
-88.462418
-125.783730
-63.390312
61.769768
39.149998
55.069458
71.542442
52.289974
52.363552
47.104172
-106.002502
-51.465435
-58.204308
80.588211
42.352066
48.785114
78.122307
74.001236
86.784355
-65.197426
-59.659519
-147.657074
-66.379616
-61.634464
-76.903252
-54.679798
-67.025398
-42.018875
-54.962738
-53.394642
-72.498421
-165.166550
-93.240997
-76.982948
-102.190041
-48.987247
-105.819405
-80.233162
-37.688721
-49.365585
-43.183155
-60.272373
-96.353462
-48.476940
-144.314163
-60.641914
-143.826218
-58.344479
-67.463470
-57.309212
-77.803078
-106.224571
-50.257519
-59.953506
-30.349421
-72.692970
-81.666122
-125.866966
-89.837303
-65.705421
-151.390076
-64.642792
-138.282028
-77.342751
-62.806522
-153.050217
-112.628601
-74.699936
-71.406624
-95.549530
-139.231003
-85.107170
-110.839073
-54.485317
-102.574509
-79.814651
-75.981033
-104.331268
-91.949898
-60.263096
-92.881210
-130.465790
-161.238785
-58.272923
-64.780197
-55.610535
-66.417358
-63.890255
-132.585281
-152.923477
-61.689465
-67.072136
-96.925323
-145.721039
-125.559563
-87.612373
-154.960114
-154.732224
-90.933594
-124.007584
-134.591187
-96.825027
-153.802383
-48.855877
-71.733383
-106.347969
-107.678062
-125.614586
-52.936508
-103.329597
-93.097191
-83.442345
-60.019642
-85.373268
-68.539101
-81.887604
-55.508144
-56.480953
-73.547691
-71.250847
-86.356293
-134.230606
-65.039772
-61.901604
-124.086174
-79.127663
-72.475616
-68.395454
-115.665298
-98.207001
-94.339226
-73.969040
-76.947433
-92.413086
-130.138367
-52.973927
-68.282265
-62.940102
-141.968552
-96.712082
-54.454887
-58.804283
-105.660355
-147.616241
-102.083122
-113.004921
-125.035706
-107.620911
-61.589478
-54.444027
-55.875080
-138.267319
-71.226868
-83.358902
-58.436966
-73.119560
-139.396439
-64.973709
-150.329208
-75.128273
-78.461456
-82.097168
-26.960585
-57.223343
-54.405052
-63.803963
-82.541046
-101.154228
-143.757904
-33.208233
-96.084885
-54.564735
-81.756210
-129.593521
-57.109119
-55.045399
-52.753025
-102.512817
-78.862770
-40.639233
-54.691296
-68.800690
-153.735245
-148.213028
-141.806824
-141.149841
-59.026245
-85.725464
-112.856262
-130.736374
-117.438171
-55.710728
-84.366394
-156.643250
-134.820541
-53.911980
-158.421036
-154.751236
-93.612923
-109.502274
-75.546097
-68.314110
-100.093216
-52.515049
-49.288815
-111.071068
-83.821228
-152.255173
-51.544540
-54.249165
-44.128014
-76.943413
-64.323074
-140.246719
-158.044861
-67.108917
79.667503
86.102356
54.667023
43.498589
62.949184
-51.205929
-136.388184
-54.161797
-149.277084
-54.131847
-74.949493
-56.494804
-125.490074
-56.092709
-42.323284
-69.329330
-85.192055
-66.663307
73.619843
68.926796
63.408066
-72.190407
-61.222397
-59.344238
-77.610672
-144.709732
-59.236568
-154.390503
-59.016029
-61.331638
-67.474327
-72.011642
-48.250568
-65.908989
-74.713547
-60.567818
-57.026680
-104.459991
-102.097488
-111.670517
-99.490723
-64.020088
-90.114708
-57.327114
-90.473381
-53.606930
-74.887604
-83.204567
-165.710007
-64.671257
-148.695358
-85.366982
-110.951576
-93.222481
-164.233765
-98.044838
-114.470566
-149.330750
-46.250332
-66.023811
-76.508781
-140.719559
-71.602165
-118.610214
-99.394875
-104.944679
-102.093681
-85.238983
-72.725105
-101.525063
-80.024071
-107.932411
-81.908112
-163.435974
-57.009258
-161.875137
-66.520943
-41.029072
-43.517311
-38.631695
-110.914810
-39.660126
-70.478218
-66.137177
-143.209900
-141.002838
-50.419281
-85.115295
-64.399460
-55.766701
-65.399101
-100.235825
-72.922989
-63.546791
-125.671677
-96.989281
-58.826912
-151.130310
-84.881378
-105.617287
-164.259079
-88.339798
-55.495548
-114.297379
-68.398674
-78.617043
-90.816757
-91.024994
-52.574600
-37.153427
-71.875992
-79.048950
-59.950466
178.399399
-111.556091
-95.633713
-67.718719
-63.547802
-81.007812
-61.853725
-96.293549
-160.124924
-103.296532
-54.597683
-160.151489
-81.046974
-72.259949
-58.061474
-117.421150
-60.524776
-67.110764
-98.109344
-90.229843
-145.547287
-67.662613
-151.882965
-44.434498
-96.920609
-140.886093
-122.554573
-109.984314
-75.779945
-130.119965
-127.159279
-158.159729
-75.063522
-30.887104
-57.735313
-53.869194
-152.055084
-137.550598
-70.985016
-69.382774
-106.582542
-59.377045
-152.744110
-97.216461
-93.123451
-151.328491
-88.620552
-132.975769
-141.572678
-53.963715
-137.409470
-62.554188
-85.987953
-39.239494
-113.941544
-149.443375
-153.338623
-151.868896
-63.800774
-27.398823
-61.348427
-73.171249
-151.682693
-150.307144
-52.243439
-149.706787
-55.793087
-120.502876
-103.633202
-102.320442
-112.369987
-67.235146
-46.971973
-90.162666
-91.425667
-63.851269
-115.973053
-66.653336
-78.223198
45.610691
42.697739
76.433327
25.267185
-76.798988
-27.845285
-71.568039
-107.941689
-115.347153
-43.893429
-69.866180
-33.073395
-74.069923
-63.882221
-134.589066
-57.356728
-74.347328
-140.526566
-80.244934
-54.545292
-84.165779
-70.089211
-49.135384
-30.624081
-54.624165
-74.698746
-68.349388
-80.543320
-44.952091
-71.395500
-125.651299
-75.662109
-74.636559
-69.354118
-78.774086
-80.041107
-68.864029
-119.832794
-69.238197
-83.723068
-69.505119
-78.528656
-89.604103
-102.284683
-58.621925
-150.194702
-88.369156
-128.478806
-69.964394
-68.817482
-93.268585
-41.512039
-117.179863
-88.545059
-66.900101
-165.796387
-70.116791
-61.896385
-84.096611
-157.796951
-120.577560
-140.846695
-52.998001
-80.632240
-117.364456
-151.127289
-92.958717
-97.026451
-47.889194
-56.204758
-40.842243
-110.326950
-71.467628
-57.722183
75.902435
88.712433
-91.605469
-147.422119
-62.882660
-61.362587
-44.670635
-41.779881
-81.528046
-62.182407
-64.268372
-59.532806
-60.384872
-63.918018
-76.367737
-90.688225
-162.207153
-61.526520
-67.042603
-143.104401
-90.021950
-72.402473
-60.350414
-89.350731
-61.533176
-99.629219
-72.247437
-85.383408
-49.248600
-126.289551
-57.430473
-38.454914
-149.789352
-136.322891
-120.226387
-150.090271
-70.647186
-51.255848
-60.750179
-146.779099
-66.849770
-39.883060
-54.114632
-60.054543
-60.393978
-88.308853
-78.387589
-64.014992
-71.370316
-59.764030
-89.366798
-79.884735
-126.905838
-75.361137
-153.433914
-147.197632
-59.881672
-61.143589
-122.189934
-57.693615
-164.570145
-109.728058
34.149960
64.725655
52.799534
53.904549
63.648029
-60.560272
-61.672581
-81.302452
-72.048454
-105.246002
-55.092461
-69.604675
-66.696861
-60.832558
-37.502663
-76.734276
-53.508739
-59.739735
-48.429497
-60.593079
-116.221451
-48.988941
-65.073174
-57.524418
-44.415073
-72.953270
-40.600346
-61.875095
-58.009605
-54.711178
-83.826965
-124.747673
-130.884995
-57.840927
-156.791107
-78.477287
-70.809959
-104.576508
-113.348877
-69.774940
-66.820396
-95.422234
-156.256134
-138.960434
-152.634720
-58.339539
-156.113434
-100.285149
-36.067917
-61.324387
-119.843010
-69.953110
-146.153091
-59.164845
-59.998898
-82.149773
-72.403130
-83.399101
-76.032097
-79.955376
-114.950974
-158.477829
-77.631409
-63.375927
-149.849228
-57.037033
-76.221001
-58.366680
-64.777145
-67.357208
-92.242546
-121.361282
-58.499924
-68.942505
-52.938995
-73.220840
-79.466484
-62.153610
-59.799995
-56.707165
-65.912521
-74.341934
-78.700768
-59.329048
-80.742317
-64.104561
-95.070045
-62.072018
-98.727875
-65.792900
-151.921890
-85.363121
-77.538414
-65.541687
-56.314358
-70.019547
-60.801834
-42.582882
-46.393200
-70.251907
-42.445854
-53.872307
-61.325012
-57.798607
-138.769012
-105.792969
-154.207016
-164.151764
-65.389488
-73.805641
-57.657032
-68.352409
-62.523685
-89.660858
-93.368088
-52.147354
-120.959068
-81.813507
-162.612213
-113.819862
-116.880432
-146.927765
-33.012600
-75.285034
-60.293266
-45.957222
-148.874451
-157.271683
-31.753469
-131.735168
-76.498878
-64.338165
-56.889198
-73.448486
-65.956924
-89.515945
-58.963039
-123.307854
-71.752769
-68.697586
-148.841446
-67.993492
-58.361164
-88.609688
-39.464870
-115.836174
-146.982758
-121.000771
-48.059395
-76.134270
-150.828323
-65.380959
-97.353783
-52.838959
-64.977211
-76.021118
-55.650242
-56.829163
-83.705429
-164.214111
-134.293793
-71.405678
-65.061165
-103.151581
-113.766029
-110.469467
-100.463837
-93.653442
-116.085670
-59.363720
-113.395935
-108.055542
-113.960251
-83.681870
-86.450455
-103.217484
-41.728596
-88.467560
-63.106411
-74.082024
-46.271355
-142.866043
-142.918182
-61.250805
-73.959801
-61.312138
-38.977268
-67.199608
-57.349216
-69.228188
-62.785889
-63.835922
-95.873398
-47.880737
-67.398445
-140.849213
-82.746239
-68.003517
-54.951057
-98.420715
-62.225231
-62.800880
-62.309681
-88.649269
-51.681965
-62.397587
-81.722328
-53.211876
-88.104050
-71.757095
-40.436661
-54.288551
-47.407677
-72.117264
-61.874763
-55.700478
-74.339264
-123.888206
-88.873489
72.233177
-52.697899
-57.880154
-119.672188
-93.233040
-79.920204
-52.753231
-45.030586
-72.770630
-72.869026
-101.889709
-111.696655
-72.249153
-111.680099
-77.184036
-96.170700
-155.545700
-107.382927
-73.080521
-37.135216
-63.224709
-144.455872
-148.410706
-72.801796
-151.078903
-144.003098
-148.012894
-115.644005
-130.435547
-59.344936
-123.846626
-34.210983
-150.278915
-67.514847
-147.214279
-145.407837
-99.616058
-69.189613
-58.627541
-98.520584
-47.747231
-62.628910
-67.238831
-68.313698
-104.645599
-31.476057
-70.195587
-147.395645
-73.327415
-70.532242
-71.383614
-65.579002
-95.577049
-88.257240
-126.307297
-72.350594
-84.453934
-67.842232
-56.973778
-108.660957
-62.366070
-100.386116
-118.988747
-129.148895
-120.627769
-69.682961
-66.073227
-137.069962
-83.398689
-69.244164
-66.542152
-66.076096
-95.015114
-47.768841
-52.706551
-123.654709
-79.697952
-29.172071
-134.369492
-92.578621
-91.135635
-100.161568
-137.671967
-119.803368
-78.983025
-59.511696
-110.895248
-100.816147
-155.292725
-67.090446
-57.399857
-83.675446
-45.419739
-52.442387
-121.956764
-64.571144
-105.493980
-125.676811
-66.231987
-139.850067
-60.494656
-27.370571
-54.707283
-133.283890
-73.127113
-133.094208
-57.881779
-118.819481
-79.035202
-102.688873
-75.944679
-63.864265
-66.350540
-93.054306
-99.415947
-85.768486
-69.687294
-47.529148
-81.758522
-115.437256
-133.399094
-135.347961
-102.483879
-77.715927
-72.111443
-95.919746
-72.588654
-69.139778
-88.327995
-82.157501
-115.123871
-147.022064
-43.306618
-72.675903
-104.948700
-60.999092
-176.172897
-110.249199
-87.132538
-90.160088
-127.210739
-59.988716
-150.402420
-104.256012
-103.834312
-113.228195
-68.338715
-53.833412
-60.757534
-117.828239
-117.296501
-119.540817
-125.414314
-72.746353
-92.559731
-107.516891
-130.496948
-71.088661
-141.112625
-60.031178
-124.233345
-80.393990
-85.609459
-97.231308
-142.004593
-109.025467
-74.030548
-40.666550
-78.204765
-75.810402
-76.885590
-46.530258
-69.951401
-89.281303
-44.822002
-52.923973
-105.929596
-112.162598
-84.867546
-80.709801
-43.806168
-136.862045
-62.029301
-41.302891
-56.143894
-90.351357
-66.231590
-57.256428
-144.668671
-66.082321
-82.860466
-60.409798
-76.648087
-64.304359
-148.608307
-63.777245
-95.857452
-61.988445
-71.836754
-87.192238
-160.178345
-63.038898
-66.778160
-75.891998
-90.540016
-82.388702
-66.646088
-99.542107
-65.758316
-54.705009
-97.511826
-81.004166
-99.590134
-58.579147
-32.217224
-64.436333
-86.043213
-54.962894
-102.534012
-85.584831
-117.243591
-73.954559
-112.352112
-29.969639
-69.589088
-49.287449
-53.611805
-137.290588
-73.849228
-103.608170
-46.667076
-81.783310
-82.309990
-73.259071
-63.613251
-77.951408
-97.792114
-60.626301
80.135330
-62.841335
-163.712891
-59.848511
-65.046158
-104.357712
-140.384827
-79.349487
-95.831696
-60.360809
-101.650589
-87.116730
-31.730984
-57.346416
-152.351028
-64.373817
-72.848915
-51.866745
-118.099030
-35.122967
-58.118076
-113.352158
-113.691399
-120.030174
-147.401978
-143.099060
-59.390976
-82.627869
-117.470558
-95.195190
-108.838264
-131.306122
-102.796860
-99.879242
-80.794044
-165.424927
-64.773628
-66.525673
-77.903557
-62.038059
-29.068012
-78.361885
-65.752213
-154.217117
-86.228043
-109.449921
-77.997231
-62.658501
-167.326859
-72.472542
-65.686226
-50.826637
-100.889427
-45.348583
-69.204674
-65.625153
-54.029995
-57.337673
-65.005623
-73.640511
-52.679485
-45.184277
-165.020065
-147.331848
-130.278305
-58.783680
-78.351776
-68.309952
-81.634636
-64.068687
-92.395515
-66.640678
-51.935333
-56.518219
-88.024261
-108.908989
-79.857460
-113.755569
-93.631081
-64.182770
-111.195198
-65.151970
-57.631165
-85.762901
-144.507004
-157.025711
-68.097122
-69.941582
-79.475677
-61.073540
-99.386559
-65.632729
-47.545357
-128.848740
-62.981819
-71.432083
-85.572044
-84.258316
-117.607460
-61.633068
-85.915405
-81.775192
-59.961033
-111.301743
-97.838303
-75.780708
-94.153336
-65.712914
-125.522301
-58.974281
-56.515442
-56.119373
-110.978142
-98.863541
-62.599075
-91.572235
-167.451279
-75.152061
-51.802097
-70.716248
-142.189224
-63.946373
-61.145222
-90.438232
-56.400501
-100.364067
-63.743420
-112.334419
-60.364288
-54.385487
-65.740135
-160.745560
-58.795616
-104.600487
-113.436447
-90.762924
-146.041977
-116.346390
-152.236557
-78.562103
-122.102196
-70.591408
-162.580536
-159.312607
-141.156693
-66.892151
-41.504974
-61.582184
-73.622902
-110.270790
-116.879066
-82.470734
-75.564919
-109.461159
-87.803238
-112.575851
-72.597786
-20.925508
-59.336678
-144.356033
-72.740692
-60.360100
-62.599266
-75.332367
-57.266453
-50.385330
-53.608791
-119.541718
-110.516037
-90.480934
-106.738411
-86.827713
-148.615707
-65.018974
-127.131821
-64.782883
-108.955879
-79.082283
-51.808849
-74.630409
-65.911850
-86.557121
-65.394844
-62.079456
-92.586220
-37.940182
-125.359947
-89.365784
-59.020870
-63.752308
-135.852081
-63.490402
-135.058151
-53.691612
-149.921967
-64.509232
-35.577106
-132.033035
-76.060982
-56.045765
-67.090851
-77.670639
-63.936764
-45.557262
-144.849152
-81.812576
-40.530262
-154.693588
-73.896667
-94.825027
-62.526962
-114.445206
-46.657364
-91.012077
-122.024521
-55.642609
-61.776810
-140.562958
-77.168839
-54.119347
-145.120209
-123.538963
-98.171349
-52.095898
-54.890114
-68.492706
-45.725250
-94.296173
-149.462921
-56.215458
-96.814659
-140.544296
-64.952866
-66.487709
-85.987411
-138.710892
-51.171158
-79.591545
-65.413193
-56.917442
-62.601616
-81.303688
-153.209229
-98.661018
-105.567047
-167.490677
-116.718689
-72.768944
-82.258270
-120.464790
-112.935440
-101.835335
-80.140091
-139.031601
-91.159698
-160.675690
-43.119614
-144.686646
-65.023605
-106.248299
-69.389732
-72.142349
-72.734970
-68.353325
-137.511673
-93.785194
-108.220261
-115.815208
-50.575569
-58.236717
-32.214405
-57.373619
-49.983700
-66.853348
-64.358521
5.051483
64.254097
45.924271
63.020924
60.587574
59.444561
83.043213
75.287392
-42.902020
-78.536377
-91.428047
-57.054779
-154.593964
-52.189640
-115.648468
-140.119171
-71.078644
-121.009468
-65.873878
-101.018097
-96.790619
-127.277740
-83.269150
-68.763786
-99.022690
-106.713043
-110.059944
-90.961037
-82.918671
-99.213959
-69.206024
-137.232925
-75.650963
-107.879646
-62.960815
-57.902046
-59.136097
-71.584816
-90.219330
-54.030796
-53.890518
-42.037968
-74.192802
-143.367737
-68.977882
-94.652847
-68.932350
-114.860893
-57.959793
-59.980736
-77.497513
-67.815239
-73.381775
-67.262352
-98.432693
-82.765152
-125.770348
-111.544533
-72.921844
-46.821148
-137.310928
-73.393394
-80.227463
-86.485336
-94.708374
-102.382416
-105.529289
-63.376244
-58.171749
-110.514816
-142.829575
-109.023186
-40.373497
-120.720993
-77.975746
-68.210045
-147.700027
-78.770325
-63.718163
-65.198418
-67.602959
-131.923401
-61.217342
-89.958473
-99.516228
-98.567436
-95.755890
-80.157722
-98.596451
-43.996628
-128.051285
-140.294678
-84.480240
-56.275314
-153.977783
-63.646778
-73.488625
-69.106171
-103.590057
-82.630562
-165.925812
-75.881294
-65.317886
-111.417709
-55.235630
-85.068222
75.882256
81.560265
91.072800
81.359482
-132.617905
-156.514679
-124.873116
-45.498302
-71.216286
-120.691376
-120.295174
-63.930145
-87.174545
-56.701550
-57.948925
-71.010414
-129.437012
-61.562603
-54.410095
-77.646988
-66.905197
-88.176880
-74.778183
-57.361687
-55.313923
-61.689419
-163.731598
-84.101158
-64.678871
-126.773987
-127.942757
-117.255409
-81.813995
-58.057499
-80.390167
-109.912865
-80.610306
-46.739975
-67.278290
-46.032887
-57.382282
-56.146648
-133.460953
-68.144066
-68.769173
-62.881218
-127.690422
-42.998684
-74.866928
-80.786171
-144.460403
-64.688210
-88.189789
-59.481724
-78.435905
-73.568504
-86.371155
-67.191353
-54.180817
-105.745193
-73.847649
-106.061600
-120.944504
-162.647797
-70.729973
-76.986160
-121.859612
-97.252678
-110.596245
-60.939587
-80.071701
-72.809593
-98.483429
-100.374054
-129.748505
-66.420883
-94.093155
-100.781090
-95.025322
-54.826790
-50.113205
-58.073631
-119.673225
-121.933647
-59.131504
-69.781319
-84.586662
-82.038673
-152.343765
-63.377869
-136.052017
-55.321156
-43.630180
-80.194016
-124.187943
-64.392021
-79.182198
145.689682
-47.668568
-114.191307
-57.108128
-66.970001
-111.237389
-58.091984
28.928179
-61.820312
-69.939957
-146.279251
-146.061859
-65.538223
170.141266
-72.246559
-154.444946
-58.874050
-57.727631
-83.017632
-55.553745
-54.841049
-69.924164
-58.577774
-68.139320
-34.312054
-55.528553
-62.656059
-79.879074
-150.915924
-168.243561
-94.718781
-143.389771
-64.843391
-62.668949
-45.199383
-151.162811
-65.009232
-67.386162
-68.701538
-56.694267
-110.831352
-83.280983
-76.473091
-75.976738
-148.663788
-56.889683
-44.240280
-69.025818
-57.640495
-51.404858
-82.608589
-43.215023
-69.432732
-42.929840
-153.664505
-123.404900
-89.983925
-140.265656
-68.012032
-58.735519
-77.064156
-67.431511
-69.215614
-57.376816
-80.412209
-133.575363
-74.394875
-92.162117
-110.197678
-46.997128
-64.493393
-138.797791
-49.327995
-79.252563
-156.957809
-95.966789
-74.828369
-72.589539
-66.492882
-158.754364
-166.787552
-145.701523
-124.968224
-151.278793
-47.268604
-59.266251
-60.740417
-116.063622
-138.049698
-70.082939
-69.858536
-65.343315
-100.544647
-87.690231
-122.295242
-104.869911
-68.819504
-111.063133
-68.283829
-52.933887
-62.076477
-142.362915
-57.665768
-112.897842
-67.895554
-56.009060
-174.537170
-78.689873
-76.034615
113.605133
64.037422
64.449936
70.738152
73.820145
36.099766
-57.110909
-50.850464
-66.711517
-53.971809
-167.106720
-77.075020
-128.160187
-56.177101
-96.983559
-78.419319
-106.284576
-71.133987
-90.837692
-78.865211
-139.287949
-45.910740
-71.119919
-107.524002
-90.936676
-113.000702
-101.509232
-106.885750
-58.010632
-84.965996
-113.823616
-75.545456
-79.972412
-60.756054
-82.148125
-60.848743
-148.245560
-63.169991
-130.080368
-96.453445
-116.630585
-100.380577
-73.601189
-60.418137
-81.215736
-76.945587
-66.566681
-41.526657
-88.588638
-77.086517
-36.758907
-68.136124
-71.796951
-59.028500
-56.793213
-64.235146
-48.549858
-64.680893
-158.418121
-82.314522
-167.848251
-57.664646
-90.116669
-60.112934
-24.943142
-93.375542
-102.211365
-117.293968
-145.479065
-43.279324
-74.032433
-85.272873
-64.583847
-141.021835
-158.057602
-93.775497
-125.352325
-64.338631
-97.502686
-110.623428
-119.808235
-53.874878
-77.060341
-110.361343
-89.661865
-125.004860
-146.231506
-115.414345
-101.608818
-158.900787
-149.585144
-102.069168
-60.127369
-61.052689
-167.972748
-76.813980
-97.982880
-104.165482
-122.990990
-69.672562
-82.237000
-164.144577
-122.919304
-79.218590
-62.167095
-110.867752
-62.671387
-122.353355
-61.508480
-68.613708
-44.673176
-134.803818
-61.620121
-72.171753
-161.779617
-74.112503
-96.910141
-55.274208
-41.663715
-66.385681
-60.377716
-143.131393
-97.808594
-64.155106
-71.604683
-69.079971
-42.079071
-60.114658
-60.783039
-62.022129
-86.004425
-72.187134
-67.981880
-156.030228
-110.941010
-128.007080
-50.758926
-41.950886
-92.375053
-69.197311
-60.363468
-139.773773
-50.940353
-92.160316
-82.906311
-85.470070
-71.455681
-107.366356
-65.091568
-55.309849
-55.805878
-141.626083
-51.711403
-73.076828
-158.490417
-68.410461
-150.768173
-73.589249
-57.526119
-67.355392
-75.089142
-67.223152
-56.506714
-76.917793
-114.535797
-65.079315
-125.666527
-72.748085
-87.586761
-142.046387
-70.482460
-55.366394
-104.431877
-150.988083
-61.366520
-153.388535
-118.401390
-59.777744
-86.973976
-41.219425
-62.420235
-56.632267
-63.550419
-58.565155
-121.454147
-82.282417
-54.095695
-62.284599
-69.337074
-97.072136
-149.239075
-105.761658
-109.822952
-72.085564
-57.524860
-77.790016
-134.104446
-159.726273
-55.222019
-50.257683
-61.316826
-124.141930
-126.024330
-107.177834
-97.687134
-110.992943
-115.123901
-140.989685
-97.051270
-133.209457
-98.183640
-116.669197
-58.282391
-119.394348
-73.930008
-122.277100
-49.898052
-65.017509
-61.652916
-88.198586
-109.925667
-52.331692
-62.483086
-73.506004
-61.782112
-61.474930
-125.250679
-103.691246
-63.002987
-90.438911
-96.073097
-119.123055
-64.483772
-97.305779
-57.428383
-101.082146
-51.583450
-67.983910
-70.317337
-90.902763
-77.022346
-151.047409
-65.087639
-116.953529
-155.184799
-76.758636
-49.562454
-62.312275
-112.177345
-54.071362
-88.021812
-65.677017
-67.085472
-57.251465
-66.121918
-46.885399
-145.796341
-124.493767
-102.605255
-51.944592
-103.753166
-106.391754
-118.116722
-95.703911
-101.613495
-113.460648
-65.047539
-72.965477
-70.042915
-50.845142
-70.101295
-58.767845
-61.917553
175.791626
-86.924332
-131.917389
-78.563545
-51.290211
-65.073265
-92.789474
-62.011173
-52.260914
-117.988548
-58.456493
-65.500305
-56.804928
-157.172623
-61.851212
-67.717278
-60.840755
-136.830719
-52.371071
-61.686268
-66.542023
-51.833157
-79.159119
-90.129311
-56.146629
-71.474625
-92.825386
-71.216934
-76.471924
-67.469627
-132.019455
-71.685799
-51.477909
-85.377380
-58.633194
-123.617783
-75.840431
-64.866661
-55.216549
-113.214783
-84.241539
-146.759308
-63.031803
-121.916763
-162.404343
-56.308731
-65.453423
-151.833862
-64.791718
-80.131004
-146.273193
-90.960899
-60.778942
-53.466911
-40.916500
-81.026520
-53.719383
-63.661739
-62.918224
-72.443748
-63.090679
-78.338455
-103.439262
-152.410629
-62.093792
-106.769890
-69.864021
-144.030182
-137.570801
-93.785210
-63.532833
-88.963257
-138.469604
-72.676003
-83.568687
-132.382370
-151.530487
-116.395447
-82.130554
-158.893143
-55.708927
-61.355770
-80.750076
-97.394127
-59.355988
-95.884041
-63.768372
-59.084896
-70.777718
-62.219345
-87.418449
-73.911545
-69.503891
-89.015396
-34.707569
-66.670189
-148.912186
-69.806404
-69.497650
-49.340034
-109.821030
-67.750175
-59.462517
-55.491928
-80.900223
-63.979115
-97.510162
-68.900032
-78.077209
-58.726871
-79.614075
-155.851578
-169.104950
-116.748756
-152.876968
-109.747398
-131.844940
-76.915283
-119.471039
-72.800987
-33.707939
-150.602463
-98.703651
-109.658440
-34.922344
-67.777512
-62.765350
-42.937237
-69.412323
-128.029221
-65.654625
-42.054554
-57.812786
-69.460899
-44.471828
-156.323792
-83.569878
-60.188534
-96.715996
-151.339417
-73.726051
-51.102726
-101.567612
-82.962387
-58.619919
-80.452393
-64.064384
-58.456764
-71.104912
-75.738991
-145.249786
-164.379623
-70.387047
-80.131088
-171.769455
-78.094421
-103.534363
-99.164345
-148.149750
-170.898117
-41.270584
-65.365135
-56.489475
-54.389572
-45.565666
-66.492363
-84.667442
-71.578110
-68.834496
-58.584579
-51.980518
-60.945309
-154.001633
-56.268612
-49.223373
-62.606964
-79.539757
-42.602531
-56.656410
-63.260124
-51.915398
-26.627434
-125.335480
-130.607468
-45.819725
-144.691986
-136.276718
-44.080757
-69.478577
-46.633526
-149.262848
-64.319458
-52.929188
-52.987183
-56.761974
-84.041245
-51.623032
-72.222305
-50.519081
-77.804657
-54.087986
-157.580795
-62.619053
-46.968494
-64.958115
-57.344242
-55.936920
-90.304443
-41.713474
-37.539436
-55.119778
-48.876781
-65.208923
-54.588768
-148.878769
-82.007164
-41.016548
-128.730255
48.012615
48.679279
82.894608
49.478310
41.478806
93.457642
84.038971
-58.696587
-36.089539
-141.338211
-77.537483
-121.206703
-45.312325
-54.624260
-76.099792
-97.026962
-134.673370
-133.281525
-55.546486
-62.531956
-55.548920
-100.631248
-55.307644
-63.021942
-64.123375
-90.194778
-107.532318
-62.049477
-93.299187
-94.299110
-64.276291
-58.022358
-112.143341
-93.121323
-66.116615
-84.729065
-78.305412
-64.211067
-118.616745
-76.182602
-89.845810
-94.065521
-76.075447
-112.956055
-96.130867
-82.314323
-49.291302
-138.346130
-63.178986
-88.128807
-62.354794
-136.881058
-67.551743
-70.461143
-166.378510
-62.206089
-80.236710
-48.972347
-57.316013
-148.364868
-150.689331
97.704445
47.066677
60.872036
46.207863
51.642017
66.413597
53.799702
46.946732
-70.650475
-53.985931
-77.818848
-64.231689
-129.451065
-33.747715
-66.977432
-79.659462
-56.687668
-89.165215
-73.435905
-103.019157
-145.041901
-74.464012
-26.059664
-55.062969
-160.676392
-39.391071
-63.310783
-98.903282
-82.966118
-76.045403
-119.466286
-113.005272
-100.126686
-59.864857
-76.331978
-148.330276
-120.023026
-113.655502
-67.974350
-99.342751
-122.063835
-67.676369
-32.406136
-61.628029
-66.609344
-70.377533
-52.093025
-150.472687
-105.466560
-82.455894
-145.141129
-88.856209
-61.761566
-65.507675
-61.498760
-67.768242
-117.341316
-134.876022
-76.030304
-62.904831
-174.464615
-102.961456
-82.441032
-119.559258
-115.362885
-31.350018
-88.122276
-85.135818
-55.766735
-90.112350
-57.097641
-70.309723
-122.078644
-83.786461
-111.061043
-66.197906
-62.374733
-145.399826
-70.873047
-75.690308
-65.607613
-90.433723
-75.958145
-72.991493
-63.458244
-85.388756
-35.479679
-115.529213
-51.306908
-79.940994
-144.138733
-86.129066
-98.224770
-109.182846
-71.451797
-58.224716
-81.869331
-52.670036
-68.910706
-53.459389
-104.171822
-51.028156
-72.075226
-57.887802
-76.831123
-110.828079
-118.135002
-33.463608
-51.423489
-131.728653
-69.569679
-77.854477
81.203896
-65.267899
-60.219864
-43.496376
-86.644753
-153.996002
-61.854851
-107.710503
-136.962692
-95.300262
-94.514320
-66.085258
-57.098179
-121.487068
-132.892258
-69.323189
-55.943623
-56.113159
-82.596222
-77.035675
-70.039886
-42.649025
-103.744995
-149.107040
-58.269726
-75.598282
-109.965385
-50.366360
-62.966396
-71.437599
-111.612656
-77.562477
-123.784988
-154.818268
-158.697540
-102.239998
-72.973694
-72.217178
-60.235435
-66.896461
-123.218750
-82.424286
-84.517708
-81.061974
-57.105736
-75.225502
-109.040245
-156.021500
-66.730431
-106.988686
-57.339653
-15.274174
-51.902618
-79.841393
-152.031921
-55.716866
-87.692871
-64.886765
-67.401611
-50.148560
-92.227692
-69.772614
-143.619766
-111.717484
-71.830994
-70.002426
-71.897278
-139.236267
-68.772186
-78.794258
-129.832565
-51.530373
-94.362427
-66.949692
-65.692871
-104.497391
-65.397568
-103.445923
-100.846870
-91.026009
-45.088299
-62.009987
-65.095589
-64.689804
-54.457027
-32.961773
-61.515377
-63.088856
-126.667229
-62.684399
-132.958969
-62.097534
-71.446571
-61.197617
-68.174370
-70.238518
-62.029007
-67.636803
-71.344078
-75.716843
-100.623573
-61.606274
-141.598755
-47.365532
89.151077
66.265785
-148.173035
-100.793541
-98.286530
-62.267437
-53.914078
-68.451225
-79.169258
-91.673950
-69.669655
-78.589592
-56.654575
-46.370533
-78.316559
-50.119576
-60.449219
-74.400215
-165.892593
-73.689117
-64.427299
-95.127823
-59.058117
-131.213776
-60.146217
-53.098038
-100.724655
-62.700565
-96.145729
-107.922440
-61.926823
-159.029205
-93.903008
-61.554604
-103.916916
-159.042297
-100.095116
-158.226486
-61.455452
-133.747070
-90.873100
-95.857704
-114.736923
-60.058739
-55.790688
-154.654602
-59.066010
44.712818
57.809017
59.235664
-140.516495
-54.651890
-71.463295
-147.011078
-124.066162
-85.672508
-51.871124
-142.159500
-73.586624
-141.746536
-92.816055
-71.028191
-103.466965
-58.070988
-130.839783
-74.339447
87.647873
41.862526
47.753288
46.318497
45.044399
58.897163
54.410126
57.159050
46.634594
55.807861
51.843918
57.279652
68.388634
58.992928
56.417755
73.028908
33.585663
56.924690
72.237740
49.380230
52.445042
48.895088
74.351997
49.449306
72.835182
70.350548
-127.764526
-76.137459
-64.113426
-81.608971
-68.707184
-56.486465
-37.436050
-53.912937
-88.871368
-72.068062
-78.306702
-119.999451
-88.322830
-121.423256
-176.831192
-118.881264
-78.906075
-128.220413
-179.867279
-55.115803
-67.513268
-60.564240
-119.029785
-49.435944
-68.378754
-60.614906
-60.901623
-62.012234
-116.449745
-164.210266
-63.220058
-79.928299
-138.495499
-62.263577
-141.862564
-94.218155
-51.763943
-63.527851
-34.451965
-68.605095
-46.606022
-54.479717
-147.192978
-60.072071
-121.198914
-120.037888
-82.035591
-85.543503
-68.858856
-143.631790
-126.094055
-74.819305
-77.125839
-45.462849
-124.236191
-69.458801
-112.652420
-56.790775
-62.232391
-67.657326
-61.902260
-57.547443
160.107162
-55.813995
-58.480827
-57.054424
-151.768799
-64.872040
-62.885342
-126.348068
-59.235569
-89.820366
-53.991409
-173.763138
-109.061043
-16.370275
-55.270905
-31.996145
-74.439735
-70.349991
-66.826485
-138.196396
-31.815828
-64.527863
-49.761612
-132.389755
-66.029701
-159.032700
-95.072319
-158.861374
-33.159828
-56.106544
-32.650814
-47.380436
-49.086334
-60.748936
-138.572891
-82.061203
-60.466282
-161.949677
-69.025520
-72.162979
-78.178047
-41.213238
-153.179840
-72.352814
-87.416992
-83.195175
-62.833530
-97.466866
-61.837879
-143.935440
-60.390247
-158.167725
-63.087078
-66.998825
-153.519913
-67.152496
-144.286835
-55.058701
-150.652756
-35.562382
-125.099113
-109.439728
-144.506607
-102.822006
-45.821751
-57.731476
-105.823082
-140.086365
-60.098328
-63.354401
-56.763073
-58.709023
-58.045132
-157.823441
-87.067848
-71.179817
-79.372231
-72.482315
-56.236355
-140.626755
-76.513962
-61.404236
-56.859776
-70.140015
-55.596024
-86.890747
-77.811653
-58.480782
-52.694500
-154.799362
-63.212112
-66.539833
-72.055260
-111.113960
-75.279289
-63.337189
-53.047672
-70.318871
-94.930626
-95.551758
-113.333633
-109.925362
177.609268
-65.096214
-79.198212
-51.035995
-31.739767
167.362762
-76.052109
-63.267868
-70.852058
-67.569046
-70.412170
-127.408455
84.141930
51.817879
-158.088409
-76.359406
-52.998688
-56.244133
-149.563019
-82.917915
-105.187546
-76.042259
-56.747272
-140.738449
-151.004761
-64.137291
-65.008369
-57.203209
-53.820908
-71.130318
-61.584446
-69.858681
-131.788132
-69.721382
-163.058502
-66.840340
-63.319592
-159.789810
-124.749466
-65.591888
-47.130962
-53.544529
-152.610474
-61.769073
-64.684059
-129.426102
-126.352165
-152.697464
-115.774750
-111.155960
-162.342194
-100.146103
-102.253464
-108.025032
-36.483238
-103.230637
-152.780457
-55.955685
-71.817200
-165.069565
-63.584808
-116.601196
-89.494888
-67.322174
-63.657440
-79.357300
-148.081024
-70.476089
-156.692780
-111.691338
-139.780334
-57.820328
-124.784515
-53.669361
-74.292702
-145.968903
-158.913925
-52.771782
-73.886787
-63.427361
-110.964294
-121.453049
-80.562553
-63.564686
-64.762604
-33.992714
-55.425304
-65.174789
-86.149162
-53.583633
-164.418167
-91.337067
-94.612679
-67.566879
-129.472458
-145.091644
-106.893059
-57.659294
-52.861794
-68.749390
-53.435650
-59.129646
8.893332
-48.355656
-52.874561
-73.214409
-170.045685
-70.885780
-51.750969
-141.494659
-78.213417
-101.644241
-86.035156
-59.746166
-116.056000
-58.633423
-71.348190
-78.079170
-68.271881
-127.651077
-154.394287
-49.534145
-118.229027
-68.158974
-105.900482
-46.405216
-66.993294
55.241261
54.904755
34.558517
72.225136
60.960720
49.387665
48.482536
88.602196
105.590904
67.129097
53.587677
37.968208
56.156559
55.506947
81.560173
-70.712982
-70.330116
-55.847153
-52.016235
-72.304123
-69.408020
-55.910545
-124.216530
-96.995522
-62.612751
-126.706818
-62.072033
-71.497787
-116.982063
-60.663551
-47.583237
-62.604191
-77.642700
-111.169167
-71.506233
-36.963615
-57.288994
-132.718842
-134.950836
-75.361137
-85.062431
-68.829903
-65.770271
-120.470039
102.695045
-71.951668
-50.709312
-94.219086
-46.671032
-74.671059
-83.271629
-133.087814
-66.300987
-62.769646
-97.826836
-39.922188
-88.722618
-104.930771
-61.585217
-117.857971
-82.033768
-69.206902
-41.530193
-65.018524
-66.928955
-66.729614
-82.753517
-88.542519
-65.244255
-156.449997
-69.235428
-69.725151
-53.158508
-101.974007
-133.057632
-91.274963
-64.194481
58.382782
60.846779
-149.515411
-65.903458
-57.167801
-63.784538
-67.636505
-96.348412
-67.012871
-119.928360
-121.789276
-79.270805
-179.042633
-74.636803
-59.655300
-95.219803
-83.935135
-59.663284
-80.473534
-46.710663
-165.443390
-67.515518
-90.282387
-66.908913
-59.702747
-89.397766
-71.143303
-151.544403
-69.788490
-68.491425
-67.590294
-66.405914
-64.146942
-62.965038
-164.743729
-93.683105
-84.921570
-63.121429
-77.237175
-72.850662
-84.220406
-136.229141
-53.999405
-53.224895
-40.273151
-60.583565
-157.275009
-51.797676
-135.208252
-155.341736
-88.166122
-100.620567
-78.670685
-56.889721
169.996674
-51.373745
4.763207
-45.013588
-135.170288
-61.353127
-130.239441
-32.257931
-118.555031
-72.228333
-102.891747
-122.496788
-167.814835
-79.053688
-104.644501
-64.882561
-62.005280
-90.308846
-49.166431
-174.555313
-74.301308
-97.959885
-106.873444
-76.986916
-94.726784
-56.463924
-101.496071
-60.836491
-93.355644
-59.615105
88.914574
71.898361
81.511787
56.777195
95.696602
-67.395782
-51.050404
-69.281754
-119.253212
-66.837692
-56.964970
-57.905632
-157.434738
-67.462440
-120.783859
-74.925018
-68.967834
-72.394989
-82.334076
-79.301720
-51.827545
-60.976414
-71.035591
-86.320999
-51.060028
-85.153183
-75.771271
-80.058197
-99.143906
-64.514580
-74.577560
-107.536163
-56.092556
-83.049751
-76.273476
-66.206619
-62.708584
-117.188416
-59.093033
-137.630768
-158.107452
-100.688866
-23.278399
-137.264771
-87.841934
-54.892719
-131.401077
-41.600739
-66.134026
-65.726753
-104.862526
-104.754883
-63.559196
-101.094650
-98.687981
-125.331985
-62.899788
-95.096024
-94.573235
-113.789993
-53.208492
-61.526409
-73.595978
-66.905914
-63.712280
-57.621105
-142.009995
-69.235031
-23.986322
-127.564102
-119.073303
-66.051926
-71.085938
-96.044365
-54.549980
-81.230331
-69.592346
-49.540657
-145.194931
-128.649536
-62.001709
-47.789917
-63.744015
-146.949249
-65.937485
-64.020027
-120.441322
-58.503490
-157.343018
-51.989967
-87.654266
-58.642990
-73.632454
-76.217270
-69.377602
-80.307991
-67.129143
-60.043266
-49.865173
-158.884842
-40.018040
-84.851837
-61.300793
-81.886345
-87.817841
-144.366013
-34.671429
-64.179825
-63.225918
-155.232620
-51.695137
-79.052437
-116.340530
-61.813755
-63.513309
-133.779663
-152.024597
-52.569744
-17.465809
-119.311852
-64.442604
-85.895187
-55.418549
-47.311867
-60.482922
-60.407768
-42.487003
-73.687630
-103.699234
-140.081024
-45.440651
-33.133587
-66.855278
-74.452156
-78.757645
-89.905983
-71.046669
-60.682758
-103.859459
-122.400604
-66.380653
-64.812683
-67.579033
-106.896675
-140.938995
-85.295494
-60.783798
-112.434364
-93.187210
-89.252136
-113.536224
-80.282776
-88.085258
-138.470490
-53.190067
-69.976685
-97.985748
-67.864861
-57.327736
-74.257812
-66.762611
-71.516273
-146.530685
-80.704048
-132.577347
-92.494537
-153.209137
-87.160698
-60.903549
-165.074387
-64.225403
-65.788651
-66.507301
-32.468540
-65.565895
-44.715126
-126.371742
-78.944832
-71.012009
-73.689293
-50.804657
-74.553055
-74.631760
-51.130169
-70.146370
-108.191299
-102.066216
-74.791931
-70.587532
-75.807159
-64.573769
-109.233124
-93.623505
-74.992805
-120.543076
-68.257591
-82.763550
-58.863228
-66.107948
-109.819107
-41.958210
-61.182480
-56.209427
-54.779823
-91.121582
-153.828644
-86.393417
-97.651787
-100.329674
-116.995872
-108.053246
-63.702904
-148.055328
-135.254807
-98.651627
-56.448299
-132.713211
-88.083687
-55.182518
-109.211288
-97.327568
-122.324203
-66.273865
-95.699692
-65.894043
-128.334686
-45.451859
-116.729088
-89.179993
-78.382294
-54.595921
-109.932953
-84.896393
-103.977318
-159.029709
-110.570610
-65.480080
-65.236214
-39.280201
-49.013680
-64.352257
-62.317768
-57.129246
-68.727501
-60.226089
-93.408104
-166.362656
-62.789463
-62.432400
-63.385674
-68.659752
-160.864853
-77.154427
-68.562386
-20.656668
-144.460495
-105.542816
-87.612389
-60.556713
-86.537079
-70.937340
-69.066429
-65.625214
-63.352753
59.983639
-89.473557
-107.293221
-53.091427
-67.743607
-91.189499
-48.267735
-66.031792
-100.031639
-57.439251
-67.777496
-77.369331
-150.867325
-31.179132
-77.946259
-138.681641
-63.125061
-89.956184
-70.829216
-56.722729
-72.545044
-142.846603
-119.885315
-124.014343
-86.008827
-74.436729
-102.818756
-163.947571
-74.571014
-58.677448
-96.064232
-59.528557
-64.475235
-52.064461
-55.789360
-54.536575
-67.801170
-158.269897
-62.667213
-66.218910
-62.445240
-71.432121
-97.782051
-106.341751
-86.187202
-59.436138
-143.137405
-60.044731
-103.820267
-65.755005
-121.967583
-60.287754
-60.857445
-93.398544
-50.515903
-58.663124
-96.207947
-84.234268
-160.178116
-144.432007
-51.929920
-43.442574
-61.919827
-73.044090
-60.829430
-66.542213
-89.664803
-107.232086
-84.727539
-83.674492
-22.173544
-161.408951
-93.474258
-85.423203
-57.346615
-66.078194
-60.549202
-70.938995
-89.637993
-145.499939
-135.344666
-96.288071
-141.189758
-113.534019
-114.511520
-98.700760
-64.009125
-60.923206
-56.848186
-89.172295
-67.948097
-142.378830
-60.765022
-71.581360
155.760666
-51.507275
-76.082787
-80.405174
-116.010536
-153.063721
-66.039680
-151.673981
-72.908989
-55.256340
-165.728882
-90.348907
-53.025257
-66.085945
-98.606956
-129.390015
-167.147995
-106.677689
-114.384514
-60.908730
-85.718033
-55.373726
-133.281265
-141.040604
-72.609100
-79.084549
-41.094070
-97.708862
-163.863052
-51.998882
-84.017830
-60.909805
-52.567223
-60.909561
-50.725838
-62.542850
-159.111176
-29.829166
-150.864517
-55.859467
-63.397923
-62.472759
-138.692749
-65.696037
-54.968075
-160.261398
-63.367691
-116.993645
-95.368217
-68.489212
-127.232033
-122.016830
-112.611801
-78.739464
-107.544136
-105.933960
-72.643456
-161.521454
-88.738800
-90.176247
-157.647919
-137.592117
-134.557480
-46.239258
-151.269699
-141.443253
-64.979027
-66.734322
-59.835091
-58.728020
-69.513756
-66.677521
-49.771149
-154.561783
-56.696045
-63.548439
-92.218384
-97.878952
-59.413025
-55.927940
-63.462254
-64.812355
-26.398090
-63.248013
-134.797867
-115.729637
-56.398182
-124.840111
-90.883514
-136.004913
-59.950802
-57.130920
-97.584938
-146.006454
-63.656460
-40.446815
-54.047264
-65.495514
-85.905914
-87.150368
-99.285667
-96.595139
-121.073021
-63.596966
-65.293251
-152.706924
-84.805504
-98.641891
-63.747646
-77.555168
-150.660599
-16.079252
-71.318802
-52.064556
-65.137878
-59.394714
-63.598373
-92.394524
-74.471565
-156.403854
-148.003387
-56.868355
-92.179802
-31.128916
-121.133415
-77.768585
-86.025490
-22.780128
-61.411606
-148.916840
-78.651123
-83.125214
-65.394592
-69.992325
-119.520050
-69.614555
-145.150177
-132.621048
-123.172142
-65.737350
-85.896881
-106.006180
-59.364647
-91.765953
-57.188847
-116.037697
-143.553375
-51.518349
-165.811569
-112.971329
-68.150162
-118.961647
-58.719639
-84.187210
-101.673073
-116.218216
-68.418922
-65.199982
-62.765869
-69.053482
-74.804703
-60.879631
-90.507111
-79.266891
-74.049881
-64.018257
-92.387314
-129.113647
-98.814812
-124.627586
-65.433861
-129.640610
-61.232548
-57.981499
-122.561646
-48.668785
-118.407677
-114.893913
-78.736214
-121.630386
-57.145493
-102.820251
-58.128315
-56.333248
-53.013256
-60.629959
-71.204529
-65.143944
-56.263584
-59.108086
-79.989952
-84.427307
-72.307564
-152.413223
-60.094284
-65.780876
-112.415482
-62.864052
-61.831089
-59.503868
-59.462215
-56.322647
-72.828255
-71.940056
-56.050915
-58.041912
-105.885818
-66.733658
-83.946945
-158.046204
-148.228363
-158.054367
-68.890503
-160.502777
38.030338
59.790440
89.401443
65.494301
-57.644096
-68.916550
-84.613075
-124.604080
-109.719101
-57.289448
-75.652229
-72.333534
-140.424606
-86.402931
-76.784233
-116.943443
-68.058701
-49.599419
-65.064552
-62.676926
-60.101002
-157.328873
-53.351074
-92.277954
-116.513458
-63.575813
-157.853867
-58.410545
-42.502750
-88.831451
-140.001160
-83.529236
-62.930859
-53.988739
-58.085331
-72.323700
-69.337440
-93.239716
-67.962029
-65.937576
-70.136688
-53.014935
-46.723904
-143.918350
-109.423050
-63.658321
-51.996407
-65.893364
-71.475853
-40.124557
-49.208862
-64.250793
-57.607677
-72.912109
-58.709122
-71.525536
-70.818695
-145.888168
-102.989883
-132.871155
-57.739738
-72.276695
-84.418747
-152.482529
-125.166039
-48.127701
-61.371582
-94.031998
-133.089203
-68.821053
-54.394730
-61.111153
-77.875221
-56.996227
-96.670807
-57.523537
-66.581955
-61.640568
-66.544250
-157.680862
-77.681252
-127.443443
-41.333260
-54.035213
-15.584860
-94.925728
-57.736992
-76.699554
-95.921570
-60.387119
-51.487320
-77.026512
-111.689957
-118.121368
-73.158142
-57.346779
-68.169563
-68.212143
-76.036392
-58.803261
-67.501419
-118.357483
-134.668335
-116.063980
-138.129974
-69.464394
-143.124847
-132.259354
-79.726601
-60.970665
-57.121632
-91.679825
166.219330
-60.965534
-138.671844
-55.935173
-115.133804
-59.594543
-70.733025
-146.213486
-67.071533
-133.016083
-95.555099
-62.140175
-69.562561
-60.669064
-106.638153
-149.013321
-111.417755
-53.001129
-111.255112
-166.484955
-71.213058
-64.045914
-155.529465
-152.504822
-80.914436
-116.208313
-73.028908
-69.444481
-101.268822
-66.942345
-63.773636
-60.421223
-142.825775
-65.684669
-81.721474
-148.538116
-91.252617
-139.705795
-55.089783
-49.161194
-152.674820
-159.789169
-62.860050
-147.729446
-143.576523
-91.057503
-100.069130
-105.536720
-68.189888
-76.133293
-86.529564
-48.457829
-99.128746
-111.554688
-68.900375
-73.949158
-48.473061
-127.644539
-96.901718
-102.216782
-85.408257
-97.483322
-110.145683
-58.538589
-103.094597
-62.275249
-80.290520
-78.718315
-95.362762
-122.884331
-85.697357
-125.473694
-125.282654
-64.269806
-100.268066
-56.666298
-68.505394
-70.391693
-36.887440
-118.166245
-67.162453
-59.045528
-60.109676
-51.717556
-61.424091
-79.073380
-63.869354
-125.958282
-53.054798
-91.958946
-70.331299
-76.110443
-61.280220
-148.702957
-50.353439
-62.322098
-59.992504
-61.697903
-64.772057
-71.787987
-83.717407
-70.024384
-139.150375
-167.687881
-63.681019
-76.108055
-114.908272
-87.117523
-64.407333
-147.209946
-141.022308
-65.330597
-157.438324
-57.730778
-97.021324
-62.707321
-80.316261
-77.610008
-63.075413
-98.195305
-135.306915
-56.475487
-146.293961
-132.343658
-101.333870
-52.363060
-87.288246
-61.838848
-134.706192
-67.683578
-43.602249
-48.299053
-170.903198
-119.696815
-166.063797
76.915955
89.529945
82.714691
66.551003
86.599045
54.404087
-66.410065
-158.755402
-125.763626
-62.005356
-70.550369
-142.688416
-96.641624
-76.464455
-86.883430
-103.313927
-97.547356
-62.014793
-66.542664
-93.015335
-55.878044
-148.414215
-78.030846
-65.320908
-61.696083
-75.474007
-79.787994
-73.022194
-83.467285
-92.775795
-99.263092
-103.142761
-127.533684
-71.856750
-87.659874
-78.033310
-78.023094
-67.690063
-134.404633
-89.668091
-125.124741
-66.295128
-160.713120
-154.010834
-69.922684
-78.609192
-97.538399
-60.796494
-66.565903
-68.345070
-126.466888
-73.169876
-67.451431
-147.446548
-81.748756
-57.351517
-70.513268
-155.165588
-69.624710
-72.264420
-76.136055
-143.873917
-105.778236
-74.232628
-168.034805
-78.772453
-55.766071
-54.438530
-66.061501
-59.137566
-114.112045
-54.558781
-72.339134
-59.666222
-90.540535
-69.467842
-69.893570
-71.345482
-66.492096
-68.313049
-78.310837
-63.896465
-69.046303
-67.871521
-76.118774
-69.773521
-70.084320
78.038490
73.195145
92.331749
59.811008
49.660065
58.161530
28.868704
48.712631
53.450111
63.710983
83.251640
62.932812
64.630867
37.065460
67.552742
45.168262
80.893959
103.064499
-86.311722
-61.831287
-56.501221
-106.564125
-92.359947
-154.895233
-65.236649
-73.260307
-86.700188
-47.911171
-135.974915
-90.507591
-74.740013
-50.959637
-129.605865
-75.485947
-93.766953
-63.949486
-59.115147
-58.973907
-77.318680
-101.959396
-65.983681
-34.801929
-84.095665
-72.132637
-167.650085
-65.206161
-139.203522
-47.371140
-145.038116
-64.531143
-76.555618
-123.354958
-139.724472
-86.222595
-69.861671
-76.189949
-109.635742
-88.370369
-70.601814
-139.255157
-48.592300
-70.209030
-66.278748
-75.304642
-69.982430
-162.508331
-63.246239
-64.207405
-41.221886
-131.224686
-58.584339
-61.482231
-148.205780
-78.981140
-58.772579
-83.746719
-49.629395
-97.855186
-68.110748
-116.342865
-134.064911
-60.581055
-49.819904
-137.222839
-52.913773
-99.184792
-58.647346
-104.889641
-51.242611
-56.085579
-60.663422
-109.063332
-121.205719
-88.031509
-68.118637
-158.480225
-61.980232
-90.180901
-59.491436
-90.970917
-136.856979
-39.825737
-34.475494
-116.904594
-24.898540
-108.808388
-156.542068
-93.318443
-57.389359
-149.532303
-132.182220
-94.561638
-137.847260
-83.478119
-63.909706
-105.672699
-134.054489
-117.142166
-92.786697
-88.953285
-71.525810
-126.994232
-67.756912
-106.356667
-52.556343
-51.531029
-68.001724
-127.665176
-73.350342
-127.937523
-135.297272
-142.913528
-98.602592
-69.519547
-92.528160
40.033649
62.634155
62.473167
59.696377
46.791363
52.442127
67.136719
-71.601891
-94.805069
-52.250881
-112.633820
-42.994713
-85.310188
-159.657898
-65.114357
-148.958755
-73.131706
-58.000923
-60.555096
-68.400970
-78.326836
-160.897415
-120.424072
-57.053146
-54.554825
-76.610069
-139.929550
-84.163666
-129.783310
-73.180679
-62.894707
-55.496315
-43.462193
-54.281967
-61.694862
-69.808342
-95.310478
-122.270241
-154.702316
-119.976608
-60.120483
-142.666595
-162.563095
57.196533
67.788040
53.103672
55.709503
54.811111
59.845631
58.049583
60.570545
49.670265
37.741928
49.307045
88.109825
-43.253426
-79.647118
-134.480392
-89.384995
-84.301208
-150.388596
-61.548470
-102.180275
-138.330124
-65.694023
-60.514450
-52.317184
-62.173023
-160.793106
-61.221142
-48.385319
-128.702347
-56.512859
-156.925507
-70.630096
-148.999908
-62.714542
-133.787292
-85.000969
-65.180000
-164.123581
-128.682907
-83.656837
-81.608147
-170.580795
-59.432110
-97.342873
-60.918919
-161.352081
-60.599457
-117.407814
-67.625114
-74.143150
-78.713753
-60.104881
-143.783203
-66.968620
-137.177795
-48.484123
-70.998489
-55.857708
-63.944843
-89.525566
-50.182995
-132.545181
-23.202080
-118.590195
-68.417206
-130.537628
-58.371017
-93.510460
-70.093948
-129.685867
-69.023445
-72.092026
-52.227180
-146.204926
-65.059212
-58.268490
-66.624077
-80.111923
-69.045776
-39.308735
-125.540375
-54.775402
-64.562759
-65.084557
-147.086746
-64.102821
-66.256851
-86.077591
-55.343193
-97.452560
-47.209564
-42.965588
-142.301758
-155.898773
-66.556969
-98.534760
-64.340973
-57.712730
-55.287212
-25.057178
-147.126724
-111.386986
-117.057732
-57.668350
-86.074066
-99.748123
-90.211464
-70.812836
-55.931103
-77.750359
-156.766968
-73.448540
-61.290951
-105.019218
-79.870995
-86.218163
-156.969360
-64.335869
-27.073347
-72.851822
-67.859474
-81.493416
-68.703941
-68.115234
-151.164291
-73.590096
-53.083046
-53.212311
-68.898674
-141.927216
-54.781193
-100.173241
-76.899330
-80.730270
167.790009
-72.045464
-56.581661
-62.500530
-62.764748
-119.719643
-68.761406
-63.181255
-115.302902
-157.423264
-75.115402
-119.561798
-120.920242
-112.215118
-70.888268
-89.138100
-71.295219
-71.322433
-67.114357
-65.646217
-114.638260
-114.664597
-74.008652
-52.033726
-78.295151
-70.847382
-82.689964
-43.533928
-139.088486
-68.136833
-75.354950
-87.422211
-65.350197
-55.968399
-112.038658
-64.736794
-96.112206
-113.908211
-55.657364
-61.015251
-84.984634
-73.724129
-140.762802
-88.994720
-124.243782
-64.942856
-94.658180
-51.450340
-101.424957
-116.956673
-117.618362
-82.774803
-71.654678
-53.979431
-131.239380
-60.731293
-111.357422
-52.775810
-84.346535
-130.817398
-109.204369
-26.085274
-59.875881
-64.953705
-76.097076
-62.417416
-57.518475
-88.054993
-136.488846
-59.926102
-68.544754
-46.341667
-51.998104
-69.625626
-51.400429
-50.914062
-80.688576
-61.946724
-82.823868
-108.269859
-96.996048
-54.185192
-55.308098
-111.629303
-91.115822
-157.150711
-75.942833
-50.499928
-125.052933
-60.448360
-112.669914
-36.843441
-58.889027
-118.075111
-160.621017
-88.099937
-69.621758
-63.071724
-74.408798
-54.439224
-73.002563
-69.610863
-114.911819
-62.181225
-91.732956
-104.733772
-67.820206
-98.319748
-71.045067
-99.881973
-158.088440
-43.663555
-83.501259
-140.942123
-133.565216
-92.874725
-94.414871
-68.969765
-93.825897
-110.226646
-67.732918
-136.439163
-165.822617
-91.032768
-49.499634
-66.869293
-35.159931
-52.153801
-125.015320
-137.811279
-158.961319
-166.245575
-87.024284
-53.770218
-81.513153
-47.319889
-68.917961
-50.757553
-112.241959
-85.568359
-176.676559
-94.268753
-114.555389
-108.068794
-95.967941
-64.383263
-105.530014
-66.087021
-65.181366
-83.587341
-110.802658
-162.259811
-109.355934
-106.707039
-123.860909
-76.734161
-145.344727
-41.550102
-47.876434
-72.884468
-83.403046
-69.144379
-63.998226
-78.728119
-97.058105
-53.494301
-54.517326
-134.181198
-144.598587
-93.246056
-55.584042
-106.981789
-82.186073
-62.731064
54.052689
59.367058
72.652428
93.293694
41.066868
57.254513
-91.757675
-62.281567
-43.806282
-70.662605
-66.944984
-60.787453
-101.753021
-67.263306
-43.892818
-61.140789
-42.342670
-49.151413
-66.323936
-49.696438
-86.589508
-67.271225
-93.960487
-75.098106
-61.008503
-70.561852
-54.599709
-34.055473
-74.314835
-60.426434
-108.171883
-88.372154
-67.758659
-166.009048
-49.780846
-67.828056
-133.484436
-56.619492
-65.083794
-85.936256
-137.442688
-87.395668
-144.427887
-72.188591
-105.627373
-80.613914
-71.117889
-72.900665
-93.663399
-80.435417
-120.874626
-134.875061
-60.034340
-141.762833
-90.326546
-84.259048
-70.575203
-116.585602
-58.102135
-106.551125
-126.447830
-94.382805
-108.760727
-99.859489
-107.581078
-152.967255
-99.896454
-107.701073
-115.157433
-128.552673
-118.789467
-109.070000
-65.420418
-126.228226
-60.107410
-69.996994
-77.080605
-60.271252
-60.757084
-57.185284
-75.211105
-82.980965
-57.717785
-58.480930
-92.724487
-59.383156
-63.503754
155.057770
-45.939278
-155.405350
-144.319870
-58.590515
-79.530922
-85.934540
-64.541763
-88.954948
-68.064804
-147.264771
-41.217873
-97.779968
-57.163792
-89.312241
-57.812794
-79.125023
-66.872864
-157.054901
-76.368790
-55.708191
-65.681137
-57.581108
-61.237621
-37.570393
-112.865440
-72.751991
-48.473080
-55.859211
-60.283001
-102.434158
-58.254269
-147.519211
-87.072914
-96.552177
-75.648964
-62.545624
-62.575417
-57.708538
-69.319984
-67.902039
-57.774414
80.073967
56.463070
73.282700
-19.712715
-56.025284
-158.353180
-60.567886
-87.980309
-74.237305
-104.206657
-92.476814
-119.933105
-45.666985
-86.600571
-59.893101
-61.496109
-151.317963
-92.217209
-60.832298
-93.670517
-55.212063
-59.327381
-70.504013
-114.462189
-74.014931
-63.700943
-113.826561
-83.359581
-110.398552
-51.874725
-53.588451
-61.683887
-99.742569
-99.161362
-103.283653
-92.315163
-66.832062
-129.432632
-69.556747
-60.671577
-43.216011
-154.872971
-89.208580
-110.633568
-86.451813
-145.074738
-56.367401
-64.604942
-61.137688
-40.296345
-78.519836
-121.647354
-53.620785
-146.342178
-151.396255
-133.659531
-61.862133
-70.958977
-46.634148
-80.973244
-59.069309
-62.824261
-158.843979
-74.145538
-131.623474
-124.683105
-30.277449
-137.727646
-147.998505
-70.035530
-62.547207
-147.257401
-55.114189
-73.881668
-178.789856
-112.065590
-83.545311
-115.258041
-53.152702
67.393021
62.908394
51.537758
55.617237
73.244965
109.414375
73.303528
57.782543
73.803581
48.104065
83.717155
64.754128
57.614323
89.356354
75.558731
67.751495
-29.760775
-80.794250
-89.555771
-71.234047
-149.183670
-115.329094
-128.852875
-84.247757
-89.586731
-105.703537
-88.584572
-54.975174
-83.275085
-65.279518
-79.040184
-152.195114
-75.152313
-60.154163
-104.264946
-72.065269
-73.617165
-68.037132
-66.685875
-114.409622
-59.445518
-54.852238
-113.922646
-39.510281
-66.000839
-57.130108
-59.891762
-145.867981
-74.034584
-73.818138
-64.580238
-178.932831
-83.724220
-104.201576
-69.827629
-64.441589
-60.570026
-56.403637
-48.150360
-62.434238
-144.459534
-60.137039
61.529236
-71.265244
-60.244034
-82.462379
-78.272537
-54.249966
-60.197174
-95.814964
-64.708702
-130.105820
-71.721718
-82.752640
-109.422035
-74.447289
-52.866459
-66.254707
-63.352581
-68.800270
-58.669750
-70.520576
-68.166878
-132.228760
-68.933327
-47.031322
-78.360023
-74.690369
-71.987747
-75.038803
-142.198868
-154.651489
-58.799858
-70.636108
-60.800621
-90.201477
-119.604294
-58.379086
-63.009933
-49.691246
-137.790619
-120.922348
-37.307117
-69.819191
-58.537457
-153.774673
-128.715988
-89.000420
-129.580185
-64.793671
-56.428623
-56.390240
-101.319977
-100.003334
-104.893295
-103.441673
-119.950577
-105.879211
-126.142853
-59.304535
-102.248589
-58.349571
-61.568996
-66.809662
-60.469559
-66.192650
-144.829926
-62.485237
-66.149818
-152.397797
73.890320
61.868923
-75.479874
-48.372986
-64.313599
-140.825577
-74.834938
-122.190384
-74.241936
-63.320789
-74.592926
-58.323971
-116.556351
-116.308952
-65.694939
-129.093567
-58.633259
-40.323563
-53.024693
-65.990555
-135.614349
-96.309906
-120.175751
-67.743858
-74.671898
-59.399986
-61.116734
-71.029388
-57.140202
-122.934860
-59.605625
-63.028919
-42.822731
-69.411636
-74.283043
-152.168335
-133.144165
-50.316387
-139.587250
160.808350
-81.583954
-52.809490
-89.677597
-61.023571
-113.861908
-115.137474
-65.987656
-88.940674
-59.095272
-148.892960
-108.097603
-79.191864
-79.205078
-64.229401
-104.677292
-61.590271
-36.520359
-82.709587
-73.716621
-126.126923
-65.761620
-76.695641
-66.704849
-87.117538
-64.025848
-177.402084
-64.222893
-62.781967
-74.587494
-26.400242
-60.284679
-60.794132
-63.501331
-65.292786
-94.940140
-166.436127
-50.457714
-156.879822
-120.678566
-68.713364
-59.667587
-49.307667
-61.940086
-54.996315
-69.746223
-92.835472
-47.900211
-76.754120
-64.432098
-124.604340
-167.827957
-109.443947
-151.183945
-163.621048
-139.596756
-85.539619
-124.201065
-151.339737
-111.403381
-61.923031
-78.850327
-62.713005
-115.748611
-69.074913
-53.450947
-77.492111
-61.563347
-76.391014
-100.526375
-22.898529
-77.602463
-75.854988
-73.005615
-56.157391
-66.471268
-148.989059
-62.292824
-67.191902
-67.938347
-82.859520
-80.812126
-126.057579
-63.991787
-116.011520
-139.423218
-160.369141
-63.367943
-179.100815
-71.649429
-102.692345
-81.510864
-105.852798
-119.846016
-138.155853
-81.498123
-89.858849
-51.565048
-65.700745
-65.241539
-62.854927
-68.421898
-158.830338
-63.120972
-106.423630
-128.679611
-96.691505
-65.920120
-61.200378
-124.558968
-104.205223
-151.552383
-127.779007
-89.671616
-60.986092
-74.140594
-68.564720
-157.890091
-64.155273
-134.193451
-71.799698
-116.061302
-63.931686
-108.720047
-64.433731
-97.987282
-110.348061
-125.555649
-72.579231
-79.521339
-153.401260
-61.697205
-95.609146
-129.204636
-80.813644
-56.598862
-85.511978
-137.642426
-59.202793
-116.075180
-56.731018
-103.546494
-92.675652
-103.412552
-57.795372
-75.354576
-73.780670
-121.620224
-88.805023
-70.366005
-54.423008
-109.640228
-93.404655
-68.512009
-98.321999
-67.624977
-26.059990
-158.475494
-121.218285
-121.958855
-82.039482
-109.394615
-87.465668
-67.834641
-58.938797
-148.599152
-71.552048
-64.557281
-57.130749
-66.743950
-67.803719
-162.823990
-51.897095
-106.337990
-66.061127
-68.283775
-90.794075
-59.808029
-56.093369
-43.752266
-126.604134
-99.906998
-59.610233
-63.184505
-100.668449
-64.868126
-40.497501
-86.203789
-138.412933
-155.432449
-51.137993
-60.282139
-61.562553
-57.163475
-93.484787
-61.452000
-70.727310
-65.467712
-105.917313
-113.847305
-72.852013
-60.073704
-65.236183
-71.362831
-110.242554
-71.039085
-86.315834
-76.184708
-135.870087
-94.757378
-43.973110
-134.503357
-114.244896
-165.240540
-85.396477
-61.958733
-62.389580
-56.212402
-111.585426
-65.543495
-106.841881
-64.169670
-69.118492
-103.593018
-96.947670
-65.541618
-159.537247
-143.966003
-72.973907
-54.706917
-61.237232
-64.076584
-56.826199
-82.177078
-51.687996
-70.704697
-67.659088
-63.802624
-87.132278
-80.159683
-97.431648
-84.198318
-95.645859
-106.698631
-82.853661
-100.416367
-79.971245
-163.132004
-107.248711
-85.655518
-104.331291
-107.320145
-89.882500
-42.678585
-79.866409
-75.289207
-68.055977
-52.908707
-64.643036
-55.987320
-64.477516
-70.264336
-157.545593
-53.001732
-90.809837
-131.388672
-115.920532
-80.201187
-44.294949
-79.113091
-145.455994
-57.322491
-58.727901
-45.935474
-155.737625
-142.231110
-139.991379
-65.374321
-69.718330
-65.392311
-68.037575
-55.378815
-53.228863
-73.776329
-45.263142
-73.274254
-151.916351
-59.794422
-59.977253
-59.267899
-53.322906
-60.187031
-35.425407
-63.590935
-37.663681
-70.777245
-111.304459
-127.430206
-156.694305
-91.232483
-159.831192
-64.369774
-78.223305
-122.806480
-61.681747
-113.714149
-81.628532
-65.089462
-64.039673
-68.170563
-122.979843
-146.455933
-66.455833
-65.365181
-37.570366
-60.179863
-64.428719
-55.778919
-60.880901
-89.080101
-152.369339
-160.447845
-149.176865
-49.325130
-112.530449
-155.313629
-129.314285
-102.601143
-125.318108
-65.502304
-73.065536
-60.068008
-81.499977
-92.671440
-70.562431
164.018600
-64.601944
-92.116310
-115.986633
-74.112839
-39.861961
-155.572372
-40.746143
-83.251572
-81.064117
-108.587593
-50.284710
-152.417542
-89.547112
-136.289978
-129.770706
-59.945232
-68.897896
-139.744141
-54.519344
-66.312889
-65.251801
-153.342667
-79.130974
-103.627457
-127.850548
-72.366104
-59.295628
-130.051407
-42.130501
-68.340126
-105.102051
-82.384163
-63.414341
-72.344795
-148.875778
-142.955933
-145.180206
-60.818352
-44.246304
-147.183762
-56.665421
-68.021797
-72.480751
-59.266872
-53.753864
-107.931938
-90.169250
-93.818703
-75.509567
-69.493126
-55.393776
-111.795631
-53.130280
-58.783508
-87.779678
-71.719330
-67.720009
-129.100510
-69.705177
-50.708412
-62.087112
-65.847107
-66.296478
-74.894806
-56.675453
-57.296124
-63.322327
-67.944122
-66.464142
-127.025131
-70.174454
-162.391754
-71.228622
-57.178391
-74.955887
-61.520065
-81.667046
-62.517673
-106.168465
-80.708290
-149.185776
-54.956085
-65.901100
-69.617668
-101.449341
-64.242981
-63.566929
-119.702515
-66.161629
-66.031181
-62.010273
-147.602982
-95.331055
-58.603600
87.893150
54.016655
60.972713
58.095665
39.917439
-78.777893
-53.867256
-63.738789
-106.824562
-144.041840
-110.221283
-146.867798
-76.486885
-153.067169
-77.400589
-72.002876
-74.174637
-61.031960
-66.257683
-66.023895
-87.065498
-52.606770
-75.690498
-63.217365
-136.153778
-142.459091
-166.299149
-60.831425
-66.955879
-111.640450
-83.548592
-151.336655
-59.025036
-132.590118
-70.862679
-69.184624
-85.651588
-66.753853
-116.829025
-78.096794
-68.920563
-72.711800
-164.380493
-90.911514
-46.186504
-36.309753
-82.922607
-83.419884
-118.680183
-37.068531
-84.355232
-142.334656
-157.211273
-68.531891
-83.696808
68.472649
73.590797
83.480621
42.901363
46.843727
83.536552
44.278080
93.397507
-76.468307
-115.647690
-65.631035
-53.993954
-76.418655
-61.941669
-61.569126
-60.103706
-57.926033
57.903828
-81.041893
-63.299656
-34.982006
-86.299126
-59.666782
-87.407417
-83.819557
-115.987808
-75.827110
-118.354248
-134.255768
-124.641739
-102.786095
-102.748802
-62.464916
-102.653069
-99.182175
-60.538670
-95.570412
-118.564919
-146.805145
-54.558208
-83.479759
-133.636536
-147.412170
-78.751450
-72.493797
-59.234962
-69.693886
-125.274872
-98.361343
-147.808365
-105.593384
-154.297485
-92.880325
-68.611961
-65.436203
-68.501511
-112.557594
-152.020721
-66.296608
-86.205666
-51.519096
-51.342442
-112.595581
-96.328094
-63.601120
-61.347279
-81.642036
-148.808823
-89.235062
-84.786041
-56.330200
-87.986778
-63.451893
-82.340668
-58.890831
-64.179909
-96.566467
-135.783081
-49.825871
-62.410244
-63.262375
-51.722057
-103.611877
-68.136887
-90.571198
-100.935570
-92.703285
-65.119881
-169.828674
-67.046333
-111.443588
-112.404953
-73.034386
-103.648590
-64.014694
-145.897308
-49.069359
-65.312340
-83.987122
-135.265503
-60.182461
-72.984085
-143.562302
-135.333160
-54.294460
-41.172077
-51.099667
-55.489265
-164.108353
-116.331940
-88.639183
-124.404564
-114.721466
-105.955643
-76.895096
-135.244873
-107.009659
-93.614594
-80.598518
-118.780136
-111.134018
-105.962639
-137.089417
-59.308559
-117.201874
-69.241409
-69.510437
-117.896370
-58.055889
-136.121552
-126.208832
-105.032455
-103.179588
-77.440247
-103.296310
-100.354187
-86.799995
-149.389297
-61.509926
-110.479149
-93.793884
-68.449249
-31.190802
-54.942749
-132.871399
-66.956573
-149.427429
-104.312607
-98.349167
-90.411354
-124.234726
-57.517841
-55.981667
-101.461487
-92.533569
-98.571602
-63.249924
-64.583672
-61.311832
-57.035358
-84.514008
-83.864960
-45.841793
-73.963692
-60.960686
-66.370705
-154.528931
-21.940197
-38.173462
-66.277695
-100.477058
-59.214409
-91.583771
-116.950508
-63.902332
-81.265350
-106.655670
-113.980362
-91.051468
-126.449432
-96.194725
-72.372253
-94.263657
-103.428635
-56.294884
-101.143433
-106.365547
-79.048813
-71.086983
-110.633980
-66.650673
-163.243851
-165.300461
-73.195992
-150.163223
-37.763157
-156.985947
-69.605385
-63.218834
-91.218521
-55.825634
-53.266411
-54.972687
-89.284645
-123.291260
-82.409355
-66.909065
-58.812523
-69.597763
-80.115662
-62.389812
-91.365593
-63.243793
-65.846558
-63.465786
-105.353020
-60.997929
-71.842018
-91.028702
-94.579803
-104.972778
-83.787430
-78.060898
-108.911720
-77.881927
-121.990189
-75.132538
-71.274734
-69.385040
-133.871033
-62.867374
-29.172758
-51.908592
-59.682087
-86.466217
-57.989548
-113.932518
-97.844841
-71.113716
-43.562096
-57.673008
-89.264435
-54.951176
-111.623795
-65.418617
-143.446884
-49.485565
-110.319351
-165.458023
-80.950478
-57.054729
-71.001427
-89.650002
-73.406288
-132.168747
-161.414307
-104.904129
-103.602585
-152.963409
-62.672482
-53.377876
-110.280380
-81.634865
-111.467667
-63.301533
-103.265228
-170.481949
-54.442047
-107.086838
-127.229721
-53.374340
-140.166382
-92.837296
-92.518517
-160.222275
-67.755394
-61.290680
-132.355057
-111.399849
-108.869728
-29.638027
-108.239952
-107.281570
-106.400261
-61.188293
-67.507248
-66.249550
-64.101173
-109.530937
-75.582855
-65.135818
-53.901119
-94.380394
-162.594360
-98.596916
-138.551376
-51.217319
-61.696644
-68.554611
-143.496323
-62.459179
-58.164700
-48.227333
-78.488434
-61.884262
-100.175079
-133.743027
-79.943542
-168.794174
-108.902084
-89.579254
-59.805515
-67.416435
-53.827560
-58.135555
-143.430161
-72.445053
-66.887680
-69.290886
-60.243168
-70.382950
-145.240723
-80.672073
-47.855171
-54.646225
-126.303444
-70.115379
-46.465927
-61.302891
-59.983440
-87.283646
-74.266571
-67.881180
-89.334724
-63.593143
-71.148544
-71.098717
-123.839447
-57.834549
-65.584091
-66.151451
-62.892044
-41.971001
-76.837875
-60.002087
-51.501900
-112.869514
-66.312843
-59.024483
-57.445724
-53.849010
-64.926712
-155.875702
-74.882439
-85.813179
-59.394108
-160.755768
-67.164154
-71.597260
-45.317627
-159.783966
-102.608597
-63.164459
-67.846367
-137.156143
-58.149292
-100.421295
-49.911903
-70.040482
-83.985252
-110.406639
-68.385384
-66.804405
-82.534775
-59.921753
-67.261330
-151.378586
-100.675331
-51.730396
-52.798393
-95.481186
-144.096207
-64.960297
-96.523125
-67.243286
-64.969337
-123.707710
-68.625992
-70.999893
-148.149750
-122.489571
-106.335632
-130.335159
-165.336548
47.395100
-68.772949
-83.097923
-116.726013
-75.033966
-58.113369
-54.756229
-112.688065
-70.861282
-110.300911
-62.534348
-72.547844
-80.188805
-131.221329
-154.831284
-140.949188
-83.109421
-76.916618
-154.746078
-76.913338
-80.820389
-149.630371
-34.853577
-52.113396
-72.108116
-63.939522
-61.828575
-63.149624
-62.337543
-82.719955
-53.049892
-43.390213
-135.763123
-91.163567
-132.541306
-74.194878
-54.996899
-133.517349
-62.294861
-110.796577
-85.195663
36.942883
70.767570
92.648087
-70.509094
-65.398315
-63.675541
-70.256897
-64.584145
-73.760170
-128.285461
-57.836815
-114.466919
-78.528633
-90.790695
-76.166115
-67.749207
-80.368988
-104.546227
-162.375595
-110.829346
-69.732269
-64.079781
-64.369888
-113.197647
-99.911598
-59.425655
-60.729919
-83.702477
-63.366047
-64.428619
-110.708557
-64.669998
-73.866173
-111.188736
-68.752434
-73.315666
-156.680099
-153.379379
-116.265465
-120.638985
-59.993149
-58.979458
-37.891224
-73.789848
-131.852524
-96.634964
-71.405479
-47.385475
-146.284515
-77.827118
-141.809097
-74.893471
-58.639576
-51.672195
-89.016335
-57.750237
-61.981171
-56.107838
-59.649670
-149.691315
-67.760445
-54.716358
-85.862831
-63.193638
-55.083900
-105.831535
-103.886459
-82.192009
-112.985298
-120.604385
-57.113876
-99.011177
-61.787590
-39.029778
-53.421955
-89.952087
-64.225151
-75.046173
-139.602463
-68.978867
-74.810822
-53.491066
-93.758171
-160.945786
-88.650505
-84.901512
-52.015236
-69.777016
-65.707535
-70.820389
-172.043930
-93.886925
-66.169273
-82.083908
-65.407539
-69.890167
-78.828209
57.597939
71.020729
58.356232
62.780643
-86.535042
-83.482422
-83.174301
-134.064774
-80.606720
-56.820110
-71.509178
-72.056602
-59.856918
-82.200928
-135.943512
-24.702883
-76.887016
-124.958908
-141.807266
-61.181347
-67.769432
-67.143799
-54.402618
-70.338036
-71.362686
-98.080399
-91.744255
-138.747864
-79.986145
-49.593845
-62.404259
-96.858414
-126.535912
-92.195503
-109.171280
-111.863144
-144.972031
-117.949440
-75.270638
-151.249039
-58.070251
-62.053905
-63.072674
-75.479797
-82.640846
-154.298721
-68.178017
-95.498665
-88.443108
-91.479988
-103.763847
-64.911591
-70.639549
-93.795616
-66.734291
-94.558495
-134.406494
-67.027962
-65.856956
-55.177391
-86.591118
-43.866882
-65.131889
-64.332947
-59.037380
-65.541893
-61.123421
-27.000780
-75.942642
-74.587769
-80.113083
-78.887718
-154.543518
-135.265778
-71.127838
-81.072144
-103.198395
-55.034534
-73.082115
-144.248535
-148.034302
-74.079781
-61.646660
-107.947357
-99.198158
-63.009060
-106.493286
-69.009636
-74.715706
-107.013802
-96.756386
-78.106064
-64.123901
-163.678787
-48.771942
-65.662804
-53.763641
-90.775314
-115.737534
-61.831665
-133.469299
-61.508350
-91.581955
-117.522835
-112.535301
-58.814686
-93.841713
-139.294662
-96.084129
-101.166100
-66.370232
-166.528427
-124.957947
-168.744812
-64.855759
-45.859375
-122.919655
-159.312119
-79.369720
-78.439125
-126.553238
-174.651871
-115.543556
-78.473160
-98.774292
-86.469490
-85.999382
-85.389297
-71.009460
-50.421333
-65.640495
-75.362480
-86.241371
-59.376820
-63.107906
-65.848785
-76.279282
-72.214600
-85.749016
-57.232319
-70.963493
-53.995937
-73.830925
-72.852188
-61.533745
-38.446007
-67.464584
-82.988266
-62.779160
-47.980175
-85.045105
-77.864975
-52.439476
-80.355896
-70.262009
-78.324135
-60.109035
-37.552299
-34.103550
-48.538040
-68.135056
-80.570168
-61.519859
-95.902855
-88.163513
-93.977158
-66.970848
-62.329659
-65.983391
-90.048454
-154.625793
-59.839340
-75.288208
-80.902977
-119.853638
-62.793983
-88.893707
-154.371231
-160.955688
-59.794273
-25.743700
-60.647957
-57.271046
-116.547501
-72.724739
-127.195015
-103.205620
-67.255661
-62.040447
-108.636871
-45.347439
-53.387447
-47.639618
-70.721588
-71.275887
-61.607395
-98.209999
-73.351341
-140.424561
-70.115166
-53.997604
-59.895531
-140.453186
-61.340504
-59.550625
-107.169632
-94.022835
-110.805878
-134.892731
-105.845772
-113.246857
-153.618149
-43.515671
-55.612797
-62.838951
-105.502235
-164.517944
-69.114182
-89.288818
-152.364609
-85.845390
-70.093796
-42.167534
-83.823807
-57.549381
-82.247269
-66.006790
-141.260406
-88.569420
-60.945126
-111.440002
-63.991829
-54.821220
-94.412720
-83.084358
-98.838730
-95.136681
-86.242752
-83.724304
-150.540329
-136.890228
-64.619843
-35.065052
-45.254807
-58.838524
-95.731377
-137.675598
-102.451462
-105.551445
-99.771881
-54.011513
-155.390564
-141.674042
-134.410538
-60.185596
-57.207756
-167.285339
-59.014336
-52.710167
-75.150314
-58.878483
-119.035408
-54.945385
-160.196457
-101.546844
-147.872147
-65.603905
-62.494370
-72.495789
-63.290901
-69.615295
-56.986828
-63.177677
-79.190956
-147.519211
-162.642715
-70.875504
-87.191376
-72.358963
-123.927216
-54.743160
-109.991226
-67.875519
-80.986870
-70.088211
-57.928116
-62.565170
-93.452682
-95.768089
-75.210007
-56.817924
-80.062492
-91.191963
-60.516319
-90.626930
-97.007912
-171.482040
-88.659500
-162.952728
-92.544922
-110.823944
-90.271980
-60.958675
-57.789776
-62.460758
-77.137009
-101.936371
-105.947823
-67.599052
-122.873047
-86.073685
-66.143356
-65.352249
-107.755417
-94.925400
-88.427376
-53.334316
-60.425137
-75.328377
-65.768814
-107.242279
-71.562790
-134.116867
-59.329391
-142.161423
-53.067295
-94.138100
-68.416687
-139.867996
-95.788284
-80.867233
-62.135902
-65.138481
-24.605450
-58.542511
-62.635845
-55.026794
-127.713753
-56.194702
-71.473106
-54.492546
-118.539673
-94.877541
-153.565628
-140.574417
-157.665955
-112.514999
-73.523605
-36.681873
-145.633301
-65.828575
-76.242523
-34.706459
-122.108093
-72.778702
-70.259201
-58.803307
-139.973022
-55.012798
-58.294937
-56.056721
-70.538498
-86.964615
-127.333885
-153.633911
-62.747543
-38.006149
-87.282143
-63.661655
-77.300774
-88.102211
-46.611397
-146.723434
-87.795876
-59.243488
-155.417099
-127.931816
-147.755524
-166.921631
-67.697502
-95.259377
-176.230896
-122.433098
-155.698746
-85.004829
-99.919731
-82.174553
-76.804474
-32.598232
-127.974121
-67.231949
-105.427620
-74.008499
-68.667213
-101.139587
-67.666260
-131.581253
-86.016762
-104.316322
-125.070702
-100.723663
-96.486626
-62.334255
-48.955379
-95.947052
-100.246841
-58.471306
-56.078053
-155.406006
-63.908123
-81.228127
-62.105637
-110.147522
-65.899727
-60.858807
-32.956387
-24.109934
-27.478909
-157.567627
-64.407967
-95.718956
-80.536774
-105.756142
-107.780998
-148.990448
-100.387436
-53.323833
-125.724541
-130.887756
-97.294533
-107.760971
-52.498486
-151.714340
-118.562363
-106.158005
-86.890327
-89.853683
-55.721767
-151.357208
-63.972763
-75.619537
-57.662235
-69.658348
-23.264931
-130.100555
-68.065781
-51.638809
-73.604301
-53.578926
-92.611244
-67.707672
-158.922394
-113.009010
-65.824623
-126.998901
-139.648148
-62.774113
-94.926239
-141.015976
-82.743629
-86.596870
-74.248512
-63.404446
-90.925461
-44.534912
-103.248375
-86.268532
-68.642525
-151.800888
-71.398544
-159.567993
-62.989872
-61.746006
-142.804291
-68.538925
-140.602875
-53.851414
-59.175915
-69.793823
-69.100914
-161.638321
-72.232498
-66.914314
-113.533607
-76.398247
-65.276680
-94.336121
-77.435432
-64.034081
-65.856995
-59.259129
-69.214180
-52.394173
-69.345909
-62.864738
-138.551453
-67.206253
-78.645439
-59.237293
-68.391808
-19.455814
-136.154160
-114.337326
-93.643280
-105.460495
-127.632706
-59.488033
-54.656193
-86.263138
-79.435036
-105.573257
-122.466927
-135.483734
-105.200539
-53.385704
-92.895004
-70.742851
-143.626114
-117.618996
-64.081757
-109.296242
-68.887756
-61.457424
-118.428123
-110.859787
-77.513603
-106.842789
-144.809174
-149.740753
-80.011658
-92.554329
-57.441109
-96.771011
-59.283245
-106.838242
-101.317154
-74.509636
-57.845776
-146.734879
-155.213074
-116.544861
-89.328323
-160.299454
-74.362076
-151.856491
-59.022224
-94.370392
-93.955193
-99.688446
-65.906555
-57.983467
-67.127304
-145.777954
-54.235580
-84.795090
-82.216545
-151.945908
-179.489090
-59.662251
-72.410339
-64.671707
-140.253143
-55.527103
-95.266724
-46.585358
-137.153580
-60.731087
-56.352993
-87.490021
-48.433422
-158.905304
-159.707962
-58.512089
-62.529362
-67.974068
-127.774734
-93.958687
-115.062073
-31.952244
-52.322624
-66.547318
-78.038284
-65.288078
-75.174332
-52.924358
-66.251930
-118.702660
-56.360298
-45.274628
-55.361099
-47.596588
-47.587357
-173.746445
-109.462387
-68.045860
-124.723358
-65.922470
-71.098152
-56.230171
-80.995712
-116.592392
-60.261295
-50.173973
-71.008446
75.443565
64.899857
51.599941
53.526077
63.338322
56.458195
92.453827
79.870399
75.643364
66.563728
74.906303
52.055138
65.611656
80.292740
38.857700
-108.358101
-61.057789
-99.526031
-61.378113
-55.177189
-60.540531
-127.347260
-92.162102
-139.620621
-58.529835
-63.624138
-148.443466
-70.511223
-62.707096
-158.106079
-52.811443
-55.486622
-35.183266
-59.141155
-69.137024
-38.415512
-155.567596
-50.605808
-89.797806
-71.174469
-64.634148
-60.297508
-99.115547
-53.767525
-150.564774
-109.292061
-39.688129
-67.193993
-37.427132
-67.032066
-64.538658
-132.246414
-78.679497
-91.482063
-91.649582
-97.207169
-74.563545
-32.300831
-55.666111
-79.801888
-57.664783
-137.774048
-59.896042
-137.294769
-148.145920
-159.823044
-58.927681
-63.569736
-119.664856
-76.256828
-110.264915
-70.817177
-79.747528
-156.082733
-22.408461
-48.774609
-86.090080
-64.146759
-64.311569
-54.634621
-58.892735
-28.615932
-69.965775
-57.012928
-61.840981
-59.815453
-158.304016
-75.087891
-59.163101
-73.473534
-57.299370
-134.284195
-94.623306
-62.387230
-160.227264
-63.655933
-60.594975
-108.721649
-150.083694
-35.794228
-63.353123
-54.676048
-69.585419
-43.345375
-123.560562
-47.895908
-117.360718
-51.124928
-46.371166
-53.145977
-89.117226
-56.531143
-87.005272
-166.513550
-58.152718
-73.651703
-145.290985
-54.038879
-73.304016
-80.494232
-54.928608
-60.780354
-117.188980
-67.590927
-133.307053
-71.320343
-113.839584
-66.213455
-51.324997
-61.614765
-54.190678
-61.973843
-61.337418
-134.715210
-58.095284
-117.838936
-90.053329
-56.543423
-127.635559
-105.975067
-62.073288
-91.675056
-68.008041
-124.442268
-103.430786
-49.655041
-95.467133
-56.296726
-144.523529
-159.117386
-56.813301
-67.535866
-145.708786
-52.946743
-69.396538
-114.309250
-54.878819
-67.301834
-58.484188
-61.359959
-63.803902
-103.343124
-101.300674
-85.659218
-104.209068
-57.874641
-119.408340
-59.743073
-66.958580
-93.570213
-79.124977
-97.469994
-83.281265
-115.285728
-65.143684
-77.399391
-18.122307
-65.482338
-68.776619
-61.415180
-73.594727
-91.059204
-77.645836
-86.802223
-145.683945
-58.662724
-46.220215
-86.068695
-71.691292
-74.408989
-150.708359
-85.048416
-56.573811
-149.713058
-69.268112
76.255859
57.355766
-61.673443
-51.471657
-67.798203
-133.698013
-82.774918
-50.278141
-68.309181
-155.715118
-54.845245
-49.575848
-86.159042
-106.308807
-46.231037
-65.738174
-60.114418
-69.490265
-56.427704
-146.463837
-68.307121
-64.452751
-43.271053
-148.520844
-88.251854
-83.023750
-132.066406
-98.709717
-108.485596
-104.270355
-76.711464
-74.546059
-59.349552
-73.710358
-97.109177
-105.068336
-50.879345
-67.020203
-103.413292
-161.319916
-159.633026
-104.168098
-112.150276
-127.986481
-129.311981
-58.139774
-68.093742
-48.219135
-60.208580
-129.888199
-57.478451
-78.094505
-57.866356
-74.717262
-84.912582
-85.399384
-66.833244
-59.490440
-58.498581
-154.341537
-81.264313
-149.676331
-153.118027
-59.667961
-66.222878
-78.485687
-149.964081
-58.417648
-67.037788
-77.424706
50.592777
50.661449
54.846184
55.433544
76.461578
-119.111755
-79.283813
-109.259590
-107.652504
-95.541344
-100.065979
-92.914040
-82.475838
-95.858910
-66.913971
-143.883453
-69.898048
-118.682755
-91.542236
-99.560173
-166.395599
-73.110237
-65.813087
-69.555283
-119.284409
-159.946030
-91.415489
-93.889336
-84.794258
-60.076584
-57.319210
71.387589
70.251556
50.830498
40.343853
55.970333
74.983650
86.905579
65.801628
81.315186
-41.322094
-58.094627
-115.342979
-103.470299
-64.751625
-118.849998
-121.324425
-74.963791
-76.634499
-140.708557
-73.860405
-61.000404
-154.755661
-50.805378
-34.660301
-122.138367
-152.344116
-31.497515
-52.696209
-59.593842
-46.656090
-51.265125
-88.916985
-165.687958
-78.358543
-63.990631
-141.008011
-66.000832
-160.082001
-91.043152
-107.243851
-125.349373
-69.160759
-64.386978
-76.819443
-70.303619
-93.277733
-84.502373
-61.620228
-73.051590
-58.162270
-90.729309
-91.365326
-63.830029
-55.078178
-63.404877
-54.693108
-153.617783
-75.134384
-63.923462
-125.483177
-59.701588
-67.481522
-116.458298
-91.023796
-62.358757
-60.760685
-140.557358
-74.572517
-62.914768
-58.316383
-64.341316
-70.013374
-125.000694
-63.277622
-61.546116
-134.946014
-81.546310
-147.767792
-96.207161
-112.038704
-115.021469
-74.833336
-92.725250
-71.357422
-63.541103
-71.062515
-51.792702
-146.618607
-61.501411
-49.910263
-64.680252
-82.462875
-122.303604
-161.502258
-84.727600
-163.479004
-35.982185
-64.330269
-70.578087
-72.348267
-58.578938
-127.892334
-57.305912
-102.695168
-157.219025
-92.673798
-127.736877
-140.747879
-66.690285
-65.776573
-154.743393
-84.999481
-29.755447
-155.240906
-50.894218
-97.219864
-60.891850
-148.372177
-148.585129
-145.412216
-94.232292
-57.269192
-116.343826
-45.360771
-126.631538
-150.038559
-89.353745
-94.798073
-101.700363
-84.722809
-63.537006
-81.325966
-156.735565
-117.821182
-83.151802
-69.745399
-43.460442
-44.407482
-51.651726
-123.422905
-72.624657
-80.852661
-58.204273
-79.356712
-54.210442
-100.000801
-54.709557
-54.612743
-80.192680
-65.646477
-74.844055
-70.697853
-117.589882
-70.874878
-63.122746
-70.678177
-69.957916
-54.639008
-151.899292
-55.178669
-70.397400
-45.372486
-59.559738
-64.621017
-73.604454
-70.058693
-67.459831
-68.475784
-52.807938
-60.448277
-64.750404
-63.454067
-67.652054
-42.817112
-66.710037
-145.577744
-159.718994
-68.482246
-92.591774
-65.608902
-58.870544
-97.315926
-102.711983
-87.632706
-65.597244
-101.890533
-98.428581
-62.067101
-62.229385
-105.361084
-60.536388
-117.517593
-93.195511
-98.082306
-99.398071
-61.063869
-64.148506
-82.589561
-114.361404
-59.542805
-50.800072
-58.159031
-106.262657
-108.414375
-136.949554
-64.214264
-143.704315
-112.869843
-36.860786
-61.468277
-56.131474
-69.654976
-64.187004
-131.766327
-118.685539
-103.391724
-56.513493
-129.254272
-70.151421
-82.289322
-69.777306
-81.994682
-82.126488
-48.757137
-67.012680
-70.010323
-155.538223
-66.181671
-92.671379
-58.679005
-161.272873
-77.213531
-129.809540
-150.723389
-49.321327
37.681320
69.503731
73.860550
-46.175274
-67.754730
-76.366669
-61.699219
-56.198963
-54.357677
-72.639725
-73.371651
-63.952248
-41.530334
-125.025406
-69.760231
-55.765594
-128.623520
-142.083969
-118.170982
-123.999702
-53.209126
-58.297951
-62.722431
-94.762146
-103.416992
-58.469673
-68.553284
-65.776367
-141.197037
-68.409897
-105.698486
-98.868729
-68.053940
-51.002945
-67.318062
-90.632538
-65.218346
-73.322762
-145.341156
-73.492195
-86.687920
-75.632904
-80.912178
-62.924145
-59.622608
-67.555641
-64.468437
-70.143761
-139.938934
-91.302353
-143.125458
-66.350723
-109.087303
-66.350792
-72.170753
-64.641129
-51.110619
-78.093048
-151.402283
-53.347443
-62.595348
-79.788826
-91.099190
-52.474716
-122.200386
-56.441566
-93.937614
-87.792053
-75.659813
-64.732712
-154.181671
-122.976524
-55.383602
-127.353722
-116.147278
-72.081551
-68.503838
-118.276314
-101.917786
-150.989685
-69.204018
-92.766747
-38.715424
-60.687950
-66.442581
-86.057220
-71.588234
-68.943390
-138.237839
-53.893982
-56.822098
-36.051975
-60.520390
-55.639084
-107.501633
-62.541729
-59.366123
-152.616837
-137.635605
-36.719646
-78.238060
-67.519051
-14.238567
-44.734566
-70.462082
-162.569794
-151.806915
-53.020794
-60.186741
-117.297157
-161.056747
-62.979134
-147.531967
-51.246407
-78.914780
-68.253464
-101.127907
-93.625160
-109.581879
-116.267342
-123.727913
-47.134911
-146.299667
-93.173256
-112.814034
-52.585014
-54.558834
-103.573380
-87.644875
-49.232014
-164.398102
-76.565689
-59.724346
-58.381954
-57.217659
-75.265755
-81.888023
-57.373634
-47.783474
-62.255676
-62.748234
-61.066116
-113.720322
-82.183273
-97.393875
-82.781181
-108.092575
-119.560692
-59.910339
-65.625175
-87.398048
-70.857803
-96.848839
-60.923603
-120.764297
177.028351
-134.751862
-124.300499
-108.324432
-68.598351
-70.683548
-33.904556
-92.366295
-84.148438
-59.913918
-80.000359
-104.730301
-70.603966
-97.546600
-69.841896
-145.837234
-63.103542
-126.304329
-63.097900
-85.148613
-60.420868
-88.403885
-67.203163
-67.883499
-100.939102
-117.287674
-101.963737
-74.208092
-81.183739
-61.437794
-62.601452
-69.109779
-98.978683
-73.927658
-65.848175
-139.888351
-95.157692
-107.845100
-173.230560
-86.600334
-69.089844
-130.578598
-87.595718
-141.133606
-86.632996
-151.822189
-65.768921
-111.721931
-80.272926
-112.230873
-80.108978
-104.159897
-108.523277
-59.244690
-64.594795
-58.380348
-127.938339
-91.206680
-71.581070
-76.350838
-72.678322
-144.963959
-47.926353
-34.959538
-66.832321
-77.245514
-80.792442
-166.976089
-57.145794
-119.632507
-61.145611
-74.111420
-64.560211
-60.146641
-82.074905
-85.616829
-69.102768
-76.655327
-49.904316
-61.460690
-98.501266
-57.892200
-46.092159
-101.337296
-86.589355
-64.713760
-52.751232
-61.703598
-135.653839
-79.855667
-67.091766
-52.920315
-77.361984
-61.952129
-58.624420
-50.602608
-81.889786
-58.837383
-148.243332
-60.696842
-66.855583
-57.820206
-34.132862
-69.306015
-84.182106
-152.299194
-66.357071
-68.301552
-84.247391
-146.086884
-99.815796
-127.802803
-53.572079
-98.989944
68.896156
75.459702
72.820702
61.329426
53.103512
59.010899
56.079941
81.883270
-80.142197
-121.422752
-59.866093
-66.810646
-94.017914
-57.772305
-111.767517
-71.004181
-64.835762
-124.373779
-58.518406
-56.326004
-64.688835
-77.039154
-54.095085
-61.406101
-163.006012
-67.679230
-104.783524
-94.168907
-97.561394
-65.069786
-81.132408
-75.754539
-136.327621
-75.895035
-52.568768
-71.264885
-69.204361
-54.222019
-53.213848
-68.613205
-114.936722
-46.466930
-62.576954
-75.480492
-59.418785
-56.728706
-133.127411
-85.548668
-79.769127
-72.989998
-56.930389
-90.954773
-47.141190
-50.138470
-68.949608
-86.284271
-140.863541
-71.295334
-81.634735
-157.567184
-40.128010
-62.065624
-85.786415
-79.018578
-157.846115
-98.249763
-138.466171
-68.175095
-60.229397
-143.788422
-63.868774
-150.188507
-61.703979
-94.096626
-70.467064
-59.808403
-80.936234
-68.816154
-50.471653
-157.948196
-166.318680
-82.553993
-80.313591
-118.633385
-151.863647
-65.760071
-90.728394
-58.667934
-79.567360
-63.921551
-57.475842
-72.788086
-126.193649
-92.705360
-121.899254
-121.712158
-71.710701
-117.374748
-85.182915
-54.586414
-143.278107
-67.288902
-56.454170
-60.324390
-77.998253
-99.009102
-126.193420
-29.377684
-55.245064
-55.467091
-70.406067
-163.477356
-79.681023
-136.945419
-136.521332
-89.554985
-93.600166
-56.844227
-60.865303
-164.843079
-71.577560
-68.644585
-161.088303
-84.477814
-74.237427
-58.696888
-60.127274
-62.436462
-56.694683
-66.222153
-59.763531
-138.745026
-73.345711
-134.489075
-54.195744
-139.096161
-137.728333
-64.204750
-99.808510
-54.955486
-111.458160
-60.991592
-68.521660
-122.848297
-124.454506
-122.118896
-60.953751
-90.920807
-97.101921
-93.138535
-72.587364
-72.998573
-141.497147
-75.967590
-74.273109
-70.072128
-69.423744
-56.785732
-153.385223
-53.252541
-152.216797
-63.438999
-88.799904
-77.274170
-143.560318
-58.159370
-60.234097
-33.752079
-56.379829
-58.551567
-88.069832
-62.195049
-61.891426
-63.153511
-117.794136
-134.050644
-88.664520
-62.947517
-54.364285
-81.625557
-130.347992
-155.745285
-83.605339
-66.301392
-88.468987
-90.737099
-67.631927
-69.106133
-98.586983
-76.074776
-54.736389
-81.113174
-23.281578
-52.612495
-58.066193
-66.699898
-58.886547
-66.741119
-145.358856
-45.684544
-68.750191
-66.596001
-68.015244
-76.771111
-136.202759
-64.485710
-50.060673
-48.393482
-47.477703
-143.572021
-128.413559
-60.120495
-112.746635
-98.701805
-86.791763
-93.619720
-110.964981
-101.902565
-97.352501
-114.354774
-93.768890
-62.564407
-51.637554
-121.612854
-47.996723
-66.978592
-34.605549
-72.097672
-127.330444
-97.256989
-58.522594
-61.674885
-62.838722
-173.923569
-136.336502
-61.592735
-63.002373
-63.006580
-47.653023
-54.764824
-130.795639
-45.046356
-129.057968
-81.503273
-65.640564
-58.965744
-71.492599
-48.481621
-42.165482
-56.445225
-83.248878
-55.544743
-147.151779
-153.188354
-59.316338
-71.614853
-40.445759
-55.905869
-47.261543
-60.476696
-125.077042
-144.292877
-52.987164
-65.899506
-67.921967
-97.485641
-53.030167
-70.356445
-54.282604
-12.642859
-111.165771
-62.275429
-68.114204
-132.946075
-45.584000
-66.777229
-82.849533
-44.938122
-58.303783
-60.444584
-104.748222
-92.192902
-100.410446
-108.412918
-102.623474
-106.479805
-109.344086
-86.677216
-162.468399
-124.969139
-102.321648
-71.572891
-55.906952
72.106163
67.021515
77.016342
-63.107098
-53.680977
-87.432831
-160.787720
-94.771805
-130.962357
-57.487259
-118.245049
-93.991455
-70.997665
-89.587883
-72.443832
-71.238777
-65.310089
-90.712044
-101.532913
-163.902878
-128.398438
-104.572083
-74.052643
-72.005325
-77.507759
-78.889114
-72.895233
-80.243736
-61.101067
-64.918404
-94.658997
-91.789291
-113.606697
-165.928101
-71.080177
-135.361130
-74.527313
-47.012592
-78.527740
-98.825211
-93.170494
-92.009750
-101.835625
-54.686131
-70.257607
-54.732048
-37.417469
-57.271709
-65.744408
-104.415176
-46.879875
-46.748760
-59.937160
-58.947807
-117.969734
-65.938316
-61.425549
-68.134224
-146.267395
-61.184994
-67.824219
-48.503559
-56.190228
-85.241631
-83.565697
-63.733494
-61.351849
81.780952
53.995682
62.827545
48.542793
84.458435
43.796387
85.730423
68.389503
56.254509
58.260773
65.175964
70.982834
65.588371
73.888527
-163.285278
-59.204556
-41.738010
-60.338665
-68.779793
-51.932430
-72.229233
-141.782837
-53.696754
-70.787781
-146.747131
-146.407990
-61.118523
-88.652046
-53.214321
-137.051620
-65.445953
-43.723267
-63.793812
-13.147937
-146.785812
-89.074974
-39.563030
-47.097858
-51.259117
-62.257019
-19.849079
-61.838924
-51.815392
-112.523178
-56.485451
-61.886318
-67.479080
-70.209259
-56.369453
-54.888996
-122.526100
-77.811302
-142.665710
-69.057213
-143.915680
-59.060478
-71.135483
-64.964539
-65.025131
-70.902893
-69.786980
-109.585953
-122.278496
-95.765511
-119.064873
-39.266399
-82.124405
-64.055351
-76.735817
-38.018944
-65.160744
-143.820251
-58.654049
-73.738930
-153.602341
-55.613728
-51.055000
-56.386356
-69.915932
-64.709137
-62.994106
-144.837845
-63.866314
-152.036224
-81.302452
-53.066578
-62.407749
-82.666786
-77.716194
-154.866333
-80.702782
-153.223694
-105.325989
-153.999084
-94.288315
-94.278786
-55.717167
-105.060371
-132.404709
-62.467903
-51.833546
-105.578583
-62.216396
-63.021973
-144.264084
-54.748051
-152.517166
-139.515656
-76.301659
-48.352386
-57.613293
-64.889160
-62.497738
-69.722633
-44.024414
-40.091839
-63.035633
-83.290749
-56.276421
-135.678986
-112.625198
-63.274937
-110.217018
-144.058823
-102.949646
-67.391373
-62.441170
-83.474899
-60.431610
-131.511673
-120.240967
-68.937798
-63.484863
-61.730141
-141.356110
-57.566429
-68.892761
-159.387863
-21.333462
-71.405609
-78.702202
-55.726921
-46.270767
-83.624367
-42.423576
-58.649200
-113.675453
-47.505215
-59.104069
-59.821423
-133.488632
-61.360287
-158.750671
-70.174080
-50.288483
-62.606884
-62.647675
-96.344376
-61.576828
-92.983414
-99.539589
-66.845886
-111.665237
-82.285049
-64.221573
-53.593357
-58.657894
-63.682098
-33.909813
-146.931519
-60.782001
-93.797653
-67.482864
-59.857590
-48.590023
-138.919907
-32.538834
-30.349920
-33.762333
-62.782207
-65.241264
-70.674950
-58.606018
-115.303612
-50.827332
-86.774315
-123.164932
-147.192902
-69.836395
-51.657448
-81.931557
-145.634735
-107.773308
-63.290558
-75.001335
-62.233021
-49.758568
-131.144363
-67.162834
-140.649445
-52.701214
-66.433159
-123.838280
-113.813293
-103.793213
-99.006088
-53.539104
-61.552372
-55.492855
-56.252087
-82.968910
-37.002274
-54.332378
-65.615677
-99.735001
-125.080383
-67.390327
-72.113098
-68.671753
-173.107407
-65.776978
-68.088638
-146.731995
-86.543777
-59.364586
-139.465714
-61.868084
-158.730392
-116.504234
-57.645550
-94.043152
-151.168457
-70.103470
-48.952538
-83.484810
-121.870071
-104.286453
-39.660938
-98.981445
-74.870682
-165.873245
-120.302574
-78.104752
-94.258904
-58.822666
-48.345833
-156.689011
-99.610077
-78.610458
-87.703598
-38.070881
-80.741577
-65.136604
-57.764690
-47.300316
-44.163807
-80.065742
-62.216366
-93.247475
-102.589172
-74.516197
-150.131210
-155.801620
-55.794243
-93.023247
-58.750858
-82.969879
-88.945488
-108.576614
-112.077385
-58.522644
-87.586929
-144.220154
-71.175888
-60.436462
-64.867996
-75.048096
-92.684799
-104.440582
-100.246933
-121.814316
-123.880348
-49.711521
-65.149452
-132.008072
-79.582794
-26.669205
-170.393509
-96.268906
-49.078846
-55.890156
-121.794670
-86.237373
-72.773300
-127.183098
-80.133980
-87.838158
-76.163780
-67.438667
-54.594692
-95.965805
-122.392776
-56.962585
-146.029022
-92.599724
-53.758396
-133.407486
-65.569504
-146.924759
-64.141418
-65.081940
-65.726250
-63.131668
-71.120689
-88.121407
-77.440788
-118.291000
-59.820858
-59.669548
-69.427628
-61.319592
-95.273163
-111.305817
-95.091843
-111.879120
100.654335
84.973885
59.731155
72.771179
66.006111
44.487114
52.219898
74.309921
77.084076
-74.281448
-56.357491
-61.186264
-110.114883
-59.763783
-50.664719
-128.498917
-157.996170
-62.396706
-49.521473
-127.753548
-152.647141
-64.950317
-55.441879
-78.106491
-157.479813
-166.795456
-57.459900
-68.845276
-97.219971
-67.110542
-43.997303
-91.540253
-62.422653
-142.830429
-96.521713
-43.486164
-56.862068
-80.816116
-50.219528
-70.597801
-54.578239
-145.032059
-62.091812
-117.670891
-67.185608
-59.104881
-43.063503
-36.409054
-32.564407
-115.523300
-128.215881
-85.592621
-111.186584
-58.285301
-110.879997
-112.626190
-73.640823
-90.932343
-103.939148
-68.115875
-73.719696
-92.353363
-49.486557
-92.769623
-80.688873
-82.171577
-69.200958
-100.527122
-49.413754
-79.496788
-81.631828
-55.342140
-103.562103
-167.733276
-72.799667
-102.945702
-67.860199
-123.271004
-170.509659
-120.716431
-159.375885
-67.412132
-154.818359
-50.735016
-99.559776
-151.798599
-73.020966
-36.816830
-75.597679
-88.621460
-94.993904
-57.061764
-97.725006
-51.983929
-70.549194
-149.056549
-84.223244
-47.314526
-126.075775
-100.011902
-127.651321
-127.815086
-60.207268
-74.485016
-65.387672
-35.159718
-110.511826
-95.717087
-87.429482
-78.515633
-163.525894
-74.692299
-91.771484
-52.031597
-110.029106
-79.882431
-147.424072
-153.471222
-86.227440
-58.240253
-118.317764
-91.994598
-117.418022
-115.297600
-53.176693
-137.974411
-154.107941
-133.718948
-56.260609
-67.252785
-56.273186
-101.095306
-65.196701
-57.798763
-150.624115
-69.902161
-107.110321
-68.996246
-161.808441
-62.813648
-51.866882
-100.615715
-71.406715
-118.562500
-61.859749
-66.714012
-68.694321
-85.902428
-100.477142
-81.820061
-103.698997
-106.567894
-83.280113
-60.324226
-111.044579
-106.754417
-90.379303
-154.031647
-92.151718
-63.486694
-93.874466
-57.360806
-104.307922
-59.695549
-64.386269
-78.890625
-122.660248
-46.576580
-139.327682
-63.794975
-106.284653
-66.966293
-47.034046
-105.597382
-60.729340
-70.250076
-74.753784
-124.978096
-76.646362
-50.281826
-152.850235
-86.044937
-139.164276
-149.727631
-87.383461
-125.295990
-55.628426
-82.028610
-144.081192
-55.481529
-96.416946
-51.100967
56.128819
-128.378235
-61.402222
-96.001602
-48.394623
-77.666534
-73.193886
-72.805733
-76.766380
-66.545532
-63.769608
-83.147980
-86.561363
-59.077568
-72.216515
-80.416992
-60.384892
-64.276237
-84.022713
-55.339371
-86.191406
-77.355331
-68.578865
-135.505554
-64.310188
