# Supplementary material for: Comment on 'Valid molecular dynamics simulations of human hemoglobin require a surprisingly large box size'
Source: eLife. 2019 Jun 20;8:e44718. doi: 10.7554/eLife.44718 (PMC6586461; doi:10.7554/eLife.44718)
Supplement: Figure 3—source data 1. — The zip archive contains a README file describing which source files correspond to the different panels. [file elife-44718-fig3-data1.zip › figure3/panel_B/box2/phi6.dat]

-148.729507
-134.748489
-90.727669
-65.639954
-75.654274
-36.505768
-56.919632
-87.350166
-88.844879
-156.955414
-122.298164
-163.853149
-74.001053
-114.002266
-147.774033
-73.676826
-139.463577
-86.472229
-78.652100
-96.914902
-56.366558
-165.645828
-133.589584
-60.448429
-72.162170
-66.652718
-139.756454
-60.988396
-64.661110
-67.713562
-55.297054
-106.628906
-66.112709
-134.318802
-82.316933
-116.472603
-67.521255
-98.128998
-58.945129
-107.526848
-61.883785
-65.562263
-92.893524
-70.489922
-68.190887
-100.223900
-52.106598
-94.324867
-74.058731
-65.796257
-117.186317
-96.747589
-77.461067
-56.080460
-54.821804
-89.018883
-42.150932
-67.530815
-136.018997
-64.457977
-78.092155
-168.427750
-114.427216
-149.334167
-170.954895
-66.258995
-125.232056
-126.113838
-66.074471
-81.982452
-75.977997
-77.880775
-73.852798
-144.109497
-67.913704
-96.741707
-171.063126
-110.937508
-91.545616
-58.474209
-96.777412
-59.582600
-59.544712
-93.419945
-104.451012
-106.662117
-149.084518
-119.353889
-110.926270
-121.972961
-114.503441
-67.563545
-91.503670
-143.300476
-159.289276
-108.200890
-48.552013
-128.365906
-99.588516
-98.611504
-154.285873
-120.693428
-117.749817
-97.034378
-79.600319
-121.890099
-104.689606
-94.050499
-150.091492
-53.609562
-120.599335
-65.396362
-84.457062
-102.681572
-106.275398
-126.425247
-83.251404
-73.236580
-115.334106
-174.803284
-72.989548
-114.037979
-86.959000
-60.347328
-109.903481
-104.372658
-64.045242
-108.394432
-161.789673
-76.745628
-91.065079
-101.794640
-53.769623
-142.574677
-53.163364
-149.643524
-100.568748
-123.751221
-89.668571
-95.737938
-128.920944
-81.082817
-71.777412
-131.074860
-91.762169
-106.583549
-84.309654
-100.071953
-98.018730
-98.471664
-120.609291
-108.737381
-82.046936
-64.252914
-119.844910
-58.424309
-96.349495
-64.068672
-130.866104
-75.448380
-68.577377
-58.407269
-56.989170
-126.191757
-61.013905
-88.926346
61.283527
-65.411583
-80.186455
-75.072212
-34.320503
-150.573639
-108.509972
-57.100388
-95.092705
-69.397682
-57.616692
-75.336685
-122.317039
-86.137207
-54.095612
72.845901
45.996620
60.188469
50.515743
81.052292
-53.857780
-48.531799
-110.991005
-39.782310
-132.769318
-78.854362
-81.133873
-73.375381
-25.135601
-56.160065
-125.939232
-81.797432
-137.457855
-66.603500
-96.727180
-76.463493
-62.673553
-120.705231
-57.721966
-70.545914
-69.560913
-121.321884
-51.152252
-60.922455
-62.572521
-73.431946
-108.416061
-150.602371
-64.036331
-76.383385
-109.844833
-52.802917
-108.554474
-23.915565
-43.810230
-139.491257
-130.244354
-146.123840
-128.951447
-56.581913
-61.517891
-70.487251
-73.176613
-60.616226
-66.083191
-100.467461
-59.075581
-60.204288
-144.577454
-67.753250
-53.602707
-76.993820
-97.330574
-47.104515
-154.898529
-63.365627
-69.102249
-51.678501
-72.079712
-78.334114
-130.385880
-63.164173
-102.338806
-69.755745
-70.657753
-80.515984
-121.797432
-104.101959
-73.418297
-67.721878
-62.719055
-61.932533
-50.262726
-80.120636
-124.256874
-64.569023
-57.663780
-160.570786
-67.969788
-74.641556
-76.156738
-86.742691
-147.579422
-59.680672
-57.015598
-63.950279
-62.916187
-89.277985
-145.755905
-97.754608
-159.866623
-64.768799
-60.236610
-26.684565
-128.935287
-139.660324
-133.731445
-73.746010
-75.499802
-41.180668
-56.482048
-74.648346
-66.040535
-55.969227
-89.691345
-51.184265
-87.748123
-156.880585
-117.515121
-125.726044
-91.192215
-74.123055
-66.744553
-125.796478
-56.927528
-139.261887
-88.221756
-70.518654
-105.483337
-57.893341
-71.895149
-158.231598
-61.839321
-76.522385
-24.154146
-63.678635
-86.477951
-44.134480
-53.767826
-86.665314
-92.618172
-87.285156
-33.142666
-61.642754
-45.409393
-146.381653
-73.904709
-65.317650
-54.857239
-61.078232
46.224678
-58.430386
-111.592445
-47.569164
-66.690819
-60.612019
-78.735954
-43.343117
-36.597065
-149.984833
-56.616463
-47.581814
-76.092850
-61.531967
-142.047348
-26.189735
-78.432533
-122.657654
-102.753807
-104.006134
-62.793491
-142.545944
-147.549423
-149.233765
-119.896454
-96.218941
-85.969009
-58.213509
-156.806747
-56.296307
-78.810532
-68.887833
-52.371044
-62.555492
-60.118187
-93.612778
-55.932175
-69.317635
-63.391502
-75.088127
-64.672523
-60.275459
-33.247753
-83.442184
-77.194824
-152.483826
-117.431793
-103.083984
-62.194580
-61.837769
-106.514229
-66.740784
-48.016304
-61.251911
-76.220901
-73.401787
-143.308380
-60.108284
-53.173454
-56.332253
-75.361755
-140.204117
-64.763908
-62.037575
-64.727982
-72.333572
-105.820702
-83.463585
-106.910339
-110.031960
-73.627159
-111.640060
-54.279392
-50.936352
-75.674416
-71.284775
-68.354889
-87.917770
-75.945114
-119.836212
-61.693073
-62.190166
-138.148376
-65.767876
-94.959869
-76.350243
-89.668571
-119.710052
-91.175964
-100.429016
-105.080704
-99.796623
-71.432289
-83.768112
-53.511257
-95.743225
-144.407822
-69.320320
-115.794487
-151.513306
-107.109436
-68.223122
-52.454403
-63.802959
-156.282471
-134.245071
-134.444199
-93.339935
-63.057732
-116.661674
-78.658043
-79.808517
-50.617054
-70.682480
-71.790939
-69.457352
-81.545708
-85.827454
-119.083115
-174.172348
-90.942375
-71.799805
-108.053017
-89.302895
-114.568626
-69.644440
-34.351921
-63.492874
-84.271896
-69.567070
-62.055576
-30.793467
-67.555290
-65.323067
-93.731239
-92.654625
-147.674042
-60.412609
-84.717842
-61.329910
-122.298439
-57.323410
-65.250084
-74.662048
-61.078663
-65.695778
-67.190834
-70.633156
-62.095268
-77.271111
-61.844284
-99.941826
-80.220734
-64.990265
-155.423721
-120.381393
-72.543243
-47.976669
-98.474228
-63.264534
-60.682205
-77.106483
-77.426048
-59.170593
-59.404091
-101.362717
-60.511280
-63.756241
-89.682312
-42.525734
-121.529152
-133.110413
-68.845787
-71.921066
-62.073494
-61.403000
-82.357964
-84.216827
-62.335587
-145.468521
-58.687798
-61.585728
-76.700180
-77.744415
-88.625648
-145.447372
-61.026173
-61.161240
-70.235641
-120.609772
-57.161022
-57.277954
-63.528358
-78.049484
-77.493523
-85.803123
-113.797539
-68.897957
-65.803047
-54.451313
-60.767693
-54.944286
-66.434029
-65.346939
-48.054867
-45.891254
-49.821148
-93.245926
-61.164230
-66.117195
-81.541382
-49.057678
-38.844784
-135.566544
-65.122459
-66.399239
-141.316666
-67.562042
-102.791992
-97.231407
-156.088821
-144.215317
-59.817360
-33.128254
-77.963264
-72.881935
-59.566372
-72.282906
-89.848740
-100.487846
-110.292397
-144.198151
-71.405045
-105.021889
-65.282166
-57.442299
-45.228626
-73.453011
-112.138901
-85.222519
-131.576691
-50.861511
-87.645012
-68.425476
-50.113457
-93.255234
-67.106224
-110.572578
-60.961922
-144.160538
-89.499504
-88.509041
-57.815437
-97.228699
-93.766258
-102.357201
-97.603729
-147.256363
-86.567863
-101.864059
-112.373108
-145.287521
-90.790016
-123.630928
-64.700592
-60.321987
-149.707001
-60.136398
-62.973316
-59.859718
-69.809837
-63.513195
-76.940018
-114.852654
-27.033890
-78.052307
-71.285530
-75.011955
-56.360233
-48.477112
-57.083843
-66.475090
-84.081696
-73.021729
-85.124329
-72.929955
-67.868004
-65.696121
-120.123352
-135.553650
-85.440277
-52.268143
-68.817596
-51.771549
-59.449368
-60.495312
-135.586487
-52.709736
-96.014366
-52.931553
-58.375282
-26.224937
-55.790707
-68.446861
-72.469749
-69.494545
-119.379967
-61.488270
-60.273067
-83.850113
-55.906864
-78.501823
-113.645683
-86.680237
-73.357826
-100.657463
-55.984356
-62.793655
-56.608597
-60.495064
-78.939987
-122.445328
-64.166222
-66.665718
-159.114197
-56.097767
-63.103569
-55.912228
-64.486794
-69.287941
-59.456615
-33.291481
-49.292965
-34.653961
-61.773430
-54.708782
-120.707825
-59.360317
-6.180885
-72.886475
-133.290070
-45.126228
-65.757309
-121.210335
-66.204880
-56.204491
-103.710052
-103.775970
-58.737324
-70.763451
-70.571945
-64.919632
-72.516136
-66.702606
-93.976799
-150.214127
-73.281799
-78.110405
-117.286201
-70.854439
-71.451218
-105.169312
-70.156525
-69.924088
-115.658142
-68.699074
-51.982639
-79.719223
41.396019
-68.915939
-45.992599
-63.332317
160.704254
-76.224281
-73.323868
-61.039818
-60.065365
-100.384224
-94.319206
-146.273926
-72.921227
-58.398006
-108.468094
-92.523987
-60.900414
-58.968544
-130.784378
-81.883598
-65.123810
-56.364574
-63.960777
-63.190388
-110.966812
-39.813076
-73.247536
-100.327896
-137.291443
-69.143730
-123.940308
-73.288353
-134.195770
-138.983200
-75.656281
-151.446625
-164.382431
-159.845932
-62.955406
-36.823189
-57.097000
-86.801369
-39.828621
-148.999634
-65.847557
-105.250412
-143.004745
-170.717606
-143.312607
-62.091396
-58.586464
-73.962883
-90.160454
-54.348495
-79.424591
-60.099400
-111.393532
-110.000290
-74.143501
-69.897186
-101.203049
-92.814369
-66.732079
-162.089279
-100.804558
-121.015594
-85.593430
-97.938469
-136.397125
-78.072220
-165.930954
-108.501663
-100.015747
-85.401749
-63.389454
-132.882553
-60.535511
-119.584068
-133.095825
-54.393173
-142.967606
-52.622944
-91.057159
-55.878147
-63.932877
-145.096100
-40.755138
-96.378471
-156.356796
-61.506664
-39.721718
-79.075951
-54.211452
-135.757111
-118.281525
-70.014915
-72.221527
-47.063641
-39.719292
-70.628448
-98.391121
-91.548767
-103.136528
-123.712013
-116.470306
-112.233696
-111.721916
-103.920837
-64.077820
-61.300564
-64.803833
-103.878304
-73.530693
-88.407494
-118.013817
-102.483055
-93.802505
-81.405998
-69.525368
-144.182083
-57.071953
-107.506645
-74.802643
-65.385628
-75.392082
-70.169128
-65.937309
-143.789871
-169.020065
-79.212624
-70.208801
87.882019
54.626141
78.656265
-44.808537
-109.376877
-143.225037
-77.888443
-130.465530
-61.247463
-74.250679
-89.127808
-143.145233
-75.620209
-114.869461
-62.317455
-73.462318
-70.364075
-57.737095
-126.460251
-69.213264
-64.890068
-63.856972
-132.103241
-77.513947
-85.474297
-164.514954
-51.642834
-64.852921
-43.764992
-41.224075
-69.158340
-48.558170
-122.759514
-63.141933
-61.289566
-71.505737
-97.271965
-58.051517
-64.121162
-46.903988
-55.100765
-150.603256
-171.435669
-58.568451
-136.642258
-64.421509
-119.085533
-100.407372
-138.301376
-89.791626
-105.917603
-152.678345
-71.142723
-95.565689
-66.049881
-79.055573
-89.294060
-56.791016
41.415726
55.029221
48.946842
63.272846
-42.802444
-88.601028
-62.448341
-77.028809
-128.324081
-55.282299
-59.405060
-68.641541
-63.822945
-104.075523
-106.892288
-106.559425
-104.774498
-117.937210
-105.488091
-126.934685
-71.517151
-72.460625
-158.670959
-145.111710
-72.989967
-115.031990
-55.504025
-86.754402
-69.082405
-133.730682
-113.734665
-93.553162
-67.218460
-49.674522
-86.511856
-29.984470
-52.062767
-74.604332
-56.719437
-156.248825
-149.631836
-106.472328
-98.418648
-108.095833
-76.068092
-107.608086
-51.851299
-58.697380
-101.125832
-82.047356
-55.001286
-63.552387
-118.275703
-135.637146
-139.205811
-136.929031
-144.120438
-126.432068
-56.700489
-63.558144
-54.341991
-50.298389
-100.710197
-97.342682
-52.975182
-134.143494
-78.003769
-59.328842
-74.883331
-93.684998
-72.779251
-53.320789
-34.489601
-127.085854
-98.484543
-94.368248
-118.206322
-115.622566
-55.616535
-130.788254
-72.683083
-66.386780
-91.570969
-65.086365
-64.511024
-68.643555
-51.135078
-101.577637
-130.670364
-82.872917
-73.175148
-78.373573
-110.376862
-42.156433
-57.962982
-124.756783
-95.340729
-62.875713
-63.908943
-62.630756
-72.439362
-54.331429
-57.141182
-140.231979
-54.929409
-150.885498
-74.747322
-63.507164
-50.163841
-65.807747
-59.486397
-80.798065
-69.096283
-82.948517
-155.771927
-145.769699
-54.635532
-52.655167
-39.109577
-69.625053
-66.299385
-39.729439
-70.598770
-54.249226
-56.481838
-117.212845
-164.174652
-126.557854
-90.090416
-119.505768
-87.641930
-125.835571
-71.648849
-73.634109
-54.727619
-65.618515
-99.864952
-66.276390
-114.548889
-46.897507
-96.286453
-68.263832
-100.453995
-56.171715
-49.673714
-66.863899
-65.427399
-107.205589
-116.940811
-139.964294
-84.715378
-82.744675
-104.785202
-156.526199
-89.927162
-85.978386
-109.538048
-121.800964
-91.213203
-88.435150
-96.933624
-65.253151
-113.706612
-63.095448
-117.727837
-139.900467
-171.965897
-169.762451
-141.874329
-92.026657
-91.869812
-78.699440
-144.412384
-52.241592
48.012230
50.945557
40.180683
52.967945
48.878170
30.570822
-45.579731
-53.868519
-157.617706
-78.665031
-162.879318
-150.220169
-43.405678
-60.582745
-108.028885
-103.196114
-95.735077
-88.441956
-51.603130
-66.168167
-72.164818
-94.194618
-65.106674
-115.765732
179.450699
-139.330154
-70.013176
-38.954144
-83.548721
-93.016670
-128.546082
-54.640972
-76.594376
-49.739700
-149.067505
-63.162334
-126.724319
-120.840111
-39.637791
-112.184021
-76.162605
-112.083351
-54.005116
-65.080948
-131.873611
-85.180130
-162.910522
-97.526764
-73.744225
-48.536045
-116.860367
-58.351868
-54.493893
-150.555099
-60.881939
-40.652603
-74.929848
-83.813744
-62.114910
-79.522942
-103.683662
-141.001221
-138.431915
43.679394
77.450760
70.129234
69.502525
43.175343
52.570229
57.700821
62.941227
59.443085
98.934837
85.481636
-64.405975
-103.178902
-96.976097
-62.673061
-101.845604
-82.348724
-118.853943
-129.591980
-123.222237
-84.581322
-92.367920
-86.117805
-58.130260
-70.560860
-136.444763
-86.526680
-59.233971
-156.060745
-72.573402
-110.991982
-71.604118
-45.361923
-94.637077
-61.590244
-60.673107
-83.945572
81.690544
66.388344
-62.066185
-146.204926
-156.603363
-47.831043
-56.641174
-82.625801
-68.332832
-51.473305
-89.938652
-76.588028
-104.621391
-87.645203
-57.606426
-54.420631
-89.654137
-139.455444
-66.962379
-155.564270
-58.150307
9.265586
-45.302139
-63.314735
-72.026390
-87.321518
-68.647484
-57.662312
-53.213230
-135.983978
-74.646065
-84.929024
-71.489609
-94.536224
-69.765144
-132.214615
-76.429779
-62.569298
-59.477032
-81.427361
-100.563644
-93.415062
-48.594460
-71.494347
-15.708331
-56.145557
-161.568405
-89.260529
-82.223503
-120.035538
-84.893768
-135.639572
-61.715496
-62.674740
-91.878906
-30.432558
-59.569267
-57.716877
-63.908833
-98.113350
-88.056770
-80.115829
-59.096535
-56.383617
-60.962303
-58.625259
-66.212784
-60.867146
-84.102119
-96.488625
-98.624481
-114.400322
-66.886955
-78.654350
-99.280579
-63.046043
-144.527618
-75.117256
-70.372513
-123.920364
-63.903378
-137.257706
-179.857346
-74.755821
-55.769337
-71.557129
-98.149681
-128.132217
-95.716522
-83.562836
-141.212616
-96.655312
-87.342735
-70.309746
-76.554192
-136.225937
-87.127968
-64.327675
-57.756260
-47.904259
-69.879509
-54.520466
-102.310219
-124.930809
-137.157227
-33.285503
-72.620850
-48.918793
-133.617477
-69.517784
-35.404549
-53.396812
-49.489460
-71.652557
-57.991970
-136.461105
-101.691505
-60.061184
-65.401711
-110.359543
-37.409565
-147.811584
-148.679413
-45.705761
-64.265343
-97.703957
-67.125061
-64.228775
-58.613838
-63.436260
-93.178894
-52.621967
-96.375862
-56.356213
-71.025955
-58.912846
-50.980087
-54.028164
-58.879963
-127.520485
-98.447319
-51.638248
-36.270733
-73.793251
-32.427784
-110.382095
-54.140602
-54.172661
-69.752045
-55.702305
-95.780159
-88.404831
-113.642159
-56.435936
-68.113731
-143.200912
-104.761703
-69.945938
-113.082672
-97.596191
-96.736542
-65.193810
-59.304001
-79.100212
-77.307289
-63.267590
-70.409073
-152.897263
-50.950031
-138.321732
-58.645451
-152.926254
-153.705353
-113.647972
-127.744652
-57.646568
-159.348434
-56.759029
-136.499786
-56.177399
-62.206558
-66.642349
-38.248859
-118.392403
-54.915966
-54.577503
-50.793636
-91.992897
-68.624207
-60.858772
-76.551315
-66.578857
-64.167610
-58.578064
-80.273987
-37.314579
-54.210152
-93.814468
-85.500076
-147.979370
-65.346313
-60.807518
-62.976341
-81.747353
-72.146904
-61.845188
-83.067490
-56.048805
-69.913567
-51.754204
-68.734398
-62.698471
-60.539623
-56.990299
-106.637970
-89.856110
-120.681694
-79.516037
-64.615181
-140.539703
-67.573639
-86.390617
-65.252731
-58.623291
-107.304947
-98.802155
-56.437313
-63.684422
-77.086670
-92.689171
-77.038971
-63.702843
-60.326931
-130.551819
-126.667351
-82.049187
-73.167099
-75.786034
-110.277496
-82.261635
-86.170952
-100.282829
-118.587189
-133.664108
-145.393661
-161.946487
-92.448586
-82.229767
-85.015930
-80.133438
-68.699455
-48.375969
-152.802139
-75.041817
-57.927097
-59.666370
-64.735123
-49.878807
175.073334
-122.689796
-72.431953
-140.474915
-67.255829
-82.327950
-73.164505
-68.898712
-66.046364
-53.865250
-96.397629
-54.440868
-69.675278
-56.082542
-87.934593
-118.526588
-50.256958
-50.705536
-146.415100
-155.227219
-63.334782
-24.260687
-54.547295
-64.753410
-71.163658
-87.305618
-92.220024
-70.495430
-169.141113
-171.080276
-61.774166
-62.663746
-100.878769
-55.746738
-121.900620
-63.456963
-50.329800
-62.008381
-66.938728
-66.135872
-59.944477
-57.941414
-61.766243
-66.975594
-76.094955
-155.206726
-67.109985
-55.147366
-158.566467
-61.819675
-62.729111
-78.958908
-76.909073
-104.059685
-61.602211
-71.264336
-93.826660
-167.118744
-97.562012
-98.449013
-91.760834
-90.436516
-72.433731
-56.620663
-112.981041
-54.054070
-57.621899
-45.285152
-59.219151
-80.959679
-159.849182
-161.987442
-63.987694
-70.728485
-49.075214
-111.398643
-117.517769
-79.921837
-104.810562
-83.649498
-101.902184
-77.588829
-156.412109
-135.860428
-111.904732
-50.706356
-110.693253
-87.787346
-30.876951
-98.952087
-66.625938
-60.556961
-122.665817
-127.962112
-112.743027
-107.879196
-113.440132
-67.175255
-65.364899
-64.533440
-70.614128
-53.066444
-145.047440
-75.450653
-94.174080
-66.617493
-65.807175
-63.740860
-64.245850
-80.426773
-45.340469
-70.588776
-60.008675
-87.831581
-63.300613
-65.536766
-71.808273
-151.499069
-40.111382
-61.869873
-54.632996
-63.964233
-108.333992
-96.870865
-112.835327
-137.661942
-106.855827
-107.295929
-64.692917
-90.550972
-94.027061
-95.967247
-99.247551
-66.362671
-49.415916
-111.017998
-95.985847
-77.925774
-108.778557
-69.771851
-65.036514
-80.970863
-155.657730
-52.788166
-69.212982
-51.350643
-77.018044
-69.078880
-76.821037
-65.270462
-119.670731
-52.642529
-67.454384
-149.097565
-137.904999
-141.673645
-151.172134
-57.475445
-11.307526
-68.430290
-59.377323
-87.508408
-73.428200
-119.349625
-54.571285
-59.850330
-44.094013
-157.006653
-68.932617
-60.794426
-75.606003
-130.299225
-61.900875
-88.822266
-61.089947
-60.123760
-70.224945
-56.678970
-135.690933
-97.918396
-51.977558
-59.955631
-75.281349
-157.844147
-149.228653
-97.263214
-43.348343
-53.491776
-71.889961
-58.759178
-92.739250
-121.426208
-72.973068
-55.312679
-58.196861
-68.268951
-57.351223
-86.851166
-100.653954
-81.675262
-101.972763
-56.574928
-72.157135
-54.338501
-83.989433
-70.813278
-63.010498
-110.036537
-107.111252
-57.917461
-59.615280
-71.474876
-66.342049
-32.686493
-67.507645
-52.474651
-148.694122
-64.778030
-134.837616
-81.726288
-91.846039
-65.544525
-102.679802
-57.130970
-43.067207
-50.206440
-89.573639
-82.342453
-95.731529
-66.755569
-146.016541
-64.913994
-147.918259
-170.542801
-100.676544
-57.086433
-76.320847
-98.546753
-104.297043
-120.638786
-95.060768
-120.268394
-69.922791
-55.516613
-66.353516
-82.830757
-154.865677
-164.923065
-53.865005
-61.070301
-67.999931
-56.734367
-75.715179
-119.776024
-62.241722
-103.068192
-92.314880
-87.899620
-111.352646
-55.758984
-98.136528
-102.313988
-159.241592
-71.490662
-81.174736
-110.876503
-156.651062
-69.564034
-64.555824
-48.016235
-117.239716
-83.313202
-99.779762
-97.116005
-61.333900
-98.199524
-63.806175
-56.879398
-64.890129
-94.168167
-62.972649
-127.789482
-64.705009
-139.019287
-67.313766
-64.719688
-114.590599
-65.186340
-111.685799
-82.010689
-140.938248
-87.396996
-92.326721
-51.354576
-162.129105
-122.244286
-76.071297
-63.633297
-150.925766
-75.216011
-65.710686
-59.436172
-79.338722
-74.234367
-73.738907
-150.870911
-71.607109
-90.254082
-75.099350
-60.532616
-159.326523
-61.739723
-54.363628
-49.694065
-83.013939
61.112774
78.582146
80.772636
49.371983
43.396446
63.907295
65.227234
81.097069
-57.997326
-83.158821
-56.997623
-81.217422
-131.777481
-158.171127
-62.399128
-76.242088
-57.792324
-61.764126
-75.918480
-94.138428
-64.973465
-102.137047
-147.979630
-73.500259
-78.092064
-60.115128
-62.996983
-60.077103
-93.690659
-84.013054
-78.003380
-61.315220
-141.106705
-100.668030
-47.881302
-67.151215
-66.737297
-58.560883
-66.122269
-47.555012
-109.049637
-121.479713
-95.475502
-47.485291
-82.798325
-52.103020
-46.113262
-45.682739
-126.219063
-153.713776
-84.494858
-58.925602
-61.169342
-53.455864
-67.237457
-124.640251
-54.017994
-94.512604
-80.597977
-67.819969
-90.723282
-62.753937
-54.869450
-68.397598
-141.250656
-67.519371
82.211143
31.371525
60.981853
54.755009
50.596207
59.598614
47.098991
88.924873
75.166397
-60.154743
-77.204994
-110.918137
-91.735207
-130.548370
-121.971786
-66.136116
-63.648693
-75.878952
-88.508125
-59.260994
-53.904346
-43.686050
-156.811829
-63.367752
-73.051918
-115.540672
-107.654640
-52.104877
-88.150070
-40.315578
-69.335709
-66.036850
-115.810677
-109.204887
-79.570511
-105.205856
-64.917717
-66.316193
-65.384071
-63.027328
-62.704720
-47.279583
-52.577042
-96.169922
-33.197575
-113.402351
-64.951637
-116.728416
-127.672104
-98.942856
-62.690601
-148.604446
-71.524651
-115.253220
-75.787979
-87.619194
-64.652054
-142.648560
-111.071205
-69.022964
-63.658676
-99.187035
-98.110283
-39.201031
-71.772919
-64.246269
-66.050903
-77.744064
-88.269096
-65.617294
-55.372776
-120.925270
-73.512581
-78.721024
-65.517998
-76.798592
-71.114288
105.957878
87.145119
56.151402
57.576157
42.966293
50.845505
65.813599
-76.291740
-61.911770
-75.985260
-70.279976
-59.498493
-48.233364
-109.799530
-107.562790
-105.389053
-60.899071
46.210979
60.002834
70.112350
58.911144
45.604530
60.288620
74.258972
46.733295
64.264153
50.338795
50.725513
76.031357
77.578461
71.182358
40.131302
79.288765
71.603775
66.874695
-44.319633
-63.923935
-65.360451
-100.988770
-62.843025
-105.575188
-40.516201
-138.221436
-90.568947
-163.553207
-64.518623
-79.572029
-94.225296
-91.999382
-114.829460
-109.889145
-69.841393
-67.184006
-165.016190
-100.989830
-163.980331
-58.312328
-149.900269
-61.704697
-112.244270
-89.796310
-71.778168
-122.650742
-57.487206
-89.882042
-31.258352
-68.872803
-151.380890
-154.868805
-89.731560
-104.683182
-65.003784
-67.240784
-133.248215
-48.600636
-138.265503
-122.738167
-55.219894
-85.486977
-59.017563
-73.319023
-64.159645
-132.831024
-114.768234
-98.663109
-70.471321
-67.293694
-96.236443
-73.003540
-132.419724
-88.628891
-89.567093
-154.110641
-58.431335
-61.943844
-67.402260
-97.254593
-67.081474
-168.895203
-83.320114
-75.603699
-55.959820
-105.595154
-152.432312
-57.115162
-67.620659
-147.664612
-60.252968
-119.685860
-60.437416
-61.605919
-46.221741
-55.644157
-56.689960
-72.418343
-151.863647
-69.680122
-68.789536
-44.614838
-106.734131
-133.193375
-74.142509
-78.391212
-77.433968
-93.321152
-135.195450
-63.312496
-82.937370
-86.731911
-65.543839
-143.732620
-121.898788
-66.033798
-98.224670
-34.257030
-64.365555
-120.002892
-78.252480
-108.042633
-103.000366
-71.350655
-84.787201
-71.597839
-69.777245
-119.115005
-140.742188
-33.065029
-108.449615
-127.099052
-109.072121
-35.603218
-56.128529
-131.923080
-72.600929
-65.532875
-73.473724
-75.378220
-155.294815
-99.624115
-62.567951
-61.506329
-88.822052
-84.979591
-73.695076
-69.847916
-80.642342
-90.631653
-65.426048
-153.773621
-78.718300
-76.176765
-67.331322
-74.539337
-77.500656
-68.974350
-68.108536
-63.533104
50.642151
62.349133
62.228886
54.314995
42.391785
45.673584
60.951866
51.211773
75.459274
76.205750
60.696869
-82.278046
-83.650017
-74.691658
-118.673302
-59.215168
-68.106468
-58.465420
-65.996506
-59.594818
-68.927406
-116.128716
-65.124207
-73.402710
-59.488281
-124.542152
-90.212814
-108.718643
-69.324112
-104.696884
-50.958111
-53.166061
-55.515087
-64.390060
-59.139839
-126.169052
-54.378544
-112.813667
-137.274261
-90.646362
-67.013405
-60.012703
-100.159966
-95.076294
-110.723373
-91.876732
-62.674713
-131.593811
-105.156975
-110.867638
-70.019142
-69.278168
-64.949562
-148.441437
-40.936195
-65.225868
-67.453033
-60.380699
-77.448380
-51.057758
-96.627769
-90.502533
-116.929939
-59.083092
-56.574493
-57.505634
-78.060371
-116.659035
-29.100681
-69.035629
-61.591179
-149.393661
-91.965164
-95.067879
-62.206615
-112.461998
-118.367661
-77.752548
-111.726555
-73.021469
-62.029301
-63.733940
-130.396881
-64.783188
-160.577835
48.760910
109.338181
40.839436
62.402782
85.735794
-130.635910
-142.732605
-34.202583
-67.351868
-57.194828
-105.131935
-143.396896
-114.608276
-94.121902
-110.419037
-103.205070
-79.788086
-99.341782
-46.569626
-152.847626
-72.602554
-55.435299
-133.649750
-89.936783
-78.408257
-85.700859
-140.300842
-147.637939
-97.509918
-72.756172
-70.664375
-92.928017
-156.611023
-148.327576
-93.148575
-64.306519
-130.155304
-60.104706
-105.233444
-52.175186
-53.159340
-94.813950
-102.027946
-85.050003
-59.236942
-62.948105
-155.545609
-54.556263
-59.859406
-76.197556
-67.237450
-71.420853
-68.835152
-52.956635
-70.821869
-67.011848
-76.154404
-66.969002
-123.016075
-67.582306
-67.290199
-51.987255
-79.591087
-79.716339
-60.392952
-76.061920
-57.413528
-151.016205
-133.115295
-69.408577
-131.396790
-99.417068
-109.228104
-67.795120
-55.394344
-86.435455
-96.679672
-97.809967
-125.526306
-114.248116
-88.274788
-77.468193
-87.961800
-62.968632
-98.774521
-98.940201
-70.796524
-78.376137
-71.679840
-78.664253
-53.561172
-136.999161
-70.366898
-58.439541
-69.142273
-35.450569
-60.002819
-65.263847
-40.131813
-4.223455
-46.079533
-61.648724
-44.943481
-62.004330
-91.035751
-176.711334
-125.799622
-65.004837
-60.337849
-155.577240
-77.559380
-56.321194
-135.507614
-145.366241
-46.025593
-36.679955
-57.533379
-62.786560
-30.766005
-79.291168
-68.342773
-61.188984
-156.371323
-59.270767
-52.845047
-69.461311
-58.137093
-106.458191
-78.384682
-63.413132
-120.941528
-151.409805
-118.213203
-93.084702
-65.436806
-59.765598
-60.454990
-125.574959
-140.958099
-137.692886
-65.617157
-93.736382
-152.322372
-113.940437
-58.557163
-149.276337
-54.798100
-91.408401
-76.472633
-88.282074
-98.497063
-87.211121
-102.186943
-121.358002
-79.246048
-64.350136
-89.294006
-157.218079
-103.681557
-139.537155
-103.545563
-100.516541
-64.234268
-84.647224
-69.824707
-77.476883
-107.307022
-96.208588
-96.708321
-90.297295
-151.962799
-86.726013
-58.792747
-114.743538
-114.567368
-78.264946
-82.487129
-68.826355
-62.231297
-47.390095
-53.454575
-42.675289
-97.233925
-161.571396
-65.062317
-59.912727
-40.832813
-80.068382
-53.086700
-78.841469
-139.779953
-60.581638
-109.807640
-53.596687
-61.932190
-74.796425
-127.920677
-66.979187
-174.920776
-175.626755
174.971558
-80.314171
-107.732018
-163.217346
-103.532013
-52.537495
-109.613770
-152.427094
-63.048641
-112.839195
-21.085649
-21.070400
-126.131676
-146.232437
-55.237827
-66.226936
-93.254486
-112.782799
-96.002609
-122.354813
-80.057854
-108.808136
-53.610302
-62.522579
-60.166374
-65.254013
-167.508865
-105.068222
-69.090508
-90.798874
-56.438606
-67.303024
-137.391388
-52.962173
-54.921528
-60.711132
-163.684479
-64.065331
-99.994591
-148.976990
-68.218727
-69.182503
-154.228745
-145.522278
-95.114677
-81.530403
-59.458015
-82.445396
-75.114899
-151.893936
-40.023663
-60.076641
-105.443741
-98.038170
-65.686142
-57.863167
-85.092400
-151.462143
-72.945236
-55.292793
-59.180218
-100.243759
-71.130852
-60.572121
-116.308662
-153.054459
-118.783386
-155.834259
-84.466141
-95.399086
-67.112473
-94.143494
-103.586006
-77.333870
-70.975029
-41.677742
-93.979156
-106.579849
-57.577084
-54.604591
-167.986908
-58.264454
-157.973495
-100.019508
-59.849514
-73.784500
-60.685913
-144.381866
-69.504677
-74.808105
-55.602409
-57.339565
-55.766281
-62.577110
-151.224075
-66.425552
-58.622139
-159.888519
-100.886299
-60.127251
-75.382278
-64.358124
-151.918121
-144.817139
-95.738358
-57.801144
-82.348038
-58.501122
-106.341217
-79.572510
-47.227543
-68.806519
-57.555965
-79.903061
-65.433853
-79.785522
-142.834976
78.949074
57.005821
61.191982
70.931007
90.472076
57.099171
48.968590
-84.905647
-60.549690
-63.792118
-61.596939
-84.628716
-63.061855
-82.995850
-162.040237
-87.014343
-29.048164
-51.797241
-154.404129
-118.217224
-142.486816
-34.231236
-95.267197
-118.045250
-72.427689
-70.265129
-63.557400
-121.450699
-88.900673
-108.847473
-90.291595
-60.034271
-98.598640
-83.781059
-64.315781
-51.261150
-82.480293
-61.127716
-89.536575
-61.220150
-149.740921
-49.844574
-64.789146
-61.902493
-95.155708
-131.422607
-55.039280
-119.812576
-137.626312
-107.961807
-44.501801
-115.381165
-64.940041
-84.658707
-65.629356
-66.399323
-63.986534
-26.340233
-74.933914
-55.857445
-79.794907
-84.453728
-149.898285
-54.746410
-30.783285
-114.233833
-120.016495
-140.054321
-108.932236
-150.449356
-69.343086
-92.097763
-81.938698
-72.419136
-98.018814
-57.791527
30.812813
82.302139
42.819618
57.804180
65.797661
35.591831
48.150253
57.317307
82.114128
51.850349
77.887466
-38.891682
-68.290344
-145.730057
-158.000626
-68.191666
-82.884613
-151.223251
-97.118904
-87.485962
-58.515327
-68.616951
-110.144073
-148.740601
-72.080009
-109.398506
-61.177296
-58.174297
-35.170273
-67.476006
-90.763664
-79.734055
-67.762154
-55.098957
-148.117401
-82.387665
-74.337395
-130.047562
-50.782806
-50.014336
-62.241135
177.289337
-68.461838
-35.846939
-69.151184
-78.031372
-133.649765
-132.668884
-48.332802
-130.139648
-55.351357
-97.476265
-67.806778
-95.788185
-63.542366
-111.092567
-68.977196
-62.303581
-132.384293
-130.420822
-108.551308
-172.073044
-116.981873
-116.307365
-68.922562
-63.058140
-61.194790
-77.771339
-59.115967
-94.100204
-126.015701
-76.337219
-63.222481
-102.325005
-102.544456
-51.809406
-62.451839
-74.193047
-153.161942
-61.062386
-102.375244
-58.546322
-97.743889
-71.295570
-68.215691
-79.120438
-70.844093
-28.824383
-68.960052
-60.715748
-63.358608
-88.665375
-50.326111
-72.775848
-160.812759
-103.479103
-103.910286
-93.922203
-68.963181
-65.998749
-91.295235
-132.439865
-87.606018
-62.434414
-34.874615
-50.245899
-166.499847
-173.745819
-54.144848
-157.656906
-39.508015
-84.983208
-68.857819
-42.690453
-57.058838
-63.119503
-67.510658
-61.163891
-115.865906
-69.767769
-62.213116
-142.515991
-57.347836
-75.809341
51.046036
72.660622
70.896698
-65.274857
-105.660408
-62.633774
-50.929600
-140.683304
-114.729233
-83.113647
-68.173782
-103.989586
-69.235909
-66.222084
-50.075855
-65.961716
-53.274734
-112.270775
-47.437572
-52.250122
-103.528343
-98.043221
-60.171219
-38.252754
-61.961628
-57.021023
-141.024475
-135.755356
-24.549017
-92.489601
-108.339355
-68.741875
-113.677475
-115.528862
-58.730934
-66.136177
-91.330536
-97.199944
-152.017654
-100.807060
-90.029388
-51.799751
-63.053673
-64.901016
-97.906731
-100.323700
-135.319397
-136.284485
-39.172642
-89.966057
-75.924599
-69.794701
-96.554649
-54.981483
-87.805977
-93.947083
-69.596710
-106.352722
-69.601387
-152.331009
-56.272198
-114.319603
-100.364532
-67.217918
-86.851120
-55.653904
-80.162277
-70.863594
-80.759819
-47.412922
-56.843697
-129.466660
-67.367218
-58.132488
-61.900887
-59.678577
-55.411320
-64.751465
-54.616711
-80.180618
-56.793835
-63.593006
-27.189974
-150.295822
-146.817627
178.337265
-56.154270
-134.136597
-67.325089
-130.149536
-60.627220
-167.943726
-72.060913
-61.497341
-72.420761
-120.999496
-121.436279
-124.047897
-84.604279
-89.854362
-68.099876
-79.672546
-97.069832
-112.671791
-73.706818
-69.324547
-35.875969
-61.260647
-89.985504
-59.880287
-71.889214
-65.595985
-25.250858
-99.825638
-130.762650
-39.451580
-70.273369
-77.848404
-66.198433
-66.490189
-130.041931
-72.931000
-129.863998
-85.525742
-53.183666
-84.322830
-139.377716
-70.952797
-53.929523
-79.016098
-152.221329
-128.431870
-168.744980
-60.842228
-72.642784
-118.175804
-72.935814
-51.205719
-119.629196
-83.757446
-71.858582
-66.449142
-62.080719
-63.370670
-66.264458
-60.155815
-121.416359
-58.228146
-138.338058
-85.760216
-87.550156
-55.091167
-154.595047
-104.952568
-67.944809
-71.598770
-165.268280
-59.363037
-77.505714
-63.950756
-113.051933
-73.600945
-94.460876
-110.254395
-98.267418
-62.837204
-75.483406
-51.457371
-70.336464
-74.095154
-69.603218
-64.869621
-81.585556
-43.832859
-77.761284
-76.736496
-159.095139
-119.174583
-69.260742
-71.186783
-125.317459
-110.079239
-61.240940
-74.317047
-60.767036
-79.357025
-64.156090
-98.618584
-28.140944
-88.403465
-77.980484
-133.458878
-64.569664
-61.348389
-101.430824
-75.618874
-74.033661
-51.026840
-117.342354
-107.057503
-123.333336
-45.429844
-72.094681
-62.303322
-98.547607
-169.370438
-55.815037
-64.939400
-56.542583
-43.616081
-72.545837
-63.010826
-85.767883
-36.202312
-81.450310
-118.574608
-51.052193
-61.176800
-145.654266
-50.627911
-67.998276
-60.062092
-121.659012
-70.155899
-56.899380
-37.320644
-82.042503
-65.684410
-77.378136
-126.073357
-83.390160
-100.700127
-57.218826
-97.091431
-84.898697
-67.728943
-70.389030
-55.739697
-68.197220
-149.611603
47.731194
-52.184185
-65.073029
-72.175606
-52.652218
-92.146217
-59.667717
-129.976639
-47.170341
-59.885052
-143.698898
-70.159660
-103.359314
-128.936829
-71.620598
-73.189507
-103.890152
-67.826729
-45.513149
-57.353268
-92.178894
-67.844681
-93.198738
-68.298141
-70.943733
-79.633049
-142.308746
-148.374817
-99.145180
-96.211655
-110.497810
-137.451218
-67.007294
-58.752514
-104.665672
-123.755341
-151.555298
-104.638809
-68.321198
-66.003601
-126.770493
-58.195858
-73.717445
-123.607399
-65.372437
-80.605598
-80.188232
-77.646576
-69.282227
-140.090698
-75.283295
-72.746262
-45.224651
-98.546471
-125.824783
-136.356339
-128.243866
-65.495918
-57.135048
-57.588585
-62.575104
-127.000610
-72.228378
-57.383789
-73.499954
-65.828262
-72.392281
-71.809731
-105.410172
-69.186546
-102.703568
-83.246918
-92.693695
-64.406784
-71.985352
-60.720070
-78.942810
-87.712013
-70.537956
-62.568176
-68.765846
-62.574215
-89.940132
-100.849411
-66.801392
-87.200829
-152.584106
-103.328735
-60.330513
-96.687706
-118.279579
-128.779739
-113.434776
-92.853638
-125.849136
-123.425720
-51.870678
-69.669914
-67.361153
-61.617565
-120.850304
-52.743141
-73.547493
-63.690159
-69.104385
-59.071312
-151.524078
-125.292999
-60.404392
-111.047546
-98.783493
-65.102585
-158.365662
-72.281105
-97.744492
-91.564224
-141.970016
-53.694221
-60.428223
-59.641571
-38.695374
-64.330795
-58.851673
-71.630394
-76.042732
-69.130028
-153.158371
-130.790085
-71.649895
-56.315025
-73.476746
-62.080650
-133.837814
-66.224144
-70.209869
-55.607792
-125.219055
-155.564957
-66.306091
-153.397888
-67.160995
-146.308517
-58.767902
-90.319870
-86.709602
-56.496700
-60.402966
-109.995659
-56.280781
-63.143982
-91.816063
-99.418312
-55.461246
-58.532108
-69.940300
-52.833561
-58.309055
-88.576981
-118.535233
-102.036964
-141.792450
-95.773201
-64.489662
-85.923943
-57.347862
-65.814323
-65.568130
-68.567528
-49.604214
-123.633804
-57.643623
-62.155838
-60.811874
-136.926331
-162.997467
-114.834679
-64.414589
-104.220459
-93.259277
-79.338272
-51.778259
-99.349159
-76.782341
-78.712204
-85.135887
-91.329567
-95.316681
-113.163651
-53.731087
-121.910591
-108.257622
-107.428047
73.368942
53.970039
60.065609
74.535606
58.264694
29.933565
64.157677
58.834179
35.313362
83.813858
-62.109325
-81.807190
-140.224426
-117.877502
-97.065872
-62.853283
-66.567535
-55.801643
-50.373211
-74.486900
-68.264595
-63.051609
-77.654175
-126.030205
-148.887222
-61.738827
-92.230408
-41.928135
-64.753181
-62.646736
-110.900307
170.866959
-89.429520
-133.193222
-95.835693
-126.398392
-65.608734
-71.253433
-83.164558
-60.183239
-86.593132
-54.307751
-66.054863
-160.642807
-63.262314
-112.625641
-153.568466
-95.348991
-52.803444
-63.247616
-100.984123
-82.795158
-158.325195
-77.294579
-61.107563
-126.391563
-97.313446
-140.383270
-108.547028
-165.858612
-47.261158
-61.760105
-53.460369
-69.694023
-55.241108
-95.995438
-56.059513
-58.541370
-98.058319
-127.248604
-86.161346
-90.997185
-146.868973
-55.770676
-133.921814
-76.911278
-62.796661
-71.683891
-119.469223
-121.860229
-88.486656
-52.195896
-69.101212
-65.229195
-63.127972
-50.940582
-70.778488
-74.265152
-151.408539
-130.992264
-69.494400
-66.555153
-67.281281
-41.110397
-67.595512
-97.239449
-66.094482
-57.862621
-59.701458
-69.236168
-112.955177
-73.048645
-122.592911
-54.277210
-104.865005
-68.576622
-78.052071
-64.435715
-70.702133
-113.213936
-51.507103
-61.819958
-73.398933
-51.146793
-57.801388
-111.636566
-36.918476
-66.832458
-64.945602
-59.885700
-56.318840
-62.417217
-107.521599
-73.072464
-105.406441
-61.404415
-76.577225
-111.594360
-86.002129
-61.800449
-129.793182
-76.779518
-107.542908
-96.477875
-161.021271
-148.979935
-63.535480
-52.279045
-58.651199
-110.032997
-88.459221
-70.612526
-108.814201
-69.512077
-141.327087
-67.400055
-78.838715
-69.824402
-54.584042
-52.168312
-101.154526
-70.868607
-48.821392
-59.709244
-148.587448
-111.207642
-41.791256
-63.733757
-79.718597
-153.339020
-78.351250
-32.920879
-60.370918
-52.562698
-66.942215
-64.394585
-116.255890
-94.266457
-74.976341
-71.500160
-60.653263
-156.969604
-56.329082
169.517029
-74.892593
-110.849266
-55.466240
-62.617130
-78.315811
-38.384441
-39.584740
-47.248451
-71.611961
-95.700142
-60.140202
-98.089081
-112.557861
74.785233
55.525475
66.551247
-71.029778
-60.666412
-151.116211
-39.321945
-91.866692
-168.780670
-73.475906
-117.613335
-52.836529
-73.692131
-152.841537
-65.764999
-34.942360
-83.663307
-57.746643
-64.742882
-55.790367
-65.478676
-90.499069
-65.462151
-54.277134
-49.757568
-45.176262
-38.283142
-94.383804
-62.991390
-76.924835
-56.427216
-105.324921
-84.645714
-161.081635
-68.249641
-78.919174
-64.350708
-62.345833
-157.387726
-139.358734
-144.884308
-88.246208
-146.718231
-33.833828
-56.902584
-66.096565
-54.731350
-47.944180
-67.570549
-75.248962
-90.391701
-145.246811
-84.853508
-121.778114
-54.407318
-56.743069
-115.074982
-147.109314
-59.269047
-56.850460
-43.162647
-8.214727
-76.384239
-100.930084
-58.847370
-41.199009
-91.438019
-102.572655
-81.121010
-50.213528
-35.193832
-122.472092
-78.205032
-53.129349
-73.544830
-76.348366
-127.765800
-120.255882
-62.785282
-59.557606
-156.899933
-54.287533
-57.996525
-114.646439
-121.368614
-97.818100
-110.182579
-91.612274
-66.018188
-109.982826
-47.356983
-139.662933
-73.627518
-87.661148
-73.629227
-127.096657
-73.021805
-63.271210
-85.562050
-128.801376
-46.987026
-116.468613
64.457024
95.605209
-48.216629
-60.146446
-76.301758
-69.569725
-70.678108
-68.912758
-62.838066
-84.477249
-52.097267
-63.475254
-78.563026
-69.847496
-144.578156
-59.653744
-94.426620
-90.761307
-128.804306
-70.248779
-72.214165
-44.815609
-28.755133
-85.519203
-160.286835
-73.863640
-142.949570
-62.155006
-106.635902
-114.495476
47.499676
69.045547
-149.416702
-84.479607
-64.464996
-60.882519
-51.321190
-55.187923
-58.243900
-66.137245
-67.799080
-113.217651
-123.671661
-61.368698
-145.591202
-70.797508
-51.724384
-145.901199
-61.703728
79.416214
43.266735
84.781036
-58.582405
-57.068035
-88.530830
-131.532211
-65.749184
-66.584297
-57.076519
67.073082
-154.076645
-38.026031
-60.194195
-63.997326
-152.586853
-101.151726
-86.823013
-68.447029
-95.493637
-70.563324
-62.082066
-73.045334
-68.776627
-42.379818
-55.223686
-40.440380
-35.149147
-60.120853
-64.396034
-95.870384
-89.691444
-70.575958
-152.668625
-149.099442
-175.487198
-63.167526
-138.434052
-79.585548
-152.103607
-125.254845
-167.293381
-98.711388
-156.504013
-34.722916
-87.640938
-69.279198
-63.686401
-158.660248
-143.163055
72.582870
71.366898
58.279480
69.452087
61.759552
82.084167
52.949986
68.024803
79.983208
-91.486938
-54.716557
-145.901978
-65.732559
-55.316631
-63.555264
-67.170990
-57.527901
-73.580933
-134.433746
-146.798737
-94.690613
-108.675354
-119.160194
-138.875137
-89.023422
-111.127693
-78.092117
-105.112396
-64.377121
-103.351913
-43.608704
-59.857376
-104.659096
-88.695984
-104.756844
-59.357449
-60.099323
-45.586182
-61.147171
-68.515984
-81.321129
-79.416359
-117.361115
-51.411480
-54.816185
-126.105461
-80.096054
-68.382721
-88.360298
-24.738422
-61.435368
-86.757195
-94.467453
-78.405975
-84.596283
-54.533291
-63.150627
-56.763023
-39.264233
-84.059334
-71.378563
-66.913582
-46.597858
-76.099205
-59.852322
-128.729736
-92.524773
-139.644104
-114.689400
-56.308937
-80.668098
-68.980965
-130.443344
-58.828968
-25.182257
-63.441811
-57.843613
-65.327194
-153.694031
-87.408302
-57.855381
-76.209587
-95.039749
-50.209476
-66.076248
-54.248699
-107.722610
-150.778397
-60.775799
-49.615005
-103.855507
-62.322735
-75.173271
-48.316517
-59.516941
-77.809563
-83.546410
-157.505524
-75.749680
-143.175400
-91.179405
-96.555267
-62.979546
-96.296944
-105.684288
-116.241737
-70.086647
-88.505898
-127.450996
-71.836479
-78.704277
-68.621529
-62.785023
-59.427212
-75.980881
-68.894798
-88.711388
-62.637135
-67.161774
-82.379143
-83.641235
-60.397125
-117.949478
-129.999649
-92.117500
-70.540359
-122.155548
-61.698631
-81.972443
-79.749153
-51.596149
-63.555489
-66.148766
-156.573837
-64.256386
-121.474335
-122.885536
-91.134857
-108.445580
-107.578545
-59.546284
-70.625809
-79.667152
-109.355652
-72.450272
-67.768707
-58.886841
85.124428
30.161970
88.748032
74.279480
62.772686
58.388237
71.088417
59.676273
83.480003
-69.385536
-121.197220
-132.798996
-60.720871
-67.212631
-76.128830
-52.153992
-68.079498
-84.687538
-85.273750
-61.317589
-77.315170
-156.571014
-126.985260
-63.718422
-48.356113
-156.773468
-59.103283
-66.658905
-163.580948
-85.927589
-58.025028
-47.561237
-105.020699
-40.370255
-62.328438
-59.293934
-148.921143
-149.956009
-64.223564
-51.329102
-59.936054
-59.055923
-35.823055
-118.843643
-160.740311
-59.139511
-60.141014
-66.881302
-167.996643
-135.255951
-100.319763
-94.355461
-110.160492
-65.665451
-111.033379
-104.834328
-61.202759
-44.624958
-79.690773
-62.547714
-94.355751
-66.491806
-74.102844
-34.259418
-57.749390
-63.559795
-96.801430
-65.958809
-112.412453
-70.956299
-64.460457
-135.206665
-77.020668
-160.448212
-162.740692
-58.230404
-68.644173
-82.582321
-93.221207
-55.350063
-61.978725
-59.569874
-56.147091
-57.061302
-122.543816
-109.432854
-98.277687
-91.182701
-87.067314
-122.562302
-68.498024
-119.803871
-103.491386
-109.705505
-77.260201
-64.282639
-112.803200
-126.363235
-88.456688
-58.014503
-86.177422
-136.095779
-89.451157
-67.542908
-75.967812
-66.067474
-139.469360
-56.767590
-84.139290
-64.621201
-48.732449
-140.696548
-58.377666
-61.144199
-96.201088
-97.928268
-83.444534
-53.317516
-57.895329
-170.643509
-70.888550
-57.134304
-60.908619
-110.798935
-86.164986
-57.599411
-64.675003
-117.487976
-151.943741
-45.903126
-22.198099
-55.044670
-63.322933
-60.912636
-173.578156
-53.764034
-64.687325
-150.380096
-115.685432
-113.556068
-68.059196
-68.552490
-62.565979
-60.681686
-55.617062
-32.567795
-55.331604
-57.611046
-143.716888
-96.617676
-100.234779
-95.539673
-65.493179
-129.061584
-88.238411
-129.961533
-81.709351
-77.563019
-79.668694
-69.089897
-92.437073
-92.148384
-59.584259
-82.745514
-117.394241
-78.393639
-105.865494
-88.840820
-62.489437
-101.867638
-70.166306
-27.181431
-98.759232
-88.596764
-96.117393
-81.567963
-155.707794
-157.475067
-146.355728
-104.888550
-155.633392
-97.251328
-52.395233
-72.095772
-90.849190
-126.690140
-58.098194
-62.383865
-70.443146
-109.419235
-85.282852
-64.236702
-79.511879
-55.505653
-44.399658
-93.350822
-72.350357
-43.496574
-60.815578
-64.981812
-148.795258
-109.323616
-159.099213
-56.208443
-66.757996
-58.602871
-65.011414
-75.348282
-67.158966
-59.682880
-66.764618
-78.898827
-138.055359
-143.008469
-64.783203
-125.568962
-112.241737
-65.222466
-77.505966
-152.313660
-94.044022
-61.677956
-83.604210
-60.222321
-98.032692
-59.166122
-60.983875
-96.064911
-44.365112
-75.806473
-79.451324
-80.331978
-67.877991
-94.307808
-152.324661
-145.864746
-60.360577
-72.370430
-44.128757
-69.583809
-62.495171
-89.374878
-143.839020
-54.862812
-100.284294
75.151360
78.609642
103.404083
64.004745
-60.022053
-85.640678
-126.550011
-98.552422
-55.741779
-99.634094
-64.740181
-81.362091
-75.665131
-108.429047
-121.461983
-165.437439
-99.943275
-79.071198
-55.563789
-128.955765
-84.064301
-57.053448
-62.130100
-61.438435
-53.826752
-82.163628
-60.047153
-43.586502
-153.712921
-72.204544
-48.366955
-75.227669
-61.483501
-62.271557
-75.201950
-72.631584
-67.219711
-54.601013
-71.398323
-61.292282
-57.981548
-59.972973
-87.231819
-62.301239
-102.424866
-57.142883
-65.353554
-141.723099
-73.909081
-58.033329
-95.523582
-76.841766
-55.209637
-130.035614
-44.688774
-51.521297
-51.384396
-63.908798
-163.334579
-58.611210
-101.506096
-66.816116
-85.029846
-66.242439
-131.718063
-79.072792
-94.945793
-98.445175
-57.457413
-52.266712
-65.846207
-72.256912
-148.299744
-25.974154
-159.791733
-61.188725
-54.865944
-93.394699
-151.919662
-135.909775
-62.876862
-103.829079
-51.668850
-94.495415
-78.238258
-135.451019
-54.351982
-150.029846
-76.515556
-37.318081
-61.979061
-74.802521
-61.564816
-77.887405
-95.518608
-53.769520
-65.872635
-58.123280
-73.838364
-89.173424
-58.961094
-36.064014
-143.221191
-49.125034
-78.243530
-92.401283
-114.108452
-67.093483
-93.756729
-64.037094
-87.650505
-65.508995
-76.065392
-63.279171
-136.993500
-68.881195
-70.244102
-120.548637
80.955902
55.889061
107.976120
-64.345459
-98.880402
-84.049957
-81.818153
-92.273811
-100.995392
-98.006973
-66.683388
-82.352737
-101.672798
-138.546356
-60.159744
-128.918457
-74.044601
-67.591286
-85.399483
-60.923706
-51.897724
-59.683834
60.562675
86.801971
42.087727
-124.583931
-48.974068
-59.966183
-75.856117
-159.753372
-44.800106
-123.866089
-74.580688
-71.591484
-158.789459
-94.198380
-155.769211
-158.769608
-65.278534
-56.792496
-74.963303
-34.472244
-53.292225
-54.046623
-106.936729
-153.478928
-160.440445
-62.436340
-43.210014
-72.182686
-92.233902
-139.253586
-98.129013
-90.793495
-98.398758
-95.150780
-65.856010
-113.688690
-85.940300
-69.788544
-143.310196
-54.491020
-164.829376
-88.428200
-76.632408
-56.589066
-58.751637
-61.874012
-59.896946
-133.942551
-53.051228
-52.893349
-56.513493
-51.021175
-71.410446
-51.662022
-96.607941
-51.054577
-61.664646
-99.957237
-128.153305
-73.721474
-64.802017
-73.931572
-145.849609
-75.067665
-53.112278
-58.080593
-66.310616
-43.698467
-149.702225
-178.151550
-55.507263
-144.373520
-66.644989
-157.047348
-51.019093
-144.859421
-114.089005
-128.606796
-113.355576
-167.292664
-158.715042
-101.711723
-149.286392
-156.553711
-151.270645
-76.182434
-120.755112
-118.279556
-147.161591
-133.367416
-64.286545
-57.159447
-43.968403
-58.591202
-59.014305
-81.037224
-123.824493
-76.943329
-47.491352
-161.637299
-102.328072
-59.846645
-79.692902
-61.966675
-78.162247
-65.816467
-51.118080
-80.464813
-68.575241
-149.019714
-65.243561
-72.305664
-77.108086
-62.831440
-41.625854
-106.708473
-63.465908
-64.331406
-54.900970
-72.157928
-70.665543
-130.048538
-130.216293
-62.576019
-67.131409
-150.983780
-90.204727
-127.042656
-43.904675
-144.523453
-68.714058
-117.977905
-70.630417
-113.022400
-62.718475
-107.309303
-84.383530
-60.453892
-113.227432
-125.287560
-151.913635
-97.953545
-42.293999
-142.872375
-68.571671
-58.808521
-73.029991
-58.289547
-58.983974
-34.966663
-65.453156
-164.592285
-63.714672
-77.177383
-56.848763
-91.511681
-68.567459
-31.261425
-89.205086
-65.535507
-67.655701
-108.660507
-58.448444
-82.202209
-65.248726
-27.359173
-92.321350
-73.687630
-97.743912
-64.361343
-161.924026
-69.040253
-54.402256
-64.103203
-71.221359
-64.903198
-80.161209
-77.770180
-75.914413
-58.688889
-48.717190
-146.604904
-56.619785
-58.190205
-92.297752
-73.119644
-84.131851
-68.129158
-74.274605
-92.402962
-93.102669
-103.764992
-142.071960
-84.957863
-73.082680
-76.854828
-52.264450
-136.263748
-96.713173
-74.133080
-62.817677
-51.174858
-96.707954
-125.757256
-72.249428
-66.737350
-56.298252
-103.834953
-87.572937
-38.046047
-60.964161
-67.273666
-115.218964
-137.751068
-79.273186
-132.750687
-84.161972
-111.174011
-65.702232
-104.223000
-57.810398
-70.348404
-105.459396
-168.691666
-85.323662
-60.496609
-58.646160
-109.385445
-122.938591
-38.126915
-37.476528
-63.827568
-73.188194
-20.095716
-79.132370
-139.683426
-43.319706
-67.076050
-157.468491
-46.676270
-116.746506
-156.583237
-64.768936
-111.533890
-64.921051
-74.439728
-59.936928
-147.103973
-71.058121
-57.064457
-61.387524
-108.174026
-81.356361
-72.541870
-155.524170
74.417580
80.235672
49.567352
57.245098
39.719776
42.575745
64.726273
-167.892578
-67.663750
-83.827316
-110.204292
-87.419807
-94.720421
-101.990921
-63.759075
-61.579514
-151.473755
-77.770760
-158.489975
-64.213158
-93.913269
-110.567177
-108.779060
-145.658905
-98.257950
-130.247421
-55.596886
-61.073296
-60.887417
-67.583008
-129.079865
-55.762848
47.703293
61.145531
-66.179230
-106.116226
-68.332581
-73.346130
-93.527245
-112.278015
-67.575340
-119.356606
-73.523132
-60.840534
-54.403084
-148.021072
-73.173271
-57.284607
-72.647568
-100.901604
-93.378197
-127.286247
-56.942192
-91.101791
-81.016953
-134.005402
-48.369427
-63.817410
-70.523567
-63.244263
-109.915016
-58.154667
-40.544144
-65.353516
-137.643356
-49.392639
-79.004105
-75.428604
-157.834488
-55.517273
-69.551338
-67.383598
-166.926849
-57.933510
-138.774109
-66.999863
-65.052032
-137.762039
-72.753952
-51.761681
-60.201618
-63.538181
-90.041092
-154.243500
-97.065895
-78.802582
-123.492409
-110.053558
-93.760826
-127.751114
-67.843216
-54.332832
-71.880760
-70.283707
-66.536469
-67.838814
-97.721916
-75.900650
-55.340111
-150.959045
-59.650013
-60.729004
-122.027580
-77.640900
-52.661419
-82.029434
-64.168610
-33.270882
-93.983894
-141.793167
-84.093300
-65.283752
-81.017349
-147.828537
-101.275162
-85.157616
-153.153915
-140.795898
-61.414249
-151.996231
-99.394890
-54.122505
-95.273849
-72.873024
-42.057827
-58.965553
-70.285515
-61.534214
-76.614220
-54.251381
-166.163391
-70.416710
-34.780251
-124.225060
-113.281075
-107.595634
-68.143867
-60.332764
-59.931370
-67.624985
-55.095249
-97.595459
-77.074562
-60.919048
-57.716755
-61.562759
-87.628922
-63.662483
-53.434799
-88.807014
-94.282166
-146.354034
-80.066071
-80.846802
-124.319710
-59.224827
-68.237816
-70.350838
-68.059479
-64.711258
-149.253021
-77.858849
-143.241928
-139.037750
-44.839825
-144.461060
-71.726486
-120.424919
-56.560524
-71.613670
-58.996357
-77.196953
-55.932640
-148.357956
-144.600159
-70.329514
-129.993988
-59.857540
-53.706257
-60.001419
-86.275063
-58.940392
-67.523209
-82.170494
-58.423767
-71.266228
-84.503853
-55.274742
-153.763672
-154.104736
-54.740490
-58.618450
-65.481453
-116.355324
-116.446648
-107.225014
-149.047363
-67.351349
-97.613380
-66.891846
-65.888794
-42.702579
-61.983429
-55.127766
-55.799706
-48.685917
-73.479622
-104.878998
-92.064880
-94.506157
-97.108185
-104.730194
-119.301163
-119.100723
-115.497505
-67.518837
-73.053879
-79.894936
-98.236603
-62.202045
-100.286423
-50.620003
-57.849678
-95.676750
-46.665668
-47.113987
-59.398800
-150.071655
-62.484478
-59.260685
-150.936569
-91.530266
-81.756874
-127.794281
-52.303207
-58.874508
-93.187370
-69.528656
-95.054146
-99.647797
-53.083897
-53.767559
-83.964943
-64.417236
-87.841187
-53.104759
-51.141605
-54.084419
-116.696823
-93.951538
-60.941063
-130.905136
-52.972095
-60.236076
-153.552765
-43.615654
-62.896832
-70.536201
-106.777885
-67.011589
-68.383247
-62.387711
-35.534882
-130.614227
-58.614449
-70.873901
-74.460892
-156.305969
-63.667618
-37.047871
-69.337082
-59.277370
-60.253345
-135.400223
-105.935760
-72.015877
-68.528763
-118.507820
-97.298729
-48.623142
-68.057228
-61.407967
-103.074745
-53.330578
-68.548233
-52.668182
-62.942532
-159.826401
-134.919662
-60.274994
-60.213531
-156.878433
-163.384048
-75.045631
-29.082947
39.666901
65.080750
83.828445
58.045231
70.040146
59.096786
52.417431
62.587376
87.649292
58.342617
80.807312
88.280968
52.132717
-104.721550
-59.962643
-77.179237
-156.821625
-49.445560
-70.053352
-133.500275
-72.715759
-50.359421
-74.730469
-124.023743
-82.646515
-100.801186
-161.518539
-100.030151
-66.654900
-80.825775
-73.655060
-68.263016
-57.492416
-149.822479
-103.852768
-62.647839
-62.508194
-63.167923
-63.117050
-125.930099
-101.735100
-123.753609
-68.090080
-62.537235
-56.465839
-139.525238
-64.557190
-83.138756
-57.166283
-149.146851
-57.554134
-124.426353
-54.525639
-65.268120
-125.634560
-74.905396
-150.145477
-156.125580
-59.593071
-58.540264
-70.715599
-169.675964
-72.301033
-65.790184
-158.683929
-75.924957
-55.170376
-112.652107
-75.507660
-61.352081
-72.295746
-143.878357
-59.219921
-104.539726
-59.972984
-67.671196
-95.009262
-120.201035
-56.848450
-66.605980
-83.698181
-71.393501
-59.086857
-68.461678
-118.934418
-67.804497
-150.291153
-98.084389
-76.592102
-165.757324
-78.921913
-162.074600
-66.690590
-44.035732
-116.605690
-62.230446
-49.180725
-69.169838
-64.718338
-63.466572
-57.709057
-72.105537
-158.824585
-57.520504
-67.179718
-32.416924
-56.594704
-80.674042
-74.397530
-104.111397
-128.410995
-109.432816
-94.679283
-108.332397
-75.385986
-111.116600
-55.618000
-63.775459
-60.896011
-59.392746
-67.180145
-113.810234
-104.364655
-135.194992
-138.471649
-156.432938
-56.771133
-117.748863
-32.346836
-71.870262
-55.554379
-63.593292
-56.260479
-64.859261
-69.546501
-65.075249
-122.081589
-73.024773
-38.736549
-141.204788
-136.849365
-74.616539
-109.177841
-57.084492
-78.067825
-58.975430
-70.011726
-48.827309
-148.153900
-146.802032
-61.240620
-146.466446
-148.033371
-58.498108
-121.386360
-100.261848
-118.966698
-69.257851
-100.493073
-59.977959
-57.451038
-111.653030
-53.075737
-100.899895
-72.911667
-51.142120
-64.690765
-60.573517
-63.085419
-59.863052
-174.295990
-158.474121
-87.943329
-133.747070
-66.491966
-127.376274
-68.927727
-74.773743
-74.416687
-49.818146
-164.376038
-78.516167
-115.162201
-86.344612
-130.408737
-61.024853
-59.477154
-150.963913
-99.847015
-174.039337
-30.711657
-84.339203
-64.125679
-70.242165
-60.867985
-137.584747
-57.021271
-47.807053
-63.288071
-137.032089
-153.751144
-64.206192
-44.787567
-59.076244
-121.643829
-116.886604
-71.444832
-52.946030
-122.138077
-100.550385
-68.908073
-105.152649
-67.871147
-74.891502
-64.205002
-44.487675
-40.016582
-117.476158
-109.105782
-99.914368
-64.642380
-63.368408
-63.451157
-82.632881
-159.463654
-91.287651
-78.222374
-52.868046
-66.325439
-81.676559
-118.303558
-59.092800
-50.267117
-128.451324
-115.233116
-62.694302
-73.006271
-85.484657
-138.560440
-75.764961
-76.288551
-62.170959
-54.564274
-156.056931
-79.181450
-62.197681
-157.105865
-82.414978
-85.113869
-83.853096
-42.773720
-89.219337
-96.265945
-108.327957
-12.863743
-61.509525
-148.618973
-59.183155
-118.166504
-106.168991
-100.639847
-71.231468
-61.554947
-87.711395
-74.623825
-126.170181
-92.267159
-146.036819
-99.896790
-79.484871
-78.044022
-157.033661
-129.087982
-68.460754
-115.459297
-107.812355
-60.308628
-64.608574
-50.486179
-90.405930
-129.541321
-57.973442
-54.198795
-110.604691
-60.398350
-150.162170
-79.107971
-71.716202
-143.781662
-65.616104
-63.189869
-41.943264
-43.313175
-66.684738
-111.267853
-116.217957
-109.113670
-62.487827
-76.290985
-95.382240
-106.760963
-62.913429
-61.524509
-54.424511
-64.151382
-61.212021
124.015968
-144.143631
-55.001545
-67.420677
-64.669823
-106.715233
-95.626785
-51.012756
-69.674919
-99.074493
-57.154839
-78.987099
-52.987030
-69.240189
-154.160751
-72.616730
-73.815842
-83.151817
-141.495148
-72.828323
-57.386665
-80.447166
-89.472977
-56.724316
-77.135117
-79.545280
-62.180851
-99.388191
-60.457565
-57.810711
-59.473103
-93.124535
-95.429298
-108.253578
-104.721382
-110.523056
-85.847282
-76.708878
-58.432148
-73.287270
-71.102989
-80.603622
-55.536785
-84.722336
-99.838226
-61.394062
-60.574402
-46.779301
-57.436726
-92.766151
-61.353661
-67.174637
-97.747971
-62.114639
-70.632645
-58.677204
-68.012482
-65.030678
177.721436
-110.279434
-149.799698
-126.384842
-107.587891
-61.051861
-125.481590
-92.073494
-141.280365
-108.632347
-130.818741
-80.633179
-75.513321
-100.184486
-106.086601
-105.748810
-59.024258
-75.436249
-100.768059
-115.437088
-169.306335
-83.224037
-80.286957
-67.788979
-17.799000
-53.978050
-84.436890
-122.391739
-49.387039
-110.791565
-97.303368
-144.713516
-58.818150
-105.212830
-82.086891
-93.093803
-98.832169
-70.688385
-70.835381
-40.556606
-86.464081
-115.660065
-75.482323
-106.662033
-68.842583
-136.063965
-99.664520
-74.525047
-69.175858
-56.113976
-67.661064
-122.074600
-57.361252
-98.899452
-77.654358
-39.886154
-76.918816
-123.651184
-74.674225
-47.250885
-40.525364
-70.100578
-66.136108
-171.555954
-109.340775
-55.389854
-41.827534
-65.640320
-93.775955
-70.390381
-155.357864
-91.300369
-59.733650
-68.402359
-74.517311
-127.587433
-64.020821
-74.998680
-90.630219
-61.641895
-41.216854
-51.611107
-75.395760
-55.942741
-60.402920
-89.159378
-40.540115
-26.917360
-58.877640
-58.192436
-112.081856
-135.435364
-101.310593
-57.812031
-129.386810
-55.060814
-76.799232
-119.827988
-75.991104
-74.614120
-160.555603
-133.118118
-29.755014
-19.435493
73.849495
-91.888390
-58.470295
-62.355602
-52.989071
-57.362465
-66.177116
-99.204132
-94.322792
-38.396450
-20.704042
-61.150208
-65.298546
-70.602600
-53.297462
-59.796219
-68.815437
-53.692856
-72.573013
-42.473080
-105.937645
-157.984268
-73.689445
-146.915741
-68.956696
88.147148
77.088356
-62.265625
-95.842445
-96.939896
-135.415955
-54.385838
-88.592537
-129.905334
-72.378777
-104.791786
-105.670364
-140.973846
-64.849754
-108.547379
-72.531296
-57.883076
-56.057583
-70.978889
-70.087555
-85.548515
-65.011566
-70.036972
-42.728710
-56.538414
-64.024673
-65.699730
-137.801178
-82.508629
-68.854546
73.202217
55.547909
-63.845955
-22.611462
-76.213707
-146.755783
-155.285294
-40.803711
-88.857788
-130.848755
-85.050354
-69.341446
-62.135128
-37.902561
-136.591202
-88.935715
-65.223885
-69.070938
-127.301933
-60.041267
-36.098560
-75.197876
-61.154102
-132.304260
-105.513290
-48.998409
-144.149475
-110.042183
-123.877335
-63.349140
-62.642208
-81.537460
-56.221523
-72.169266
-92.234406
-70.557632
-56.949493
-55.754566
-125.418892
-89.363937
-62.103329
-74.318932
-80.951141
-59.598549
-64.206528
-151.447189
-163.573334
-110.786362
-67.004982
-41.893669
-71.627296
-103.478851
-75.953575
-65.505280
-81.970787
-72.711952
-77.096581
-96.468147
-62.335396
-163.015457
-143.620270
-77.972153
-116.592514
-141.309067
-67.408325
-79.101494
-65.946327
-55.539246
-54.420212
-70.197884
-92.474121
-58.438896
-57.680275
-80.741966
-137.930008
-60.770020
-64.037117
-88.755318
-161.011948
-59.848846
-64.140839
-56.322109
-59.016617
-143.802261
-62.335663
-67.804497
-152.102844
-103.948479
-85.669769
-106.343132
-102.499962
-60.439255
-62.743851
-155.392761
-55.001804
-110.702034
-150.848633
-60.104458
-67.509377
-64.041649
-60.265133
-43.047848
-72.139015
-74.249321
-98.405006
-58.491379
-62.414524
-69.409332
-104.690773
-68.727509
-61.744034
-78.407318
-24.418242
-50.974564
-69.152527
-60.784950
-178.909256
-147.252243
-58.314049
-107.622482
-72.220238
-75.680557
-98.205818
-71.906410
-157.262268
-59.162739
-108.408348
-59.331535
-55.443153
-59.781666
-107.973076
-158.481064
-97.740211
-77.179619
-59.306961
-150.998596
-130.804718
-123.425270
-65.220367
-108.110184
-111.271263
-74.035187
-113.948364
-88.108482
-105.868446
-101.428856
-111.980202
-70.503098
-95.344933
69.179520
66.047417
33.718662
53.001106
54.450123
69.503487
72.866707
52.405106
92.147629
76.678848
-60.163624
-119.231613
-108.281448
-52.831860
-78.930336
-42.764320
-74.464432
-66.414040
-49.096474
-52.740715
-66.929459
-32.726154
-47.749863
-92.613060
-62.326199
-59.580750
-60.191162
-69.883995
-76.218781
-152.298035
-48.526443
-58.454872
-56.905216
-91.343521
-101.155174
-104.424438
-128.595062
-45.025871
-82.465523
-84.794006
-34.558857
-84.862328
-110.298523
-89.865898
-63.993328
-98.620590
-64.626450
-124.922516
-71.641602
-63.066513
-70.391220
-123.996094
-134.225449
-48.921638
-142.050629
-35.158947
-73.519646
-86.552231
-52.067596
-146.592621
-75.119438
-59.981434
-136.538696
-146.781052
-135.575943
-54.293362
-47.990444
-159.901382
-53.963360
-55.432228
-63.286720
-76.263756
-42.088570
-93.733421
-85.196526
-97.167725
-166.075500
-175.534836
-83.880234
-54.571827
-121.940468
-164.623444
-48.858269
-160.854370
-70.032082
-66.534332
-116.995079
-68.419914
-60.645432
-67.463470
-64.320831
-65.656281
-86.403000
-58.409191
-67.025452
-98.639862
-103.995697
-99.872284
-115.411835
-96.406715
-150.641525
-55.541237
-87.658859
-167.557098
-94.407433
-106.850075
-136.486542
-109.045265
-71.573662
-138.384293
-107.617393
-139.424881
-99.183540
-118.937012
-114.046364
-64.624855
-101.785866
-62.247238
-59.781193
-50.961723
-76.338730
-24.619719
-54.429302
-63.064281
-112.109650
-72.177216
-87.273987
-64.536240
72.624550
63.087337
-59.555321
-77.789040
-65.850288
-141.549225
-77.211388
-138.974182
-75.968803
-72.130043
-80.267097
-123.781502
-55.647472
-134.862289
-51.346123
-84.284431
-79.371368
-64.022293
-64.381874
-55.314457
-63.712254
-79.597885
-75.936256
-45.562992
-98.056595
-44.381283
-43.765659
-95.241821
-62.471783
-147.980118
-71.456627
-74.493408
-63.143448
-60.139702
-57.906315
-61.644600
-151.506668
-140.910477
-150.959274
-101.620758
-65.571159
-67.671951
-98.021599
-119.896561
-47.535709
-59.891953
-59.210918
-136.851700
-82.360718
-150.909958
-140.338852
-91.713943
-98.350235
-46.238148
-69.818672
-134.510712
-49.588627
-159.743011
-134.089325
-151.394974
-110.049690
-49.662281
-60.578503
-111.082207
-23.476084
-75.361923
-151.554230
-96.780640
-71.792480
-63.402382
-81.086365
-58.946949
-164.188217
-58.327770
-63.940285
-61.303539
-77.413574
-155.744690
-63.729225
-87.139908
165.824768
-65.195450
-57.521042
-46.501038
-44.048744
-73.664734
-70.652306
-72.891724
-63.699802
-115.072289
-45.394772
-161.650330
-134.509369
-65.961937
-63.334450
-55.154659
-87.419289
-88.631683
-90.366707
-157.964584
-68.550354
-82.070961
-64.310150
-74.479897
-112.337074
-109.339081
-112.695503
-59.980110
-46.950375
-131.069855
-101.093185
-64.175583
-64.676529
-54.960098
-60.858307
-61.338539
-64.757690
-94.048798
-56.964424
-114.410126
-105.118233
-116.943573
-89.305183
-66.832031
-60.383430
-103.155731
-60.095238
-105.778526
-172.819275
-91.192726
-113.368813
-84.771965
-76.212395
-153.934662
-63.033211
-127.814186
-129.668900
-71.939888
-65.616241
-32.340466
-67.587517
-129.541229
-54.528385
-71.373535
-46.308014
-58.741344
-32.705105
-61.092419
-56.763332
-61.357021
-61.002998
-73.365120
-175.984573
-150.201187
-52.547264
-25.377413
-117.337395
-155.075378
-59.227020
-68.267433
-58.928329
-61.743526
-62.995384
-86.503265
-64.914505
-88.217064
-53.096172
-102.922768
-66.699928
-60.149471
-48.652073
-136.590851
-66.340912
-65.238319
-59.772465
-155.862076
-67.708199
-69.815529
-125.743378
-67.732658
-66.962730
-116.914734
-165.032944
-110.720505
-116.847099
-36.300259
-24.462070
-135.104309
-26.838987
-79.666451
-142.392227
-53.259472
-74.021553
-106.945992
-68.343918
-151.412720
-48.934692
-93.865166
-73.525238
-59.446075
-65.739906
-68.567497
-60.968273
-138.636185
-32.671780
-31.702650
-59.199295
-83.917603
-145.030563
-127.549721
-76.681747
-60.659370
-67.992081
-67.920853
-65.287361
-139.931702
-141.287781
-70.400490
-95.210152
-60.873772
-89.331078
-143.385818
-59.271313
-57.653431
-133.509949
-90.691338
-64.598969
-92.385849
-121.124794
-53.944683
-45.391388
-143.386505
-32.626438
-106.984146
-59.714195
-136.283295
-61.007732
-33.146320
-73.036812
-89.433868
-93.268738
-120.795479
-109.039497
-54.891449
-42.207500
-56.839130
-155.436783
-76.151878
-54.344025
-1.987610
-58.206425
-107.817780
-57.478817
-53.026157
-72.598473
-62.753273
-65.133163
-60.406284
-72.983727
-110.157616
-51.950001
-75.220390
-127.965607
-125.487961
-123.621964
-96.097160
-103.195923
-140.618790
-138.230072
-56.373276
-67.370132
-63.321190
-53.917183
-83.908241
-75.568375
-100.993973
-91.014740
-98.287155
-69.317390
-111.070618
-143.701141
-88.630005
-59.076344
-54.347305
-133.376297
-75.892670
-79.048790
-65.214363
-60.094952
-54.937382
-68.008377
-43.546444
-65.717247
-51.340031
-161.781693
-80.680573
-59.909664
-73.446274
-66.951508
-96.168884
-69.496185
-59.917683
-81.124199
-139.549973
-59.650101
-96.377228
-104.007462
-85.347092
-108.387650
-79.083641
-116.261139
-157.015594
-115.104034
-104.615204
-60.374649
-104.093468
-79.175705
-132.662811
-56.511189
-66.818237
-163.838028
-68.367035
-59.486923
-59.258915
-68.960129
-125.118462
-66.893204
-68.704941
-67.642639
-76.006668
-103.442047
-118.435791
-141.873764
-61.483829
-127.130005
-67.340363
-66.709000
-115.421547
-55.364429
-54.961399
-59.024586
-86.053520
-113.937561
-73.556862
-57.989677
-107.575439
-84.930161
-126.386581
-56.538303
-93.597954
-159.290039
-57.040127
-59.735737
-145.098175
-148.235153
-100.844116
-70.073723
-59.302204
-67.520660
-60.005642
-102.756569
-102.763725
-114.127136
-93.207298
-79.770157
-65.865532
-140.544083
-70.797226
-70.543091
-80.943970
-86.481400
-131.283020
-59.456959
-87.446587
-80.310066
-93.947311
-66.004646
-61.918873
-61.731949
-64.951378
-103.177666
-60.413445
-74.652428
-134.691589
-83.318039
-54.282204
-75.424057
-163.072281
-75.133965
-49.429634
-96.937553
-99.429001
-29.160580
-63.446449
-85.929649
-67.326164
-58.951283
-123.373001
-138.745224
-63.290188
-149.208054
-149.479691
-76.421394
-114.175980
-147.531479
-56.038517
-38.173519
-84.473602
-62.956841
-64.428856
-150.755463
-69.585037
-91.769623
-54.604137
-55.581173
-65.983414
-150.489761
-73.231049
-116.771408
-113.738914
-64.774811
-37.726528
-95.376167
-66.345779
-75.693764
-81.639671
-66.041275
-133.850143
-57.305050
-62.733250
-120.672386
-62.215649
-111.402588
-75.318970
-112.840256
-163.228561
-134.965698
-136.545609
-64.714455
-45.924763
-76.836639
-106.929016
-55.972507
-58.604721
-64.949669
-109.970947
-86.427521
-68.601402
-112.186829
-71.787285
-114.001549
-63.749950
-95.847343
-77.551453
-107.554283
-117.811729
-61.643589
-133.623688
-51.346226
-60.715038
-82.338326
-71.451805
-93.918312
-148.025497
-21.376648
-154.066223
-111.775085
-59.367439
-59.160042
73.690575
-78.274033
-131.690186
-36.811302
-115.684013
-59.932182
-59.719353
-74.524368
-104.510185
-55.311161
92.506462
38.469997
77.367928
80.206604
81.876259
-77.504662
-90.068375
-58.118622
-122.528175
-112.807678
-109.608971
-67.599236
-107.652245
-66.502007
-58.812160
-63.723652
-85.724289
-74.166878
-62.156918
-85.213364
-112.797020
-50.684525
-160.363632
-54.679607
-55.833309
-129.743530
-85.445671
-80.839035
-64.665138
-70.345123
-105.636742
-79.948647
-78.777443
-62.237091
-106.298141
-112.326035
-146.062790
-160.966400
-109.624657
78.626099
69.852242
90.738754
43.295658
66.293396
-77.638542
-63.540085
-56.611710
-179.593613
-100.128799
-162.108704
-100.197960
-95.916588
-67.677612
-63.141216
-58.363636
-83.978157
-74.422371
-73.660072
-71.841568
-98.859665
-49.965130
-55.790962
-66.503471
-66.960167
-101.857605
-120.239410
-85.700691
-114.854362
-54.154587
-81.428825
-55.236778
-59.968819
-74.764450
-67.435730
-73.815475
-108.768692
-100.588875
-55.233303
-72.316467
-66.311829
-78.396675
-62.713169
-63.665554
-65.147934
-97.732010
-70.104393
-29.645609
-89.867752
-153.008392
-72.613991
-66.788139
-63.133682
-68.626373
-63.853931
-14.024978
-55.765427
-75.271706
-67.003441
-84.546280
-157.416626
-57.499699
-154.714233
-80.129410
-30.889463
-59.024509
-74.200287
-65.403351
-88.724419
-86.891304
-58.023006
-75.559128
-90.029221
-154.498245
-115.966568
79.497238
68.210197
-122.218033
-70.927315
-77.808388
-82.097610
-141.297516
-66.681038
-143.896332
-61.740295
-69.219032
-59.599564
-153.085892
-92.762642
-44.278271
-113.315331
-114.192604
-100.026703
-107.424873
-59.849030
-102.581039
-118.840492
-82.755859
-147.592453
-65.865761
-118.105507
-105.562943
-87.292595
-55.344326
-142.098663
-61.705238
-107.135422
-75.306900
-59.981026
-138.597702
-154.694489
-142.940781
-90.712173
-150.703232
-121.734390
-146.557083
-74.641106
-127.581436
-48.150711
-70.344017
-67.587517
-53.188717
-71.026344
151.350891
-88.122833
-99.025398
-54.033459
-69.259628
-71.928749
-84.265778
-58.689087
-99.693840
-81.203506
-125.289841
-66.353325
-44.952797
-73.810333
-141.350128
-80.301308
-76.984856
-26.596199
-48.458447
-56.186874
-64.586899
-85.956238
-75.990341
-86.110069
-173.440598
-83.447227
74.760422
86.069252
87.475449
65.218170
63.373619
82.952858
32.591637
86.669052
52.245899
70.769501
38.386478
74.021660
81.851654
12.835380
-62.222950
-67.563660
-144.672836
70.991287
42.627457
69.918846
68.802383
71.669563
76.341347
-79.955193
-165.537643
-148.211014
-59.357693
-59.609974
-103.387436
-29.736866
-76.659927
-60.642200
-105.758148
-89.898827
-63.633167
-114.716545
-91.873291
-66.311127
-56.165379
-86.068230
-87.332535
-158.112427
-73.335152
-142.742172
-130.480896
-118.954391
-89.957703
-111.970314
-78.068199
-53.672928
-148.283096
-60.361156
-59.330826
-111.722923
-62.884743
-63.468292
-88.574593
-61.773663
-62.543041
-109.986214
-58.897148
-154.413727
-68.796623
-109.006004
-91.509148
-69.314720
-67.080841
-64.301529
-54.987156
-63.566177
-58.463028
-77.759277
-72.558487
-149.629059
-68.916946
-58.500183
-83.743629
-86.938301
-69.239647
-87.721596
-61.215759
-91.014862
-92.400665
-81.119446
-76.418999
-90.556999
-27.152950
-139.191757
-78.663994
-83.319107
-62.609951
-46.687180
-63.121826
-51.747093
-60.224068
-57.236118
-56.439110
-57.601913
-88.479553
-39.323643
-58.854164
-36.722614
-61.897842
-48.396477
-166.730515
-73.504631
-29.782362
-72.835602
-64.166191
-57.309990
-87.352676
-93.002663
-156.870651
-85.683784
-69.096779
-55.621719
-51.171761
-81.446297
-69.342163
-51.621883
-77.168625
-165.640900
-49.857864
-109.033112
-132.813293
-64.116653
-55.052437
-156.092117
-165.513092
-55.391109
-69.985481
-141.967178
-69.254990
-90.272972
-43.431870
-68.260651
-165.340408
-59.876892
-95.078751
-70.878319
-70.558647
-55.413277
-139.987564
-64.974373
-54.709984
-81.142471
-88.916161
-65.348892
-89.019279
-99.285103
-103.059120
-59.246326
-61.449745
-65.114510
-54.141296
-60.698589
-48.989655
-59.898796
-61.216442
-66.316719
-80.932693
-149.076279
-68.677826
-153.687500
-72.008392
-81.847687
-131.549698
-84.407776
-139.185059
-63.430733
-60.292126
-63.100426
-59.846470
-64.062393
-49.276890
-164.867599
-74.964966
-68.084114
-53.973328
-76.537819
-90.063896
-72.671303
-71.332138
-67.598587
-152.785278
-58.032646
-114.021011
-50.145786
-58.662170
-64.417137
-58.804470
-72.653610
-67.622787
-52.496540
-74.167320
-110.261932
-81.027687
-67.981621
-152.098877
-128.433853
-59.330784
-59.976078
-46.793339
-69.377296
-97.488411
-143.577301
-55.384937
-59.632656
-100.303070
-123.861427
-123.455238
-65.274887
-64.716309
-105.569321
-65.123688
-120.839127
-60.472778
-57.530872
-78.177811
-57.883999
-145.518936
-98.332191
-156.879776
-143.082260
-147.247910
-108.577629
-90.045525
-111.460754
-117.568642
-26.510017
-58.733086
-74.198509
-31.088326
-125.871063
-71.088173
-43.758488
-97.297791
-63.877846
-76.410942
-57.469578
-57.103588
-153.481552
-114.596405
-62.158817
-97.194252
-26.549713
-88.160522
-62.016682
-139.439850
-134.978989
-50.363483
-133.152588
-132.855118
-54.088295
-104.083015
-160.911392
-68.042397
-130.748230
-53.257591
-49.486759
-75.234268
-101.187370
-103.617920
-101.199806
-108.076088
-134.329407
-125.419434
-67.111809
-59.476063
-159.055664
-69.632088
-62.268196
-55.617252
-138.076584
-34.833939
-54.924248
-85.741814
-68.311287
-72.950470
-113.844368
-139.314102
-152.951035
-53.009743
-65.233505
-142.589447
176.566620
-99.502602
-141.697205
-71.872589
-59.217213
-57.878216
-86.888405
-69.120880
-107.625572
-71.618454
-63.562031
-87.083527
-79.988647
-89.632072
-64.015587
-128.880447
-150.978287
-92.414940
-80.273193
-53.276173
-116.139954
-111.924522
-56.010548
-89.767509
-53.092560
-148.308884
-91.824265
-150.413254
-61.362148
-68.773987
-116.332939
-74.998222
-62.555965
-70.381950
-148.040451
-46.765671
-62.053596
-50.551041
-66.248543
-62.805485
-54.512287
-41.115070
-131.407211
-62.700832
-63.880077
-95.926422
-67.223442
-63.324852
-50.188709
-60.649303
-37.568718
-97.772346
-113.823883
-60.639114
-57.878056
-50.912144
-75.315384
-112.784706
-85.141884
-107.489906
-92.023262
-73.130653
-87.667641
-68.384438
-85.503296
-80.680527
-66.218513
-78.010414
-63.478806
-101.747482
-120.968971
-156.529465
-69.163818
-123.836761
-112.589149
-69.218666
-104.831741
-174.162018
-67.303574
-93.702240
-66.243874
-74.170135
-63.188126
-53.599659
-78.394600
-59.138111
-59.976933
-68.376976
-83.598389
-58.048580
-58.628059
-93.267258
-146.043289
-96.140152
-144.345139
-65.220436
-113.747803
-61.890915
-63.046814
-65.253944
-45.700726
-86.124847
-50.703892
-148.092407
-65.189232
-134.005234
-70.889618
-73.331055
-58.955723
-91.532043
-60.796631
-103.454979
-63.681114
-79.506828
-92.484276
-107.541306
-97.340683
-71.884964
-71.589073
-150.940994
-64.192513
164.892471
-70.915764
-165.970810
-126.986923
-61.527706
-167.110046
-19.315166
-50.108360
-44.857964
-97.268723
-62.631744
-78.897232
-66.925674
-117.738083
-73.884995
-63.045143
-80.793785
-53.282803
-57.754124
-62.758194
-131.014053
-37.242676
-108.629234
-73.739029
-78.811554
-67.059074
-87.393288
-55.039223
-83.725677
-73.219360
-99.394943
-143.984512
-98.925522
-56.266979
-80.022865
-165.565353
-121.190430
-75.306168
-120.298203
-150.562744
-58.132828
-69.613831
-59.808796
-48.932358
-43.118481
-98.312973
-69.363358
-67.072670
-94.137100
-127.110718
-89.094009
-95.609406
-61.424160
-98.304153
-89.152885
-58.561047
-53.772694
-35.784271
-63.749798
-102.466507
-57.997982
-81.310402
-73.451317
-117.055191
-49.428005
-80.912697
-126.346031
-135.781830
-83.136604
-115.715614
-65.904907
-61.898422
-70.545837
-61.349823
-84.678139
-73.630943
-98.198769
-138.351654
-85.177498
-80.826767
-73.429695
-39.347801
36.353340
54.614376
69.245865
61.347103
91.169014
50.284191
69.177658
97.469940
-70.488968
-130.707733
-54.862259
-75.815941
-72.479492
-66.775421
-61.724941
-61.525501
-149.610413
-59.649513
-62.927849
-109.019508
-163.887695
-112.617027
-53.935226
-72.070938
-67.039162
-95.322647
-59.191948
-11.399744
-111.448647
-102.124001
-76.743721
-47.465336
-47.688446
-71.649185
-41.194145
-111.752937
-62.994625
-88.541130
-130.412704
-76.481781
-146.366928
-61.207809
-43.462261
-146.392029
-125.299133
-67.250542
-70.258179
-74.514282
-56.099117
-54.224079
-152.788406
-45.531963
-65.769554
-79.311836
-90.242645
-73.393707
-69.397682
-76.606171
-71.185043
-75.641220
-18.729475
-100.813606
-116.890419
-136.649292
-148.730881
-66.479050
-62.478783
-98.235901
-94.778122
-45.766083
-146.968918
-143.949951
-57.852463
-60.193813
-114.252258
-51.501614
-130.279831
-149.324158
-94.790146
-110.902733
-93.578278
-51.581123
-49.150272
-104.653030
-61.751915
-101.456543
-62.788288
-110.270645
-96.489487
-66.514206
-109.397377
-48.782776
-54.056705
-146.646515
-95.768463
-116.055206
-81.930077
-88.077354
-78.930351
-147.127518
-56.000053
-60.168869
-66.826256
-56.272297
-145.276901
-65.904366
-74.600204
-63.759594
-71.296120
-69.684578
-80.921219
-92.289406
-65.925095
-97.188255
-67.488632
-63.253387
-59.635746
-61.182510
-143.240479
-56.820332
-74.839920
-66.937408
-66.177299
-148.789368
-96.145897
-78.539482
-42.981956
-76.402809
-59.747849
-75.698318
-90.876663
-60.520779
-72.633034
-136.963913
-78.532112
-74.481079
-79.998306
-47.723885
-60.644474
-91.902290
-162.972794
-42.089539
-65.975296
-48.460072
-57.189060
-90.852959
-61.669147
-36.856392
-60.239300
-126.668518
-70.523193
-57.456512
149.332611
-45.584019
-62.485661
-109.992882
-73.357140
-98.087463
-69.510406
-55.196747
-62.044792
-61.083759
-49.639381
-70.338577
-127.383652
-158.050659
-62.217445
-67.558884
-58.846638
-45.249321
-75.249924
-94.444817
-144.757950
-155.374146
-75.038597
-58.481926
-64.782646
-71.091103
-95.647469
-89.582695
-89.746490
-63.894093
-115.404343
-71.430946
-65.780746
-65.392097
-73.881683
-63.093567
-108.877441
-125.374756
-55.019337
-41.071125
-49.458996
-164.563705
-101.952248
-58.027584
-73.775261
-64.578056
-144.811630
-138.186279
-61.690536
-70.614067
-57.091778
-148.248871
-56.037807
-74.005608
-139.236267
-131.445038
-52.379101
-65.847183
-74.468246
-71.238449
-141.796860
-69.784546
-80.402847
-60.857166
-40.679253
-66.486618
-53.636253
-57.211109
-61.560520
-114.429611
91.868134
-74.611282
-73.858398
-63.169254
-71.311432
-62.252487
-41.939964
65.126862
115.455338
77.598274
-58.574886
-56.914448
-103.334763
-110.235558
-58.420837
-135.649216
-54.344444
-54.373325
-69.069084
-76.372475
-59.137405
-91.870537
-98.016541
-77.527336
-72.803902
-87.539207
-43.363197
-75.712112
-102.030281
-124.917786
-63.184704
-117.412773
-156.167953
-96.730324
-56.570698
-77.465996
-103.950966
-84.803955
-54.181667
-61.734894
-58.154644
-145.185608
-167.118896
-158.375885
-67.471626
-130.863083
-144.356293
-59.763161
-124.958321
-74.281738
-74.403076
-84.107315
-53.883373
-156.698044
-96.584900
-167.792084
-99.652527
-60.380295
-68.243011
-78.454521
-138.227310
-58.024681
-55.930161
-71.362061
-126.921753
-80.586983
-131.439255
-68.474449
-85.382103
-57.463978
-50.801743
-118.835747
-63.215092
-64.265106
-107.544014
-112.056900
-58.353451
-84.861588
-68.205879
-62.077072
-143.294327
-59.232395
-71.068413
-78.304871
-79.302414
-51.665833
-44.213223
-100.323067
-97.003181
-160.827438
-66.967499
-113.732765
-53.540150
-65.294823
-156.067184
-97.418785
-57.676750
-128.641449
-127.631775
-98.440948
-78.689972
75.343666
82.765785
71.236809
56.084606
79.378899
54.312344
66.043831
75.843292
49.341740
37.556904
38.572598
107.010452
-55.907711
-67.899918
-81.282173
-66.052681
-138.960464
-73.648247
-139.248199
-66.980034
-77.902145
-54.766457
-38.746342
-134.362350
-142.802811
-66.997742
-95.112732
-84.195778
-77.866669
-62.941780
-87.393311
-66.799118
-159.838959
-56.807404
-141.872665
-169.122604
-53.542717
-102.244385
-55.200500
-96.079491
-63.024918
-60.804089
-55.720352
-57.462158
-42.159897
-71.887840
-68.325829
-107.710190
-65.068024
-156.338837
-75.302879
-75.901932
-124.701691
-67.636948
-51.927937
-156.078644
-88.966507
-145.623184
-162.107956
-145.376846
-156.755569
-62.997189
-74.294800
-56.698513
-78.258118
-75.835724
-70.701118
-85.958008
-114.027260
-64.544952
-65.074158
-58.366859
-82.389946
-140.138153
-30.402813
-79.590889
-88.569153
-55.664169
-94.658371
-35.489571
-56.823582
-69.638184
-76.452080
-66.613007
-54.486855
-135.071304
-51.917255
-162.035629
-53.364094
-153.641510
-70.128960
-53.124397
-123.021286
-78.514091
-89.558235
-141.567444
-60.828144
-57.361115
-68.526291
-48.157288
-72.040558
-59.383137
-62.171452
-69.386429
-51.879944
-47.709473
-67.894783
-37.368313
-83.277969
-151.646561
-70.549294
-88.726051
-86.720291
80.119171
-96.607826
-62.562370
-60.854202
-133.248138
56.084801
105.069489
-67.008347
-90.749153
-113.294159
-108.346466
-68.085037
-143.289703
-112.186440
-63.315216
-87.397461
-49.065186
86.848587
72.532654
-131.416656
-53.281395
-55.741665
-73.810013
-130.286316
-22.906208
-70.181099
-72.787941
-121.278023
-60.119766
-43.178432
-77.441971
-138.529099
-74.424942
-133.496033
-60.419113
-149.307877
-64.694016
-129.250778
-74.141411
-118.086861
-101.039177
-135.910324
-151.579254
-60.828453
-32.029232
-54.558838
-77.518639
-120.993408
-99.476494
-107.408165
-107.751442
-58.741692
-63.505169
-59.364983
-78.653915
-146.436661
-64.036171
-142.087219
-147.569611
-63.713230
-71.058807
-161.418198
-68.421829
-54.193253
-51.635147
-56.150558
-60.298649
-57.033474
-83.489929
-81.438889
-84.467934
-62.781895
-75.782059
-85.082718
-70.293983
50.293633
40.104073
63.010471
57.695293
57.674850
55.672077
45.233780
84.462883
-119.215141
-61.637562
-60.789677
-152.412888
-86.371162
-62.331284
-132.893311
-135.519440
-87.491730
-58.765392
-77.266838
-61.284088
-159.996490
-63.071453
-34.699516
-93.727638
-63.808308
-80.360245
-52.322090
-75.518562
-59.320286
-66.480301
-63.743065
-39.625599
-60.747303
-95.969193
-64.689445
-158.877701
-57.505219
-163.817535
-107.624237
-9.494071
-87.813988
-71.335121
-33.476543
-113.946167
-59.899628
-147.878586
-76.130005
-62.008854
-121.517036
-62.606590
-82.946930
-98.186119
-116.745605
-132.866745
-102.635918
-108.056068
-166.271973
-39.448868
-51.078476
-74.088608
-56.518478
-64.197243
-94.097359
-69.250832
-40.602928
-64.124336
-68.710938
-110.501801
-78.614967
-138.440430
-108.503563
-106.160202
-64.117126
-59.063305
-100.099548
-111.467232
-118.542709
-69.982384
-96.503281
-64.473778
-83.359802
-90.318718
-101.989723
-55.175926
-87.555183
-40.704815
-160.796585
-63.164959
-91.499390
-59.504646
-66.405853
-59.281975
-65.266045
-82.100700
-155.240433
-70.565887
-128.205795
-74.561440
-91.706985
-145.210083
-98.857399
-114.075211
-55.755680
-102.313377
-103.609322
-27.847250
-59.695515
-64.368561
-69.394447
-62.844746
-159.713242
-91.047539
-85.008179
-56.507149
-146.948318
-179.216888
-96.409958
166.537018
-131.465469
-71.796120
-100.508179
-151.602371
-53.957832
-50.188278
-142.709869
-86.290703
-132.178604
-64.979004
-76.096130
-161.018173
-148.238647
-70.855438
-149.010788
-87.241882
-71.384399
-86.767525
-112.180344
-157.976685
-61.944813
-121.254074
-71.257744
-56.543213
-80.802376
-48.438492
-59.278847
-60.553776
-74.670715
-51.498573
-61.442528
-173.807068
-78.587822
-65.229454
-85.234421
-55.080425
-72.171234
-72.510094
-55.246162
-94.188126
-53.644077
-61.513023
-149.552185
-91.429298
-57.919487
-68.352036
-75.096313
-75.937889
-64.365227
-73.388634
-60.151176
-66.641510
-54.358440
-61.994747
-56.328136
-103.488449
-42.721748
-59.037605
-147.494598
-72.553490
-36.418163
-74.776566
-54.045670
-97.914108
-170.422440
-25.461859
-68.395035
-60.099705
-68.251137
-99.703835
-73.619865
-74.642464
-62.597961
-70.689468
-86.188019
-33.057747
-100.893478
-56.964630
-114.197006
-98.919594
-112.608360
-82.446114
-79.322426
-60.137024
-115.548241
-75.656158
-58.009258
-53.164326
-120.302193
-122.513107
-98.531136
-63.660721
-55.642876
-67.813362
-63.350204
-62.572632
-50.835857
-54.339424
-73.640511
-65.155907
-58.313610
82.628113
69.582489
-55.241695
-55.965336
-62.392776
-96.460541
-148.404068
-64.308578
-165.271774
-88.632210
-100.017784
-96.993896
-121.714073
-144.299408
-58.494038
-129.233566
-56.963585
-68.099388
-45.197945
-61.171364
-80.593819
-57.443554
-55.815990
-49.554512
-63.388844
-59.323303
90.490768
-92.256752
-81.325562
-52.286686
-52.428761
-29.568277
-52.961639
-34.856533
-78.672356
-30.235712
-55.774277
-56.149597
-133.892761
-142.572418
-146.871231
-27.384815
-60.145645
-103.435501
-139.979340
-91.452415
-73.559998
-164.799088
-55.509270
-55.844082
-71.945000
-112.824677
-73.348221
-85.860138
-147.044464
-79.587746
-64.838234
-66.868652
-55.191128
-32.302002
-67.216095
-75.414925
-68.236397
-63.242420
-130.439590
-35.927574
-61.991135
-89.634903
-56.837955
-84.693611
-150.990356
-35.460163
-96.847382
-62.498940
-58.888462
-73.070930
-98.465935
-93.894196
-64.430000
-76.458900
-84.865791
-66.556778
-61.788620
-118.264229
-70.264412
-92.970146
-71.412277
-28.272200
-63.946583
-114.965370
-51.018349
-58.502754
-87.019135
-57.372574
-88.522713
-61.818863
-134.087509
-61.570026
-74.725021
-55.061989
-42.245365
-137.510788
-59.190525
-98.373245
-167.932495
-60.695148
-79.204720
-132.463577
-61.229221
-117.134598
-89.697716
-82.285942
-78.311836
-36.522522
-67.094910
-73.015785
-128.039673
-63.587704
-71.519844
-71.150948
-70.137062
-67.215973
-57.309532
-59.216808
-66.676872
-89.318047
-129.316422
-71.140991
-158.940689
-27.765373
-59.885380
-64.684357
-73.145004
-56.411720
67.400429
45.688263
51.346588
77.779480
58.268436
18.846478
-69.883240
-117.021881
-72.978256
-49.931004
-140.011703
-68.359238
-53.681370
-102.362770
-56.058147
-55.154469
-85.976631
-142.441971
-87.118271
-98.904289
-112.210754
-99.879860
-144.665314
-61.089005
-143.222916
-46.523045
-62.572575
-84.019516
-59.273613
-72.624405
-89.667572
-60.679970
-65.971458
-81.910728
-81.137436
-142.821609
-51.579433
-64.856003
-72.777153
-133.630356
-71.243019
-71.201317
-52.798843
-68.760384
-19.523209
-135.913361
-99.331581
-56.466995
-40.774536
-90.083870
-154.112152
-64.425972
-57.629848
-68.518593
-36.958656
-64.052856
-155.861389
-113.309441
-87.713211
-45.561756
-126.374779
-86.837021
-41.477768
-53.789085
-72.201813
-162.394165
-160.230499
-69.381737
-53.309532
-89.672943
-156.238159
-74.883415
-145.071671
-127.522316
-50.098946
-45.012917
-79.496216
-81.788666
-104.061592
-54.918705
-148.180313
-58.591389
-80.830315
-90.824982
-116.523270
-154.876114
-87.059555
-54.360283
-157.044510
-63.475643
-66.896729
-96.539574
-57.040661
-67.296799
-75.985977
-66.495140
-149.183090
-72.490608
-93.060799
-166.431610
-140.610443
-67.677849
-71.807938
-51.839840
-60.393074
-59.329567
-116.633942
-75.099342
-64.164902
-69.590729
-60.195740
-76.347885
-75.201836
-62.520306
-57.521603
-112.184196
-79.109016
-45.535118
-125.936295
-143.113281
-102.028564
-64.852722
-52.546772
-61.234165
-63.743767
-83.627640
-96.125443
-64.643806
-110.798302
-143.395660
-81.883263
-147.842499
-55.488838
-154.885254
-65.742096
-53.067703
-76.419701
-56.483990
-83.571510
-54.059883
-108.828232
-112.571556
-135.387955
-96.216316
-88.970619
-59.828438
-119.476616
-60.272442
-75.460228
-62.559002
-102.170525
-66.491211
-64.746300
-121.983185
-78.578911
-140.393921
-88.406395
-104.425865
-64.118881
-29.417124
-65.018433
-82.399277
-64.783363
-66.553154
-153.495148
-53.370083
-68.722366
-58.080750
-86.318634
-52.000305
-153.803497
-105.939453
-95.818069
-107.885834
-67.244812
-76.109337
-62.877865
-52.874626
-126.813354
-74.005211
-77.528030
-56.098671
-70.531784
-63.291561
-48.714783
-101.410706
-66.892670
-40.485268
-98.739372
-124.972343
-67.790405
-67.586960
-63.061161
-75.492447
-61.877010
-81.577934
-66.824356
-75.344582
-57.680714
-85.786072
-69.146912
-72.733124
-71.078621
-63.789005
-134.458282
-75.279099
-69.400002
-63.848454
-78.591385
-54.231976
-64.716568
-54.236557
-69.301537
-97.945572
-101.398346
-91.418625
-89.065712
-89.804489
-74.387306
-66.715759
-87.391571
-61.821663
-74.150482
-62.521023
-58.880997
-100.206810
-81.358421
-82.876907
-39.255432
-60.467770
-59.432575
-62.912624
-139.616318
-78.673447
-77.905296
-46.664089
-161.671997
-51.156593
-58.694305
-108.730469
-101.724747
-105.641891
-101.574783
-113.589386
-101.537079
-73.274704
-132.667389
-59.460648
-70.367722
-139.813904
-142.799026
-114.421906
-57.103878
-104.030167
-96.949799
-65.078964
-68.888092
-76.521782
-138.837036
174.502304
-60.155304
-61.400814
-58.804195
-87.847969
-84.080612
-60.664288
-135.941589
-69.328407
-60.034298
-92.391006
-57.304520
-57.094704
-51.539646
-75.595604
-83.905571
-141.038330
-51.013565
-72.439201
-60.081898
-75.881325
-50.534576
-66.400429
-60.890640
-64.927856
-91.711014
-111.757118
179.895309
-126.281738
-113.867950
-69.781982
-29.166256
-48.546135
-56.556885
-82.519196
-58.755852
-68.330170
-60.808254
-70.059906
-59.783119
-84.347160
-118.411293
-61.235546
-35.368771
-52.063057
-86.330544
-56.355717
-164.217255
-66.429665
-68.742477
-74.151169
-43.931248
-63.665051
-42.361961
-75.656433
-109.354950
-108.876129
-62.547440
-148.339508
-61.405609
-116.567894
-104.358704
-65.632347
-58.880939
-64.567513
-50.709419
-88.725037
-49.262680
-87.035606
-64.520233
-68.698135
-68.147110
-127.167381
-58.578712
-63.627758
-64.984818
-87.634491
-69.908516
-78.885002
-150.738968
-56.749874
-71.378296
-125.223122
-36.449371
-68.632683
-98.463860
-122.296890
-60.910358
-92.562645
-158.234726
-92.627464
-103.138298
-116.410797
-150.941986
-105.700485
-143.617218
-142.114761
-103.643082
-114.544861
-85.526764
-70.683250
-142.957855
-77.972519
-68.774338
-63.178562
-96.858917
-173.015839
-79.127296
-59.810337
-27.138990
-75.763275
-76.249702
-120.745842
-81.215919
-78.712982
-65.663055
-126.532883
-120.878876
-73.440247
-138.429611
-130.069962
74.987907
80.719330
73.339661
92.330704
41.658031
44.419231
65.086708
58.054214
78.000664
58.947601
73.213737
80.607323
-55.107227
-60.787472
-88.623543
-102.967583
-110.607521
-72.285988
-87.407425
-64.361221
-104.570312
-61.595871
-121.492531
-62.429222
-118.844315
-97.683975
-175.293625
-164.390671
-68.290413
-36.068981
-111.059395
-130.644730
-144.637390
-61.948112
-111.221878
-140.365387
-133.868576
-89.720604
-157.249664
-124.632889
-115.748276
-55.490826
-97.213150
-69.939796
-115.706291
-121.334015
-63.298489
-73.140991
-135.738998
-91.135384
-34.811405
-99.524033
-100.112694
-117.934082
-109.758415
-92.933510
-51.483479
-95.202515
-110.788155
-90.736931
-116.644997
-109.785255
-106.085655
-101.807220
-72.014397
-107.094589
-100.028412
-161.995712
-127.596291
-65.008484
-94.023178
-102.038589
-149.328827
-63.313965
-139.273117
-35.534275
-56.432274
-54.332077
-72.189751
-39.448425
-54.230873
-149.470154
-64.301498
-72.402199
-73.579803
-58.764103
-117.847420
-121.309288
-67.201523
-68.941055
-68.152473
-46.449287
-131.666992
-58.976616
-76.659996
-55.012585
-36.328575
-66.436104
-55.735641
-84.971848
-159.660507
-42.342918
-83.704514
-102.269402
-92.516357
-55.169788
-149.108017
-53.994606
-70.417358
-91.177170
-83.447617
-57.824467
-127.921074
-117.321358
-72.284256
-69.351219
-68.437027
-148.106689
-161.252319
-63.382118
-51.633549
-92.918304
-63.370449
-99.402199
-102.426369
-67.889046
-81.286942
-104.176346
-165.776779
-46.147442
-64.911400
-54.397617
-63.292744
-112.445869
-72.242409
-101.389610
-80.833397
-122.372070
-80.112274
-87.137299
-124.267311
-90.535172
-120.138855
-134.292023
-81.429115
-128.866669
-58.080959
-176.886917
-75.011147
-70.227905
-55.647018
-62.038189
-78.960175
-80.464378
-153.902939
-64.004044
-72.032623
-136.366287
-99.702782
-92.434982
-159.795288
-65.303383
-86.968765
-52.913452
-153.571014
-105.721962
-51.964306
-57.299484
-70.586494
-73.329330
-157.417847
-81.111412
-93.713890
-152.980652
-61.663136
-81.009689
-46.187771
-52.247608
-129.851807
-57.808155
-109.441597
-65.681694
-56.850861
-118.297432
-76.686134
-59.777287
-57.499222
-32.223053
-44.256069
-81.393219
-40.797733
-68.168289
-60.655041
-136.378998
73.797089
-71.884155
-90.830559
-102.092400
-151.033844
-75.349426
-57.615833
-70.737183
-65.192551
-80.038338
-143.521301
-73.694771
-170.959641
-63.865871
-102.060036
-74.495888
-63.058380
-57.055717
-128.362976
-66.706055
-57.154133
-91.462685
-66.041748
-151.772095
-64.760101
-66.055054
-73.754364
-64.879684
-75.796310
-68.340408
-64.491600
-60.812164
-77.978859
-52.497158
-147.724701
-56.256481
-72.090370
-75.672539
-62.371925
-105.992554
-65.160324
-85.247536
-82.649422
-97.154480
-130.348419
-74.765610
-62.567165
-96.586929
-128.872940
-93.225761
-130.544052
-80.612373
-96.257477
-122.224564
-74.644333
-114.868050
-126.068459
-30.968971
-103.737587
-101.334137
-93.805618
-101.024704
-97.352249
-121.954933
-78.240089
-66.411118
-61.888340
-49.307335
-58.838451
-19.607931
-94.423874
-90.078316
-95.436234
-48.249359
-115.661667
-142.394608
-97.390984
-84.535049
-117.398148
-97.808105
-122.761223
-68.363579
-79.094345
-64.742599
-43.646626
-59.602631
-55.055889
-81.934685
-54.635956
-58.878941
-64.652435
-69.983810
-64.185448
-60.904152
-95.709846
-124.495644
-85.573601
-96.670753
-114.821358
-161.969177
-118.867249
-122.672707
-117.411835
-78.262474
164.635056
-67.844200
-79.728584
-67.715752
-58.246811
-61.451427
-97.905975
-81.972084
-158.244980
-104.858887
-91.213203
-82.301788
-99.834068
-51.434124
38.676189
41.689022
67.147652
-129.011444
-86.498138
-59.296455
-142.220932
-148.954895
-48.818008
-131.974533
-62.391628
-129.175690
-110.321579
-80.717255
-95.831093
-65.534843
-24.410566
-162.397491
-62.080147
-70.330933
-72.018127
-52.330532
-65.108795
-46.366486
-75.783104
-85.275040
-54.647938
-66.334190
-61.570271
-63.360596
-62.597416
-78.742920
-81.120605
-93.173584
-137.654175
-75.899422
-128.996170
-166.647781
-63.889729
-86.961746
-60.119022
-48.361832
-53.027672
74.679878
102.626144
46.138924
53.896568
55.405224
65.976349
40.287857
42.660542
91.487213
75.320267
63.679245
43.074345
-160.199326
-151.131165
-70.100975
-81.862686
-57.115036
-94.362617
-56.687092
-103.902229
-78.838211
-32.455463
-57.716217
-97.967316
-129.425842
-83.424988
-53.056698
-60.981163
-119.691574
-158.646881
-60.368309
-142.793976
-96.864357
-98.450386
-93.727707
-51.984577
-41.341946
-100.368782
-64.604591
-78.417328
-59.743553
-92.536453
-94.595673
-75.350708
-54.855171
-65.792641
-63.678329
-75.548370
-62.159828
-76.924850
-85.544472
-152.863647
-22.318068
-139.588837
-66.384827
-82.599915
-45.285641
-158.786255
-61.078125
-126.066772
-62.152424
-67.178299
-77.174995
-65.694260
-59.097813
-78.479927
-74.240349
-56.871815
-60.689083
-63.632305
-143.048706
-128.245911
-84.150589
-145.569702
-147.316040
-115.808922
-59.249790
-96.631439
-64.810699
-144.951767
-64.515465
-125.687370
-154.005035
-74.932747
-73.283661
-70.065636
-71.613441
-126.868118
-100.129608
-127.891518
-58.382938
-60.938889
-78.716682
-99.655708
-55.187939
-87.213058
-66.414093
-147.541611
-79.234062
-135.753677
-55.337269
-143.508041
-68.464722
-73.203262
-69.415024
-151.381638
-73.103592
-61.543320
-85.403015
-95.926506
-131.223007
-53.637920
-138.181046
-98.969933
-114.407257
-113.158920
-54.769318
-139.895844
-85.076218
-114.488686
-72.476051
-66.369576
-135.966614
42.931293
34.234749
82.842636
69.740669
51.081150
31.073582
60.800579
79.192986
34.120663
64.682625
56.728497
-65.688423
-90.120796
-114.290329
-90.625359
-122.732185
-106.942764
-87.386864
-90.436607
-69.639946
-107.213188
-54.412582
-81.935959
-84.783813
-64.219910
-53.705780
-82.161423
-66.079498
-64.867439
-46.142223
-141.529266
-64.964798
-56.967827
-153.282089
-29.807224
-71.878769
-54.229492
-56.969589
-87.674599
-85.147896
-61.798729
-44.606796
-70.850815
-63.095516
-83.564774
-56.618927
-76.422623
-54.733692
-73.087494
-51.898949
-51.737053
-65.351166
-64.672379
-64.192711
-48.190147
-70.073341
-66.346298
-106.601013
-58.623058
-57.618271
-57.527790
-66.817055
-42.884029
-56.608932
-138.528976
-129.220139
-86.929459
-64.704971
-43.487778
-143.388809
-107.689415
-84.534790
-82.484375
-126.592140
-34.192383
-40.449627
-79.635620
-65.477043
-158.550018
-70.017471
-61.066723
-126.172318
-111.521431
-145.086960
-54.810497
-82.693901
-61.513008
-114.771080
-119.336143
-78.771721
-128.550797
-52.634956
-54.236530
-58.534603
-152.243835
-14.585018
-86.029541
-151.942032
-53.738426
-144.105804
-62.851875
-80.608223
-140.139923
-65.677338
-97.889641
-83.963608
-152.381287
-92.808334
-66.477821
-121.074684
-71.002365
-154.827484
-75.361801
-71.450432
-67.230240
-90.175919
-23.227873
-127.521950
-66.647636
-159.954300
-67.451881
-115.929314
-57.395988
-66.065094
-99.594688
-97.660126
-113.809563
-123.418152
-106.794083
-92.090309
-83.053192
-150.720383
-58.595051
-64.274734
-82.728859
-148.015961
-130.447998
-64.178871
-73.008545
-108.942261
-47.661079
-59.928467
-138.440414
-44.804092
-152.539032
-41.735867
-75.454094
-64.274948
-84.557030
-50.631531
-92.779503
-145.309036
-52.505611
-152.103714
-93.851715
-66.338242
-66.027420
-154.919464
-64.240501
-62.089550
-56.090370
-65.185631
-93.316078
-157.149506
-99.640625
-74.790840
-75.649879
-73.569031
-83.001274
-71.362556
-71.255142
-74.737320
-67.917770
-132.683548
-90.537651
-147.830643
-87.007141
-64.302406
-67.199478
-113.380714
-119.278214
-142.470337
-65.816246
-64.499489
-89.485695
-73.074471
-58.153805
-86.927567
-105.099686
-76.557549
-56.686260
-159.157806
-58.318562
-59.795570
-72.336105
-80.983994
-100.295502
-111.811592
-81.095955
-152.513870
-82.303200
-60.892117
-58.077572
-114.039963
-125.040649
-68.551392
-50.507942
-126.417519
-68.031097
-138.510056
-85.344833
-117.591179
-59.183666
-104.053230
-163.512833
-87.254547
-37.973618
-66.373756
-67.847313
-60.306126
-79.318192
-42.447098
-66.916824
-150.886078
-134.524353
-44.612606
-35.939800
-55.075844
-78.335899
-72.871445
-67.569405
-41.576393
-59.589996
-168.293060
-64.338707
-97.925049
-96.267876
-91.237022
-128.923996
-160.532074
-66.811470
-79.878716
-119.732101
-108.884384
-114.933907
-67.236488
-115.822639
-90.051697
-122.287575
-102.953552
-60.108093
-172.691208
-100.458252
-85.717224
-104.421486
-65.780090
-71.389214
-77.925476
95.627853
68.036377
68.818192
-150.013412
-136.975266
-61.582615
-58.636864
-62.231625
-86.384560
-167.326355
-61.217300
-62.263180
-56.829777
-100.934303
-58.163170
-63.875885
-68.378082
-84.843468
-90.797462
-59.270226
-74.371170
-59.207165
-134.148804
-43.586853
-157.807526
-94.772285
-53.473103
-149.949371
-50.949356
-73.367081
-59.656971
-41.587444
-123.370285
-59.917355
-65.495979
-108.357819
-77.267899
-50.074558
-68.793411
-63.620277
-61.417965
-66.709076
-145.395508
-174.590088
-66.805862
-106.296555
-48.163834
-89.309174
-52.687912
-116.990440
-112.845657
-154.792236
-76.229637
-56.356201
-57.635921
-125.945129
-153.010178
-55.721172
-158.620956
-59.209713
-84.494896
-125.524033
-56.247288
-56.934902
-86.346634
-60.544186
-165.163742
-115.535446
-71.159218
-57.839172
-60.143250
-63.983276
-58.103767
-57.306801
-67.460182
-94.864433
-107.238800
-116.365952
-113.042046
-47.706039
-105.427322
-71.996178
-115.060852
-73.618721
-91.383400
-131.700668
-93.632545
-116.337189
-42.021332
-133.496674
-63.609253
-130.960526
-60.930668
-84.600700
-72.665779
-53.948330
-72.651115
-51.885975
-101.164368
-136.951355
-95.646378
-89.580002
-64.168343
-83.128380
-71.250732
35.807217
-64.923965
-80.373619
-54.027699
-145.350800
-79.559761
-134.431290
-64.278351
-163.987381
-72.558495
-135.222183
-118.693901
-57.557262
-66.748894
-63.181862
-36.488129
-64.430763
-43.395214
-68.086327
-125.629974
-53.971230
-105.680466
-84.633583
-69.678200
-68.422554
-62.480572
-68.859016
-73.549149
-99.403000
-66.997169
-91.231895
-113.353004
-60.995293
-87.817551
-90.490509
-67.481384
-58.272240
-106.747093
-62.142963
-60.320934
-69.078438
-64.207848
-109.523575
-62.441223
-81.305542
-130.003342
-94.047516
-83.611389
-69.302185
-50.139053
-77.780182
-84.190010
-92.064362
-86.480827
-46.717876
-65.253174
-65.551849
-67.213821
-110.548073
-36.489037
-60.039593
-59.127571
-103.632072
-67.095322
-61.521027
-144.502762
-58.063717
-158.150558
-121.455688
-56.407639
-85.464691
-61.112255
-84.327179
-53.427963
-98.848701
-158.695953
-61.079647
-92.728439
-64.580360
-143.808670
-117.621330
76.826439
73.069008
75.739212
-61.360012
-78.655418
-95.766571
-91.884789
-136.794159
-153.754639
-83.320251
-65.743477
-57.368122
-62.100262
-67.332039
-71.420654
-107.153160
-47.508198
-75.671600
-65.283867
-44.230625
-73.389969
-73.285446
-80.176537
-69.287132
-151.169754
-115.348328
-80.911469
-50.837082
-65.005661
-77.567902
-60.638149
-108.631775
-51.608356
-78.769890
-127.380112
-151.995346
-59.525684
-88.011642
-80.702232
-107.453552
-72.701324
-68.114265
-122.174126
-100.689758
-60.530678
-63.195217
-71.415085
-167.415833
-131.942871
-36.130562
-88.878052
-130.877777
-71.696724
-57.654881
-141.036438
-61.251686
-178.221588
-98.565941
-63.561005
-93.950172
-116.425087
-63.153713
-116.107773
-77.170105
-62.978344
-114.212448
-122.097878
-49.351200
-143.011734
-137.030930
-57.252728
-60.961033
-68.105141
-77.971252
-55.008289
-81.020416
-81.899483
-100.629517
-60.163425
-96.129425
-59.152931
-72.287331
-45.625809
-78.470100
-52.204006
-59.322388
-48.787914
-45.458637
-70.498764
-113.747490
-87.596497
-61.266659
-57.597855
-126.560089
-130.227463
-47.011307
-58.023514
48.130001
85.230354
-41.897018
-54.966301
-61.545849
-75.283295
-68.318108
-113.454979
-145.682358
-101.767464
-86.111687
-133.327118
-123.810478
-66.127083
-74.210480
-78.288902
-59.003105
-87.193611
-94.201401
-50.741817
-66.794273
-65.757423
-57.751492
-54.847847
-52.487930
-81.752525
-148.855270
-70.236130
-49.157230
-92.878616
-132.268677
-96.152054
-57.979717
-65.547928
-80.303940
-37.505955
-170.853195
-54.800087
-74.718353
-33.922398
-61.419250
-170.813400
-103.182747
-80.326256
-72.990700
-83.205048
-155.680344
-158.924835
-74.926956
-77.654251
-49.402699
-98.765350
-58.334526
-74.038345
-81.093330
-121.471817
-66.646042
-91.252853
-69.003372
-81.222137
-121.986938
-67.577080
-85.730423
-62.751362
-133.014008
-85.524857
-137.334885
-78.669640
-77.904961
-68.869576
-136.739990
-67.650970
-79.943550
-56.784149
-47.517178
-38.101196
-76.880203
-96.183105
-79.382507
95.103874
-48.514572
-55.752937
-86.560402
-45.803410
-114.072670
-96.042854
-56.006847
-96.385246
-58.825172
-142.179138
-45.343735
-121.071381
-124.190498
-73.838127
-64.411766
-142.379837
-133.912888
-110.961777
-153.680328
-61.485039
-95.935387
-99.428314
-58.013412
-156.315735
-52.121471
-114.265411
-57.226578
-70.019745
-65.379128
-158.922134
-71.109306
-128.124283
-72.010567
-54.288067
-54.166431
-145.389572
-105.017776
-63.161453
-93.751205
-35.381275
-113.452324
-111.494682
-102.926109
-89.978333
-76.864510
-119.715202
-138.242279
-91.892906
-92.531296
-60.379353
-83.841110
-55.036354
-52.278450
-80.829781
-84.846184
-99.308075
-148.377090
-77.525696
-84.446144
-111.634834
-104.886017
-133.009872
-83.576149
-81.669029
-117.917694
-90.695168
-111.312996
-69.675056
-98.067841
-55.932564
-114.188240
-103.693680
-79.759605
-74.686882
-42.028606
-111.878372
-157.083008
-82.412819
-139.838638
-119.019630
-86.244148
-86.047607
-67.471321
-64.540977
-89.001305
-178.643600
-57.969158
-76.101814
-101.246689
-111.124397
-70.031250
-89.353325
-70.168861
-86.090126
-166.291000
-51.558174
-104.226532
-128.502960
-53.136898
-53.188580
-90.368095
-71.994377
-57.947521
-168.462265
-52.348457
-62.171658
-142.007187
-46.409687
-71.547501
-67.090515
-24.625963
-76.061150
-76.954002
-61.165516
-77.604950
-131.609528
-43.625103
-61.710625
-57.389717
-151.206528
-144.388657
-109.831955
-104.570305
-65.314972
-63.971535
-131.214691
-122.686554
-159.151978
-114.049034
-96.939247
-76.405045
-111.241783
-173.412109
-69.343163
-66.998085
-65.460800
-76.259392
-66.398178
-94.789894
-65.913246
-139.709686
-59.229145
-62.038456
-117.682678
-43.173546
-93.008064
-150.481628
-69.403481
-143.330765
-57.398167
-117.710014
-82.579453
-65.253479
-35.759830
-122.947334
-96.737747
-41.941757
-43.117622
-80.230751
-92.740250
-95.570160
-92.943649
-96.346161
-101.649178
-154.240387
-71.304695
-43.693546
-62.162777
-60.175220
-64.495125
-111.855530
-82.885117
-66.149010
-149.567627
-66.099174
-74.562164
-62.545795
-73.675354
-150.399734
-150.481766
-69.237968
-83.762962
-108.255730
-103.043900
-100.202179
-76.350616
-64.526131
-71.540215
-100.093575
-83.127342
-54.409306
-108.929024
-59.365028
-105.792900
-77.755569
-126.241600
-76.984047
-106.356964
-118.961945
-87.563240
-94.756172
-84.636307
-134.885910
-147.537003
-82.726486
-57.086788
-77.248337
-70.579231
-90.960159
-47.325150
-135.381638
-49.826439
-55.874184
-158.174347
-136.267944
-55.922302
-80.718208
-160.729156
-61.260689
-84.656868
-75.721588
-100.295395
-162.013794
-67.129745
-124.432190
-63.158833
-92.465126
-72.913162
-112.102898
-89.316559
-112.385002
-58.182232
-133.153824
-121.062912
-111.692535
-108.973351
-120.769073
-48.598534
-87.285500
-63.161209
-60.284019
-62.148720
-68.657234
-68.541473
-55.161148
-73.489609
-69.775528
-53.799492
-54.324390
-50.726822
-111.522964
-85.646790
-108.964783
-142.852600
-158.165436
-96.698303
-65.566246
-82.267258
-91.325302
-65.405640
-49.364693
-63.984497
-143.105362
-87.393745
-80.420074
-62.026924
-51.276146
-49.061008
-62.761246
-46.512489
167.140640
-151.356400
-148.115402
-48.234650
-91.485214
-87.616089
-103.612915
-104.372360
-67.351837
-76.940086
-50.728970
-78.398315
-90.010956
-101.584846
-63.920563
-142.826218
-65.718208
-64.769249
-63.064594
-57.878468
-157.680756
-70.522850
-92.513596
-63.957020
-63.113773
-157.805252
-59.361000
-93.407188
-74.542358
-52.971653
-65.883888
-88.599319
-59.878101
-86.355125
-57.754978
-158.481293
-68.704086
-81.515305
-91.457504
-47.914253
-60.886242
-94.700874
-52.037830
-93.443794
-156.118515
-130.741287
-66.521652
-84.223457
-63.287682
-64.153778
-61.758022
-101.587585
-55.990570
-85.346008
-58.172016
-71.764885
-79.041061
-51.334240
-109.728050
-89.576172
-140.572876
-74.951447
-96.906685
-155.956009
-61.969852
-60.057762
-164.057343
-58.282406
-127.177094
-119.195923
-58.536663
-24.724373
-41.226738
-83.465866
-73.008858
-55.080845
-117.151756
-71.358315
-108.322823
-77.163689
-62.974171
-80.694336
-85.186508
-59.223160
-138.278122
-85.709694
-74.874985
-63.598339
-38.525032
-62.281788
-66.835938
-69.349365
-120.513245
-104.146996
-70.748573
-81.785217
-39.485447
-93.073654
-49.298782
-85.340431
-84.504585
-65.859123
-52.426647
-80.017776
-101.707550
-103.609909
-58.891396
-133.059448
-78.738480
-70.894241
-67.475861
-63.969677
-35.322247
-60.642891
-55.680401
-59.750538
-63.808239
-88.770065
-117.563438
-65.878281
-72.644020
-122.633118
-159.888153
-157.080505
-65.139168
-125.730827
-63.573635
-59.873119
-149.350388
-137.826431
-136.301834
-63.715824
-76.277489
-57.417278
-87.096329
-44.731762
-96.659317
-154.560806
-68.651215
-79.539291
-156.470947
-103.941719
-106.424286
-137.739822
-74.497955
-71.716789
-114.082108
-142.748001
-96.447899
-116.044022
-80.265862
-62.114296
-142.217255
-79.522926
-76.207336
-71.780525
-122.037209
90.181328
-58.297478
-41.872402
-52.370590
-142.757553
-61.664837
-151.715729
-93.250488
-72.438339
-159.097900
-66.826271
-70.416473
-58.093544
-72.606514
-64.079948
-58.988777
-151.201172
-48.176468
-53.270348
-46.525845
-76.669846
-54.689732
-82.449951
-77.443268
-60.729519
-57.599323
-67.402794
-59.255604
-62.433868
-74.779915
-78.636070
-75.813095
-58.533119
-65.434174
-64.288620
-109.546547
-64.120361
-115.200233
-67.682640
-104.564598
-102.683067
-156.545700
-157.473099
-166.695053
-62.519463
-50.488533
-60.166935
-57.545715
-65.678253
-130.734436
-74.123550
-63.621639
-137.965408
-165.108948
-135.032730
-108.750809
-60.393021
-80.152000
-30.450314
-68.303627
-69.383163
-71.751228
-68.199379
-128.828323
-50.221172
-122.273605
-57.966385
-72.724556
-77.170044
-100.284904
-140.624878
-88.601532
-58.674080
-162.018555
-90.476181
-154.239853
-40.455170
-104.370377
-152.288956
-54.244484
-50.485401
-103.942451
-107.269981
-69.053238
-99.942444
-53.071976
-61.353767
-67.655380
-70.164627
-116.142677
-39.504036
-147.664291
-148.750290
-92.144218
-49.091133
-66.650352
-58.375240
-56.431606
-72.103882
-129.795792
-152.484802
-60.214520
-79.955360
-65.725410
-62.187859
-142.062805
-122.074615
-153.398804
-56.017658
-178.159088
-165.284012
-152.047211
-58.721981
-69.326050
-67.750595
-71.197868
-85.059647
-160.394211
-71.371185
-142.639572
-57.093216
-70.869247
-33.434551
-69.120949
-59.441044
-83.317078
-84.158646
-96.646561
-90.769501
-81.654915
-65.247269
-108.635376
-81.897873
-60.645275
-63.571449
-80.661736
-106.520699
-81.299782
-49.021278
-63.589043
-78.778206
-65.181206
-134.718582
-56.951992
-76.617195
-144.774567
-49.162861
-29.563375
-149.996826
-38.359997
-142.071838
-55.624226
-59.583248
-83.982582
-120.190598
-129.131027
-69.865944
-51.054810
-77.829636
-153.351837
-66.050865
-81.448601
-75.864792
-55.556713
-75.550407
-60.206898
-105.519547
-71.077988
-94.895996
-156.577332
-93.840096
-117.910980
-56.783886
-141.684021
-116.326736
-106.337776
-114.154503
-121.898872
-57.997368
-125.639107
-160.974640
-64.261192
-106.843193
-91.634094
-98.877090
-106.895668
-54.015495
-48.442596
-57.333458
-146.328430
-57.503304
-98.505417
-100.692673
-69.562286
-66.369713
-98.324402
-72.605812
-79.333618
-54.774387
-140.908844
-66.615593
-77.755959
-66.183319
-77.763016
-65.887230
-81.239471
-151.612274
-44.672623
-68.593384
-77.100319
-151.991455
-159.180130
-145.567535
-29.096342
-68.303291
-50.768391
-61.616890
-58.943573
-139.774139
-82.593300
-100.999565
-150.146103
-74.904305
-128.647842
-74.257477
-56.736557
-57.423214
-90.079292
-53.869801
-63.667892
-78.331436
-65.341339
-42.259052
-77.603523
-137.962265
-71.932114
-139.547043
43.275928
-48.996773
-59.392849
-52.641857
-47.901760
-54.226780
-77.414322
-149.839310
-52.989811
-49.988449
-55.335148
-69.254921
-45.256054
-56.964325
-56.914883
-88.582108
-61.139198
-93.624237
79.758827
50.103420
80.707520
76.384018
42.920872
-58.556274
-75.207115
-95.177452
-63.941181
-111.897415
-77.320618
-109.578766
-121.568703
-70.365463
-60.182842
-54.328957
-122.732056
-147.370087
-39.024799
44.231003
42.195324
47.168938
61.353931
66.279770
63.542194
62.190331
78.510323
64.317436
50.148430
67.880096
72.321274
49.118511
67.720634
-78.439049
-78.638405
-161.764053
-47.135059
-86.051857
-143.019348
-59.710575
-53.756279
-127.212021
-109.827698
-62.043617
-89.550392
-57.947807
-58.963634
-85.018196
-114.776047
-103.417908
-156.677078
-69.642433
-63.242794
-68.782730
-139.300842
-66.910088
-156.592194
-123.669556
-149.500519
-117.052071
-74.856285
-53.755013
-129.548203
-66.617027
-57.628162
-97.859474
-146.711823
-58.203442
-76.003174
-41.714386
-134.668457
-128.028824
-73.632042
-155.520706
-70.260109
-66.793663
-61.933243
-61.631615
-52.185734
-57.954437
-82.892235
-54.611591
-59.000660
-53.695175
-67.537018
-61.767132
-62.238075
-104.763206
-61.600899
-55.547993
-56.042439
-58.964752
-64.747269
-48.316193
-71.045021
-146.233994
-91.574257
-72.336952
-88.028801
-106.387131
-57.616467
-64.163216
-61.996647
-88.735649
-114.215233
-60.852230
-81.712776
-53.381195
-66.704872
-116.035042
-62.900211
-76.186127
-89.029373
-37.252281
-79.273491
-119.765053
-53.581249
-75.360321
-129.408020
-61.786488
-49.410042
47.584782
112.240479
64.238052
75.937614
76.580421
52.062916
57.865795
74.495186
81.559769
72.304024
54.634129
-61.933907
-158.133713
-64.735397
-52.185955
-80.171417
-89.342506
-99.819122
-146.503799
-62.267162
-74.402740
-108.246361
-59.093613
-46.903854
-72.527000
-114.996063
-96.703926
-115.166679
-74.476913
-68.691689
-66.174629
-62.316895
-72.791740
-99.671883
-64.976906
-49.006359
-72.508331
-116.773308
-70.426132
-67.826111
-63.846066
-66.428108
-59.490288
-143.301407
-66.505402
-101.451775
-105.663689
-59.243774
-62.924721
-81.061859
-128.712280
-84.069962
-78.292915
-87.857193
-36.812656
-61.305656
-29.540909
-69.217705
-81.869026
-138.520676
-82.854317
-63.945354
-90.290459
-152.739502
-140.974854
-119.598625
-47.853382
-50.811623
-127.699898
-153.202057
-60.501499
-78.243073
-95.710747
-74.330353
-45.595573
-108.408333
-57.547989
-94.831902
-76.878960
-85.862602
-58.933853
-64.722374
-86.939941
-64.310150
-160.907318
-50.884270
-54.704197
-65.164619
-107.518600
-59.794540
-119.712280
-66.717216
-113.508804
-95.705673
-58.757275
-90.282295
-75.622047
-98.086716
-91.853409
-108.290146
-107.579552
-97.875900
-144.380981
-78.054413
-67.169060
-145.294769
-61.557755
-32.784546
-83.096718
-59.786781
-66.911308
-127.093254
-140.003922
-66.569794
-43.533718
-61.549706
-54.863853
-83.846359
-65.939278
-70.138420
-128.314529
-127.679451
-79.543282
-114.668419
-67.484871
-104.747246
-95.451599
-110.064423
-82.019447
-61.801365
-126.483459
-111.599136
-77.714195
-86.531006
-100.664360
-38.012550
-60.914764
-68.315834
-45.138832
-110.525925
-81.765808
-63.240883
-151.232162
-61.028774
-145.882126
-111.291061
-142.072678
-63.120003
-61.438354
-34.237125
-65.917015
-74.145699
-66.891922
-84.675423
-63.581482
-39.366859
-58.428173
-58.856865
-69.989861
-61.760048
-88.717033
-144.592636
-54.727741
-111.184227
-110.545341
-88.603394
-109.068367
-60.968403
-145.331589
-72.617378
-93.055176
-119.719879
-42.563278
-59.666714
-135.841385
-63.542858
-103.718025
-37.571148
-88.941597
-65.845604
-115.799294
-114.489357
-98.065056
-74.863144
-94.722824
-92.382011
-93.790375
-101.592422
-100.777695
-163.324310
-121.082947
-98.665924
-107.050758
-113.685104
-57.398441
-105.171509
-62.609650
-59.207504
-88.912323
-83.595741
-107.681358
-67.691101
-79.425949
-83.402237
-57.661999
-74.361038
-61.151787
-70.361954
-65.457489
-81.703293
-110.928947
-70.379509
-106.288795
-85.330666
-113.509293
-61.342438
-51.871143
-55.712223
-62.352444
-69.575493
-60.742455
-65.930435
-61.927032
-80.497803
-52.485760
-69.947197
-145.749359
-36.589310
-157.932129
-53.026726
-70.676392
-65.225159
-105.674019
-146.266846
-69.004295
-126.362396
-72.726318
-60.026260
-94.586136
-148.654968
-76.136223
-67.810112
-67.925110
-100.119110
-71.608177
-149.256897
-70.483498
-141.379440
-65.735748
-51.241375
-65.366074
-58.923180
-117.291061
-108.839645
-101.813354
-150.321152
-158.090408
-47.222916
-142.923477
-58.033764
-73.310097
-74.178314
-83.155113
-78.859108
-28.316652
-76.753807
-56.179356
-80.718163
-123.298981
-68.466011
-88.906235
-85.194054
-118.101379
-62.333008
-60.765827
-173.453644
-67.802734
-66.083015
-65.318085
-66.556190
-64.168610
-59.034695
-75.221375
-63.292336
-157.973969
-107.939651
-61.418102
-46.623814
-66.996429
-34.097069
-69.022331
-77.221336
-143.691956
-68.436653
-104.232002
-61.875648
-71.707329
-87.745026
-101.775551
-63.695068
-70.834343
-73.334641
-52.119461
-68.675468
-77.338921
-78.010239
-62.475594
-64.152283
73.488403
83.636879
52.173637
92.369934
70.246635
81.258018
-98.167534
-53.724476
-120.264198
-69.119316
-76.272247
-57.583061
-61.954185
-119.083191
-157.371216
-110.798531
-137.865082
-25.894402
-152.387726
-60.182625
-141.543198
-69.969055
-77.126236
-155.259766
-52.626579
-48.326363
-152.996384
-54.796749
-43.999798
-60.230556
-58.328598
-161.096832
-157.680511
-102.153725
-99.754417
-69.997177
-66.680580
-85.081955
-61.533272
-31.857407
-56.702602
-75.250244
-128.606857
-100.192978
-66.488342
-122.845123
-66.732437
-58.133259
-79.082283
-117.903404
-78.524460
-94.537468
-93.773476
-73.361526
-156.364258
-66.721954
-161.623413
-161.559494
-72.302101
-87.315025
-74.278641
-95.558746
-56.354603
-79.993858
-142.601974
-80.225761
-67.808640
-61.204227
-62.353462
-44.075325
-66.372345
-67.345673
-106.554321
-78.303192
-77.263420
-143.408630
-90.522217
-68.120842
-64.303291
-112.233208
-76.304916
-116.747185
-127.928345
-112.048180
-51.600414
-154.626968
-137.416595
-142.666550
-61.172489
-46.221165
-65.225037
-61.820122
-70.247314
-66.475670
-134.074677
-67.173500
-78.790558
-81.129990
-77.280563
-75.979401
-68.019554
-42.452110
-60.286690
-57.346573
-60.647774
-95.103416
-65.902184
-57.387199
-144.896317
-68.745003
-76.164040
-67.291550
-58.555374
-73.597351
-71.709534
-103.306152
-146.601837
-59.523327
-145.125809
-158.515976
-73.842415
-62.464359
-136.316879
-39.670238
-67.207870
-59.450878
-61.910831
-95.318718
-84.900452
-60.478725
-106.689842
-118.192398
-128.265076
-107.229012
-48.755280
-145.827408
-164.708099
-73.113716
-97.916283
-151.785080
-134.694199
-57.306786
-117.290199
-51.995399
-60.159687
-62.983028
-78.501236
-119.450714
-106.901047
-79.727013
-68.259514
-32.823772
-144.215424
-66.993103
-81.808784
-58.308044
65.927963
36.085117
74.128044
51.205856
-58.101044
-76.317970
-26.716713
-59.561241
-62.897339
-55.956161
-129.106216
-100.529961
-70.521675
-97.693573
-111.906082
-24.250828
-74.593750
-62.600239
-141.843826
-57.723190
-97.545097
-68.988297
-90.341156
-129.054596
-67.163147
-86.222801
-103.954109
-148.698517
-106.450119
-45.086723
-70.289825
-55.884346
-44.402718
-89.056435
-97.448639
-45.497955
-60.491528
-82.054329
-96.261192
-119.783081
-65.487061
-68.762146
-118.278244
-78.222931
-66.299538
-83.117714
-64.441879
-145.076904
-50.374157
-66.433228
-51.143360
-154.930695
-63.602371
-79.816238
-28.027233
-73.193474
-66.538361
-75.191673
-59.947079
-58.528988
-43.887627
-83.483215
-63.766808
-142.013443
-70.409760
-48.293804
-54.679283
-155.288971
-131.719391
-64.140831
-69.530960
-65.284866
-83.313919
-51.401840
-69.509865
-59.887955
-55.816124
-155.198547
-107.736572
-96.976738
-78.069336
-68.349640
-58.279274
-132.910461
-50.954662
-23.036381
-127.151535
-115.360359
-71.650261
-112.808525
-95.233208
-123.123947
-44.925003
-128.439514
-68.399773
-49.596470
-66.835777
-131.381592
-127.221062
-151.370514
-103.050835
-93.483482
-108.561104
-114.822670
-110.593475
-138.927002
-76.055504
-59.892643
-124.887489
-70.455902
-88.642693
-111.026123
-77.218361
-116.635651
-91.061081
-98.555099
-67.999184
-141.138077
-29.264231
-66.983978
-58.892906
-60.666790
-31.156725
-63.780685
-87.206055
-94.135597
-83.942665
-112.778816
-85.273384
-95.563141
-118.110260
-55.227352
-175.460190
-51.395359
-148.072937
-73.968666
-35.912354
-116.493546
-67.692993
-59.844036
-61.909794
-53.044804
43.040512
64.973930
48.630226
95.638687
-114.496933
-130.273529
-77.292839
-54.417290
-52.179340
-112.487793
-158.073547
-157.774979
-65.044563
-103.632805
-90.000381
-64.271286
-59.263218
-164.493057
-68.746452
-65.662659
-136.295700
-90.227959
-140.011932
-74.128342
-152.600388
-59.339458
-87.408730
-81.345703
-63.268475
-71.123833
-72.881073
-50.016521
-62.179962
-85.800026
-45.020184
-76.504829
-93.516090
-137.351440
-88.803665
-63.968941
-121.692589
-120.014038
-126.206505
-88.150764
-65.344734
-99.625526
-109.154106
-128.089890
-105.223152
-69.127281
-83.873177
-66.654610
-86.508911
-29.471567
-72.507004
-49.731365
-65.168991
-84.797935
-90.778366
-142.487061
-65.370865
-85.714577
-64.716965
-95.524673
-128.539810
-135.204193
-53.270927
-79.359970
-103.434746
-103.277634
-62.529785
-131.961349
-112.526733
-108.806931
-117.110718
-77.420166
-78.209145
-89.812019
-130.356247
-83.734726
-97.992424
-108.762802
-55.912285
-71.521675
-49.391621
-70.730980
-59.178185
-67.636475
-152.632721
-82.068375
-86.164085
73.596062
-128.031387
-75.680542
-63.912125
-62.931870
-136.417831
-67.946655
-48.776161
-60.634140
-61.511391
-94.702805
-63.258846
-67.946007
-138.664627
-53.444782
-55.412266
-92.586418
-59.940022
-126.939575
-77.984009
-108.203194
-105.477295
-57.394711
-104.561699
-96.704781
-112.853676
-62.499424
-104.926796
-98.052246
-70.009392
-68.159950
-24.376944
-47.076008
-78.032608
-75.508644
-58.868248
-73.615395
-44.597736
-150.031754
-123.737381
-52.642551
-82.725433
-50.362041
-138.025024
-78.562912
-120.654289
-30.637794
-131.439774
-33.907040
-69.971802
-41.242844
-56.135292
-115.391670
-65.069656
-60.962162
-67.070015
-65.343872
-52.667938
-133.478561
-68.232414
-50.785229
-141.260468
-55.218578
-57.029568
-65.658096
-63.025944
-60.933685
-59.378540
-36.547012
-88.467125
-97.541946
-68.017029
-132.087372
-53.259819
-56.646214
-60.889786
-103.153984
-45.831982
-157.593048
-62.749920
-95.623268
-89.932289
166.321823
-130.454636
-64.315971
-59.185383
-24.355215
-68.686646
-78.380562
-84.965576
-141.811951
-108.199944
-170.509979
-163.333481
-145.063736
-143.318893
-94.839989
-54.241844
-57.024094
-157.196548
-152.904984
-128.147797
-119.563454
-94.450172
-66.363380
-55.849648
-95.091278
-106.725662
-103.633148
-100.650017
-65.380302
-123.410568
-87.186462
-112.588402
-71.577278
-150.038925
-72.020157
-23.438068
-104.030617
-50.675617
-67.449440
-66.922295
-82.169899
-49.958809
-124.659828
-125.761360
-65.563148
-58.306652
-154.437775
-114.665726
-141.579758
-88.116982
-168.049133
-86.926857
-63.324955
-85.284737
-153.463150
-94.868614
-123.633659
-89.041626
-68.069946
-161.270218
-63.593052
-119.715942
-65.850693
-110.581268
-108.068123
-72.151649
-100.280106
-153.786789
-66.555550
-91.316917
-103.584045
-80.618492
-125.515739
-155.733810
-94.805130
-132.960327
-102.790054
-64.996834
-154.056931
-63.140041
-89.088242
-66.420181
-72.904503
-86.510330
-80.509666
-68.251656
-63.359524
-47.139439
-155.434067
161.157089
-100.550125
-80.877251
-62.293041
-152.421539
-74.422089
-90.696716
-164.209869
-61.921650
-52.301735
-117.948196
-66.734879
-74.206612
-147.746201
-61.775478
-157.126633
-63.154739
-54.950199
-55.411636
-59.693787
-60.058067
-63.683876
-37.228512
-53.093925
-82.563011
-63.167213
-153.061783
-93.956520
-52.752499
-63.459980
-131.587906
-60.611771
-93.721138
-93.022675
-57.752026
-102.156792
-84.875626
-75.858780
-58.282814
-57.158108
-148.616241
-120.819481
-89.108253
-147.682587
-65.913818
-62.901066
-146.162933
-96.166016
-70.909500
-63.807869
-66.519356
-59.435246
-81.992126
-31.475010
-50.405701
-160.389984
-66.330597
-126.277405
-87.992043
-135.571167
-69.685593
-71.221008
-87.155960
-149.427795
-85.429848
-107.756920
-80.122162
-117.349846
-80.591217
-73.378593
-83.032654
-123.028526
-60.232403
-151.710724
-73.029869
-63.485203
-137.607452
-61.310055
-75.531815
-146.765503
-65.004532
-59.784935
-51.575016
-75.210297
-84.716270
-63.218594
-62.335705
-102.908463
-88.788773
-61.966915
-133.734009
-64.949478
-62.791092
-64.433868
-51.841770
-54.552040
-70.825241
-103.007187
-71.494484
-55.947582
-69.370422
-63.438553
-132.347351
-58.541458
-77.063271
-57.765255
-96.000221
-44.084751
-85.370201
-65.118027
-132.739075
-105.215302
-59.857494
-69.643753
-153.927170
-95.374641
-50.098644
-70.332321
-97.163254
-54.943825
-135.527390
-153.598099
-110.580582
-99.785179
-54.115948
-109.806801
-116.472572
-83.736977
-68.089127
-90.246429
-60.676910
-152.678452
-63.487724
-134.545670
-53.801113
-155.737427
-84.183411
-89.780190
-106.944054
-81.547531
-165.624313
-66.035744
-111.173027
-50.508587
-46.782074
-54.537956
-66.277321
-44.686108
-49.689362
-79.944786
-90.657822
-101.559563
-91.200485
-55.423676
-150.948502
-73.546295
-53.844234
-60.095158
-132.638855
-66.020332
-64.968384
-66.557106
-83.691765
-84.670494
-141.321045
-26.853409
-142.104111
-46.971996
-82.186157
-115.912674
-72.500496
-61.017704
-67.977379
-52.723305
-49.031925
-124.600922
-145.135071
-74.438713
-84.768814
-59.661926
-90.691811
-70.294037
-74.039421
-59.736156
-60.721252
-123.594246
-94.752045
-130.991913
-128.956345
-78.526215
-173.993210
-91.471970
-93.120491
-53.974056
-106.279358
-114.689651
-114.339165
-50.096264
-95.272797
-51.906219
-93.052979
-78.927429
-119.891655
-115.576714
-74.020035
-120.218971
-43.455791
-78.493896
-75.638184
-73.442558
-60.343658
-62.198601
-82.161705
-154.888199
-155.665131
-62.555553
-122.572861
-87.928230
-117.968658
-58.119061
-82.771973
-92.843475
-85.506317
-100.071663
-118.653900
-75.778435
-38.978848
-43.045311
-59.988026
-57.678696
-83.266289
-47.643452
-82.519089
-89.231911
-57.406563
-66.695702
-94.780075
-53.622337
-51.543056
-90.568382
-64.717476
-72.887451
-54.235722
-72.215965
-27.846945
-46.496273
75.610825
37.961342
80.072166
53.446301
48.993717
51.038086
61.399990
67.781609
60.874332
88.369835
58.125923
67.332245
-72.563179
-138.094193
-66.445457
-81.590553
-91.879311
-58.490219
-126.300110
-60.093060
-72.097839
-59.582611
-84.477600
-65.853477
-67.353096
-62.666012
-160.947983
-123.980087
-56.712162
-78.100769
-92.556999
-70.185753
-71.536812
-88.788269
-64.936501
-68.782623
-60.690243
-98.587997
-25.493320
-55.855686
-73.485611
-94.464790
-49.308971
-144.051880
-93.845146
-127.486023
-154.093765
-49.542065
-46.929485
-67.798828
-164.461792
-119.522400
-64.297623
-96.693634
-86.250122
-88.744102
-71.030632
-55.485924
-110.702209
-119.204048
-144.092743
-123.381912
-148.413528
-138.243240
-112.142532
-151.223495
-83.556053
-109.389977
-55.812958
-114.906769
-91.528748
-57.316391
-58.640095
-49.135284
-40.255550
-29.818363
-62.226536
-71.378960
-86.185196
-49.867626
-130.543701
-61.618507
-61.730350
81.437187
67.604126
54.681725
55.261547
60.134354
93.447876
51.910770
64.702339
79.966782
89.409210
57.252968
68.733116
65.935486
45.297874
37.140900
51.918690
73.210289
76.413872
73.460388
-73.044754
-19.947092
-143.605591
-164.344543
-61.712505
-84.815140
-117.941170
-81.613312
-176.887039
-65.389793
-149.963181
-46.464092
-129.488052
-72.262894
-85.813416
-65.258514
-115.793732
-122.842476
-88.477333
-116.110001
-54.095081
-93.080673
-129.773697
-114.782539
-59.989246
-54.932331
-61.006496
-71.961136
-67.570610
-66.545692
-127.165764
-78.239311
-58.614452
-146.267548
-69.555946
-120.694138
-62.024235
-145.676331
-56.624355
-44.944809
-62.511753
-71.618950
-72.005440
-86.703056
-63.826340
-125.452766
-46.542587
-66.006462
-48.139538
-50.352947
-43.526897
-54.041710
-141.640121
-66.846695
-61.855679
-58.073162
-69.634949
-57.156216
-54.690117
-61.629662
-53.854729
82.674255
65.362282
61.969147
73.090782
70.993286
59.679493
-82.110191
-92.281670
-74.845940
-147.407364
-87.327827
-81.907280
-132.402267
-107.047943
-59.292007
-126.899307
-138.856583
-109.775368
-106.636108
-66.513031
-81.779343
-61.265133
-124.995979
-80.747726
-78.053383
-86.005295
-125.842461
-52.212807
-117.113724
-84.921906
-112.650764
-76.582993
-151.194733
-133.192154
-48.927578
-130.104507
-104.373901
-62.798763
-68.560448
-58.382656
-122.181503
-112.583267
-84.769608
-62.062668
-64.724030
-64.621826
-155.547333
-77.849220
-58.643127
-114.280571
-59.196789
-61.141991
-60.389294
-105.386436
-90.085228
-58.271019
-44.484058
-136.948578
-60.629784
-78.754631
-32.041195
-135.865265
-57.293907
-150.772842
-96.233475
-52.959373
-94.859421
-95.184662
-148.241211
-80.562096
-82.895157
-76.124847
-61.953072
-73.849136
-93.758888
-139.107529
-95.747742
-66.466202
-56.473602
-153.445267
-53.991917
-64.263474
-117.244469
-57.952225
-77.457916
-59.821171
-66.312820
-146.566315
-71.533302
-78.780975
-139.710449
-72.891266
-58.832550
-67.693901
-84.772659
-37.069435
-59.217102
-137.546478
-90.417168
-52.284424
-68.340607
-61.659672
-140.823471
-138.675262
-135.777863
-113.976707
-67.052017
-49.010628
-155.198029
-62.194168
-64.959328
-58.216965
-47.497341
-50.545662
-94.651817
-98.347313
-65.433098
-120.396957
-46.446831
-66.292061
-62.181084
-68.507530
-81.539619
-143.546677
-80.028854
-63.487514
-87.231323
-72.407104
-143.858490
-132.799271
-63.247105
-61.458939
-54.646915
-59.785789
-68.313271
-74.470078
-68.372475
-44.615604
-76.406998
-59.684143
-57.858257
-57.284424
-58.078270
48.519974
-59.706558
-36.445358
-64.663368
-65.472481
-120.294731
-90.756622
-73.726410
-57.769886
-138.193085
-55.635101
-53.798916
-51.667015
-64.589943
-96.048447
-146.632385
-68.640671
-72.626389
-91.079155
-59.688705
-73.210167
-73.918388
-49.095917
-122.657730
-53.472511
-64.138107
-54.062088
-57.269337
-70.383904
-118.020256
-106.703537
-164.072540
-70.288452
-78.947052
-95.372643
-50.329895
-70.057503
-55.787109
-82.522751
-55.285000
-71.221497
-157.630127
-142.094147
-83.835114
-65.997116
-53.339912
-59.313442
-61.396259
-52.385120
-79.701759
-129.954407
-97.580444
-75.887886
-109.684189
-115.159882
-58.623859
-63.120575
-59.813534
-67.822060
-147.750732
-33.489704
-164.977585
-72.508675
-81.208244
-82.729424
-58.930733
-116.700005
-90.843147
-84.697243
-76.956863
-73.719658
-56.395325
-45.254818
-58.966618
-62.791832
-57.736412
-67.371292
-70.155960
-56.478271
71.676880
60.958015
-27.943129
-106.958199
-64.770142
-76.245285
-60.693455
-60.478714
-98.751099
-40.222279
-78.015335
-162.438919
-54.837551
-153.326508
-67.441109
-32.823208
-72.987625
-59.118904
-93.331711
-65.098328
-58.828835
-59.915871
-84.886375
-119.515244
174.215469
-62.487122
-101.702644
-115.962273
-68.474731
-159.162384
-96.226913
-72.189552
-40.782387
-66.482216
-122.978249
-82.013199
-78.683777
-55.017742
-94.771896
-68.912544
-60.487003
-57.535023
-66.666054
-81.883606
-89.303062
-84.763321
-131.289719
-147.223984
-146.631699
-106.749619
-40.779541
-135.638428
-63.536266
-50.012283
-87.410294
-77.389931
-121.542007
-50.418755
-61.656559
-69.346107
-69.024223
-89.459831
-54.175877
-56.688110
-56.092831
-133.368164
-44.920254
-64.921272
-71.821350
-57.007874
-86.391960
-78.647087
-96.058235
-78.254601
-63.743084
-68.344284
-164.690887
-148.344833
-164.181152
-110.259270
-100.533089
-117.539574
-68.261726
-100.979485
-104.630898
-81.904076
-95.825592
-64.120300
-82.021339
-73.798767
-65.458359
-66.079475
-132.407776
-59.074753
-25.790436
-30.460609
-82.900253
-88.139557
-70.783203
-53.785145
-56.103668
-62.156734
-60.792900
-61.141720
-56.602715
-88.783653
-74.492424
-105.982674
-93.041565
-57.010155
-58.553322
-134.698410
-61.982647
-60.577572
-148.408539
52.605392
42.207806
80.514046
46.817009
47.796604
73.413536
52.685177
59.161243
66.778435
70.338844
65.865356
52.337723
56.984974
75.406456
-51.074005
-81.860512
-66.877159
-139.849869
-66.402664
-60.591843
-142.259827
-60.328762
-52.738178
-86.600983
-102.478271
-60.171021
-74.890785
-97.337799
-55.331764
-63.455280
-69.967659
-67.079597
-66.680595
-79.197052
-59.228653
-123.058884
-48.718296
-137.890259
-56.334316
-62.521812
-35.210941
-70.609543
-61.868889
-70.535034
-58.266857
-65.241783
-103.773621
-113.389717
-104.970680
-163.924072
-123.663795
-57.920574
-137.278168
-59.618046
-156.828735
-116.139709
-162.182388
-85.706795
-77.032555
-68.609993
-57.859245
-96.113060
-61.602123
-93.575203
-75.487640
-58.882935
-61.876495
-161.181885
-107.344971
-58.941750
-55.984467
-75.332901
-57.765858
-22.499851
-130.253815
-38.279362
-79.869400
-69.434502
-148.108963
-81.326096
-161.633698
-74.571274
-101.790092
-65.225449
-93.370392
-104.354729
-105.835251
-56.874599
-105.263741
-134.443237
-105.615616
-56.303776
-51.270828
-77.812134
-145.845032
-56.723740
-136.914108
-162.381943
-103.331627
-165.306122
-143.170166
-54.321415
-35.500977
74.132492
68.886345
57.327972
43.431465
45.262135
42.609364
71.174377
77.583405
-103.081398
-164.499023
-93.994385
-90.354477
-147.088959
-75.333427
-60.862404
-47.764614
-51.991631
-155.517197
-52.176449
-101.995293
-46.970577
-47.780090
-60.292236
-42.841770
-92.562340
-155.372833
-59.171989
-50.863480
-56.466808
-34.483200
-51.369919
-79.031143
-70.472366
-96.533516
-154.945740
-105.013779
-87.952789
-68.631912
-55.919174
-144.918243
-76.172249
-46.296230
-149.734070
-70.840729
-84.250687
-105.525764
-71.833855
-107.284332
-60.670681
-137.978455
-45.018131
-69.961258
-122.211227
-69.924034
-153.688904
-136.598770
-82.479729
-57.896477
-78.871391
-46.418514
-62.732662
-44.359966
-81.771965
-144.029205
-62.984669
-131.304092
-53.015873
-46.874603
-65.197311
-78.148376
-65.771126
-38.619343
-157.463242
-71.334969
-120.439209
-59.864254
-148.195541
-65.800598
-122.625687
-76.936958
-96.641975
-84.855255
-112.915672
-75.489433
-123.052589
-70.462234
-55.582111
-71.084427
-152.780975
-94.181641
-28.441452
-81.777260
-135.693878
-64.337654
-129.044525
-62.235302
-78.677635
-92.232643
-104.413292
-109.478340
-60.254696
-62.459141
-42.754734
68.292282
48.692127
47.220734
81.382805
50.286472
-105.561401
-66.298302
-112.635544
-76.750214
-94.096535
-87.867126
-122.699791
-63.880360
-88.948952
-67.385384
-49.099396
-88.471992
-97.813660
-65.206711
-81.508339
-65.696495
-57.059704
-146.364761
-58.643734
-62.420147
-55.031303
-75.227180
-142.460602
-84.088432
-68.859016
-64.986061
-50.068268
-63.683559
-63.272266
-80.281120
-95.863182
-67.382019
-150.311371
-83.508118
-145.811432
-72.656845
-139.621292
-91.698441
-108.751060
-62.545227
-59.856987
-151.617462
-69.600136
-66.599228
-89.626053
-143.522217
-59.477310
-70.271973
-85.732979
-68.656876
-78.914520
-90.531410
-98.137032
-66.825150
-83.873283
-68.664177
-83.064529
-73.626457
-67.818214
-84.916664
-147.563416
-156.076492
-105.116295
-118.383125
-81.441750
-113.118973
-64.222610
-63.812542
-73.606636
158.531281
-68.100914
-142.760727
-61.321831
-56.957165
-62.960987
-155.843597
-59.312008
-66.122063
-148.231384
-154.247406
-151.240875
-129.571655
-50.462757
-60.386150
-115.854057
-52.349533
-92.695442
-150.964844
-69.518898
-52.660416
-117.519325
-76.485100
-62.087059
-115.014534
-56.977741
-49.358429
-55.104630
-73.437263
-150.515991
-154.507095
-66.109764
-67.348572
-111.030685
-141.368683
-52.055408
-60.565239
-155.154297
-134.268372
-121.000496
-67.450180
-108.781647
-83.328804
-96.817780
-84.583687
-70.741989
-68.394341
-83.140663
-105.569664
-59.060322
-153.048843
-91.727058
-85.078888
-73.308693
-164.051025
-106.144936
-94.241737
-97.445808
-82.744949
-91.600189
-67.973434
-95.714798
-62.602650
-159.284821
-67.858612
-63.428787
179.668961
-75.401886
-65.737228
-76.293701
-47.196262
-56.792248
-104.655273
-52.118965
-73.529381
-60.449615
-48.522469
-146.106979
-63.656273
-74.599884
-64.866631
-62.765938
-85.660988
-133.495178
-149.630936
-58.742813
-82.564278
-70.069893
-61.674557
-21.958141
-77.531876
-69.562378
-69.140091
-52.692238
-66.829765
-62.109268
-72.150711
-163.040115
-66.129097
-125.460472
-60.768505
-112.681725
-154.903625
-10.956158
-55.729637
-104.470459
-115.487457
-97.331276
-94.294220
-85.258881
-61.035252
-85.846313
-60.873142
-38.735672
-42.061295
-64.859962
-87.801689
-120.113266
-58.892689
-66.765205
-56.001106
-146.000839
-46.924538
-67.715195
-55.809940
-125.815887
-128.718262
-91.124565
-108.546608
-77.045097
-110.586456
-70.019211
-60.236828
-81.677460
-36.864349
-125.830193
-65.209274
-60.832905
-138.506668
-107.590927
-97.025337
-54.748074
-99.015869
-97.534233
-141.264374
-71.874184
-115.582260
-108.469063
-147.886459
-69.962242
-79.187859
-51.194855
-101.040054
-86.476425
-87.916931
-87.010284
-80.274323
-105.980530
-64.224625
-113.193222
-104.811188
-102.642143
-158.661758
-88.006966
-114.804283
-63.315685
-75.610634
-124.352463
-141.024963
-61.458252
-66.228058
-60.503574
-71.336189
-65.613419
-126.702682
-61.901005
-126.718063
-49.529861
-64.736115
-137.217529
-86.626839
-88.813187
-156.790970
-93.387466
-172.549591
-81.948891
-56.892860
-67.787903
-122.654457
-82.532600
-58.000584
-60.494614
-68.246002
-77.762573
-66.066597
-78.898682
-80.678734
-53.243065
-88.139320
-53.629646
-55.296654
-51.271793
-73.844330
-71.734833
-71.859039
-142.345749
-79.017906
-128.397461
-59.226406
-20.661449
-60.129662
-59.740459
-154.202927
-169.346817
-135.871490
-73.929283
-63.921394
-79.289276
-156.523224
-64.688927
-93.567825
-61.510441
-59.291599
-65.281258
-80.459991
-54.252396
-49.207832
-56.776451
-48.550636
-58.760372
-54.728001
-65.216721
-149.826202
-60.107651
-56.092316
-161.418442
-91.688019
-62.158844
-96.263649
-83.208977
-146.419067
-154.840637
-67.860603
-66.539307
-62.506157
-66.666092
-110.286919
-57.157928
-67.237717
-53.091316
-58.249313
-68.447845
-100.617783
-53.005699
-56.031773
-150.153290
-90.672821
-102.943481
-92.363411
-160.011810
-90.092468
179.965729
80.780792
86.614571
70.022285
67.536552
39.032093
-63.511944
-82.282837
-124.555283
-42.586262
-91.792641
-73.462898
-77.073723
-85.915543
-106.506996
-29.549330
-154.950745
-113.515282
-71.094124
-110.796196
-82.757881
-62.763969
-81.438141
-94.571754
-78.673447
-126.271530
-140.656815
-84.335876
-56.026665
-54.978634
-87.489319
-67.977036
-98.427422
-88.669006
-114.682053
-90.373375
-93.623566
-81.449173
-77.489281
-48.452847
-124.847931
-80.832390
-63.896252
-114.795937
-76.682884
-77.424957
-144.945969
-128.732254
-96.310127
-80.646820
-69.021622
-102.940819
-116.093292
-137.264877
-68.901100
-67.355064
-76.221878
-64.100365
-161.478424
-59.614365
-116.142509
-79.389359
-64.023216
-73.103851
-31.941860
-101.187523
-171.392517
-159.896378
-100.164116
-64.803345
-64.437653
-154.412521
-94.942780
-100.886314
-68.630325
-62.115349
-102.631172
-71.871552
-101.537003
-54.884781
-60.211555
-56.380749
-150.570358
-62.935108
-63.056889
-53.943169
-87.463737
-77.245789
-51.844963
-66.213600
-133.332901
-65.598824
-94.375381
-129.221130
-106.833344
-87.537239
-57.512383
-33.609306
-68.624451
-162.844986
-145.946518
-81.312737
-39.373020
-54.361923
-56.496029
-86.592117
-32.834999
-164.818909
-57.576721
-55.530796
-54.525253
-94.524704
-114.159546
-81.380432
-59.710461
-55.952663
-57.527981
-55.386868
-143.458893
-88.604507
-148.272369
-164.505814
-112.075691
-142.123230
-103.874802
-79.523109
-80.952766
-144.638916
-66.140366
-100.970154
-86.440269
-119.029602
-69.797523
-97.029305
-61.198620
-112.715744
-114.832100
-116.027725
-111.646103
-65.505966
-62.213295
-58.261284
-109.804611
-115.093842
-56.263359
-82.179260
-94.141479
-57.154926
-62.152390
-113.447594
-60.839348
-99.776588
-84.711906
-103.515945
-138.606277
-56.592236
-62.592136
-152.543243
-52.769974
-150.329575
-75.498322
-62.579433
-123.094933
-59.441349
-131.041458
-46.412895
-92.951828
-58.985157
-35.198612
-53.234035
-63.649055
-69.757095
-60.415691
-62.065968
-149.012070
-67.274055
-169.806610
-85.126862
-74.902954
-107.957939
-68.592361
-70.046524
-64.577446
-53.256763
-61.802166
-167.073425
-54.874512
-52.863495
-61.239937
-55.887917
-76.050995
-87.383919
-68.743896
-92.533188
-142.610611
-60.431549
-114.881058
-155.203598
-63.313023
-58.955929
-140.757507
-67.329689
-85.015038
-55.121761
-62.837914
-62.461727
-55.529926
-61.166874
-88.036263
-130.245819
-74.867500
-62.763943
-85.663795
-77.325005
-121.819611
-96.054764
-52.247658
-89.881287
-55.339149
-95.277107
-90.597267
-53.257256
-92.256454
-61.504307
-60.608902
-161.885590
-47.280369
-47.174454
-159.556290
-69.679230
-70.537834
-112.109337
-74.566879
-89.110886
-57.813995
-76.815796
-68.744949
-158.497879
-119.033195
-16.177603
-77.668816
-91.908539
-104.730423
-60.296314
-137.548477
-80.359856
-130.702042
-92.868324
-79.975075
-41.752304
-90.850121
-121.061546
-94.190117
-70.713234
-123.415375
-84.144585
-107.980148
-59.882267
-62.641972
-152.396378
-54.220352
-57.837124
-88.863266
-69.451363
-63.695553
-116.945396
-123.570221
-61.908249
-63.767632
-65.692848
-69.652267
-75.369354
-59.729504
-57.375893
-106.277489
-70.731277
-162.667343
-59.552811
-109.160454
-84.330933
-138.516846
-66.952911
-66.536621
-68.210693
-69.739273
-66.258156
-83.996162
-157.935440
-119.291489
-57.945339
-153.846817
-60.519379
-134.417603
-84.911591
-107.893211
-95.046379
-64.755302
-39.327900
-48.353195
-64.709396
-60.833447
-85.650558
-84.183098
-85.958229
-34.772892
-68.581444
66.306244
49.007710
53.008995
48.741749
62.415222
48.244816
54.871555
70.172897
60.120277
52.912521
-49.369152
-58.393879
-68.793770
-63.106968
-74.212555
-82.368904
-69.492523
-66.424797
-72.192085
-65.795670
-70.161697
-68.999931
-64.322685
-65.452614
-68.944298
-79.192741
-132.357803
-127.941856
-79.674820
-51.745655
-74.147316
-78.193832
-61.797737
-139.501160
-64.589935
-72.888084
-72.767601
-59.459503
-67.517212
-100.015793
-87.890930
-69.929306
-152.552490
-123.862305
-71.198860
-51.394550
-145.479095
-67.602501
-59.952965
-74.967186
-148.578842
-117.058716
-152.068253
-99.054985
-88.111397
-55.513767
-137.344086
-140.608063
-147.107040
-151.014359
-61.105915
-75.867043
-52.273964
-53.605152
-71.962601
-66.083313
-118.809715
-59.966175
-63.774075
-69.213799
-72.213272
-62.582684
-60.519993
-70.622795
-72.039314
-39.469547
-125.554840
-33.982674
-79.373329
-54.610916
-145.494171
-67.372398
179.048370
-94.659546
-171.709625
-113.186745
-61.423820
-67.821487
-68.335129
-57.316425
-142.256348
-68.692787
-42.229191
-65.769348
-102.437859
-87.894104
-88.755707
-80.213921
-126.185432
-83.236671
-94.529404
-58.260887
-66.523865
-49.234314
-82.117966
-134.798309
-85.993225
-61.908585
-77.172638
-79.562317
-76.817932
-115.480804
-101.203453
-113.263504
-114.587303
-69.707214
-70.160164
-137.687317
-71.771545
-75.063026
-135.058670
-118.829315
-50.967258
-109.487900
-154.516159
-59.870998
-55.867226
-106.742531
-43.331261
-82.980759
-82.017792
-112.316940
-103.567696
-69.240982
-94.019310
-61.175339
-59.012756
-98.919044
-92.330849
-83.203293
-120.231148
-103.079636
-57.471020
-135.625687
-64.259064
-83.943626
-115.823692
-68.895020
-148.658966
-69.854164
-95.918144
-71.903336
-137.451111
-81.571411
-143.739716
-20.150898
-53.657776
-62.156147
-132.666931
-59.720112
-71.612778
-156.230667
-50.172646
-61.817020
-134.462723
-101.053070
-93.863358
-78.433868
-63.180927
-62.039013
-156.697571
-102.800545
-87.280922
-120.465599
-65.383102
-111.760292
-59.062325
-107.727356
-57.157661
-111.794525
-71.440605
-60.941513
-67.206131
-103.367294
-62.292606
-77.520927
-78.420113
-66.875450
-69.647728
-60.243645
-44.709721
-54.324806
-44.549065
-72.595833
-105.516830
-68.187935
39.291809
52.890053
73.889809
-71.707596
-123.669472
-64.764595
-65.641144
-96.104073
-57.239628
-104.958633
-58.432007
-80.649429
-56.207512
-104.887260
-83.803413
-69.610298
-63.869793
-56.930103
-53.436226
-137.055740
-87.326393
-47.896461
-58.914707
-70.911049
-124.905640
-91.232666
-53.240944
-117.952637
-126.899117
-75.246033
-67.029907
-132.302856
-120.322845
-54.843338
-63.773376
-124.903046
-61.555763
-95.201637
-90.986740
-146.921616
-78.402893
-136.630356
-69.642487
-63.550869
-61.947872
-63.109375
-134.102554
-63.226482
-49.645767
-67.428017
-74.308113
-102.496986
-68.087570
-85.995407
-76.470901
-112.474380
-78.752174
-56.951710
-90.507858
-63.595097
-78.257675
-76.131233
-49.864567
-59.330135
-66.660843
-61.690933
-73.971573
-57.798302
-52.554825
-84.706726
-55.024311
-49.882847
-109.155090
-111.718864
-132.507965
-55.572590
-86.982811
-102.174194
-72.506477
-54.821556
-60.097317
-76.710152
-91.649361
-60.399006
-55.151981
-150.259125
-61.681770
-147.033951
-63.902878
-77.856049
-97.428070
-64.817070
-54.461796
-73.674072
-78.753685
-58.208878
-70.919968
-73.866524
-57.833237
-79.348038
-62.750568
-97.196655
-77.221268
-57.194637
-66.718246
-77.253090
-101.785881
-57.851276
-106.841484
-103.656815
-146.956573
-65.240692
-145.157532
-129.319382
-74.700958
-133.432236
-108.527229
-168.639862
-97.634338
-120.231361
-67.137794
-117.838364
-131.905945
-84.552032
-58.576855
-74.349388
-41.152191
-75.967537
-46.835270
-119.584404
-61.277012
-145.906616
-60.070862
-59.085033
-126.492393
-60.355858
-157.877914
-70.675125
-131.117935
-102.028038
-118.236115
-68.335709
-89.579041
-69.871628
-115.533859
-60.953262
-103.689598
-125.121315
-56.222214
-65.310272
-144.631012
-49.752407
-85.907372
-72.929916
-59.973278
-56.675320
-50.792564
-59.150597
-82.595947
-7.421665
-156.625748
-64.511864
-119.780533
-96.702042
-63.891724
-156.723358
-64.611763
-80.888657
-155.373413
-54.108139
-153.749054
-62.220001
-73.680885
-80.923843
-63.547768
-38.338276
-60.237991
-80.577675
-68.043953
-50.931362
-59.716709
-55.307652
-54.993355
-108.626427
-89.698029
-52.750561
-69.155182
-35.126583
-89.783600
-51.663765
-62.073303
-118.144836
-151.020416
-102.489288
-162.454086
-64.522758
-145.833496
-59.472755
-101.278519
-73.297363
-80.901154
-77.885384
-63.803520
-141.553101
-72.170082
-97.746765
-94.838882
-92.013466
-111.568405
-64.710518
-127.851067
-71.934570
-61.147865
-84.147804
-59.566502
-55.212158
-79.004944
-113.470177
-130.408859
-72.124763
-103.131355
-57.244766
-75.893669
-131.008453
-151.569611
-62.523296
-60.983532
-69.830139
-58.614605
-94.828606
-43.101765
-67.629890
-63.007973
-55.297134
-84.085136
-67.726227
-69.350883
-150.552155
-64.039764
-62.155235
-64.554214
-119.184952
-144.860931
-74.315887
-138.726410
-58.753639
-58.961086
-93.179527
-62.480137
-89.185806
-52.910511
-101.891937
-64.838821
-77.194664
-86.936829
-104.414139
-155.981491
-101.495377
-58.947876
-141.969147
-58.063160
-56.953445
-77.555206
-115.673225
-97.664459
-65.040131
-146.253098
-61.130901
-56.044922
-69.778633
-78.243683
-72.482155
-82.926064
-29.038322
-46.447216
-62.376030
-70.858620
-82.003387
-65.984581
-50.774204
-67.325050
-77.725143
-45.707542
-145.839813
-35.787758
-55.963135
-38.870903
-74.114540
-50.373829
-58.863407
-67.907471
-66.700226
-68.585922
-149.274246
-53.556965
-164.247177
-78.254700
-58.962322
-160.373413
-93.762657
-98.149971
-111.721710
-101.578041
-171.456802
-75.256538
-104.441078
-152.996887
-134.702713
-119.089912
-59.957104
-76.814110
-56.304909
-54.417278
-150.413986
-41.453445
-65.188110
-91.421173
-127.341423
-149.653610
-56.841145
-84.900558
-93.439835
-69.004150
-61.995758
-99.115211
-125.009148
-135.060715
-66.186691
-51.014477
-92.888786
-77.505081
-147.741974
-54.232567
-63.196335
-56.802277
-68.902161
-142.094208
-139.250610
-169.781723
-98.036697
-75.663033
-77.441772
-116.903259
-61.788757
-146.648117
-120.398796
-73.845634
-98.921951
-106.559044
-69.217239
-90.275764
-86.112617
-121.935387
-96.733368
-91.229034
-106.296593
-100.657997
-65.147415
-53.164417
-135.115021
-62.314716
-79.848160
-62.740067
-157.602051
-58.118160
-101.279434
-122.397308
-150.437317
-96.030724
-54.188271
-53.588348
-89.453705
-83.340332
-84.157837
-59.402760
-97.316566
-88.528992
-142.289719
-78.199860
-74.785248
-61.677753
-90.594963
-48.014435
-109.998489
-66.135376
-165.427521
-59.304104
-135.520157
-110.526672
-67.908417
-40.384254
-62.885441
-75.969269
-61.555492
-57.990139
-60.755772
-81.789467
-56.998146
-59.189583
-91.015800
-82.053558
-68.484680
-108.188797
-107.293716
-66.405548
-98.740654
-64.889893
-92.641098
-97.315178
-86.714119
-58.904758
-142.516861
-82.868942
-110.973221
-103.125183
-68.607483
-64.352669
-86.717445
-78.060204
-155.402847
-84.224373
-83.479561
-116.034904
-72.650314
-51.763023
-69.555168
-67.771225
-45.374920
-94.789886
-102.361855
-61.361202
-63.865395
-59.268486
-87.048347
-127.762726
-83.829399
-93.696968
-91.019051
-19.935997
-138.552368
-38.003357
-45.913197
-58.836361
-85.389153
-67.881973
-59.262234
-68.757736
-75.426277
-60.114201
-63.228745
-52.351025
-68.646194
-166.038254
-60.222095
-61.776619
-127.474602
-126.170311
-113.119781
-141.332596
-73.128738
-88.725357
-62.799801
-141.515823
-63.398018
-59.024803
-68.176277
-162.483109
-58.655399
-73.181595
-59.154381
-52.490417
-69.453209
-46.394291
-53.776966
-71.196289
-62.424381
-54.224918
-97.821365
-124.237282
-89.841591
-119.851646
-125.005707
-119.267227
-102.760498
-103.886642
-113.829971
-113.193497
-138.841202
-60.723877
-68.493034
-67.074341
-125.608795
91.221710
69.572342
96.484848
-71.503822
-64.819038
-85.587265
-113.313026
-138.119934
-47.360340
-78.837593
-161.926804
-106.073883
-135.565079
-63.292068
-65.719055
-55.770210
-45.980583
-62.605450
-68.409088
-78.126617
-67.405472
-60.595112
-49.921749
77.810722
82.554024
72.661438
76.806282
60.791687
79.063728
51.652435
92.995491
91.650948
62.604855
-141.696808
-95.860138
-88.932800
-103.307404
-111.818565
-66.582855
-60.799908
-77.426620
-112.961555
-59.491367
-169.873077
-54.046242
-124.882843
-82.105316
-67.699554
-137.342911
-89.601364
-79.486031
-65.162117
-154.521973
-45.382217
-48.114021
-117.202599
-101.744987
-162.391037
-89.538147
-90.953926
-107.836609
-80.986290
-144.686493
-60.968479
-76.670525
-96.705627
-51.550663
-70.468353
-70.195457
-60.312847
-121.553452
-63.225479
-148.952866
-115.841354
-86.764587
-91.428055
-78.185905
-83.435959
-99.547234
-102.198265
-63.434387
-78.565674
-51.117741
-119.362083
-114.331276
-64.097008
-81.146530
-165.892639
-71.697021
-138.843536
-52.520813
-60.993546
-65.693863
-71.055092
-55.490044
-114.438759
-69.848007
-59.505760
-52.773945
-89.205864
-63.531876
-54.884533
-100.947311
-98.982498
-145.630310
-73.999855
-92.197639
-55.395596
-11.741937
-120.549850
-62.635269
-48.475872
-84.743134
-57.734028
-74.228455
-152.314911
-62.884727
-53.680397
-162.591934
-69.091057
-64.820610
-53.290558
-145.215027
-70.646576
-123.608086
-116.893723
-114.009529
-82.899040
-49.488640
-48.884274
-112.101715
-92.197906
-63.437965
-86.435188
-98.745438
-168.522095
-159.724777
-133.945602
-97.530853
-169.057968
-136.557175
-53.164436
-157.715744
-73.634315
-42.632046
-84.778130
-91.275772
-53.041229
-85.432121
-106.116356
-66.115585
-95.324554
-150.099686
-109.058472
-68.613342
-110.768829
-100.792786
-94.465393
-56.675480
-111.420898
177.774628
-165.989395
-67.342644
-141.313538
-67.382187
-126.399010
-91.139069
-57.922016
-60.340366
-62.902706
-97.329803
-84.065254
-81.780991
-58.859943
-67.597939
-77.946960
-52.505924
-58.822018
-152.623184
-41.030563
-128.221924
-67.015350
-154.030502
-68.494164
-111.959663
-98.672585
-82.977249
-95.315758
-63.686089
-155.025116
-68.166763
-62.815445
-76.826195
-58.522839
-62.499268
-60.391369
-61.488857
-117.481201
-108.294502
-76.181717
-42.317703
-63.839622
-106.866432
-55.785080
-139.587891
-55.239838
178.493500
-55.158237
-148.015839
-99.887245
-63.761650
-93.536041
-90.069748
-70.138039
-75.371559
-87.519882
-66.688980
-149.582565
-86.275421
-71.686867
-95.063972
-74.541573
-101.912979
-45.799141
-49.563549
-68.909843
-151.695328
-45.660797
-112.252907
-139.735443
-165.763184
-91.644913
-159.351227
-140.269608
-81.183723
-51.511284
-61.952911
-68.219017
-154.001175
-169.228790
-98.002731
-98.356125
-48.863064
-154.460571
-129.697296
-55.792271
-83.190430
-128.756027
-89.756226
-57.353928
-151.448059
-129.464127
-120.003059
-39.456886
-60.878456
-41.657196
-66.128410
-71.977646
-71.294922
-56.607944
-170.940521
-41.045296
-56.313114
-62.185467
-78.878853
-68.403275
-102.968651
-94.258141
-159.627884
-116.282349
-62.051044
-112.327225
-76.395874
-68.016296
-78.361885
-55.946064
-132.750046
-66.552620
-147.372894
-73.295235
-53.972561
-97.174065
-77.016731
-67.045479
-57.299976
-59.818432
-142.666367
-65.100548
-76.976723
-59.738873
-105.597618
-59.153675
-44.105145
-96.901482
-120.699379
-53.731354
-58.660679
-50.590126
-71.846252
-78.394279
-71.837029
-63.911621
-79.603951
-82.057953
-54.287426
-57.406418
-149.461563
-67.209091
-87.368767
-92.438194
-79.503830
-138.127106
-64.088287
-59.840317
-56.100182
-61.864655
-64.885048
-81.193329
-87.668694
-53.257999
-154.555862
-61.428280
-150.811661
-136.998459
-54.673195
-51.514767
-87.038643
-67.569626
-97.286148
-83.734520
-113.168274
-76.371857
-75.307724
-67.407524
-146.786652
-63.734375
-126.491356
-63.499062
-125.503448
-84.108093
-84.251625
-97.793533
-126.196098
-92.700081
-143.930740
-62.270081
-81.412437
-56.676205
-87.042847
-150.333359
-91.099365
-149.776184
-54.469688
-69.915306
-99.170540
-52.867107
-77.734085
-72.128067
-63.646061
-159.205414
-87.289276
-79.765602
-151.040726
-103.272392
-58.086472
-70.672859
-102.481903
-71.810120
-75.491379
-131.130234
-74.139503
-97.215622
-77.775551
-60.002266
-132.523392
-54.522358
-158.168915
-78.061745
-59.697006
-76.128235
-77.502754
-61.335819
-59.048088
-60.409439
-54.097618
-66.029129
-54.093143
-155.303772
-56.985466
-170.216614
-50.800369
-66.494217
-134.418411
-109.232475
-49.338406
-87.227882
-80.655914
-50.953762
-150.582352
-111.200241
-83.864410
-65.016785
-81.909134
-72.900345
-95.501205
-64.146545
-92.442078
-51.103123
-133.817383
-159.756210
-98.286263
-103.200127
-60.357346
-90.437973
-98.982643
-65.905785
-108.950562
-123.806915
104.554390
-159.462311
-74.610687
-108.356728
-139.995422
-86.970650
-147.036270
-71.549606
-66.437393
-121.197578
-60.105949
-59.359287
-70.693954
-50.510098
-163.487839
-96.048454
-175.959488
-63.566143
-135.905930
-102.085274
-62.309517
-74.191078
-80.362228
-71.553078
-61.609928
-163.230820
-74.245392
-154.653030
-62.885849
-64.041931
-57.764172
-62.178871
-56.378918
-58.983051
-82.941772
-46.572056
-66.880127
-118.425667
-78.625473
-134.824585
-149.533157
-89.383781
-62.702412
-88.508110
-66.899094
-82.421227
-92.996162
-65.193054
-79.296417
-122.849663
-70.918686
-51.703602
-72.934189
-64.714325
-92.405243
-109.208023
-112.525566
-94.683319
-45.036045
-97.064522
-57.887215
-128.458023
-99.835655
-69.727974
-53.424370
-116.995659
-127.001389
-110.491913
-58.034245
-39.411041
-127.649796
-108.851952
-96.702972
-172.500031
-97.683960
-78.569809
-106.032410
179.944046
-129.923065
-56.216705
-70.691261
-113.679733
-76.754326
-70.954216
-47.250793
-74.020714
-155.300415
-54.567627
-142.904984
-99.536102
-164.547668
-110.869682
-124.635292
-56.348331
-154.611252
-48.277256
-44.756577
-64.653831
-157.887894
-57.099224
-51.643005
-66.039909
-101.463615
-54.412323
-153.135284
-64.984879
-61.963020
-59.940044
-58.005318
-157.264755
-154.786255
-179.195938
-53.448307
-118.479202
-80.319031
-92.405006
-60.790089
-117.682106
-149.666977
-140.469330
-63.558754
-59.490406
-133.312103
-138.461807
-60.724655
-18.422834
-132.857849
-84.629906
-52.168808
-129.779434
-116.493240
-115.114799
-108.301659
-69.637573
-55.793549
-59.448475
-65.853279
-69.626709
-55.896751
-154.363708
-101.339180
-77.481461
-107.820206
-105.963425
-95.432350
-66.422997
-86.661575
-171.163620
-61.194054
-57.330399
-113.110901
-50.520592
-47.795795
-92.378052
-49.136711
-153.891815
-49.587830
-77.960098
-71.424278
-102.623199
-58.997505
-96.630287
-157.946091
69.408371
-111.832443
-97.785866
-80.795349
-116.543289
-58.831799
-66.936493
-135.928101
-91.941116
-76.886482
-136.004501
-116.259659
-99.655518
-89.400536
-62.435650
-146.444595
-116.770454
-112.881714
-85.845703
-75.223930
-33.260784
-131.445023
-42.762550
-68.978958
-83.764915
-50.560566
-73.285858
-79.564362
-108.197006
-59.427887
-60.507633
-61.973568
-77.042816
-60.471268
-71.642387
-97.828270
-66.120285
-107.372887
-85.624939
-73.886139
-167.867981
-163.978333
-62.697651
-104.158150
-104.147987
-93.975098
-89.800140
-50.416721
-97.210480
-79.457710
46.567219
79.918922
102.464638
85.392036
-92.097694
-62.595947
-97.970947
-57.574005
-59.675728
-77.077927
-132.806686
-92.148659
-68.306152
-70.758598
-56.062786
-148.108704
-64.619606
-64.480286
-110.358055
-49.612583
-63.838905
-66.858032
-156.275345
-67.684052
-74.770432
-153.024948
-69.073814
-119.172218
-78.486885
-113.137787
-56.819511
-111.551994
-136.027527
-91.812477
-30.853497
-82.018753
-127.943192
-76.136658
-140.680191
-91.916542
-56.845650
-155.476105
-104.410622
-89.504517
-76.892159
-95.811790
-72.909172
-70.499428
-107.206070
-65.311592
-62.025032
-59.093803
-61.099972
-59.987663
-89.678993
-89.548965
-86.441719
-64.396629
-138.962677
-57.295784
-51.108738
-64.368912
-58.055824
-154.455063
-62.083519
-158.294174
-152.075699
-77.758110
-67.073051
-38.664970
-59.251404
-49.541122
-160.324097
-160.598251
-145.481674
-98.623688
-157.855423
-65.473549
-71.090523
-159.057343
-64.206650
-72.605423
-122.325775
-87.371696
-57.682003
-143.134583
-132.163223
-65.598732
-47.977245
-71.810287
-55.868782
-83.456573
-93.626228
-69.928017
-94.364021
-93.958328
-87.598488
-80.805351
-108.863144
-88.091576
-52.911591
-94.780678
-68.375832
-71.033058
-64.184677
-96.646202
-105.927338
-55.053978
-67.700890
-44.947178
-65.345665
-88.728134
-81.694412
-96.414909
-62.005054
-74.021431
-46.350086
-32.453045
-55.933281
-66.383698
-51.029629
-99.146942
-46.115669
-57.174370
-154.889908
-56.857285
-139.677078
-71.966820
-64.366188
-73.802864
-127.133049
-51.245422
-122.483589
-64.383499
-54.075924
-71.135315
-87.601044
-52.778992
-59.022633
-64.530991
-73.937302
-149.069565
-76.468529
-135.202744
-54.571297
-64.002953
-37.823948
-160.134186
-110.580902
-52.927338
-148.682907
-113.508652
-142.495377
-44.025940
-118.022736
-85.534943
-132.390396
177.314514
-95.658722
-154.214066
-68.383904
-28.542871
-24.481478
-53.916985
-99.341759
-148.130203
-79.220734
-139.589859
-59.108131
-47.891052
-84.992966
-110.163704
-60.136936
-60.173473
-61.514786
-56.288383
-119.284302
-86.671005
-102.557381
-99.098129
-112.980431
-98.530350
-63.791847
-31.245495
-52.690395
-104.804977
-89.649536
-142.533829
-66.624184
-152.745789
-46.346317
-118.504570
-61.377579
-81.462555
-170.320282
-69.437675
-74.941887
-41.987713
-57.573097
-68.206726
-80.543892
-59.187153
-64.328995
-55.590527
-107.732155
-74.278793
-76.163696
-68.791008
-54.576721
-139.814621
-157.068954
-110.969063
-63.317196
-73.653549
-53.931736
-56.089912
-88.294685
-65.258568
-74.125389
-84.809738
-66.102226
-100.662857
-107.670647
-62.605320
-93.691406
-51.660568
-115.586845
-62.281513
-60.692852
-71.913292
-48.560780
-71.794151
-62.161659
-61.732040
-66.531281
-57.143276
-56.099884
-59.607113
-137.538010
51.426758
67.948853
53.344181
61.946499
53.717163
77.326004
-68.140694
-62.911545
-42.687576
-68.857880
-89.936363
-56.891293
-30.160341
-53.260929
-75.866425
-44.238914
-56.650738
-68.390450
-63.344723
-106.832062
-149.430954
-94.295883
-58.575035
-89.106682
-100.352600
-22.576208
-130.136154
-51.709091
-157.513855
-46.637978
-101.438400
-56.881649
-63.118034
-162.843338
-50.059368
-46.009357
-69.194473
-72.719460
-74.000191
-77.159889
-92.966721
-37.911190
-134.452164
-56.815620
-53.440685
-54.049152
-136.436386
-158.115097
-61.429337
-67.482719
-64.726372
-109.814507
-105.156853
-76.737106
-75.745026
-148.273254
-93.381485
-87.591385
-103.889282
-148.248367
-103.918579
-84.097420
-68.606415
-86.788147
-110.879639
-121.080544
-72.719078
-89.169456
-113.989296
-61.250263
44.484657
47.835186
51.157604
51.934097
-52.303825
-156.286163
-96.913818
-57.971897
-53.763435
-57.761322
-60.502441
-61.455975
-114.173943
-138.088882
-129.219620
-127.843513
-84.630424
-77.032898
-54.829346
-61.541584
-79.138870
-56.729481
-82.531883
-55.294292
-44.473263
-67.873680
-80.113274
-106.929573
-70.668617
-34.068447
-115.513329
-71.383461
-81.794189
-57.397881
-172.074890
-63.678574
-51.915554
-63.540249
-92.309845
-68.856049
-65.929512
-82.004631
-57.899601
-117.977493
-130.720779
-72.367134
-59.966503
-113.514557
-75.351280
172.719131
-67.472855
-92.457115
-141.460007
-46.878040
80.543236
-59.351261
-36.063324
-64.360031
-75.795250
-51.339355
-69.161011
-58.535030
-70.486343
-32.337582
-77.976234
-84.496567
-64.806686
-124.840622
-120.711578
-91.617035
-72.782890
-78.589203
-144.993011
-66.532372
-53.861191
-44.406910
-61.912151
-138.606232
-90.775047
-64.370872
-82.384895
-147.758652
-85.625305
-134.913620
-55.894089
-62.588142
-85.384216
-105.877335
-115.542122
-142.805878
-59.168758
-97.421715
-65.708687
-72.545189
-68.702957
-128.439972
-72.333626
-111.045662
-39.493469
-63.305004
-59.372398
-87.071480
-64.919937
-70.839539
-159.317184
-55.079819
-116.098007
-104.260849
-100.026825
-107.299423
-172.462997
-120.742455
-67.633415
-84.515800
-44.017372
-32.876865
-57.860516
-75.240158
-79.591911
-33.155838
-120.702881
-99.906822
-74.337112
-69.279205
-53.729225
-67.348381
-76.640182
-67.687157
-162.097641
-113.454384
-59.589325
-88.464928
-83.096230
-112.363609
-59.954163
-70.177872
-57.243328
-84.403580
-53.082355
-131.668900
-115.898987
-60.148048
-68.247589
-99.460213
-107.229370
-91.725433
-36.503696
-89.492348
-62.790409
-65.220467
-51.599865
-102.376358
-94.467888
-81.919136
-123.305946
-140.172379
-64.451324
-77.402962
-29.214653
-97.431862
-65.365196
-97.510696
-124.025215
-76.482658
-78.923073
-49.607037
-63.169575
-90.057152
-99.744400
-146.564133
-63.630695
-87.309296
-58.627525
-173.884003
-118.248070
-67.216362
-145.982773
-60.423237
-71.406990
-103.957169
-117.648033
-53.615349
-115.753502
-53.182388
-53.907372
-56.895840
-43.930424
-45.223557
-75.970337
-65.195961
-59.246635
-72.426308
-60.017990
-90.592972
-64.750679
-112.227745
-59.593800
-150.084122
-79.171326
-93.046143
-40.985130
-66.779839
-110.154007
-85.699799
-75.073631
-68.696045
-76.408478
-96.125290
-96.960373
-158.888626
-109.957932
-64.778709
-70.853378
-73.956451
-66.981766
-67.793152
-52.510674
-65.136238
-105.641777
-73.844070
-162.926712
-64.665138
-65.761238
-75.900017
-68.771095
-96.103645
-147.000900
-110.256805
-93.440010
-75.568184
-60.422707
-50.524605
-43.736477
-86.119209
-74.864510
-99.338348
-61.965179
-91.374550
-102.796188
-102.565353
-61.114986
-110.301270
82.409149
78.209930
-68.991158
-57.087601
-165.524963
-75.644638
-55.507629
-87.723305
-71.633720
-155.661621
-64.466438
-59.651413
-61.488892
-68.173119
-78.261208
-90.053642
-124.690071
-79.793144
-55.215187
-89.863419
-98.427757
-162.680328
-104.934059
-114.968849
-76.984680
-86.940048
-74.325134
-98.005219
-64.722450
-62.482239
-49.515446
-66.796425
-33.859192
-53.307842
-65.958908
-89.800339
-100.547623
-91.091629
-144.363708
-79.044884
-111.317184
-102.519211
-76.340668
-70.460686
-61.958447
-103.398827
-148.879074
-55.809765
-57.620102
-87.570793
-69.610077
-77.952988
-61.720421
-152.397583
-88.768417
-52.199402
-148.632278
-69.181572
-92.459221
-73.457527
-78.165977
-62.072983
-110.398064
-117.990295
-86.247482
-72.188446
-73.579025
-149.826401
-98.040398
-62.580894
-154.770706
-47.826942
-64.413536
-75.593307
-108.799149
-164.018326
-119.216354
-61.056034
-73.874489
-66.723541
-66.414818
-91.478378
-125.843880
-73.127785
-29.635290
-101.572777
-128.427063
-115.865463
-138.158707
-157.215683
-66.126144
-60.525452
-102.061523
-54.207748
-57.678410
-79.645050
-141.032944
-112.238091
-103.627090
-123.714813
-73.701286
-62.441162
-54.041260
-58.962929
-78.626472
-112.180420
-120.195450
-118.299362
-116.326424
-56.031281
-136.341736
-106.090004
-74.660011
-136.540131
-162.793976
-61.285870
-74.085831
-95.447365
-145.576630
-65.724014
-104.101944
-54.669239
-75.973083
-116.028938
-66.704483
-136.455017
-164.448486
-26.713720
-149.293594
-65.990936
-67.359055
-130.494064
-113.656235
-101.927711
-48.599266
-61.553947
-65.240051
-60.217758
-105.578651
-148.184814
-73.133797
-56.224789
-114.936043
-40.098320
-119.475960
-53.621643
-67.835930
-90.475044
-75.754272
-91.244621
-104.912354
-79.616837
-80.326324
-112.355965
-64.443321
-63.435131
-75.745621
-121.182838
-120.319099
-97.665138
-94.813728
-57.746494
-99.065163
-49.585426
-62.589207
-61.804138
71.125435
90.425880
-75.106590
-51.780281
74.158455
49.360878
52.351437
67.450233
44.207466
55.562874
53.180077
67.532326
-21.107615
-82.842712
-68.198372
-74.963707
-86.773788
-79.813972
-161.394501
-63.625591
-71.669594
-88.680016
-64.645073
-140.909439
-149.412262
-56.628658
-55.494114
-18.387043
-79.692047
-78.420845
-104.292656
-70.290161
-51.845425
-61.765514
-71.626030
-169.651535
-67.219757
-96.251106
-70.908897
-115.228798
-90.116852
-95.680412
-161.757736
-67.805840
-78.682899
-77.869171
-131.496811
-72.422974
-82.151245
-101.322197
-64.099426
-66.716881
-71.395081
-62.013523
-55.849312
-153.284760
-77.818962
-21.138527
-125.514648
-115.924995
-75.170937
-62.276424
-90.657188
-57.239796
-63.320309
-53.234329
-75.258888
-61.406567
-63.181587
-92.483826
-128.806412
-81.001167
-54.846020
-76.993805
-122.807518
-55.647038
-107.683922
-58.262665
-132.186508
-36.741879
-50.201336
-105.241211
-62.894135
-161.244888
-54.412693
-58.850307
-89.848991
-97.396683
-52.391006
-113.398369
-96.789322
-65.742104
-56.360928
-45.463223
-116.039101
-87.589508
-77.057266
-103.540695
-104.891022
-91.901245
-70.661049
-102.707855
-116.810104
-58.112064
-57.341087
-29.013611
-158.312027
-59.049515
-77.710884
-61.813469
-59.009144
-47.555317
-96.356544
-71.697449
-73.729691
-52.041843
-46.874107
-67.676506
-65.460197
-71.036674
-90.092529
-54.057594
-107.970215
-164.193665
-170.960083
-68.030914
-78.946602
-60.759216
-53.648445
-177.556137
-77.897026
-152.886765
-58.226982
-45.871124
-60.300827
-48.096249
-119.497543
-125.109634
-65.152939
-70.297569
-58.610432
-60.966923
42.638138
69.753647
74.147987
123.260254
-60.124607
-66.858871
-61.222683
-60.198837
-71.523407
-61.751984
49.637428
-155.073242
-61.483181
-142.686478
-48.569725
-59.597763
-43.944832
-86.630669
-60.280472
-42.640457
-104.785431
-66.624779
-52.861786
-59.389053
-57.849396
-57.363327
-61.062489
-52.694393
-58.080387
-54.192207
-78.612167
-77.220024
-55.748867
-51.490582
-30.613573
-113.890404
-117.146660
-103.959534
-112.529747
-155.093582
-66.012939
-116.509727
-54.350777
-70.863052
-61.050720
-77.266548
-79.892990
-61.715969
-56.893566
-68.561310
-65.953697
-108.971100
-60.717415
-110.842323
-86.239708
-44.556808
-71.051971
-56.790279
-64.549858
-59.232300
-74.092964
-62.190228
-60.434357
-81.679634
-145.735001
-100.039108
-74.178093
-62.106190
-40.085388
-147.169479
-77.375610
-79.247803
-75.567993
-153.666199
-79.736839
-65.953079
-62.538452
-63.446964
-65.860535
-62.708805
76.776932
56.894016
73.706627
70.582825
-84.642387
-83.995377
-127.860847
-71.102699
-56.968246
-54.291752
-85.130173
-59.551868
-64.060608
-71.925064
-160.056244
-57.252937
-70.159492
-91.455147
-115.492798
-58.506378
-151.564896
-81.412903
-83.564705
-72.100166
-139.573700
-119.509399
-93.907631
-65.377403
-70.184608
-115.453552
-77.360046
-56.751579
-108.807343
-152.719040
-145.589661
-122.133583
-139.730804
-61.408089
-57.054485
-149.850586
-46.039284
-67.164726
-131.999619
-65.311058
-119.274437
-57.533844
-79.040215
-115.998764
-82.616051
-155.571365
-58.400970
-28.155495
-136.651642
-138.541122
-92.395348
-117.257446
-119.827866
-86.349495
-99.503105
-103.957436
-94.661240
-132.306824
-86.925514
-115.584320
-57.200790
-174.580566
-58.606701
-61.173588
-58.242638
-74.133705
-70.642792
-139.665573
-82.745003
-68.274803
-58.734966
-66.465866
-69.922035
-66.976318
-56.440418
-107.419525
-76.978912
-44.982574
-60.222881
-81.207428
-53.756985
-76.809639
-68.362144
-144.620468
-148.167618
-69.169731
-65.743042
-60.660957
-136.385818
-58.504387
-109.866348
-80.980637
-57.999165
-68.332581
-56.923588
-55.775978
-61.692867
-116.487038
-84.253098
-76.708710
-30.456499
-66.006454
-85.253624
-90.458450
-52.524979
-75.095695
-73.852081
-131.799530
-65.510040
-39.369526
-129.681259
-66.641853
-147.206207
-102.557228
-124.181808
-104.012817
-65.231834
-96.774765
-102.144035
-166.588669
-102.929955
-143.643127
-129.848907
-79.771263
-95.517982
-106.982162
-55.026455
-65.202293
-61.321564
-66.460182
-126.524490
-153.950195
-59.455162
-59.892670
-59.338646
-43.197563
-56.669338
-71.747505
-146.545364
-111.400711
-110.811775
-65.431030
-142.015106
-108.383247
-56.202904
-51.741680
-78.984787
-27.695658
-51.214962
-64.883759
-88.292778
-58.291790
-62.532291
-49.291973
-40.961872
-72.875862
-62.802849
-84.897453
-107.369041
-70.393944
-91.108101
-71.043350
-55.564098
-66.082886
-19.222763
-73.962372
-67.103470
-57.654148
-46.390450
161.883118
-40.114773
-104.993782
-62.992920
-55.208786
-58.085037
-69.746513
-52.821980
-58.884811
-140.798691
-50.851604
-129.045822
-118.189957
-53.409763
-60.827061
-41.789543
-72.404533
-134.042816
-54.472504
-134.452423
-100.728622
-78.701073
-93.533371
-99.009949
-118.252769
-99.981537
-94.017982
-63.035069
-115.555550
-15.560487
-58.977856
-63.453327
-154.103409
-60.730659
-59.688110
-54.626347
-156.460907
-85.698410
-72.610878
-114.732582
-83.491447
-100.854767
-92.004227
-102.307816
-91.524948
-94.586617
-64.161766
-59.978218
-106.758545
-105.001602
-150.760483
-65.084190
-37.815895
-73.491806
-81.339645
-141.280518
-75.612701
-76.031380
-81.701111
-75.591759
-91.236290
-106.232071
-163.471573
-73.714577
-66.218094
-110.824837
-116.577812
-106.386322
-126.239700
-89.376213
-93.933952
-152.629791
-139.825516
-91.896233
-94.143822
-56.449924
-69.779640
-104.280663
-109.828972
-74.028374
-56.734093
-92.785500
-144.860748
-54.150002
-65.659492
-46.562027
-97.259071
-81.357391
-69.189003
-48.358532
-56.821381
-58.167610
-61.796284
-61.757339
-41.182499
-110.384674
-67.575447
-102.879448
-56.373135
-61.190228
-120.676407
-60.116180
-120.731331
-112.683884
-100.005013
-118.019554
-154.661682
-103.338402
-64.689560
-105.185417
-54.473053
-114.259781
-62.548691
-131.964111
-58.429752
-67.791504
-87.563034
-133.876480
-151.618744
-62.317619
-157.555908
-60.233425
-147.376282
-63.095139
-64.269180
-70.766342
-65.562561
-162.826935
-59.685093
-47.151608
-86.409660
-153.456406
-61.341503
-53.317566
-63.072258
-114.499657
-91.770927
-49.077248
-74.196014
-64.189651
-110.854637
-70.881798
-153.013062
-152.887482
-157.582291
-47.423893
-139.318054
-62.328999
-160.163879
-106.054817
-116.113289
-85.737656
177.073029
-75.778496
-69.916595
-91.760078
-73.989250
-70.712898
-114.198013
-60.599621
-99.020187
-145.440979
-35.874409
-68.711784
-104.282280
-112.288704
-134.910706
-79.901855
-161.692001
-48.248260
-55.358036
-136.747238
-84.885574
-72.144783
-57.774490
-56.067802
68.556847
87.499283
49.662670
44.803631
55.504230
71.430229
77.290306
56.023567
44.786110
53.097618
39.797813
39.850800
75.268120
58.446648
82.639771
53.473938
74.896233
137.656738
39.639099
89.139206
70.287262
41.785797
57.833839
64.667686
68.690704
78.701530
39.990150
62.314754
46.464603
58.943260
-121.589272
-131.967422
-61.809929
-57.943352
-67.830513
-88.631042
-93.745934
-148.953003
-58.042980
-77.011864
-61.277393
-150.602936
-57.796913
-87.466873
-54.680668
-152.417114
-164.495911
-106.535843
-31.489241
-112.784279
-75.555237
-61.164291
-51.034306
-76.745964
-83.591225
-55.736904
-121.944664
-56.085800
-61.652206
-68.683380
-60.231609
-84.034050
-56.009468
-73.125702
-65.672974
-74.707222
-132.459320
-68.959839
-65.105988
-119.868996
-58.624889
-54.356773
-65.042313
-100.046791
-86.711182
-112.732742
-166.174744
-64.168884
-98.187599
-118.012878
-131.061844
-39.076492
-60.913414
-94.079330
-61.352745
-83.555817
-71.114792
-133.769714
-101.506355
-151.714996
-111.367950
-69.402870
-70.402298
-108.621994
-150.257996
49.748550
63.522888
49.118034
55.096905
84.617744
-134.026871
-58.529552
-139.593719
-83.285034
-67.095512
-159.752686
-67.222214
-112.290443
-73.659927
-114.789848
-60.380978
-114.730354
-132.147522
-93.384445
-126.741814
-98.144157
-109.015045
-113.949089
-108.458900
-59.920788
-108.618164
-94.137337
-93.994247
-176.646408
-106.964668
-94.481705
-60.609093
-131.081863
-122.954247
-102.844940
-42.508121
-127.589577
-122.398155
-71.746376
-84.379189
-57.176388
-64.417694
-86.588348
-62.432297
-60.406734
-79.068520
-59.164040
-52.848999
-98.746933
-169.601669
-74.483978
-39.424789
-127.742729
-174.471237
-92.018806
-57.930874
-125.500565
-95.947685
-104.606865
-67.148834
-92.677437
-26.805830
-108.649010
-74.151299
-77.476410
-150.248489
-121.003952
-92.854706
-68.616653
-133.852585
-83.881439
-80.384758
-37.148869
-156.660538
-60.571167
-146.309555
-66.988373
-29.082829
-46.983963
-80.144249
-42.864735
-152.396988
-74.905823
-87.857216
-127.106560
-65.762512
-70.183998
-61.986797
-150.400620
-163.694595
-139.689774
-80.034798
-129.210892
-40.929596
-125.008110
-164.602753
-65.418404
-56.416595
-64.657890
-66.149178
-114.891151
-55.547138
-89.405235
-78.385628
-51.704811
-109.439270
-68.065773
-106.109810
-52.612534
-118.289742
-92.604759
-159.692398
-92.898117
-96.833626
-59.273937
-103.492554
-60.006828
-112.557999
-65.778397
-62.708019
-62.867626
-70.066307
-70.020859
-77.187042
-142.626892
-93.745255
-74.258369
-54.277157
-55.082001
-96.082703
-57.112431
-72.896156
-67.290749
-150.530243
-75.542778
-89.182175
-105.498993
-79.024803
-73.839737
-108.301010
-83.720490
-120.409782
-65.678551
-98.994911
-98.340202
-61.634232
-48.853619
-100.645378
-126.150650
-85.256416
-58.587414
-152.308197
-58.557331
-144.559067
-61.162918
-76.615280
-81.195160
-63.523720
-90.697777
-77.625565
-127.767944
-120.613129
-62.376209
-144.012268
-23.258421
-60.992977
-73.672386
-56.501152
-74.310959
-42.316395
-60.461193
-155.778351
-166.157455
-59.826511
-72.171982
-66.744476
-70.870308
-77.464203
-75.181000
-75.606148
-100.502808
-126.840569
-148.923462
-76.791603
-58.198128
-115.136833
-109.176666
-113.747871
-71.383484
-57.949173
-51.749615
-83.553246
-133.665833
-142.057877
-126.237282
-59.471970
-148.092575
-67.929237
-136.360077
-119.114861
-55.219852
-60.373459
-59.964039
-51.260914
-49.367012
-100.815681
-53.127502
-99.798981
-71.126610
-99.077324
-57.897884
-101.597244
-77.370468
-90.266609
-95.967903
-48.620667
-72.218163
-68.200020
-36.145142
-62.429661
-143.870239
-70.059326
-112.938248
-69.694687
-64.876480
-72.450516
-86.073708
-50.285416
-65.773560
-67.219330
-109.089180
-50.293987
-60.215313
-49.886280
-68.811203
-124.142151
-72.528122
-71.825127
-158.246567
-140.428589
-63.332447
-86.210670
-97.196220
-100.789474
-64.231697
-69.147644
-60.705036
-55.198437
-75.922447
-78.320221
-122.143036
-58.477974
-61.175365
-64.541458
-49.013752
-154.337906
-127.281227
-31.184784
-75.932304
-53.241417
-52.553604
-65.580399
72.562927
43.130978
84.002914
-45.010601
-69.634689
-51.271103
-154.782684
-74.372055
-101.335617
-116.714706
-118.193054
-85.799446
-150.012177
-85.161270
-56.983253
-91.299728
-115.850166
-54.222874
-87.504227
-72.835426
-139.471466
-96.741837
-139.128067
-100.193794
-149.556656
-41.804771
-97.400230
-57.674763
-40.095711
-54.741089
-46.490719
-93.509895
-157.014496
-146.971512
-48.122887
-158.846130
-51.797058
-63.165314
-50.178577
-154.020935
-43.839203
-86.340683
-145.641113
-60.675545
-93.107933
-136.300400
-78.590515
-39.220745
-65.107452
-44.767067
-73.396599
-69.129761
-48.771057
-101.102127
-81.798798
-82.001526
-69.723488
-73.297775
-144.778137
-53.023254
-153.405746
-123.593575
-53.876602
-154.320526
-149.194168
-84.768471
-60.229862
-66.693619
-54.124363
-72.688957
-25.864435
-142.827118
-44.734848
-85.190964
-148.143921
-63.331936
-99.323143
-40.392208
-63.904858
-38.770020
-107.375061
-168.962082
-141.438797
-86.159241
-91.963127
-37.202484
-93.162102
-118.598213
-63.423630
-100.640633
-112.750137
-79.953018
-76.744415
-151.482132
-98.073448
-134.498718
-88.015900
-63.575630
-64.683144
-62.688984
-63.580399
-59.322449
-45.927891
-64.393555
-147.799820
-110.629593
-66.820007
-90.540390
-153.469986
-59.516590
-60.577259
-94.606178
-63.267479
-92.034805
-77.368584
-110.408173
-127.502960
-35.485523
-61.403309
-59.732166
-93.233826
-76.047173
-148.609573
-73.323555
-95.070099
-60.313423
-68.585411
-124.997002
-30.831169
-64.369270
-95.223564
-40.652466
-109.374451
-126.508865
-146.552811
-72.872711
-63.141094
-60.541306
-10.407564
-84.287254
-69.186470
-55.602310
-45.908306
-78.187920
-57.109352
-56.858608
-71.636070
-76.202095
-61.979584
-93.270126
-162.515793
-127.993324
-86.510262
-67.104149
-123.588112
-74.166237
-44.018860
-91.407936
-65.983711
-88.820984
-57.223488
-90.809372
-104.695259
-92.417503
-97.226479
-115.615982
-89.622383
-112.446014
-75.532875
-100.056290
-72.337341
-54.472084
-72.080925
-104.707619
-63.594795
-79.211601
-55.765514
-132.272446
-58.739079
-73.054359
-87.195206
-113.262451
-125.130058
-65.785408
-54.555737
-53.326797
-90.993668
-107.181816
-143.179367
-60.496033
-68.174454
-102.935829
-96.147758
-57.506844
177.579407
-64.408661
-79.457878
-58.687412
-87.152016
-160.515656
-66.840019
-62.821098
-49.164745
-66.262833
-40.594013
-80.909882
-59.840580
-97.192284
-110.784927
57.192913
68.167831
40.740913
40.124542
73.891479
50.086815
56.405388
58.909027
60.260517
83.180344
75.797920
40.488930
76.615044
77.817772
75.224274
-101.532280
-49.388706
-66.270782
-70.840408
-144.299744
-54.862972
-59.271156
-66.777428
-56.075401
-67.342415
-55.391338
-41.043839
-33.401760
-63.134018
-93.386665
-69.200584
-113.187431
-69.755074
-116.327583
-80.655388
-99.929771
-59.540272
-134.664093
-90.313370
-61.622429
-51.717533
-106.977272
-66.105011
-44.282215
-34.095875
-74.721977
-60.691322
-140.706726
-77.575806
-64.831779
-122.536209
-135.247925
-138.219879
-66.139420
-75.216286
-71.021591
-60.722279
-97.048660
-93.654518
-161.670822
-140.248367
-57.568405
-64.352356
-28.225798
-59.102581
-71.264534
-130.407181
-54.312996
-62.138878
-70.409775
-87.151703
-52.236458
-56.277294
-61.828445
-128.937576
-61.836624
-89.227921
-144.722061
-75.147430
-69.747856
-37.637054
-94.349785
-108.743286
-76.471474
-130.332703
-156.571915
-71.593155
-54.089088
-154.733063
-96.616455
-61.652168
-76.126221
-67.911369
-73.965149
-119.371048
-80.900963
-55.123913
-158.110565
-55.830154
-80.347687
-41.700043
-55.196369
-62.609047
-163.864944
-101.897728
-63.032658
-58.363163
-66.010590
-145.871994
-35.898865
-83.846748
-61.467438
-63.435535
-73.111778
-59.332840
-120.870125
-65.871239
-53.659985
-77.256882
-81.196831
-76.878662
-62.765869
-66.754471
-60.493809
-64.840813
-45.673954
-134.575500
-67.605621
-64.594162
-92.543556
-109.145493
-148.217850
-53.458893
-82.665581
-89.762634
-103.502533
-123.375885
-53.444756
-122.469414
-85.495399
-128.546280
-78.529495
-118.385902
-58.437080
-61.499069
-124.124458
-68.332199
-50.413311
-91.111092
-172.219604
-65.366577
-118.546066
-63.000446
-44.466228
-114.269958
-99.041756
-129.148758
-93.501968
-53.480488
-69.280502
-59.656872
-82.024734
-153.815170
-143.355423
-54.145374
-71.555397
-162.321213
-91.827095
-54.980389
-47.656265
-102.064941
-61.835354
-82.048973
-65.632614
-61.829533
-126.519196
-118.580849
-36.844601
-105.809982
-63.016987
41.879871
-145.778305
-88.616188
-69.401146
-88.004745
-127.712402
-100.913277
-107.533676
-113.259499
-53.333672
-59.796703
-52.917065
-74.812088
-129.135437
-111.734215
-80.114540
-71.816933
-53.920952
-105.514679
-97.253586
52.369846
48.432373
59.586056
-61.036793
-58.453465
-67.024719
-127.326004
-52.691334
-65.837425
-50.354973
-102.488464
-80.753746
-75.650696
-87.855347
-133.215546
-106.100204
-115.161522
-92.907333
-130.539093
-66.110542
-56.980869
-62.671532
-70.900078
-80.382599
-103.413010
-54.357681
-66.654549
-70.468384
-60.954033
-79.861526
-117.629829
-144.699295
-57.616058
-60.039108
-135.325760
-54.552872
-60.949600
-90.104607
-46.376591
-123.734238
-63.225227
-80.058876
-77.693375
-63.339054
-98.820175
-65.744156
-53.824558
-72.689240
-60.722790
-60.848457
-139.780365
-123.922928
-80.694862
-171.110184
-63.468887
-57.104561
-79.728127
-141.904877
-42.666565
-102.411430
-67.397583
-69.108932
-51.627354
-161.500092
-71.901886
-68.181465
-79.771759
-59.466499
-66.595161
-79.417435
-80.063812
-123.569771
-119.073219
-70.543259
-58.226757
-75.763985
-88.740326
-127.393211
-120.153160
-95.522247
-97.049301
-124.528252
-60.790920
-90.969353
-67.477890
-40.544250
-74.741402
-66.403664
-147.540710
-67.571243
-140.745239
-147.355728
-59.775204
-117.321800
-56.486519
-175.778198
-51.650314
-100.952400
-151.255219
-32.575962
-57.719616
-65.121483
-70.583832
-160.920944
-67.759705
-63.750156
-92.236534
-62.950851
-49.438591
-104.206161
-92.946548
-103.345848
-62.578873
83.553864
-145.364899
-139.903442
-62.883446
-42.753223
-64.112091
-76.432663
-70.760551
-53.238415
-100.244026
-128.590378
-110.408852
-111.048355
-88.208038
-102.112679
-132.844360
-56.903339
-48.495983
-91.699799
-113.337479
62.891258
47.012203
52.775955
58.793194
102.704765
72.695122
69.003365
75.222588
65.527428
49.347755
-117.847160
-82.099701
-62.115299
-64.052612
-30.647743
-59.042175
-38.756348
-60.401539
-65.098038
-98.576309
-46.368279
-67.436699
-59.848328
-67.748886
-77.112053
-147.652359
-65.322189
-146.482956
-110.620522
-49.780544
-40.197590
-54.668163
-64.825729
-157.182922
-86.321548
-64.926872
-62.956898
-67.448586
-58.202839
-32.982048
-63.685867
-144.189056
-38.333992
-64.332191
-93.125374
-55.934086
-39.844673
-71.368858
-57.693600
-57.127453
-63.075405
-59.076023
-102.060577
-122.481117
-106.041779
-82.189339
-87.469688
-56.638256
-58.672054
-57.784191
-140.719727
-110.415298
-59.317875
-139.459824
-56.478252
-95.671051
-55.641537
-42.542397
76.647659
80.220024
71.379852
43.553459
59.076721
74.254097
66.212547
53.639515
49.624771
85.428825
44.592365
47.815437
46.530617
50.595646
42.907818
41.348793
51.687847
82.184822
50.844746
97.844566
57.862785
79.366684
78.536102
72.830414
-86.392357
-84.277527
-62.754887
-154.718628
-66.138504
-66.642563
-72.382584
-70.496941
-55.148251
-44.198704
-35.009415
-62.119186
-48.560493
-86.569710
-129.744019
-56.618431
-60.285515
-119.321922
-86.899643
-69.638802
-108.063850
-37.689365
-134.646378
-68.337852
-73.128250
-110.626671
-65.302284
-84.916924
-62.701168
-60.769344
-58.984604
-161.263245
-41.285320
-61.833656
-69.568428
-120.456879
-69.417587
-59.043308
-62.360226
-48.910019
-59.144947
-146.573944
-127.946663
-76.089386
-59.361061
-123.199432
-94.555634
-58.203175
-127.684204
-105.763023
-92.001167
-109.251480
-166.123886
-77.320381
-90.309067
-70.375671
-64.591064
-78.012413
-83.050987
-120.183907
-108.498352
-79.863197
-112.428047
-94.968033
-156.427368
-104.894066
-61.733864
-103.880760
-50.907391
-153.459671
-151.660645
-150.050659
-112.944878
-59.704552
-79.295738
-142.317413
-51.547794
-60.474586
-95.737511
-76.920944
-153.961929
-56.557316
-63.577240
-54.448669
-33.024647
-65.601540
-155.491898
-139.608261
-56.380043
-153.863480
-65.677399
-68.926620
-74.234535
-157.911377
-105.720596
-149.126465
-96.448982
-39.585728
-72.355759
-156.036270
-98.987335
-121.742409
-53.766491
-127.704330
-106.078499
-82.153107
-102.903221
-92.862228
-101.132629
-53.660194
-161.584381
-86.714928
-90.649033
-128.150757
-72.494476
-116.299889
-118.498421
-57.143707
-70.850670
-71.201935
-99.745102
-59.377392
-112.941628
-133.186035
-77.542419
-82.533981
-87.775787
-105.860123
-57.430508
-60.305984
-160.155426
-164.945938
-69.666794
-47.454266
-102.152969
-59.446724
-49.723370
-83.926857
-83.154396
-48.244839
-42.912586
-115.299706
-57.883049
-75.428665
-46.231606
-147.361496
-49.039265
-78.404327
-50.386509
-58.171093
-174.614594
-64.740929
-79.379974
-86.017548
-72.644592
-88.180962
-42.365402
-59.389645
-62.143318
-65.483490
-56.130741
-63.771736
-72.345657
-142.178192
-66.166267
-43.622402
-61.892357
-81.806274
-125.576111
-68.239456
-84.272781
-104.121552
-50.741398
-61.392662
-48.193043
-59.733585
-64.722023
-71.570221
-54.421635
-76.519005
-53.785500
-38.435169
-112.469345
-51.856113
-57.823982
-161.061310
-32.081474
-107.510658
-112.489220
-62.206547
44.880981
46.438698
54.839806
55.480034
-46.495491
-76.842140
-68.942696
-139.153839
-57.877071
-64.831284
-71.688087
-98.897537
-164.773178
-73.774925
-68.344482
-61.024956
-73.631142
-85.859077
-80.338791
-153.680695
-87.787392
-128.007080
-60.331619
-38.213634
-126.144913
-54.415726
-59.307594
-49.559071
-21.777525
-66.803734
-76.868561
-59.005169
-79.184380
-75.174583
-70.430901
-85.330795
-60.756290
-65.510277
-137.414215
-54.382954
-69.010834
-76.521690
-67.572578
-149.299927
-52.467747
-79.952728
-99.358925
-114.941589
-64.066742
-90.384277
-70.161667
-61.946152
-103.267181
-71.269592
-103.491142
-59.397953
-32.856380
-62.065674
-56.845829
-89.662331
-130.082275
-124.520187
-53.176167
-37.357964
-49.082851
-81.552185
-62.230198
-101.591835
-139.842010
-46.379707
-166.806519
-92.819252
-106.485023
-122.080254
-65.325905
-64.169083
-104.415031
-154.763611
-56.869728
-65.373512
-54.403221
-57.710342
-153.661758
-114.308289
-88.544868
-69.903503
-58.245239
-62.113251
-84.807121
-57.589523
-98.562912
-101.277695
-68.252449
-81.890938
-72.591545
-68.070450
-155.167770
-62.735851
-86.983719
-119.410454
-89.206680
-71.159241
-97.521744
-68.365738
-74.449486
-104.140099
-41.198112
-128.298294
-69.149208
-70.449768
-149.227905
-59.029175
-58.986794
-76.296486
-74.954758
-31.843533
-110.228745
-107.480545
-56.910118
-58.385185
-60.563667
-73.441643
-82.852364
-76.549339
-106.009926
-69.307976
-69.665154
-125.257942
-70.300186
-76.040863
-72.781761
-58.180199
-123.900024
-104.618729
-46.714237
-74.643707
-68.194176
-90.726349
-115.292221
-164.257492
-61.816120
-102.297935
-67.472313
-110.163361
-102.052216
-102.477295
-98.821228
-98.305901
-60.671303
-101.444221
-92.199097
-112.693718
-101.172874
-46.398705
-62.344666
-58.676903
-51.809525
-68.530960
-74.528755
-88.225555
-117.455902
-64.135468
-73.735512
-102.706711
-57.479256
-126.630318
-168.033829
-62.904934
-121.733429
-92.145172
-145.536865
-72.716888
-80.239128
-72.029945
-109.052299
-67.458748
-55.169247
-61.917767
-71.361336
-106.054184
-60.330101
-57.977055
-56.424469
-77.833153
-70.672821
-58.387768
-80.358971
-71.605042
-86.614639
-55.781906
-40.875084
-62.814365
-54.775341
-127.158745
-151.138748
-88.763916
-82.273125
-62.426144
-120.059677
-50.135780
-72.675964
-87.718864
-83.798264
-67.969872
89.342125
79.639961
47.293907
47.458439
39.224918
47.710297
51.073273
57.333466
-146.107483
-79.334000
-62.518795
-142.333405
-165.639175
-155.750137
-102.179863
-38.425903
-67.017189
-95.853104
-63.317440
-56.324661
-77.042534
-42.270515
-60.920269
-63.976582
-122.748283
-160.611282
-67.503365
-86.684380
-55.736519
-77.483391
-43.678909
-72.031792
-79.458336
-60.987411
-155.723007
-49.595379
-73.476067
-119.121742
-121.758385
-86.522850
-60.621120
-67.657417
-68.141869
-107.377861
-109.298828
-66.845901
-61.483665
-104.566772
-134.356049
-74.899727
-94.809525
-108.652351
-123.433342
-97.911186
-114.031815
-111.509132
-87.266884
-90.739220
-106.988152
-88.829605
-90.616470
-145.392395
-85.156067
-55.205433
-68.530457
-52.173763
-106.407249
-102.983948
-58.290428
-90.983421
-100.269661
-143.877060
-118.643150
-145.605057
-131.642746
-59.858307
-81.436119
-75.073425
-157.328979
-155.207611
-27.722208
-47.077156
-68.250092
-114.480194
-48.598007
-75.076271
-96.017059
-75.509384
-71.522110
-60.128578
-67.430946
-84.824654
-88.225777
-107.235313
-145.072342
-34.494946
-49.879620
-62.366329
-67.249619
-42.996590
-87.594429
-118.094345
-84.449768
-129.615128
-109.086975
-119.605690
-109.527748
-149.891510
-173.273911
-78.588867
-57.018162
-77.222443
-61.306530
-28.079044
-64.687897
-81.815666
-106.051537
-138.900253
49.699261
-66.371689
-72.806343
-47.980103
-94.579659
-81.311844
-66.931503
-63.652592
-82.815628
-61.037502
-145.723175
-93.778030
-58.945068
-103.198677
-87.741402
-158.181458
-114.772514
-66.434586
-72.704010
-158.253983
-61.629326
-108.706314
-70.122391
-77.642532
-88.644646
-70.874275
-82.579781
-91.149002
-68.221107
-81.310883
-50.286465
-100.271309
-58.570404
-73.953697
-55.976845
-76.154900
-151.458649
-130.131088
-154.015701
-81.516769
-140.017685
-47.842945
-56.669128
-88.900963
-61.356960
-144.901657
-129.518066
-76.264763
-74.325699
-70.528198
-57.242153
-154.858322
-55.462593
-145.696503
-98.640854
-79.877747
-46.945255
-87.018555
-116.688515
-83.321838
-74.962875
-73.669785
-94.231392
-100.463005
-81.572464
-116.105560
-58.584919
-69.413422
-81.973961
-74.692223
-105.481438
-62.180305
-88.827278
-61.162632
-66.472328
-119.356277
-90.084236
-57.850502
-62.256966
-61.991428
-41.616501
-74.286728
-36.962734
-143.633820
-62.010281
-90.240425
-68.486938
-143.609772
-57.642143
-44.298706
-23.113825
-76.471016
-89.053993
-60.193264
-83.116722
-131.585892
-62.489609
-50.016518
-47.278137
77.188019
66.778183
58.653538
74.545776
-64.675385
-41.800442
-66.303276
-63.031578
-139.605316
-83.657547
-88.139648
-82.358994
-148.556824
-64.038528
-72.574280
-62.600113
-81.935768
-67.833710
-72.155670
-90.170380
-32.903927
-115.994530
-158.725189
-53.113899
-156.460068
-61.234329
-96.391350
-32.005955
-68.508095
-67.095589
-62.477695
-68.809578
-74.794044
-49.977085
-84.303528
-124.607590
-66.296921
-73.046288
-67.302582
-101.776726
-51.213039
-64.680382
-63.751514
-109.921623
-75.292229
-55.348087
-93.447723
-60.758396
-80.102333
-64.560249
-86.152725
-53.903343
-128.423920
-47.154572
-58.514343
-61.216476
-94.718727
-150.642380
-96.124107
-94.304756
-90.083488
-118.851402
-70.790123
-67.922836
-84.206589
-153.477859
-66.845505
-56.053112
-79.065201
-66.522423
-71.804237
-76.982658
-76.318710
-59.857193
-80.849731
-55.030594
-60.862446
-160.118393
-72.281517
-69.694153
-61.966923
-97.013687
-154.085907
-70.396080
-94.496178
-90.648102
-80.156044
-150.308960
-63.879066
-112.704765
-140.805267
-142.779831
-71.919373
-153.578232
-53.771435
-80.582680
-64.039658
-66.846565
-114.140137
-59.704208
-114.980614
-85.812088
-61.223011
-117.267471
-62.419510
-64.109276
-66.198349
-38.784615
-85.522369
-67.121368
-53.679211
-50.442810
-108.435875
-36.069130
-63.355473
-90.760208
-56.887409
-78.528526
-60.968819
-161.264160
-58.709805
-135.407639
-89.651909
-81.981102
-87.068832
-63.446049
-47.401844
-62.832764
-86.482712
-70.255112
-71.022827
-138.768463
-100.346756
-67.179123
-74.312538
-53.654785
-149.942184
-82.296143
-90.445038
70.157051
65.585915
50.660835
81.320404
79.539314
51.632210
65.166855
41.363335
85.701462
75.998856
-58.531433
-68.866936
-96.376389
-97.009293
-70.308701
-95.378357
-92.826630
-120.634087
-124.209343
-98.530128
-62.562489
-54.730068
-49.751240
-61.859612
-64.227264
-63.895817
-151.419891
-49.975353
-54.792725
-24.037933
-164.972427
-54.731411
-139.125473
-144.564301
-63.590485
-58.959358
-61.265816
-59.952438
-96.299965
-72.420433
-99.740799
-60.539364
-73.226906
-82.073837
-93.247246
-94.737549
-114.703896
-162.726517
-48.789326
-124.567108
-73.073296
-141.475616
-68.315163
-81.364761
-119.600159
-111.118744
-111.728378
-91.383141
-154.090439
-70.129478
-49.527699
-62.964363
-122.093025
-59.140678
-65.815346
-67.449333
38.814110
74.873718
94.108765
84.021614
65.258789
68.331100
-69.628395
-71.031288
-76.809242
-103.327461
-66.472420
-73.675087
-82.043068
-41.935951
-51.069290
-32.918087
-64.253006
-63.803356
-87.280388
-115.928917
-162.471100
-67.064613
-78.616226
-95.457413
-153.757477
75.322762
79.709755
51.075638
73.474228
63.994129
57.517334
72.709557
68.916641
73.237465
65.911331
57.906902
-71.217796
-78.332024
-56.535076
-86.206856
-138.525940
-118.126472
-68.745308
-50.278591
-119.423721
-69.019211
-141.308945
-60.996277
-132.153778
-68.038849
-68.995026
-67.063797
-68.182861
-176.389130
-67.012154
-95.390648
-64.715919
-66.910873
-104.802063
-66.102974
-66.280350
-57.923805
-100.628189
-129.323639
-102.816689
-54.512604
-126.428612
-154.331345
-65.520599
-50.138916
-60.239342
-75.691872
-59.046135
-59.583786
-70.693947
-62.423882
-57.857800
-111.586647
-118.709610
-111.998230
-158.078705
-45.164436
-71.417091
-98.458046
-109.776642
-76.466576
-76.412933
-75.655571
-63.996979
-107.545380
-137.915344
-111.396912
-138.175797
-86.057205
-81.180756
-84.149902
-62.984421
-101.641830
-90.684860
-57.244934
-118.176514
-76.497856
-106.278946
-107.270508
-151.828598
-96.425697
-105.666374
-131.811905
-105.574532
-66.426231
-61.761646
-156.712280
-152.528076
-117.229919
-64.008408
-170.209503
-103.814590
-114.987297
-54.363808
-119.613586
-100.869705
-157.692673
-33.739174
51.202652
-68.335342
-104.159904
-41.549011
-146.697449
-106.901985
-63.038990
-134.691284
-59.071018
-108.235886
-89.532089
-102.299911
-89.384880
-61.153049
-62.367054
-158.634445
-38.865173
-69.137932
-156.494980
-75.228386
-107.018402
-55.268208
-137.566940
-59.002552
-91.409889
-114.973236
-63.017441
-126.980721
-67.774338
-78.699371
-69.920143
-99.815445
-66.220116
-63.812733
-79.231537
-61.972332
-51.953552
-70.152863
-36.924129
-60.894123
-152.280182
-84.567406
-81.693169
-72.941841
-59.137611
-63.520153
-69.216454
-150.591782
-57.876663
-73.843674
-58.276611
-67.028030
-51.601398
-65.252411
-144.190979
-72.072296
-73.300156
-68.359123
-145.869949
-73.810211
-61.185753
-97.406586
-86.050323
-111.890343
-74.339157
-104.490990
-63.140232
-29.590963
-154.249130
-72.491646
-165.061600
-167.989639
-85.495590
-34.692120
-124.266449
-93.953720
-65.522789
-65.346085
-68.620247
-57.935505
-148.383942
-62.184586
-64.789726
-50.055870
-106.200409
-107.191231
-60.838764
-68.929436
-44.503460
-120.096413
-58.279037
-65.406013
-96.430084
-57.473743
-79.458878
-131.081970
-63.021839
-100.163322
-51.240799
-150.949249
-117.692162
-36.971882
-106.186432
-23.810305
-66.810944
-76.993805
-89.278885
-90.204224
-58.703976
-31.435329
-60.792439
-123.093651
-67.857750
-64.448654
-62.681019
-139.520630
-115.392921
-62.868385
-56.481342
-49.394604
-98.330589
-116.826500
-82.669281
-56.397861
-69.835648
-151.278183
-116.769249
-54.384449
-49.678402
-119.112274
-52.154892
-69.929153
-61.030468
-73.793198
-142.477570
-90.143608
-70.838692
-164.979004
-44.467983
-79.211594
-51.723835
-119.761024
-119.846565
-111.515083
-59.299133
-63.979309
-63.892845
-62.958576
-80.409988
-58.353683
-48.955029
-67.091110
-67.538712
-65.916618
-85.430687
-94.850540
-120.020790
-54.221634
-53.136326
-144.524643
-68.788864
-118.257462
-57.789108
-65.011238
-40.687061
-57.313602
-63.091370
-111.610634
-74.758850
-96.475334
-83.918526
-80.079376
-50.470871
-132.309479
-61.759331
-56.163525
-66.153839
64.128441
57.158138
76.484169
50.170334
66.239616
45.559986
53.675747
71.578217
81.866638
57.321404
73.088120
57.755974
44.683090
-40.099541
-107.856140
-65.979172
-54.481094
-59.313580
-88.341820
-63.489666
-110.471504
-62.575165
-52.961277
-67.916870
-61.227295
-36.937794
-70.875923
-110.066422
-55.930859
-71.397865
-127.460724
-94.334839
-106.044708
-136.492188
-67.071426
-83.766266
-48.183308
-97.594460
-48.704548
-120.417717
-62.606800
-96.935333
-117.338188
-108.923492
-117.539352
-48.055023
-124.815636
-73.380203
-38.491932
-73.652649
-147.778259
-30.220495
-73.615303
-84.068954
-48.883411
-72.623619
-140.431915
-95.474205
-60.262489
-139.913986
-76.145432
-140.955444
-74.772346
-176.485916
-73.699043
-141.025314
-59.251587
-75.314728
-76.166374
-114.584969
-105.121834
-100.461082
-78.814636
-99.449066
-55.786892
-156.641983
-58.701000
-142.572220
-156.477371
-63.645741
-169.418304
-61.046452
-61.658230
-84.911018
-92.717575
-42.900017
-118.991631
-75.514000
-49.947548
-66.101608
-82.583839
-66.969521
-76.489677
-73.896950
-167.495361
-107.159477
-80.046295
-142.426544
-56.732147
-69.563217
-146.359665
-59.173721
-74.617012
-55.918480
-68.308777
-111.053047
-57.268768
-52.536945
-128.956635
-92.140472
-71.070969
-106.922409
-59.718159
-61.290752
-147.666992
-59.918369
-122.794197
-72.745338
-76.976494
-81.877213
-137.629395
-84.971085
-95.435074
-117.511009
-87.718781
-61.229630
-96.908073
-90.115677
-58.382946
-76.128830
-61.747154
-18.354219
-83.368683
-134.233002
-92.914330
-72.935944
-96.974686
-158.860855
-56.516182
-39.357346
-67.923515
-131.365082
-162.580338
-46.772305
-53.868336
-131.943695
-115.566032
-159.882339
-63.149208
-120.448593
-62.602650
-113.884697
-63.508209
-75.780632
-81.672523
57.684010
47.568951
73.345879
-63.352432
-66.357086
-47.443424
-126.952446
-87.106361
-63.378468
-48.121475
-67.073418
-67.955391
-70.085075
-62.290466
-152.124451
-35.742752
-74.769402
-68.055611
-96.758606
-91.843414
-84.570686
-91.126442
-69.085266
-122.106369
-93.534386
-105.348129
-77.683327
-62.505436
-164.342056
-67.043381
-150.713730
-87.208984
-106.579277
-87.660294
-83.709412
-52.139267
-69.008232
-124.732010
-170.622238
-66.586403
-60.425449
-57.065144
-96.793083
-63.949978
-56.554737
-51.082195
-85.043587
-126.939278
-27.058748
-63.657207
-96.324608
-82.621017
-91.180824
-101.095551
-98.714561
-70.643555
-123.102272
-99.093452
-55.332401
-104.208549
-86.254639
-91.557549
-89.564682
-105.221809
-53.625088
-142.231873
-64.881424
-60.063900
-119.208282
-144.305328
-94.682594
-117.839882
-150.736008
-60.930298
-131.433807
-68.237030
-70.842735
-127.388924
-75.040993
-52.749191
-69.643143
-58.255486
-66.868111
-31.302860
-119.282799
-78.844154
-110.335335
-123.031235
-52.291241
-60.387463
-71.114952
-57.184216
-79.806572
-59.005741
-64.052269
-74.050896
-138.592270
-143.613235
-58.060253
-72.263023
-103.452858
-90.760162
-84.928886
-77.573784
-66.612984
-150.935715
-59.379887
-95.474670
-128.844406
-88.296532
-125.559753
-117.033768
-73.103569
-100.882195
-61.598446
-141.900452
-123.283760
-63.237083
-158.010010
-67.435181
-141.215225
-52.468208
-108.838379
-86.419205
-59.101925
-89.869774
-84.977470
-93.246902
-63.532627
-124.229675
-72.157883
-80.361649
-52.904652
-50.162811
-52.187408
-113.077126
-151.040359
-174.459839
-73.446938
-60.913128
-94.365234
-68.501831
-49.294334
-90.136642
-74.743156
-62.527740
-55.811153
-92.322670
-59.185997
-110.853928
-63.546398
-101.780739
-127.691292
-66.068016
-116.618996
-130.672607
-52.613884
-138.280609
65.997131
-58.439526
-63.512478
-95.124969
-91.360191
-62.750931
-60.090469
-60.758545
-66.952026
-62.644142
-74.922653
-135.042633
-92.103180
-26.308365
-107.355362
-96.482162
-72.155647
-57.397934
-66.312271
-69.430511
-61.941807
-150.702652
-148.030579
-92.301010
-77.906349
-57.110744
-61.760738
-59.227116
-77.815880
-133.533981
-71.793350
-145.537094
-88.094826
-131.159561
-146.636398
-63.275074
-105.462692
-89.292702
-161.170593
-53.472717
-110.886551
-151.390167
-151.141129
-114.032578
-85.130104
-62.124420
-44.352089
-73.621246
-94.887299
-110.237320
-132.521957
-84.831627
-67.122574
-152.359772
-96.246521
-73.231178
-53.119514
-60.469997
-148.387711
-140.637436
-89.589806
-105.115646
-154.143509
-96.781845
-50.247375
-82.287033
-84.761642
-122.749779
-114.940712
-68.564995
-159.138641
-60.004272
-44.472740
-148.106506
-107.137085
-56.471470
-51.744907
-112.361183
-57.153069
-91.454124
-76.130135
-125.665077
-56.546738
-90.536110
-117.573624
-77.215164
-102.039459
-97.420311
-131.306854
-134.527161
-88.911064
-59.822754
-153.295319
-72.681664
-63.897305
-123.907845
-51.297054
-159.252991
-60.141655
-127.537277
-92.946663
-89.914131
-150.732010
179.848038
-103.389534
-115.903069
-102.876053
-106.017448
-88.058083
-76.492065
-89.164261
-73.117584
-84.024368
-54.349117
-142.253250
-68.394493
-111.036858
-32.281551
-124.371918
-135.355881
-55.324413
-47.151585
-72.586731
-66.694397
-66.170280
-157.124130
-58.350933
-43.964630
-67.301773
-53.049576
-96.174301
-72.831505
-58.074547
-100.677032
-58.824879
-59.493526
-53.110050
-80.949486
-116.002243
-78.724739
-60.044827
-78.353439
-50.216934
-91.477921
-57.706974
-73.069878
-142.518631
-77.132317
-109.429474
-71.658943
73.686691
71.430481
73.819878
83.060387
58.559975
56.558102
71.230431
-72.852226
-100.521736
-68.748566
-173.377914
-68.882484
-64.554932
-88.323494
-110.312004
-123.304787
-112.544975
-84.276360
-76.588387
-85.877937
-168.062775
-52.326523
-156.279480
-149.382019
-60.665737
-64.515289
-32.837856
-92.052155
-127.221992
-53.424023
-72.669426
-70.934937
-75.565224
-95.013100
-71.851776
-48.996918
-121.836166
-66.235519
-61.258446
-55.482010
-65.085205
-101.580841
-96.690208
-62.942627
-155.648865
-57.489735
-114.316017
-123.511070
-160.298874
-50.956982
-44.879475
-38.960617
-58.779675
-78.953934
-162.646591
-55.089703
-64.550369
-66.823311
-78.195000
-61.661716
-45.458496
-51.616478
-76.289177
-38.285740
-107.764984
-148.431458
-69.900970
-111.091766
-154.553589
-60.458073
-90.537582
-104.837898
-74.798981
-62.308430
-98.939171
-57.388680
-146.482025
-106.600029
-73.405518
-133.520569
-45.494308
-130.323288
-53.036224
-73.659996
-59.097458
-132.694473
-74.200600
-27.492516
-62.024097
-33.029522
-109.140709
-147.402298
-57.098690
-62.987549
-68.306328
-117.857178
-111.916473
-67.043831
-152.439240
-71.254028
-60.326004
-96.974251
-50.409985
-150.687576
-92.693848
-55.137814
-122.334717
-67.862518
-70.362190
-88.267220
-162.416519
-105.390724
-41.431572
-61.170261
-80.858139
-98.486427
-127.076851
-56.439999
-59.707851
-57.729973
-64.866577
-129.423233
92.559753
90.050385
-67.594101
-52.597794
-76.224480
-92.571587
-45.741261
-69.311523
-70.200058
-97.347237
-26.216505
-57.644581
-58.925220
-136.937012
-126.298035
-76.007225
-91.846825
-85.243454
-117.490623
-62.073875
-138.484543
-171.403458
-66.790375
-60.043560
-64.617958
-50.872887
-108.358009
-157.351425
-81.081062
-112.773117
-103.645370
-67.333443
-72.750656
-84.119324
-112.461601
-74.178246
-58.173477
-75.966202
-150.885040
-101.808556
-91.937500
-167.992340
-87.588249
-40.743900
-94.565887
-100.421577
-84.966103
-112.535362
-85.762360
-103.890656
-104.405518
-48.254318
-65.890160
-86.689423
-100.809326
-53.162045
-89.477394
-59.507008
-56.537910
-44.201221
-57.101112
-86.604958
-63.853264
-63.701878
-75.431297
-52.273468
-52.550812
-70.016495
-56.751770
-77.255035
-82.560341
-73.837868
-122.611504
-72.362000
-56.937977
-117.382736
-61.233223
-59.368870
-51.283798
-65.603378
-157.194366
-50.749004
-108.964386
-52.139095
-58.717236
-63.415504
-61.949825
-122.884262
-83.044601
-77.144424
-73.105942
-88.863388
-55.130119
-39.957333
-62.656136
-91.418510
-108.673111
-64.630310
-73.410255
-105.792252
-107.815025
-77.322784
-95.016983
-81.939034
-149.587967
-106.982254
-64.683502
-65.022827
-84.993011
-60.055733
-147.663498
-86.907623
-64.042366
-67.358055
-116.246902
-62.216763
-47.289951
-68.543091
-89.712959
-68.312897
-77.637794
-80.433044
-59.439404
-144.440186
-60.535156
-144.187546
-55.480385
-38.556068
-33.029766
-76.604347
-53.110477
-119.771912
-67.383186
-108.605148
-95.613571
-99.372025
-53.451286
-110.435333
79.414207
42.236366
-57.117996
-108.099762
-86.640472
-97.525833
-60.423615
-177.591888
-115.783501
-127.803978
-78.878029
-111.882912
-89.345261
-53.941029
-72.910759
-162.985336
-104.294434
-57.146469
-69.668434
-86.437286
-75.776901
-59.547329
-87.670746
-74.805786
-154.949738
-63.656376
-108.993553
-88.152382
-112.729042
-61.506718
-107.081757
-151.878571
-165.511627
-105.662727
-117.809814
-48.376808
-66.540787
-117.360184
-129.336899
-76.712196
-109.843163
-74.401001
-39.385559
-75.492607
-54.661137
-88.873398
-63.411816
-106.407822
-60.330677
-50.501240
-63.503700
-92.281891
-137.710846
-71.007835
-131.150513
-76.799225
-100.790459
-118.339851
-55.520725
-65.172142
-58.261421
-70.727936
-56.669785
-36.568050
-68.027176
-84.615242
-67.572601
-69.042732
-64.038811
-53.142345
-61.110588
-104.992058
-70.644974
-140.921967
-52.093632
-70.927170
-151.851715
-58.854691
-75.054611
-93.630417
-62.257404
-50.518925
-56.865414
-157.040649
-66.388931
-63.181213
-15.482153
-157.029800
-63.660049
-103.551353
-77.687279
-63.846344
-117.935692
-117.379974
-91.127495
-79.200661
-136.310974
-70.237274
-123.032326
-52.030106
-88.468758
-55.861271
-63.415073
-149.808105
-124.935768
-93.256912
-128.301788
-89.222496
-81.982094
-137.923859
-56.048653
-148.050354
-156.939117
-54.721252
-56.425686
-58.291336
-51.199657
-56.556858
-123.736412
-76.551262
-74.041115
-107.928223
-93.230545
-67.232658
-83.042480
-59.517944
-64.983658
-46.157478
-73.465851
-83.242668
-66.792480
-125.919037
-81.273186
-58.904827
-87.407791
-128.720490
-117.110146
-81.434013
-136.075226
-132.249741
-67.866867
-85.893188
-34.169586
37.369518
69.229294
74.528969
52.096024
62.113861
46.444859
75.059799
71.827469
76.858383
86.710213
61.015621
-58.529385
-151.458038
-146.499268
-93.646164
-59.710236
-122.945450
-110.050041
-65.965515
-146.051682
-64.692245
-92.969574
-66.865112
-55.580704
-86.340553
-58.186214
-57.494953
-94.134285
-66.506172
-123.930130
-52.074371
-67.413185
-80.514870
-148.794113
-121.313416
-77.299500
-81.012779
-55.792320
-132.191696
-141.339951
-163.238205
-59.029591
-76.865036
-66.192986
-70.097481
-155.316177
-57.416965
46.655689
63.958435
-55.461384
-63.785992
-70.530319
-44.339958
-59.865772
-125.547119
-86.632225
-46.612331
-115.193565
-63.955730
-66.073631
-80.876884
-63.264652
-68.347176
-63.822117
-104.261894
-67.951302
-88.211723
-66.443054
-61.587635
-70.393478
-86.012161
-111.283737
-139.404434
-148.183472
-76.696419
-139.554184
-96.175529
-128.985062
-68.845123
-45.839584
-51.162544
-127.490639
-57.745457
-87.389923
-60.414291
-45.787075
-57.525536
-56.389488
-81.435333
-134.881287
-62.633186
-60.880493
-61.937199
-127.486046
-104.123192
-149.174332
-51.559258
-55.468330
-79.773056
-140.499695
-52.376717
-57.198380
-69.596550
-147.659058
-61.195240
-148.521393
-62.685028
-61.007900
-66.147507
-158.595886
-104.087608
-129.523666
-67.250725
-74.181496
-59.040871
-62.277142
-54.289982
-48.400307
-59.922474
-57.729118
-89.017410
-52.196926
-153.784149
-34.669014
-147.966431
-55.731190
-135.116226
-131.743759
-56.875347
-79.135902
-72.415245
-144.655121
-127.852402
-118.568336
-68.741798
-54.448059
-143.570862
-62.535603
-54.968956
-155.860413
-42.266140
-60.997108
-95.319328
-156.362488
-27.403913
-75.029709
-71.104065
-64.729332
-69.443184
-61.026386
76.844917
50.611004
58.996151
66.969490
-39.429214
-155.181335
172.253860
-131.889938
-56.294022
-71.745010
-59.553463
-70.653847
-72.110138
-66.264465
-67.842636
-66.889107
-53.133366
-52.662296
-144.538712
-83.736046
-63.647511
-99.848648
-93.281525
-111.402031
-115.045692
-58.131218
-107.515907
-122.420670
-65.006859
-69.260666
-46.122688
-90.020012
-67.828224
-65.675186
-153.644119
-164.276108
-123.571983
-103.099464
-122.377777
-108.209183
-60.219925
-87.168724
-78.588623
-39.693420
-91.447762
-102.518219
-109.037598
-114.867996
-69.655785
-69.005196
-129.605637
-105.392532
-75.155098
-88.571327
-39.201042
-77.965652
-118.841759
-32.152294
-63.801517
-57.873966
-102.362755
-108.997055
-63.040165
-96.543221
-117.688225
-108.093010
-102.436455
-60.122055
-149.977646
-59.067467
-71.581406
-62.484467
-109.039841
-160.445175
-60.505924
-73.233757
-58.181931
-51.778553
-66.646194
-112.125664
-106.084686
-121.342949
-107.432877
-110.991722
-96.458534
-75.181885
-56.843407
-51.167557
-71.840797
-66.042160
-88.087677
-87.780579
-65.255280
-85.600914
-156.479065
-51.112518
-76.907608
-59.191277
-155.821457
-111.033379
-56.974468
-89.551544
-153.545151
-73.154724
-88.992828
-106.542923
-89.451073
-74.076096
-56.456017
-68.300598
-66.390556
-57.455070
-125.672264
-100.000862
-45.033226
-60.598938
-39.138496
-81.190895
-101.416054
-134.871307
-103.912605
-59.075462
-75.057144
-68.020226
-61.901920
-153.317871
-88.093491
-68.853424
-143.913376
-130.093124
-60.870846
-164.716324
-72.870605
-125.199738
-62.788265
-131.945282
-151.159698
-49.696152
-101.116356
-151.569824
-67.818764
-84.837273
-59.564075
-75.317238
-95.434052
-76.064964
-150.457901
-147.007553
-60.042400
-37.732388
-71.820641
-34.550446
-67.557663
-122.263573
-121.820190
-65.112534
-64.370033
-73.597855
-66.124420
-70.881760
-82.651176
-57.922024
-61.241684
-122.449387
-64.168800
-72.149323
-59.530704
-75.532463
-65.331711
-54.683617
-132.851334
-142.637909
-133.698944
-96.500710
-72.116837
-89.409706
-70.337265
-122.746086
-63.078979
-56.836948
-54.310139
-43.269253
-129.474411
-85.624969
-125.855766
-111.429176
-55.324745
-110.470482
-112.221802
-113.994576
-102.453613
-59.470215
-111.280632
-101.096054
-50.688793
-80.605255
-41.481567
-55.139145
-138.953171
-89.211716
-62.335861
-106.005066
-58.169598
-72.306740
-87.156593
-66.435692
-70.726555
-122.249947
-62.969975
-52.035568
-146.641342
-64.180672
-36.211258
-162.284958
-146.608337
-100.715172
-65.716728
-67.666428
-64.334686
-38.071915
-55.537704
-90.541161
-50.089474
-63.043415
-56.653023
-75.108231
-60.948341
-141.230835
-112.252129
-43.590458
-81.394882
-50.326126
-119.726395
-151.670181
-159.883621
-52.298805
-80.901558
-73.926140
-62.211941
-84.422089
-60.609348
-93.373978
-167.436539
-83.618393
-93.352921
-109.733742
-105.229492
-54.695518
-111.238205
-90.091293
-78.645897
-97.873520
-93.965805
-120.427551
-114.801620
-31.877926
-61.837448
-151.816452
-53.688828
-55.560436
-85.696968
-67.846397
-125.564003
-69.161758
-94.850655
-68.613533
-101.449173
-90.393295
-72.861725
-98.203865
-102.362442
-109.916962
-60.878311
-83.628555
-107.299644
-90.547729
-156.220261
-122.017853
-153.299728
-53.562809
-146.954819
-62.071354
-79.911560
-86.585701
-111.701370
-69.643669
-105.612434
-125.664764
-88.262611
-63.399235
-67.893379
-50.366219
-73.998344
-87.447197
-66.287292
-55.748291
-140.862183
-153.852448
-54.831921
-55.330364
-67.772087
-63.606850
-106.299187
-67.276611
-65.631851
-69.675003
-59.692474
-126.390213
-61.409054
-65.297783
-52.925041
-92.892998
-99.930573
-93.310020
-115.098869
-173.763596
-110.464661
-132.735748
-44.352177
-62.480244
-109.037506
-151.485138
-100.159554
-62.961979
-59.724892
-100.675598
-130.145142
-64.832108
-87.027817
-95.094101
-69.001289
-57.186733
-55.967506
-91.712059
-84.047234
-172.162292
-103.581238
-59.227417
-50.654041
-87.998756
-118.460243
-137.621872
-84.848419
-70.537514
-61.619915
-67.061638
-53.322742
-82.469833
-67.020905
-153.425690
-53.933910
-73.347015
-164.395615
-102.558296
-46.968746
-73.789619
-135.875961
-92.043976
-62.061512
-173.246307
-88.535202
-36.643459
-72.503929
-125.850243
-61.574581
-152.525909
-162.329697
-38.222824
-91.398705
-46.572132
-76.186707
-65.065895
-121.040504
-68.154129
-36.868191
-110.311829
-126.487831
-83.933258
-104.294418
-78.370651
-120.520073
-119.090897
-132.744446
-63.336601
-133.070297
-68.493149
-57.581169
-129.929810
-140.159500
-121.715660
-96.709358
-77.764503
-90.871895
-92.777344
-59.168259
-102.832062
-73.549522
-104.869118
-62.869450
-92.498581
-117.708206
-33.037144
-76.899139
-68.145439
-90.243164
-81.584373
-89.396553
-64.709480
-120.371696
-59.153976
-156.647720
-142.980118
-76.791031
-121.162331
-56.044067
-66.601082
-153.236511
-89.889191
-76.896698
-91.158264
-92.987122
-147.222626
-59.983765
-81.602966
-152.362610
-69.437294
-76.568298
-81.074608
-104.622055
-70.060501
-158.943039
-66.010178
-130.470978
-155.391510
-62.697109
-80.023895
-61.396992
-78.748581
-52.020199
-68.667145
-76.492172
-80.391663
-63.704781
-63.767094
-76.917145
-56.236565
-166.121475
-72.214012
-62.276562
-67.454033
-132.455063
-72.786552
-82.154587
-114.533836
-162.217087
-61.781750
-122.639099
-60.658920
-62.530216
-107.743690
-138.420410
-71.238983
-67.998604
-144.796158
-154.663513
-116.891594
-171.213852
-67.515091
-58.766331
-95.160896
-56.083656
-101.299332
-158.996872
-135.251022
-63.512955
-74.955132
-74.363174
-66.776970
-66.397476
-74.429832
-106.105331
-62.742245
-74.994972
-18.992197
-69.227692
-73.942375
-61.313320
-34.502235
-83.646698
-59.451336
-67.391403
-64.552086
-90.651642
-71.712067
-132.278534
-88.808723
-66.718018
-134.177902
-65.259338
-84.802940
-58.936150
-88.685722
-66.467186
-81.323105
-123.011101
-55.857815
-56.953396
-69.872810
-65.239853
-52.369442
-50.517700
-165.846664
-148.697266
-57.918308
-63.172787
-59.507549
-65.057190
-50.423744
-84.225136
-79.497437
-113.393425
-116.776093
-79.735123
-62.398506
-142.277023
-57.461639
-29.867022
-33.798985
-57.710526
-98.492607
-55.019100
-80.813004
-110.151581
-67.281647
-138.018906
-68.267952
-116.490181
-62.174458
-65.278740
-91.623505
-97.346436
-73.324677
-105.503738
-104.388947
-92.343979
-96.372963
177.938324
-39.474503
-103.905830
-110.193718
-144.674667
-71.737228
-132.011261
-84.799065
-56.513599
-58.733444
-63.436321
-63.537388
-87.708145
-63.510735
-118.980400
-85.947769
-71.159012
-81.611237
-95.863441
-102.164093
-58.401756
-70.189636
-63.455235
-34.307636
-67.801399
-94.709480
-60.250515
-15.658379
-71.985725
-70.351830
-37.155106
-137.890808
-106.524529
-65.087410
-50.666737
-137.992538
-110.486526
-69.261185
-60.746437
-143.936783
-124.237129
-62.272861
-155.701508
-84.494225
-127.400864
-68.448021
-62.043087
-72.658325
-151.049393
-86.743370
-55.005978
-62.224987
-110.902557
-146.720932
-68.118607
-113.932983
-60.062263
-66.694893
-49.994652
-144.182709
-69.727234
-52.813805
-50.732319
-53.524734
-149.840408
-53.307140
-59.846878
-87.056770
-121.072258
-58.966797
-66.712189
-83.710670
-113.908615
-75.451454
-134.585037
-99.694473
-49.514839
-63.329956
-56.496635
-52.396755
-149.882217
-56.202770
-138.237366
-72.381256
-55.746826
-32.974644
-83.517059
-138.177979
-57.360874
-62.324093
-54.257477
-60.352844
-52.855309
-124.545471
-72.330986
-55.870510
-60.686829
-104.648338
-147.484222
-79.125862
-59.289066
-36.911377
-152.611984
-41.666084
-50.647110
53.078167
59.215092
109.244843
-101.942726
-113.293884
-48.356331
-66.684464
-113.286621
-127.991562
-67.625778
-59.998051
-29.395428
-63.046345
-74.399658
-91.260574
-92.222488
-55.034924
-114.305473
-92.365723
-127.194862
-119.652435
-91.294121
-66.862968
-48.191441
-75.724167
-51.879547
-75.786186
-61.842327
-98.762726
-89.498619
-97.074936
-73.372200
-72.149673
-93.393326
-96.944794
-113.049141
-61.923084
-55.871086
-68.054756
-67.336754
-136.859009
-128.453979
-83.990692
-59.061783
-71.377922
-69.283455
-130.463379
-61.112774
-62.197414
-61.570698
-78.851265
-60.438160
-97.789040
-97.106819
-70.971916
-160.584015
-145.470169
-124.817490
-94.509422
-96.278328
-152.920380
-54.607395
-70.977409
-68.609467
-105.396919
-81.629326
-48.044033
-72.993713
-85.213562
-70.024010
-35.229176
-56.807682
-18.250832
48.006123
-107.365730
-113.296791
-109.217270
-54.052021
-54.572285
-49.167912
-44.554161
-60.379505
-139.586075
-54.817642
-108.081177
-102.354424
-52.885235
-66.021461
-60.483112
-70.482704
-50.301670
-73.390053
-74.296638
-143.970490
-106.562218
-62.180481
-94.435226
-83.785088
-72.985420
-54.904587
-76.147865
-93.513344
-67.649521
-78.786354
-113.866325
-135.700180
-116.808426
-64.416962
-67.440491
-95.431160
-80.097771
-76.046127
-90.355354
-106.372307
-78.667961
-72.324135
-55.716515
154.210876
-109.373299
-64.228470
-67.070633
-60.853436
-116.920715
-97.184998
-141.138626
-150.380585
-79.190475
-119.029724
-121.485184
-55.062939
-60.775608
-124.204979
-72.720894
-76.961044
-69.247742
-113.895737
-66.810349
-103.805161
-48.945675
-145.054520
-59.603374
-89.873039
-56.649853
-42.740925
-152.307358
-163.128708
73.190918
66.141495
47.396721
69.106430
55.489571
54.245636
81.460083
45.052219
53.927784
44.517105
57.244854
72.702568
-78.294571
-113.578636
-85.114616
-109.521439
-92.869148
-92.057503
-74.900871
-52.507896
-119.817085
-158.511993
-98.083054
-68.377281
-73.468307
-148.732269
-51.754021
-60.689152
-55.950264
-147.548645
-150.692596
-82.186729
-70.507668
-159.754517
-41.126759
-81.963226
-78.957848
-49.370983
-57.090603
-135.629333
-64.089043
-131.543503
-47.246681
-53.773941
-58.651276
-68.774345
-70.805099
-90.668579
-96.106918
-160.465942
-99.959038
-83.637032
-83.633598
-99.727112
-158.749268
-95.738037
-96.011993
-60.743572
-78.289398
-176.072937
38.913952
61.264294
-65.050667
-90.285149
-73.671974
-77.589516
-64.531990
-66.551994
-66.398346
-69.375748
-80.786621
-166.396729
-53.260921
-56.618732
-55.189362
-56.315308
-101.369972
-63.512581
-104.836052
-111.379684
-71.580452
-107.941818
-59.323441
-89.350700
-98.783775
-106.342575
-51.122734
-138.679001
-99.854759
-130.996048
-173.229889
-73.188904
-124.777878
-99.881645
-95.251366
-93.893196
-62.813259
-105.994926
-58.141171
-147.065521
-61.289047
-60.921631
-53.888134
-67.555649
-69.228828
-65.554115
-163.869797
-141.201614
-66.001427
-148.217514
-170.091675
-63.644764
-59.021526
-83.215736
-61.345299
-85.995140
-59.773849
-115.746346
-63.868912
-64.986496
-51.785313
-54.774315
-68.118645
-73.615005
-63.092262
-36.383282
-60.220367
-105.236557
-75.197952
-126.406944
-56.413738
-151.434845
-97.819939
-47.138302
-54.241047
-81.361298
-85.535400
-61.886852
-145.050842
-85.679718
-114.938362
-105.155373
-69.926231
-115.545662
-78.592979
-136.126038
-47.196239
-58.475056
-130.833099
-39.388462
-85.040680
-63.398460
-142.635376
-63.585350
-74.558693
-56.288727
-163.889908
-71.708961
-69.778328
-72.115440
-63.657162
-106.098961
-56.465881
-54.592571
-73.188477
-81.280930
-161.246094
-62.390095
-60.955288
-69.186165
-26.851715
-64.313591
-148.229309
-62.495762
-122.695915
-64.065872
-50.600597
-50.365746
-59.935379
-65.669014
-62.933952
-113.270195
-72.454559
-58.149967
-56.351204
-73.748245
-127.084389
-105.664948
-63.390587
-65.663826
-66.891861
-75.300774
-65.234138
-93.592445
-37.649406
-30.108934
-68.717407
-60.017464
-144.131973
-64.951241
-70.667648
-67.859673
-102.240868
-64.240273
-52.110985
-51.143097
-99.815384
-86.412376
-63.911572
-69.469185
-55.272938
-71.124832
-56.810089
-44.961948
-66.060715
-57.000687
-79.320732
-62.735558
-61.266083
-87.501640
-49.045902
-52.372299
-57.185970
-44.585644
-82.049797
-67.488411
-53.982315
-169.093857
-138.921616
-134.879379
-79.298332
-58.590527
-61.136528
-60.816616
-62.456505
-116.678642
-153.945450
-56.667950
-52.046322
-130.264481
-68.781708
-37.551037
-62.858501
-84.879074
-69.767868
-80.882744
-69.229271
-73.747307
-42.867950
-158.153854
-147.460922
-66.316383
-82.498245
-149.189362
-116.334068
-61.597157
-72.948441
-55.811115
-137.444229
-159.194412
-154.016434
-163.428253
-61.075890
-73.662407
-95.414970
-119.146332
-68.030533
-57.902107
-59.835419
-56.478584
-72.949333
-61.960987
-96.994278
-69.126610
-75.668243
-120.959312
-59.553139
-65.010048
-90.820007
-52.323059
-152.763840
-130.593094
-67.563110
-69.709038
-145.075119
-38.066765
-51.324760
-34.250847
-130.071060
-101.580780
-49.748260
-35.305634
-65.372261
-126.367348
-71.467224
-69.791084
-64.760025
-111.504440
-103.604179
-101.843330
-106.290863
-140.256989
-105.161728
-74.687759
-137.562805
-61.321278
-127.790794
-143.598907
-57.470329
-76.168076
-50.537079
-49.485161
-76.867981
-94.629417
-132.166672
-48.805153
-156.915115
-94.475517
-63.828770
-46.634739
-79.445572
-154.583420
-80.414642
-88.494865
-58.549294
-63.220940
-56.100483
-61.717079
-138.608414
-66.313049
-69.095520
-81.556732
-94.287315
-71.626762
-119.800568
38.414463
41.757748
74.754295
94.786110
70.810875
-78.105400
-62.897747
-57.210102
-75.983528
-115.285667
-65.618790
-117.676445
-62.350101
-144.582687
-54.398781
-57.949577
-79.168694
-107.729118
-103.879066
32.322495
74.974693
50.412830
55.159859
52.310211
77.365974
72.576721
64.739891
-63.849834
-80.178413
-60.103218
-83.249901
-50.936855
-126.970802
-71.249405
-127.366982
-88.149185
-100.130424
-65.288834
-77.721764
-59.857109
-71.647911
-63.713963
-57.610928
-63.699734
-62.904331
-68.891663
-50.296310
-74.423050
-36.460632
-50.491920
-125.143768
-66.556305
-123.401566
-142.230865
-51.107353
-55.760643
-53.923939
-88.282631
-58.194252
-56.788322
-126.109070
-128.311066
-110.525452
-97.244614
-131.765060
-100.285378
-34.235188
-35.909969
-45.791187
-61.469677
-72.885834
-62.544777
-72.762474
-163.046173
-38.387577
-60.009758
-151.696014
-71.810913
-164.119583
-70.384102
-74.699982
-55.353683
-69.604897
-64.102890
-64.562019
-133.742416
-143.647156
-145.598816
-57.927929
-36.643303
-66.578178
-115.056671
-145.220108
-166.658417
-126.203598
-88.602142
-43.785866
-71.394150
-62.310173
-56.095356
-130.324463
-141.838730
-104.783302
-95.268639
-46.288895
-82.104362
-157.077133
-128.173294
-87.618294
-64.660469
-84.892319
-116.025192
-116.559303
-59.711906
-57.393497
-79.791039
-58.516216
-107.631897
-138.012054
-52.337536
-66.143921
-53.000889
-99.432106
-32.898376
-60.388000
-114.834557
-33.674347
-66.236855
-72.578056
-67.139427
-66.839622
-62.130970
-71.321022
-66.588333
-77.923645
-46.544693
-152.021240
-51.918522
-151.539749
-48.842747
-48.846298
-61.470577
-65.457413
-63.560726
-167.776337
-57.929333
-148.865280
-53.105160
-106.705086
-67.407318
-99.290298
-96.285881
-66.537758
-67.528473
-79.450333
-96.429764
-59.830994
-61.443066
-73.069336
-133.975800
-74.045479
-44.564438
-162.397430
-160.829254
-60.084885
-62.538334
-82.028694
-154.261917
-147.417953
-116.454552
-151.264709
-57.553234
-81.834808
-101.266975
-68.329140
-138.511200
-71.834030
-95.493736
-37.912960
-57.334805
-67.383270
-64.512421
-122.470123
-65.943520
-58.387295
-64.988441
-49.265244
-64.533081
-86.348396
-73.418556
-68.569969
-81.409683
-113.880173
-106.142357
-67.971542
-103.741829
-120.173317
-160.397247
-102.994896
-61.060154
-107.592751
-163.407272
-58.741951
-66.285767
-55.800907
-82.572388
-54.516205
-95.770538
-68.068924
-98.968262
-109.914352
-72.172462
-51.368298
-118.061356
-66.201759
-53.868111
-75.996338
-45.287262
-89.445030
-51.868801
-99.792587
-62.186630
-70.205887
-50.490410
-70.934227
-51.867489
-59.879993
-66.482841
-63.643475
-157.643402
-71.185509
-65.566368
-65.150352
-54.121731
-88.212616
-117.008621
-78.876129
-67.085114
-102.615326
-78.219025
-102.128296
-143.987671
-66.629219
171.262863
-85.745850
-51.318405
-165.880417
-82.341888
-75.583809
-40.440521
-71.759125
-55.161530
-94.198265
-79.791847
-71.930290
-111.268036
-117.239960
-70.254967
-58.903931
-119.713280
-139.335678
-73.070030
-61.824669
-66.098152
-156.256134
-59.263115
-66.860672
-144.827850
-64.867348
-55.002514
-150.165192
-65.994179
-104.344864
-71.234261
-75.010391
-51.731251
-150.127197
-61.094456
-90.352974
-152.064835
-92.570663
-69.670311
-71.894402
-99.355522
-57.453976
-76.571098
-82.466812
-62.775303
-139.348984
-68.791962
-152.039139
-63.336983
-63.459286
-53.467243
-68.242058
-99.516930
-114.655388
-81.684227
-96.884575
-54.484108
-124.232964
-114.088890
-132.536697
-52.573704
-30.138702
-96.746941
-117.116417
-54.415180
-150.310883
-60.713936
-147.992661
-161.451111
-63.020309
-42.737167
-60.458672
-129.262558
-95.881912
-77.821602
-101.354164
-70.779816
-171.694916
-55.808033
-74.759796
-56.100109
-124.732498
-64.996841
-149.363785
-95.411537
-72.866867
-61.534386
-56.239315
-128.092453
-60.589710
-72.076302
-79.168877
-26.876589
-71.011086
-60.285912
-65.157433
-160.278717
-75.974304
-59.938412
-122.124908
-115.621338
-102.887215
-98.904289
-85.321205
-54.888302
-56.485676
-68.431366
-67.041458
-50.190609
-77.855507
-132.865402
-158.915192
-60.094650
-130.532120
-139.716995
-162.215149
-69.955215
-61.829948
-81.884125
-59.477066
-77.596138
-50.252472
-58.636173
-55.611179
-78.811386
-61.098969
-123.362404
-62.650249
-56.017899
-92.101357
-120.273506
-74.186226
-149.393997
-115.638290
-128.129425
-59.577717
-88.133347
-167.519608
-33.214622
-144.112747
-124.911079
-80.585464
-106.031410
-151.706619
-56.813133
-149.880920
-39.966797
-33.705582
-119.870934
-53.911602
-78.422798
-52.100662
-126.502716
-127.299149
-110.657700
-85.911903
-67.075211
-57.062737
-135.859436
-57.962757
-146.562744
-26.716522
-147.995422
-58.031143
-13.939891
-79.356720
-57.875317
-61.668804
-80.650497
-120.977837
-29.932497
-67.731262
-72.152191
-112.345871
-66.858765
-62.845318
-110.749001
-53.273628
-91.422478
-91.788200
-35.498055
-160.021347
-41.666042
-63.055157
-64.332420
-141.420395
-64.286011
-45.800758
-131.915649
-65.110054
-39.081715
-59.372852
-69.212776
-134.145432
-111.672768
-57.937439
-144.494034
-51.087719
-78.611740
-62.503338
-138.282883
-130.398453
-62.467377
-69.774391
-69.253227
-80.767319
-63.898361
-43.834999
-85.663536
-66.117668
-61.812641
-59.473881
-114.384155
-171.063797
-140.558594
-107.262581
-160.673630
-57.653229
-115.978249
-46.365910
-38.723740
-60.599701
-77.239647
-144.870895
65.443298
43.345715
34.134216
31.692390
84.342537
49.888645
63.576355
-98.128334
-116.593414
-108.194916
-150.953064
-70.958908
-107.925941
-100.871231
-142.985733
-64.836670
-41.691013
-107.611336
-134.713638
-77.280838
-44.914196
-141.599045
-90.419060
-137.933197
-70.092476
-68.394379
-105.653954
-98.448166
-71.802444
-24.343388
-69.963707
-62.673199
-136.498016
-125.231239
-115.955704
-64.269501
-85.270058
-123.515465
-125.957504
-114.621849
-53.905132
-69.720467
-72.080826
-71.842323
-63.287739
-63.796150
-123.833656
-81.277870
-72.148964
-73.047951
-80.307884
-66.959015
-55.821758
-55.273533
-84.610695
-32.873287
-65.580833
-154.065689
-140.588593
-85.096390
-132.434204
-64.994431
-115.879265
-62.208466
-51.031975
-65.600128
-72.930405
-48.428070
-147.225433
-100.962112
-116.856689
-104.670837
-73.840843
-53.749599
-76.550568
-85.794518
-98.464470
-126.160324
-92.011673
-95.979111
-61.561897
-41.059208
-64.208679
-123.293159
-75.048752
-62.867851
-128.661194
-66.402901
-120.141899
-143.946350
-153.607849
-67.241241
-111.255302
-131.952148
-119.062187
-69.489754
-67.963852
-64.513618
-83.100319
-52.326847
-74.267921
-81.589172
-92.529701
-57.208008
-164.985764
-132.104538
-76.044388
-76.876457
-24.479219
-50.781883
-132.551727
-57.315693
-89.277687
-71.584496
-108.648285
-108.793114
-58.821831
-57.645714
-54.494076
-62.103107
-70.252220
-63.508461
-114.264694
-67.245094
-86.931419
-74.140015
-51.721672
-68.033783
-69.123566
-62.675446
-88.782448
-98.617233
-52.302929
-73.759743
-148.546295
-158.350189
-150.448883
-138.707443
-74.544754
-61.863358
-70.383194
-62.148018
-118.559647
-75.630600
-148.546204
-61.414627
-91.460327
-123.168976
-80.465057
-87.721069
-93.842644
-150.068604
-58.265491
-55.604954
-63.364311
-65.289467
-116.958488
-100.331459
-67.009102
-85.268051
-62.341755
-61.156403
-75.899986
-60.728149
-47.933487
-153.334061
-88.031876
-87.886230
-82.301437
-87.953674
-99.038811
-123.838440
-5.344084
-66.438507
-87.731491
-71.253120
-135.570068
-60.495686
-75.882301
-114.500191
-59.613388
-76.686996
-73.538345
-77.166504
-55.106388
-49.900005
-91.803299
-157.853867
-132.668945
-109.069672
-73.803772
-87.777962
-63.338203
-52.027950
-136.426071
-77.620514
-86.104919
-70.996712
-71.397072
-32.979507
-93.558174
-111.159653
-65.705025
-74.649170
-43.262482
-84.560349
-95.471809
-66.385048
-98.639977
-89.305252
-66.807129
-64.669434
-64.877869
-153.890625
-148.328430
75.115150
28.848515
-68.848763
-65.426170
-99.133743
-61.767147
-71.381577
-60.894337
-56.873108
-97.473610
-83.247742
-54.957790
-37.711685
-61.022888
-60.900177
-76.250504
-118.294510
-62.045776
-108.345528
-59.241402
-161.830536
-152.673203
-131.900864
-121.644020
-91.456886
-139.568222
-69.858246
-78.150703
-149.722595
-176.787018
-144.471588
-80.040070
-118.376259
-83.138954
-56.357029
-64.351372
-77.521233
-90.995644
-57.639000
-58.764301
-73.793205
-154.834839
-61.034088
-80.710060
-164.700485
-114.387177
-153.788727
-56.343399
-68.330246
-134.030991
-76.685669
-103.940300
-83.478951
-75.523430
-103.034447
-93.369904
-110.661537
-70.892685
-61.968651
-79.794540
-121.942421
-87.632561
-67.052254
-71.667221
-87.943497
-120.913902
-71.199730
-96.072693
-93.611183
-153.882263
-65.197830
-60.540703
-53.304909
-62.087891
176.780991
-79.789215
-68.174316
-94.450478
-73.152023
-45.629436
-61.579754
-63.778843
-116.691368
-137.167938
-67.518761
-87.394333
-76.249054
-57.048054
-126.809998
-86.628975
-74.538345
-65.133774
-90.983803
-79.459961
-60.535664
-62.994770
-116.042610
-68.984299
-110.768829
-102.193336
-51.893700
-131.329865
-99.204262
-99.435898
-58.464142
-129.213943
-92.627579
-64.188202
-66.851753
-49.308746
-86.748436
-163.306183
-59.482105
-70.586990
-62.611465
-133.116669
-106.327171
-66.759071
-31.687475
-62.420650
-82.163078
-134.870834
-88.880623
-71.047882
-65.748512
-70.973412
-65.284599
-64.642761
-69.578171
-138.520416
-62.909412
-104.889900
-86.414040
-67.784279
-73.649963
-65.388893
-69.049896
-74.507156
-70.322327
-89.007950
-58.166798
-67.931763
-164.198639
-46.436970
-95.233276
-156.290451
-56.610806
-94.469688
-63.991573
-94.744736
-76.461670
-88.662010
-150.613007
-115.438622
-78.639160
-70.764946
-87.925980
-84.382515
-69.855736
-64.236412
-80.922577
-91.268814
-176.282532
-115.085236
-78.487267
-149.978821
-96.178940
-76.563507
-94.836342
-61.840878
-152.720673
-134.946640
-55.326839
-69.449028
-100.216408
-153.028351
-89.907974
-37.091549
-48.542496
-71.274979
-71.492104
-127.385521
-131.513885
-60.528915
-58.587959
-86.860939
-81.576614
-139.331253
-68.180649
-55.704037
-150.281204
-165.713730
-117.329514
-61.763252
-84.576187
56.420376
50.964413
48.793282
57.501236
-104.615196
-53.236515
-89.724556
-54.116436
-63.013718
-123.268860
-150.765808
-48.918228
-60.253399
-49.680729
-75.423599
-66.412056
-51.943836
-75.377213
-164.060013
-68.950569
-104.189445
-132.018265
-49.339100
-55.454247
-62.063793
-70.154411
-161.693771
-172.870895
-142.188217
-81.298737
-113.266853
-95.603111
-110.027489
-94.571388
-92.577148
-107.091980
-79.949478
-58.072193
-69.040581
-66.585709
-58.206738
-66.102913
-156.336395
-157.296783
-132.778549
-37.313759
-58.677967
-132.319962
-99.335747
-68.845261
-117.694725
-60.963753
-87.825890
-68.213264
-44.828381
-130.249207
-153.962418
-79.478600
-50.386253
-116.142754
-53.705605
-74.536156
-150.610474
-69.796646
-156.433624
-146.186401
-66.871574
-54.652248
-69.476479
-72.941933
-66.754425
-80.394844
-99.041237
-65.109497
41.441742
-48.077896
-120.291359
-95.711494
-116.572197
-122.591667
-61.195091
-131.900391
-65.984901
-52.527767
-94.709717
-63.406445
-61.780766
-80.027725
-84.304390
-67.777672
-124.130379
-119.764709
-56.206341
-50.982281
-53.644745
-81.075455
-53.503548
-65.408501
-22.183151
-61.225285
-57.546070
-63.378586
-74.533569
-132.998734
-72.598442
-56.795822
42.709534
-164.340897
-93.659874
-67.247231
-36.390343
-63.867271
-149.148575
-92.026718
-72.613457
-64.626427
-59.718464
-107.203880
-107.857620
-65.509163
-117.122383
-66.550133
-59.288776
-59.614948
-67.508865
-73.663963
-56.380688
-55.678154
-59.369320
-58.414909
-48.415257
-124.254356
-123.003288
-127.657349
-84.406136
-66.232536
-60.537228
-81.442505
-156.177444
-69.605385
-146.806732
-62.491455
-91.077309
-96.466011
-64.432632
-122.403511
-63.147713
-110.717186
-63.604015
-68.160942
-128.492523
-66.171196
-55.611305
-69.411987
-117.577850
-69.391045
-148.668427
-59.090813
-26.422928
-78.988441
-57.739758
-46.317314
-64.943077
-69.218300
-161.010910
-101.039207
-104.824928
-117.120987
-74.624786
-52.271435
-71.389915
-99.378990
-119.251587
-101.186516
-85.911201
-129.619629
-118.612297
-91.510841
-61.531464
-137.894379
-75.993019
-97.976036
-67.178322
-90.731430
-65.383118
-60.231514
-96.368683
-96.497932
-82.260628
-112.065117
-95.415916
-71.475365
-151.505997
-40.366486
-105.984840
-149.751266
-73.482643
-66.287781
-56.344707
-93.880592
-91.087990
-158.945877
-46.433411
-59.292782
-122.945488
-58.083530
-135.504669
-53.969177
-63.039906
-71.723099
-88.175575
-80.272995
-105.327538
-93.196541
-111.359718
-83.638115
-65.318726
-59.817886
-93.400482
-145.291885
-56.962906
-58.266102
-119.511581
-50.888893
-82.932030
-141.807251
-109.835022
-89.842308
-98.231331
-64.526245
-41.066902
-70.827568
-127.151314
-112.652672
-72.564117
-140.667099
-55.361118
-105.654686
-27.617271
-32.391476
-154.378082
-56.769928
-81.762131
-33.456841
-106.908173
-63.408199
-87.610542
-64.237556
-71.596436
-109.063400
-60.874985
-70.530670
-49.009686
-46.348732
-113.759781
-58.319984
-141.238327
-62.297749
-44.967468
-59.913021
-60.479450
-81.683098
-82.013443
-54.341320
-100.511719
-60.034004
-66.275673
-61.784016
-68.507050
-69.427734
-56.992653
-56.036354
-68.422638
-72.925652
-59.290764
-58.325584
-58.451225
76.487000
89.091042
43.934795
51.558399
81.847527
66.061485
55.679222
91.263863
64.404396
67.987343
48.291382
69.774063
50.520206
74.127953
-66.908073
-66.259537
-55.829361
-53.021996
-89.079224
-134.048401
-59.686398
-64.221611
-60.459221
-81.988945
-125.015213
-57.058723
-63.131218
-58.196980
-72.357979
-110.270477
-92.708595
-44.822140
-134.326782
-106.997253
-69.991859
-114.868286
-71.291809
-136.622513
-62.847363
-60.286606
-64.008415
-53.521305
-69.962860
-73.693047
-130.016312
-90.106552
-56.156826
-66.996422
-125.347816
-94.859657
-53.330299
-44.384747
-67.818512
-29.941891
-52.401913
-76.334282
-59.096371
-121.527283
-80.184715
-59.831100
-78.491676
-150.190018
-104.224678
-160.326447
-56.503429
-114.902069
-112.244644
-77.087601
-84.940475
-101.311958
-61.053944
-84.897171
-69.720459
-146.928635
-92.589752
-56.198372
-40.628731
-76.442589
-121.675278
-100.795776
-92.539696
-113.633499
-87.889275
-93.890182
-160.000946
-106.171783
-94.277618
-105.436737
-84.427780
-155.342575
-102.766785
-73.361465
-136.607040
-49.572426
-72.735390
-103.090225
-104.332069
-125.402405
-32.326927
-110.340141
-149.159271
-58.833271
-83.078377
-108.335808
-57.311760
163.746735
-65.707787
-82.702423
-137.784775
-86.496078
-163.036133
-149.328247
59.989876
52.321213
75.091255
64.712868
-144.242798
-96.532982
-114.009666
-68.212723
-123.201401
-142.448288
-80.807259
-64.701035
-71.886536
-53.850437
-144.195633
-47.147194
-60.855083
-146.916565
-63.927357
-134.972916
-73.313103
-65.328629
-69.762566
-67.221779
-114.597130
-158.884949
-129.472672
-59.306194
-68.037918
-63.803783
-48.755085
-39.766720
-115.168045
-70.718513
-59.135284
-162.094833
-59.183033
-85.993347
-67.176804
-159.935699
-90.279465
-57.137775
-61.628548
-63.321152
-72.751343
-76.561104
-128.000122
-68.530670
-121.161919
-67.191986
-74.076714
-64.899208
-87.833076
-49.971550
-72.485329
-104.014328
-62.095173
-59.659096
-56.604641
-71.063896
-79.992508
-79.427910
-66.245674
-58.448071
-162.856628
-156.645004
-66.383781
-58.576069
-101.024361
-114.266602
-106.128212
-90.554398
-119.180016
-89.494728
-48.542782
-102.430656
-133.890900
-151.501022
-75.690056
-78.386040
-61.544449
-142.351685
-81.237450
-38.191204
-42.782913
-75.173615
-65.966042
-69.951828
-56.564964
-76.117432
-29.868792
-146.151001
-99.441307
-94.656998
-68.371101
-50.064873
-81.298561
-97.276932
-60.888798
-67.204689
-70.673157
-61.570286
-37.556667
-68.937935
-136.433243
-58.706463
-79.958717
-136.389313
-60.158199
-139.443634
-57.026051
-55.330738
-54.868114
-105.556335
-64.610718
-68.655807
-79.578629
68.064728
44.320793
-104.245872
-84.894524
-137.388031
-108.183044
-108.276558
-73.413719
-110.497459
-59.959351
-55.959278
-60.381287
-94.404243
-69.875816
-82.410088
-59.667110
-68.295105
-56.439774
-89.785889
-95.631035
-94.359901
-56.851105
-52.940521
-155.185486
-61.016998
-117.836441
-124.319572
-106.607300
-88.323669
-100.759766
-160.730789
-95.221512
-108.198479
-47.434822
-72.918488
-104.928490
-115.494820
-99.027618
-138.801788
-93.904175
-121.110283
-54.889397
-101.229012
-72.631943
-125.929489
-104.684952
-93.717834
-89.158051
-58.805557
-63.402203
-69.529007
-63.981480
-150.399338
-63.790119
-86.513405
-56.006538
-146.617645
-154.900345
-84.602989
-111.082176
-55.520458
-49.416176
-143.022644
-70.621208
-65.272194
-94.478310
-93.866501
-56.247486
-126.728569
-55.497635
-93.041893
-66.485626
-57.682899
-115.644783
-73.623413
-110.861977
-61.958870
-113.044289
-86.871490
-77.446335
-59.710426
-104.967873
-112.827820
-83.238838
-69.258263
-101.205368
-112.744698
-70.576042
-86.283829
-34.984501
-50.941647
-97.099686
-57.446613
-116.094955
-66.499702
-155.208725
-77.319061
-174.674561
-82.942390
-62.059551
-68.095207
-59.546551
-68.437729
-90.471420
-61.028378
-54.206043
-63.945320
-52.265205
-134.331512
-56.722988
-57.262306
-57.569489
-73.702377
101.183342
70.105301
75.754578
71.709633
80.316734
-146.515213
-81.385521
-62.174923
-63.457802
-49.127861
-99.088333
-75.111870
-82.838226
-64.866798
-81.342484
-66.169716
-93.377129
-60.253132
-77.031715
-103.192955
-92.083122
-65.635849
-90.545883
-72.755730
-65.399246
-81.001579
-70.667862
-80.092880
-124.614021
-57.016251
-75.761604
-153.372238
-112.647812
-150.248199
-102.560890
-72.117004
-97.516449
-74.341637
-102.227654
-81.711845
-68.967903
82.309814
-160.199478
-133.197205
-42.094093
-87.387543
-96.841843
-72.701302
-80.688194
-136.281250
-57.397587
-151.841934
-64.178543
-73.376984
-90.867241
-148.699875
-74.551247
-57.020515
-94.837532
-57.693348
-60.477116
-106.184967
-88.486023
-59.691429
-148.281082
-125.804100
-57.725403
-60.986824
-43.934395
-58.949741
-96.158707
-99.300598
-78.899460
-91.383217
-76.651169
-73.193481
-137.001785
-63.950504
-69.256020
-69.021523
-86.928940
-67.762634
-54.705658
-109.451607
-63.532394
-56.546741
-46.864246
-157.679688
-86.806183
-132.876816
-61.939655
-90.958008
-49.194103
-63.011318
-46.877827
-65.715706
-122.536865
-75.147240
-104.128853
-50.332912
-67.068771
-92.821533
-74.071892
-95.191376
-97.352951
-83.640091
-146.626297
-69.711296
-39.109016
-56.863228
-69.164894
-64.727142
-62.876831
-97.612793
-63.762680
-57.991909
-93.930481
-78.171539
-77.543663
-90.443695
-134.451614
-131.255081
-154.620300
-105.808655
-179.854614
-62.322079
-113.838501
-52.829071
-71.555084
-77.937996
-81.088005
-78.409218
-56.069771
-62.716461
-55.706085
-100.865898
-54.636623
-146.164520
-107.106155
-100.942848
-56.788628
-56.264290
-169.765320
-144.887131
-63.850967
-95.118439
-58.113331
-120.328911
-80.240662
-96.730453
-84.385681
-59.486977
-87.712433
-56.014442
-63.763813
-100.946022
-62.339283
-62.537045
-52.894039
-51.305305
-149.626541
-125.961929
-142.878159
-78.549034
-141.661484
-68.067696
-66.848137
-92.506607
-52.643204
-44.282242
-85.014168
-129.690186
-113.604630
-74.996880
-157.135162
72.773865
71.535934
49.342358
56.696842
54.028896
-70.968117
-102.408234
-78.161255
-57.367725
-145.712311
-81.150291
-121.765945
-71.348358
-61.979382
-81.022865
-148.046616
-86.757362
-70.830193
-112.073273
-61.164833
-154.916504
-66.421661
38.901905
-65.321907
-142.463974
-56.790318
-73.432434
-140.392456
-65.864899
-72.624275
-84.151024
-76.961151
-61.244221
-81.905273
-103.774025
-74.716072
-56.995522
-122.788162
-53.971214
-76.152710
-108.805168
-51.618324
-70.291290
-58.239628
-75.698349
-75.279411
-75.965599
-57.115993
-87.104965
-56.723270
-70.240654
-73.932556
-56.432163
-42.477757
-48.429478
-56.716793
-87.192390
-144.809967
-67.596794
-80.420792
-63.025841
-66.347855
-137.187744
-123.575699
-54.463673
-63.278004
-47.888420
-141.907593
-62.485134
-62.713436
-66.883430
-74.799576
-58.816566
-74.743782
-68.726715
-141.722092
-144.907654
-62.380402
-79.960663
-54.327740
-67.538956
-79.581734
-73.493149
-140.035797
-79.271889
-81.194801
-79.752815
-78.499214
-68.891792
-122.279091
-92.226242
-138.539078
-72.884743
-56.936203
-123.112625
-143.699432
-97.067375
-106.021317
-61.918777
-92.173103
-108.664932
-31.755156
-86.051414
-157.525162
-72.198441
-65.249634
-82.704628
-33.752792
-142.370773
-60.699848
-56.216942
-65.379089
-117.031639
-75.340599
-66.142776
-69.193756
-62.664482
-56.422337
-79.443268
-113.066185
-110.855957
-112.835419
-163.182739
-105.574020
-113.729233
-83.792404
-138.505112
-102.217079
-54.607319
-57.978844
-84.407898
-59.928539
-115.407951
-69.304825
-70.050041
-107.232971
-117.812698
-72.185066
-119.028854
-58.455200
-62.363129
112.337006
81.211334
49.871758
49.639278
55.576126
86.755417
-61.992413
-63.761761
-92.218132
-43.694363
-66.728065
-133.587982
-89.707191
-126.788292
-114.762146
-62.172737
-57.742683
-124.381126
-135.990036
-121.079933
-46.435299
-103.675621
-62.115562
-75.539467
-100.249237
-69.761436
-64.141945
-143.006378
-67.934853
-68.363785
-107.819923
-150.246445
-70.204697
-89.180519
-75.351250
-126.059662
-66.122009
-59.326057
-68.801697
-63.451920
-148.581421
-95.330505
-87.755219
-52.833977
-143.922958
-147.239014
-136.178619
-117.587410
-57.311546
-58.962658
-39.789509
-54.068237
-68.049973
-63.946346
-54.340046
-82.523018
-57.029236
-64.956268
-78.696251
-60.436954
-80.015976
-63.717731
-126.347458
-129.312332
-146.771530
-74.893677
-141.527481
-59.220627
-80.144402
-78.928558
-59.077984
-146.426865
-148.425598
-77.230362
-164.238907
-59.569469
-60.880234
-98.192314
-53.119213
-64.139015
-106.428848
-67.714958
-63.276432
-118.818718
-99.537971
-141.122177
-56.438362
-63.151413
-79.562111
-53.592205
-56.909718
-64.163780
-88.073029
-53.974289
-120.325195
-133.857178
-66.132294
-61.008038
-84.769844
-103.419342
-52.696552
-63.574776
-71.334778
-70.639481
-60.392010
-68.072708
-55.633423
-153.384430
-58.573425
-59.736580
-56.566864
-65.819839
-65.441940
-92.977959
-63.554386
-94.880714
-135.320114
-112.414497
-154.667725
-70.298225
-122.160744
-68.748802
-115.362244
-118.817352
-88.698265
-63.044029
-83.522255
-60.342869
60.598396
107.880402
87.992706
74.980667
65.776039
74.196518
-49.051041
-115.749695
-73.250320
-64.968193
-86.717148
-129.661438
-64.248077
-78.473831
-63.257420
-157.194656
-136.331772
-63.456238
-80.071236
-147.754883
-83.915672
-54.437946
-64.909790
-70.220459
-54.295956
-74.570114
-73.492325
-82.824875
-57.819595
-162.209702
-116.473488
-51.337254
-65.908386
-50.913727
-68.049957
-49.526352
-98.134911
-79.568817
-49.988567
-67.273788
-52.844864
-51.100090
-86.168938
-55.490540
-66.895950
-141.692673
-105.555710
-69.422272
-54.845921
-70.585327
-61.101475
-58.990879
-58.305744
-149.229462
-85.483315
-71.757439
-55.048302
-64.720367
-67.103706
-43.509560
-87.958015
-88.549744
-55.685966
-63.364216
-66.937607
-70.395752
-49.789207
-82.771919
-84.684120
-107.169388
-67.733345
-62.204128
-68.896240
-88.835327
-53.271549
-64.231697
-88.294525
-60.450272
-42.228699
-68.102776
-54.100319
-85.999367
-86.197990
-114.299248
-121.704758
-93.562256
-100.429077
-101.415779
-78.651955
-65.106163
-113.733681
-50.263588
-53.257259
-73.752815
-63.415482
-88.293633
-145.445694
-128.178879
-74.769768
-105.590004
-81.946594
-73.234337
-61.458481
-116.491722
-103.512833
-60.004177
-70.946251
-55.618076
-70.509995
65.872276
83.302139
73.593178
75.550972
41.140350
69.951492
75.130623
83.470963
63.602894
47.606873
36.314411
52.157345
64.017303
44.288101
31.311634
62.119141
77.389236
84.832520
59.913719
81.807167
77.751480
-77.991463
-150.158752
-98.787140
-136.802826
-150.324905
-60.069378
-61.419067
-62.468716
-63.124763
-145.161880
-49.947468
-58.709900
-91.682404
-65.023804
-70.591362
-123.917465
-61.135696
-58.676678
164.962173
-75.338608
-64.538063
-112.815178
-48.276726
-53.685322
-101.924240
-68.237534
-64.406517
-72.858459
-120.814552
-136.698181
-107.431023
-129.088715
-84.757713
-67.678551
-59.126015
-71.386871
-65.876755
-87.863060
-78.803986
-56.459095
-150.433884
-68.325996
-87.939171
-54.185249
-108.162094
-121.951736
-153.425217
-60.670879
-123.998528
-64.642860
-120.213646
-90.848213
-55.510742
-71.221626
-68.627853
-56.940971
-144.422546
-144.170303
-58.482830
-54.689537
-103.778717
-66.808411
-101.341263
-89.585449
-48.180817
-125.474663
-68.860100
-85.250053
-72.165527
-61.500374
-113.259926
-159.154312
-141.812866
-57.079479
-102.724617
-51.059380
-81.785995
-79.289871
-129.148315
-66.187866
-152.432526
-107.902916
-86.374741
-68.823906
-142.308151
-75.158287
-35.377148
-163.424530
-58.960087
-69.886253
-79.301079
-90.217468
-52.151054
-110.002762
-51.109756
-73.137535
-60.157986
-128.271896
-149.886002
-62.655800
-63.794510
-111.230400
-147.013672
-159.868439
-66.623512
-64.421516
-47.278149
-90.637016
-55.026581
-84.568222
-143.417847
-65.189758
-157.388321
-62.619827
-107.568275
-101.923203
-80.249458
-97.895760
-108.357574
-63.411800
-110.352379
-142.573532
178.615479
-98.968246
-131.708221
46.358162
-52.286163
-97.853691
-43.564545
-72.404724
-68.724678
-79.236282
-49.602428
-76.268745
-93.191917
-145.595505
-98.401138
-103.455818
-108.866875
-113.367714
-66.287117
-117.867599
-76.009033
-92.556709
-118.630188
-122.253006
-130.515244
-157.631012
-76.991066
-58.832836
-62.455818
-90.235550
-63.784149
-120.667351
-58.819279
-85.262810
-16.156593
-82.880371
-57.993946
-120.588646
-61.789959
-97.614655
-56.148529
-44.328823
-107.112816
-62.005138
-103.014534
-113.002831
-117.631699
-37.573215
-64.074272
-108.463791
-149.517990
-152.015579
-63.543228
44.069530
60.422733
92.122025
44.281898
84.915039
85.306412
67.779709
56.541458
-50.939983
-82.345421
-127.288124
-59.331932
-77.995056
-73.367561
-56.349052
-73.344231
-129.414490
-58.642006
-61.974045
-163.407303
-118.813515
-57.703922
-117.576370
-135.664246
-81.892929
-126.505478
-162.001450
-52.230583
-156.984573
-55.369019
-89.716377
-104.548462
-59.892574
-102.961464
-84.919365
-60.589882
-92.354759
-85.972717
-49.556244
-83.825775
-146.906189
-76.132080
-85.789902
-85.094101
-145.868652
-96.004059
-43.736362
-87.972816
-128.813980
-49.336140
-79.813560
-147.868134
-99.820351
-77.830482
-109.015381
-45.480194
-82.269356
-51.818375
-67.074707
-97.956429
-111.397675
-71.126297
-48.655098
-46.567276
-143.107864
-55.647236
-63.283733
-122.525925
-71.840912
-102.766006
-112.395973
-90.904823
-105.947609
-57.312901
-131.873367
-95.389671
-112.990585
-65.891983
-102.904930
-138.462494
-148.327026
-149.845734
-153.882645
-59.614201
-137.745895
-62.811489
-127.720131
-65.993645
-149.301224
-154.750168
-69.603760
-60.039963
-86.092010
-96.513794
-60.425354
-88.079460
-87.745682
-87.931213
-91.876488
-60.001240
-105.099792
-97.839668
-51.526154
-112.933907
-133.934723
-79.763229
-94.321709
-76.883362
-68.855896
-146.714691
-62.363441
-74.968300
-161.207047
-81.579567
-67.118401
-78.195801
-72.548271
-80.634903
-60.917950
-93.407684
-79.478401
-53.576096
-113.473473
-57.979443
-125.301125
-88.628380
-57.055748
-58.776173
-76.016197
-157.134033
-55.100887
-54.172981
-153.992783
-63.291649
-90.989449
-128.190720
-49.671127
-80.311607
-82.244102
-60.829395
-57.598259
-104.689163
-78.817795
-37.609989
-54.590679
-52.145145
-67.252617
-61.381916
-41.350239
-65.922218
-62.405884
-84.392288
-62.181381
-97.418060
-63.027023
-129.713104
-67.628273
-91.607651
-65.627457
-119.465233
-86.147011
-58.053024
-58.227852
-65.127052
-156.648926
-92.258377
-124.905464
-61.108948
-51.605404
-68.125648
-150.699982
-100.797646
-128.164474
-105.049576
-53.229389
-62.725368
-124.914726
-148.594589
-84.835747
-64.548965
-72.918739
-158.243057
-114.237434
-52.207359
-60.532997
-75.671799
-60.520042
-63.489441
-67.135597
-56.152576
-67.842491
-56.121307
-59.986332
-59.867416
-58.889114
-69.166283
-40.052284
-52.170570
-63.719009
-91.535400
8.427811
-52.097565
-52.639793
-59.509617
-154.979080
-82.829369
-107.393425
-73.165359
-63.886108
-153.108170
-81.391808
-47.817139
-137.461777
-64.125542
-60.996113
-101.126686
-62.190002
-99.158638
-89.527756
-65.472626
-60.342388
-60.655033
-118.578659
-59.573036
-58.795555
-79.042732
-79.925163
-57.621971
-152.553802
-73.824219
-80.004402
-73.103935
-75.603600
-125.290169
-161.399017
-130.735199
-55.695778
-73.941521
-35.852032
-90.344315
-55.240513
-57.238899
-64.286537
-139.988129
-62.330894
-157.888199
-150.591599
-60.785114
-60.754585
-98.424713
-56.990883
-61.497734
-116.160881
-59.835255
-41.132553
-64.045807
-69.200516
-119.681343
-151.320969
-152.554764
-92.427422
-52.489674
-68.182144
-63.473858
-66.029030
-87.380844
-134.585846
-48.556664
-72.324142
-163.310654
-71.454422
-71.649818
-62.598530
173.377014
-57.298782
-70.920685
-151.949280
-62.314285
-80.472534
-86.638000
-85.985054
-77.145210
-69.641922
-30.507496
-109.710266
-61.139870
-124.687340
-151.936752
-102.206825
-98.225868
-110.562965
-110.114830
-128.548996
-97.682884
-100.765533
-91.309456
-92.831474
-62.472404
-158.328888
-58.914539
-141.324188
-63.674652
-87.062141
-79.765274
-71.280540
-61.842926
-170.063614
-121.169106
-64.429878
-65.593994
-57.903553
-70.042786
-61.167088
-120.045074
-97.875732
-124.668091
-76.707779
-103.782394
-100.615196
-71.878479
-136.148743
-79.277687
-75.482796
-76.479027
-49.258911
-66.095505
-69.820610
-56.773170
-65.552086
-48.265511
-62.982166
-81.065666
-77.564201
-73.475906
-65.767960
-158.516708
-64.728683
-55.618626
-58.204033
-143.857803
-143.036316
-142.166138
-67.351929
-150.203064
-53.923763
-97.801933
-65.648537
-64.507446
-67.032562
-72.702507
-45.495491
-51.116367
-135.966431
-159.389877
-61.429523
-65.844398
-63.069225
-146.157135
-57.653896
-55.292763
-118.088776
-61.014160
-58.028561
-63.143059
-112.926323
-155.347549
-47.655525
178.114975
-63.176693
-80.186523
-57.414417
-77.346489
-56.431046
-90.427849
-59.615314
-50.038944
-54.853313
-70.096054
-65.055099
-59.327820
-59.523369
-113.182732
-99.908264
-47.515549
-100.650208
-53.088505
-61.678867
-70.253235
-151.359787
-47.119274
-71.398506
-61.004017
-120.997589
-103.111320
-69.249825
-85.644287
-90.584923
-142.824417
-114.077721
-64.669945
-122.113472
-97.287933
-52.434654
-30.115856
-154.734833
-88.471100
-81.525513
-152.714035
-74.021744
-68.995316
-86.553818
-59.361572
-68.733734
-77.656281
-158.826691
-56.556942
-114.122383
-71.822388
-146.675415
-141.106003
-52.396088
-101.502602
-52.254494
-59.465015
-118.152802
-101.384506
-76.826706
53.346901
-149.246887
-42.965580
-53.857933
-117.131905
-61.353317
-101.104767
-56.948349
-58.447353
-49.469711
-67.418770
-58.432468
-63.113068
-61.913017
-79.170265
-71.778046
-56.343975
-75.654404
-150.698334
-54.883110
-147.984451
-54.438332
-155.751892
-67.785126
-59.081135
-54.953857
-62.790054
-88.152618
-57.407150
-159.464249
-42.101658
-73.999123
-90.127502
-154.218552
-76.171646
-66.375595
-99.609886
-154.022415
-149.205658
-118.196716
-88.141533
-48.699932
-147.144806
-89.302467
-129.278473
-120.860611
-115.875557
-75.855667
-85.776855
-106.191605
-50.401596
-66.726288
-51.822750
-104.329300
-124.665741
52.870968
57.733257
56.342773
37.736847
50.255547
44.081188
79.327843
72.413551
60.449986
-71.180748
-77.548241
-33.569260
-53.858128
-66.479828
-126.703484
-106.571091
-150.279968
-67.112564
-70.418785
-66.639000
-65.797745
-103.856621
-103.929100
-103.011040
-95.969193
-125.010162
-168.938660
-146.260803
-76.285530
-68.327896
-151.182922
-44.781418
-120.727921
-133.821136
-117.145508
-32.129314
-119.000580
-77.431824
-105.361565
-62.311039
-42.883263
-70.223625
-80.487572
-67.427971
-93.436310
-145.287979
-55.265999
-128.231003
-50.355667
-75.190903
-58.266571
-52.325356
-77.790993
-87.188469
-111.420433
-79.841049
-84.486168
-91.229721
-146.572433
-73.075615
-89.868011
-97.797531
-113.730507
-121.930702
-99.626907
-147.314713
-156.216522
-92.887573
-55.114586
-80.240829
-64.432465
-66.786209
-109.306427
-96.347633
-136.674774
-55.135410
-63.342625
-93.679535
-94.445190
-62.771858
-39.842682
-69.469879
-65.688408
-66.161346
-53.160442
-61.700756
-70.345238
-74.542793
-156.020493
-73.407898
-53.496635
-85.125038
-82.432190
-54.903591
-70.640884
-146.857162
-144.532227
-100.842827
-93.318817
-61.820251
-88.893913
-49.878311
-68.508530
-62.413952
-128.225708
78.568893
79.319649
-56.262306
-57.410477
-70.160736
-67.165443
-89.010300
-51.358364
-115.252907
-62.345650
-72.374191
-53.335674
-67.474693
-146.676834
-61.208149
-146.044296
-93.722107
-109.494362
-152.643433
-53.764080
-131.344223
-65.121399
-57.323330
-124.563232
-65.793449
-20.315540
-110.979568
-64.817245
-59.646065
-51.726585
-107.137283
-66.076340
-156.047684
-60.820393
-60.828472
-150.222717
-90.004242
-62.957157
-59.292854
-104.663834
-56.288925
-65.025848
-52.184803
-93.753586
-69.306892
-151.776260
-96.863121
-69.850769
-79.911919
-58.921928
-116.794518
-103.237656
-131.496933
-63.585846
-134.054962
-83.712860
-130.496521
-110.664436
-91.913383
-144.231476
-70.730843
-51.236473
-171.762222
-67.198029
-51.931713
-39.320450
-49.946796
-55.509270
-85.728004
-100.205070
-94.261063
-67.804253
-60.233673
-88.620705
-62.629032
-60.144489
-69.707565
-65.614113
-43.046211
-130.466217
-54.361938
-97.972771
-146.037018
-102.831802
-131.909119
-76.562790
-67.984673
-74.341103
-151.532059
-140.296906
-64.710793
-61.871212
-50.269325
-78.642525
-57.020832
-68.625984
-73.398155
-74.264175
-47.969734
-56.740692
-103.569221
-55.819145
-121.216110
-57.976727
-112.499481
-67.440147
-80.113876
-52.900661
-149.926636
-70.015221
-62.916367
-99.447823
-43.912655
-130.855484
-54.483856
-90.031693
-121.217194
-60.274422
-161.564590
-64.952415
-148.539200
-51.001064
-66.380432
-162.110458
-65.201637
-59.210300
-45.764309
-42.876308
-70.214890
-88.046562
-116.363205
-159.788864
-50.038811
-65.468941
-123.360611
-66.465691
-76.421959
-132.354874
-129.415024
-55.063751
-79.630493
-103.346062
-70.623787
-80.575996
-96.881935
-74.996056
-73.397003
-66.989449
-60.382668
-60.724873
-56.122730
-65.281219
-100.944374
-136.064987
-101.555649
-108.983742
-125.194672
-107.437271
-136.454056
-53.112080
-106.052734
-113.015350
-74.788811
-70.944183
-99.957474
-67.262703
-81.632149
-64.986267
-55.502583
-86.931252
-116.716698
-82.011887
-56.201496
-51.011894
-90.866936
-156.788467
-25.981333
-86.085289
-67.235802
-120.547493
-95.089127
-120.953995
-90.126076
-56.938831
-58.029987
179.749771
-103.920135
-91.272469
-66.339142
-103.006104
-106.368660
-102.656563
-141.487885
-102.211845
-97.962730
-87.793297
-147.510788
-75.418579
-125.603210
-173.058746
-102.547539
-129.500565
-62.985085
-110.624100
-111.713928
-69.637688
-97.830154
-63.394001
-65.833229
-161.068192
-127.109665
-148.574570
-143.832458
-78.269997
-57.509602
-60.163990
-62.110363
-109.812889
-71.183571
-145.668808
-67.803391
-64.624863
-113.799965
-62.087101
-63.936733
-71.319885
-148.258652
-69.016396
-85.921089
-140.710556
-71.522064
-35.264626
-59.811779
-107.684639
-57.498997
-145.832886
-61.797115
-111.397934
-65.728966
-143.665466
-65.957542
-60.546333
-57.102631
-71.237961
63.309471
59.372173
75.433243
-130.528885
-48.489349
-97.834763
-42.866550
-69.091003
-60.280979
-97.369453
-57.287151
-68.514702
-62.508179
-56.833576
-83.020683
-88.993065
-61.210293
-149.572906
-91.399818
-75.488228
-144.714127
-60.186184
-59.160164
-93.994591
-66.033478
-69.593391
-105.561661
-57.660862
-56.687572
-87.009560
-51.189484
-74.027878
-63.270935
-74.599113
-66.596687
-59.720146
-57.661385
-66.568810
-159.257675
-90.361420
-63.063911
-62.655830
-57.672050
-68.849098
-108.392784
-171.401611
-60.728901
-64.606575
-129.261917
-95.610817
-50.098248
-48.611847
-66.725807
-111.432724
-117.563286
-123.712776
-90.842842
-148.735947
-65.756058
-80.135162
-64.931328
-159.181046
-64.420639
-154.261200
-93.539070
-83.129868
-63.001369
-73.660309
-160.897888
-93.724640
-112.526428
-74.639587
-122.516731
-38.838276
-74.890495
-68.979034
-59.302280
-66.222847
-115.557465
-60.393867
-49.816231
-31.414377
49.844742
42.256496
74.604912
74.474632
72.969513
63.995617
83.581528
-140.892120
-86.408272
-148.925766
-69.705452
-65.289207
-57.376675
-127.654099
-159.674911
-60.037025
-84.240387
-102.933640
-53.992371
-104.803261
-81.564163
-86.816795
-63.514812
-52.737019
-120.288643
-57.062290
-59.967022
-164.067673
-127.697823
-97.059425
-80.585617
-77.000977
-52.297207
-61.392879
-110.749725
-76.374329
-118.342880
-146.128479
-61.097542
-60.034592
-108.944107
-75.194885
-97.630806
-117.758423
-129.525040
-30.334053
-97.668518
-62.371338
-85.558815
-160.191177
-72.456619
-150.325226
-69.786133
-134.287125
-72.354401
-55.208733
-70.812569
-148.107651
-80.209282
-114.361588
-141.181885
-66.003525
-65.934013
-61.145161
-51.457916
-115.932999
-70.725082
-61.783962
-46.931759
-57.135487
-89.452354
-58.039890
-142.267532
-110.383156
-87.480110
-57.402363
-119.036339
-145.816147
-76.515137
-85.442421
-81.847092
-65.337196
-63.390244
-70.604576
-98.702049
-79.206490
-132.749420
-53.147682
-71.506950
-149.758926
-72.130844
-73.528450
-97.970123
-52.943790
-119.671860
-99.054764
-67.030334
-70.647705
-146.149918
-55.053307
-85.110275
-132.742676
-145.049408
-94.091133
-124.330498
-95.617981
-104.816513
-91.915771
-113.298866
-83.186722
-102.889793
-82.591835
-74.689400
-58.370239
-72.176514
-65.237617
-63.187614
-59.585323
-47.353161
-85.532326
-102.742256
-56.420078
-79.639671
-101.717972
-56.892303
-143.488998
-80.550606
-67.837502
-85.183319
-66.379364
-46.167454
-161.205261
-50.956139
-169.152328
-64.180717
-124.514603
-68.785789
-70.917046
-72.904053
-140.160751
-82.859833
-74.090187
-83.043358
-50.080250
-57.636642
-83.969276
-145.027542
-66.180214
-69.948738
-80.340683
-150.675522
-153.277527
-41.543938
-52.221077
-50.091831
-66.900009
-85.082321
-60.589527
-68.789642
-62.475609
-175.173584
-153.670013
-86.986473
-136.399780
-60.534828
-77.646660
-52.578037
-109.116066
-118.592606
-96.922691
-57.862457
-75.190468
-141.382065
-151.849228
-61.812416
-59.078327
-91.648361
-45.846626
-92.845467
-36.508347
-131.335052
-155.568481
-58.471001
-54.667088
-80.649750
-67.854942
-62.666260
-33.681469
-52.674339
-156.220398
-76.848434
-58.529057
-145.866333
-124.861412
-67.444656
-28.736370
-66.714859
-88.189850
-48.482315
-62.079544
-111.867798
-89.359360
-172.758804
-51.142590
-76.940277
-164.239502
-61.986641
-66.512367
-82.870949
-81.604622
-73.910248
-126.152847
-57.122128
-64.612183
-59.630184
-69.369225
-51.968357
-56.310093
-73.700623
-104.970070
-52.393623
-60.576561
-62.826008
-27.252867
66.410599
51.218479
55.341015
57.925575
84.277397
90.442039
68.417549
78.518677
72.810616
109.232658
-59.988857
-105.239220
-74.075882
-165.962265
-55.593750
-60.248085
-62.826931
-65.058876
-119.121155
-58.362045
-67.178650
-32.431931
-124.154388
-62.588074
-91.461235
-51.080936
-79.751152
-110.678215
-123.127922
-103.445404
-57.032898
-74.533432
-62.760105
-57.678074
-70.989937
-55.410397
-87.284714
-57.911285
-64.619476
-154.417038
-157.175888
-58.640518
-150.881516
-94.748634
-86.378662
-65.369606
-61.083458
-60.988430
-65.636162
-28.192839
-55.040684
-59.258541
-70.135643
150.691986
-151.301544
-147.970016
-51.134026
-72.086540
-84.510048
-52.100567
-114.659592
-56.569077
-52.651623
-142.483383
-55.405396
-176.900589
-92.356209
-37.886639
-56.214790
-135.059418
-60.531101
-70.386490
-69.270172
-58.159134
-74.378418
-57.103374
-74.579735
-67.908356
-59.495800
-168.308395
-74.431885
-61.233803
-60.775799
-87.690346
-148.882202
-66.615486
-144.161819
-65.988319
-68.005905
-63.466354
-172.485626
-94.785027
-69.906364
-48.296677
-58.881744
-67.477989
-133.134918
-75.389282
-46.466125
-74.438789
-117.440208
-63.036114
-47.141125
-52.044792
-149.989441
-59.781822
-150.684952
-64.905701
-161.184616
-154.775421
-63.809647
-79.400368
-128.236801
-84.627716
-57.527901
-122.633553
-92.804825
-68.620804
-74.356079
-76.113129
-103.782906
-93.002098
-105.544022
-99.835808
-104.402122
-85.763458
-114.081490
-73.806221
-127.303383
-94.899437
-105.036835
-105.478989
-76.023071
-120.634056
68.807838
51.908176
43.756798
59.702961
43.076103
46.794292
58.070259
53.538063
84.220505
64.166344
84.108826
70.986084
-73.919701
-117.778687
-55.831318
-73.549194
-58.097649
-147.507553
-69.203293
-54.312618
-52.299210
-69.363098
-80.837204
-69.516670
-47.418388
-57.793678
-25.201731
-56.356945
-103.017578
-54.804314
-78.173531
-97.415031
-74.588669
-68.918411
-96.842346
-63.011345
-28.790588
-51.010345
-91.727112
-84.409927
-51.246250
-68.894623
-116.300835
-50.358070
-50.896030
-63.790417
149.666077
-82.590324
-68.130135
-143.275574
-127.871040
-109.441566
-128.460144
-106.535301
-71.928467
-103.431595
-139.531784
-81.665009
-124.348015
-76.916862
-154.600998
-63.975319
-153.263458
-51.715927
-70.738464
-70.522987
-69.783325
-86.694633
-63.956001
-136.071808
-61.845688
-60.832378
-70.604073
-63.370335
-78.920944
-57.574463
-56.455482
-63.149521
-78.251335
-131.779129
-55.626251
-101.668137
-119.451736
-63.782215
-98.685631
-100.562683
-127.166779
-77.057571
-147.346558
-47.691940
-132.270187
-79.813293
-121.862427
-97.765175
-75.257736
-65.429642
-106.786461
-82.114555
-65.541092
-64.247711
-168.166977
-68.098557
-101.584656
-105.137596
-70.965172
-72.666626
-66.631348
-149.304626
-53.334587
-64.720299
-62.232731
-117.249916
-48.971634
61.684830
97.472321
40.156219
47.438187
46.196045
-89.065987
-111.227837
-106.017426
-47.769638
-60.921719
-108.740761
-87.196693
-126.843330
-106.613373
-90.732758
-111.171974
-80.058830
-63.594467
-55.006424
-56.027569
-56.629944
-50.739677
-158.475494
-64.315857
-154.055954
-120.618637
-87.397316
-50.519917
-66.851440
-60.989597
-73.874542
-129.996307
-74.429199
-50.041271
70.923340
60.086266
86.142235
58.532944
57.254478
48.658794
72.250587
67.285919
66.422775
60.989132
42.898430
50.041710
-70.498093
-62.320454
-59.275581
-89.086617
-52.579712
-140.463120
-153.841187
-78.606880
-111.213707
-129.723373
-72.518456
-50.671707
-54.295643
-81.852669
-69.450790
-108.066246
-65.260803
-38.409370
-66.786880
-102.333916
-50.517632
-103.255203
-80.600220
-122.156944
-63.792557
-63.742191
-157.726547
-52.268799
-64.644104
-82.463272
-82.695969
-141.306580
-90.526474
-60.103024
-53.567448
-71.963661
-92.673744
-61.822128
-81.685127
-64.364876
-48.347168
-149.267212
-160.621292
-150.850128
-130.521713
-53.803223
-69.216492
-58.058266
-69.681725
-146.092896
-115.467880
-87.399208
66.159767
58.992168
53.296181
73.393387
88.839767
-105.382126
-83.372543
-34.518528
-58.321651
-60.711670
-59.079700
-48.941010
-82.928520
-59.412678
-159.406662
-32.597050
-96.254929
-66.011353
-60.410301
-116.494781
-59.283833
-152.518356
-58.014191
-45.342987
-63.068344
-50.776894
-73.304604
-136.144043
-148.075165
-59.950706
-20.673409
-68.149857
-55.673904
-173.244736
-71.040848
-113.311157
-53.074162
-26.121964
-61.812374
72.678741
49.325066
47.188942
75.463959
58.782204
60.750355
55.409744
57.441326
54.442139
58.887840
48.669407
57.588921
59.942612
47.922836
57.873940
73.853264
-58.888233
-56.024601
-143.089279
-72.518967
-70.227776
-117.152191
-62.405418
-94.038551
-89.728378
-124.551552
-120.024147
-57.008968
-63.228630
-114.447220
-64.778221
-61.366734
-56.034061
-60.359848
-60.845276
-144.663895
-53.932762
-148.242310
-114.588974
-130.264160
-66.677574
-105.852257
-76.166176
-116.686890
-117.857841
-98.184189
-159.158264
-95.199646
-99.139915
-82.199966
-71.391617
-79.655182
-118.596390
-95.935928
-150.170273
-161.079239
-59.239819
-73.649216
-69.311714
-90.492752
-78.660088
-87.351532
-142.011642
-84.576271
-56.743568
-76.256821
-68.570107
-75.653465
-53.862610
-45.381115
-72.177834
-83.074715
-81.402596
-68.733978
-157.800171
-44.397427
-64.787392
-125.467293
-58.223541
-74.456177
-59.801655
-52.876728
-111.556084
-107.114174
-122.155922
-103.051559
-64.499336
-124.708672
-102.746445
-148.320343
-50.936821
-101.786964
-135.864944
-72.206612
-55.247616
-49.902390
-56.661167
-41.794388
-52.994152
-67.769936
-55.698994
-47.870419
-60.314442
-46.466648
-59.578598
-136.350571
-63.402683
-62.730812
-50.114933
-148.795395
-107.067238
-81.926041
-71.952927
-54.685352
-90.201180
-53.254662
-61.280003
-130.284378
-65.817696
-109.007996
-82.110870
-55.480141
-78.719582
-122.938370
-42.341099
-60.387791
-101.343788
-85.312149
-74.657005
-144.373505
-56.099480
-58.414703
-69.589081
-140.074844
-57.151348
-66.402573
-87.407120
-102.143852
-69.620529
-154.636902
-79.629234
-56.770390
-86.590836
-67.905952
-37.620655
-66.745941
-51.796955
-90.289833
-56.100685
65.328918
53.488548
-111.373520
-48.376762
-99.348938
-90.384109
-62.810177
-100.546585
-109.128990
-61.470257
-64.983597
-124.604393
-83.430321
-137.877060
-42.418697
-58.269508
-53.126644
-69.228134
-156.285339
-97.892181
-88.733910
-86.410934
-87.665695
-52.923248
-51.942242
-61.151184
-131.913925
-39.778458
-143.267670
-150.572586
-67.998505
-71.392807
-115.278328
-56.293175
-61.006207
-107.251289
-97.771835
-76.512383
-159.971954
-142.938599
-64.792191
-133.081314
-90.657005
-82.718124
-68.281944
-57.496777
-84.435905
-80.166916
-162.203110
-59.883823
-69.366394
-74.209427
-60.807697
-63.713783
-159.004440
-29.270863
-62.910778
-123.585030
-145.127594
-84.874275
-68.708641
-73.134247
-60.657089
-62.452534
-61.263302
-153.229187
-118.272133
-57.107143
-69.062195
-82.423943
-135.511093
-54.255463
-100.590073
-94.195465
-142.868637
-70.481964
-66.594208
-156.628433
-44.385132
-66.404175
-62.300953
-83.291817
-63.555611
-136.203796
-64.590271
-42.255337
-111.237976
-98.703018
-101.020798
-120.286987
-119.985611
-143.652283
-116.817978
-148.771515
-55.367558
-64.259857
-134.160156
-81.868607
-158.095627
-66.109894
-66.800598
-59.140530
-73.152412
-92.359985
-55.749435
-58.905994
-63.252575
-96.176842
-25.742121
-81.233910
-140.361740
-82.787949
-152.573563
-145.773590
-62.484055
-59.523777
-72.492294
-53.477928
-57.463608
-153.397812
-88.339180
-102.484085
-96.841072
-102.542381
-92.831352
-103.465065
-60.675285
-65.431435
-92.361015
-91.917160
-80.187202
-53.630878
-74.159973
-54.636215
-69.681343
-87.714119
-95.702293
-89.013557
-67.477249
-146.437881
-53.451725
-142.127365
-65.686653
-55.012470
-68.851730
-93.140251
-75.653839
-32.570290
-91.610619
-57.351860
-59.975288
-132.801895
-50.692951
-30.376507
-110.647133
-106.002327
-106.511185
-133.982300
-105.195206
-105.064407
-106.033562
-56.623413
-68.935333
-138.242645
-62.804432
-132.680344
-84.478195
-84.852028
-60.299576
-156.827240
-146.152618
-57.820930
-55.675518
-33.174110
-77.127846
-74.620010
-68.558220
-51.769405
-73.079575
-59.450203
-158.904282
-158.350952
-76.266930
-146.629074
-69.433907
-28.159698
-100.437836
71.746506
61.844860
82.617447
58.847534
-86.168121
-126.690659
-68.562759
-62.044170
-126.369301
-94.532120
-109.715637
-165.352936
-124.947090
-160.341537
-75.355652
-105.933205
-102.931618
-70.593857
-142.974182
-133.734985
-67.689110
-60.392216
-60.078831
-28.058004
-80.917679
-49.029171
-130.964539
-99.521179
-56.542183
-117.774788
-62.625866
-91.730255
-102.411240
-140.840439
177.403671
-61.324871
-52.868793
165.331467
-43.910702
-75.449432
-66.506767
-59.353966
-102.920799
-87.320038
-71.830528
-82.752449
-98.733986
-76.321411
-78.334702
-143.793030
-123.501892
-96.214523
-148.185104
-90.021988
-149.049057
-93.100922
-78.962608
-52.648373
-34.527542
-51.268677
-66.192459
-97.061485
-47.145348
-69.751007
-116.438461
-78.408569
-62.495327
-39.005745
-51.963978
-84.229424
-60.054680
-145.043457
-79.262817
-70.859962
-106.355415
-68.335167
-106.957222
-99.360023
-121.020683
-65.960892
-63.083916
-102.505920
-74.277855
-64.789383
-60.975555
-150.744202
-110.412041
-92.859360
-84.535065
-81.338051
-66.292023
-56.417351
-107.240883
-92.287628
-63.239223
-70.316414
-162.725006
-91.552597
-121.026817
-117.121346
-92.336113
-61.570820
-102.407204
-127.595863
-105.288467
-90.262543
-113.574509
-102.315392
-97.596558
-137.578262
-44.089745
-98.750900
-60.835625
-66.990913
-51.684460
-56.667221
-46.740726
-92.064034
-57.217278
-58.405128
-53.477184
-67.992493
-79.201752
-12.339448
-66.522682
-103.480057
-54.314735
-26.046001
-65.540962
-91.790733
-125.007057
-78.215508
-52.647575
-72.800797
-82.516266
-65.409721
-63.317696
-59.614796
-58.120018
-95.920502
-89.083481
-80.031288
-81.880455
-125.827156
-52.560688
-92.782173
-67.349052
-131.248901
-61.908955
-63.560432
-79.256584
-117.240173
-66.393135
-92.918777
-142.927567
-58.561337
-84.673813
-156.593689
158.492523
-60.714203
-64.357712
-63.027874
-134.903610
-64.687653
-151.134644
-52.761864
-62.910870
-57.963566
-42.539249
-104.557877
-102.812782
-105.676529
-57.653461
-51.582764
-70.762436
-150.207016
-100.828667
-60.487816
-88.989822
-133.029785
-152.342239
-75.696114
-52.515865
-63.888588
-64.497223
-116.210419
-125.905472
-119.426109
-58.959461
-83.194565
-60.637814
-61.669140
-111.634407
-62.905514
-83.782715
-58.758858
-137.180908
-72.546677
-28.212942
-53.429024
-88.386459
-61.053284
-113.540878
-65.609367
-155.096542
-142.307861
-83.536972
-51.555244
-59.054890
-56.399433
-72.868416
-135.059494
-83.724846
-78.345726
-66.310562
-82.654976
-62.042961
-53.986610
-66.884903
-98.520950
-113.456017
-138.515869
-134.282272
-100.114479
-101.052567
-153.410187
-94.086235
-134.007889
-48.176205
-144.381668
-84.548988
-145.744354
87.946564
-59.512745
-90.249344
-77.821777
-57.010372
-77.332603
-65.558838
-139.298187
-59.284878
-54.315639
-85.382103
-69.319855
-156.492599
-168.209976
-124.848175
-154.689148
-66.699432
-35.166660
-52.779675
-135.375565
-69.232391
-133.559830
-153.354187
-166.982910
-93.913498
-81.415009
-50.071697
-63.158073
-89.925941
-64.365524
-116.380295
-119.627983
-63.495163
-52.865795
-55.126881
-62.792561
-42.326397
-145.304184
-77.793190
-72.568611
-64.443459
-53.698677
-32.706631
-150.216278
-63.392490
-90.390717
-65.660904
-145.113815
-63.817650
-62.421913
-54.068108
-53.228512
-61.343079
-53.061180
-62.035450
-112.999641
-68.111862
-139.892349
-131.488174
-59.824585
-118.906746
-83.496101
-65.050537
-68.735855
-70.644043
-63.441551
-86.014839
-63.628803
40.253735
85.984146
66.328529
61.854504
81.099091
59.134827
70.699379
45.475567
54.043896
-74.392296
-89.121017
-60.162201
-141.797745
-23.164101
-89.940178
-105.897438
-67.621056
-55.181557
-126.772537
-72.532616
-59.384277
-46.936829
-149.233063
-76.056976
-74.747528
-155.667496
-61.738842
-98.642365
-57.645706
-112.238220
-59.408314
-112.346092
-72.723961
-32.028034
-121.058678
-71.260506
-146.211823
-87.670540
-115.871513
-167.563507
-38.561104
-85.893929
-60.045734
-58.452866
-148.779587
-63.163525
-68.758965
-110.570946
-67.218094
-64.434830
-35.372562
-93.170418
-66.882973
-106.788895
-76.363167
-71.682800
-63.369324
57.489674
59.602135
73.813011
-131.987823
-69.892960
-78.686028
-102.873924
-71.166771
-81.994881
-122.988297
-133.473251
-101.183075
-101.241165
-126.474426
-60.490200
-104.413620
-37.669395
-54.292240
-62.168495
-110.923363
-68.399712
-93.103668
-64.840797
-96.018959
-141.117844
-59.795017
-130.843811
-105.229897
-76.306160
-72.071999
-50.630501
-58.456657
-71.313400
-35.168907
-68.134720
-50.416374
-118.938095
-158.109253
-97.618591
-71.842331
-116.818642
-141.486084
-133.160614
-161.640945
-73.969841
-73.896713
-84.600479
-58.746571
-52.314198
-43.310417
-80.830330
-58.199787
-64.560020
-73.662529
-54.646713
-117.551292
-48.136841
-90.461754
-54.609989
-91.250854
-59.259949
-143.910309
-68.903648
-105.527245
-72.048820
-101.769096
-61.526505
-47.215706
-79.561333
-56.336937
-117.546280
-122.893089
-48.206837
-43.087856
-25.851397
-37.478626
-68.869576
-78.839668
-63.715538
-71.407463
-81.303963
-55.858162
-142.520004
-60.520309
-63.873085
-62.574753
-62.372082
-124.541771
-63.312660
-65.610054
-59.870369
-153.938492
-35.996193
-86.783905
-45.242199
-105.929359
-81.058868
-116.450500
-110.174652
-128.825500
-59.620327
-83.222046
-65.047211
-103.169777
-61.225880
-70.171829
-131.406479
-85.136566
-61.922520
-139.407425
-63.996029
-56.000629
-68.579742
-137.719421
-60.252659
-87.498016
-58.666027
-82.653275
-104.896812
-39.191147
-61.897686
-52.757462
-102.417305
-141.962051
-141.152832
-51.358749
-160.905258
-73.794762
-65.460609
-65.548630
-44.614887
-105.554993
-51.890041
-67.522331
-51.367271
-145.344925
-85.847771
-56.572926
-136.688644
-73.587349
-64.863243
-53.849316
-66.531120
-157.063690
-135.730515
-75.598602
-69.470245
-78.252312
-78.051430
-73.105873
-59.506939
-40.673195
-127.358101
-105.492783
-58.306309
-85.872978
-63.586136
-47.920265
-152.794083
-140.951721
-61.857346
-59.222416
-93.683601
-77.774925
-83.936867
-162.271103
-50.966320
-74.164604
-52.491886
-118.429245
-59.804066
-161.855988
-158.847549
-63.021408
-77.702362
-120.008247
-51.873650
-147.722870
-69.124619
-146.732651
-174.122086
-162.557312
-124.958237
-163.389801
-92.978340
-64.450653
-71.913620
-61.057415
-68.290489
-131.629745
-156.628403
-100.442764
-93.410126
-101.761208
-109.498962
-134.458252
-87.706062
-93.382256
-91.061935
-121.539360
-106.071358
-59.721737
-104.857491
-56.902836
-95.686310
-52.486725
-46.445213
-64.621803
-142.966827
-44.721451
-81.831192
-117.088577
-53.747646
-128.332397
-64.424187
-141.090134
-59.513851
-117.587257
-49.032955
-70.489174
-112.238754
175.104980
-58.554485
-75.286736
-66.105820
-71.386658
-104.486809
-131.510574
-167.954636
-105.047699
-84.712486
-61.585922
-57.799072
-141.451431
-81.631462
-58.304901
-70.430222
-52.954967
-79.478790
-66.088867
-80.987808
-98.068954
-63.369850
-68.936035
-64.074654
-95.340187
-63.931168
-148.538849
-95.882172
-62.096676
-63.545883
-52.143978
-67.393776
-64.842018
-80.141762
-72.450821
-60.641560
-68.797882
-128.832336
-145.780090
-86.652748
-60.599144
-84.617996
-60.565647
-144.549179
-57.252869
-156.304504
-111.748329
-61.417271
-74.240814
-67.666077
-75.434792
-119.909622
-60.909534
-162.859177
-62.071644
-39.952518
-134.072037
-67.258400
-63.281399
-89.728592
-38.971096
-60.912464
-63.632812
-67.653358
-136.850693
-68.936623
-99.314865
-101.940971
-68.971626
-67.330994
-138.894012
-97.542595
-54.835438
-43.440865
-60.015911
-56.305626
-58.923279
-124.600403
-58.928944
-65.106232
-53.258839
-64.355743
-72.108833
-59.179768
-67.126144
-113.242577
-70.754120
-119.270218
-108.476974
-108.890816
-63.301594
-143.178604
-56.220417
-61.415363
-51.821274
-163.064331
-66.081161
-65.836876
-115.928139
-79.127274
-71.425316
-155.113525
-110.796532
-94.332764
-113.715462
-95.495872
-124.382271
-63.151215
-98.765900
-66.825775
-104.640396
-66.514458
-59.966259
-108.258041
-38.001820
-53.445068
-52.507286
-59.797428
-111.015228
-60.630383
-73.021614
-60.747944
-82.251808
-130.052826
-88.986740
-53.312122
-72.260185
-50.587208
-62.284172
-60.105129
-68.995354
-146.714401
-158.410965
-94.397980
-34.412327
-53.182545
-65.710434
-53.085686
-101.896545
-73.758484
-70.927689
-83.137741
-74.406845
-68.900757
-151.427170
-57.663158
-65.997330
-116.678505
-99.898422
-66.837921
-103.853851
-164.372345
-61.209953
-65.279724
-56.305565
-92.706062
-78.414352
-81.490479
-150.018600
-53.887211
-137.356873
-96.017746
-91.406784
-107.953453
-94.733330
-75.847435
-121.921959
-55.785805
-68.932709
-60.725834
-67.382233
-71.850525
-54.966152
-77.826782
-64.027519
-71.244919
-56.248917
-61.943024
-137.050339
-54.524887
-60.672077
-73.639153
-136.363434
-64.920982
-62.191711
-65.523354
-56.533440
-67.274658
-75.821556
-63.118423
-54.980892
-58.747200
-61.419914
-79.307770
-41.570316
-105.461998
-100.323738
-63.380184
-114.792526
-72.963600
-79.422081
-158.644348
-67.684654
-119.746513
-68.285248
-48.408661
-66.530975
-153.380630
-162.880539
-68.020248
-105.315826
-54.646542
-143.291000
-119.380905
-85.783318
-56.983528
-52.512863
-85.636139
-65.758270
-67.950935
-63.043789
57.686157
59.228622
40.440918
52.014874
79.475288
79.185722
87.876518
70.341148
61.780972
46.454659
42.918068
57.316410
56.667999
42.757557
63.643028
60.860138
52.082657
55.030796
42.020672
54.884789
64.004227
48.671921
63.634705
52.211662
48.823933
31.993553
71.695366
-66.978706
-68.629860
-52.060844
-38.209564
-66.580910
-77.605682
-84.264236
-64.350166
-160.077148
-81.303596
-130.458511
-85.468269
-71.221008
-67.752281
-64.715096
-76.719910
-60.559364
-68.945206
-86.342506
-67.884209
-142.417236
-58.460228
-90.016571
-59.181591
-58.417171
-141.647125
-159.720718
-89.918640
-65.767288
-100.475082
82.373474
66.610680
58.062717
97.661949
34.803551
-97.113075
-67.282021
-122.016266
-61.359192
-55.924221
-80.475754
-80.170540
-157.456497
-57.189671
-47.103828
-69.396942
-106.257454
-110.199944
-56.753674
-65.131454
-163.502014
-163.257065
-95.142036
-161.056107
-93.074577
-155.512726
-102.467506
-90.456535
-76.058365
-101.560623
-92.361320
-100.430435
-96.255989
-65.353790
-68.197235
-118.382133
-74.836319
-62.505161
-98.647346
-119.486336
-77.118904
-147.266571
-69.483963
-65.547134
-141.835037
-93.798668
-61.744267
-125.297302
-74.959625
-58.571793
-171.711472
-74.348747
-58.263485
-109.206635
-77.470345
-160.857895
-52.202869
-172.778473
-58.076420
-122.338707
-99.247070
-59.764194
-57.039711
-95.264977
-55.180862
-75.358330
-68.007965
-130.684219
-120.942604
-119.003143
-74.363747
-61.488693
-72.861916
-73.692566
-57.378334
-60.679165
-110.879189
-90.459465
-76.316391
-56.690331
-56.848614
-102.317116
-102.427666
-77.782539
-77.074921
-124.337006
-168.178162
-62.903996
-100.801620
-54.038055
-114.187012
-60.845837
-67.557190
-63.155560
-59.988605
-107.052994
-116.598915
-106.741730
-98.210136
-130.234863
-100.501694
-70.501152
-83.719040
-90.955269
-95.485947
-83.123795
-155.567078
-42.943684
-57.164742
-49.868210
-78.131508
-162.040771
-79.498222
-91.837837
-93.104630
-106.049393
-72.163857
-107.080124
-107.758888
-109.464767
-83.346848
-129.499664
-78.672134
-71.612320
-25.500208
-94.183296
-84.475052
-57.078449
-109.651466
-80.680611
-135.281708
-64.706665
-53.892570
-166.707062
-64.133064
-158.360168
-140.909744
-138.831207
73.489983
96.313629
56.796864
56.440563
-77.154404
-51.314178
-132.678726
-147.481186
-52.094780
-48.838898
-56.081104
-62.825497
-63.417458
-52.715267
-69.544807
-64.517502
-38.984478
-67.758492
-57.693718
-66.068909
-39.069080
-83.734116
-46.302979
-54.577271
-33.603043
-93.607330
-70.123627
-39.768898
-49.932541
-56.873539
-57.924633
-56.284760
-66.990204
-65.744553
-167.070877
-162.711899
-62.165836
-143.348236
-62.100471
-50.759945
-73.124962
-140.330933
-59.839905
-123.092949
-68.137077
-113.142761
-91.448059
-62.022232
-162.296890
-64.602997
-60.057091
-57.432884
-50.572403
-60.436775
-70.892548
-90.868324
-60.784637
-74.589088
-59.996952
-108.839172
-64.198288
-82.529190
-92.604851
-56.969666
-74.695786
-152.122849
-61.828468
-67.917130
-89.415443
-65.231010
-52.729084
-109.729782
-68.155785
-141.267578
-42.472229
-96.551582
-105.738396
-61.116024
-60.400314
-82.081993
-118.665024
-95.441208
-66.289253
-66.519455
-58.163673
-154.716110
-49.987427
-119.228523
-54.327614
62.605785
55.329918
54.453678
-98.907478
-161.930038
-66.957787
-113.130379
-58.794388
-123.261986
-73.679993
-70.326653
-79.245155
-94.043869
-120.373688
-101.479897
-59.715317
-134.943619
-57.239563
-119.964767
-71.195854
-66.883163
-59.134190
-28.308157
-112.052551
-50.412983
-77.276497
-56.344978
-55.246151
-60.651066
-66.133316
-74.396149
-78.094788
-51.461208
-65.511002
-71.920967
-74.563499
-94.453400
-62.955879
-89.913963
-62.128941
-55.455093
-61.612530
-63.806183
-65.172852
-48.511860
-104.847198
-60.236378
-142.619949
-81.817932
-59.898262
-61.275784
-83.145119
-71.806396
-92.078743
-76.575584
-48.876228
-67.148163
-45.267303
-47.599857
-83.352371
-59.332806
-163.614899
-77.732483
-65.137321
-49.648285
-73.492020
-72.293472
-114.701187
-96.438538
-72.534126
-61.132538
-113.179443
-148.335999
-43.519474
-81.470375
-124.169510
-128.048615
-51.854977
-151.682556
-159.375031
-70.755379
-126.758484
-75.800041
-152.677750
-30.517721
-116.946083
-164.774979
-48.760338
-75.625549
-152.678268
-126.859543
-58.130985
-47.618755
-62.100098
-60.548885
-78.402878
-67.188927
-75.677322
-55.877190
-63.569832
-104.884544
-71.416191
-51.155525
-72.500496
-96.053696
-76.254478
-122.564133
-55.938862
-71.647949
-60.588776
-81.122009
-66.927292
-101.546371
-59.201263
-53.441364
-83.253738
-136.974625
-62.506924
-72.595245
-73.103691
-50.434792
71.820839
70.972404
74.622894
112.758987
71.908897
92.120872
46.831264
56.879650
-57.584312
-81.119644
-54.522160
-86.230698
-88.837822
-41.148209
-144.621353
-151.767731
-97.031967
-115.548569
-61.543018
-50.406715
-62.750843
-89.177231
-75.041985
-150.943481
-37.715935
-54.060123
-48.916393
-63.187729
-65.826668
-100.152657
-130.018356
-112.727959
-76.015167
-43.687065
-95.272034
-46.880745
-141.895416
-58.919621
-108.903297
-67.690971
-134.991119
-14.986511
-72.779366
-59.066593
-64.763336
-143.902618
-154.515869
-59.915627
-63.540646
-82.973648
-78.045815
-90.446938
-136.895981
-164.036835
-91.032997
-65.079880
-123.591530
-167.404984
-136.229202
-113.826965
-111.908394
-150.714401
-75.425117
-78.510811
-65.607719
-80.917694
-56.570789
-147.270752
-37.245110
-146.041702
-83.141533
-137.671066
-72.719429
-156.125610
-81.112953
-63.304356
-82.444557
-78.339714
-63.095646
-69.353317
-107.570900
-97.208504
-103.437256
-89.145653
-83.873962
-135.732224
62.334202
72.506172
64.704514
110.172684
-95.230553
-74.354828
-72.049683
-60.032921
-160.324097
-123.917793
-162.382492
-91.342865
-110.255814
-100.341774
-73.808563
-109.208969
-150.241272
-90.107056
-69.358192
-163.922653
-66.341370
-52.993351
-146.566788
-69.997124
-117.029373
-54.572906
-59.848717
-120.931442
-123.417496
-97.264763
-89.767792
-69.362411
-50.040459
-72.659966
-59.837967
-63.970619
-77.388237
-63.757530
-117.348160
-83.507202
-75.479477
-60.362026
-52.247116
-158.791199
-56.248108
-62.715588
-55.057743
-62.363037
-84.168396
-98.350189
-154.752823
-53.094337
-61.042408
-69.676781
-167.412216
-61.119755
-60.221722
-60.740341
-53.095184
-69.445747
-91.013313
-64.433212
-120.294212
-126.673309
-69.576820
-144.235870
-70.148209
-116.226372
-67.161667
-140.254166
-80.915230
-68.878754
-75.474289
-101.210602
-89.211769
-129.750992
-94.519348
-140.758545
-97.236526
-77.614998
-110.963753
-71.050781
-116.366966
-114.327118
-145.549774
-66.968300
-60.663933
-48.146252
-52.220119
-61.889236
-73.509758
-91.960129
-157.578323
-86.743179
-155.716827
-154.214355
-66.536758
-60.417274
-88.844017
-53.520424
-63.667408
-57.578846
-64.217720
-55.776466
-55.805458
-50.707626
-60.535145
-59.299236
-93.930351
-98.527840
-119.914001
-94.822166
-165.765869
-72.568542
-71.172554
-79.024353
-67.171440
-66.479317
-106.332878
-90.003036
-67.475357
-69.989616
-37.267719
-63.090965
-67.830200
-62.626411
-61.762882
-133.807602
-67.149635
-59.599873
-140.275406
-80.975471
-75.180923
-125.717781
-62.534191
-86.610535
-58.102859
-54.282513
-55.993259
-64.682014
-109.835838
-88.155113
-59.700584
-84.919952
-97.084534
-126.132889
-95.265579
-96.544266
-89.858116
-59.800858
-80.201744
-90.046822
-70.127922
-109.669968
-108.525574
-54.208195
-95.991776
-82.637939
-67.995842
-41.813896
-50.765987
-43.812466
-135.253830
-87.791344
91.262581
68.661781
69.313889
81.522079
92.757622
68.658455
62.363312
75.805099
81.421928
65.184769
77.185280
43.298946
-105.400993
-59.478451
-167.106827
-65.733925
-67.349991
-114.242928
-57.057457
-64.317001
-59.360905
-57.453342
59.070602
48.855381
48.470478
61.822948
40.354622
29.281879
59.393314
60.753983
60.490501
61.251617
59.556938
55.157608
-61.476494
-54.613167
-63.596626
-75.416298
-66.668877
-108.454147
-51.513733
-86.349060
-171.612915
-155.683685
-75.570076
-58.542397
-105.656380
-150.775757
-142.115250
-138.774826
-79.968567
-31.710596
-121.413750
169.998245
-69.937469
-98.065132
-89.055420
-66.126518
-107.212883
-72.460228
-44.685787
-50.745270
-58.592339
-125.112724
-60.360809
-168.358429
-92.288559
-82.477310
-63.566151
-76.225136
-83.439880
-57.892372
-94.339157
-56.755341
-151.881683
-57.156319
-60.130730
-70.462006
91.925217
48.362820
64.532860
61.968842
66.977859
-29.234745
-117.135155
-60.465981
-111.850929
-68.160805
-78.182777
-131.228989
-107.466110
-60.925133
-113.801018
-83.551384
-65.559563
-66.592377
-65.518288
-63.791462
-71.270683
-64.316208
-55.496460
-79.795853
-69.109383
-119.700890
-60.032852
-65.904831
-150.593719
-66.243675
-124.300560
-76.536674
-34.088333
-48.225487
-69.094765
-52.183849
-58.745155
-135.788406
-53.811729
-62.058372
-66.504227
-61.378746
-73.378136
-77.048447
-58.868107
-19.942026
-122.404198
-146.471756
-54.395103
-63.065586
-150.213058
-46.166489
-135.892944
-58.879192
-135.474548
-59.888783
-124.473633
-145.999222
-139.799698
-65.999321
-56.917061
-57.277489
-58.471100
-69.458488
-87.538063
-65.587196
-88.684326
-158.679977
-75.278191
-72.027184
-78.830078
-46.607246
-59.765697
-89.133492
-55.767799
-79.546150
-105.094490
-58.299431
-57.481373
-51.598694
-103.751534
-105.849442
-116.705154
-91.724205
-63.337128
-114.252655
-159.057785
-116.605911
-55.970333
-59.912415
-63.968681
-78.393684
-80.098869
-70.956512
-45.542988
-68.130379
-69.487854
-108.932686
-75.385956
-80.561310
-86.872246
-45.345543
-67.998138
-91.088875
-58.945190
-57.965290
-60.396034
-119.162750
-86.955231
-103.834579
-107.520149
-133.097702
-63.109444
-129.347626
-106.784241
-78.761063
-60.115791
-94.192200
-80.694511
-100.118820
-86.462540
-110.715752
-112.268013
-59.038273
-65.772087
-60.448265
-119.681557
-51.565075
-67.466072
-61.340424
-57.012604
-64.055420
-114.902229
-63.516582
-66.016335
-72.489082
-75.284119
-61.153500
-124.891586
-102.708549
-52.729824
-143.298706
-84.149887
-137.679306
-132.639984
-53.881241
-76.809486
-62.272991
-80.717873
-55.044193
-46.410145
89.922943
55.309158
-69.396835
-68.446854
-56.489513
-51.339977
-82.739571
-120.551155
-61.325459
-147.607544
-57.965191
-79.472153
-61.000874
-72.987724
-127.356331
-51.887470
-61.983799
-90.881691
-65.248985
-63.398029
-134.546783
-61.028461
-66.675262
-65.383362
-135.290390
-52.013069
-59.291531
-89.004280
-86.094627
-88.500359
-51.291512
-160.800858
-116.208969
-55.316055
-83.180183
-19.074381
-77.817390
-138.618057
-126.444160
-147.484543
-51.284416
-85.636459
-81.616699
-67.072357
-75.140121
-59.755199
-64.851387
-65.473320
-57.383366
-62.534443
-68.710114
-61.643608
-114.727745
-132.394821
-94.832520
-101.938286
-156.107224
-115.624878
-69.040131
-93.815460
-53.697548
-163.189774
-163.075729
-52.801903
-93.410080
-70.019234
-95.855621
-97.112320
-35.261482
-119.247269
-52.032684
-152.567093
-90.347336
-72.494804
-125.053818
-77.552734
-161.925446
-112.307854
-102.978371
-89.457718
-100.636078
-97.578453
-91.103828
-117.565742
-87.856033
-65.724480
-56.948921
-82.496986
-85.769608
-71.558838
-60.437759
-72.532219
-37.040737
-54.256405
-126.243309
-72.761330
-64.883209
-54.436905
-108.389397
-70.046997
-129.333023
-59.443775
-71.121674
-107.376198
-52.561703
-169.232330
-62.045586
-92.252563
-124.305939
-65.556992
-63.199532
-67.606346
-57.509789
-70.704231
-158.931137
-58.802231
-101.820412
-108.778427
-70.128845
-51.273544
-141.460754
-78.724457
-93.073792
-104.048920
-103.491699
-88.610092
-121.828766
-76.713982
-64.022835
-164.169617
-89.494652
-51.131874
-107.961952
-61.770805
-72.231857
-130.076462
-51.873268
-66.944633
-116.715347
-45.595562
-138.701645
-59.023132
-81.658035
-25.543137
-75.744011
-54.005219
-65.148453
-97.763718
-161.036896
-51.002052
-70.477196
-64.627228
-72.379478
-107.439728
-58.686073
-142.567566
-52.026241
-25.833416
-78.853592
-157.145859
-76.029785
-63.801395
-125.570999
-58.350597
-146.815170
-81.548073
-83.455917
-65.026833
-123.674202
-103.650551
-63.804203
-59.200947
-156.153961
-95.201447
-67.181824
-76.925819
-64.517273
-48.362106
-69.637680
-47.363857
-154.346527
-67.323898
-90.053322
-74.054573
-59.065247
-154.934357
-63.463730
-62.893158
-74.385468
-105.968109
-64.118057
-138.615921
-93.988953
-50.382633
-54.964828
-61.740173
-45.723560
-48.776161
-83.166084
-52.351795
-81.784874
-95.210640
-75.979637
-83.440605
-131.781555
-134.764481
-59.703560
-61.940456
-54.590572
-56.548607
-72.390900
-144.122803
-107.265938
-66.217468
-59.056641
-47.503372
-47.380756
-126.178314
-125.982506
-85.244469
-61.051842
-89.715187
-45.193970
-60.505486
-101.329414
-95.217384
-48.132984
-56.798359
-52.295082
-90.248634
-74.642242
-72.742088
-53.222790
-90.389130
-65.753357
-75.336380
-85.887573
-151.430145
