# Supplementary material for: Comment on 'Valid molecular dynamics simulations of human hemoglobin require a surprisingly large box size'
Source: eLife. 2019 Jun 20;8:e44718. doi: 10.7554/eLife.44718 (PMC6586461; doi:10.7554/eLife.44718)
Supplement: Figure 3—source data 1. — The zip archive contains a README file describing which source files correspond to the different panels. [file elife-44718-fig3-data1.zip › figure3/panel_B/box2/psi6.dat]

176.548660
163.839493
154.366058
141.102036
139.376724
127.011032
141.844742
166.686371
113.506218
154.330856
-5.286760
-0.605872
149.106659
136.885269
151.271805
122.905502
151.811890
4.435707
-40.026878
10.279749
144.058151
153.919800
160.852142
148.791458
147.905533
111.190567
130.775925
159.316208
123.795753
147.563629
142.975082
143.815338
135.697571
141.951126
127.638336
141.780807
142.771622
-178.400620
133.444626
155.011292
150.600281
146.509247
146.660889
152.869659
144.709763
175.124680
133.146225
-1.344794
-40.361824
-39.053249
6.828202
1.093069
-24.479244
145.346024
159.632538
150.505646
147.356552
148.235107
125.386108
151.402893
139.529236
122.750374
120.712334
159.810074
159.882828
124.264565
-178.056198
167.185272
142.742096
174.834946
165.868210
138.531738
129.499115
143.418961
128.986069
-50.732426
36.404705
13.117770
1.859622
-44.054886
-8.609914
-35.719814
-34.670414
2.839797
-28.852295
2.368520
-28.723583
12.225952
5.149477
5.952328
151.700211
154.147964
-6.392705
134.175232
149.813614
153.114838
132.814133
160.654205
147.621216
168.289673
179.172668
146.634781
14.412312
13.065437
-25.084032
14.220867
-1.941687
14.098419
66.793686
-47.756359
-1.094679
-46.357811
11.007144
-8.550789
0.576752
152.386292
140.607086
168.125076
164.753479
79.747513
-30.323503
5.658215
-10.231643
-44.185398
10.951755
-5.536438
-33.859035
15.545788
23.654936
-31.694611
-38.158920
8.060999
-43.602028
-8.411321
-38.368107
18.782867
22.867826
17.081032
3.894505
14.531992
-15.245186
-22.320549
-18.350239
-74.880402
127.880829
149.206390
0.479698
-15.936292
-15.082237
-7.004235
19.396559
3.251909
-20.874981
144.939148
115.371384
148.601761
158.147461
151.099808
127.429604
149.055328
142.840195
144.367554
132.391403
120.377022
152.233017
120.573296
29.113024
126.230934
159.254517
114.052887
136.958359
102.501335
10.946882
-36.432060
31.209278
135.352020
143.622528
135.698120
147.626007
157.368927
151.468140
-67.176888
-163.628723
45.623890
65.073326
28.857786
135.091507
173.581421
104.637581
128.762222
126.294083
165.788910
152.777710
144.222885
125.215393
138.392349
146.587967
154.054916
164.203140
164.837601
150.315277
151.708771
139.649200
158.000000
152.381821
165.038223
157.389069
108.936211
145.878571
144.499527
124.371048
162.708633
158.306931
174.705276
162.527557
140.831451
135.883255
133.201080
158.148300
137.483337
145.243668
152.036285
156.582550
134.870224
126.056541
138.608932
152.025940
163.275574
161.968933
150.540619
139.720276
-174.875885
164.283707
153.244415
158.245010
144.707550
133.992081
149.141418
150.322754
160.149277
176.261780
107.355034
147.846970
147.602722
115.643623
-15.125998
-2.507256
-44.369671
3.804365
-4.550273
-41.819653
-38.117619
15.731284
146.970520
176.787216
140.843521
109.904198
170.918808
151.437759
128.908127
128.683563
147.673538
163.820984
161.567337
146.871567
121.443520
158.349884
121.155457
151.787491
140.072220
142.576508
128.330307
124.594444
128.536469
144.213242
130.421494
-176.211105
139.247803
146.037476
127.439560
162.608521
157.782578
114.594299
147.908066
139.221237
145.166489
137.269699
133.230164
148.480652
127.139633
116.543945
137.672318
156.708588
161.170700
127.210159
141.325424
167.031769
154.494110
168.407959
139.233948
150.922165
146.913177
114.709404
140.199371
133.543365
116.148209
148.278351
138.347275
144.360718
127.628578
130.590805
151.882492
144.923370
137.794662
151.179214
112.785591
171.185562
100.989601
124.570923
153.231873
137.117020
-151.939087
108.232300
144.576172
105.804298
145.715637
79.444359
154.223648
153.170441
155.291855
157.647369
156.419525
164.888809
128.818542
134.620361
146.671509
150.849838
151.170319
165.549255
-44.606804
125.767464
141.397629
171.753082
17.957443
-19.265825
18.369961
-45.431786
157.537109
140.254272
134.358917
123.226181
138.688370
137.593307
151.800690
155.207428
138.082916
144.689606
146.580475
139.606873
146.927292
148.052460
151.085709
148.184448
147.505020
145.611710
145.797409
128.352203
145.488846
132.055481
154.132996
156.379684
8.838935
27.423479
121.647629
147.535385
129.983704
152.145248
139.953171
163.506348
144.424606
153.343964
158.237946
111.832687
153.916138
141.082611
126.025887
154.692825
116.842743
140.744064
147.327576
123.953926
154.357574
120.515594
137.990448
21.454411
23.288696
-54.793438
153.491058
138.324020
147.425140
138.046829
172.935837
124.908867
143.945709
176.982452
127.359604
134.494507
123.521011
-177.111603
138.883331
-11.891377
-22.719414
23.352751
21.099894
-17.180014
4.768838
-11.444770
-60.093491
-45.741680
19.289480
-42.200089
-6.252161
33.898941
-30.951099
13.080234
163.208511
168.315338
149.269058
141.090195
147.632568
148.101746
122.838295
152.298798
160.620285
146.972168
152.257141
157.495819
126.846069
152.355072
143.768402
123.476822
131.156616
6.693953
-0.628073
6.067307
38.899334
-5.606193
138.901428
21.089058
-144.997421
-2.615764
136.241608
136.975113
146.379471
126.614349
168.223007
145.054352
144.761200
-39.931503
-45.018147
9.035180
-7.576083
148.312897
141.474060
115.190338
143.867554
105.580360
137.658844
129.102753
125.380188
148.894730
143.007156
171.541901
154.297775
148.030487
112.958168
145.613800
161.692322
139.802597
150.983459
163.211609
132.762619
159.621323
137.007278
-0.561974
-32.829399
-37.058941
145.640274
178.219620
139.451111
139.101364
16.326416
145.959610
130.143433
113.235748
144.039307
138.216324
165.786133
152.362915
156.256409
147.548981
160.821381
173.934753
149.584793
136.346390
158.218155
132.265991
132.947723
150.093582
153.746124
129.457458
156.289001
140.626831
141.831818
142.804779
159.381378
-43.840790
-47.107037
-36.117798
-27.146341
-12.456423
-13.564642
2.407128
147.098007
156.059555
144.731918
131.742783
148.435989
141.609680
138.568497
132.841522
145.746704
156.507828
168.886383
133.597702
149.884445
162.174866
155.550552
147.507660
167.969116
147.321548
154.637787
169.196701
140.091202
141.051178
176.270737
156.751846
148.970535
114.884933
145.996460
124.732910
-7.629129
-43.479210
-25.116444
13.635995
23.183853
159.947388
143.223419
146.123260
147.582352
131.313721
136.630356
129.699585
164.613129
153.869431
114.638954
169.152969
158.257843
148.147552
124.211433
-38.528683
3.521922
-29.713144
20.395201
-44.284309
19.325674
9.028980
11.141838
-47.924706
21.667204
3.150451
105.438225
146.740494
146.327148
-8.172890
9.361474
1.704217
118.555618
136.129333
148.461838
136.140549
138.867386
154.430405
154.273254
147.233536
150.809036
137.351135
146.210815
144.849304
6.886950
114.997719
150.740005
151.352875
161.988007
134.472595
144.791061
148.636505
145.461731
160.713211
114.489929
164.978973
164.565552
133.392136
154.056763
145.081055
139.071182
157.668243
157.387772
-29.781050
139.117920
124.742264
150.721832
155.317490
165.133804
116.656868
143.920486
146.845963
134.049667
130.804169
145.431931
155.476791
150.625000
140.484192
147.556000
155.092651
-0.424746
147.511978
158.412842
146.603729
120.811943
131.417480
136.804199
156.314911
139.480316
124.444946
158.958908
163.707870
157.842514
149.480804
131.702545
179.515427
146.549500
137.352097
156.016571
125.093636
102.234688
147.620209
132.668289
162.650024
134.827957
124.652718
135.287933
147.430069
145.380615
121.312485
148.965942
128.308762
136.164352
142.127731
133.146683
-37.763348
138.055389
155.739395
156.238159
138.992188
123.572525
150.620743
136.996429
151.053253
142.378235
142.256012
177.487503
120.121086
-33.795731
21.945864
-14.974118
158.371185
146.886703
157.981247
146.155060
156.124100
-12.456423
133.475357
156.883957
55.721207
150.734238
148.593597
152.305969
159.911758
138.653137
152.850891
137.089737
152.990128
-6.739299
-10.890901
2.935583
-28.666491
-49.129967
-16.542679
-7.309194
-30.935472
135.743561
140.757523
153.124542
135.596893
115.028000
145.893219
147.095520
103.413643
136.465485
166.727295
144.199493
120.036377
135.299484
172.285538
171.898483
179.130692
114.239113
153.427368
148.330154
151.671738
-177.006104
172.311386
128.095459
149.034088
154.178391
152.477783
143.500519
146.677765
6.015911
143.399673
-173.779556
143.572235
134.676865
139.958771
143.527512
129.948883
122.003525
152.392838
131.151749
12.955839
13.979981
-27.043566
149.170883
174.172119
144.233337
160.374115
162.442413
147.684601
134.720139
153.478912
151.962051
163.101791
124.427475
142.043045
154.869476
101.168251
156.783218
126.557152
135.690430
135.645477
107.869431
140.010040
152.677353
159.286407
125.597633
131.107773
149.818405
143.014893
156.060455
125.549446
124.666588
178.368652
140.487869
138.442261
167.142761
142.119232
160.799835
155.260010
147.368118
145.835083
146.537766
148.040710
154.038376
125.966454
128.519394
153.689194
-83.998123
20.495392
12.046192
5.731383
162.585754
163.459274
135.948486
159.136871
-8.544908
-29.017996
-25.164635
11.516132
-2.605342
-10.548388
8.823008
101.937279
153.790405
144.119446
148.200333
151.718155
-46.305286
140.043304
141.004028
-41.019154
50.563053
1.220451
-20.848167
147.687485
40.761784
51.535381
31.435633
152.898209
124.258331
-157.151794
142.180679
135.961609
145.608505
156.915604
139.437027
77.424492
133.252319
134.752060
148.751724
138.694717
146.649277
152.375946
131.843430
138.631210
152.457230
135.284973
143.561478
138.108490
152.886200
161.839035
125.113701
146.645279
137.691422
131.338730
151.137512
148.911362
144.674744
144.208435
134.215012
123.310509
148.726990
138.929169
148.165375
147.897675
141.653259
145.084625
110.700989
152.059006
14.799824
-47.261196
-27.623348
-15.219137
31.070293
14.070127
-15.329444
15.843240
-39.889477
-16.377096
-38.042454
-13.689649
19.761278
143.969040
-161.830261
177.885284
-155.988556
37.182583
124.605499
146.936264
147.841492
124.479607
165.046188
145.606506
145.874237
155.686646
148.326614
125.652855
107.171669
135.237518
-1.310450
3.793902
2.322710
12.688931
-22.915033
-23.197304
153.335190
170.359131
155.014526
150.326965
154.730057
163.775848
144.144913
168.349976
169.421906
147.660278
150.116470
150.971237
165.185410
134.589874
126.703140
132.367142
140.332657
179.064545
39.484058
-13.161922
-5.560421
8.944744
-24.052492
1.885540
-42.346313
-43.835114
9.509380
143.625519
143.584549
141.212891
134.970261
140.317047
-14.720831
31.407896
146.431168
160.186157
147.004059
145.931000
136.865005
170.917114
154.844437
152.510849
149.422180
164.855850
-33.754723
-40.115467
154.679062
152.388138
147.475052
138.543503
149.534058
144.626389
-3.819262
-18.243622
-52.417473
22.400667
-33.768143
47.017651
-31.684130
-25.393536
25.989199
-37.790173
-38.337856
-17.803232
-56.734684
20.659271
13.474480
-18.727295
162.429703
169.501755
151.329880
113.744301
146.376404
-11.741299
-2.577090
155.431351
154.589554
141.782623
123.365997
154.599991
140.137482
146.466782
144.500809
173.143753
150.755295
138.907349
121.878654
154.519150
148.768585
144.133301
141.087173
149.354462
156.872910
-147.958435
135.547699
156.698349
-52.680561
-24.098686
152.680618
152.431137
145.108353
149.553070
158.032227
136.639648
174.769760
126.661659
165.941452
150.475723
127.299431
164.385452
130.898514
152.873550
144.797379
145.413513
149.740387
152.511581
143.544891
143.135788
175.152344
135.552643
106.547150
130.168015
162.111893
143.799332
161.784439
-0.798194
117.541542
169.406738
144.732513
152.411911
27.972740
-20.632074
-8.361188
4.110279
-1.489772
11.058859
5.757349
-9.373496
-16.419519
144.260574
122.489380
143.470856
11.720958
-7.943937
35.234947
-99.461441
176.916565
107.358940
145.331604
144.414536
164.243546
132.266708
-126.464104
-138.503464
-148.016418
-144.874100
-168.600159
-142.351593
113.795326
149.328339
150.445938
144.288498
164.743134
20.544357
-60.792225
143.047211
-34.930882
-17.102365
33.469242
-22.963495
-54.090767
145.579163
157.307281
95.210030
141.894226
135.783142
-0.335135
158.084549
137.017365
142.419388
110.816696
159.621399
163.723312
143.563385
148.751465
125.330345
152.131042
140.465012
151.801895
119.902710
142.700562
-0.948532
112.127960
152.268646
150.080551
144.351593
152.242645
148.249573
165.735565
146.326218
140.298737
155.539825
144.489700
143.201767
155.007690
167.707947
134.111267
155.210678
130.803375
176.277878
145.477509
-164.427231
133.309036
176.173035
149.670609
25.639845
4.863048
-176.647949
157.396301
-147.577301
175.678070
-172.661545
-153.306519
-155.281357
12.737626
24.933479
-27.626427
-0.288714
-11.527673
-44.736229
-83.218452
-7.341522
13.268791
161.250702
131.400681
156.557358
120.006966
124.830276
141.817856
118.546219
158.829697
141.854080
139.133286
146.278351
150.837433
123.363907
131.106094
154.704346
131.822723
158.982773
149.743942
139.271118
22.323885
30.851740
145.681717
138.768448
135.547012
134.699539
-43.591122
-14.741836
-51.912582
-30.407198
-6.087339
-11.698646
116.585983
146.602432
156.958252
145.306091
136.389038
155.432175
142.385727
153.464035
120.123871
84.171478
149.038406
129.754135
142.808807
145.277191
119.497757
138.369781
149.138046
-176.626511
-16.389082
-17.268679
148.327942
139.562088
154.228485
128.641922
158.473633
147.358536
141.168808
176.287643
138.772934
133.874405
153.062653
138.975769
114.085342
146.023819
159.154556
137.322510
151.160690
146.847855
134.627121
118.496864
109.166031
143.472687
109.638176
127.253586
138.672440
177.355576
145.243225
154.829315
159.055969
146.862854
117.656601
135.034027
143.371719
148.762955
143.145187
-52.404655
-12.132517
-16.799231
1.607665
-16.716700
-36.749195
-26.297365
-1.556706
143.313599
132.494720
150.256470
-33.382610
24.094572
-36.405300
12.912004
107.243492
1.299503
-47.285873
-23.611591
-3.173175
43.935436
5.540790
-14.521058
137.699524
158.543030
162.352539
140.465485
148.008514
154.689529
109.714355
135.197052
136.707840
146.445206
153.055908
157.796692
154.876938
159.770432
126.476845
140.351196
146.427719
129.132080
151.283813
142.131317
144.272308
134.001587
147.430130
167.163498
148.013992
119.961502
164.284180
116.897141
148.654358
130.387863
157.066360
135.629761
172.851303
148.409302
145.684387
160.332047
134.035278
142.702637
140.313934
146.136093
102.860046
103.314911
161.168564
122.028946
159.118866
-37.050468
154.926117
139.013794
158.246246
139.088974
132.477158
148.486115
145.436844
100.627197
151.669083
174.333817
166.159988
130.906082
123.641373
144.916092
147.661713
164.638657
118.483505
146.565903
-39.825066
-29.674025
-7.319066
-18.636511
6.571726
4.538939
-8.506000
153.159271
147.821426
120.580864
156.206711
148.356308
126.793510
80.790947
139.836502
144.023987
132.237976
150.151413
167.166641
152.195984
138.329926
152.765717
161.135452
142.821518
62.959888
157.015091
148.364594
139.813400
129.693680
147.211578
116.923447
146.795883
129.328033
129.550110
100.266190
146.117874
139.045090
161.685913
142.934326
103.510750
128.950089
133.682297
137.634613
134.103455
164.623154
160.237564
162.479584
147.745468
147.923782
145.941360
161.216339
144.406693
164.369492
145.536545
150.406723
135.999985
139.386276
161.626205
118.466766
155.428589
167.528519
128.366211
144.670425
168.296112
151.879715
137.368942
131.912354
132.550171
-40.620659
-40.767441
10.044767
13.073064
-31.104696
-28.497355
-5.527475
2.799812
-14.752716
-50.912006
-36.883171
3.601631
-2.937450
-26.061110
-39.438305
-28.538847
0.351659
-17.821520
20.059357
2.765483
-64.352028
145.579025
156.512589
154.038925
169.584808
150.675919
-177.452011
148.151871
157.703751
145.721451
149.830948
148.589996
126.897385
148.574203
152.519836
161.327667
-139.585953
179.566574
121.232300
157.480148
140.517899
124.875389
115.575294
141.730713
143.958954
143.779282
135.514084
143.000305
142.595245
134.191437
159.392609
154.323303
151.769745
122.979202
167.654037
26.372002
152.485794
130.350601
154.116837
139.544510
145.891418
145.502853
-2.808816
-29.770840
11.525023
22.640978
-57.570595
-36.153561
9.241268
-40.389866
132.544418
120.719666
156.100967
141.387054
120.912727
141.093765
148.332794
135.304108
139.420746
120.796341
164.470871
168.771149
155.148590
150.231720
163.406067
153.136566
143.471024
149.343475
123.755318
4.571446
145.348694
148.312073
137.149536
163.357544
2.702985
17.404121
-33.612244
-21.595562
145.535233
141.238876
-176.903687
145.138123
126.541092
125.378578
153.556503
130.931793
166.964600
176.143585
170.758347
144.473846
150.619965
177.898468
10.924128
-18.312159
-1.356385
23.790451
-11.252144
155.226257
159.747101
84.163078
1.364440
-43.995956
1.449019
-11.581413
156.178177
147.182510
145.654892
131.779541
143.618820
-3.605272
-15.342755
6.778183
23.171627
-43.889606
141.597870
154.287369
152.331573
155.593063
172.061020
157.915543
149.883057
139.303970
153.656464
143.383896
148.161926
161.523575
156.560013
134.558426
151.036057
174.762268
141.948761
152.630753
144.251617
145.463409
118.297737
151.532059
138.839645
125.585686
140.149429
8.638087
-1.079015
15.692606
1.241277
0.113641
-42.394520
-28.821936
-8.230535
-17.248293
2.554739
-168.737595
161.899963
117.704025
170.162842
142.648743
110.028671
162.913940
134.372223
157.095169
156.468246
150.672134
153.516861
127.579071
153.929489
147.136139
166.692642
154.218201
131.926224
132.723572
150.101700
172.987015
153.477234
151.918015
148.097229
136.027039
109.461098
156.064957
132.479050
136.563690
143.110077
140.779480
137.806747
151.469986
159.672455
160.870178
158.656815
149.328979
161.651566
153.898300
160.490997
130.260284
148.380386
145.159164
143.549973
144.230927
158.298721
131.863266
134.671112
118.744156
136.053055
151.643433
158.122192
134.821243
136.909988
163.271332
130.488159
147.806702
145.132477
154.141068
145.172424
153.056992
148.544449
138.442505
149.524658
-38.669304
0.328053
-30.966915
139.648819
135.814011
152.612228
123.245308
159.999130
145.255569
153.306595
135.636444
2.326583
-43.065952
-40.154976
-14.446724
140.975357
142.385910
133.270630
166.801453
152.012680
115.218567
157.772568
165.864594
162.803040
104.708801
141.510864
132.619019
148.933746
152.601776
132.625549
158.573029
162.136826
152.620193
141.551376
144.109985
-23.504271
-44.631916
-15.581529
-38.088734
-36.817406
-19.493818
8.489151
-6.214638
-6.789401
25.421011
-41.681229
-39.193687
-28.962599
-24.205599
10.139660
176.504074
164.433365
115.273041
136.484650
135.049088
153.396255
-3.031315
-24.485655
6.520260
-24.170792
-6.357551
9.531534
-45.125099
18.713772
22.992033
40.175823
132.740372
162.375412
129.391403
170.198608
141.981812
144.486069
157.334839
131.596420
-34.273399
124.446831
-7.618523
-40.824200
1.886993
-31.360924
-44.842186
-29.523849
2.779322
-45.154438
136.784775
141.290512
156.997940
136.832138
114.536568
138.115463
125.230034
136.424576
151.932404
157.541489
179.660797
123.317444
151.373978
157.559753
166.092834
153.778259
151.906174
143.844574
140.298019
-47.370922
-41.926563
-37.895206
-16.615686
145.708954
150.985580
154.301407
112.052528
157.490738
131.630875
169.087631
166.413177
168.557236
136.811325
131.926712
-156.264771
141.454971
23.924316
-144.153549
-135.185425
-165.385056
-119.641411
18.858389
146.675415
138.041046
126.131836
150.814102
178.824799
171.160568
147.315445
162.941513
152.917831
153.830109
143.220078
99.628891
144.633942
175.501053
171.413528
142.745621
146.387772
129.294876
117.200218
151.401581
159.776398
123.643547
147.811646
-43.495071
4.235818
11.276987
151.305481
147.960388
141.685547
152.232239
135.879318
140.323914
59.977089
25.358345
-1.884398
149.341278
141.063599
143.319382
147.926071
157.249588
138.689850
154.725128
138.795364
155.270142
135.351501
149.139114
143.612717
117.171394
155.906189
166.051331
151.676453
126.438568
160.332016
134.904510
144.795792
164.402588
135.380981
160.160599
22.430008
-154.586929
-160.733124
-153.050537
-165.631378
-139.161972
-118.228027
138.840195
157.742157
146.352463
177.528351
-4.527272
19.825449
-41.568977
122.416397
154.553299
133.824081
154.339508
155.558929
145.770706
163.324310
165.783264
158.886063
125.556900
106.584877
149.746841
109.202805
143.885086
141.052490
133.720337
159.952209
140.974640
129.092850
138.989792
173.437820
163.791962
153.054306
129.758392
137.379593
151.133728
139.285233
133.274765
142.906265
150.904251
142.983963
154.506714
119.808495
-3.602990
2.686641
-5.894483
139.001633
152.438080
153.880814
137.354675
115.075294
115.629372
141.002121
165.234085
143.109909
135.102753
149.896362
-174.543015
154.064941
139.878265
-19.870953
115.484543
143.825729
130.388962
151.221222
153.845993
145.198105
148.123093
164.073959
157.882828
147.138977
147.819443
145.360596
-2.786988
32.782944
-167.275833
45.212330
-172.809372
72.817749
62.255421
159.438690
150.024673
135.225388
149.880615
151.386200
-42.257328
4.898170
-17.651934
5.231693
142.533890
-174.428162
-162.039932
18.039373
80.589531
-146.057816
-163.697006
134.344254
-133.706802
169.509583
-140.487717
-142.636139
23.033754
15.856568
143.854675
-138.650696
159.466156
157.798859
40.919487
142.642487
167.454758
144.477783
144.960587
133.621368
137.288162
151.366684
168.647598
-105.480034
7.636071
-40.012188
-19.923885
-19.780954
-6.995800
19.777887
-6.249714
117.193581
122.045258
170.081711
173.886002
156.992706
145.064667
124.039413
146.011505
126.020889
158.265060
149.846863
130.033249
144.611420
177.255035
127.609619
145.080048
144.721161
163.477036
122.897141
-169.886551
149.219513
136.190598
179.551498
125.739143
145.658310
163.998764
155.392868
156.367828
151.609009
160.645142
160.918228
129.394150
20.225887
-5.829950
-44.673687
-41.737228
130.159058
125.428764
-179.259003
157.523361
-14.291940
159.534073
122.952988
140.773315
123.555756
-142.965225
160.739639
166.782349
133.077545
169.814728
149.822418
167.102478
148.218872
148.536606
139.080261
165.925308
153.513702
128.689926
143.542725
144.101425
151.122711
145.316208
142.308929
120.535019
137.733322
141.492279
155.103165
147.432434
172.106003
158.723526
154.490829
133.901611
146.197571
131.447998
-19.163706
-39.394035
-21.584583
-16.951742
142.702896
165.869980
147.584991
146.534409
164.421219
151.279358
131.873154
151.146774
150.294113
132.933487
130.080322
166.098190
162.998825
138.998627
134.054153
113.129120
160.810272
149.714386
127.896759
144.861588
153.688721
150.915802
134.215225
140.036240
143.309280
142.471817
169.484009
162.737106
156.421921
150.649918
144.216873
149.238525
160.491043
149.983063
130.221619
151.108780
140.343445
161.170837
133.640488
158.908417
119.328590
161.540939
153.870468
158.107971
143.077789
162.302368
141.003448
151.404099
35.821033
-139.434494
-175.796158
38.186890
-122.486961
-135.674026
-155.007385
-172.149155
23.365505
78.247185
-138.279953
134.968170
172.232712
147.204788
120.556725
132.458618
143.759018
138.010986
154.098846
143.214066
138.832764
11.096043
-30.514750
-33.844467
-41.554050
-1.872103
-9.656141
16.965805
-26.252180
115.463768
145.153915
149.865982
128.488998
146.409119
127.923538
137.044342
107.803551
-166.236938
139.147278
151.276352
140.598969
141.392380
149.319778
139.033035
141.621185
138.852173
166.009262
171.136978
141.546066
124.299736
164.756653
164.012848
134.250412
160.480621
146.478012
160.044907
140.217529
151.327698
150.357315
166.229111
136.464157
137.991211
162.380646
136.801498
126.548485
134.236572
152.708328
137.152374
124.073387
147.781906
154.111755
153.161972
127.230354
170.847687
-34.386646
-3.026015
-2.348437
-27.680355
17.935297
-40.427048
-44.604286
-36.652557
115.509583
126.671768
163.278595
-153.583618
150.278717
-146.915359
-157.862579
117.125046
129.585068
146.562607
140.282867
142.300339
153.538528
-36.646557
38.599648
6.418907
-7.757649
5.209211
-2.699434
-12.257278
4.866994
-48.627964
6.929568
156.103882
130.067780
158.410263
141.778900
176.613525
157.511978
163.851959
130.521591
152.910812
137.695892
128.079590
147.350464
-11.397843
1.714292
4.146332
-31.502443
34.305412
-36.106739
149.371246
137.602081
124.703072
175.030106
136.794846
134.276505
143.828278
145.809616
154.186234
132.921997
-55.973881
147.321045
111.127762
118.085907
152.379837
141.583725
164.644089
43.025990
164.781616
152.506653
117.523605
148.168945
133.036530
127.746399
127.484520
178.526718
146.042938
155.001663
142.729706
165.278076
155.359940
171.347885
128.541565
3.521311
10.789321
-57.718468
-43.734230
-14.223509
1.916732
1.509476
28.587839
28.183910
146.012329
151.295837
162.652924
134.439651
163.600937
148.633575
151.947327
-177.420929
-178.386505
159.683060
136.905014
134.917068
164.703690
145.141098
161.899963
136.938309
137.927841
149.623489
127.377663
102.981567
137.305481
131.165115
139.639069
-38.755260
173.252838
125.612297
152.220520
149.247131
138.131699
156.811569
161.528809
157.083160
111.472122
150.502136
140.466782
149.416107
140.897293
147.525879
140.984695
153.832260
112.087181
124.199074
156.243500
161.309631
164.690567
143.781601
136.712494
-15.762617
-14.260156
-38.376095
-12.568514
61.646088
-27.280159
155.817429
171.376144
137.342026
-41.566376
20.340460
139.889923
131.594727
128.571609
143.764328
144.590652
114.810585
149.504227
179.385147
156.016373
146.070084
139.565826
-8.021988
1.488983
-28.163954
29.832109
24.073441
-37.036655
-44.954842
22.767794
23.427221
-10.300320
8.606856
11.115315
-19.220936
-36.438862
-23.735525
-41.110229
-46.448154
0.831572
-2.457582
0.819961
-10.251311
6.118787
-3.169409
-33.353336
14.577936
7.375839
-6.688560
-24.633175
115.757797
146.694183
150.847092
143.272629
144.190033
160.537308
172.337204
148.209244
155.290497
129.491928
134.204529
150.515778
150.879669
173.785721
142.007828
141.075699
144.600540
137.854797
147.911697
14.412009
-36.184505
21.437458
1.833016
141.679077
136.711182
0.454995
1.654576
14.631125
-51.283630
153.056778
163.096085
137.468613
150.063187
125.546028
133.665131
131.547256
143.132706
142.212753
-27.892611
-20.601067
11.225316
-19.079647
21.959841
-15.117908
3.152315
144.409653
134.163681
144.916977
143.250000
150.492203
123.114861
154.454407
166.790924
142.644791
130.125092
163.896500
141.007462
154.110199
129.089569
156.619659
130.415543
35.994732
81.152382
129.577362
132.632812
176.382141
162.427811
163.739120
148.911346
172.194290
114.574493
109.348198
162.212814
151.344574
-167.666672
114.478287
130.984833
164.683624
142.296127
143.510880
166.117355
156.367828
135.550507
150.660202
136.432480
155.757339
117.194649
164.154053
156.912888
137.754379
169.492294
-23.302868
2.956183
-24.354296
-19.556240
0.206534
76.410332
148.404831
148.268753
132.322403
125.877045
158.375168
125.571518
136.039276
-21.227980
2.954726
-9.642653
142.225067
144.751465
146.194366
151.119919
142.915390
151.351837
154.823837
130.894073
134.978745
148.542953
143.231781
125.442413
142.150818
25.291271
1.652090
-44.034973
141.927246
149.652283
48.300934
33.881191
-7.411877
-34.925694
-10.318926
-45.759972
-2.887918
133.867477
133.105576
162.845657
140.935806
134.888077
140.834091
146.658432
141.377914
13.254231
-175.307098
-172.235168
5.884232
19.231504
173.869965
-159.607773
131.376709
147.676743
122.429329
133.683762
144.205734
140.543732
121.807457
140.743607
165.684158
120.006004
124.776787
175.400314
140.903641
31.497412
158.931976
142.924057
144.499878
119.738457
142.038147
144.639847
156.658554
160.940033
127.330154
140.825439
140.770920
151.974533
118.037468
142.965683
149.301086
161.642593
142.148483
123.716438
151.245605
146.652161
123.399261
155.976501
154.716431
152.909454
139.648056
162.211166
127.451294
147.936340
127.363556
143.358505
166.604095
136.431992
154.787933
140.110229
154.394684
138.145889
129.997864
172.398697
116.894279
125.318184
120.520187
158.700836
151.360245
139.515350
129.611343
132.550858
139.030273
174.529709
150.205368
101.272964
120.647911
142.880646
139.806473
1.212246
131.117050
85.146332
20.448660
48.961586
63.494911
52.201233
-140.376328
-136.118820
-160.188110
21.526171
-152.994354
36.721195
122.452530
135.423660
155.330917
164.119171
116.533401
150.648056
162.805313
163.490555
141.672211
143.995209
146.708054
148.941635
159.650314
155.294357
161.156799
141.700424
162.238205
135.221268
122.157761
-179.944046
139.857101
149.999496
145.836456
162.345978
152.261078
142.095352
165.771301
119.916397
124.131622
155.071548
132.619171
134.501984
146.888046
115.536552
138.404709
-167.905518
168.768173
139.149902
131.163406
146.477798
165.143509
133.879791
129.801590
148.536789
136.785294
128.847366
147.947983
166.283875
119.363235
6.520501
-2.180590
-2.691154
17.074324
-31.954445
-29.936377
-31.839102
-47.062111
-36.357201
8.407305
-11.374318
158.141495
146.813782
163.493225
117.485191
151.998032
-40.957829
145.227142
165.707367
150.616241
117.208183
141.095306
141.323715
134.818268
151.875916
138.140152
160.272995
131.878357
136.754578
139.437347
134.615356
119.808289
152.553818
-35.520416
-9.518079
-20.880098
-12.306020
-9.294937
-25.562296
-41.185734
7.424626
148.656326
169.364548
136.134918
137.979111
134.552032
156.840240
125.428291
146.785156
145.594116
120.823624
-15.084363
131.086319
116.723801
159.421600
142.126892
165.000336
142.729584
137.670090
131.793121
146.215714
149.247070
156.845062
149.398315
-137.424881
23.400408
150.260193
138.371277
140.246719
149.774307
141.965424
152.620697
1.463933
-12.836471
137.134811
114.907013
131.727295
146.241730
151.070221
136.306549
157.754547
141.387634
148.464783
123.765358
100.064171
116.881035
143.523361
148.604095
134.038254
148.116425
158.701721
115.300255
136.810486
14.310341
5.033065
-41.789581
19.371872
18.003630
-37.662354
-46.009296
4.693189
18.661940
148.387238
147.303238
138.924149
146.069000
138.147995
-39.797432
6.163193
-3.710562
152.679169
119.503799
122.112167
143.152267
155.629974
146.323334
128.468826
125.375465
-32.129314
-21.392824
-22.659023
130.036133
155.269516
158.482758
136.005936
143.853943
174.383392
141.789124
133.946991
154.920959
161.896027
158.157059
152.765869
127.087708
129.627426
129.095566
147.333740
149.940369
146.541138
134.452789
149.050217
156.631866
154.005127
105.942589
145.438477
122.795105
142.214783
160.628632
146.727173
137.271194
137.543091
118.837227
159.803848
157.048050
138.289398
157.201477
152.465790
134.255554
149.942749
138.639465
135.184128
102.438652
157.673004
161.962524
149.947800
149.479401
152.714157
124.421288
150.430420
149.461502
141.010162
144.713562
163.158096
145.196014
155.693634
148.764236
129.265823
161.584534
164.840073
128.601807
151.065826
139.820770
144.234085
-43.723160
166.987854
152.907867
114.420906
169.368515
137.995819
148.338089
172.886597
121.666725
157.409592
146.544296
156.740891
140.637665
165.838409
142.394028
159.137833
134.103653
148.164703
151.790894
145.767349
166.782990
139.267960
143.385590
152.339020
143.888611
136.520554
143.919342
133.682907
132.463287
144.943771
117.173134
155.052109
156.444260
165.707520
101.671127
134.066910
148.578552
167.204834
150.602036
152.437210
142.801483
133.451828
144.168518
65.790085
-1.077927
-19.618807
142.310410
126.381500
140.395767
148.299820
122.198631
159.046417
146.358734
139.912338
137.222534
118.540810
133.365051
61.894913
17.218161
-24.870638
-28.578888
23.840494
14.303749
148.859253
159.845291
156.193130
142.065582
153.298248
178.478500
142.050797
138.392776
157.250168
124.668182
147.199203
144.581497
124.498466
151.473022
146.543213
127.653236
156.095673
117.279694
137.406021
152.396591
141.552719
132.506805
150.631882
-145.129791
172.433853
141.856628
124.274422
125.164238
164.925171
145.656021
113.205582
131.049255
142.721878
150.114166
153.618088
149.831238
147.637131
146.411591
170.915939
150.075073
136.347046
147.664185
142.252930
170.141403
164.050980
147.413422
156.419159
131.456375
141.921875
169.495544
151.155945
-1.968117
135.140228
144.857758
146.985855
142.895035
119.388351
157.758362
34.668030
121.709373
148.241379
168.806488
156.022400
84.440590
131.193878
148.007431
121.699539
143.894394
138.234848
-31.906605
-2.339335
15.387633
-42.488224
-35.757713
-47.172913
-40.325371
133.530075
164.709641
149.388626
142.727173
122.312027
153.638733
146.196228
122.781670
145.229996
158.740616
0.170174
-15.646770
4.885996
14.319636
-34.390793
-47.320957
-5.898605
149.566650
139.229584
0.347179
-31.506847
-40.423222
121.874420
144.374481
142.379593
135.484634
147.747208
136.874298
140.932877
126.701477
139.814209
157.312439
144.971786
145.367645
124.584488
166.935684
153.500320
141.849518
132.560516
157.405533
124.978546
131.972549
144.275574
130.860947
152.646988
138.286484
151.733566
131.641235
145.897751
116.881317
125.822212
142.335587
23.711008
159.509323
138.703873
128.758560
134.558746
123.990356
161.244080
142.242661
138.202789
138.589127
140.679565
148.843674
137.070862
109.315498
131.446289
172.773834
153.120697
-2.442242
-42.543694
9.484854
0.657599
-0.902656
20.206379
168.407669
127.823349
-1.215470
-44.214962
149.170517
152.501572
144.866440
147.332672
143.908112
145.334091
152.355576
155.952118
140.429352
161.926529
12.122796
-6.914748
16.089607
145.227264
178.814514
177.030457
117.833855
161.651154
135.069962
162.498199
130.277847
141.754120
152.376770
142.580032
157.047302
145.490799
152.717911
143.878159
159.277863
171.393005
145.701523
176.706512
135.507996
-31.475788
-38.922596
127.933739
154.553925
144.975891
149.670685
140.457336
165.532806
135.319794
177.805542
-27.584248
-2.495283
-27.786932
129.565948
158.760574
144.169724
152.795364
-26.096270
150.250504
147.766449
133.485992
136.075241
141.114258
153.912323
155.415024
136.108246
-36.769505
-18.262899
8.335125
14.565271
151.163818
157.609833
135.633484
-166.929260
98.467812
161.745209
145.826447
152.979370
133.468521
122.084846
-38.707943
-46.249264
-31.707079
21.189001
7.186926
123.972588
136.425430
163.021576
1.176530
163.203247
118.234245
8.362879
-18.982298
-10.109819
-36.685024
1.522643
-8.472107
-13.685420
-39.058239
6.578079
-0.267611
2.424870
63.298283
-179.432129
-18.549227
5.675059
169.419876
-151.120743
-167.698074
-168.474152
47.584602
20.051270
150.716812
-13.416318
24.402830
19.373890
7.601916
146.392838
146.511551
137.289902
157.017014
159.327835
141.242294
123.769684
140.782806
147.249969
170.880508
149.066742
144.734848
139.169403
128.948364
144.634964
161.417786
157.953354
-6.461471
8.790261
-4.461771
14.754473
161.739014
156.614258
143.586594
125.903824
160.364960
140.285965
154.276398
152.911591
125.778641
143.929367
143.196732
155.570908
146.774277
126.259537
-6.159343
167.764664
164.024048
163.712906
153.075043
12.974546
-0.808667
15.544743
-4.774299
147.785522
150.713013
166.969131
132.403122
146.044434
130.361771
152.853027
146.005951
147.825714
122.775734
160.611282
140.091492
179.661957
156.965149
149.000381
142.357788
146.567032
161.377441
144.228241
112.927719
134.998932
131.339432
145.602615
150.287064
139.400360
142.554306
151.222641
143.631210
157.375259
16.908644
140.739944
149.622162
153.194794
147.465683
155.547745
-26.806627
-6.515326
134.867477
151.973526
145.060715
156.655151
5.297867
-19.684652
22.877377
-43.051693
13.227095
150.767975
144.688843
146.135345
-37.124889
-10.376818
-50.788033
-50.240887
-24.248491
123.898613
149.015717
154.092682
128.527573
148.469727
129.076553
140.901337
146.942566
143.676102
7.443577
-33.994507
18.970873
-34.283016
-32.707920
-24.931129
-3.933280
-49.276550
2.154495
-18.676556
-8.401955
-93.091751
148.511688
157.923935
152.234467
152.094727
140.216278
115.927948
121.207329
149.566879
161.758301
155.389954
140.503586
123.301201
150.932693
156.227554
143.580765
146.244446
161.811417
140.504852
112.170876
134.956177
146.132858
130.277252
139.038925
133.233597
135.512009
162.846329
150.281799
133.572357
155.081055
121.031548
139.350052
-45.441292
126.068977
159.195480
138.529648
118.100548
132.732803
-168.152084
144.499847
27.648352
155.615326
118.628006
155.160095
138.502075
138.407471
124.699142
111.532997
138.514999
139.838638
166.954041
106.794228
5.646703
22.476976
18.066032
-164.895126
22.272915
-175.480118
140.377625
153.170929
128.604691
134.196777
173.582245
153.855576
156.859802
-178.787247
154.003006
135.717621
142.304962
141.694839
154.533112
111.500160
142.500610
151.316986
-38.040012
-25.284327
-31.084688
-34.611683
-33.898193
140.340378
128.983658
149.171890
141.240860
150.069412
144.007324
156.211533
162.969559
173.179703
147.269089
147.097656
142.793243
155.790024
8.220413
171.086838
160.095291
138.828171
127.034500
133.309418
133.600113
143.433853
141.474823
152.989456
125.939705
163.005753
164.425323
151.267624
142.227112
128.806519
133.013306
142.919556
162.082245
157.929031
134.261841
150.505478
159.119110
131.012497
129.821182
143.794968
136.259995
159.682724
1.862356
6.130470
154.050430
145.312790
155.444168
125.314690
158.571579
137.847885
173.246277
160.650711
157.511185
147.371536
151.830307
149.636276
178.635986
-38.585136
-49.963108
15.943964
15.318498
0.566828
-79.680679
18.040091
-24.446314
130.036392
127.786797
154.594772
163.774261
153.819458
-2.571007
174.551758
174.758759
147.257538
128.755096
135.400620
136.334274
140.649704
16.300093
23.510933
131.586823
151.888992
151.300049
176.819672
144.491547
127.409279
146.792969
130.264343
130.743851
149.992447
153.169418
140.691849
-177.302658
147.197037
134.826309
166.922653
141.343964
152.340500
168.276352
137.328293
95.344391
147.169693
179.899109
151.933548
150.096252
112.718773
135.779266
135.609009
40.109257
21.100473
155.427002
152.165466
127.726814
137.773621
162.113693
138.552505
148.678329
129.472839
-30.380785
-14.491173
16.922073
143.749512
166.247177
157.493561
148.058792
166.006653
138.470367
132.778229
68.057747
25.089422
139.026520
-40.540089
-13.180161
127.491539
131.222900
127.761917
144.679596
153.719955
160.912292
134.046326
154.863068
148.854095
28.279062
6.662295
-23.399986
-30.060440
-179.026611
148.836304
147.168686
144.193390
112.755089
148.737717
148.179184
147.363220
128.731705
135.633514
126.442001
5.477221
173.347321
144.449890
21.230217
167.537872
118.671783
138.118378
175.795029
-19.699833
83.227913
26.026815
19.745596
-7.785757
0.074019
131.130096
-10.716985
139.322632
145.050720
165.142593
162.229843
9.673371
41.840336
146.983047
171.324890
-148.252487
157.190765
-167.886505
176.719299
20.810099
148.619827
143.757584
144.951141
137.577744
122.811111
129.584793
144.676956
132.659973
123.175461
148.789597
163.297089
3.962497
11.308064
18.243818
8.174283
1.789910
11.215049
-26.606228
9.088607
-38.002399
-45.417297
-38.957710
-44.166420
-0.235734
21.156446
-6.834977
144.870514
142.524536
145.977036
147.923645
153.889038
119.421005
117.481461
141.479385
143.834671
131.875748
148.070511
141.650650
146.285522
121.741394
128.324417
138.397446
135.744217
155.319458
-102.154434
179.134064
146.108078
120.606407
135.417542
142.567902
149.112915
150.327515
171.925476
112.858925
168.264816
142.306854
136.672943
148.112640
153.114624
147.816833
146.971893
134.080414
137.308548
160.283661
128.275940
125.008957
144.333389
149.370056
138.489700
167.173569
151.392487
136.576202
163.036987
157.674240
143.897263
130.483688
-43.517044
14.116311
148.728638
145.161636
126.867386
129.595627
157.632767
128.919983
118.031670
142.308487
146.074188
121.099739
170.751175
155.624573
-20.775484
-0.118694
-2.496302
-38.888706
7.311959
-9.682695
-7.492109
-42.239708
-13.675197
0.920474
-24.897884
160.883453
131.654007
133.665192
132.340454
152.693161
152.978195
166.624176
152.590881
151.196671
9.262765
118.542297
139.834869
20.544106
59.325703
14.388086
-45.277733
17.009579
-5.585916
-3.471472
138.232941
144.113144
139.941788
139.180283
-19.847319
147.148163
153.525757
15.653557
-10.963074
-2.871603
130.375549
147.214966
148.876129
162.890106
152.585846
151.880814
158.860779
151.040192
34.648396
74.266151
43.773373
-178.081635
-153.301849
37.588863
145.254761
-179.472137
145.746933
170.451630
117.515335
146.348587
153.172485
149.459595
137.241135
120.017700
137.043716
112.080536
118.033913
149.720963
128.746506
170.221237
141.878265
144.462860
145.859695
167.355728
147.758163
145.537064
160.475540
169.477783
135.711258
132.450058
119.065598
162.229736
147.977783
143.342773
147.474121
171.397568
131.980484
121.670143
145.844315
153.966858
161.960648
130.033035
152.952362
158.025284
151.556595
142.117996
14.443357
0.528601
4.363678
-13.684958
10.286598
-42.084648
-17.726707
13.656578
-44.032074
153.293976
133.390991
129.628113
134.063629
151.419632
150.869324
128.928802
136.921616
-35.111649
-38.800449
-27.966433
25.815872
-22.131430
-36.923889
24.305149
-24.217415
158.662003
156.320007
146.195251
133.574951
172.027481
143.277817
135.579254
131.035614
154.832230
147.937347
142.041916
128.451019
159.762192
-13.280480
1.348572
-21.874268
10.845511
-36.047047
14.177805
6.854377
26.817543
-24.293879
-32.721424
-1.213053
8.753177
6.599805
154.134933
149.647873
151.183426
152.830276
151.915909
167.000748
118.124756
164.107681
150.182953
162.408905
139.107407
156.318085
163.420441
124.987648
146.578415
-10.080439
9.529410
-26.827475
-43.686432
-38.233879
2.063742
-43.249367
-41.655190
-37.483067
6.518365
-8.085146
-44.976490
139.983597
113.412956
154.419922
142.213974
129.343964
153.521866
153.163071
152.970230
67.486008
-44.130611
-34.182724
111.662392
-18.383057
14.167511
-50.131794
143.300751
151.617111
150.715714
144.157043
138.484039
148.570282
136.712112
165.186401
154.776688
132.986176
155.398041
137.494598
172.815002
159.645187
162.734711
133.150024
170.173553
159.226379
141.136200
152.468399
163.106049
133.421844
134.332672
8.888184
-14.813880
9.226328
153.033997
145.854385
148.804474
158.834427
127.808517
39.444473
-4.904605
-13.520248
-28.760504
176.027878
-176.367065
149.031570
169.925919
167.454117
8.629123
134.159851
133.813431
146.015076
123.989235
141.581009
130.496643
153.763290
145.428879
-4.198106
145.994003
145.470306
153.915207
168.196518
79.076965
147.124374
128.006561
155.024094
-35.920063
154.945496
154.862610
174.055145
141.470444
125.074142
139.560867
133.664719
159.160126
139.980072
135.917938
143.547226
168.327255
126.896576
123.490166
109.043358
5.396701
4.894009
148.635147
131.419266
172.810394
110.919769
159.037033
166.399490
148.834366
160.893845
138.425995
139.579941
6.975245
153.159805
150.733765
174.821228
153.089996
160.352036
156.387039
161.814682
176.343491
133.888947
146.369644
154.655746
137.009460
144.327332
161.164841
173.645554
122.299370
143.927002
126.802208
145.382126
26.354807
24.778152
135.189575
-29.970671
10.140067
-15.103169
-40.777729
11.759125
-43.919346
-15.279124
-18.181852
-5.519066
-4.717378
-1.861935
-8.195081
-26.583488
-51.638084
-8.849086
156.467041
121.104042
141.365051
159.382339
163.818649
130.492477
176.693466
99.000595
166.708282
143.546936
163.843185
135.744858
141.108902
128.295975
145.333252
153.015198
144.942825
142.369980
145.137299
108.642570
155.515579
144.802048
123.990601
141.004623
-2.313422
151.893906
136.641830
147.278809
146.991562
136.113907
156.448425
160.193558
132.940430
140.546677
160.801392
139.426041
165.704727
142.922241
164.785461
150.256805
151.046158
-41.798401
-20.284452
-37.779903
10.347238
-23.401810
-16.035038
-7.875244
-48.105091
-37.354404
-43.378880
-25.952944
164.303391
123.536041
-178.468887
133.576019
151.158447
160.837372
162.164642
14.442739
-41.809032
117.186272
170.848328
12.462042
120.704956
142.141418
115.758842
166.026764
-177.462555
138.114868
150.821930
128.953262
152.486481
154.248642
141.562332
144.314804
138.539322
147.108765
151.451813
157.178574
151.350998
140.918182
152.626007
140.128860
156.931366
-22.270905
-19.078478
-43.629936
-4.448450
143.484192
146.127228
143.198425
141.601715
145.912796
163.163925
143.349777
141.233643
136.115631
144.130692
-178.910141
97.027931
-41.071484
13.543367
-15.054479
-18.470324
-5.289317
-13.978823
-9.574337
-26.171864
-13.476853
-5.324210
157.728653
135.560532
145.536301
146.305374
145.539459
142.198029
152.538635
144.702744
137.588531
54.524609
29.404348
35.810146
115.492317
126.007706
143.124893
152.413376
179.484894
148.030121
4.069674
-33.392815
-25.700037
12.208975
158.309509
150.333572
163.007294
133.143143
132.081726
124.229111
136.403030
139.701157
143.131134
148.727982
179.604340
139.497635
134.429199
145.477783
139.330704
-3.463511
34.810013
15.217499
1.108535
19.497614
9.036768
-30.752689
-0.786587
-23.452059
-24.736929
160.777679
-52.505795
176.343811
177.413879
143.688080
122.250122
157.921570
149.132538
146.784515
136.468918
160.521271
149.470612
135.254745
149.191055
140.419067
152.090714
-0.959200
-45.396698
-35.814571
8.255331
159.061279
138.633820
142.537537
137.327805
151.544754
135.675720
149.513947
151.460800
159.934601
144.352295
6.147427
-6.704989
-37.511570
141.546509
142.778976
147.198029
159.329910
142.478851
122.804306
171.285141
127.258926
165.461609
154.388199
122.450615
147.529755
146.541321
176.489761
175.257462
131.881760
120.161789
139.754135
134.771866
134.133087
145.045151
156.923965
125.811371
122.059547
158.103470
143.936722
160.785263
136.097916
28.631010
140.352005
146.200714
150.989960
174.767426
153.272324
146.412949
119.103859
139.859848
150.948517
170.783127
151.670410
94.041847
145.244843
144.393066
129.069382
152.218903
146.596512
141.864639
125.706703
148.357208
159.046707
15.797040
14.169423
-46.858372
-33.491634
55.479195
6.043383
-89.137383
-55.891273
12.036665
-41.977818
31.335045
118.118362
140.437637
127.588638
145.120956
155.352829
148.610886
134.966278
164.022278
170.248856
148.236160
164.820877
152.645889
140.028137
156.472534
166.866653
151.457336
142.262222
148.684143
153.943100
163.367218
149.601791
163.711212
128.246246
3.066948
133.726624
132.611343
132.794373
156.704208
154.937134
131.012268
147.853561
135.582275
153.833160
139.446060
139.649689
153.147446
157.380096
134.802414
178.665421
133.928665
131.170456
139.102097
144.683609
150.271576
130.927780
138.880081
152.148666
141.047714
140.170822
163.186539
145.637848
140.215683
141.038971
130.784653
143.022217
147.410400
137.331284
152.757126
144.691223
126.895554
20.590145
-9.012797
175.577469
152.625473
145.320648
164.529495
154.091461
-17.859297
152.096848
149.241043
148.193375
150.520370
-21.780727
-40.892498
-36.372059
-5.169376
-16.378027
149.311768
152.572525
148.846069
126.060234
171.127075
-6.232153
5.914501
-24.475849
5.564050
138.655548
134.316528
140.690811
170.930740
123.216766
154.121674
168.530487
147.416168
160.420975
163.015900
137.572388
131.275726
120.485893
150.278992
148.394592
128.808182
154.289108
154.835007
134.354126
129.315552
163.820984
134.733582
137.034348
168.064682
133.738235
127.463593
122.876434
108.757614
140.862961
142.790878
144.668945
144.576599
-28.732201
-13.528368
-27.360601
162.725861
132.379303
-176.748199
152.528900
-137.450851
-143.054153
-148.038284
-144.178238
-144.333908
-10.068081
-36.227768
-24.706617
0.723617
-16.402767
3.946402
-7.891179
-48.003998
135.291199
142.937576
157.894409
155.001892
-47.652229
-16.169744
10.287401
19.859514
139.366867
121.766693
145.473480
149.175262
167.623184
152.094269
178.512985
127.356796
163.844025
34.224655
33.436115
141.575180
128.752701
150.210495
165.308243
157.376862
107.066795
150.812714
168.563950
127.917740
151.481918
135.544281
166.764282
149.213425
138.486847
156.194794
9.668939
125.099007
141.260086
138.592697
169.595627
126.188721
155.320801
128.615616
143.114822
153.332047
144.335037
153.525696
129.283691
136.067490
142.851944
161.957748
137.140717
173.068100
153.097214
118.580208
162.776108
152.230637
141.629486
-157.414093
136.987335
157.670425
125.461090
139.001251
160.133286
140.779022
161.415802
144.044434
165.842087
140.259888
178.888977
168.221863
-38.415512
22.327139
60.522533
-45.800392
146.569290
144.730667
136.175766
149.173584
145.489944
132.691971
143.207550
143.585403
158.226868
136.562546
154.088867
140.930191
151.317215
173.030487
164.592819
120.080391
159.351959
134.376999
139.360611
6.421503
-67.557449
-28.090231
-25.091755
-21.652685
164.149948
163.471725
139.881317
166.860916
157.006210
129.026947
155.443924
13.161772
-43.307362
2.840693
152.722168
118.409981
147.149750
148.233795
114.855827
143.996353
119.997650
135.530090
144.499878
137.848892
-4.776760
-2.208062
11.357509
-36.439209
146.737244
151.916183
150.486237
152.376266
161.810196
166.094864
143.140198
135.480331
138.465378
169.695312
144.858902
144.458557
139.969452
-24.050566
-16.699154
-16.464729
146.778015
121.583534
152.519836
144.859146
156.537109
159.721893
143.285263
147.108887
156.656647
138.556961
159.318344
138.765549
155.807678
145.525116
129.088715
143.197006
153.626602
141.983856
124.884499
147.103104
151.361862
174.636215
150.767487
169.671204
140.026505
157.548462
149.414322
132.039856
155.395126
-24.520330
-27.931116
145.528366
123.782608
155.050964
136.228973
169.069336
139.947556
143.007065
135.620468
-34.513340
-4.901529
26.751566
3.214976
11.662800
131.116516
0.397621
147.194366
155.974899
172.342438
140.022934
140.463440
150.133316
151.671906
-44.933910
-4.332823
6.608060
-9.325377
-35.884846
19.199982
19.715836
18.462969
7.125216
-37.722816
-43.065525
157.443329
125.660149
134.677597
142.508850
140.080719
147.616547
127.793381
162.964066
138.613083
152.543411
150.810410
134.267929
144.691544
145.299164
-20.372169
-14.538359
-25.974068
-33.760220
-44.518108
-5.482692
135.093658
121.584190
-4.457950
143.040848
149.607361
158.876617
160.861938
163.233917
138.639694
154.222015
147.043060
118.304031
2.654538
140.794022
140.233063
132.754776
142.921600
154.126663
133.441666
153.252518
138.926819
139.766174
129.226440
145.696991
142.721878
157.618668
139.557465
141.856491
140.767456
150.774734
175.684387
150.119461
104.075600
135.026123
161.745667
135.710541
127.634834
138.030670
140.392899
153.241348
-172.044022
166.192688
126.215233
138.303421
124.167488
156.128098
131.388809
146.824478
142.453934
138.498276
154.775070
168.989990
160.350784
129.318604
168.826416
164.548569
121.359863
119.120049
50.808403
166.038818
143.902817
-155.225983
169.328049
161.046692
-139.560837
-154.245697
161.974792
-147.793152
98.604744
13.080882
33.319878
113.266556
116.919106
143.012863
169.137085
135.765411
148.727249
165.125366
157.022598
123.796326
144.069611
12.331647
-9.879379
1.019524
44.492722
16.433395
-48.988750
104.339844
167.756805
148.253830
141.714447
23.445587
26.666756
142.505508
151.536514
118.794891
140.283997
124.795830
122.377449
143.251251
112.817513
142.030701
135.137909
161.026077
141.265823
170.722641
154.553848
150.710846
139.464539
133.696777
153.700775
127.042580
161.110992
156.767227
169.413727
158.771042
159.844559
146.165039
148.270660
154.156128
156.175232
137.624863
132.232544
141.209625
148.523514
145.223999
150.346756
139.519852
174.409866
157.928009
120.349098
160.844757
146.619904
145.853210
138.203735
121.080299
145.888260
124.138138
130.969040
148.997894
153.889313
135.134125
11.166888
141.792419
-169.670609
2.103382
-25.280479
6.974373
-10.688353
160.318298
134.956879
157.050980
140.037964
151.033737
143.908478
174.296585
132.266571
150.386673
151.688660
129.005173
156.378754
153.608047
136.836899
138.098434
151.014572
138.983826
151.545502
17.531626
10.502623
-7.206254
-2.267622
-32.502136
-27.700586
156.600677
154.137115
137.041306
136.469070
122.012115
151.123260
114.616714
121.937584
150.377762
154.790649
156.756119
147.952271
148.077881
150.676727
107.642136
150.761200
137.939087
119.602097
148.111435
122.719887
153.871292
148.113449
144.666626
133.335876
151.864487
127.173744
133.744034
136.758774
142.519791
150.963242
152.333435
143.491730
150.829666
172.807663
159.316513
-178.034851
164.111053
-21.371138
-48.794125
3.645293
11.480703
9.542418
-40.618763
-4.162077
-39.651546
-39.599449
11.300974
-37.700619
24.581070
152.848297
164.752350
157.881149
137.765762
150.444687
115.210503
161.289307
161.044479
140.705307
152.119919
146.540497
160.160416
129.155624
122.249138
138.860367
146.241974
174.671509
104.230629
158.677856
177.487503
141.518417
149.706543
148.422714
146.534622
152.105484
115.017441
128.631134
168.759781
138.756012
145.260376
164.318314
117.843689
141.582321
128.008621
152.960480
156.494400
144.848663
145.253387
107.465034
139.085648
7.767206
13.503879
-17.336794
-42.142513
-22.366121
2.777772
-41.018627
6.962663
146.155960
162.386032
148.568237
119.117538
131.281891
141.028137
127.277138
124.172096
145.045486
145.340256
145.409485
126.292183
135.129898
164.139572
126.403671
138.023422
132.498566
167.338043
143.569672
147.375366
148.302032
136.057556
137.117111
157.895142
150.554962
159.284256
157.689499
135.046204
152.637100
132.031189
146.304291
142.344788
141.716705
141.163162
160.146378
151.258881
171.938385
154.062866
143.490662
-18.681919
157.860168
166.806885
119.041969
145.813644
152.963730
141.933395
9.711971
-8.560499
9.989578
-25.783112
111.153000
159.860535
164.242584
2.204957
-40.950520
53.586529
-4.084612
121.170120
156.680191
48.047581
43.517265
-40.127911
14.859825
102.930458
146.304947
131.076355
112.708427
134.997208
165.088425
129.808578
-179.253220
135.973557
151.849747
171.431580
113.911751
154.331680
156.382919
156.379089
148.423264
154.441498
131.997208
128.747604
13.593297
1.578552
34.042191
-44.449986
-40.150928
-27.301973
6.678760
121.965736
142.417419
150.321808
163.364960
137.963058
139.688309
144.265320
152.486237
144.657837
130.792725
146.550644
141.216339
136.011078
175.647461
165.440918
149.959381
151.233078
149.287079
154.774063
148.996170
149.430374
122.261421
126.240974
153.205872
159.575836
140.560165
-26.599188
-21.179173
-46.366695
-43.554974
-33.237656
-41.000038
165.756561
106.372932
146.200317
153.760849
2.681098
-4.611379
0.588174
-7.021968
24.378408
21.042446
167.238800
117.997696
142.463837
139.392273
120.109085
139.424759
-15.375338
34.388752
141.592575
143.941696
150.491684
130.346939
0.034264
-45.391457
-33.123066
154.244766
141.543243
112.233704
141.718353
146.400131
137.837341
40.665173
-14.566916
33.475525
12.157775
5.395503
-43.112335
9.439713
6.929935
-19.005196
28.926723
136.345901
-30.266298
-36.665966
19.487206
-54.025661
-24.524492
-39.986107
-26.525818
-1.580905
156.815155
162.781738
150.568665
147.406021
149.707809
145.128448
121.383598
155.667603
127.170601
137.405502
154.532928
140.363358
3.426913
131.923691
24.630192
-26.002632
-6.067243
0.401538
-18.002205
-82.883682
-51.416500
-16.594484
-9.348343
-25.276943
-3.041373
158.708237
142.739197
0.879155
162.534409
126.664673
-43.185287
-44.758007
2.838556
-51.600521
6.779630
-29.393307
141.671097
152.234726
143.773071
140.033875
149.860138
131.462860
125.104713
158.123505
14.818542
141.464874
136.672623
154.148758
139.884918
153.173294
146.692764
52.268681
5.101156
150.878616
137.817307
143.632904
139.642822
161.093582
-178.563858
146.263687
135.702835
141.182785
156.864410
171.171082
124.977699
152.068253
107.003067
162.019623
144.169861
141.448395
168.194656
161.430237
165.932205
144.270584
149.288620
173.619186
103.625687
153.160751
141.649536
162.122147
130.097504
173.297577
122.626572
128.563278
127.379143
31.463654
162.062698
123.531914
143.143738
150.347565
140.601212
144.244843
123.560997
169.370499
131.634567
114.612808
141.713440
151.647354
164.217239
124.856941
132.234528
132.313873
140.596115
158.073608
147.129501
-22.291603
-3.693796
-21.833166
149.064713
149.595810
32.622955
104.367073
135.072235
142.014999
140.876022
143.133499
148.944794
-1.597529
1.842706
-30.331472
1.150631
1.046984
-22.132935
-41.507484
-26.312956
-30.160267
-40.342583
-46.967903
139.637848
169.614365
154.316238
158.606232
163.362045
141.784988
153.908295
157.185074
143.709122
167.282822
156.012009
156.314529
23.519476
-179.791565
172.349976
124.770393
152.702515
150.813950
145.837173
127.692619
166.253616
166.866196
-173.074356
141.911621
148.765305
123.540916
169.578659
131.783142
142.718903
131.215164
118.421951
134.036331
133.120865
143.371323
144.894073
113.695473
-13.766652
-38.214363
36.221714
0.840233
144.386810
144.588669
147.913956
171.921280
148.338196
153.190445
112.566292
136.393326
138.684067
142.556778
172.413467
155.781082
115.878754
145.296219
140.882050
139.114349
154.944000
153.795975
169.358032
110.193359
152.005493
129.280823
156.956848
152.727036
136.790161
149.262283
152.402939
134.922974
123.730881
168.319504
-52.369061
4.152798
34.083096
154.665924
8.654193
154.594299
139.426987
159.548111
133.263016
159.680969
144.818359
147.039246
147.979172
135.162140
145.408081
140.764023
162.428436
153.001526
124.977180
161.081619
163.548615
147.739899
147.105484
114.975876
151.995728
168.952347
113.058899
-34.155140
25.263479
-29.057482
-16.044468
9.625981
-1.017603
137.497620
135.928452
140.187164
124.103523
132.507782
159.308701
127.195686
153.638901
146.542007
153.406906
148.086456
128.129120
149.806763
138.900696
121.425758
142.189468
148.908478
137.710342
157.231552
147.454163
154.889755
148.560822
159.672348
152.650665
147.447510
175.334091
139.869919
148.719269
-1.112235
-36.918457
-11.813429
-7.899583
-32.352188
54.769619
-46.944164
163.759277
122.518822
150.351547
137.710052
134.783478
159.730103
145.609146
152.146393
129.645233
152.271439
163.762817
153.124939
126.092003
8.268758
0.874916
-32.654041
6.795493
10.854274
-0.259443
17.515646
19.278852
135.464355
140.979141
108.715965
165.743912
-129.968323
-147.179077
-147.911270
-120.803856
146.124969
-149.663513
45.501465
1.488063
-33.174652
125.804070
162.744659
171.109009
165.885452
130.361389
128.632751
147.335876
151.739914
157.674820
127.335411
106.379013
160.399826
130.539444
145.161545
139.152191
146.579514
147.987015
144.714691
157.872971
136.728348
138.281479
150.405060
169.199036
152.752686
167.228683
155.777237
134.605331
131.378021
175.521881
149.601837
-20.221886
11.921818
-10.678515
-38.391720
15.253249
-26.712908
-103.057327
-30.603077
139.334061
129.101517
146.896133
131.817459
139.790787
139.941086
123.146393
151.560181
125.268776
-57.912209
39.310242
139.763794
167.517258
151.562881
156.927002
129.198700
145.730392
146.821152
150.485733
138.240448
149.255081
130.016281
116.289948
135.347076
3.816287
6.298370
45.906086
156.373901
112.140732
49.927353
144.520782
146.146835
170.935867
157.094284
153.954330
145.995560
96.573463
167.456863
145.168594
157.615753
167.061295
142.259369
149.309875
142.908676
144.800278
-35.874672
5.549060
4.320374
22.346100
9.732800
-20.190405
167.705704
-43.436588
-23.856314
-17.615147
8.430025
-5.295796
-14.564729
-2.723546
-19.944199
5.910655
-5.204958
10.601553
12.141776
-2.371081
-19.977411
141.494690
159.589676
128.754532
126.097878
145.967880
110.353828
136.924911
138.006485
159.548752
131.880096
177.640656
169.918198
147.936768
33.387604
72.460297
154.185974
139.586487
141.826324
119.093742
168.229660
154.272598
159.822311
-20.275555
-68.312897
16.973000
-39.064445
146.297195
138.246384
177.126617
146.101288
159.446762
144.532089
153.512131
144.481155
153.875397
156.688309
139.441315
154.384598
127.374466
108.832253
148.226151
138.573441
146.987534
150.224701
156.849686
148.020859
148.759293
132.245529
150.257431
148.737778
152.765717
171.522263
162.347198
140.489548
-38.617840
10.423980
24.561104
141.857254
146.586777
134.822678
153.726685
150.747009
172.770584
157.078171
151.620117
16.641283
143.180298
173.328369
126.647011
134.799820
172.995026
158.388260
139.191086
-179.834473
147.301620
154.214493
144.550171
140.221939
-9.525738
154.573257
3.175765
133.766830
149.864532
141.264130
153.352890
155.746490
159.369125
148.284500
134.901108
150.302170
143.984192
158.709015
169.480408
142.431778
143.651474
139.657074
173.573807
130.953674
140.668915
162.898682
131.904709
141.688004
157.090149
160.053207
163.501480
145.145233
156.090652
109.785164
134.232742
92.134438
122.555389
131.799789
143.177261
140.939514
122.723053
-36.888390
-16.213049
-1.542181
10.370275
125.845467
147.800110
138.761292
136.711990
143.471680
125.977859
135.956192
142.001755
139.532104
146.865219
169.300934
146.499252
133.217743
11.754046
-19.781662
8.984500
62.363266
-30.183912
-39.243622
-73.304100
-37.806114
-5.639375
14.439713
-9.363678
24.399027
163.061996
160.649918
164.119934
149.114258
130.375732
163.084793
152.073685
174.266006
135.116837
125.945648
163.929688
131.769135
148.132477
142.341400
112.907898
163.303925
151.373383
131.915894
127.114571
147.495880
154.713669
166.861847
165.233032
136.004227
125.192772
169.539932
167.080460
143.885910
140.739136
130.380142
151.070999
145.745865
151.159790
161.202362
123.887451
140.917038
146.870544
161.247238
154.413818
154.483902
153.433807
110.062447
148.716568
147.380936
142.460526
147.670807
-25.111769
27.782625
-40.716301
-44.497066
10.704802
17.838127
24.960369
16.434361
137.452652
130.838699
124.475288
116.467133
159.017700
153.201767
175.086212
149.231918
109.929359
138.113419
172.462677
134.727448
170.852264
135.771347
139.747787
153.323074
162.117462
160.418716
162.272827
138.677307
137.313461
140.075409
135.371964
166.298370
138.967041
146.248459
143.484283
172.584122
153.632141
154.280548
152.261932
135.429977
147.329010
1.516719
-49.081150
-19.628275
35.509953
138.671478
158.873749
159.202316
148.989944
141.015182
166.867661
114.888176
155.828522
129.905685
142.601913
147.994919
153.828506
135.462723
159.691696
152.404343
148.516129
130.881058
158.035675
30.916601
-0.279765
-10.814013
155.394684
148.060211
158.082214
158.739380
136.042816
148.493744
114.586365
155.975632
133.315964
142.653671
131.748413
160.592361
142.394623
143.782349
149.053207
34.610851
16.631741
152.277740
155.656464
150.348007
150.496017
172.894455
-13.678880
-15.955447
-18.064667
157.522873
135.237442
128.028549
135.433273
163.954376
147.404739
125.606567
-14.483597
5.986087
-9.755118
177.255249
178.141525
152.773239
157.186707
127.246033
159.392670
163.834732
153.451874
168.373062
150.581879
144.867874
133.952972
155.163162
160.854431
152.843277
145.491440
161.553680
140.695801
152.687653
155.595169
140.292175
132.084915
127.855751
143.352310
-12.317375
-27.093397
-42.532352
-7.946951
7.321719
-17.896519
21.533096
-17.797602
4.868161
36.062195
-8.235566
-1.790019
-43.251019
10.272417
158.628647
162.965271
111.239677
144.963791
156.869217
145.019882
125.842735
156.404007
141.891495
148.003769
144.765549
145.497086
128.386429
144.236237
148.841049
139.793152
130.531876
146.660355
127.454247
156.660385
128.878998
141.795624
133.732391
146.150146
143.008087
175.095901
150.208313
148.058487
142.973877
131.662796
106.754501
126.676369
143.173172
147.278519
8.525602
-27.467604
-46.901455
161.661530
164.779205
-21.155708
-13.065679
-34.554661
-25.321833
-34.410275
-8.989485
-4.242517
-15.800691
24.836374
145.004074
135.990509
160.928040
130.506927
161.157990
152.848495
158.268173
152.219147
149.000977
167.456360
151.045578
147.134186
145.753693
145.953186
127.389511
148.620316
124.287979
151.004883
140.523438
138.986221
135.568787
134.278275
148.178375
165.253021
159.128784
124.519775
-4.701696
-0.988734
137.593704
140.809830
86.017639
149.669250
-38.046345
151.042740
147.431213
142.788986
152.830002
43.558743
-28.742353
7.251253
162.141800
133.737915
119.929291
171.685684
152.061340
131.446533
147.474869
128.071442
107.908493
139.112122
155.270233
-163.366135
134.498596
135.204269
124.211052
133.601028
113.806229
125.700104
143.387192
141.641418
142.565582
143.219284
143.406082
134.044235
145.342682
151.213043
160.235306
-37.900845
13.697193
-28.728827
9.233865
11.838942
150.001053
128.469757
159.699509
150.376999
143.214569
162.217560
136.539917
130.973526
112.482025
147.841858
144.006500
-38.567516
2.773046
-23.099703
-1.887511
-38.541203
1.192390
151.168167
109.576866
124.595154
127.189224
164.399384
147.887360
132.343262
150.054077
143.523483
134.904175
139.744644
117.451653
173.780777
114.350906
146.413055
141.103271
-0.166689
162.457596
161.810669
143.842545
159.340256
138.551468
137.770844
160.329605
132.307007
133.209015
150.634308
46.528881
29.945532
14.225315
-14.090047
156.380127
118.827568
115.141739
7.336257
1.755800
13.662971
150.770828
161.404999
127.146233
139.835678
141.109711
152.435791
117.973618
150.769455
158.799530
115.252098
152.721054
155.938828
158.246918
136.448029
138.163376
162.341675
163.257767
142.657608
165.550705
135.645004
169.503464
-172.764755
136.823059
157.795654
166.986282
146.186157
148.288757
154.196487
129.368088
18.031069
-1.773213
56.978519
34.641472
113.669899
127.904190
143.217514
161.528275
117.442184
173.123932
119.287582
129.539429
153.689270
150.061127
-38.239174
-27.070938
-27.378258
156.161057
167.496857
133.566360
122.215645
128.311218
146.599884
154.303131
173.200333
0.000000
-19.358547
19.640837
134.278473
159.391541
129.285614
147.874664
152.383392
146.771912
144.442917
-1.994785
37.941727
158.943405
137.088440
163.606934
174.414886
141.988510
125.447426
164.619858
-8.065406
153.346146
133.444382
163.801468
165.073837
150.890427
142.367630
104.834457
144.471100
134.988190
123.932739
123.749718
160.026535
150.566757
157.400833
160.786407
152.931564
149.397720
130.138443
128.567703
141.359482
131.286270
152.435684
125.549690
149.699997
150.864456
-30.394545
153.296204
-147.217896
129.230255
36.454750
60.036690
137.471771
147.079865
161.506134
127.390373
-176.359222
146.356445
134.388809
141.918762
126.360023
137.970718
148.942017
140.393188
129.397186
9.870996
9.013277
-4.258460
-15.722754
-48.108513
1.984456
32.034081
6.769584
42.441772
152.639664
166.223038
147.153122
162.819138
150.678268
168.727127
150.941864
150.468491
140.326462
-49.398354
143.493210
157.621826
131.447784
132.981476
140.875961
120.633331
165.300552
149.080688
171.259949
143.001801
169.568176
162.213425
141.903366
130.749863
89.591194
-4.699821
141.617905
150.031601
161.603729
-33.315052
-23.884342
-42.663128
-4.781515
-13.649561
-34.310474
-54.878975
130.955002
-48.736706
163.922760
163.435318
135.731186
131.662704
125.084511
145.236755
135.093491
155.553207
116.616608
116.033859
34.240444
155.977203
17.832552
18.013186
25.470840
-160.102478
168.535095
30.954958
59.390160
165.221497
-179.899109
157.965424
-139.128189
142.723953
147.023087
68.775024
117.037048
118.154671
159.702393
24.256323
-149.915192
5.976583
27.073288
19.271009
24.923359
120.172745
165.076889
168.098999
150.224716
139.401428
149.086853
131.127823
143.890198
146.533066
6.060357
-17.894041
-48.428276
148.582855
-4.005652
156.510544
104.154701
153.915710
151.021652
140.885925
157.687866
-28.620916
-20.242783
-2.100402
2.843311
-5.530559
126.611267
134.222687
142.987930
141.995407
172.476456
135.317596
147.653107
146.154434
136.346603
159.749329
131.214706
137.715942
152.359024
156.275436
-29.003069
-1.395917
148.460663
143.417511
159.945908
134.951187
160.032684
157.327942
141.878525
148.066910
171.953964
168.483536
147.399567
150.593124
109.603058
145.541763
147.718292
166.269943
157.055389
89.069763
-41.973858
149.043137
119.194077
105.511917
123.184013
129.524231
149.255875
150.550674
131.954300
151.277924
134.335739
148.642059
150.976028
138.359238
117.050964
149.563446
125.843849
160.795944
143.902740
150.547272
147.407486
162.328125
174.069199
131.190338
135.006317
148.610107
117.884308
149.006195
-179.650558
160.194244
154.771637
125.468834
141.767868
141.087143
140.614059
154.644928
152.397186
133.207748
130.644318
154.911575
147.204941
135.579361
151.323990
143.639923
148.532410
143.522903
159.667145
150.759064
147.317566
165.843414
132.679581
157.986862
123.229874
149.964157
171.994781
154.562363
14.135832
142.899567
154.803741
138.257126
153.799576
145.427444
127.934410
143.455734
151.587326
-40.805813
-80.282585
4.146285
11.595269
143.306778
158.749161
135.231308
143.638596
139.544617
148.871429
145.039444
146.551132
142.310349
157.960999
150.192688
133.815765
154.073853
116.858536
141.476395
156.275955
103.522995
123.874283
144.782272
145.982086
139.577911
143.998337
149.269699
147.573059
160.612793
135.559113
128.575531
177.874680
132.155350
135.072556
146.449814
154.997650
140.464828
154.495132
152.726181
155.408432
112.098167
126.545815
148.459015
133.392181
152.761673
108.958748
151.116486
142.620987
169.691116
144.838257
142.774094
164.087875
143.632568
143.522568
137.863678
143.746658
163.467667
-168.718307
151.433792
158.556427
142.814133
-6.059872
-56.573967
138.018875
149.337677
140.194611
158.739441
145.985260
143.617447
132.602859
136.431259
158.271378
114.872864
156.814377
138.204437
154.179703
135.474686
13.712976
-7.967649
135.696655
143.900299
141.762253
117.398048
161.871323
142.843231
120.810600
120.014938
172.815994
160.980713
164.563461
142.798965
160.753281
153.667725
142.278946
144.415176
165.455368
145.819397
162.396255
115.425858
134.679062
148.568771
149.438049
165.631042
145.341385
158.354446
138.296600
146.004578
136.316971
156.939743
112.862831
150.347351
149.752777
149.479248
125.280159
160.742981
6.832940
4.190776
6.609663
31.916367
14.949620
147.238007
139.794098
-173.413635
134.814316
152.080383
134.215363
163.976547
138.808884
150.144394
139.298065
137.843460
156.981583
149.955627
136.772537
159.186752
137.107529
137.466949
136.104233
153.226166
124.834572
170.031494
148.290009
136.747559
175.697693
147.784698
142.527405
134.525452
-39.745693
-41.591335
-45.331551
-33.901047
-2.757544
-41.575169
15.567563
176.432663
176.010117
168.703171
-41.054302
145.857895
170.719620
130.043304
159.543533
127.092010
156.067810
-177.385132
135.971008
141.086212
132.736374
131.862762
115.758820
162.876877
157.749649
161.328751
121.441551
114.414757
116.127625
152.019806
144.407318
138.365601
137.173904
148.761322
152.651917
178.395615
78.795036
123.308487
146.149918
149.811310
152.361740
133.105225
166.296921
135.427994
136.546539
138.237946
-48.743477
-19.138912
5.091314
-23.845766
-3.446680
-3.654574
-23.969868
-19.058260
-30.409864
150.748260
140.028214
155.565750
156.893326
156.558151
7.432102
21.951866
12.844739
-33.221657
-9.397788
17.107649
-33.111320
8.754231
-1.072649
-42.446823
7.411268
156.729904
153.600677
143.660950
139.927719
151.572388
134.632477
144.862366
149.823151
142.939056
158.934723
148.679779
166.429672
-16.823803
5.216991
149.060532
154.792557
152.028152
146.792984
145.427200
144.860626
146.533173
146.000198
106.412544
169.427399
117.148827
157.718369
144.123047
152.115662
155.862167
153.348633
149.294220
162.188950
142.843246
131.190170
165.865845
-5.368705
8.307730
149.453598
142.981705
163.284698
153.518829
138.354202
167.174469
162.077423
154.449402
136.770386
168.797363
124.321754
130.069641
143.642838
148.653809
-178.305328
146.090363
146.402069
139.478760
157.770142
157.098953
145.666840
146.329590
173.261276
149.843689
169.784027
147.912689
149.318466
129.493195
174.446060
110.254517
149.932541
132.991913
149.654785
135.043945
11.104274
26.988194
0.233231
-46.984993
1.110651
49.712353
7.706017
-37.769020
7.616281
12.034471
140.372818
141.300308
-42.959347
151.014633
152.262589
145.397537
155.667618
137.341476
146.315063
133.847290
123.368561
139.950226
119.979179
134.455856
143.252548
144.095718
141.008545
138.599777
144.629807
137.105698
162.736557
139.330261
160.628357
-178.302444
147.818939
163.660919
155.657272
18.733421
-1.025266
-14.523428
-31.740566
-38.451668
-40.767410
-44.354858
14.945278
-33.955681
139.217377
132.445007
111.372543
159.838501
157.800888
128.426697
72.129173
-163.793579
-158.296707
-151.542068
22.908777
48.458290
-153.808823
117.120514
144.365082
156.510056
132.310516
131.048859
140.436493
142.235794
135.282745
147.508453
164.447006
139.945480
150.840851
139.259766
162.332230
135.447266
155.331390
160.148804
151.944534
127.403893
139.218582
111.298729
174.103104
168.987640
143.525787
131.233704
138.664017
127.879860
153.112076
143.326416
139.421310
125.698929
165.890686
136.857330
160.002838
147.452225
133.741318
-177.883057
18.809292
130.698685
109.429916
156.620285
144.705154
155.295532
156.225266
148.266968
158.205399
166.818695
127.437065
137.972733
146.521393
154.210526
147.449600
151.656174
132.876740
24.611780
-7.594632
8.706510
-4.401085
-26.803370
-46.929256
2.508972
0.244694
148.670410
156.687393
134.234573
134.467743
124.806274
136.113510
141.954239
157.722794
152.309982
-18.505335
-4.549412
160.411545
132.725952
141.437424
166.281876
137.656235
-3.043818
133.781418
27.896749
-0.891532
-18.276363
6.513430
-45.248711
119.513863
151.100662
169.330597
170.610718
72.490860
156.151108
147.307510
134.139282
144.059921
150.567749
149.358292
137.123703
166.975708
170.882523
166.093643
123.186310
119.826675
133.270721
144.668228
124.815880
139.614441
121.510536
118.201538
128.970139
106.003189
158.081802
128.463196
150.078690
135.316071
152.517120
125.096161
15.517756
-21.000519
-33.970455
152.573029
157.789764
143.501358
169.472549
113.905693
137.013977
139.255310
155.728012
151.647110
165.553955
157.366898
143.360580
120.612457
137.286331
159.574951
142.493393
144.163681
133.665390
151.950256
145.738724
151.825241
134.471863
138.086807
156.871460
150.501373
134.391342
98.823669
141.904465
144.668442
7.535775
-36.940357
-10.483664
-43.130978
126.981255
140.566620
138.106384
139.906586
144.097809
125.667221
162.664734
142.557938
144.447556
110.066666
161.311035
144.963333
124.179619
163.959564
148.442749
154.430069
136.208084
141.481293
122.302101
5.630123
6.656877
-30.173264
-44.910320
-37.054493
-31.311068
-26.611526
-27.677443
-23.244743
-35.721325
16.132017
-2.693408
153.010361
157.705215
161.251038
3.745961
5.382849
-41.116055
-33.147526
147.232025
165.996857
143.458710
144.659592
153.250397
146.098831
157.241455
146.989044
151.880280
153.194901
136.142456
131.397644
-40.129471
-46.547867
-25.480915
126.729874
152.863892
132.029694
134.467972
149.629013
148.124039
154.993408
147.765396
126.145882
153.218506
22.009604
129.847397
119.414513
155.850922
153.919159
149.187744
149.243332
30.183205
12.914051
9.247284
135.855057
-44.850433
11.488147
0.000000
-44.464458
8.714380
-49.391327
-43.388779
-19.582333
-11.951786
-43.305279
-0.192814
20.775175
174.700089
132.213760
144.649139
148.660980
167.013855
146.795242
162.707169
134.504593
109.691444
156.538971
148.136856
154.256973
138.214813
122.384987
153.457657
145.243088
151.001373
128.270508
151.246368
157.314880
134.949295
151.221939
139.462341
167.544922
131.445755
31.308195
-20.265551
-33.639580
-25.081703
-36.110737
33.902931
4.403533
25.297428
156.832947
163.527878
137.898361
155.873291
146.783997
-177.771545
143.536407
147.440048
145.239136
151.809937
143.570114
133.571075
138.124374
151.706970
128.626450
175.761536
135.955002
144.568222
124.725014
150.958694
153.036285
123.353539
129.225204
112.798019
-166.425034
119.676765
157.002335
153.871994
157.167419
144.736267
134.173126
-10.449185
-7.790318
10.978112
-55.805199
5.186934
-33.587170
-36.693241
-14.134811
-14.461419
-43.626289
-2.448805
2.976443
11.465800
156.284409
19.497307
56.148525
96.524399
37.134224
23.976524
82.674286
163.665817
142.952408
64.553864
-138.424301
-152.290894
9.780199
150.573593
147.210159
155.671661
133.314468
164.311386
148.636047
166.547394
154.756104
120.781258
148.201111
125.117393
151.583145
136.517624
147.345428
170.154480
152.370026
152.945938
148.512039
125.130890
142.451981
152.748993
105.410698
145.720581
166.279770
115.267006
160.582596
139.358658
155.464661
147.638519
141.479385
137.006256
125.467880
130.020508
152.681473
155.029037
138.861038
146.253189
165.443970
126.128914
158.737411
124.984863
165.389709
142.095901
164.744827
137.180695
161.608627
151.976944
165.618851
154.018387
139.698227
-29.894899
-37.711948
-29.416830
-31.353064
-43.686218
8.116580
9.152830
134.103271
150.108383
161.011841
141.978729
160.926712
132.931458
150.273956
143.493881
144.213364
162.323624
142.920074
152.022675
140.330017
119.205513
141.161209
146.480453
145.920502
176.709122
167.770630
139.664276
151.319214
138.863724
158.100998
138.835236
140.900116
120.236786
151.815079
149.054840
133.613419
117.879028
158.019104
140.267624
160.827972
141.041702
139.591293
142.104416
154.596008
145.419830
138.266983
155.262741
167.973724
155.908554
129.317719
139.635147
47.637417
112.227707
141.325272
150.223251
146.255585
45.480579
1.253826
113.333145
-10.266287
4.010978
-4.011075
-38.803429
36.959564
17.013315
137.935776
166.720810
118.284294
4.713722
20.292864
167.068405
115.801659
133.070877
174.973312
143.343201
112.396194
150.525620
112.365952
150.575043
143.761185
152.260681
155.502716
162.663162
125.468857
160.071915
135.558105
164.609924
115.807587
124.485023
144.512146
145.136124
120.155617
160.675888
167.238068
173.908600
157.924561
157.551849
128.201447
138.690735
-22.163109
-2.743809
3.496928
130.882812
114.230644
151.206039
151.752151
130.971985
135.000839
152.231064
139.674454
118.047981
124.826317
161.344574
152.703415
148.189850
168.893295
145.800278
146.083389
142.608810
119.498428
156.506378
101.038399
151.665176
153.544296
163.220428
148.136627
-147.351349
-158.914154
-161.582794
-143.310089
-174.932175
-158.358154
-142.977280
52.354748
39.726303
-49.842865
-37.899872
28.142443
-21.282797
-39.559723
168.077148
133.052429
147.420349
150.951630
150.942749
141.863586
155.149399
142.711990
127.959396
133.547836
137.025513
148.682861
143.160233
126.670372
143.108246
139.774353
142.690231
129.193512
142.283218
133.146286
148.520508
159.245712
140.577545
160.800079
155.673096
115.233452
152.251114
144.473465
133.304825
156.817062
143.582596
144.172287
145.350937
130.890884
145.406967
137.177002
126.282486
-7.584859
37.542362
-1.775639
-5.719916
-5.837040
159.244339
134.771698
147.756256
145.111191
143.989700
154.911392
141.198685
150.523468
143.258133
156.497665
151.765152
154.300446
-19.785143
-2.907172
-2.333136
-3.241478
-41.433586
-42.063152
-22.714426
21.740620
17.836031
-47.588638
-1.526622
-38.752190
-1.141239
3.047096
-10.586488
-45.587727
-14.068231
153.165604
159.700531
151.770538
111.399475
147.411636
140.259903
165.457382
136.911911
146.422409
48.600853
143.429352
178.784042
173.199005
23.701071
21.163258
18.114391
20.591679
-40.380798
8.676000
15.490274
129.534988
144.141052
150.590561
142.461945
146.785156
8.446594
-12.643577
-30.549898
-53.166298
-16.929569
36.022469
-15.424412
16.436064
12.002916
-26.131952
128.790588
-15.042786
-36.916622
-38.229774
7.152723
147.423553
123.957298
161.768280
148.501343
159.290024
141.722321
135.353134
170.878464
112.666862
136.096039
142.545273
127.591560
162.754471
147.709000
104.641754
155.375778
124.750748
157.311020
135.716827
147.499207
152.588150
121.981911
152.981476
125.989471
129.507721
161.640121
142.434982
139.074173
154.285126
158.506424
138.461441
140.330292
130.462158
147.188293
111.945465
136.092407
160.505173
143.292618
136.776062
120.088104
154.395325
146.153366
149.900940
150.235382
131.763214
134.067078
143.258255
111.381409
159.332092
127.422798
144.534576
146.488800
141.502823
172.263260
166.383102
135.551056
153.858246
127.750389
144.107254
153.431717
109.074860
158.563751
131.547012
143.910217
150.877243
154.381653
132.860855
170.161545
145.596649
-18.770252
-50.650517
20.877167
-2.389008
21.320051
-5.113164
-14.879108
-60.252258
-1.162138
-16.774849
142.141052
136.551407
138.460938
156.065338
157.406952
143.152710
166.059570
145.022079
147.269806
142.616577
149.451202
149.034622
143.281708
142.067566
151.538696
34.248833
29.317005
151.559128
159.859055
142.959824
168.740936
132.760727
149.074280
161.327591
-12.495880
21.258642
-20.683708
-14.883205
142.291397
141.144287
126.023735
149.614197
148.842026
153.093796
155.346436
174.006210
134.447815
141.853256
133.554932
150.138336
133.723923
22.537081
160.798126
148.194641
156.306992
152.279846
128.848633
137.746109
153.774323
157.537247
142.969513
-50.840065
156.725601
146.352982
-178.913574
152.519379
133.302521
147.183609
154.319397
124.993805
173.550644
126.914978
167.607346
135.173096
111.242111
150.767563
147.105225
146.292938
131.524796
132.142075
141.817078
153.217453
149.883560
144.326828
127.661552
140.028046
151.286072
124.121155
132.285217
137.393677
121.856606
145.718842
125.028000
142.726730
137.640701
169.285980
148.214478
120.502579
151.021072
145.661697
178.642014
-6.677702
-3.446965
-40.223068
135.178833
-12.584354
-39.550282
-43.900730
-3.730771
150.422821
120.908112
151.402832
145.446686
142.711884
139.306458
149.626236
152.569809
178.857391
139.588593
169.995483
152.601013
133.916382
164.371048
178.063858
142.565109
159.364960
151.755646
129.261139
119.204498
154.962006
140.637695
129.112427
128.416916
122.355728
3.930342
164.536987
146.644867
113.044106
141.566025
166.561661
150.789948
162.325775
152.495132
139.521011
154.399445
146.274155
146.928879
156.465988
141.529404
143.422958
143.782257
137.977631
134.966095
163.371811
126.115349
133.416702
151.396713
154.156769
141.859116
58.848450
-155.350800
-177.267258
114.321747
178.009918
78.943840
164.166763
129.887848
132.347427
143.314102
116.305794
161.237045
115.626762
134.945496
159.110565
159.984421
-12.493986
13.121245
-3.088637
7.698118
8.301558
17.840580
12.038565
-19.947210
-22.541374
138.413239
145.795547
131.413025
153.112213
134.794220
135.558868
161.811554
130.443222
130.258301
-15.519352
-25.707886
145.298798
151.156982
159.627045
162.043427
151.840485
146.747208
165.804214
137.673523
122.385239
128.056183
156.482803
144.840881
154.791748
158.751602
160.776962
158.142303
133.702393
122.107315
135.330627
157.036148
167.684158
136.389450
121.087387
165.852982
132.081009
150.974625
139.290649
155.917557
140.206238
159.520111
159.894135
148.584412
151.329010
173.366135
166.396225
157.681931
157.949585
169.341141
133.057419
151.661682
167.480087
128.512863
133.365463
152.331238
144.421265
145.804031
128.531662
123.606476
136.111526
171.795090
160.098953
121.737923
160.943924
142.921448
137.802383
151.916809
119.369026
137.536392
152.037216
166.859009
139.499954
137.057709
125.718391
168.964569
151.291443
167.422729
120.634972
149.494675
118.760124
139.824066
162.229843
138.167175
151.906754
172.674362
143.338089
176.682159
144.361038
127.994049
141.181381
128.427155
120.951935
131.069916
122.267159
158.000427
128.012268
110.568138
133.308121
134.451828
132.050766
153.746475
132.638199
125.561996
123.166405
163.402527
131.921783
165.197006
136.904358
29.446306
139.378281
153.210007
147.909470
139.268234
152.548691
127.696762
3.572647
-2.209125
13.791960
-2.535049
-22.325035
-34.530003
171.406540
150.080460
174.832809
152.386185
144.650665
145.502090
151.728653
12.150312
-18.799364
5.825679
-1.435178
-6.015194
-43.734177
139.234360
119.216003
135.706802
157.126190
126.826088
158.973801
130.131241
138.165131
-177.971725
163.168030
131.531921
147.819687
-1.336181
22.229696
21.152946
131.507492
114.962242
142.203079
150.027008
142.514435
165.113007
152.723969
149.938644
146.123962
148.396240
135.106659
126.924332
177.287033
134.463379
9.891911
22.266533
142.258957
127.270187
151.277847
142.798096
154.476364
156.482666
152.796951
147.860733
144.751923
120.027893
148.403549
144.967529
159.582108
154.022781
23.430752
144.064575
140.170868
136.991257
176.350464
144.822723
161.314697
133.846863
-38.339287
6.845415
11.947745
-1.662481
-38.472412
17.349566
143.663315
145.484512
169.008148
128.401627
143.678925
136.729645
-43.385128
-24.635052
-7.717165
-21.821592
145.937820
131.515366
155.859177
156.353577
143.694382
130.460754
157.040634
160.915314
175.998398
167.295944
-45.119152
-3.188807
-6.105347
-0.294751
3.038024
109.962273
13.976589
151.607193
160.470108
155.962906
-23.869078
23.589439
-10.107173
0.809150
-56.168705
1.770120
2.411839
145.057587
142.427307
141.496048
160.418381
142.318954
143.591293
148.115311
136.977051
113.352875
113.634193
142.763016
176.534958
163.637039
145.546509
174.484085
128.517685
137.663589
138.426254
128.463715
150.832779
151.084045
141.826904
132.409439
148.500015
168.613846
152.800934
137.373535
137.843353
147.433578
158.039307
22.819143
79.289726
156.375412
177.242081
130.814285
149.839523
159.283798
134.939499
159.298615
135.434769
-42.065895
153.692093
146.050125
148.461563
149.591431
174.527344
146.975754
132.074753
141.876907
109.641632
145.360413
175.507904
151.207901
155.554779
148.402817
165.931427
155.598083
146.452560
151.392181
1.490297
-0.499285
-28.689137
30.649561
-36.767090
22.971109
95.113327
170.535614
149.540207
144.750763
146.487228
141.392273
155.404327
3.748522
-33.678967
-35.511650
-29.162144
153.117416
148.944275
137.917023
150.877396
111.674217
120.512230
145.884903
156.296265
135.445587
137.787827
125.263420
135.155273
134.148544
-10.226103
-4.856356
-45.459900
-8.799487
35.675655
6.356533
3.323133
26.192520
-12.379209
-6.184373
2.033843
-76.728584
-7.492004
-19.392599
-31.258734
-43.870567
23.629391
133.602951
160.052811
129.875900
162.433609
-9.754009
140.056870
145.294968
133.146164
173.208664
164.903305
137.598648
153.345505
168.921219
152.031174
123.564278
132.201065
124.444702
157.741821
127.921127
29.932886
34.340946
40.128334
12.302270
-145.575821
-175.840088
-136.462906
-173.671936
126.374817
156.172165
38.885773
10.393566
150.382919
-40.021942
8.653512
1.130212
26.984093
-19.807013
-1.920913
-40.842056
5.300308
-51.263638
-11.887747
-43.657471
9.444126
-13.755540
4.353971
160.798203
148.348557
145.126556
136.665909
157.755920
148.779358
141.920776
133.141800
143.382980
160.356430
154.798126
153.572586
26.899220
-3.974044
-32.329720
8.502928
-38.812847
3.812129
-1.056844
-42.228508
-22.650255
8.993964
168.771240
130.893997
-6.511984
-18.732487
10.775977
-24.839098
-13.866652
-49.990429
-10.601089
2.150859
1.936136
16.720724
1.289830
11.720251
2.274774
-26.895220
-10.142219
7.447530
2.156312
10.973609
-39.155842
14.033627
4.622367
164.555069
157.131531
177.531677
148.294632
156.631668
146.117798
148.398026
141.791855
142.599518
156.912720
139.825500
147.290665
144.329437
144.187057
141.767624
4.266500
-42.877224
-35.121300
-23.347002
-36.432041
133.776260
151.280060
134.610275
131.947388
140.110016
156.729492
144.996628
164.682251
169.824265
152.278702
-37.042522
18.442080
1.253201
108.094597
137.822083
144.389801
122.024025
156.273376
151.166428
156.016068
138.493011
153.143890
174.121323
164.457733
132.202560
149.151627
150.812042
150.074112
145.531647
108.017998
134.381210
150.175110
3.832825
-33.041607
-20.690050
9.183181
5.278377
135.839890
146.945160
131.469604
152.688766
16.789396
-34.847717
1.572839
-12.778206
14.706390
-18.131891
-2.797993
11.720336
-32.388321
-21.857634
8.278014
-29.515257
10.566635
-40.420685
26.433243
-29.357689
139.159744
143.134995
154.500671
128.819077
154.246384
160.267914
147.606384
133.009079
11.919537
3.144418
163.657486
156.345917
128.241562
93.769150
154.234940
144.219650
19.512598
-48.496597
-43.247162
153.849182
151.618134
159.158829
118.902306
172.540436
161.046982
141.597748
41.413647
135.207886
142.973709
146.634201
145.079468
144.412598
163.350647
146.273331
137.822479
149.932312
175.181580
150.662476
135.441193
157.881256
138.771805
155.147141
156.531509
141.627838
160.542999
36.517040
153.374924
160.206223
158.736130
163.139694
131.475586
142.417908
128.427811
149.184311
138.311951
158.694901
116.359627
-6.169393
-38.639565
-87.138626
-24.120499
-47.926155
131.681122
131.559753
137.758621
139.068649
125.100319
152.950394
153.114426
143.781128
146.818069
155.942856
145.627899
165.263275
173.099945
144.851501
147.639313
170.325775
128.669846
150.045990
152.244720
152.383698
142.243042
146.308853
-4.407134
-35.049889
-18.631563
-25.961760
-10.435751
-16.421125
-43.087826
-45.428257
-1.471799
3.105704
0.888674
-3.457457
-24.393867
-5.719265
14.398433
-23.194328
6.155331
149.757034
132.819275
147.393204
136.205002
-87.368141
7.400511
12.070256
8.337363
140.121201
147.635452
133.034073
148.792282
142.805695
126.201218
22.702944
-19.746614
17.255548
-51.579456
29.356777
26.877268
-20.551258
-7.516663
-12.930223
-0.249446
8.379299
136.645309
167.171432
123.638687
129.795074
156.409363
145.543518
151.594376
166.030930
166.948669
149.664185
147.185425
138.924408
142.135406
144.875168
141.005142
-2.002129
-18.648680
5.095084
26.094189
8.415405
5.044574
17.214273
129.412628
169.937500
155.483795
151.682785
135.482544
136.635880
140.357544
153.611221
148.044632
156.779434
123.233002
154.124252
148.278351
141.720718
145.850052
84.549255
52.158607
21.477444
165.591141
146.532974
150.649780
158.434158
170.370499
160.257050
155.379761
141.903381
147.246902
134.117645
124.010124
143.599060
134.654953
128.962189
169.012543
152.040085
151.217499
137.516449
140.737473
127.847649
166.064438
147.294037
93.110573
138.098877
144.063431
126.134109
134.986496
148.529175
140.671585
165.193771
139.205856
156.463165
147.768295
134.834152
149.701309
148.242599
148.690170
136.848755
156.739288
131.244781
35.069893
11.960688
72.231865
-173.552277
-159.071991
160.904358
-129.191452
-156.500504
25.330957
91.619003
176.724869
-135.902740
165.209641
29.430389
-33.338463
-22.338184
-39.143536
-9.778551
-38.933025
-10.265060
-24.816862
127.273994
153.442612
163.103485
167.835098
152.619370
121.514603
138.706284
3.888467
17.212091
136.816544
161.477386
-163.085480
151.904175
153.547195
141.088257
156.251022
132.507278
-174.173431
132.747665
147.162979
142.525696
-21.373079
34.216984
130.267578
131.133972
145.355789
130.983017
149.154800
157.652634
131.909637
172.535233
133.641388
156.923691
-21.799946
147.963425
134.520782
144.949615
139.633682
132.742355
130.967148
139.079117
154.821426
152.139343
142.924164
143.909454
154.079834
151.608627
132.632065
138.388458
144.343903
130.023361
149.493591
167.157532
160.487442
147.972961
148.026367
122.172554
138.828461
26.310551
-36.506359
-6.848107
45.170380
-29.518604
-28.394707
-48.047367
-13.810169
0.348305
30.464220
141.990540
148.785980
140.560379
141.444153
131.343170
137.619583
112.450134
143.820847
148.185593
161.192932
146.159042
132.130981
150.121231
134.136108
142.986404
163.461273
150.126709
167.708847
145.090347
-18.715763
-6.888886
15.509329
142.389618
3.606194
5.595906
18.347027
-0.632110
-43.375217
19.094330
112.197884
129.810226
144.984421
130.457016
137.430557
-111.975143
46.931000
6.867013
30.409742
44.609985
-126.608192
-174.206390
141.404709
-152.540787
147.746353
-161.537079
140.461929
136.858658
130.037643
8.365438
10.494150
8.240762
-4.591883
15.307014
-25.495375
-24.147921
-39.931545
-21.239296
1.306861
144.446091
145.594376
140.125504
137.294724
156.904694
163.148666
130.437378
-49.423573
-47.768326
175.500366
148.644928
148.043274
140.207718
145.100418
172.692261
132.637848
142.173492
125.363266
136.378006
141.573685
129.299652
152.490112
154.910492
147.110001
131.754990
151.074280
156.044449
148.644516
142.005524
147.380402
138.730423
146.368881
155.159531
148.952408
138.832291
131.621078
157.136017
135.703247
166.895218
141.403183
169.912064
157.422531
131.096893
135.807343
137.236420
149.814499
106.316444
156.984970
129.258072
135.791031
142.119370
124.272934
151.723083
138.645782
-22.311546
-25.689585
-46.966270
4.920597
7.371235
168.015778
140.071655
-16.760550
-43.433926
20.959007
10.458540
-14.259268
-15.880874
167.642654
136.979492
140.017853
153.338684
130.075378
142.938232
-153.232193
139.349365
164.074585
147.821548
123.945168
163.502747
121.634682
139.751068
163.505814
153.893723
-162.493149
166.866348
151.216125
163.033737
136.331177
165.513321
143.681091
143.820694
164.648926
131.708359
162.906723
132.090683
166.942169
118.741028
140.346115
143.575562
137.182724
-4.236881
8.802232
-10.470517
7.606716
-4.530385
6.828231
-32.409142
36.375835
-43.549713
-54.851742
-17.740810
7.643109
127.256363
128.830399
139.372177
140.018295
124.898552
133.608582
158.969513
136.920944
148.367401
145.360107
140.175888
133.471268
178.028900
127.662582
113.453125
149.305496
149.590317
152.461502
111.169029
134.723724
136.507843
173.868393
157.695145
147.486389
142.535141
-42.327148
28.200680
10.927100
122.321167
148.784042
133.403259
163.097580
138.542404
152.609375
148.893265
138.128357
153.348923
140.828812
147.009430
152.298950
152.076096
141.055252
159.718521
123.026047
132.094101
147.596375
149.989777
149.191208
158.820923
158.238968
152.550507
127.770622
120.265076
131.506882
153.063431
144.361252
145.839584
165.298523
144.812454
133.023209
162.107391
141.069138
168.440536
169.195923
169.558609
142.110489
139.033096
147.027908
122.663208
157.073761
151.485397
143.327225
147.263931
-0.966313
133.359482
1.380693
-47.072231
130.616135
156.434341
138.248596
131.343369
146.886230
110.054733
149.883286
159.189697
144.798248
157.092316
151.660858
165.584610
170.052200
150.226089
142.419083
132.779648
94.017738
147.427612
159.897629
115.214836
97.271095
-40.124020
4.403221
-5.941913
11.593842
25.310404
17.838707
-33.575623
-2.397269
5.838114
3.168668
11.297768
-33.531174
26.381380
-69.609581
-14.119574
11.889522
-27.909885
32.335209
8.754007
151.962723
178.400864
141.111557
152.950546
158.343964
14.356637
76.683418
19.490583
165.084106
157.198257
142.246338
-36.297752
-23.743803
-1.342463
32.000477
142.542542
154.108109
155.926529
118.179314
148.600189
144.013016
143.426254
152.925110
146.810516
128.786560
157.459076
155.077728
133.488861
151.995255
157.084824
146.846222
134.129562
140.451965
166.227798
161.041718
151.479156
131.517944
120.563873
149.474197
152.078522
170.365067
139.082840
143.689590
136.175369
153.143829
137.716599
151.248215
140.268768
166.168564
-151.270920
135.053436
149.136154
101.454796
143.110138
142.820251
-0.090654
160.504059
123.638138
174.132004
117.195374
143.161072
156.889679
149.530014
169.551758
136.113525
151.668716
170.911957
159.073624
131.125656
88.773750
142.833115
167.418930
123.714989
133.157806
142.595474
120.118675
137.881302
143.400513
148.767487
138.869659
172.197113
122.423897
133.685760
149.476501
158.246902
22.501698
-24.150858
10.873771
117.369865
167.391357
21.162407
175.298828
135.688293
158.571991
166.285721
128.769211
168.986496
120.328407
178.243973
151.370544
164.235229
151.557129
164.407562
140.026932
153.838669
-123.057739
3.263988
-38.456741
-17.936417
147.320145
58.642353
176.790802
147.612854
137.992218
-179.736069
-7.568412
9.183096
-43.356281
63.602337
156.843765
136.305801
157.239563
131.373047
137.409439
126.520912
138.786102
153.097931
125.112595
143.226364
-36.317635
-44.208935
-4.061245
175.027786
130.910843
106.325417
153.510727
143.985992
140.987289
2.284048
-28.000307
-7.520109
-11.554949
-47.027702
-21.000557
-18.448837
-45.217461
-43.603806
-2.861565
150.545624
143.597824
118.600494
136.475128
9.800765
153.871124
162.490784
165.474167
133.698517
117.644646
122.756592
147.324387
126.822395
172.553329
151.930023
-94.443047
165.931702
144.598450
140.914169
138.434906
-19.944759
131.910843
150.347397
135.929733
166.060120
169.883102
158.368759
162.863800
142.187088
157.639359
120.483353
127.440651
170.078461
137.270187
164.648499
138.985733
113.923340
145.547699
146.443085
156.156021
141.564651
141.116425
161.414429
22.297581
32.512894
27.198023
136.244293
177.742493
160.062408
91.855888
153.333511
159.066696
158.163498
175.389160
-40.619106
-51.906490
-43.070652
146.975800
147.444107
107.327522
89.152618
155.729385
149.083832
141.078949
135.952209
170.011475
157.540894
153.531418
125.067421
154.616821
146.365005
135.926437
132.142975
121.439201
155.021591
122.970367
121.987770
127.333542
165.006866
139.748047
127.727798
165.621124
-21.142286
-25.793716
148.924744
29.735115
31.054567
-35.946018
151.667847
167.146713
175.686340
131.679153
138.545670
130.535019
161.725998
160.770859
167.122391
132.638336
131.480637
-49.041519
1.846738
-33.399445
-5.049892
16.647459
-40.428009
5.333404
-25.703730
-39.705364
-3.780096
9.608300
-28.238720
155.033585
130.432281
145.336060
139.744141
176.211624
158.036652
147.532181
157.860748
179.928665
127.962181
150.600998
115.616356
141.246399
130.783432
126.361336
136.402252
148.859131
148.523087
152.683289
158.492218
170.250595
125.165039
-20.031099
-41.982952
125.611732
137.111862
144.433487
126.638260
162.288345
162.417618
18.517855
118.931427
144.062500
138.548798
163.779861
113.689285
133.515610
159.924957
126.075668
154.651459
156.609344
126.369110
142.244827
108.930450
156.170822
143.765472
148.516602
154.213486
140.081879
159.255371
140.304260
146.085068
160.576981
151.531952
151.443146
130.499847
127.627693
134.544754
169.894043
169.474396
138.421921
142.093109
135.197449
147.339844
147.344055
160.105011
148.465469
145.361267
132.663269
142.696060
-146.117905
-7.190829
-24.799940
-18.461180
-13.995961
2.054618
149.145065
138.587158
131.020645
157.754364
8.263058
145.528320
147.253952
167.776825
147.905411
145.209396
94.061211
147.129684
134.888290
110.802162
152.025955
156.096451
139.566086
139.833420
146.482666
-166.857681
148.705078
172.533279
142.003189
133.434814
143.200729
154.850998
138.920670
130.884430
138.032120
155.625000
142.706238
140.916351
-9.494899
153.955902
131.697952
129.365829
138.204041
153.222412
158.855652
148.812302
143.196762
130.637543
149.423935
138.681274
131.684692
146.383377
146.102219
-27.100739
6.085567
23.439863
23.543682
23.038292
-38.133099
136.290161
139.813553
140.002670
164.823624
144.144638
123.504921
141.651428
108.790909
-176.657410
162.368973
141.727219
-9.191566
130.747925
135.832047
132.696640
157.384445
105.610168
125.560509
136.100586
115.725662
148.794937
127.571793
162.470657
-179.624130
141.796677
-5.930487
17.518824
-45.646542
-7.077508
-48.036907
152.058594
126.016029
138.922241
150.303940
-7.894835
6.437483
12.276775
-26.466902
2.714547
15.331612
-23.035185
-16.936159
-17.880732
-20.408907
13.538627
9.534154
10.883433
-21.846485
-13.140052
-34.040707
-16.254583
7.879903
-11.584475
119.165009
146.812561
154.377274
151.805389
125.330307
169.584015
131.506958
120.239502
139.854126
136.623337
118.507202
162.593948
69.491791
-40.812279
-23.249874
36.396297
14.927895
-41.721321
3.478627
-38.565022
14.853726
10.367049
-43.617352
-1.848750
14.784601
-49.423424
126.621780
130.310501
109.042282
139.222885
144.376328
142.591446
146.161179
142.163345
128.138214
148.395584
143.566147
150.805954
156.497955
149.743210
132.513824
137.023636
139.190170
150.935776
142.311737
140.119522
128.228714
27.742111
12.743557
150.750076
151.429535
141.459213
147.208420
139.747086
147.538437
115.174675
-20.136261
-31.677074
17.552326
19.364202
141.820251
148.995377
147.212097
126.957611
157.701584
162.090927
125.322273
151.836212
141.249771
157.308975
151.902695
124.252747
11.597409
47.065731
149.854218
125.023140
144.147232
138.783569
124.434509
113.516273
133.866669
146.200623
157.081360
152.424652
143.615555
129.250290
120.971603
3.978034
-5.198254
5.989557
5.856484
14.576527
-27.749996
132.926407
152.587860
143.196243
131.833115
166.539200
127.046890
149.099380
171.945618
158.142899
150.533920
133.252441
141.658737
127.124306
160.973740
149.451385
-26.754662
-0.613255
-10.305075
-3.300611
-28.945921
133.302063
103.604881
-12.640051
-30.481869
-41.723465
18.679756
-42.357666
8.384664
-23.859623
20.699270
-30.162127
-6.199603
30.035465
2.874805
5.285944
-13.031707
119.973152
162.208389
129.610123
156.584152
148.073318
156.615875
145.490479
149.505188
139.188232
124.370605
163.176682
140.259949
153.514908
139.978226
150.516953
1.878469
-32.104954
19.832144
63.227268
-7.142705
171.671570
150.171738
158.057297
-44.475811
1.664011
-31.872400
19.987017
8.322890
0.935654
-42.618111
10.560171
156.252563
126.427330
126.023239
120.886940
150.694382
140.369446
135.737381
139.399048
156.518906
139.330063
139.135147
158.265076
164.776978
145.600754
143.622543
135.462097
120.021797
4.725965
-5.968181
18.082741
141.933334
160.441467
133.192184
143.106613
137.672653
112.437019
154.014709
155.671143
136.737671
165.134079
134.598984
157.181000
141.586288
144.861801
143.446198
155.533310
125.889465
81.975441
159.449081
157.074509
160.713257
157.962601
149.948624
29.243610
12.910505
-43.627583
-28.620789
-44.045204
-6.618913
152.304413
145.379395
153.596893
166.245682
137.603622
137.413696
141.944458
138.996521
151.721451
141.099167
132.430298
160.066315
142.569824
164.543961
136.756531
166.055267
157.709351
118.363319
136.867416
153.671127
140.282440
176.951355
133.172501
157.354752
144.324097
162.754532
159.895096
145.254379
147.499115
31.001106
140.338547
164.440430
143.267838
131.767349
155.724579
156.145035
156.584702
115.401642
124.598404
134.617340
141.857498
145.044418
122.678879
138.177078
145.130646
133.765915
147.486008
151.945496
146.182541
126.990341
167.781097
156.303741
128.962296
150.562119
171.095718
-41.519096
41.831219
116.988838
170.447571
130.654968
161.679581
130.773880
143.080612
136.515335
22.093107
-25.216139
17.959969
-11.383906
-40.060066
22.603741
123.202591
140.482849
161.472107
141.985535
136.074570
164.620239
156.498901
155.099777
129.395966
154.078903
136.546066
134.875381
171.367188
131.813538
134.671463
174.551971
166.352905
128.372604
-10.408415
131.516159
148.661606
135.908844
130.380432
9.214819
-46.450329
48.717918
-178.533249
162.063217
142.840378
130.796524
141.565872
142.325562
143.833878
136.805389
-42.814480
-16.401085
55.992500
-48.405281
-14.160925
27.653591
28.653358
25.626196
154.624039
137.474823
142.209900
135.853760
161.183762
166.113708
166.377213
138.792175
129.284805
149.844849
163.020294
123.562210
139.041992
140.722519
100.418640
-35.127842
-1.368736
-6.507677
-0.830159
169.704712
129.149948
112.088005
123.750633
132.452316
148.669907
115.855797
144.411743
146.835648
130.421799
101.747215
170.447723
152.483261
124.945053
23.426243
129.573959
141.261566
146.040298
167.578415
127.637131
165.761307
153.632050
151.479874
174.063690
135.327499
162.987274
134.729568
140.765594
144.907761
133.378891
152.297180
119.585075
145.095032
151.862900
140.192886
154.535965
163.457626
166.193542
89.017937
112.622780
139.170944
-38.670856
-28.226355
113.315765
167.368042
142.200500
143.899887
119.449814
147.536499
146.654678
147.474411
164.032608
115.311852
158.660919
128.890228
176.987335
55.488934
153.133377
138.869873
171.003754
156.405212
142.329636
105.668427
-82.493050
-27.051479
151.705719
132.921234
165.241196
161.445312
153.342911
140.907471
162.406311
135.855682
130.134476
142.114349
145.304565
135.514252
171.358383
144.587830
128.363571
136.746414
125.133240
146.638657
133.115280
162.407059
138.609177
128.219437
145.243774
151.459610
157.852722
128.842438
162.916061
-179.144302
136.604965
-52.649902
-14.583174
-23.223240
-24.879017
38.540188
135.051529
125.295197
144.192215
149.375931
136.195435
158.961258
165.918289
141.228821
129.824646
133.913086
142.318069
141.702866
132.766418
145.783401
173.762344
156.921463
110.570824
161.154861
144.384674
152.135986
166.717743
112.769157
-146.412521
148.406586
129.787933
157.392593
144.634125
155.686096
135.991257
139.149231
139.571091
141.864548
-177.581177
148.913040
129.613388
146.735657
146.832077
131.140442
151.671219
139.964996
145.918671
99.544762
157.532928
7.614606
136.520538
145.842484
-25.023314
-6.402390
-49.870079
141.066315
134.047241
156.270203
135.644333
159.502182
152.206573
150.159485
126.006996
158.335556
152.354187
153.606171
165.537079
123.919899
128.949600
136.479996
143.738480
167.741470
149.305603
110.309738
137.385864
151.745041
142.728226
135.304474
156.365631
93.202461
152.668762
150.790771
170.904099
160.710129
143.416397
147.720398
139.420334
159.700455
162.495651
122.892487
147.194870
-11.307020
4.599682
134.720795
151.844467
-17.688925
3.814799
-12.591625
-23.184450
-37.249233
8.246788
18.076567
-28.955000
15.731159
-22.359936
-1.126396
143.455505
149.042542
141.101837
148.519424
165.009659
139.051727
121.455971
114.816139
130.823654
136.338684
166.610855
149.858139
142.962524
135.961304
166.617950
150.683960
115.328682
142.222992
154.301620
148.620697
138.689392
141.548889
168.292923
161.914108
160.485077
162.454178
-15.274135
128.570847
124.677010
155.165024
140.751038
129.504074
152.734573
140.286652
158.516251
-2.027868
-75.679649
-20.486290
20.679939
145.074219
158.704468
109.583542
-128.605072
151.950912
135.708557
119.536858
142.623566
130.451599
162.362427
168.230576
161.245056
128.677582
70.858757
147.005600
141.334381
109.850769
156.753510
148.528519
142.253143
133.524078
144.656876
125.533981
138.591400
167.817368
135.111252
151.385223
124.321144
135.739517
116.880196
107.322395
39.828270
58.868877
18.135479
13.821052
-165.056595
-40.866940
-13.901081
-8.560889
-31.516363
2.953533
2.571235
8.345273
-0.239848
112.245377
148.444885
133.514374
131.170319
176.694641
147.240189
-163.462585
-143.104889
-150.869354
-174.675720
163.762543
165.714691
-174.827164
39.582180
164.477524
-164.156860
38.411301
-2.081307
-129.509949
4.549800
152.214584
179.432816
152.020462
145.701035
147.072495
151.033447
154.291855
133.702774
135.087036
139.724106
152.591278
149.135635
157.518524
130.839035
144.548813
173.494995
163.910004
156.191208
154.792450
142.762451
140.432053
160.320999
163.988235
158.069000
143.412537
150.572983
139.395294
163.474487
178.476318
131.350616
152.050491
152.182755
138.516235
155.529999
136.867126
169.259689
141.530624
161.722656
131.873459
154.970215
158.399094
151.983841
125.529610
153.803543
146.989273
111.993073
144.919968
154.305038
144.140823
132.224319
141.155869
131.822845
133.347748
146.870773
112.177414
148.358337
136.980072
153.544418
145.819183
113.138359
159.407867
140.218277
145.221069
158.284592
137.476227
-9.811733
-7.757016
-35.193317
-41.337784
-42.941437
-23.899975
-9.626778
-34.603905
-19.938900
-38.185688
-44.760906
-10.248451
-48.189354
80.374519
159.444977
140.361267
156.071167
145.237228
142.066086
150.699478
151.418961
138.490677
148.899429
75.197716
15.446033
62.769402
115.855354
149.129837
-165.425919
-149.581924
155.095825
19.098297
155.099777
-127.385506
148.220367
18.280294
-54.832836
-39.299278
143.636978
0.565099
-26.134743
144.563339
138.604126
-1.982384
108.312675
151.131790
153.073074
142.997574
173.741776
170.424850
145.439102
135.243042
123.876183
123.635956
155.098175
150.884720
5.120631
149.751617
131.325562
148.998352
133.172073
166.998383
136.134506
147.590591
143.752655
131.484161
143.573090
145.111298
155.264084
-19.535080
134.333328
136.237549
153.645859
131.484924
147.932953
141.139343
151.567886
143.946426
130.835159
137.454956
144.422836
142.110901
162.687698
151.345642
143.113297
152.789078
147.022552
133.711670
177.324371
139.255051
156.716187
175.860840
163.458725
125.692070
155.531464
146.782288
148.490982
125.634003
140.080231
150.967346
136.211578
142.761185
172.618484
129.971542
144.032532
5.936467
132.529053
153.205368
163.041458
150.345383
140.780716
9.125891
-27.315342
9.695235
-41.843334
4.397390
-3.831036
140.100891
155.013199
127.408623
-27.073790
-8.513315
-5.249304
-5.867919
-0.117034
4.325313
-26.048304
-38.176010
66.882942
-40.862221
126.821167
120.285294
136.232559
149.708939
127.779961
160.762802
131.682983
132.309738
135.222656
140.111725
121.526009
145.955338
151.085464
7.354473
1.671404
-29.448738
-25.243876
-36.125496
109.513863
152.113861
0.346615
-9.476518
-40.887524
8.537780
6.512135
-18.686928
1.821556
163.885529
140.827225
143.287018
135.026978
148.644791
141.807892
118.084457
140.073822
177.474609
161.293320
163.467850
140.547089
135.886826
153.249008
160.790085
165.146683
133.744858
123.741356
143.980011
155.952469
128.479233
145.329529
141.722702
146.986038
138.887894
132.985657
128.111343
153.172333
140.963165
4.283908
-8.106075
171.472748
160.308823
146.896011
150.598755
110.786873
153.133743
149.616028
123.669556
149.131821
139.903198
148.574585
129.929932
160.348190
6.960607
-31.017212
16.121283
27.223124
6.409369
-28.183121
11.770464
-2.962335
16.987713
-33.303753
7.536270
4.655809
21.168858
-6.824783
9.588166
-17.156342
-33.400513
25.072906
139.097763
139.721436
163.806015
136.873978
134.695633
123.961258
132.284225
160.220337
126.505188
168.168533
151.263077
115.537384
151.954727
-23.286657
-47.891998
-45.462696
14.509027
6.569517
4.924934
151.644531
126.065338
150.422501
148.131531
135.779236
157.214188
147.210739
-42.349251
-12.685650
-48.459560
-34.425785
160.635284
169.695267
122.410072
142.322525
175.179504
146.018860
147.271622
145.389755
147.400986
125.078636
155.491898
138.832626
132.326263
167.832581
160.646149
129.681274
162.932022
-170.005875
175.562256
171.059586
135.724792
158.602234
136.624023
145.362610
145.032684
147.408813
117.295967
173.844940
143.785004
166.511017
160.774826
137.354660
157.143692
158.286530
155.228897
155.722519
171.824387
147.930099
136.089615
152.188629
125.427933
162.279800
144.640259
131.026199
-7.332671
143.602112
134.501251
143.566742
142.547318
173.158875
158.960678
153.261902
164.453140
140.606018
139.954681
142.870590
151.487930
139.419067
154.863571
161.711563
160.885849
131.546219
131.187485
158.514236
128.556259
138.112091
156.112549
136.362366
141.779495
129.344330
163.351181
-18.631584
3.904498
-44.337681
129.114410
155.272186
136.044678
152.359253
149.256165
145.916718
148.950714
150.577438
14.000732
111.198776
-169.337357
151.324829
22.709509
26.571495
134.150940
135.984558
150.909576
137.644104
156.686920
142.065811
140.121414
127.889893
145.374817
146.800644
136.902466
136.593277
141.021942
162.005417
28.114300
-38.049690
-23.052208
158.096985
134.442413
144.664551
171.703842
147.337738
162.266708
126.988998
149.145233
152.394577
64.560425
-0.756405
162.022354
153.750977
163.451904
166.998779
140.524948
152.116684
139.824265
135.229828
166.716522
8.857452
-19.963503
3.526866
-47.190216
-33.265289
-18.370935
16.435278
-26.411285
130.673920
159.303741
123.373726
159.503403
173.314514
160.802124
173.044220
170.058105
166.142120
136.029602
98.089508
133.516647
136.624542
127.371246
139.104660
140.529114
144.756012
152.703262
146.403976
149.328735
155.930069
141.352249
126.165009
132.816391
156.338913
156.087158
145.979813
150.139999
124.348312
123.048447
21.838812
169.446091
163.551727
144.553635
170.464600
143.440247
165.317337
142.147858
143.626236
115.625046
149.327057
134.305740
157.290268
7.575720
-39.785851
-33.722523
-15.030834
-19.564880
135.360260
143.112518
131.502380
161.349884
145.125702
145.458252
133.089310
147.961609
138.482193
120.458931
149.126785
158.760880
157.556335
138.417526
172.281631
174.605820
163.990402
140.716141
-45.513737
15.937697
2.270468
-17.199368
139.794876
132.752808
131.138336
130.523804
152.631622
113.296318
145.713562
122.002991
141.847824
0.254878
125.447662
161.543869
103.542679
135.153488
133.373306
170.455078
150.861435
128.549576
151.371872
130.708771
166.004868
160.254410
153.678680
139.874268
125.363167
170.089844
120.917465
104.730263
126.846306
155.137024
142.166397
143.623734
141.361084
148.451538
137.307449
-154.864975
-136.495667
150.355453
60.992130
157.859833
113.849007
138.229050
130.006195
154.769058
143.289062
122.861534
163.695374
142.935471
134.999420
118.261551
122.975571
145.340439
151.166901
9.309979
-36.989136
8.287166
-5.577875
-4.231655
21.329323
-28.712921
-15.656201
14.718008
131.093063
139.369705
155.162216
125.705879
138.282578
144.193375
134.623016
117.473427
146.816650
145.260422
-16.877218
7.057996
9.713530
126.556664
148.454620
143.407761
157.330780
148.200531
174.240417
152.701859
159.404816
140.935242
124.760025
151.560196
166.847961
136.674271
134.376053
140.622849
98.887268
166.480240
147.128952
119.241409
150.972015
117.341621
151.235229
150.873367
152.357895
154.261322
140.942398
142.498459
151.076935
162.079437
144.817947
134.445740
147.684219
117.990349
133.934647
152.635178
143.738373
147.611877
145.766983
151.001022
153.687225
-168.615555
122.415344
149.482254
173.128235
158.128983
118.250870
166.025681
141.044159
119.166985
16.191547
-36.994091
9.192335
107.828056
134.323364
144.516449
174.579666
142.983292
160.870377
129.963760
141.404922
1.372306
-8.204060
-2.204159
2.022069
162.886063
157.648880
137.234879
138.090469
147.841797
157.019211
-0.487788
3.819877
-28.788559
-2.515361
70.146614
126.367920
150.744583
126.165733
121.400215
139.805908
163.260452
143.375916
133.245514
129.164444
118.280716
16.269449
-29.627306
133.226822
127.748611
3.903746
3.825768
146.139618
164.959961
121.679268
149.606461
129.449478
147.176651
136.277832
131.832367
136.003296
150.394058
141.529892
70.027985
32.740044
74.399887
20.340706
119.568642
134.938248
132.337082
150.218475
139.800613
158.647919
165.370956
163.935287
146.594437
10.074115
172.182434
125.658264
142.014160
80.688171
-29.497776
-35.723576
-10.981859
-7.968709
-5.515621
-29.261703
141.775131
130.982498
147.211044
170.445755
-39.690353
-20.684782
-10.082974
156.998901
143.476715
144.378738
165.183197
135.402100
152.049728
176.982330
35.962437
-42.036228
20.293051
11.641191
29.309605
-12.919613
-43.525505
-6.960691
19.973383
128.393341
138.459274
146.957138
131.438110
142.583649
138.258850
118.550606
152.305801
168.681671
150.552139
159.957367
164.787949
113.188210
139.709808
130.698700
120.256622
150.344711
160.846420
160.399048
147.081726
-23.998240
-9.636311
2.817584
-45.913280
28.934128
16.230446
28.387791
18.379137
13.428897
2.645009
-6.136159
-3.470682
-25.727200
-2.006816
10.579031
142.556366
144.647980
130.091339
160.624664
145.548859
143.458328
142.997101
158.346832
149.235123
21.417557
156.652420
135.333908
143.631989
114.520714
145.199814
140.852829
162.484558
149.622574
-39.137600
-17.458570
-44.674870
140.857132
154.153519
122.015778
135.352036
165.075760
135.422943
140.988571
162.084976
165.781967
136.922760
153.060349
122.164429
2.007791
21.720337
-35.430855
39.898834
20.817112
139.196564
118.806602
130.444153
158.513977
115.560524
147.563705
150.086044
155.010590
158.163849
176.513931
140.188889
153.397537
146.025528
150.619736
161.069336
148.777496
150.114853
146.352676
156.152374
134.555954
128.233566
167.738556
123.667999
136.701141
138.491684
120.576851
151.808029
149.067642
125.089905
167.036118
141.809601
143.233307
156.893402
151.012573
133.176697
134.140457
150.390961
139.606323
154.868576
152.509644
128.702133
135.281128
-169.378464
131.629517
151.103455
149.409119
146.854614
155.395020
124.874100
164.601212
107.789864
67.097687
-103.325996
98.182289
154.937881
110.477486
115.616302
122.611290
148.224854
144.559814
117.213760
154.833145
117.251419
150.476044
151.305298
149.481445
-178.997498
177.541763
146.798950
139.595322
144.671982
15.241887
155.546707
135.735245
146.192215
141.145264
-41.325436
11.970785
0.970153
5.235512
3.643896
-29.357218
-8.294957
5.540578
8.947424
114.496880
158.552292
150.748947
134.724930
7.662574
147.580551
120.866531
140.834534
130.330185
150.660934
162.894241
152.810974
133.767822
133.947815
170.345825
-4.879978
13.781096
87.022316
-8.798192
-34.585819
-31.755379
38.287895
122.645714
101.113487
138.532242
138.266388
143.578476
170.614395
129.158157
31.805204
-34.931347
-6.617254
8.278963
156.510712
172.082443
163.345108
129.594223
152.054794
172.257782
148.720688
139.959305
-4.464623
15.355554
134.614716
146.832581
147.004639
166.242645
133.381989
-179.972015
143.608627
165.206360
161.254395
131.066193
131.325333
143.510788
158.213181
155.911743
148.496826
155.901550
169.062683
145.332428
146.920349
155.882797
127.770836
170.017090
139.695786
137.243073
116.182770
145.308472
151.327408
168.354431
135.310745
160.588089
137.921387
145.301331
148.894806
119.876427
134.994293
126.829514
148.787354
147.882843
118.304543
146.264252
168.572083
125.673126
140.749420
127.228333
-20.742212
-37.374439
33.808365
126.705002
159.556671
148.156235
175.722992
147.051453
146.418167
132.802872
148.150818
64.869247
163.656067
157.863876
150.454285
144.341553
129.938843
145.856003
143.819672
146.412613
159.878265
135.001175
137.275848
131.164871
136.385132
156.924942
149.258682
131.050690
138.826614
161.505478
161.443283
152.757355
112.185143
139.405594
159.747604
-63.531929
-26.158581
24.302759
-15.872085
169.156982
79.782043
138.113922
144.584671
166.817978
148.717911
149.039459
149.833572
124.649261
169.996796
168.331253
145.707657
126.919960
137.344818
165.654648
160.306931
121.866493
139.364197
125.418221
-17.834848
115.761017
136.757996
137.188889
128.631607
146.662201
150.825699
147.378723
104.212334
117.935753
162.205887
150.469284
143.138245
128.151657
169.582657
138.290070
133.653595
145.513458
165.343826
147.211823
169.374527
135.727875
156.221313
137.523346
140.683304
165.578400
147.837006
122.969460
142.474823
155.573822
125.475594
148.673996
170.368057
155.129669
9.797997
-11.466917
-44.021755
-22.804449
7.759268
23.427736
-51.402565
3.289560
129.344101
159.237274
153.323776
112.401245
154.768799
175.760620
-3.183953
-21.289043
20.305305
-29.039989
155.358536
116.081642
157.056320
142.123169
152.231689
137.128494
177.247772
130.164688
-44.379539
156.698608
163.141861
-172.975754
107.374359
137.353439
160.575409
72.730888
143.878754
154.134445
135.409317
129.514969
151.430252
131.579437
150.300674
157.115768
171.850113
123.701561
154.401443
146.156036
173.881454
168.564438
149.193344
136.614883
154.347214
124.149361
151.855545
114.798111
149.303543
154.597656
140.610352
150.279221
120.184357
175.306137
146.241257
157.255402
132.930725
159.858139
-22.266956
46.504631
-7.170775
-31.666965
24.083057
23.010317
0.238211
136.337097
170.848923
147.286774
128.385330
146.589462
161.538940
144.666458
156.301376
123.422684
128.608856
138.229309
140.881790
132.766342
129.252777
145.235428
167.976822
125.965126
148.174118
135.100037
143.569778
151.437027
168.549408
-40.701263
-40.335884
1.706627
23.532957
-36.390308
-8.295832
6.681431
14.825123
4.319377
21.742022
146.165970
146.538498
152.598526
149.566498
172.086761
143.658875
142.909637
132.505692
123.990044
136.644867
157.055481
117.921555
133.895905
134.211655
148.888168
133.882660
145.133148
145.367630
130.680771
133.080246
130.904068
22.929247
39.375298
36.251495
-178.903534
-148.376526
37.033695
-158.348923
32.320747
54.342422
40.524086
35.130684
23.786024
143.605133
150.616104
139.545654
122.022003
170.339417
146.526382
139.518402
132.882324
141.399307
140.468292
148.972504
157.074081
157.338562
154.003113
162.812943
158.623108
150.773438
113.393837
153.836533
152.852341
139.477417
141.991150
131.299347
149.644409
159.177475
128.231674
137.108658
138.170044
121.556213
151.401138
157.828094
137.138641
154.335815
147.307587
145.425964
112.006294
131.986420
126.458939
160.172073
-154.744217
134.022430
158.116104
160.112274
134.487686
131.115326
142.841675
159.469940
158.857452
134.912674
114.931671
159.790405
134.183380
143.343445
38.182728
62.712402
15.678724
-47.504028
26.490675
-30.377855
-47.386566
139.666794
117.584648
124.561440
132.905472
147.224380
144.388107
129.202042
126.747375
151.732895
146.022964
162.512833
141.645432
117.994911
52.946945
176.888611
-170.091583
87.767738
-104.399300
-177.968170
17.466866
47.480396
-137.942978
-146.378036
175.046585
-157.121445
-153.640121
-176.139008
0.284619
11.912209
15.081542
154.749710
142.693756
150.608398
167.630844
143.255295
149.946457
164.872772
144.582703
135.160034
131.132034
140.891312
158.453430
142.367371
121.063652
-16.945839
140.943344
141.506577
121.903389
7.270896
4.373182
-42.620701
12.352433
26.251942
9.610202
-42.146126
111.458038
157.547989
142.260040
153.591446
132.312881
161.671021
145.536057
148.334610
158.657700
139.934006
171.393814
151.869537
166.171844
126.948303
140.505096
151.496033
148.179993
113.774910
-177.074829
151.130127
125.861969
154.875000
155.283844
143.723419
130.770874
151.443604
147.031067
138.485580
153.102600
132.947327
146.640106
149.715759
163.996384
-35.911449
150.172775
148.726364
38.991455
-164.578415
-138.860947
8.768894
34.674538
69.247078
149.033142
96.750343
152.756989
143.144653
175.320938
118.547791
14.911248
-7.032799
-40.449318
6.665091
-5.294649
17.187099
15.768538
127.742798
143.786118
137.757935
150.013428
131.677078
162.284500
145.825180
162.945190
147.744400
120.593018
131.500168
127.486404
127.107216
160.204865
158.388168
161.400757
153.481628
72.927452
150.808517
136.381348
159.029205
163.355362
3.071476
147.059311
121.106567
152.268082
112.986893
179.601379
161.174576
134.835938
149.089813
145.935913
133.502686
143.659897
171.579636
170.134857
165.397797
122.064301
152.790115
139.824310
147.978928
151.350296
141.013474
128.521286
174.831375
132.481873
131.947708
159.683517
113.837509
155.557068
172.942719
160.401260
138.925705
147.123825
151.802078
139.193176
119.342697
108.249420
156.427444
143.086014
152.252289
136.028748
141.502228
148.067932
148.074661
146.913254
143.777786
145.730804
168.656357
145.537537
137.996796
143.375824
132.532867
149.465729
145.372375
145.031250
144.970673
135.139801
167.557541
152.440720
126.167702
143.368607
147.136917
167.621262
156.458145
110.237129
139.895126
140.635773
148.130539
170.761200
151.153442
152.203110
148.402420
126.681778
135.965546
123.710686
155.928055
130.947845
173.462067
138.757141
156.863647
136.828354
159.966476
-39.183876
141.634308
115.934547
152.270401
151.611099
136.594711
168.389679
135.967651
151.931137
154.738617
133.656235
134.405258
138.339661
142.488510
137.854996
141.694168
146.160828
110.609406
129.952194
141.402359
144.143280
-150.996109
143.422180
134.669739
134.822647
156.511993
177.601822
134.580200
131.993118
133.722672
165.066864
144.368164
150.359375
140.839508
150.388931
136.110428
166.636719
142.494156
152.051147
119.254143
130.614456
136.523193
128.996475
151.305862
120.201813
137.233490
132.271240
153.569016
147.332306
116.636978
-6.624866
139.847015
150.547073
136.529327
127.458511
175.159073
132.882385
141.246552
126.220306
146.821655
145.537888
148.975311
159.339844
128.069214
148.201981
143.993164
144.192825
135.051666
145.037415
125.238342
166.539413
22.928308
-4.575687
18.305483
9.329865
-14.130630
-38.591923
146.665634
150.315155
145.504044
159.814224
144.574142
26.954731
-37.380531
-22.864820
-30.285522
-42.823563
19.587273
1.480548
-30.702457
148.700134
147.415161
148.973373
141.226669
148.937546
129.909775
160.935852
136.938293
140.139526
152.382126
28.260561
4.205750
137.005569
152.301971
137.909653
140.287918
137.854919
155.335220
160.025238
153.992050
170.547852
145.108734
144.813538
158.898224
137.901733
153.609299
114.958076
142.646622
162.091080
150.485855
133.680954
151.925537
23.864960
5.105993
16.799974
-47.029408
-0.139882
3.333721
-34.308884
165.339294
-177.786789
146.019867
126.775993
144.261292
140.506180
13.128345
-18.496822
-56.283165
140.351440
135.712692
154.950226
139.913361
140.765930
158.573456
126.545158
163.975540
167.016754
131.416351
164.251556
165.827591
143.054520
159.785477
135.084091
163.880676
-133.043747
134.075821
168.585999
140.737427
144.222763
131.073547
140.796066
159.798904
131.534012
147.496231
142.860779
157.594864
149.197784
148.859833
152.914597
169.934601
145.956406
167.296921
148.450577
160.172836
139.006958
137.452988
160.914963
132.307388
5.576891
-8.098393
12.542452
11.819683
-25.222336
7.300142
-13.016765
-29.144707
27.024105
158.570831
173.304947
173.859894
141.670303
141.458450
158.823578
136.635406
125.447601
149.324402
152.889847
143.775238
177.341034
143.147919
170.030960
134.353165
130.792740
147.576279
144.614120
163.562546
152.647842
173.370758
169.274658
141.466370
140.672623
146.218140
150.638153
145.177612
150.169189
52.880737
-139.105789
138.809631
-155.811371
-168.601044
-161.419144
-168.725082
-176.403580
169.154556
25.676195
-170.217239
-163.704361
164.553848
31.702557
140.956436
118.795273
146.643661
150.672073
131.155396
140.799774
150.696609
135.442886
139.648178
-19.951456
11.518030
128.804413
119.364052
155.839111
139.274445
123.537300
170.799820
152.634460
130.278854
174.406021
147.662033
132.038361
153.444839
-60.300144
135.256989
133.327667
145.833954
147.806244
144.264191
151.973297
155.571487
131.828430
2.441761
-3.789047
-9.531390
11.928941
138.513306
149.024124
162.234085
146.445251
151.123795
114.198647
151.051804
118.437263
147.105377
159.818741
149.897659
1.947826
-28.380823
20.360149
149.223694
166.283112
145.784760
152.034988
133.541916
147.933044
154.621399
121.547417
144.494522
126.344780
146.183472
138.026749
170.508301
159.963928
169.367325
-39.098709
40.888554
-13.955590
-14.703161
150.377747
36.765808
-11.840456
-0.369035
-34.771214
142.415176
147.621689
166.560654
147.934814
154.895615
134.303680
158.769165
147.870911
160.122086
159.579849
136.727753
168.548447
135.149155
143.057724
128.783554
16.057735
13.528426
-147.916245
-137.215317
-143.040894
-145.828964
-162.706497
31.322287
112.583984
154.999695
147.113892
160.024628
132.657074
124.189827
149.875671
154.543579
142.526260
170.671631
151.678452
125.337242
160.385895
153.772476
120.664696
138.022003
93.645050
173.334427
150.297318
137.124054
139.661713
126.205780
138.349976
158.548111
132.639145
103.361176
170.984863
124.378899
141.335617
155.348419
156.895081
134.933868
147.535492
133.778793
169.198929
145.414612
161.972656
139.099091
147.515991
-153.990219
-35.072632
17.569769
-65.345329
-48.374023
23.539202
-33.490654
-4.936934
152.350433
141.576050
134.248947
154.523727
159.097626
141.455032
161.308594
136.798416
-178.014938
154.934753
161.465530
154.414902
130.618988
135.227295
159.715408
134.395355
140.764587
131.350449
161.125687
156.572083
147.175003
131.031372
145.096466
12.683986
-34.495670
6.175523
-20.321627
0.517755
-50.471691
25.583128
139.805679
156.185989
150.858566
149.820816
143.357132
124.393669
150.841278
165.034775
143.424835
134.152100
149.379623
-13.133455
-1.598876
-12.649707
9.245351
146.516556
145.774872
145.154846
32.236073
32.492767
-177.887878
133.629120
-151.401184
163.815796
141.463074
132.126587
157.848907
147.942825
117.021080
136.163452
144.445435
166.861130
138.305908
125.491524
152.385483
133.716843
128.187286
136.719391
162.389175
147.455933
166.517014
140.364639
143.146271
139.692932
124.151451
155.522980
122.669533
-93.247292
119.414566
152.505936
152.139648
-32.764172
-20.818121
2.862865
159.703888
21.952507
-28.441252
127.961006
143.658081
153.690567
148.949448
139.874268
146.031342
134.362656
148.439011
128.098450
129.328049
138.337799
171.159607
128.324844
114.589386
128.963364
155.738907
132.399261
125.664337
167.765854
148.041794
120.235870
151.033203
166.510025
-20.230679
-46.357357
-13.303549
2.867169
-0.747034
-13.404758
31.955845
-45.048122
-11.217752
142.419205
133.396011
156.684250
152.700394
144.322815
165.897766
140.817505
129.596634
159.354950
50.106510
149.453171
144.164520
158.844849
156.391205
160.122101
142.171478
163.834763
159.470200
129.631485
149.208130
-15.896530
147.191177
140.879562
133.071091
-172.219910
122.802368
139.867569
132.126129
131.699814
159.078720
146.996460
150.401093
147.411179
145.648438
137.870773
138.884247
123.555984
140.453506
120.941467
153.643539
140.259659
158.732239
156.835114
145.097168
155.410004
149.309372
131.793762
148.521042
145.347504
140.824295
113.684814
148.327072
144.812195
155.284958
140.983566
146.065674
153.374252
174.946609
-6.776910
-7.962671
-10.183793
-0.314035
-19.926399
149.263443
175.085815
143.015488
150.501083
143.715469
123.048813
83.560722
137.555054
141.590927
151.244720
160.827454
138.185135
158.193802
160.481247
144.383392
117.392097
143.421021
163.007812
154.665192
171.311569
144.775284
138.710999
137.951782
163.704529
155.062881
141.830566
161.381592
151.944992
159.518494
126.633354
158.816177
151.350296
117.058784
141.418335
140.513779
134.708557
157.062195
160.954254
141.808716
136.680420
150.534500
156.011856
149.918991
123.512695
142.253372
7.805924
-2.953798
-6.846561
-10.023089
147.707336
140.668457
121.653992
138.677826
113.356285
135.897507
141.933853
146.653381
155.506653
155.160675
158.414078
145.947510
118.821327
138.956238
133.759964
145.198761
5.896345
-32.614769
-15.828184
-1.699387
-26.500191
12.432747
-25.090815
-41.635700
-23.662859
147.574219
104.396950
140.786865
127.581535
144.284546
22.360548
11.520596
-47.691101
11.520766
2.339419
19.904081
-5.266112
-10.417504
17.832607
2.623311
-14.189582
-10.135177
-47.048031
8.069130
-4.804321
-4.514230
42.664658
-17.395706
0.859573
-44.681393
0.601984
12.594460
12.193817
64.391220
7.314588
-0.621811
149.229034
131.827637
150.594452
149.442947
137.795029
155.005035
148.785629
157.533310
144.029251
169.112015
155.011353
136.697952
142.470551
127.111946
120.038544
-40.976974
-62.422672
1.694775
0.441905
123.490227
-29.491228
-35.061649
-24.731167
12.498642
163.100616
150.254623
135.530762
112.561707
146.254044
146.382339
115.899712
134.094437
149.074875
157.140869
123.936195
141.600052
158.197281
144.469345
156.374557
136.438995
154.971680
114.489807
150.532455
142.670547
123.487160
149.749023
151.297333
139.327988
-175.521347
134.560822
165.397217
149.524231
151.837006
158.221100
140.548218
148.896469
153.004562
-49.515076
-40.675819
155.440399
132.116852
144.675262
105.061478
145.837570
131.910477
125.267372
142.401169
146.765640
130.063278
150.660797
22.489016
-30.614063
-49.023502
0.044235
-28.271500
-7.223847
3.903696
-36.293774
-33.784687
139.704224
135.845627
111.799522
154.853287
144.360107
152.163055
140.653305
114.223381
146.675629
143.059158
146.432419
136.281082
-17.477262
-17.478252
-0.188712
163.919861
-8.177092
0.981782
99.494530
4.975553
135.432022
-170.718491
-147.059631
147.272415
135.750992
138.400543
136.735840
-0.773543
-20.143324
-20.687025
-21.342623
17.406519
129.532990
166.176208
22.660807
-21.157497
21.975880
-12.691604
-37.263599
-7.346545
-9.782652
129.983078
122.669029
141.988037
136.115341
146.495255
143.131516
135.622055
146.962936
149.363586
150.318710
147.370071
150.138855
-147.703537
147.462585
157.746262
164.010452
130.372971
156.555710
141.425613
149.923248
116.057175
160.856888
-177.530884
-13.439700
0.346050
-22.105200
-27.767294
-102.228073
149.160477
161.156189
133.577377
134.970383
151.954834
157.566910
159.729263
136.327164
113.526863
137.021790
151.951630
146.585388
134.596725
133.438919
48.551575
53.833363
1.482529
-49.494904
-26.500467
6.872096
-44.810658
-7.140343
143.607147
143.868057
114.838234
142.712753
119.970642
141.025009
143.043137
147.912018
118.115112
145.335541
152.413452
152.991150
157.533554
133.812653
133.012436
166.462524
177.853958
156.235840
112.738876
137.810730
133.709473
135.639557
145.304047
144.225494
141.031265
163.272186
159.738342
109.372360
161.564270
138.785721
155.256226
142.027985
131.406509
151.765701
146.306046
127.433350
-43.728245
94.323814
112.813103
170.666901
134.197342
152.093811
137.342178
141.335052
50.681961
27.049694
43.429470
54.990879
-6.766135
24.231796
4.768961
129.812408
144.219269
27.639687
-37.482639
0.843719
1.204960
18.246284
-52.587914
-9.249537
164.562149
126.433258
1.436541
32.196190
-15.423898
122.316933
-43.053665
-34.249222
11.371147
-10.020244
-42.800728
-26.718019
13.577958
-42.056873
-49.286396
11.515260
-34.433842
-22.679289
147.684464
140.665115
169.496506
143.861786
141.503204
149.435471
153.689728
128.086227
146.908005
149.239700
152.319687
142.256561
159.878189
156.672226
178.717010
155.142609
121.331650
144.679626
151.736771
143.378784
149.037216
159.573120
177.244156
137.829620
162.664017
140.409866
158.922104
136.349564
124.136879
130.508789
137.723068
134.695999
134.702988
150.557938
148.420258
145.005936
154.230682
141.261780
140.341797
144.281403
151.318848
120.839523
-86.312088
-44.860115
-1.863616
147.700562
143.300461
144.326538
157.021881
131.440979
142.763641
118.826050
129.152939
151.498886
150.620895
136.366257
157.170547
174.800034
147.495209
145.882202
162.058777
151.254196
171.716583
129.930328
140.790359
-10.483157
-54.546490
-15.385086
-16.248409
-44.089546
-5.427116
136.193024
148.480087
160.325424
152.856720
128.301132
175.331909
125.734840
157.641266
159.821411
147.104645
124.067810
147.039276
143.670792
145.254181
147.893814
124.234085
117.798042
40.138561
135.052948
3.757548
-45.618790
136.107880
166.061035
-3.198982
32.481659
-42.930553
115.464317
134.609253
155.405731
136.344864
150.426361
142.335724
122.568504
142.098465
143.539581
148.657745
144.277283
143.019745
135.788879
-4.401530
-34.142281
-41.334091
15.610770
0.684427
-49.658001
-47.417160
-37.102226
-39.824409
150.986084
108.699051
165.854584
166.653656
140.964706
163.598831
135.271698
57.608448
35.348385
143.094772
134.904160
153.438858
120.804565
130.495361
155.780167
157.705414
156.571152
168.995804
159.221146
136.459213
138.754364
145.869583
113.217491
133.286041
144.909897
146.616028
149.823593
138.090744
129.090622
142.671967
152.781982
153.989243
166.723709
139.410217
139.562317
71.577110
7.646370
-161.791367
-146.016922
-175.899155
-160.434509
-151.550552
22.595592
175.152725
-152.200027
143.683487
147.347260
153.468216
144.748642
139.962128
151.173203
148.755341
127.861160
-155.747360
143.914688
139.842102
165.998306
144.566376
137.074951
171.689255
134.303665
131.053391
142.692719
167.489288
147.371735
119.181412
109.371971
138.411957
158.216705
126.934685
141.858383
157.366333
147.672089
144.218460
159.665085
166.337708
144.264389
144.305344
165.954758
120.972366
138.602646
156.032806
144.489990
120.335617
154.911575
137.350342
133.847763
175.409256
102.871292
154.747879
131.234055
152.610291
160.182236
149.493515
153.213058
138.361206
135.278931
162.161026
163.791916
151.347931
159.018097
141.827286
147.745255
147.991318
141.460480
129.668671
136.876465
-46.382240
145.454178
160.464874
139.006973
123.817719
140.538696
131.008240
150.831345
166.397583
143.479706
-156.720215
118.384193
174.553055
143.566345
151.153519
146.132416
154.778122
138.431076
-170.549667
156.968628
152.031677
133.135681
22.867060
-18.855198
4.476453
-38.984356
4.857767
-37.756729
8.890703
-40.614059
133.461014
165.999344
115.767014
128.651260
145.346588
137.947723
112.449684
125.839615
116.581116
11.110779
1.169523
-5.215038
19.384399
140.458389
138.794281
142.386734
144.424332
131.576599
140.522507
-130.560623
145.615829
131.453918
160.864090
138.562393
135.261047
142.123505
139.870178
-164.026352
-36.535152
9.857061
4.629354
-26.293766
-10.611367
-41.285923
130.333801
156.130890
149.771667
129.488510
146.409622
141.936829
161.736816
-179.585495
129.336075
132.038040
151.448242
155.407944
143.511398
119.012115
162.707474
144.649841
161.089371
148.489349
163.275101
120.811340
154.730194
144.746979
159.668060
155.911102
149.050247
165.594666
129.475006
151.281357
124.807724
8.904790
17.804562
-26.584808
-35.455807
-30.958855
2.147489
27.662111
1.259277
13.070105
-39.116039
4.455093
-34.608940
13.713107
-42.143387
0.932302
109.176498
152.651108
146.946487
134.560272
139.240189
132.012573
144.418045
137.689163
126.699661
136.402069
155.442169
152.506592
153.758301
147.602982
137.018036
140.286087
53.557678
37.659328
6.926000
139.723129
142.137939
135.614273
153.524277
171.692154
141.160202
160.899536
133.483093
155.761642
147.094147
115.991386
135.223557
144.156097
-37.479610
-38.463860
156.428024
134.815277
-171.518692
131.739594
-43.771915
-26.307671
17.144541
-11.140936
-50.723354
-10.393093
-9.608300
-37.044968
-29.820488
124.464157
135.059082
148.773315
149.919830
17.893019
-38.827675
25.572987
-19.375423
-2.218497
-4.374526
-61.251072
-37.467812
141.661087
157.810303
133.311478
129.070786
139.666016
174.840744
146.442001
162.586227
123.383629
134.404816
139.876907
136.256851
124.538620
156.819031
126.923141
146.550079
139.321655
154.911743
141.909744
117.245178
136.253906
145.501053
141.663773
151.370758
141.134628
158.127502
151.678589
123.067490
135.049133
122.886368
146.907333
126.182724
152.391449
136.500305
158.846191
104.366531
147.640335
142.551270
136.220490
137.219681
127.102776
145.360870
152.325928
155.638016
172.175980
171.454147
152.236725
133.658005
145.308807
128.332932
140.992996
143.086411
115.487289
128.396973
120.003387
138.981918
153.035828
139.096283
121.948868
155.251404
123.542213
136.716171
143.020462
-9.823050
142.930161
15.483406
13.852539
170.941254
147.271988
144.359955
137.454224
163.724274
-173.676895
22.152760
25.180590
-12.545801
-1.492659
-40.180981
35.502186
3.785893
-22.912182
144.244415
119.985435
162.934433
148.008331
153.181503
125.178169
145.500870
160.322189
132.880783
134.287827
165.551086
138.457809
164.556305
166.896149
145.547516
121.225632
126.122208
177.412064
167.885529
140.832367
3.741253
-39.488380
12.975961
159.500473
158.762924
117.777687
162.729385
133.487503
138.413361
171.701965
155.357681
151.899597
139.039154
157.460205
170.969131
113.051437
148.572754
-31.317595
5.709455
-11.644745
-44.029236
147.268707
151.102325
139.241989
143.377350
115.829674
145.138107
124.827522
154.621857
158.442032
139.979935
140.834793
140.272537
113.594666
141.650970
156.696732
142.677994
136.938568
151.237839
10.516832
4.996222
145.237183
147.563919
145.308167
-85.970253
-38.486683
-45.258694
-9.072616
21.773962
12.439803
10.102424
148.809296
127.828407
147.254822
116.723801
137.916290
171.857361
120.297905
151.212646
129.485916
159.680557
-97.110161
161.688293
118.925743
155.381104
162.288132
162.888062
147.002274
153.071777
100.268265
143.681824
149.126175
154.389023
129.798096
162.147766
142.212173
168.143509
125.127144
157.954254
157.014648
151.483810
147.014954
147.898743
133.337463
151.868057
125.515976
129.486542
173.466995
135.662720
133.737793
158.702332
127.385780
159.350204
148.350861
144.408325
132.627213
149.844879
116.783813
-175.766342
175.824570
122.155525
158.421387
145.044083
148.156158
136.509262
129.734467
146.160187
138.913513
135.773300
-14.851954
-13.004963
9.052061
1.722947
-23.105211
-36.717163
-8.920991
-32.807755
-37.301418
-39.556328
-10.057056
-25.377731
-43.580181
43.432030
144.136307
136.312332
155.139374
151.244049
131.800690
133.918533
144.351944
123.227005
134.812546
141.298309
153.548538
157.986313
137.969894
148.431076
150.692978
136.965622
142.792740
140.484863
142.642319
157.652328
121.621170
142.876923
144.016418
145.645752
-36.141094
156.132065
157.617905
138.771027
154.070877
158.881271
142.624527
156.326874
-1.747085
-11.330319
-0.591160
17.222603
-59.979179
136.289154
130.908157
165.138412
151.483658
111.641487
143.451691
153.617264
145.892700
146.613480
166.811508
143.396423
139.529617
-49.964088
11.894030
21.570803
-37.414433
-10.063625
2.596160
-21.626978
-37.233540
-8.724202
6.070570
140.588928
-174.109894
150.734924
122.747673
114.905632
164.909607
147.850540
143.010010
144.978256
142.375717
173.242264
155.220932
160.823807
158.636215
153.948853
171.272964
131.955750
146.409470
126.402039
132.295517
156.445312
2.497870
162.780579
147.443237
-3.969853
-16.563295
13.542624
7.704770
10.549246
10.888587
-9.573783
147.677368
112.080330
133.168716
154.594208
156.790207
149.119781
163.462524
120.779922
111.720345
123.302513
153.614670
134.764755
146.734161
126.104057
162.391556
163.068008
122.536507
148.258011
159.460968
0.079129
-80.201813
-35.285397
162.354065
142.823456
148.076859
119.937241
154.244385
162.129044
161.996994
144.973770
141.098389
132.480103
141.446960
137.833313
126.975563
160.030869
141.444992
142.707703
143.832901
57.286030
147.903427
143.414078
123.025360
-60.752979
-34.483639
-10.192675
16.669344
-40.774948
-2.322542
-62.297428
-9.096754
-15.338251
-23.225517
-36.538258
19.096523
-46.965565
15.752181
0.784096
-34.448402
123.713554
120.342735
126.716476
161.539734
135.595474
169.008530
140.044662
144.524094
153.407440
145.916931
140.189758
138.519592
136.054031
108.447403
142.613068
142.046356
126.438774
127.544022
-43.327023
-10.137777
-17.200928
144.346420
124.308617
166.565063
143.338928
159.988342
141.837769
171.359833
140.690872
136.488220
128.961517
148.728348
114.940468
140.345230
120.235802
128.549652
24.864061
-31.027315
-43.941631
20.133720
35.657871
-12.521817
152.224823
152.848755
153.552048
147.435562
154.684372
143.717377
142.106873
144.846283
164.260498
132.630188
171.317093
150.791794
154.848618
125.088654
135.139709
118.088829
133.734619
148.542755
143.599762
126.006462
132.701660
116.817444
7.661575
-14.647758
-2.571159
-13.958847
4.078039
2.563764
1.041174
-66.928703
-47.131714
-24.909805
142.272827
169.276291
12.475440
12.228999
40.007420
130.445618
-46.016594
-11.294385
16.092627
5.993287
-61.298267
-8.478990
27.650272
5.558764
55.085026
148.222244
174.202820
133.467804
146.304092
156.455093
118.990234
161.201813
168.886551
129.982758
150.565964
33.972595
13.503717
34.402496
17.582775
32.363827
117.285378
-160.619751
17.371130
24.922258
17.180637
147.854248
0.664113
-1.528415
-5.225322
0.369035
-40.817749
155.090088
147.818176
130.660126
-41.820183
20.884546
-45.968021
148.932541
168.062363
87.154106
153.813690
128.406052
163.670776
150.431335
169.687668
144.992920
142.124680
18.673901
14.088040
9.329044
-3.076062
-0.662047
11.016690
157.669968
149.597107
142.625336
148.388962
-12.770221
-39.301468
-21.783350
136.238586
160.140579
13.313341
-36.704113
46.141365
5.021178
9.772677
-15.549777
-26.329100
-8.850595
22.909691
11.066423
-37.184143
-22.229488
128.105927
-170.074905
138.757080
143.853745
159.436462
85.681908
149.825958
169.023514
165.628143
139.743637
157.823151
145.125732
158.951843
128.741440
143.612488
146.258118
156.981400
-11.488215
-42.437180
120.303665
15.957399
-18.512629
24.177963
-20.036722
7.529731
145.520630
115.780159
157.395599
139.374588
143.851669
132.059570
137.275177
120.231239
168.237946
155.615707
127.412689
163.189713
164.141571
143.176987
149.973846
123.559929
150.142487
14.951990
19.628885
115.886505
123.647034
127.335289
112.288506
-0.705544
-1.694775
-27.877306
10.265272
26.476622
-9.873267
15.819067
11.627558
128.252960
167.892670
160.842224
133.536087
164.468933
154.049347
131.795349
118.913353
155.890228
146.284332
118.211143
2.257674
-42.269989
4.835293
7.034611
-4.834199
-29.646608
-1.710407
8.204682
-15.606937
-46.976280
19.385643
5.425528
21.555582
116.966080
170.004822
156.084625
163.975082
120.242096
155.394608
154.373611
147.779968
166.940643
159.131531
128.987579
148.099213
136.860397
-9.056489
146.450089
135.584656
173.147552
139.762650
155.097076
142.466721
174.049866
141.300385
135.772049
128.500488
130.624390
130.125549
178.079071
159.256165
132.280396
137.784622
126.293335
138.214981
156.039078
140.763229
131.686310
123.910362
70.570122
156.622208
161.254639
159.576080
141.743698
159.258881
171.837448
134.531799
161.877899
133.993713
152.926849
148.744736
164.560577
168.585678
153.566086
116.562988
153.781540
157.000839
138.804062
157.005661
132.507339
131.839325
138.994431
167.784760
151.028351
117.655151
160.590912
144.695679
166.365891
116.336723
171.838364
-179.053314
35.228611
164.335663
159.653641
129.671432
127.033234
139.204346
119.032990
157.677704
143.303650
166.986038
162.808594
95.996506
157.437790
163.278580
151.515533
132.683502
142.169235
21.766918
-35.472118
-47.016262
20.050592
24.008869
6.159788
145.224014
135.874832
143.491287
125.187119
142.921738
150.790695
153.703827
178.801056
165.009384
144.987122
133.969788
178.523819
178.379837
15.392241
-11.215541
20.076614
-1.978233
145.288727
-1.742823
-17.422415
-41.292889
142.200134
136.964218
-67.417419
-13.330311
62.520966
-15.031651
-38.427879
1.477902
-16.458269
-43.316326
-38.986080
143.488785
161.330505
139.846146
88.097801
153.844559
114.210800
141.006790
133.173157
176.563202
126.643356
156.009781
127.848648
149.912460
150.069977
140.211533
149.618088
143.805328
141.448883
147.218903
132.816238
156.857742
15.010040
-45.196365
-14.057605
-24.474241
-13.720135
4.751925
150.814529
126.982529
143.948761
-41.477325
-39.839756
161.049835
158.233337
157.244019
156.012787
140.848068
165.929352
161.851486
138.854202
148.427795
160.966293
150.935135
144.599792
177.032562
118.648575
160.985596
136.837814
148.274887
138.085052
114.270561
154.742813
131.244904
137.967850
137.325119
150.611176
154.326172
14.089065
6.534800
39.161045
-44.357544
6.615564
-46.626884
-14.960207
28.659311
1.434223
119.935135
131.836243
173.315536
127.412804
158.173080
153.571304
131.082413
134.611221
163.008270
153.786652
149.893250
135.833694
-130.402267
146.619781
-34.318378
-15.257520
145.918793
162.096771
120.650070
150.999908
154.015427
141.221008
135.895950
176.470856
159.399078
153.276657
155.806366
108.102898
154.639084
135.659424
137.447739
145.306519
138.158020
161.236679
124.223213
142.054245
161.443130
-58.597172
152.502640
173.297226
138.469543
166.780838
3.733342
150.426590
157.187241
113.345512
141.919678
160.359283
174.007904
158.831604
140.454651
-41.662479
-40.902115
-9.608115
142.724731
155.706909
147.776749
62.898602
56.816677
-14.593098
-2.552670
-41.951210
-17.508154
7.187554
-46.754948
1.425601
13.306488
137.052429
169.751556
-178.516403
125.950485
125.321503
140.842148
157.184875
156.649826
138.684326
137.349335
144.353882
138.543747
136.317841
160.873199
158.556168
118.492126
-53.669098
-34.219955
64.437080
6.073056
-39.500206
-177.976089
152.955444
173.079514
149.082428
150.796234
154.321426
148.613235
130.139420
151.519669
133.831833
145.070969
141.179626
155.897324
139.705185
144.974884
151.628983
152.359619
-17.600719
138.415253
165.770767
74.197861
141.949692
132.227066
132.907913
134.310150
99.545219
120.167625
-11.319589
8.036706
-19.903933
170.216949
147.710968
142.163498
127.977600
13.365208
-3.376958
-4.037887
142.954971
2.117478
-46.611683
-2.032977
14.669999
-26.766539
-46.047428
13.572634
6.900266
-9.816902
-48.493916
-41.912724
10.914806
113.025841
172.160599
151.553589
157.605438
169.752930
134.230927
127.818954
142.092865
150.862732
-40.913834
8.019124
134.162338
145.143936
137.060974
117.809258
-176.893906
125.545235
159.496414
168.833969
173.908463
151.355255
170.526276
161.029007
122.425995
149.479385
134.962814
154.837997
165.729813
-36.608639
-44.054691
129.149200
136.359711
122.111237
146.129868
142.767914
138.248550
147.976288
158.666595
169.283890
156.134460
164.682388
113.486305
145.154984
159.323837
143.570953
121.958237
148.708893
127.113609
131.085098
147.167923
153.099365
140.345444
138.305481
149.844650
119.241234
139.092178
174.001663
150.479340
151.673080
124.226433
142.772202
116.390778
151.683228
146.324112
143.928864
144.201645
123.380035
142.390259
171.304565
143.359695
-23.197001
-1.758028
30.366165
1.441844
145.624573
139.951218
174.559387
118.627403
144.483704
148.343033
136.027390
131.505966
116.943993
172.240753
178.323792
147.023621
143.592392
147.457138
-8.932039
-42.672787
11.057702
172.538727
17.101950
153.327988
137.896362
-14.656885
10.428206
149.152908
152.099503
125.065239
6.640566
138.608826
116.635254
1.914177
14.081838
-11.329241
-40.371895
42.922485
19.468136
9.047046
145.585480
149.269302
142.584274
152.072037
135.374298
137.848312
136.519318
140.867264
144.258926
127.773354
154.558990
146.357635
129.820740
123.896591
123.347107
144.629135
-20.079956
9.596692
-33.373550
-14.187785
-23.723593
-26.193991
9.944335
44.140598
-32.806953
-13.035023
4.111041
1.337498
29.123894
-59.556465
3.211503
150.142090
41.678226
26.605982
110.192505
32.147758
122.370018
140.736023
152.653412
129.089127
140.781067
124.280174
146.788513
5.094815
162.507080
106.811012
149.836182
140.544144
157.520920
130.055099
151.909821
147.973312
147.245697
153.372330
161.783188
117.727211
144.659103
164.391586
120.065102
135.681305
130.176132
134.246918
148.127319
138.771042
150.145630
149.723984
152.783539
-8.912398
19.376350
-3.657359
3.987277
126.927010
131.130905
164.627502
-17.938978
-20.552687
-15.272474
-21.551493
-25.363670
-24.005896
11.477735
-35.161373
-34.704399
-42.823265
156.955170
139.935059
122.995338
147.703430
143.692795
147.818039
131.528809
133.862106
148.241302
-43.697483
144.061935
147.910721
143.493912
170.329453
141.114471
168.008682
133.100113
140.007065
147.159454
147.329376
35.422314
5.498575
144.352600
149.163925
148.885193
145.303558
142.197830
169.620834
130.829163
157.171448
139.559631
170.790451
146.482941
162.328873
150.292953
139.523972
159.080307
131.229446
140.976547
138.476181
140.020889
134.582962
-5.833009
-1.719536
-2.898270
-21.973509
8.778141
2.697693
-66.839279
1.552552
145.060120
128.078735
145.142654
145.266281
162.865692
152.285049
145.881470
151.850784
138.640564
165.164780
99.644463
150.767410
136.360352
164.779907
132.942337
131.431122
151.432877
142.134918
160.374664
163.668808
152.596710
159.962280
158.316772
144.097855
167.140244
126.198051
143.267090
146.202301
116.282349
152.383118
137.815964
145.144119
142.439636
149.499603
170.932846
150.518448
154.472198
145.928329
142.982086
149.568787
136.645035
162.879883
134.159546
137.867798
163.493637
158.303711
137.148682
141.588058
173.207596
112.608246
157.244492
140.261581
62.652714
12.819736
24.809799
40.404152
130.433350
165.291092
157.318405
130.370316
141.475662
153.891647
127.321838
134.266144
163.552170
170.702667
146.436935
154.052170
173.931488
140.244064
133.887589
139.345993
119.200989
129.261902
135.285049
157.216721
126.715302
-0.157017
-2.071032
168.874680
152.482300
134.912247
152.096481
138.191879
139.440903
176.576508
156.341965
139.482468
155.724503
17.106583
-44.554001
-38.033993
40.928078
155.844803
152.071838
144.139099
146.591873
164.631836
150.937027
137.202637
138.680969
139.563934
123.329849
178.122879
156.884766
139.073578
162.571396
153.682373
150.931442
1.586836
-32.756104
-30.613514
144.789093
143.316971
126.510315
149.903305
159.663162
160.141113
160.199524
141.371735
126.760780
142.932861
158.677567
153.749496
135.834991
136.346375
147.978836
142.588257
147.029144
150.104248
147.848679
141.020447
153.234695
137.129776
142.687088
144.992996
145.030106
-162.481689
18.401058
-135.498749
-174.682709
47.464542
10.514868
141.348389
136.374252
128.609299
148.915604
128.956894
140.566406
132.966125
120.251289
170.985535
169.615494
129.639679
139.321487
159.908279
132.392899
165.083389
170.546127
156.467468
166.608826
148.063278
144.450348
161.217239
138.428131
141.213516
175.557785
-3.516915
-44.111317
-44.126709
157.629379
156.399551
158.451508
136.699310
152.947876
138.651413
137.813553
137.453232
139.087952
156.777878
149.003677
149.022964
154.881546
139.556946
-179.352585
172.984818
134.884094
149.626877
-0.154505
-1.949935
-8.209156
-29.395111
42.079029
68.368088
-12.486217
6.153101
20.555731
-3.953690
16.156176
-36.255928
-26.707582
-21.979120
14.216153
-39.608280
11.178838
131.103775
147.945297
-133.121841
-167.110794
-165.069626
165.222336
140.273468
149.687744
143.150589
144.507187
137.942841
154.157394
158.896759
114.170479
118.494881
139.906738
169.828430
167.899429
109.767723
168.517593
148.037613
152.284958
164.578156
151.272873
131.555801
146.740616
167.342728
143.761597
156.136414
115.897552
145.166763
140.260529
155.356796
133.209717
142.338181
145.626999
161.647476
150.224976
142.011032
124.493820
4.772985
-37.829216
-41.813297
-26.372194
-45.182728
13.725749
-67.976395
-16.478086
-55.380573
33.097504
113.639183
144.409348
147.618362
139.112183
161.207642
151.814743
16.869913
139.851517
148.910400
112.703903
103.746727
152.545059
176.982651
146.481796
153.412262
148.765198
146.169052
142.496674
137.636520
144.173187
104.470741
153.295914
149.655380
160.048615
120.361420
143.489838
147.110825
157.152695
136.855225
156.733810
150.962250
138.577957
-131.133118
157.453903
146.985153
172.296539
141.198669
149.197510
133.812866
136.871078
138.049408
137.509155
120.201546
-0.908706
135.849167
146.397675
110.108589
-173.869995
148.939484
152.774704
133.207016
149.815613
127.825768
153.976517
147.489700
153.294449
156.469162
144.576416
-4.838817
-13.151855
4.078519
6.731961
-20.854692
20.223131
144.220718
120.761780
172.259644
136.271652
138.691071
156.585205
169.605316
132.754013
139.063416
-1.856567
-11.852915
133.382462
139.440674
154.662216
159.145889
135.447021
157.064728
4.717253
142.989426
143.867203
149.646698
15.700144
112.821442
131.364395
147.911621
159.397614
137.856705
111.733154
16.508434
-44.630020
-43.673393
-10.455793
4.999828
-29.575808
137.547150
135.333786
135.264511
143.024948
154.631287
-4.081255
22.717159
-23.189482
128.542465
133.783447
152.010010
70.707352
148.170258
-131.616364
141.451569
107.372406
159.511520
111.544220
157.133118
158.603668
-38.043182
-11.824166
6.809765
161.111053
151.005890
-9.006320
151.089630
103.727440
11.097587
-21.623421
10.327672
-39.540607
-30.575897
16.368542
9.930502
157.007065
125.904015
146.341141
154.931808
151.619568
146.348953
144.001450
140.905762
156.065842
-34.666931
-32.127556
-36.907589
-8.572261
-30.624102
-5.757587
144.110260
135.542587
152.081100
154.174332
151.835770
145.958466
158.704468
165.965347
159.967010
136.315750
129.800095
153.667496
147.190216
169.317993
142.585815
143.367432
148.566177
139.312225
151.064041
142.048904
121.872971
145.843689
145.734665
133.238342
156.981430
158.340332
132.523621
160.523987
129.330643
146.968399
131.300690
158.068756
-170.863129
140.765579
142.717361
123.157501
116.537094
133.806564
143.960434
137.088898
179.408508
-10.830601
7.516297
8.469743
-43.599045
167.233871
29.980503
49.580921
160.272232
156.108994
174.950134
151.566269
144.078690
160.952820
119.129982
152.890717
158.389175
143.352951
147.418076
145.173782
148.098373
162.885208
156.436890
-28.931362
-48.487564
6.334037
-17.974281
6.703497
-12.009482
-0.292083
154.572159
114.207092
156.149017
121.512543
155.325058
148.839752
154.711258
135.281479
143.419800
147.152618
133.939148
152.088715
157.058167
153.198563
2.374463
-14.669082
1.974371
-16.296186
-26.931101
143.693832
146.880829
142.257904
155.885788
136.157227
138.012848
140.546539
140.462570
152.595642
153.284241
154.183029
149.844772
149.346924
152.194992
144.573288
122.318871
122.876312
148.828033
148.055130
130.324768
28.638842
-8.834155
-25.740257
136.264938
158.689590
125.587051
141.918839
156.750458
136.194061
152.351990
156.562775
11.046496
26.835539
136.819809
142.520111
147.350143
144.815933
140.519699
115.668480
172.865967
135.388199
147.831161
22.965019
49.482391
10.673390
154.567444
162.460037
127.820183
176.712875
168.287521
153.334961
-44.841415
-33.206078
-63.274357
0.880045
8.524335
21.912487
151.748245
145.833191
157.638168
139.784164
158.645004
-13.490505
-3.454341
16.895136
14.543338
-45.575367
166.097763
158.820847
139.519745
125.392456
167.905365
121.486816
146.426865
149.290222
133.348999
137.153900
-6.728873
-48.021473
11.931469
6.022717
-32.303188
141.416504
163.102371
126.615677
163.257568
140.705002
142.957184
139.029755
141.113251
-167.794128
158.706772
147.822388
111.748817
153.953262
145.959641
129.078644
128.271240
137.976593
160.048935
142.239975
165.952072
162.601318
148.673264
138.815369
145.177307
13.973916
4.717544
-3.874442
-4.873269
0.841862
-1.845996
-39.133347
-11.669759
-12.939027
26.835766
15.982794
18.100336
-51.201683
-12.276808
131.024048
149.696014
161.069977
36.387928
4.633753
155.913010
147.434952
128.126190
-177.451385
-132.555771
148.198944
-156.013977
68.741737
73.566826
57.219536
119.284317
154.250610
123.597702
144.161972
150.296432
127.632881
174.237167
158.608444
168.223007
148.716461
142.322540
161.902725
145.785049
148.749298
154.850510
115.770073
147.137589
125.907700
123.921822
147.439819
151.078934
-43.312313
-30.753605
0.296735
-54.483662
1.692579
-40.884811
12.496449
9.987137
99.622726
149.008377
126.179596
144.943146
157.113785
140.704224
144.944290
143.646851
153.768951
-31.693541
126.630470
150.977295
124.327850
124.681465
146.388916
152.339752
143.047653
167.523895
127.950867
132.686447
153.585266
159.981079
141.402832
135.060699
146.685715
141.390488
160.726608
149.198364
129.514175
168.576675
121.819229
148.703094
129.131012
-176.080032
161.523453
115.243027
142.389847
148.078766
133.201828
-51.315872
4.520041
-33.571438
73.424454
-44.010643
-41.866802
-1.576195
-5.607941
-43.715874
31.160704
-6.587255
118.498474
135.983414
149.722107
1.874088
-9.055945
-17.039045
-6.192484
143.164566
149.611374
152.813843
8.275262
170.920792
160.353760
138.082504
133.813889
157.165817
143.689392
123.778320
133.049667
128.959610
140.761948
157.028183
112.664070
169.002029
117.927513
134.484833
139.303253
-23.007284
-45.791626
-10.237274
-32.950996
-7.819967
12.601445
18.707468
-20.041754
150.070023
146.172867
139.426422
141.334900
163.423660
154.527039
152.293610
141.375336
141.717224
138.673050
10.459029
12.805768
-37.820618
167.111969
137.794418
143.283981
66.614052
-169.156021
73.919136
-38.974194
139.640579
137.140198
134.456223
152.036987
130.641068
141.177124
-155.866089
151.284317
150.159531
160.405701
133.974548
150.492386
155.261292
159.949753
174.556320
129.588715
140.170563
172.802475
162.687088
138.381424
135.728943
142.360992
151.664688
147.072952
141.948608
143.430984
135.558334
151.140717
154.262466
153.150009
125.234009
134.526642
-38.256443
10.858245
23.487148
-68.990990
-35.547409
21.974174
-45.251896
-26.358213
-33.175041
147.198517
133.592834
143.287170
132.112579
143.754761
135.485733
138.945419
142.577515
150.277390
165.572464
159.507324
146.049728
141.972580
156.174240
136.056656
130.497910
136.887512
135.033051
152.857239
168.854980
139.545425
167.359589
142.012604
147.854630
175.101868
155.070511
157.014557
138.266388
169.004898
156.144379
117.053413
135.800995
137.477432
146.780090
160.821747
51.497967
21.713774
30.499159
25.893791
154.671768
154.255173
129.298538
150.281326
157.134995
135.755783
108.614891
-175.842438
150.363602
145.076965
159.495895
140.591980
-40.360165
-6.041404
141.291580
134.468994
139.012650
153.454437
129.849258
160.949600
166.851547
124.419975
157.657684
151.589767
135.657410
125.230812
159.994095
136.078323
11.828583
45.978752
171.355545
142.346497
151.436462
149.174271
140.038925
147.856064
132.683258
123.675896
166.127426
109.543320
159.024689
136.619492
165.101395
6.481440
124.263824
154.922928
160.045609
134.630585
168.539825
147.525543
34.080257
-2.285076
9.126772
-31.139975
-3.728041
-0.269795
2.118217
0.882931
-9.870099
20.633537
149.231094
110.419273
141.697617
140.441681
123.220100
143.222061
146.108963
148.454529
125.601845
122.977112
105.421898
140.319595
139.531799
154.849411
168.559647
144.387970
112.472252
140.583252
139.475433
149.427231
118.744034
165.871216
170.306412
147.631653
140.536331
148.706436
126.941330
147.231064
161.006256
146.496658
140.785980
168.441223
146.248688
136.490158
128.357437
137.246002
148.317444
113.164688
120.371971
136.204346
123.051941
139.093414
144.681381
112.602127
145.054016
163.769440
151.232330
164.856018
142.396255
128.350967
161.840332
146.960449
163.324356
-4.580650
9.328243
20.842545
-48.259632
12.614149
-10.511537
19.202993
0.619288
24.328619
-11.447351
-28.441717
-5.360011
24.569895
-44.474693
128.409378
142.009323
136.213272
148.904465
168.885422
140.555283
143.938065
134.184036
141.270844
149.359970
120.601242
-65.563522
3.581186
7.763440
-47.894741
149.531052
154.962875
140.659378
146.777390
168.881821
136.442947
153.783844
152.354156
146.395996
128.746811
171.284439
136.152817
140.664383
176.456787
115.945709
154.066223
141.568802
127.216805
144.634888
153.424530
142.990555
151.852402
126.605080
145.968887
135.739548
136.641815
128.101044
166.347305
130.160172
119.765472
157.052872
131.543747
136.579590
150.420074
148.243561
153.286011
174.838058
135.912643
171.797821
162.936417
140.280472
141.394608
146.916534
140.964523
164.442642
138.617630
-14.693605
4.347264
-23.369080
2.811950
-31.983297
10.823310
4.474002
3.991156
-68.472054
162.789017
142.546814
153.811874
140.190643
166.438309
134.125504
140.507217
136.739639
174.813095
127.839073
134.154800
-41.830940
-25.711437
20.987268
-4.470411
6.276979
-9.004683
-13.232422
-40.282356
-44.701546
-0.890214
162.646988
151.731323
154.017487
119.302414
158.053635
134.675125
133.024323
140.737549
163.585480
-21.214970
-25.967897
-6.995996
-28.854618
45.267975
-20.850117
-44.848171
9.595790
11.624321
17.639124
141.643356
138.119202
147.393326
154.553314
33.350574
5.281271
1.530590
-49.828667
-50.859455
3.580038
121.612465
157.109314
148.962265
-123.978394
143.733261
162.896072
152.672012
132.281387
153.635513
152.252884
147.042313
141.427505
149.218185
139.827042
139.315735
147.598282
134.510895
-6.048377
-32.266632
-4.851755
146.135574
147.720764
-179.479599
147.561066
2.042006
-15.463297
-3.333486
6.876119
28.487167
-14.309995
-35.817917
11.947201
-33.277435
-1.196976
-25.093922
126.003677
142.274948
128.015518
119.123222
101.238564
169.079590
131.601868
158.208740
144.464798
144.512817
139.720703
143.270157
144.274429
156.451889
175.268524
137.916046
125.739296
173.719711
160.443542
140.506180
153.498245
139.993347
150.701431
155.027603
137.311432
119.367973
135.071289
132.868103
142.829590
160.353333
162.438248
172.682236
161.022171
127.458443
132.015503
161.194565
32.977364
30.941032
27.465921
18.677538
-25.867792
154.102585
138.870697
152.772766
124.235489
18.558512
-40.347317
-21.746668
16.060352
-71.218132
156.307983
-14.861384
24.808504
163.804794
144.143280
148.615906
129.302444
135.899994
154.254471
145.347412
141.995865
140.921326
144.354675
-9.816982
12.551836
-162.278152
-131.790726
-152.717072
-134.425903
152.942032
-175.385345
-138.749283
-155.451355
-144.328018
-153.483215
152.008987
67.736252
21.773878
-160.053131
153.169312
151.983368
79.442169
134.855896
-174.069504
-131.360245
-153.844254
31.481634
50.618977
121.941017
-144.512787
-155.605804
-149.633545
144.328918
174.456406
133.882278
148.426529
140.238831
139.661240
145.237473
134.165466
152.702332
136.938828
143.444214
150.102295
168.686050
148.473404
9.798016
-38.453613
147.845261
160.142776
130.010422
137.106583
133.664932
151.506927
156.639465
134.471893
137.306992
148.499176
164.437622
145.951294
156.706635
132.085938
153.519730
-34.631073
167.046127
112.888199
142.077316
149.514450
161.166687
163.823471
149.861862
151.834534
164.779938
128.243851
154.955399
152.042099
153.845642
127.534187
115.218796
151.005814
144.741180
111.815498
18.579809
157.843567
143.330322
153.268997
147.371674
140.305664
126.370461
152.404175
178.445053
2.682193
-6.648181
25.469229
-40.782967
-21.063625
1.844723
148.481110
-148.289780
-153.958481
-121.771553
46.921600
15.903859
35.017078
-44.563225
130.722549
171.530640
115.181679
149.290161
159.152252
19.405233
-25.029505
-13.828012
-43.749889
-0.951622
171.052872
154.267822
-19.430401
8.266123
11.973419
7.286988
2.552593
-39.281567
-9.835313
15.496066
-19.079323
163.161987
4.971417
-7.808261
-38.343792
8.765107
-2.918060
117.024094
143.299606
163.071213
156.447449
140.025375
175.929016
132.499832
152.380402
150.228928
144.658112
155.649078
128.415054
164.857651
152.596741
153.367767
-3.291047
-37.263859
114.134995
163.716248
167.862732
128.054520
-41.622501
6.771496
3.838237
24.480703
151.658676
134.477371
122.147598
156.956665
118.550781
156.967148
160.920639
127.129700
146.859909
137.707321
164.857651
137.988190
156.542938
145.857178
154.625214
152.754089
149.359543
145.952805
121.891533
154.064316
101.023056
123.869324
143.249954
136.535706
11.100584
-54.081287
137.372696
125.759346
150.818436
153.131866
173.865112
170.963104
155.843826
163.859192
125.491043
114.252968
160.860367
140.994904
131.322449
140.587326
148.301346
143.233917
148.492996
118.010529
127.060883
151.004669
0.848114
-22.946815
26.375500
-40.495827
6.212808
-22.834856
16.261148
148.289597
-137.100983
155.536102
129.977448
144.959351
162.850586
146.496292
136.706833
136.608307
144.746872
136.520782
159.007568
153.811188
118.743462
130.835007
145.051636
135.641510
142.790634
147.361877
152.025925
131.007523
148.876648
168.781143
131.236786
127.861038
147.512100
147.137833
16.265049
-33.381561
155.433365
151.922882
168.299103
153.288773
133.745178
147.122223
161.903595
158.968979
164.180527
118.853943
144.402496
141.089783
138.662292
143.907608
158.290207
133.086182
145.390503
126.957680
141.021774
12.382839
10.343320
141.144684
146.232300
131.986816
146.677124
158.493027
120.644905
149.770218
123.706467
113.379051
134.574951
160.628616
145.601486
146.205078
133.005173
-25.810986
-40.611160
-41.082584
-44.068111
-9.658014
18.680437
149.219757
-38.010292
-48.255695
15.355103
-9.407132
9.493036
-23.774784
161.623337
152.328186
136.184860
154.641617
126.434593
135.454605
108.745239
134.498947
144.738144
-158.199951
131.555298
133.132919
146.083160
147.576508
123.755959
147.762085
165.035172
140.555817
147.878220
151.217133
-9.546928
-37.437614
163.040649
110.991241
109.828384
-24.487022
158.742447
134.734329
133.229980
137.000473
132.347473
134.315063
146.612610
134.104172
129.566376
141.381012
136.710007
140.012909
147.275482
140.976974
135.424973
158.203445
149.525543
178.909073
139.629562
126.159744
143.456329
119.300598
133.773911
133.152740
155.710007
146.071243
165.067154
138.806778
102.257858
142.411316
145.908890
147.606094
147.501404
161.924423
152.567535
133.098114
145.161194
152.099487
130.972992
134.205002
164.386108
131.878342
122.646584
113.407288
160.657944
146.585541
173.643799
14.857308
-146.790878
3.365634
128.462570
151.370117
141.916382
10.523922
-33.965614
-36.225128
-12.591767
12.977254
-21.053637
20.095209
-1.668708
-33.115520
-93.963066
103.758789
144.763260
128.343781
147.935364
136.087250
135.755432
128.554108
6.567517
152.827530
170.747833
152.744370
141.935165
126.295929
157.718506
149.209763
120.688263
161.638336
142.107635
124.644035
-179.472504
151.860229
143.769760
109.637665
127.167313
147.631546
167.956100
147.550140
142.257004
136.955246
150.242126
116.355080
128.382080
151.306366
154.232895
145.885742
140.428299
137.081299
118.115845
148.046509
164.266129
133.803375
146.606598
163.160690
114.068314
149.206436
137.576859
151.945206
161.630829
158.614609
141.459000
147.664261
140.055038
127.988091
149.489792
129.419556
165.002869
144.983551
127.346832
167.934326
139.245834
150.248978
130.122589
137.854431
144.487122
-178.728500
166.526657
156.963135
163.514023
85.097694
140.287048
155.545135
9.856063
-45.230110
-17.739063
-15.301231
-9.125265
141.405930
163.894958
163.233154
132.344284
139.753555
147.115967
151.649887
153.345474
155.688141
144.437210
145.428543
151.241089
-8.988216
-6.112632
-43.417194
6.068406
0.048457
-29.758924
149.178665
2.374792
-45.320110
23.037430
-32.371407
25.567480
0.671730
159.123047
143.340424
135.669708
152.681870
156.908554
153.030045
131.510513
111.339355
121.547882
137.438019
154.890305
144.383194
117.873978
158.805771
161.613831
155.872101
104.403221
163.400925
142.769882
148.669052
153.580048
117.984520
155.869888
150.080292
147.746719
156.379501
131.787109
134.005676
136.817108
147.486969
162.263229
159.438538
128.437469
172.692627
135.643539
134.509857
154.696365
147.659134
151.523087
136.760651
141.063004
144.888428
142.971420
152.394333
6.896399
-5.647120
3.871408
-3.622231
8.527814
-9.940141
3.275364
-3.557434
7.321960
-36.967484
-50.103886
-18.654926
-0.642244
-34.691971
-34.488186
-41.725681
-12.450263
140.067917
162.437210
172.393204
114.931366
139.043716
145.384644
162.769348
150.173660
151.386322
150.155670
148.178162
-34.064705
-42.027428
106.348854
154.368439
137.447693
117.838737
145.860596
135.616684
146.353027
130.220749
147.503082
142.015411
125.334740
141.600082
154.211807
131.275818
141.512741
125.784920
127.949287
156.308823
-147.539490
-179.980194
-141.726990
-143.183609
34.560432
-148.277252
144.537674
-161.568085
179.231018
127.527328
1.598509
45.131271
18.326382
29.210371
39.644009
-170.330566
151.144592
138.606918
146.489090
-170.160645
131.110626
138.982910
147.109055
127.618484
155.361038
144.820877
154.127609
137.651443
111.750671
152.475449
-38.846203
29.716932
-42.636574
19.608837
-19.217089
-6.583115
-35.886097
157.476364
177.319992
142.908691
135.194168
140.799042
142.909485
149.619476
130.935928
132.132538
133.398880
161.442017
129.084427
147.387695
130.484329
147.783218
155.062164
-18.001144
150.891769
153.508682
145.431549
23.812029
5.029404
151.933548
129.294678
150.420654
150.223175
146.436798
150.423981
135.927338
165.990814
138.832626
146.562881
151.726456
159.777191
153.196121
128.485870
144.605423
115.979622
136.308334
141.816055
127.861229
155.037415
142.943146
150.742111
165.247681
155.928726
159.249435
111.489449
163.763260
144.403000
128.382095
161.232819
143.638290
136.757721
142.418472
144.965866
159.571548
138.288422
123.877876
134.511368
159.363388
152.057343
124.691940
139.500397
127.881294
118.133591
175.511703
163.679474
138.292114
134.507202
162.065109
146.992340
114.104248
165.497055
148.057495
138.185562
146.488068
149.525620
141.430557
140.211853
137.343323
145.710236
153.263306
127.527794
131.930923
138.015747
149.405960
113.200722
173.763184
131.998062
147.061890
144.980057
164.678986
121.955887
170.215958
135.541702
140.715424
155.773514
151.274170
22.787685
-37.589676
-56.773354
-24.944292
-0.466462
-25.406952
164.590576
158.817688
157.360855
167.709503
155.439301
173.969894
124.017281
66.165497
145.518753
133.872116
141.661392
135.122314
149.331375
117.152344
131.760452
173.652130
145.734161
132.830139
151.365051
127.479439
177.489761
167.670746
143.651291
-177.408585
165.178024
136.608902
143.310593
151.342636
13.325052
149.289291
139.649033
148.651733
153.195221
151.220215
143.097778
140.915588
116.355186
121.574448
67.577286
140.232758
152.765121
-22.593805
8.946568
1.343192
-9.155213
-8.785926
23.747755
145.617096
123.643356
119.497429
-19.228872
143.933685
137.311188
148.367050
120.349579
138.082275
138.978195
-3.329549
-143.754227
-147.800903
61.217930
114.938103
149.894913
152.964722
-82.410149
153.358810
143.679321
159.633530
15.440133
-27.753342
-28.076845
160.220276
-172.056595
2.906633
13.994040
-9.012819
157.402328
145.194321
142.352051
146.896057
143.781128
105.072800
140.594635
145.816422
134.499069
146.247833
146.803680
165.106750
111.906723
153.653641
143.948196
146.406937
169.819656
155.863602
151.854736
141.040939
158.964417
126.948563
148.985870
157.483505
154.688232
135.103790
95.640732
119.296089
145.372742
133.992294
150.693985
137.732788
135.225296
126.743828
148.967789
158.426422
143.400482
153.146942
163.552933
127.058426
160.480911
172.765533
152.244568
128.173569
126.926407
174.341537
146.184479
156.132782
171.833145
142.724442
133.219894
-13.540319
-11.186639
16.113016
12.583681
143.804459
146.101471
146.814850
134.107071
138.294449
14.587460
19.021379
-7.508331
25.376415
-43.191483
135.371918
147.242310
126.964577
-20.250381
170.793823
158.560654
106.769852
156.375534
179.947647
129.321304
160.226379
165.524612
130.813354
147.643021
157.526398
168.243790
149.403824
152.059860
146.303467
152.220764
157.281311
148.541306
110.283577
129.106873
144.291321
149.341690
4.664132
-13.067430
5.612796
144.659882
14.521140
162.311203
158.354233
115.696434
126.870125
132.074356
148.269577
138.184814
-41.005291
3.005112
-5.663996
1.385504
1.085885
4.634429
-3.921214
23.247011
149.528763
145.947723
165.954208
140.291092
166.976166
-124.492432
-166.512589
-152.181824
147.580917
62.419750
173.834824
123.434952
-171.257080
-149.641479
165.723801
131.047577
144.840378
154.404785
138.645813
137.187805
153.076965
148.189835
151.114487
0.992684
153.901749
142.168915
139.326813
131.975159
139.016724
158.392441
142.018967
129.209732
135.303223
128.985596
127.184372
162.924942
138.533234
108.434204
143.505112
143.669601
129.019638
143.695892
157.079742
142.943222
147.689133
155.429489
153.274704
132.258392
127.477318
146.110352
154.957977
144.966003
151.014771
158.232040
134.091965
150.432907
6.169075
-1.630389
20.213140
-12.346317
170.314804
142.777893
158.201080
138.720123
159.832886
105.494370
128.932129
146.371002
150.992371
113.498047
127.361107
140.170563
29.232222
94.476830
138.251572
-128.401749
155.040710
139.361649
147.407059
-169.790283
-156.429413
140.810440
162.532135
-157.994659
-151.844284
-162.386826
-162.997330
-152.736115
-156.041458
26.417181
55.141815
13.687166
-159.710220
-55.398758
27.440054
0.775564
-6.006748
-3.439459
-45.903873
28.680454
106.678123
128.546051
151.157593
155.731781
149.847763
149.130371
136.533157
140.706238
154.745728
132.615112
149.961700
120.022041
148.396637
152.151306
166.989410
153.539993
145.848175
149.413193
154.009918
153.762009
163.677719
124.297813
-176.978302
146.658585
125.758736
134.869370
146.267700
152.880341
151.931000
140.185547
147.342239
146.880203
138.053314
122.828705
150.002670
140.785126
162.981796
158.944656
131.257889
122.009422
150.234238
125.857376
-4.593120
-39.643177
-27.945324
-14.156541
-15.360582
-21.472404
132.968750
167.988388
152.473618
128.819611
150.524216
-30.226465
-18.009287
19.433481
26.092606
-22.260792
18.939447
-0.188712
24.149849
-20.725092
-39.156719
-5.386197
149.429047
159.252838
147.807571
151.335693
134.093781
146.596710
121.006958
164.345383
137.461517
142.291412
127.511787
109.289383
143.218338
149.780762
138.637497
137.054306
149.326111
147.548187
158.655853
154.294998
144.479919
137.478500
126.214813
105.693268
149.898117
126.800789
129.046341
154.701920
125.742424
127.160042
151.358673
157.851929
158.960403
0.039565
-45.835598
-4.845896
17.409111
-19.210125
24.164812
138.381317
1.053320
-36.999519
51.005577
-10.987827
38.292866
-9.825472
142.315735
164.956055
9.355151
-48.213806
-21.528267
175.593491
141.103622
138.797104
146.862518
130.070908
153.189896
136.300995
108.338394
140.705688
161.058899
165.338882
141.547287
168.600021
123.555656
142.507278
125.689354
135.295868
149.882141
164.298691
-82.584908
145.470978
175.435974
138.128525
153.069916
141.598053
125.743011
162.607117
109.822769
150.644547
148.591141
149.262589
156.764786
149.834671
166.625732
111.997025
146.280548
140.314621
126.416122
156.428604
149.064270
152.030106
138.354874
175.817123
146.289719
138.214478
144.538620
158.771439
172.329666
120.887047
132.462982
151.537598
151.953690
114.676987
152.073380
151.004105
118.946701
143.228912
120.184906
137.327469
134.675781
164.218857
136.548431
133.634521
139.298584
136.184158
128.051498
155.376648
133.879242
14.858082
-29.235994
-40.455250
-169.185318
65.476295
-110.414200
-136.191422
128.095078
168.362595
147.667694
114.258453
139.589706
147.848526
134.342957
160.809769
152.657272
145.529160
148.490814
145.721100
139.593124
119.442848
124.607925
157.432327
111.787109
153.291428
108.045769
116.624191
138.559143
133.447601
145.862701
142.034424
138.679428
152.286911
155.387970
146.315628
139.883102
120.479012
160.846130
157.021362
136.058762
142.219452
159.867126
139.265717
151.908356
152.025299
151.404526
143.369125
142.303131
-22.991072
5.988935
19.625763
-39.469086
-9.797655
23.291306
-38.729252
26.041334
-20.065489
-14.659544
148.692078
128.453934
141.219421
139.809265
141.118393
112.257263
143.821350
151.026382
120.962181
105.456238
176.609665
149.723358
139.692215
140.852615
162.329880
152.572327
16.587275
-2.336405
18.380112
-35.628113
-53.670765
15.865580
15.684183
173.153259
148.466522
138.484940
153.034149
12.848639
16.137363
-14.687209
153.950348
130.660080
155.682220
117.404823
149.075424
7.910359
136.564926
148.088516
125.464363
152.926514
148.422440
141.929596
133.674438
149.677124
130.994827
139.358444
143.612091
148.430191
136.938614
150.495209
137.396790
130.980530
171.758133
147.878372
163.072052
145.961624
154.742523
126.354996
84.930367
159.793228
147.610474
169.170486
142.728638
149.705460
150.802216
154.932999
139.200287
23.842234
-7.020683
17.036108
-32.358742
-41.004524
9.047133
131.503342
153.028931
125.142967
144.176392
155.064102
148.477036
119.505928
128.263458
161.795044
-16.783709
8.236520
-2.183909
-39.574520
9.282370
-44.550789
11.381017
7.022164
-5.327596
-14.133748
-8.275619
-44.499146
-6.737204
2.419617
-5.049543
-0.728736
-44.143044
-35.179516
146.466873
135.619354
154.657654
157.422470
-6.148160
18.348232
141.338135
143.871277
164.477982
156.982559
135.513672
161.376648
132.145599
158.235992
144.677765
28.053509
-42.063885
-15.866628
-32.304447
26.667196
151.980362
144.493103
163.461105
140.439774
122.392479
144.588791
152.163376
137.609543
152.312469
151.461151
150.252930
129.230957
114.124115
169.680313
135.008209
114.921982
-175.318497
128.997971
162.566483
166.625168
177.127304
169.650864
133.251328
123.603058
143.125809
150.926254
142.889297
142.741577
154.082993
27.672451
13.012488
-126.118973
-161.662018
-146.462875
-133.866043
-176.924301
-146.364853
151.943390
147.723740
160.365524
157.168030
152.981415
153.080612
138.549347
127.690598
145.490723
149.740433
140.113235
153.528351
146.588272
168.044464
140.651993
156.579025
165.204269
169.341431
149.559036
123.414719
141.116104
97.320961
140.641785
146.451080
174.567490
147.115799
160.171844
135.818634
150.965805
1.918773
7.445344
-6.782088
-26.767488
-37.718712
-38.971584
19.084286
2.339837
-36.920486
-36.397984
17.654839
13.344908
-14.818381
4.347129
-2.687734
11.208023
15.419417
3.856559
7.424494
5.298422
-7.923946
20.810125
136.726685
137.226746
167.333862
142.263992
147.582047
132.752884
136.932541
0.491783
-0.346050
-48.322800
2.982291
6.279977
17.573006
19.076513
140.271271
141.391144
146.429245
149.796158
134.115646
151.639725
163.398163
137.375214
130.373596
157.017059
19.232615
134.123199
160.969437
157.454132
125.061081
138.309708
142.998184
137.930588
118.587448
176.169113
127.989052
152.571365
135.851028
159.900620
140.974731
145.295059
151.333527
145.857651
-175.560837
141.289429
170.798401
164.035660
8.197692
16.059141
24.781599
15.036193
43.678482
-50.882896
-18.684319
135.374664
125.420258
157.404938
150.346191
145.435028
151.180740
42.215004
142.690170
125.814972
137.516708
139.624802
127.557037
152.324310
129.123047
-17.455952
-39.711723
3.121799
-11.556620
-48.875729
-150.570724
160.222076
53.185307
24.808105
-31.999432
-7.006054
155.908905
132.605301
119.028008
151.017731
152.027191
124.003006
146.830353
144.308578
165.327087
126.657135
135.584244
159.328644
8.920705
-46.994366
-36.997822
-37.660625
-32.020985
28.871532
169.736130
-171.953598
176.389725
122.023315
164.489273
147.492386
164.840652
138.259903
162.458588
166.039551
130.309952
162.188766
145.924286
143.037704
170.091064
-50.517624
37.571896
18.892464
-39.100399
140.215759
135.734299
113.706688
105.995590
143.619675
140.617661
7.357594
5.315038
-16.389917
133.118530
155.350754
167.409180
95.239555
-24.301414
9.180057
-36.609741
162.089493
134.340775
151.050583
145.194351
135.203644
151.091797
144.839584
144.991318
155.452454
148.587463
137.265411
138.733780
161.934845
128.236023
135.037292
162.151840
151.331726
127.828796
129.676666
140.268326
122.119858
152.813065
106.800781
150.156052
131.773788
137.633133
156.734406
37.270939
28.219637
40.712894
33.087936
125.827393
156.778595
143.165833
-37.050034
29.964363
136.227631
-11.158968
141.803223
178.045639
138.397308
164.407791
152.469696
165.819473
149.687073
153.603180
166.072403
136.800812
137.904297
152.130692
140.482742
151.050995
142.890930
-17.445042
135.693237
159.950424
141.994644
148.988068
155.110840
132.856979
144.003006
139.506378
148.259186
142.453720
147.367859
137.977234
148.701523
129.853455
115.867401
129.831940
145.359772
160.235992
128.306595
127.717209
148.890244
121.710129
145.758118
126.483871
152.963287
-5.946035
135.167709
144.540817
151.912201
1.749100
7.375227
0.617706
-3.334250
-7.621098
7.403825
130.413467
124.618050
116.724991
150.074661
145.851791
143.202347
163.031982
120.778526
160.068939
130.634918
145.034805
141.900894
128.707306
130.569855
132.960159
161.428268
146.618515
178.210617
141.596786
-14.176048
-0.543926
142.072998
152.555832
149.249222
160.149414
150.994431
131.894226
3.233253
-179.312424
173.033615
148.577759
172.379715
132.563904
142.290405
129.110153
138.822708
5.053382
144.352905
149.386932
-91.415161
-40.898621
-14.364485
146.020126
149.047668
135.210281
130.334213
-178.042343
145.763962
150.875397
136.972839
112.905579
149.907944
156.055206
142.110474
170.831436
159.638321
144.082108
171.434280
143.291901
150.858719
157.020004
145.334702
149.266144
142.444580
144.948990
130.638245
168.820160
136.014008
150.952713
129.689972
110.659302
146.192734
157.227112
140.798950
173.351196
168.860825
149.854340
33.053074
17.322645
34.398731
123.319412
167.536713
-159.889175
114.137306
-164.099243
36.686794
37.999470
146.801300
-34.698589
-4.540190
0.783846
-19.270224
18.740004
-3.774913
20.329895
-7.070242
109.253189
139.952255
154.826324
154.302429
147.970337
176.897186
119.036148
148.226685
119.065422
132.630066
113.781792
160.787018
145.583206
160.790985
149.160690
151.885849
147.660812
143.706955
139.264633
16.438744
-32.582741
-0.377424
-34.459751
-38.127911
-30.654812
-4.358108
-3.457287
157.523788
152.073685
140.753036
129.750259
148.768982
151.317200
160.088608
-21.628897
-25.592909
18.384302
16.222124
-24.141016
114.352837
157.851501
151.376740
155.413269
141.952774
142.707077
146.989349
146.237778
-173.906723
129.859924
129.713959
60.132751
70.001297
36.095493
130.442276
153.003845
142.428970
164.490829
126.638969
148.776047
136.975281
118.977821
141.578125
139.466232
106.263138
139.910736
-10.134595
-4.346182
25.663385
-33.538963
-24.740309
-16.934669
137.677750
125.462341
108.627914
-159.735855
148.738785
170.799088
66.432068
27.825611
60.647549
149.006210
20.859613
-158.409363
150.928696
138.558121
156.444229
10.375169
160.229187
171.576950
143.088303
112.941719
158.296158
154.486191
168.903519
131.008270
163.906586
149.775604
149.127487
143.718079
143.425781
147.326462
124.041061
153.675385
135.325928
152.043320
156.687958
144.187683
143.813492
147.083420
109.636368
155.690903
21.101686
-43.280418
-40.255634
11.576582
-45.677883
156.850418
129.508026
127.890518
123.071205
136.371872
148.116592
126.326012
133.775772
107.629082
133.944016
130.416138
154.186768
145.951538
137.425125
172.289230
125.298882
130.510696
150.241760
149.308182
149.845566
-1.272878
-11.747641
-29.987856
-33.659878
-0.421509
-17.848202
-13.402578
-39.808937
-23.886400
-13.160722
-44.435547
22.987732
-27.982050
6.094806
2.478598
-14.163898
-1.989479
-6.549098
2.007499
24.417341
157.645508
136.357773
161.322601
162.046005
2.654095
-38.638309
58.793438
-9.998552
9.052517
-44.221272
7.753828
-19.486263
-10.252884
107.227890
79.322701
153.574387
140.831665
106.625656
167.130051
175.990433
150.519943
160.613678
127.348404
-12.988137
-24.512041
2.331961
-18.975443
131.612991
143.222656
178.996521
130.615738
150.891403
158.766296
143.420380
153.104721
154.646667
161.894974
128.670364
177.054825
-159.059448
144.287872
138.247467
141.241333
146.077744
149.974380
-5.888494
-46.640759
-41.204762
-42.836704
-44.657623
144.817703
149.444672
175.048126
150.055725
154.162582
145.119888
159.266739
152.296234
-44.337189
-38.491428
140.261368
168.340103
137.933960
146.254044
135.642410
146.840561
142.012222
145.425049
159.746689
133.841415
152.907166
147.433395
169.913910
149.026489
133.906250
136.593704
146.959381
160.207718
152.998886
159.202820
111.426094
129.743271
146.912888
158.006958
163.756729
137.314285
174.501236
140.868103
130.820267
138.709564
134.212128
141.990036
135.434494
137.674484
154.686981
154.608505
139.342621
126.868736
130.270554
164.442749
128.726166
177.102600
135.327560
141.161896
139.479416
117.308510
149.295364
150.288910
160.606018
149.182571
149.382599
138.845505
152.000504
16.179760
141.857864
138.356232
155.165665
134.157135
140.253479
125.888046
160.957886
143.088913
134.519531
135.839172
143.359787
116.296028
128.536789
160.252945
143.647766
159.492630
130.215805
148.512573
139.841995
167.654938
139.093201
128.857544
130.586288
128.148361
118.036194
140.240128
160.316193
131.914474
169.046707
153.901825
164.921417
121.538132
124.500381
157.033203
164.720535
124.951309
149.190582
169.699890
133.967041
158.071594
135.672134
137.162109
140.318359
13.431293
143.977310
139.328842
152.818237
118.532684
144.206573
120.201134
171.611603
151.724564
142.467896
144.480591
168.451935
8.525809
-11.241060
124.047974
161.798615
155.068695
114.349709
4.379045
-41.708076
140.985718
141.602615
145.135437
134.773499
0.441462
-19.529839
4.098923
-14.296103
128.900177
131.657623
157.677399
149.141571
150.901840
158.086700
-176.969269
-166.861145
25.240578
14.198204
22.683752
-140.067368
169.200989
14.195823
22.535334
-172.837265
159.079071
-179.062027
-149.981720
148.067230
138.247162
145.014160
134.629517
145.943344
3.403235
-44.357864
14.555425
132.276199
119.624130
149.558197
150.032120
122.216690
148.249374
9.003331
-37.984863
-40.226055
17.473715
30.757441
-12.093099
4.596700
-41.141491
-2.379733
-55.312298
31.648026
-46.654236
11.688181
-41.395176
-45.796410
18.517435
23.065182
133.044891
138.252502
121.968636
146.363617
146.196579
150.809860
145.380325
127.087219
147.812607
146.436523
146.341904
143.731293
141.526993
133.748566
157.503891
160.433884
141.819183
123.825424
138.853134
171.645142
121.199814
175.142273
146.866592
128.333496
157.007095
0.445872
-7.745724
-5.937590
-18.511230
0.951622
-39.637650
20.171715
-51.328625
176.810745
167.435669
-20.468298
16.631025
136.140717
156.815582
122.012199
152.879303
132.762390
166.126831
147.473175
136.771713
152.506470
141.180420
115.551102
152.998306
135.518600
30.106161
-5.651352
-24.821907
150.288879
136.959579
149.423264
163.192322
-40.900154
-29.668438
-44.391853
-47.560921
3.992529
151.392090
140.208038
162.673630
147.076569
146.480774
140.665512
150.280029
143.683609
127.546318
148.921249
15.601313
152.063004
92.350105
153.938568
56.329174
-22.983770
0.365840
137.118042
152.124359
132.984055
158.570541
138.589844
136.418793
134.312469
128.212601
117.099571
-1.392408
-7.773219
-39.178696
138.225037
-18.470398
16.783272
165.293777
140.668579
141.853256
134.547379
148.443939
137.282837
142.680847
139.322540
165.340286
157.800766
120.708176
140.006058
141.546814
143.901505
91.584549
-15.083195
137.281250
30.154604
75.096558
11.914955
136.401489
144.402466
129.670776
145.776276
149.704865
149.045624
139.457962
141.973587
144.997742
164.686707
130.330170
161.740906
143.222458
144.185013
160.561295
-6.005181
-26.335043
-2.595179
-2.997807
-47.634193
19.735373
-20.134295
18.068510
-24.395330
-33.052696
19.223022
-31.815176
8.463619
-36.577732
8.012977
-4.355860
-13.478627
95.369827
138.593445
-173.950058
178.032761
136.585220
140.197556
127.362144
129.395172
155.324799
134.511749
139.171921
167.170822
129.382599
113.395027
147.306412
131.178802
141.330322
1.055547
10.292181
-11.436213
-24.501472
1.775088
22.117329
-50.363811
15.985064
-1.780702
9.905300
7.889140
-3.862039
-44.416458
7.270006
-37.431690
-39.765549
19.809572
-58.274220
1.591638
20.266388
41.682926
-22.983463
120.568893
146.965805
140.262543
122.900490
121.468620
152.707993
152.240570
142.888504
146.002075
147.048141
148.136551
128.375061
117.512184
115.137230
164.453842
146.734009
152.195328
113.934914
141.547272
149.112411
137.411057
163.874359
164.186798
159.456161
146.955643
157.512726
139.418213
141.302567
147.491928
165.500809
152.218628
149.136673
146.454086
-4.373541
45.494797
-1.959846
16.390427
4.102219
-53.643814
-13.075932
143.769806
160.695679
165.722870
145.326065
151.360596
137.737122
138.451477
153.998627
127.905296
20.224998
-47.376308
4.631723
20.707125
6.161379
144.421417
116.179520
132.531174
176.234116
150.464676
145.259750
176.686539
152.019867
147.492661
145.291321
169.417328
139.945267
119.800873
153.204361
136.500778
134.529236
136.562927
148.770828
151.324707
122.251579
152.688019
144.185791
158.884384
141.012848
139.691681
154.509766
134.940369
158.889191
144.143509
161.160843
34.919773
140.813751
135.358749
148.400635
-142.714172
123.869774
135.558670
127.365234
-40.954029
-43.106071
-17.042423
29.341825
112.215675
134.545868
119.374969
164.182739
134.124756
151.703186
152.859238
149.154938
120.637291
144.359772
169.576920
149.252609
146.613052
145.956360
126.150948
150.722015
154.968002
124.201340
145.886215
149.619217
137.812576
132.071671
156.046768
146.167191
157.585922
131.385971
161.462463
155.647507
158.495010
157.047531
4.899889
15.145369
130.171082
148.843964
152.750290
159.009323
106.474373
145.343201
128.246185
126.204445
170.598877
180.000000
147.814575
157.634857
131.311005
121.061203
137.771683
160.496231
9.528997
172.338364
173.425461
126.811798
142.016464
143.384766
144.502426
129.643387
157.133408
129.770996
158.248718
123.000076
128.076492
149.636490
154.376587
144.294754
126.344589
154.250702
129.365082
137.346954
152.904312
154.734756
141.385513
140.338669
21.779861
-22.944555
6.540049
-3.339002
163.066498
164.438904
162.576920
142.211517
163.812790
165.731110
131.224625
15.070093
-53.464268
-2.002716
0.400074
15.623342
-0.441462
-9.374439
-0.793276
-7.428510
7.284780
0.039565
27.441618
20.152018
-34.578804
146.708099
168.014328
141.902634
161.769958
158.210281
154.854340
146.477310
116.255592
120.523270
156.053009
156.372849
157.922684
172.617661
96.356377
149.047867
148.273163
156.666000
141.678009
158.540588
142.741638
137.171341
163.480347
110.125153
139.545334
142.521729
143.298920
-32.354935
139.770370
135.753143
134.679657
152.447037
133.067078
157.135208
131.107407
152.734680
150.962265
146.494598
140.405869
156.088440
138.771011
172.045380
29.959753
42.849880
48.411083
102.820709
-157.894958
-150.698196
-170.990036
126.493706
-16.241257
-45.699940
10.740558
-36.128956
-42.305828
-16.720081
10.908745
27.952187
-33.226128
-21.147305
144.974030
150.006790
166.609756
145.889633
155.330261
163.962219
133.824539
164.950897
133.673950
160.863785
147.757187
145.465439
150.870514
150.085480
151.617264
11.536828
143.689041
154.999878
145.795288
141.533127
143.620316
126.292366
136.934555
156.337158
161.875122
147.558517
167.870285
151.009399
118.341080
123.338104
151.248611
126.814476
146.686417
132.152557
145.714676
152.640259
157.149719
131.325653
158.896439
126.254753
158.819199
177.350464
132.004211
143.313049
169.037430
143.256805
-6.246545
21.109823
-38.773170
53.411072
152.635162
138.075439
156.017929
127.076195
150.064377
143.504745
28.175877
135.265656
161.737259
119.651436
146.073227
150.624039
125.832626
150.068939
123.129135
173.595428
140.725037
131.720047
140.035233
127.213768
153.090759
155.193680
12.776506
40.143738
-46.630535
-50.054077
-41.227310
21.968306
13.357685
-40.374817
145.914764
148.194580
143.787430
142.598618
137.982376
151.302948
114.163696
130.334763
130.230042
135.097946
126.569817
12.397960
44.392189
119.919548
140.753159
136.315414
167.485794
155.007248
155.271027
129.567810
147.610031
149.853577
151.128220
142.827667
27.206936
10.901018
149.986969
173.605606
138.453781
123.887306
135.526550
125.305580
154.990646
115.437843
123.951340
128.571228
128.008179
161.714966
166.034225
146.421432
1.195340
-13.680699
17.320648
-40.073887
15.226550
-8.153841
132.564148
164.940369
142.922852
119.840126
163.744751
146.962250
146.110413
110.941597
-7.456062
-39.105732
-24.127310
-12.813332
10.560134
-22.349611
-41.451611
-28.939381
38.173828
24.263597
8.454937
63.291241
-11.754902
-56.003429
-4.089596
-6.383343
5.813688
13.669591
-32.051003
142.930557
102.662201
130.209442
157.221786
119.317772
132.088150
155.039047
134.878143
149.395294
132.131927
125.058243
162.084595
-11.530747
169.634613
143.005325
162.477631
139.706863
144.657959
155.313492
146.794495
150.432571
160.917480
148.290329
144.535736
155.031631
156.964111
167.906860
141.890091
123.115341
138.163574
150.652405
160.692261
151.884964
146.788742
137.034286
138.269012
128.878983
136.134979
14.846050
-15.510848
-30.915756
-17.187180
157.318481
135.922348
139.331284
140.013382
144.528656
126.209488
150.334824
-21.803936
13.865442
25.385332
-10.079775
-9.003156
-39.574356
25.106716
-44.293034
-43.235088
144.535080
140.577454
144.149811
141.929642
179.786942
127.575943
152.927338
129.961090
160.649307
143.880249
121.463676
155.851929
135.787201
131.558487
153.814560
138.792007
152.938248
153.586166
151.058533
167.233902
122.884277
123.923500
125.118240
160.260620
121.276337
-39.699589
8.848975
-12.607265
-18.161705
-45.442791
-14.156973
34.955505
58.773064
142.109512
161.074295
147.077225
161.535873
-43.415440
24.256481
-5.323143
11.140548
-5.891456
-0.841397
-0.881822
133.727371
108.307915
163.834381
151.179413
-33.936977
143.417648
149.325180
163.588745
-43.263985
-25.249674
-15.584466
38.877182
-27.427423
9.836493
2.480098
9.729690
-41.377293
11.764687
21.791309
29.174509
-19.212822
16.651382
126.950317
117.339378
141.699249
156.039902
130.335281
145.056381
134.678482
155.012131
149.866959
141.383545
138.303131
150.524902
140.731171
131.644287
130.403320
117.726883
145.487274
156.000488
148.858688
174.951797
107.391579
138.118988
170.584183
124.964081
151.259293
135.120804
150.146027
153.512131
135.549667
150.157455
174.244339
139.442719
140.759476
170.177521
153.836212
150.206924
126.394341
128.163910
127.610847
162.292389
138.991333
165.749649
135.648987
157.872833
177.148361
150.873810
145.359802
134.566147
147.875961
124.047318
139.761520
120.120399
154.468750
139.869843
146.838760
159.650711
144.545517
165.621887
134.033188
128.715378
135.699158
165.404358
121.107376
127.218552
151.494354
152.904007
131.287369
153.323792
36.671288
29.145710
-5.570281
147.923630
143.258026
151.555786
164.261688
127.036072
162.518066
163.432770
144.694473
128.803909
147.689835
151.294952
144.954666
-176.604294
145.919968
149.277267
146.335754
165.389771
141.134018
160.081253
144.452011
128.304688
134.716965
136.752151
-23.070219
-19.478193
-2.082717
-24.524000
-46.598995
9.446603
25.137299
4.029391
2.104126
19.487728
8.714582
128.783676
122.099434
130.030197
64.427956
28.316143
25.421059
-131.661240
-162.903244
-164.353409
119.741600
151.131485
145.146637
116.229607
171.279495
133.532867
153.418655
147.278152
23.672915
146.210312
140.914825
27.254612
149.168777
156.912674
136.497665
137.197632
147.522827
137.379898
-4.970984
-37.707420
-48.024975
8.747452
-19.414852
146.352371
142.166016
155.568466
146.417007
135.608658
128.069412
-7.353833
50.405968
-29.722431
146.933075
139.824387
175.471558
145.694641
175.629898
166.646240
153.396896
145.884125
135.197693
-175.174911
19.848032
150.376694
145.033279
140.968658
144.802536
146.258636
132.247025
151.631226
153.175064
149.133179
149.067184
154.276703
138.233566
148.616043
136.082199
112.484772
77.755920
153.974457
150.007477
123.156609
146.207199
134.510696
-40.360806
5.954798
167.285904
160.169861
120.755936
135.170059
156.488373
135.993515
146.271606
154.179520
154.585648
155.204010
149.543152
126.274345
126.898308
167.983521
132.631470
140.771484
164.683319
146.304962
160.829788
126.832901
130.678177
138.164505
131.683014
151.890503
136.019943
124.753304
171.637650
167.339203
160.345093
144.652054
-38.062328
172.257431
149.828186
159.817047
123.167702
143.798813
127.957970
158.850006
134.244522
124.290474
129.974152
138.916565
141.241058
146.274979
134.236862
162.636078
110.840752
143.485214
117.961830
140.326309
167.568665
155.589264
163.897400
151.975983
158.725464
158.966980
157.637909
141.315842
139.498337
66.783279
20.977160
-11.386069
146.195389
148.083847
152.815125
144.689438
143.148438
163.704498
137.560898
151.608063
140.394196
165.220398
162.170624
175.224548
159.418060
154.828217
147.121582
139.134537
30.169561
-160.815018
-162.545578
118.802322
136.472641
155.508163
130.830978
165.231339
138.788452
151.287140
152.133865
156.890823
155.595306
140.026672
148.154861
140.541992
149.189758
155.128265
141.335709
-14.674151
-41.012821
-41.440437
4.536952
-54.529209
5.430005
-38.835484
15.975711
142.023972
139.282547
139.645828
159.990936
161.118561
127.679810
-35.834057
24.969107
-3.894053
7.248412
0.333965
3.326961
4.316610
-46.208546
11.221860
-23.058294
-60.566288
12.683224
6.915088
-13.722382
3.710510
-25.932381
-36.439144
-9.028349
158.899780
150.453506
147.250534
128.899536
162.317078
152.644302
143.408997
139.918091
-43.434330
1.702838
13.781484
-38.615726
-1.632428
11.464460
-4.320510
156.810287
135.585907
168.639999
138.318253
122.375328
141.723175
140.061707
155.051437
146.125320
158.213531
141.398453
125.477478
-26.402838
-4.315521
4.894329
21.380190
14.013319
27.401094
-11.409433
-38.257404
150.857132
152.213593
149.678146
150.201752
-23.533421
-7.483225
-32.650303
-27.585899
-10.619969
146.183258
156.698776
137.354874
172.847244
143.533630
135.540146
131.236893
130.887268
151.093491
-0.677531
16.154530
-4.751637
-37.285076
139.172165
-37.095989
-37.479713
133.373123
-20.584551
-3.842774
132.539810
152.475571
154.681747
144.269104
-0.118694
28.187258
126.871765
136.909027
119.612015
138.368622
133.330780
165.713257
149.851929
156.899765
161.539627
140.622284
143.765762
167.387634
166.466858
170.516052
150.516830
150.830811
178.331161
144.298172
115.378777
164.444443
166.562424
157.489243
152.980423
115.192490
110.280655
121.740395
171.812897
179.438019
142.890503
119.915520
148.729691
145.183884
145.515976
126.881493
1.816608
-21.812386
140.236526
131.948074
153.015503
128.413635
151.076492
141.921005
138.704819
121.119247
136.791153
153.447937
143.358521
138.998474
137.718658
128.080566
146.361557
172.737625
155.069199
175.699387
157.757965
114.729576
114.282722
152.119843
130.893112
144.888931
123.186470
130.795044
160.638718
-15.359913
128.935349
151.125763
-42.432198
24.954826
19.781570
-2.373721
0.607807
-56.100430
-6.758566
124.916313
153.984161
159.162170
142.588852
163.656464
47.202366
4.769578
-43.355751
9.419556
135.123932
169.474655
173.814255
117.939957
149.608093
13.602507
145.018341
168.160812
145.203079
129.798798
155.003799
158.944687
152.090378
113.240669
143.796249
155.019775
142.321442
143.084015
131.150574
126.344261
145.617340
153.252060
143.694336
159.524063
133.273727
151.897232
164.489761
162.167953
173.001755
140.022552
122.392792
152.985641
24.470663
-48.674114
-13.995128
156.069977
140.094894
153.225067
150.272446
157.155167
17.610350
-9.395801
0.428415
17.199358
19.546118
-27.855934
21.690445
-7.002974
-25.743788
6.020927
-8.257995
16.974369
113.325905
131.988098
124.439125
178.481461
144.751022
139.387451
148.501740
148.418411
164.902008
159.863419
128.924561
-43.590496
4.844360
2.621519
-35.932434
3.398572
-11.347342
2.614491
-41.275524
-56.671864
-18.574621
-6.346778
168.075027
116.481087
162.276917
164.877075
147.069244
135.172791
151.557938
-17.892828
14.066503
-38.100147
29.012835
12.930147
-4.184369
143.154877
145.089767
122.615128
148.019699
-21.105776
152.120300
148.357117
164.742752
151.667358
136.906906
139.423264
149.665802
-39.242638
127.860367
143.344955
152.495758
121.567337
173.631195
1.396477
-40.533245
143.083755
120.109581
6.542567
-6.379410
23.484501
20.860142
26.119247
-12.416367
-70.963196
103.629814
126.237953
133.106903
167.680084
154.773300
119.883896
145.588211
121.889503
163.574921
-45.049900
-14.374846
-0.445872
135.966095
161.278595
140.682251
-1.451583
-18.839666
154.074265
138.211609
155.540573
146.420090
149.681702
130.967804
150.073486
140.630341
137.694168
133.000793
124.790367
150.327011
128.213318
144.141159
157.769913
157.232880
171.516525
174.643677
-23.792652
120.671654
142.685425
140.874756
142.715973
138.152374
149.141037
146.061096
133.828781
143.813400
115.061501
140.337204
140.804581
162.983597
136.184372
152.018250
-48.553085
-16.100853
150.179016
160.098663
155.134766
130.534134
11.346959
2.123293
-33.545761
11.685163
1.321306
-32.790569
-5.438695
158.886871
145.199295
123.471443
172.467697
152.829651
-10.470668
-18.816250
17.818462
4.452322
-29.130140
-12.399630
-12.687034
-44.574127
-26.633207
-19.555485
-1.105530
-35.973015
42.118996
14.475812
150.074890
153.544342
-18.883350
-13.159327
-24.386383
-1.810024
-35.618084
151.764359
152.650314
164.736618
147.303879
158.731522
159.767563
147.538300
123.239120
154.117905
-93.008377
148.672821
136.899582
131.398529
154.656128
131.446304
167.818466
158.371506
139.613434
119.761635
152.926117
111.459145
149.269928
161.081192
149.122696
177.370651
169.966782
167.780884
143.052887
147.509323
149.373306
117.103584
135.473846
139.973846
148.102692
141.201736
146.208191
128.239288
154.188156
161.281311
150.364075
177.783432
139.320618
172.905685
148.135590
-17.761120
11.986269
-177.516815
128.438782
175.572998
143.508392
150.125824
16.456171
137.853241
146.643997
133.514099
162.603439
160.421463
111.796562
164.373520
150.798553
138.277313
172.415787
137.671768
123.174767
161.439453
128.416489
134.877029
134.607452
125.076729
162.813721
130.530624
126.485954
163.233124
136.343353
144.788055
102.033569
136.061783
145.142349
147.116333
151.126511
145.931534
137.517715
133.912003
140.805740
130.463226
174.296722
152.170166
97.243118
158.323227
130.783447
118.962708
150.310471
136.999649
150.754501
129.409698
131.741928
155.856735
156.703629
135.605011
152.780487
143.596085
139.220367
130.335419
170.785919
151.745773
148.953949
148.489578
144.194901
142.572098
153.031448
149.185791
157.059402
130.970627
151.348160
125.987122
150.760559
143.619583
133.939117
140.134293
132.773804
146.485748
143.986359
147.171280
133.278122
165.196579
137.012344
118.409576
120.895309
156.896973
148.381119
132.414169
119.737106
-19.156746
-15.957199
2.469341
6.218674
-7.375839
-12.281207
23.451330
-74.759567
-0.000000
8.927177
24.542210
166.008682
117.098930
151.254501
149.433029
153.807343
146.018845
140.823410
116.699020
144.042694
137.865067
158.882446
145.642868
139.225800
160.395462
162.168945
140.157364
179.728760
148.993759
131.955032
145.706619
123.346382
140.755722
111.372643
151.623474
147.837784
132.638336
150.252869
123.678574
-36.162388
-40.912258
18.032160
19.705263
-18.200134
144.167221
166.255234
160.445145
144.867355
160.742340
148.360046
145.687271
150.729980
138.451294
166.648468
164.459915
128.539673
138.563629
136.647293
9.767385
140.935867
176.917191
147.286499
122.387451
152.132431
128.755203
142.631332
153.937820
134.664337
134.634079
118.278488
153.696274
140.395401
129.808975
157.630936
160.188599
159.190079
142.765335
152.073410
148.998306
157.610428
169.069672
142.202454
154.126648
149.035187
137.176529
150.202377
167.548599
141.243073
169.195633
168.302261
142.208786
153.893250
166.057968
157.371765
139.626907
133.126038
148.217056
152.132904
142.111374
173.890671
175.152390
135.955322
138.206543
-9.672883
48.176079
1.053506
-40.652725
151.285873
154.219284
159.693481
152.089493
-165.254700
69.463036
22.732656
144.591599
129.318893
133.475128
118.495361
135.296936
161.764343
161.820374
144.389206
154.196548
111.010628
121.459007
155.325623
137.032486
149.282547
-179.980194
-14.059855
-15.376729
23.148783
5.549555
150.648056
147.082275
149.055161
141.312515
150.565414
149.724411
129.585571
12.429907
-13.823483
-27.910681
-15.980947
140.354477
154.433868
133.412643
148.155685
154.472687
152.775726
145.558731
154.807373
124.565025
122.235069
144.413055
143.980087
150.193008
158.209930
140.801254
145.610794
164.167770
172.924774
141.997330
158.922928
159.990540
143.418411
162.126389
141.094910
165.793823
148.691925
150.983917
179.940643
145.735962
151.014084
151.360107
147.618301
157.450821
123.636864
155.090469
130.801880
153.712555
138.832382
140.427521
115.681938
49.612953
9.572818
3.003092
24.552164
-44.835312
138.011444
148.898590
144.675354
137.309448
148.529648
-43.379330
13.267675
130.637360
139.236389
144.969498
140.191269
166.553238
149.252869
164.697983
109.411034
140.268402
142.947327
146.850479
114.751137
150.119247
119.147163
145.822617
155.385635
106.916939
126.027122
139.027466
160.043701
131.772141
140.002396
148.666718
137.379883
142.226944
140.558197
162.720245
120.467644
141.132904
170.498978
134.737488
142.006668
160.351639
138.265976
-34.265263
-46.771229
-47.386166
20.710407
8.865809
-29.839155
46.656490
164.159103
144.243881
156.540268
152.739380
137.239029
122.912224
139.788391
137.936203
144.927078
141.589767
-29.201120
-20.206537
121.084358
147.676361
143.230042
168.226013
152.361252
129.990952
143.190948
-172.612411
151.051025
-158.088531
-127.452141
11.758489
-152.988205
-134.103531
152.500519
-172.721237
-176.403915
-145.038498
-171.561905
172.279877
-8.104863
-44.234810
-29.207817
-1.655167
-6.576976
5.673366
148.326645
140.005096
130.043701
155.435501
163.664261
170.421875
177.739807
165.500092
134.848450
128.235275
138.297470
149.993698
147.422226
144.199554
142.549530
162.394623
157.732880
-15.961672
-11.935432
132.345001
136.393631
153.253693
173.723358
157.936798
152.483719
165.952179
141.186676
144.118210
132.828217
160.792007
-4.233181
26.156900
6.571756
-20.155556
-20.428837
-10.414104
47.157364
152.956726
153.176651
104.076530
143.661133
147.554520
56.702667
-155.538345
117.569664
9.214968
94.991219
126.842781
142.932037
158.789322
123.239830
153.371719
133.809265
164.829590
160.777588
138.970139
141.480286
141.581329
135.232086
140.333099
161.355972
135.731461
147.917130
136.808594
160.490097
166.287537
157.415588
4.770440
-50.905285
41.739166
2.638266
15.277466
30.305923
-37.209766
17.541555
-12.418748
-11.776104
-3.230224
-31.828472
18.555443
-39.842285
16.131609
-47.240685
157.679077
136.128067
120.930176
137.723480
154.114471
160.737381
166.451721
120.435188
153.051071
150.473007
148.594543
127.721802
139.413559
134.440842
142.656509
133.661194
127.145164
138.060867
153.541153
154.819336
132.755295
172.614243
141.464035
138.472534
138.298477
148.189011
29.373749
142.644257
149.947922
138.531876
84.490456
152.058212
95.596718
146.404449
155.346710
139.751831
132.014282
33.492172
10.448225
-0.379492
-2.690136
-24.919542
95.960243
144.540115
162.902054
151.675400
135.213562
162.788254
120.651268
163.621567
142.651352
138.236053
133.988129
117.170807
163.437836
150.669235
149.217682
141.127274
144.779312
-36.497410
141.863892
139.459457
149.586502
165.754379
124.369049
168.578522
151.045715
140.655869
161.695312
136.260284
139.607346
139.985428
121.437668
142.471161
146.843079
145.220810
146.621506
146.878616
153.679611
138.715179
142.799881
151.380264
152.760818
146.254028
151.837250
136.905121
155.593536
152.084518
130.177200
162.583801
143.998764
146.332169
120.417023
125.066437
127.632965
156.098694
139.833801
174.365997
150.646622
157.392365
137.513596
136.916000
148.115677
137.510056
142.382217
111.836617
119.979973
134.854782
149.255310
143.486496
128.330399
129.740829
155.137161
141.319534
151.444855
146.074509
134.381485
144.347946
129.558929
120.253860
166.170563
158.244446
132.614395
173.715805
144.951599
149.861160
177.779907
142.166946
19.475788
134.702347
151.614395
134.997314
138.270676
148.209412
156.263397
126.290848
165.601151
-44.430130
24.332649
-31.222347
-44.478283
152.075485
161.974564
153.679733
124.133354
152.311264
150.329666
155.170044
136.974274
169.175232
146.200882
175.867188
152.126175
126.429802
143.505844
141.693192
155.860092
175.678207
146.080246
159.948746
163.254120
146.976257
145.653366
136.096985
145.809418
136.929184
137.254715
145.615723
148.498383
149.995529
140.236908
-14.744964
154.007492
122.629837
32.172920
154.399048
148.963913
157.422607
177.593765
155.879517
131.928207
120.680885
147.794846
164.035431
138.743271
105.879402
158.019257
72.794281
-4.031140
163.215622
132.827316
148.115707
125.118324
154.121826
-172.809677
161.993698
-9.834793
10.669129
5.335020
30.042400
14.054216
-14.122303
149.501328
15.595064
148.171936
129.473007
164.726089
158.491043
141.035522
142.077209
110.982689
110.255882
155.676086
168.983276
126.463348
136.865723
141.138489
140.040466
136.254501
136.686157
156.140869
147.734879
163.542969
140.910126
115.430725
144.513245
142.273041
165.872543
142.286163
131.206345
122.970421
-16.138296
-38.026424
4.123788
-161.901062
40.900879
34.709160
39.797291
42.185680
159.636993
132.944855
148.091248
145.060532
125.710007
149.306992
167.766724
143.834106
144.980942
139.567749
126.927338
153.295670
117.119484
108.676926
47.297970
30.748301
44.713863
-147.322998
-143.923889
16.308790
17.407412
7.026632
141.972427
143.901230
153.125153
138.904526
151.441528
8.968873
-21.207363
20.381477
-8.603752
121.502205
140.825241
116.102036
137.882996
134.024475
161.218628
143.334198
148.248596
138.742416
155.803329
145.338135
163.209778
139.801849
149.747437
133.609146
170.079330
147.344711
163.421143
155.534027
157.056442
140.092194
135.379837
147.031937
141.467178
145.126160
94.791473
130.473068
117.627411
52.202816
18.386175
141.743576
153.583466
133.030182
110.359543
159.871078
152.874146
149.224579
158.503662
141.213882
150.307663
164.065445
125.250496
172.599289
151.699921
122.356552
147.386475
150.089188
141.167908
121.838684
7.086345
156.893387
158.641006
142.602234
145.098679
-40.060040
22.545792
38.088760
176.797897
157.364624
118.731003
156.256668
162.307693
118.812088
140.029526
163.936035
168.710541
128.176285
155.338730
134.191208
150.513123
82.943214
-10.652275
-18.639513
-42.981270
-10.506724
38.659275
133.424957
141.142914
-44.903114
-7.505769
-38.036812
24.925646
165.765991
137.562683
140.415970
159.020462
116.190636
138.087067
146.135712
140.213440
136.089035
132.921707
150.309280
148.704041
159.874695
145.320236
148.828247
154.594513
149.491364
156.771225
156.191772
130.297852
147.983505
166.480194
118.184532
148.482376
137.039673
161.589294
174.168564
136.373840
162.220367
132.717255
3.206623
-42.393703
-19.999170
12.161487
-24.664259
-28.020720
69.925667
7.805144
-49.474709
-44.985302
139.397919
149.975357
148.006195
151.598648
160.194565
157.618042
155.974731
135.016083
143.908951
153.534485
161.877533
25.498541
35.576637
-49.885223
-10.751016
9.931888
132.693863
118.962166
130.837997
169.646866
144.281494
158.855896
153.794479
-36.838989
24.707083
-41.685379
-42.743870
19.325838
131.863495
-37.781963
-13.465184
-24.827835
-39.146027
-16.594521
5.155789
1.938863
-35.091187
21.546062
10.600698
24.072762
5.441504
-36.471474
9.039941
162.576263
145.645386
144.149307
144.925507
155.276932
138.988510
-66.261642
-19.336021
-29.659418
6.943989
149.580109
130.277115
144.253006
149.626541
128.302917
148.146774
129.142334
116.265289
158.198395
152.722290
164.054092
139.259537
147.810867
140.512527
136.470535
153.396973
159.126602
141.859955
147.514236
112.608719
148.520859
130.800613
135.308594
-21.289448
142.871490
172.645554
151.152084
6.449534
-19.646749
24.610010
33.250553
-30.279955
138.116226
158.726776
148.426498
177.668030
153.262619
106.093277
133.526352
143.879639
121.117332
8.739274
-15.603458
-25.419071
8.573453
32.968590
-22.351210
-42.748253
-19.312967
32.330296
139.082428
145.388321
144.057892
164.293839
145.924103
146.429077
-177.607620
147.010071
165.886353
162.684753
136.538757
158.260071
138.242722
134.951782
158.175247
138.358658
149.208847
138.847031
156.962982
145.426910
146.193771
139.714539
147.735596
-36.589424
170.178085
144.477890
148.116318
150.592789
145.153564
163.154160
140.571350
131.663177
141.184998
-176.473679
2.556960
2.974535
-13.723072
15.078403
-37.573612
138.923096
150.960190
136.444931
141.042938
141.919464
120.983383
123.859261
152.707123
162.801025
118.804550
147.480148
154.015259
144.379715
145.284286
150.213287
144.670639
143.432434
145.039917
168.727936
147.380905
177.464554
149.227371
108.619125
141.195496
152.231583
140.717926
159.124023
156.054642
157.098679
146.895813
145.643417
157.540894
137.630722
149.825195
120.231361
134.280914
157.807663
128.151184
155.833237
166.360443
143.303940
122.585144
7.615380
3.395056
-3.849393
-11.432578
133.619339
150.346878
142.308487
141.492996
147.633194
-31.488482
151.458664
147.737564
173.818817
132.482651
163.807373
164.270676
168.476730
114.537987
143.421066
140.318985
163.884445
140.603561
144.918427
142.543076
157.407043
145.524292
145.821716
150.987793
156.062363
150.527420
-167.682129
151.741455
162.934326
161.960571
144.218842
129.738510
150.179398
150.626495
164.188950
138.352295
153.892929
139.945862
152.657364
144.694962
-158.383240
152.796005
154.546036
142.313721
142.354401
137.134750
166.679535
130.926834
177.971725
139.365829
12.388062
17.424274
162.587952
144.932510
122.647186
140.516373
153.480911
151.051727
128.668854
174.919815
121.772530
136.466110
133.930923
150.051102
148.128647
165.859787
147.507660
131.175735
127.994896
-36.326855
12.654431
-35.772408
-31.885513
15.839512
-27.282349
-17.819143
-30.760902
137.776077
-167.227371
150.120621
145.924011
129.799011
152.377457
148.359055
158.010590
161.318832
162.665131
135.612381
127.708168
174.364197
136.936966
144.087448
144.997009
-170.946304
160.605438
153.046844
148.705658
125.526794
154.072769
150.423096
143.817749
146.187393
145.685989
147.915970
134.487595
-10.296041
-41.949173
147.410995
138.865936
141.776749
-2.136983
5.095545
-8.214153
-11.511461
-42.904072
1.426699
134.343674
144.548691
150.639877
160.408615
137.415634
-168.549942
-164.449722
69.104050
58.681499
33.718632
-168.380569
-177.268036
0.404935
10.001836
23.228392
-2.769515
-33.618977
-3.815364
-34.250320
6.829207
-30.616215
128.606934
140.633820
162.858047
142.277100
147.074951
146.719757
149.100784
169.607910
144.682053
136.510529
147.661377
137.209549
160.639587
133.029785
-42.430836
146.156067
158.663361
135.296280
145.657532
132.798370
159.003235
155.052933
136.307114
135.699219
126.378426
137.512222
149.124710
150.080597
141.465500
153.372589
144.715469
138.945663
143.128174
136.536545
171.985916
159.420746
138.411041
143.096848
162.181168
126.533943
160.837692
158.693420
146.072876
149.096619
142.279968
-40.818974
15.591977
155.188782
151.985931
157.967972
168.407791
139.002045
-21.682146
1.478829
27.448162
19.005686
-33.030056
-21.479195
-11.605612
18.036320
-3.465375
-30.597139
-17.090588
-9.290348
136.165421
141.863220
139.899155
21.122877
-21.740601
-31.202953
-35.119057
-27.047140
161.687119
139.079498
151.027771
147.069580
13.376918
-11.539850
-51.088848
-37.585640
124.307526
135.228149
157.625778
123.350067
144.629028
157.578308
125.278313
127.495804
149.869888
160.904465
148.332031
116.374054
142.827057
154.398178
167.048660
147.915039
161.774918
167.242584
139.943558
101.942902
153.768707
153.062851
148.269379
145.198837
143.592056
155.227463
128.331879
158.192352
152.951019
174.486252
130.026871
145.229630
147.670700
108.289337
131.721207
162.374527
152.347229
145.042465
156.960739
153.783005
169.224426
144.434280
142.598053
155.103348
165.847061
134.370972
142.042999
141.312637
175.303848
143.584396
140.599716
146.856598
123.318428
162.836151
143.488266
158.950760
145.274078
143.406067
151.564514
135.311279
129.155869
163.735855
145.282990
125.823090
146.064377
161.603333
162.366562
130.426559
161.420166
161.672043
179.951523
-5.222584
-15.577651
-1.566480
24.783571
18.653954
108.794540
143.710938
145.502502
141.769714
138.762634
132.055527
149.734634
102.649117
155.858536
142.990891
127.311546
162.455688
135.582886
153.613510
-175.580429
164.287460
154.482742
156.850876
152.801117
173.734802
145.408997
143.544281
146.342422
153.403931
147.321228
140.649017
136.846375
125.892372
133.652130
112.493820
124.493950
162.002136
150.846939
131.386551
-23.599337
-34.524200
26.263351
153.734039
149.144165
148.289276
159.183838
174.237915
178.735596
20.249710
72.732056
135.967880
159.835541
112.441147
158.073273
116.807251
135.344864
145.061066
101.298668
139.037659
136.411179
133.562988
153.741165
137.105682
129.711548
155.564270
149.254822
161.864075
145.649078
167.007263
147.400009
168.056137
124.956627
143.972549
168.061829
139.540298
107.384232
148.149109
-44.892853
177.325546
161.521637
124.252213
130.181885
147.443848
141.003632
165.887207
117.992523
149.515732
-37.376503
-28.249863
130.971542
140.641891
166.641068
169.573135
16.060623
20.942982
114.120605
150.552597
153.012100
151.822830
-3.240149
-19.094696
-22.201290
0.613893
128.361603
152.124741
123.008316
135.883362
150.386200
160.265961
128.519104
144.839310
-27.131172
-14.663888
125.311783
161.516510
154.338562
113.792351
154.266403
148.951294
144.034317
138.636871
146.194580
158.872620
135.566849
156.071472
156.148529
174.021057
147.627762
133.632294
138.305130
120.330261
119.936951
150.218262
157.112717
144.685379
136.337143
157.755966
149.237808
118.681084
142.087433
116.204048
144.915253
136.157074
132.529251
145.353928
142.092987
131.626816
149.196609
165.998581
122.775826
167.056015
128.680389
130.136444
161.703918
159.636597
137.204361
143.992157
153.400497
126.712402
152.421707
134.189117
156.880386
140.152008
112.705956
137.520386
149.454605
133.941620
118.486465
136.300278
126.660362
137.440781
152.442657
148.397675
150.498322
145.865646
114.208328
144.225006
173.987732
149.767670
159.740692
125.626854
134.297745
177.231537
132.010330
171.981628
130.278214
140.412491
151.401627
145.300430
125.676445
165.957611
162.574905
149.711121
142.621506
117.404388
128.496048
131.936005
159.952759
132.876648
145.614838
13.812057
15.255430
142.382965
135.962646
109.333443
125.751305
140.543442
152.146255
167.094604
14.800076
19.180408
2.674812
-40.341827
11.390134
-3.353629
-13.202564
9.977464
-26.873295
20.869173
165.338364
129.899658
146.265640
138.489944
138.913269
151.788101
138.562637
137.683990
141.678787
162.914490
150.431778
133.883865
149.624435
143.812622
120.730858
169.538681
150.857132
136.757187
135.655151
160.504242
161.878860
121.060509
140.323654
133.038651
175.543228
176.305618
-136.122269
-119.415085
139.364243
147.147385
114.265213
149.950790
145.631989
151.280014
159.385071
149.097473
154.298553
137.004837
145.829498
132.185684
154.643875
116.443420
-2.810837
-28.225761
-15.053547
159.407608
126.061554
131.412552
136.848877
149.211349
151.319214
76.057327
8.387099
31.433506
-1.633626
-1.912950
-5.900964
-6.777401
-8.931314
5.688649
16.350307
147.450470
145.793900
131.133408
149.248718
152.220154
151.015244
154.070312
163.213760
128.432220
140.370956
136.549271
165.092682
123.331070
142.123932
140.424759
138.317108
129.487396
150.507385
140.207199
159.304504
118.654694
156.194626
-162.452774
137.156799
113.223183
142.800537
146.160660
171.625107
129.975616
156.260178
135.499649
120.197662
138.253510
155.860626
161.152710
151.391724
143.625320
67.819756
145.313141
133.694290
112.236641
135.547180
129.413452
149.737015
154.013550
145.725418
152.500412
158.025864
143.376678
167.350464
169.014633
166.545929
145.146988
124.624374
-165.347580
149.130234
146.819870
143.475586
167.818604
140.070999
134.870987
133.746078
107.189735
154.443848
149.030640
121.484337
40.900780
-12.572954
-28.612274
-141.886810
26.943117
155.907547
143.172501
139.643341
157.297729
130.567276
-13.077441
86.140686
138.722443
153.354584
6.599924
23.423752
-52.635590
3.875907
146.311630
148.958282
138.405701
124.005318
126.609253
152.229736
123.156525
153.601547
-28.644093
-57.816982
8.191917
153.613113
128.591095
136.185516
157.636246
130.519226
155.227356
159.748581
145.840347
175.106949
156.122513
153.819260
143.265335
145.563141
-142.594193
159.471436
157.836594
142.554871
139.856461
156.856888
137.674988
129.154770
144.562668
140.260712
150.941162
-173.531754
124.250519
131.568359
141.873383
149.472015
133.773621
142.083771
116.475594
159.528610
7.097907
-8.430956
15.973329
117.784172
143.232727
144.652313
147.667755
23.440138
4.969919
-2.117478
-0.560579
21.680342
3.185244
-40.307858
10.181049
22.493925
0.052339
-46.132046
2.738954
-37.813721
-44.239418
3.839920
11.275013
104.898575
134.042694
134.026550
143.972931
171.544449
139.914322
145.739578
150.385864
160.924576
149.348663
123.100807
139.656540
118.609955
146.836212
136.106003
138.843689
140.266418
136.324402
154.237595
149.984863
150.393753
158.982956
124.095268
133.960892
12.476910
-10.583234
26.203423
-43.708973
143.243683
-44.815792
-7.649603
128.899643
136.517136
-39.871971
23.574646
-48.519413
-25.922993
0.193827
12.076150
-13.544082
-9.160578
152.988434
143.432114
138.845932
132.259995
123.304771
149.779938
172.582611
138.100662
159.433212
140.193176
158.369507
152.536789
134.199188
138.558136
134.461639
145.424408
140.738571
145.861160
135.878494
156.315628
143.435684
140.537933
137.534302
155.281403
147.247299
140.451279
163.066589
165.780792
143.842209
146.046112
141.893906
134.035187
151.782471
140.318695
158.665894
125.158836
134.989304
133.272736
133.666931
137.468597
129.582718
157.396332
105.129761
149.945099
89.966858
137.478394
141.875717
145.505264
155.914474
157.804810
-141.821579
70.022881
108.407921
29.316565
66.147232
22.689198
-141.466156
44.384327
77.106697
22.056095
-158.968491
22.861498
137.371185
146.578201
146.191223
150.188309
152.966415
145.083725
157.529007
155.871155
139.755234
149.980148
141.342316
140.660477
133.057175
137.403625
151.290512
149.111023
166.531998
141.994995
165.217957
139.775558
154.898407
-148.217834
158.124817
150.743088
150.157211
150.944565
146.383514
161.682556
144.131226
100.413567
131.424606
139.784164
123.686089
140.514709
129.364029
154.224045
-40.932808
160.037109
131.469467
134.144012
129.947189
174.194656
-41.272762
16.658983
-6.835896
-46.878201
120.658508
163.946838
114.253906
9.087050
-45.190376
1.238595
5.407728
-22.618610
13.951044
7.185288
144.253540
155.308884
144.858231
148.396149
132.699188
155.657410
124.851494
128.557602
-1.038163
15.379497
-7.495645
-2.936116
8.985288
16.620701
20.330454
7.536921
-1.427796
-0.441905
-22.214220
7.606948
18.550442
-25.204103
139.305237
153.858673
136.855209
137.626358
144.910400
156.080002
147.266937
-2.014117
53.392269
129.747620
162.909286
118.540138
160.603561
121.578072
148.090958
161.513550
-179.889847
147.836487
153.768524
10.345545
-174.101013
-141.255081
162.629776
-160.823364
159.010071
10.885061
9.921983
123.023560
121.404228
165.515854
166.004318
141.753891
167.605118
126.646111
149.713531
155.393448
134.166870
178.385162
137.596268
149.012863
137.894409
137.747894
111.757851
159.248062
127.278625
161.729401
160.428772
139.396179
153.872726
155.697708
109.291512
134.886551
157.925751
122.211914
146.016617
144.393082
149.784103
164.330643
153.450638
170.228500
128.195358
124.636536
138.804428
146.185303
166.439774
137.455551
122.456375
139.518646
145.214508
147.539261
154.759201
137.313248
163.201935
158.436676
144.324310
146.503738
158.604263
143.537689
-177.766891
157.905792
150.137924
150.441299
141.621429
148.204773
178.819138
160.620407
-22.339083
-44.352249
-15.669737
16.660734
-12.150199
-12.192573
5.689407
1.779713
-46.625225
-7.331093
154.444260
153.535812
133.102951
120.985840
122.255898
145.859009
167.648010
157.407486
144.757492
126.207573
154.801346
151.265900
140.517761
148.903656
132.085144
140.393692
109.828743
150.609985
153.113098
137.767395
157.001160
157.908783
143.110992
152.098465
112.930351
151.967773
146.966217
146.027649
169.430588
132.046432
156.017303
136.461029
134.454910
161.367935
125.022484
157.036179
141.030106
145.443542
154.747421
156.937134
166.125549
30.035240
-140.792023
128.938034
156.459244
158.206284
165.062408
22.709429
-23.326088
9.646465
-49.466579
-38.538864
-40.661957
-2.740097
-30.040602
-8.284416
145.045349
-39.117985
-50.465492
4.071118
-1.426150
-2.347354
-56.673481
162.171707
171.817429
137.998047
9.383618
7.039295
3.190771
-9.223495
-13.446502
5.590334
-8.482857
8.064992
-46.863224
-14.980911
6.693191
1.696736
-8.852304
8.121826
10.562202
11.343470
-43.729874
-12.234093
-25.831535
-32.538280
7.636353
6.211167
148.302551
152.518005
159.355133
149.633865
135.827774
-164.634399
117.631012
177.086777
151.320023
165.719254
162.058243
162.624619
12.695552
-38.709194
169.544479
16.590193
-23.213467
-39.458248
15.332970
-1.110827
-40.810524
1.117676
-40.804344
-3.348254
-37.001709
-38.727123
20.509375
-21.513119
21.980762
149.679947
15.053441
129.076172
-79.575386
-30.327127
6.768628
123.322884
144.827835
147.256454
126.258568
113.035057
129.364136
162.471359
154.702789
150.858704
146.892715
156.760406
158.546906
142.487854
143.498688
138.457489
131.662964
137.762695
168.278168
152.228363
145.856049
156.949341
157.321030
126.787842
130.526123
149.909454
136.395828
164.989014
145.721252
129.890762
114.549507
157.636551
13.606833
33.945606
102.320869
42.286911
30.929123
150.053665
139.020050
133.362106
148.972504
129.904327
154.832504
147.856323
152.016068
139.301834
169.096161
135.691681
143.639114
179.514618
145.531952
5.846200
10.300244
-26.876791
-8.124461
-48.314075
-31.165714
150.079742
144.630768
167.091095
122.863953
136.610748
166.815063
147.686432
0.866601
22.987696
10.691758
-36.582787
-2.383595
-32.616192
-1.892792
-175.843231
151.897751
24.037691
170.347122
154.091293
141.526871
163.015945
131.228149
162.273224
-15.832204
111.785652
138.131470
144.950546
148.401611
148.310852
124.999092
142.554367
164.130768
142.797989
159.784592
153.632233
139.753143
114.327362
168.582993
137.600296
176.204895
140.996078
127.505310
143.017426
158.883743
133.221878
-7.891528
-13.910303
-25.197567
168.184128
119.315392
160.135483
127.698944
158.849213
134.093658
121.221878
108.788551
136.390900
144.980331
6.397059
-29.114960
142.957840
141.995514
169.314499
-155.308197
144.985504
139.081085
145.802597
133.429077
140.295166
131.063293
147.087021
114.664047
142.059158
156.600388
141.928391
135.445740
158.795227
140.899704
155.208832
143.691605
133.553192
154.375488
138.875198
135.857971
143.987106
154.147903
146.170227
147.896591
3.856458
-36.941471
-48.313923
0.208420
-21.062647
-20.835211
7.947346
41.160488
-0.055953
28.371136
25.471237
-45.997417
153.463028
147.349213
135.599716
154.157013
161.081238
163.772781
127.245697
155.217407
147.738907
125.669380
164.456863
144.089920
169.602173
-11.063612
-17.079044
149.970886
160.937119
163.095062
144.289810
133.277496
121.698257
146.392975
178.357758
130.411545
154.008408
141.731766
138.378784
132.452545
114.771202
143.617401
129.133499
142.407578
136.151566
147.756714
-33.015213
154.907684
142.547668
151.766785
144.079315
166.959320
152.106064
142.206024
141.662704
132.042938
167.078003
150.741180
135.074982
108.331261
155.044418
156.341553
19.062328
35.177139
19.912214
-1.604741
24.222252
152.068192
150.828445
141.200760
126.000977
139.985764
-15.992081
148.757462
144.669785
140.062271
152.383514
154.212265
156.877502
144.023636
121.299850
144.858795
149.098907
155.461975
64.392044
140.703171
147.757263
152.715408
145.888504
133.457352
151.051590
134.124268
145.137650
151.488861
141.674942
156.747116
16.508677
-35.816166
-59.884983
-8.446594
142.537994
133.052704
143.117783
153.975677
165.477188
144.158585
138.428177
160.317810
160.179535
140.311783
163.923035
153.630630
139.853668
150.760742
140.100342
137.070740
138.492081
143.228149
147.587799
155.611282
177.779816
153.083618
145.045914
146.173325
166.435181
146.146912
142.090073
146.276825
157.454559
152.013947
140.029221
128.058456
146.460114
166.182190
134.445511
153.015060
148.241974
157.108170
159.424637
156.651611
153.105499
-177.172348
156.284729
131.596741
113.556107
165.220703
124.876205
79.687355
170.442963
142.698715
139.280670
107.714798
149.475311
153.626205
160.495865
128.934464
108.192451
31.954891
5.254416
-19.927452
-46.780224
15.077000
165.448761
129.506134
168.540100
155.310211
173.382202
145.270615
142.127548
159.172379
137.884064
132.226685
142.469040
173.240585
147.981995
124.515915
147.540009
142.084076
145.177032
140.810837
127.679749
7.355807
24.439753
9.187011
-2.689117
-0.034264
120.068985
-179.033279
160.108627
161.572754
141.961578
157.921219
156.420639
167.761871
128.879166
156.168335
131.549591
-6.520320
131.631409
155.303741
146.715958
151.463623
141.599686
28.094856
36.380947
35.472843
-132.552460
-156.737473
22.800909
141.904083
123.211632
128.571671
135.348312
156.274063
148.996811
-31.782459
135.272614
130.117966
137.790100
147.561340
42.769623
155.935562
136.418671
139.186111
139.125641
142.089966
127.498230
132.557617
149.846725
145.577667
161.001526
144.398621
163.795517
22.883558
19.011957
-30.576227
-16.057081
56.790150
154.517426
138.025513
150.966537
122.509773
117.518318
167.096970
133.353500
142.572540
130.132111
149.155579
131.589676
168.859131
151.488693
147.699890
153.186493
123.004242
118.902534
141.173080
138.981522
141.647812
170.561752
149.939056
153.608078
118.447128
130.151001
118.572105
144.688248
144.819229
161.088043
132.158768
132.928589
169.131104
133.762848
153.314285
167.428833
149.746323
129.378174
175.333252
154.198669
-178.421066
151.621552
144.913254
117.011887
100.559875
120.662720
120.643097
165.370438
138.695786
27.182112
-0.186626
154.765488
155.139053
151.126862
152.133591
148.113663
138.105286
122.394005
142.213791
151.058640
7.440783
25.433182
-30.735188
-12.045799
-12.540108
1.493707
-43.231403
152.820786
145.178223
122.054214
150.752914
145.480728
147.269775
151.788010
144.051010
139.258057
145.589981
145.894333
132.836319
162.714981
135.915054
-155.189651
24.914249
19.350218
22.520252
143.563385
145.032745
136.109558
155.781784
17.093657
14.229678
-45.047211
65.729324
150.298996
63.249367
2.440880
23.818983
8.098660
-156.457993
119.545280
141.681274
124.796852
156.487991
146.463837
127.671989
165.113861
172.305084
149.069397
146.566132
166.060760
41.727398
-44.415226
-29.030573
147.888062
147.602936
141.546402
153.559418
146.472931
138.294388
127.900505
128.259277
134.245270
131.887314
169.175385
145.379562
134.510544
142.777893
147.044098
109.933632
145.886200
150.273895
173.774612
124.820854
155.363739
100.771568
143.644852
157.256989
151.934265
111.184868
140.835052
151.725006
126.704742
149.219193
148.649979
90.638046
148.494766
144.071457
140.393585
156.350433
154.363831
108.925667
155.709137
129.460403
144.487808
130.232300
131.673157
152.114395
134.737305
150.908279
157.791565
136.869995
175.015396
161.935593
128.386703
130.629944
161.728699
168.029282
114.126045
157.428116
137.458557
127.096375
154.429581
132.840881
119.867218
140.589951
169.093887
161.249176
20.434177
12.025820
1.317895
-3.346031
-9.850037
139.956085
151.698898
122.186234
164.603607
135.072968
140.407822
154.515106
150.581833
-173.369461
123.388634
162.072647
140.498459
135.932373
129.888123
141.993347
127.234489
137.916290
159.647110
144.503616
148.719086
156.612381
37.659554
6.952345
-156.246811
155.747391
-142.780914
98.281540
20.090984
13.753587
30.971388
-144.195892
-160.730576
-161.853851
-177.479736
-143.112213
-143.916885
-162.340607
-15.849619
11.751616
26.517904
27.393101
39.762886
140.267395
130.927780
140.155884
161.356186
159.582169
138.154404
138.553757
151.213272
129.631531
150.239975
124.379608
136.517105
159.096268
-25.943062
-21.728981
12.354077
-46.742706
148.097977
124.372726
144.086105
133.536194
155.732056
141.134125
149.175797
162.494461
130.036591
140.978668
128.684738
161.482880
130.905869
-4.996967
-5.045428
-72.022316
144.407944
144.415359
164.650192
152.915298
162.453308
156.734039
148.898514
171.297318
151.266876
155.700287
-47.208866
-2.529948
149.426239
147.495667
145.206238
-75.800926
145.174438
10.978130
-19.512457
151.116745
145.988770
151.591736
148.804260
141.743439
163.697327
129.417236
144.773026
120.685486
145.310165
141.288910
164.133911
160.206573
135.862274
145.147583
130.495132
155.324753
150.490753
117.142632
169.653275
174.104675
147.038025
119.438866
136.035507
121.142754
152.928940
158.530258
156.129730
143.964996
144.712387
140.102936
144.344452
147.919235
146.696487
124.354172
-160.021362
139.753128
145.580002
138.358673
142.998169
136.275253
122.622444
145.864182
160.164902
126.662247
165.645554
168.478378
138.664276
126.855446
119.352455
167.289581
164.225250
114.846291
123.773621
176.313675
164.202118
155.323944
165.083084
178.166122
166.186478
159.598038
-40.310406
-2.214523
-15.812852
-20.277861
-6.165928
17.611286
-39.083565
-2.644565
-20.979561
74.072731
-0.542486
127.078789
77.853851
145.885803
143.980347
143.892838
158.770859
151.305191
171.004257
158.346985
154.366226
-10.277472
15.272994
-1.284356
4.012101
-18.399630
111.454048
143.068665
146.666687
155.824173
154.255417
132.386780
163.409348
131.837753
152.822601
152.295288
137.670715
154.174408
152.960815
158.339905
143.796204
134.389923
129.231689
122.242210
161.543686
142.396210
143.876144
175.684067
-144.423325
151.308914
147.124466
159.241943
-41.448914
22.850243
-8.395384
9.834233
111.617744
146.223282
154.547318
158.867783
142.390976
157.297836
-145.294312
-81.798599
18.426378
-146.271759
11.349823
28.136106
-89.889496
-165.352844
132.175186
149.540085
117.484177
143.894180
131.109970
147.735886
138.434006
153.014481
156.663696
149.395767
138.462723
56.953903
17.245113
-42.740181
3.444464
-4.334495
-27.098488
7.311932
2.539216
151.426727
163.914597
157.360855
-1.250857
-17.708078
142.631195
103.170975
149.347443
137.085037
159.028320
111.079903
132.654251
136.169052
171.839920
160.739075
138.244080
171.277298
165.926132
169.731003
152.988770
146.751968
160.755508
138.870224
125.079079
175.115311
150.737808
141.351059
154.989441
142.935654
132.275604
152.516403
-23.517567
-7.189738
144.611847
154.222153
157.199936
141.900696
34.990807
-43.025921
-38.284115
23.711527
127.928329
-14.612158
5.496935
-39.370785
6.516139
-40.488979
12.783300
1.119076
0.878264
-43.166245
-10.244286
160.723831
157.826614
175.834900
170.590912
122.828568
42.913235
-35.265667
109.985573
147.195297
173.766357
157.549118
-37.759148
-40.961285
-16.597786
-24.097908
-40.143528
4.807949
-23.110329
-2.656602
4.386330
-41.133041
-4.344470
-0.875363
-45.520424
0.508989
23.182508
-6.099597
-0.897657
172.188690
146.100189
147.649963
146.531921
145.443024
159.210205
136.071671
172.555969
136.229599
146.417267
151.894623
142.805252
142.809708
151.678619
119.649254
-161.289261
140.205963
-153.632095
158.550415
141.537552
143.522675
115.128326
166.545807
137.838516
137.021591
152.842438
124.481979
115.601997
144.372467
118.725388
69.189262
122.668030
140.094528
144.087738
6.671209
-14.886742
155.461624
144.170807
165.907791
135.231857
127.798416
134.625473
144.782883
136.771210
168.233582
131.938309
-2.259147
157.096466
172.986572
144.426544
157.377365
132.845367
120.873306
158.535095
137.442429
160.247192
121.423325
148.754593
120.351845
122.562195
117.609810
139.004822
130.330612
153.661224
170.117493
170.716309
168.541992
126.151894
148.519592
163.092072
144.898544
136.081619
155.251633
143.981888
-4.674872
15.031072
-42.599350
148.149506
130.142899
150.625351
145.083237
171.681732
127.224327
144.820419
121.244865
138.174850
149.458847
170.062561
148.025375
129.833359
134.060379
158.991821
140.299774
105.863480
149.529449
138.489182
138.784882
164.016144
151.893860
112.732574
165.701904
168.964661
165.451096
145.793518
145.636917
164.574295
156.398544
155.933640
125.493546
118.951614
1.608151
-19.992069
-33.638210
146.801102
142.337891
141.041840
145.089050
-39.928299
162.243591
154.513397
148.213486
152.350647
174.543991
155.953339
133.035751
144.423813
171.712036
164.712662
153.000259
146.386429
147.738998
137.398010
125.223618
132.265305
126.161034
152.808273
157.994110
137.900604
-157.905396
138.517548
134.901138
139.480972
171.751297
133.370193
143.991592
156.416260
145.616150
134.451096
140.695953
149.938889
143.800507
149.254181
156.208160
119.577698
132.767410
118.639191
149.425613
151.309631
90.069199
139.158508
133.523849
165.208939
176.516403
161.629044
158.859451
141.005554
138.528549
149.183823
143.151627
161.538849
145.310989
145.445374
165.802414
169.103180
168.530411
145.466034
117.319916
126.697273
144.724838
155.995911
155.056381
-30.593784
8.743903
3.464076
11.871274
10.998232
6.228881
11.411418
-5.302711
159.161453
138.095764
162.808929
145.645966
117.422653
148.929031
155.702133
139.302841
150.416962
148.393311
168.893250
154.758667
141.199188
142.639908
155.894943
142.361923
146.705063
9.099929
-21.220076
10.015041
-28.571348
15.794757
-3.354971
143.119308
149.271835
160.136932
133.253021
160.258133
124.974693
146.585327
137.855469
140.995758
139.829239
133.993515
147.812286
120.855904
130.801529
142.318848
148.318420
156.091064
144.245453
136.921280
147.437027
154.990433
142.219315
142.454453
146.020691
166.187103
168.682449
166.370071
146.014740
153.785172
133.378494
128.710403
135.792572
153.497208
149.161514
149.654648
153.147598
154.718323
112.872688
162.794220
144.026993
132.481430
145.305862
152.728241
143.151855
143.572037
144.814453
143.018600
132.198685
143.150894
131.289948
160.215424
142.347443
124.232323
138.234039
117.753372
142.488968
141.228851
156.366074
122.725433
142.521301
-47.949566
-24.142712
-12.673623
-13.585958
132.566162
139.599777
164.852829
139.279861
168.277390
156.121536
153.908081
143.258881
140.361588
152.293488
160.801849
137.785446
6.032702
1.567479
14.326138
-64.716087
-47.413353
24.401548
-9.627902
-44.860550
136.357346
157.598190
135.952972
168.834381
170.541183
172.591003
160.016129
151.649307
146.453110
160.715271
179.544128
174.154755
151.789871
145.623917
160.315674
152.235825
153.089905
129.400665
138.873642
142.462494
143.284241
153.010818
132.906570
162.156738
-171.257858
162.307968
162.747543
118.430733
3.594938
-43.633926
11.936952
-36.583843
141.786499
140.427017
107.378593
126.717979
131.258896
145.883240
171.904968
151.716125
144.348969
141.061279
164.465210
111.039612
154.542496
136.562866
160.193771
143.523026
140.867050
156.465012
155.546280
175.598846
145.036850
149.178940
147.464951
150.141144
115.995445
137.884659
152.378479
148.130127
157.527817
164.143158
147.243057
151.492935
166.003113
144.298965
175.627029
168.508392
10.584443
22.692499
2.214081
160.236923
129.298630
131.991486
132.126419
124.431931
-52.406742
-2.035286
126.911591
-156.398193
-116.125122
-171.720505
-152.244186
-140.125122
35.370018
7.196256
1.845466
32.042336
150.531235
143.817047
130.914795
135.103424
153.966187
106.012894
-175.179062
173.592560
150.396271
175.871124
151.436249
152.014465
160.470612
3.094210
16.634031
-10.158265
15.930645
-10.930937
25.365170
-21.991728
-27.575781
68.279427
126.832123
135.972961
135.333298
137.901321
138.156570
134.545609
139.377243
149.058884
107.740112
156.491562
160.208649
120.199043
137.846695
19.090687
-33.824917
-34.336994
135.139572
150.448990
159.591049
147.920090
155.982025
135.386185
121.375954
126.013680
150.124573
155.607742
145.521133
138.148727
142.164291
140.289154
160.748962
163.898407
165.349304
137.835968
152.283493
155.950500
89.506447
114.237106
128.264313
144.049332
146.290878
133.859573
113.592560
157.612305
123.169754
151.337189
149.426315
156.389633
151.464157
124.596878
147.571243
147.294586
130.813858
155.869995
145.915070
142.961639
145.818192
148.697159
153.533066
140.614456
135.118149
130.909943
143.154037
145.902344
174.022064
23.063700
17.822189
164.345535
144.704117
150.108627
153.230499
126.190117
129.900665
118.783592
61.231480
23.777868
134.392838
154.128555
143.760147
158.153107
157.035614
144.128677
130.082932
161.339203
138.802032
141.378021
135.219208
-39.512367
-41.509258
158.749985
167.587830
142.789017
159.387009
153.052475
112.636589
142.871704
145.719376
147.787125
151.015884
133.288391
158.898849
143.646133
144.213257
159.058563
121.658424
147.806931
33.016087
-44.918556
152.783310
158.432343
157.054840
121.327621
143.647797
-6.198970
139.039963
144.718170
153.076782
150.996689
151.305344
153.674164
11.662074
-24.656868
-23.135374
-43.510323
12.445937
23.440523
-15.754004
-44.754414
165.463455
141.868515
2.813690
-11.776690
163.435135
126.143478
163.136658
152.932251
170.590927
142.539841
140.739090
151.496384
135.949890
154.183960
-34.006931
0.839767
26.485331
-33.459835
156.571075
158.014145
137.252228
146.630127
148.514603
171.588776
146.747238
145.086166
154.702896
161.892181
151.192719
21.803173
136.520493
146.837555
153.414078
149.795578
154.145874
138.432114
141.163544
138.287827
145.594116
175.054840
158.944153
151.972183
152.751892
140.742767
159.122055
162.135620
149.401871
135.371796
155.149963
149.521988
99.349091
147.958603
160.834122
140.944778
162.401352
132.913101
146.474030
7.605787
151.958969
123.331589
154.062225
149.065628
-6.392306
145.944504
165.707626
145.669235
162.632233
143.388519
135.627136
150.286774
152.828613
131.480591
158.957336
132.656662
126.309082
142.605331
112.296265
152.001801
111.864754
145.194794
140.253021
147.868439
158.421646
163.591766
-132.657486
168.925583
129.217667
-9.813897
-29.157215
-12.403224
11.143216
-16.801794
-13.816191
146.530746
142.653214
167.117722
-45.823807
-30.397055
2.702622
19.682146
12.921888
20.072643
2.705735
-1.861830
73.838783
-42.853535
8.203629
18.485775
-17.662539
-27.402220
6.227622
141.171799
137.915207
132.318649
125.354073
151.453430
166.509827
118.425362
148.570282
164.500107
143.331268
-176.616425
137.194916
118.035049
134.997055
135.234131
149.830719
130.275772
158.768204
149.822159
137.376617
93.816391
153.084137
128.418976
-44.677536
23.113165
-1.381685
4.515835
42.957581
-5.096199
-4.449770
116.653290
152.840622
153.417068
141.746460
145.152664
161.626602
135.073410
144.473969
151.097443
156.353210
147.298782
119.075050
110.148911
135.944397
154.257370
104.717003
177.057083
140.323883
149.809311
151.240524
152.643829
143.366882
109.410988
154.847534
144.728729
152.604935
164.971039
136.613510
137.874512
116.422386
115.871765
150.041885
149.349121
166.793747
164.362411
156.174438
121.453651
142.245300
157.604767
143.853256
152.356644
144.409332
160.870178
152.807220
143.769653
148.858688
149.674057
145.948959
152.201767
70.851898
122.200737
48.112080
163.649796
153.624161
138.710266
137.444656
160.090302
141.178741
136.668213
129.954895
134.470215
150.178360
138.920410
153.640732
146.227890
133.600159
148.046036
168.891220
126.776558
154.713837
147.266617
144.279434
-178.407990
135.699265
116.272583
93.030815
147.504105
138.955597
139.718277
148.687119
140.202057
142.797165
152.305267
138.088806
146.965424
146.319260
155.610596
160.808243
126.803360
129.628998
155.491440
144.562561
144.168839
115.904381
134.374725
145.204422
147.290588
151.733734
165.160614
136.307693
125.397621
151.783325
160.542847
152.784714
163.581741
129.218262
168.860565
147.959991
165.524765
133.591431
167.511246
144.702011
158.464874
160.300232
177.595718
130.644867
158.273529
164.007858
14.641220
17.541634
-17.642267
1.099317
141.198776
156.854935
134.224442
162.033386
142.295349
149.683411
140.577148
136.539352
121.949905
34.187279
42.674828
31.931938
24.475378
36.437504
25.950712
13.340098
-172.306076
-14.936390
19.090206
-42.023529
149.198120
139.601212
142.674957
-168.848389
132.047195
159.465942
152.522217
151.733429
150.988174
135.089066
157.304077
155.322403
124.443680
131.732544
168.129120
141.981750
147.745911
18.631680
3.148773
-4.960371
-19.350508
-51.625481
-51.950974
-1.247254
-26.160387
-57.153751
-25.616072
137.526169
149.513031
160.818741
148.503357
177.611969
123.511070
154.361069
114.088165
125.885559
149.820953
128.751801
-16.720688
-33.071671
143.226227
155.469788
168.100800
140.795853
159.539978
96.609879
171.035324
172.425797
149.977921
142.133438
145.848877
145.489517
-52.794487
-37.527180
19.559126
131.171570
142.742142
155.871613
151.918686
150.773544
143.368744
158.825012
24.978369
64.018051
147.480911
153.059525
151.856155
152.625931
146.499695
147.051147
151.855789
-46.607628
-29.176989
107.146896
173.456848
143.080246
115.029419
148.243332
120.496391
153.427872
153.612488
-179.245911
160.713577
115.730362
114.498131
145.510452
150.676376
148.198654
136.651611
157.420929
136.032990
155.496399
-176.555298
134.827087
169.758667
126.379669
159.125580
145.598633
172.581284
155.845093
117.167587
124.332657
164.410751
132.280792
156.205017
135.975357
126.087471
157.803192
136.523682
158.056366
-40.755695
-3.834562
-14.114477
132.777557
176.459610
167.112610
-36.691608
-16.540926
153.743164
132.034119
146.181992
153.818741
169.922836
149.443130
125.086632
144.357178
-176.780457
143.485092
144.829987
155.934433
154.384674
110.320129
154.584106
141.608307
151.217682
160.540817
143.627335
152.426422
160.606705
179.028625
145.106522
140.073944
138.887741
149.847778
138.945679
148.796707
141.281784
144.422592
130.951416
161.028702
131.231812
146.917984
158.314789
131.264648
123.455406
147.040466
135.126053
138.986893
136.675476
158.417999
145.019226
146.909744
159.384720
139.990616
129.980423
15.592867
138.375137
167.963776
139.723526
159.210190
149.870819
154.697571
145.487549
157.079514
123.001663
148.971909
124.941368
141.845230
147.779434
161.744385
138.374832
162.195648
165.420853
138.541412
128.289337
148.597610
126.902229
162.829849
151.707428
145.738068
-2.310883
-2.005645
135.022156
150.807251
157.148712
158.519226
131.338745
160.330048
143.273758
149.205597
131.007706
171.043564
162.207840
158.125336
123.080658
148.440262
129.541840
150.811707
-167.035110
141.651154
141.238220
139.505707
130.237869
129.546494
-141.610794
-162.972305
-155.445633
23.230253
96.242577
25.230917
37.571835
129.971817
17.922451
144.350098
152.337646
146.018402
162.435867
146.102707
130.686783
150.731613
150.472565
140.766388
132.889221
136.853134
126.564713
142.448441
147.093658
133.045593
133.777985
123.590805
8.906136
-2.792251
-9.140821
-54.523872
-10.469897
-57.929672
-38.984051
-24.589237
-37.883511
-43.241001
-46.625637
142.058609
148.345520
159.638763
129.218872
157.064636
108.399483
158.530228
150.427551
108.539963
137.700409
156.872467
114.561005
145.413742
149.100571
153.172714
150.502960
160.983536
137.971786
129.575043
145.684372
78.530701
138.155762
130.199341
151.151199
168.212524
173.307709
140.824448
32.403111
-4.673447
142.581741
143.332092
165.733429
142.591690
148.725906
142.750702
139.857376
120.204216
144.922653
139.758728
145.450699
154.974762
171.151566
152.940018
146.266724
143.569305
153.317657
-169.675812
-45.952320
157.558197
144.212234
142.957184
148.379562
152.544510
161.586365
154.161316
147.396790
138.253067
138.528992
124.848473
147.278809
114.092613
147.484924
133.008560
147.097748
130.364517
156.138885
148.386307
136.257690
150.297318
137.954651
157.545273
165.909241
136.518539
153.609970
40.011436
140.472839
154.438950
167.984024
-2.518705
-35.576889
-15.504385
-33.106075
0.752775
4.152184
-9.229650
-13.800466
-7.430913
-21.375637
8.848487
95.005310
11.606987
24.710049
1.103581
2.827709
-29.450552
1.105530
144.872574
-171.547943
-155.902786
-163.643951
-138.055603
-141.781998
164.673813
-158.016449
165.430115
-159.201340
0.418714
4.910354
161.833954
140.520538
129.345871
123.191032
124.664551
171.239471
140.879700
141.733246
132.185699
161.700394
151.304184
155.369614
139.703842
148.176819
114.406090
156.017578
153.773285
149.707092
135.261505
159.775253
165.403000
155.733597
122.970940
148.799973
149.066513
151.572922
132.505585
146.398727
-169.329788
151.156586
160.253555
150.562546
152.278259
145.275131
-151.656631
165.464523
145.524231
162.514969
149.620071
138.582901
124.351730
162.739944
165.069977
151.272842
138.627975
149.653183
158.550430
134.085312
151.662659
129.923737
171.018066
152.700027
170.937576
140.495834
131.700485
139.352676
148.966797
163.344696
138.028732
137.374115
152.175247
151.939606
142.361465
133.648422
141.601776
-43.080002
-6.213849
-0.576752
-41.148365
-5.330941
-2.709711
145.222702
127.228874
119.591782
154.381653
128.283356
140.696304
142.194901
172.933105
124.160637
24.701738
0.339197
-39.786648
-37.556911
7.616179
143.748718
143.489136
150.318909
168.419540
142.371536
120.118103
134.517502
154.606644
148.572556
148.153976
166.045364
136.522614
151.498718
129.537079
136.289154
141.239594
106.613823
12.225258
-122.796249
-157.680405
-164.704926
35.886307
23.729456
-1.550660
-37.877903
-37.745266
9.047198
-20.820093
12.388476
1.483189
-27.681377
30.198856
6.180346
149.280533
144.726456
135.665329
-167.674988
148.921310
157.225281
139.352875
153.807159
5.129653
134.305618
135.832672
158.519623
153.647980
123.082298
155.070160
155.408356
110.873650
38.461235
-162.307281
140.440094
179.662537
157.192352
-156.512650
38.106476
40.178410
114.201286
-168.548157
-150.396500
-139.127472
144.742111
147.356354
153.943344
136.771820
134.757431
140.727066
164.425354
164.339462
151.473251
128.841629
145.134750
159.449402
145.677826
-16.111391
-32.951317
-176.496964
150.103561
134.215775
157.167130
143.059769
119.916504
-29.366526
-44.781979
35.600719
-44.411388
132.838837
167.825729
133.300430
143.275909
133.712357
138.646637
159.340530
164.013657
156.469223
152.087875
139.077209
144.303070
148.300919
143.631607
136.009598
140.723114
142.324844
136.300522
174.883423
134.743484
131.623764
142.567856
146.963135
133.082001
162.038422
152.851273
156.275635
33.217449
-164.565811
-144.182098
48.213470
38.393810
136.302750
133.011414
127.515892
148.627274
150.161530
145.653397
163.750412
148.815125
118.326958
158.837875
122.432060
141.239090
155.580078
152.201965
147.860794
145.172760
154.603531
139.043289
143.090302
151.243652
139.384735
150.698807
142.367584
169.154480
150.571945
120.851967
144.535233
157.810562
153.188507
150.255600
7.687020
151.994904
138.831512
151.157562
141.412918
-159.871597
-142.323257
40.567234
-142.717285
-168.456436
-170.016815
-163.061661
-167.954346
179.794403
-144.743988
30.861668
-159.446213
-178.479538
173.041153
174.169769
131.743393
144.520172
12.562046
-19.959440
-29.193314
9.611430
-39.412136
8.775344
8.586683
28.097715
19.439854
-38.602421
-43.813328
8.245383
-35.311859
-41.468651
140.505035
127.855629
129.400345
145.238770
-42.440941
5.663789
2.712527
9.155728
-24.391098
-20.422770
-27.503181
11.128770
142.256805
167.505264
179.495636
127.784798
154.755829
163.739166
164.356384
141.148895
117.363411
153.835892
156.960464
155.182251
147.058014
-29.117193
-41.489990
-15.297296
-35.863884
-37.916634
162.838211
125.563461
136.441376
171.910248
136.461670
149.743561
145.321899
123.035828
148.299484
-169.622131
163.613586
140.597153
156.790115
148.589478
143.567871
135.260513
153.627960
139.105896
-42.484245
-49.904804
7.046731
-20.547598
8.747138
1.098783
-47.648109
35.479309
-0.532290
146.700974
151.746094
139.646027
171.451996
160.232697
136.199722
136.191132
126.379417
163.069794
139.434311
135.250244
133.073944
122.756935
148.925552
146.533203
147.913727
155.084549
-16.592190
-31.543629
156.396332
-167.955704
110.564758
160.955887
116.048843
122.430710
158.555893
144.517807
156.880554
33.884418
-31.585060
-1.222533
-15.439416
130.389130
170.736084
141.359634
156.333527
153.442047
105.278000
158.892822
153.268295
149.411255
141.456421
138.290634
114.094376
174.349640
138.309418
160.193985
165.687317
84.681984
138.679611
164.661148
144.690002
141.379333
156.529083
153.708405
134.495270
158.259033
137.319366
136.730469
146.986038
-162.394302
-145.152634
164.075317
158.882858
96.272751
152.849136
-36.082623
1.293314
143.905197
128.293533
150.820892
121.069221
146.826706
157.846146
158.202744
138.106171
144.708862
125.453278
62.242214
21.652159
-9.240524
20.249285
145.985046
134.711655
150.423050
144.511871
116.910774
151.330872
147.445023
36.590542
-39.635273
-22.394230
-0.959404
146.890442
-41.978176
19.785868
12.779379
-30.286016
-3.003287
0.086229
-29.633709
16.461788
-1.374016
124.992332
143.815887
111.092178
164.367569
-24.883848
100.178818
127.699257
141.357422
166.667160
156.196976
153.366013
123.599899
138.768570
147.038422
141.609650
143.923111
145.924850
105.035118
135.965912
149.562836
145.407166
144.342041
172.879013
138.259476
118.011345
153.599396
140.522446
107.948662
160.369843
-4.134317
160.356232
162.829803
141.108780
128.003098
174.079819
119.968399
124.041710
155.881088
150.109589
148.555832
148.396301
150.355652
135.733704
119.636246
142.321167
113.925209
134.928406
152.520218
146.454895
125.099228
144.767258
138.742294
152.242249
165.018265
132.577347
162.029404
143.460480
155.389496
127.507027
136.987701
144.798355
136.756622
152.622330
148.971039
-80.242310
137.860886
133.678055
128.590103
138.757233
162.142960
150.508087
126.146309
142.615829
127.431267
142.789413
150.758591
144.513260
148.030350
8.803950
-7.405256
22.254543
19.337559
7.206336
-41.549625
-42.216198
-13.688335
-15.942634
153.721893
129.798584
146.215027
150.201096
143.043533
164.554871
141.097656
141.740387
141.788727
173.044205
121.949699
-144.467972
158.023117
158.070816
130.892639
155.539078
173.467834
139.083405
-173.611313
138.289276
139.077377
144.771393
146.495102
135.455109
-39.091743
-9.755964
13.616353
25.575083
-36.792969
0.713815
-0.456283
156.168625
157.981903
160.150223
151.861618
144.671890
165.146805
160.204071
141.872330
148.990158
133.581772
159.373215
145.784637
145.778748
138.233597
119.324165
179.960419
137.536484
161.599350
145.183365
178.026505
177.863098
144.221207
-152.493149
127.940063
137.379974
146.857651
24.779455
-163.017258
115.816162
83.977097
148.542572
140.211288
134.373199
141.852722
137.601212
115.841492
19.029142
58.018669
-2.906363
4.504239
-21.806540
-15.425645
-19.925367
122.517494
130.205765
178.645630
153.042877
159.237823
133.530716
108.682220
135.275681
163.209030
162.740173
-6.960297
-51.808754
145.193878
151.041977
20.145742
116.692001
162.895187
128.367996
141.887131
128.776291
133.937851
150.210953
139.353622
147.821213
135.371964
163.307632
176.537720
149.635498
-19.192741
-2.832067
149.252609
146.087524
139.137512
147.545212
157.105362
140.901337
149.706314
158.820450
130.051651
123.611771
151.038071
141.972885
142.930984
148.992661
166.260574
140.628510
146.266098
137.247665
157.721466
133.002594
145.392868
152.232056
121.664406
143.318893
152.847000
163.870361
149.369553
8.598524
-36.749954
-23.006508
-3.484757
9.715190
-37.306221
-39.340881
20.947767
141.679535
141.255630
143.353973
157.403015
141.459473
123.447304
167.527008
155.255142
142.357986
-43.391167
4.562096
-5.254453
-43.424973
-49.313873
-0.106531
-0.772531
8.368723
8.568984
-13.759044
-36.129456
12.642001
17.984493
-9.104807
165.497360
13.464524
22.939167
-0.491783
127.037430
149.293716
146.390854
140.111710
149.476410
158.166931
158.129807
136.712814
141.939957
136.844986
99.382454
140.172638
153.238373
143.637436
116.550629
149.802567
151.256927
122.290321
147.953674
150.981537
110.958878
150.741852
136.854431
137.466141
170.381287
143.854523
162.687744
143.206161
160.103394
133.403030
139.201462
143.576355
149.867462
154.515823
149.595398
126.389610
126.356537
128.331863
167.274963
151.017487
151.945404
138.256683
141.395111
134.033112
127.891068
151.312180
149.270447
165.366226
156.195068
142.732254
146.052872
146.719833
139.025238
152.976288
141.162933
157.900879
112.954887
140.890366
141.169983
154.156952
134.739716
102.064941
5.554920
156.780762
134.013977
172.157455
151.522644
-0.696050
173.513779
157.247696
-157.920654
172.586823
169.957657
132.719498
140.740417
162.841507
120.918449
153.418228
160.939117
143.487793
145.973969
146.491943
136.092331
139.034851
147.943604
135.039642
136.414490
134.247940
166.102615
133.866379
151.188675
141.943130
149.887497
-160.829849
143.515961
172.477371
145.510712
157.617233
149.482132
141.363159
139.246094
153.172546
124.371071
123.716385
147.498566
141.696793
170.599319
160.161423
144.461487
159.528503
126.006874
13.760423
18.865023
10.062081
8.822674
-5.508545
5.794744
-24.280321
2.893335
133.690750
162.894516
166.357849
176.675385
25.394276
148.072479
171.391876
154.883530
141.028381
154.332352
147.611862
166.648636
149.100922
117.855225
141.283325
141.457779
30.525200
7.514757
155.816772
162.214493
150.416031
123.489212
113.323380
135.555786
149.558441
176.180618
171.894669
1.648295
-4.578811
136.323563
136.428284
-22.699732
-2.035767
151.582916
125.502289
136.219238
148.324677
136.045517
151.518555
141.938568
173.169205
145.944382
121.127403
165.486542
147.520203
147.807938
157.925339
171.841309
119.853500
144.623428
132.382294
141.597092
153.363602
146.794556
134.687820
150.216522
134.029800
144.554199
149.316376
146.508102
136.817047
144.073868
167.795944
143.025650
145.936996
145.676773
147.334167
149.838638
119.222847
151.748474
121.629219
162.142807
72.756012
27.608414
144.347885
-123.945389
17.774973
-157.407028
148.772385
-166.921478
179.289474
148.729874
149.593735
128.918243
155.881866
134.499878
152.067184
152.563324
151.001556
131.303375
124.383446
125.366035
139.455658
126.220963
153.510696
144.659576
141.046051
167.686691
140.532883
122.394539
139.394409
126.676544
146.102859
147.997437
170.762039
128.594055
-3.856864
-31.256926
-16.456606
-8.475236
2.694280
161.461533
135.284958
105.909409
140.468842
149.848373
158.232346
143.339920
128.331451
156.167053
161.301361
129.455978
145.772995
112.715141
138.932556
114.217781
126.908760
120.265282
116.149872
-168.903336
167.046478
141.158890
163.320068
145.670288
120.635506
143.775726
156.746552
141.596603
-5.977042
24.422983
-5.501426
-1.799180
146.391006
137.214142
162.549118
145.121750
112.210785
157.748947
-3.097372
-30.504900
1.190747
139.734924
161.850922
168.351135
136.146851
122.343407
155.024460
161.616043
177.734695
166.546402
143.879150
140.813477
138.507874
148.981354
179.790634
136.331314
157.388092
124.015625
-13.446105
-28.565928
139.391769
144.636566
23.031065
-32.912205
152.652237
115.926476
148.087173
154.742416
128.506195
148.012848
142.357773
163.069336
171.761993
149.490036
130.250351
166.467239
160.023499
140.094528
162.047302
-37.471245
9.771410
-33.855431
-171.805496
150.517349
135.020538
141.258255
142.084793
141.363190
145.133438
73.064240
138.334381
157.415924
141.639297
142.842468
144.194122
128.840973
121.662025
154.055222
179.838058
150.868073
138.302780
151.375320
164.550674
120.824730
128.359909
154.221771
136.237122
150.563843
142.377090
129.681305
147.386398
131.630035
-12.236752
-48.136475
6.939298
-13.089088
16.465174
18.688005
8.653785
-47.428146
-21.759495
-25.370813
161.578995
121.458923
153.283020
144.133560
152.645508
161.901123
154.765274
113.832977
139.581085
152.886475
157.043137
173.950012
133.075012
150.914673
148.230728
139.085358
162.311295
134.100906
131.649811
172.088959
164.612457
156.713165
138.710617
164.300247
131.267288
146.326065
137.831543
123.294754
140.412735
114.864967
156.021545
134.880447
151.800827
128.481598
145.645081
143.155594
165.148987
156.070267
146.893570
134.549805
173.772079
137.281830
140.698700
145.232941
150.759644
119.223701
136.810257
150.656097
117.508179
159.831863
119.904045
114.551483
114.577484
145.452103
124.307213
144.940659
169.666992
137.828033
162.458191
110.867142
113.136719
126.513977
163.007858
143.899063
152.836945
115.903671
-19.865135
-38.582874
17.592789
-15.251055
-41.219486
146.349319
176.015503
148.160767
135.792648
156.442642
156.209946
69.720779
165.155411
120.445923
171.516785
176.436996
136.720200
118.299911
144.145950
173.022568
144.606369
11.292466
22.876068
-28.485884
5.225697
6.841402
7.003675
-14.954107
-17.261406
-7.823781
20.957670
34.068439
-49.449455
9.859853
-33.898769
-0.113641
104.518211
-178.878998
131.416855
159.249207
166.103195
150.926865
160.530350
136.577118
133.834045
156.476364
174.640274
135.439697
146.359772
-53.867092
-21.005787
-13.910218
-0.000000
151.500259
148.781433
146.019821
148.700180
155.450638
160.252319
170.244827
135.880539
141.079376
114.971008
147.493042
137.507553
140.375198
148.065628
141.405869
136.923386
141.123383
123.470993
166.347824
155.109253
124.033104
139.099609
-52.039944
2.941312
136.239883
-177.905746
134.448227
142.548187
140.063889
137.762558
149.930069
137.117081
149.647751
167.812576
143.374710
158.466614
140.368347
-174.237000
18.522606
-41.006783
-24.252790
157.482697
168.442459
139.562180
20.398268
145.064117
131.445038
145.043381
162.248352
139.064194
108.747452
135.718735
159.226898
149.997253
133.303101
127.365730
159.600800
143.778015
108.286125
149.645996
137.660278
154.206909
124.498825
150.634933
169.385910
-1.311346
26.351122
-28.319031
-19.128670
-9.527245
-19.586601
143.671906
129.672302
138.748718
139.782486
122.785706
153.942154
154.002472
132.399658
156.960403
144.137772
155.070282
133.718765
-39.353600
54.301113
-17.595942
10.085101
14.557095
10.223411
152.284409
125.583099
133.092850
136.695343
124.356567
167.646347
137.037903
140.807617
14.133161
154.081635
-37.386814
24.311148
7.533196
10.453515
32.629536
141.372086
160.113281
-35.618515
-13.425646
147.304306
136.361298
156.809021
142.473816
159.684662
130.156097
138.611420
124.483513
110.535255
132.413284
132.712708
133.192078
133.169388
151.896271
-170.235214
161.818405
149.676773
143.790634
136.697540
165.590240
155.967926
148.583237
148.523712
168.660782
-177.986557
139.458191
129.454453
-36.353947
170.351349
132.140396
152.852539
158.024689
-178.818161
156.977051
151.964264
162.367050
142.033997
128.506943
113.929451
118.633942
149.935120
160.628922
158.974197
141.785568
146.880020
141.410889
-172.159714
137.815918
156.792130
145.745499
153.709686
163.228699
161.241470
-4.578340
12.689786
11.033852
137.328079
148.265884
146.909714
132.765030
155.242218
137.780563
133.399704
157.622116
148.854813
150.784882
128.287277
139.989487
148.641464
130.502731
143.287582
153.448547
160.357193
155.901794
149.738998
138.308731
95.828659
125.904037
143.486359
150.225082
166.590210
145.899933
124.655060
146.932144
154.757965
166.812241
154.138901
115.648514
-46.224899
1.252108
152.087601
152.181854
168.290771
146.614075
130.587540
154.457474
134.778656
121.246819
162.429321
168.637909
141.018448
151.728790
147.708664
137.694626
128.637817
135.814636
132.572495
141.149277
158.732605
141.955154
120.299774
148.449036
-146.536423
-145.750031
-159.944626
-151.579010
121.140953
32.098766
157.850540
-176.054871
-168.027893
-151.066147
-158.110550
172.039276
-161.364273
-161.301163
-178.769958
151.287857
-152.165863
175.720154
-149.074905
134.301422
-166.994629
-177.213913
172.445328
-133.776215
-143.566956
58.275677
17.536659
151.750443
135.034042
115.587997
155.871384
143.964264
137.499786
-179.796326
144.377121
146.040955
128.578369
137.009628
152.335114
150.581360
143.874542
145.103256
140.715271
144.078735
133.472427
151.133850
138.153717
164.123795
137.840622
129.794098
149.567566
138.189560
146.611786
163.359467
-53.417259
-35.541626
112.922638
141.746231
-174.310715
35.416054
23.584661
47.839268
164.411423
151.532120
170.350540
155.595276
142.251633
138.892456
166.434647
155.766541
147.202835
131.882721
132.502441
128.701492
156.559967
149.060410
148.972321
4.025160
11.142916
-7.286907
3.062221
-27.279480
16.667393
20.219810
151.568558
139.246567
-22.365961
-3.308727
-4.908957
13.169599
-33.821167
-20.797520
11.519056
-14.429357
-42.466953
27.406494
15.068003
135.514801
162.548645
165.322830
141.143967
139.900360
147.687393
134.358795
8.482533
155.026459
153.103516
31.718840
-15.394967
-50.909100
5.573833
-27.710796
136.938156
141.982010
169.828262
147.573090
136.463043
135.642426
-164.047104
141.068375
164.577271
143.913940
155.262955
143.003784
105.101891
119.615868
133.371719
140.951019
130.930862
150.940857
123.162651
146.881577
153.880814
149.518982
166.612488
136.857315
145.351212
145.808899
156.434982
151.263977
143.289810
168.502869
122.389648
169.598785
140.152756
109.409599
138.345566
138.099213
140.201370
140.684845
153.666916
-40.094463
14.230595
6.401349
32.130924
-1.652682
-3.766240
4.836225
-9.830713
136.185638
14.180440
56.033051
149.161972
154.263031
143.605560
163.078323
151.741684
140.496323
165.311417
117.576920
-15.486605
-8.743769
-12.859200
-21.298183
16.671774
-7.014086
27.484896
-11.254016
20.957527
118.215019
152.628265
124.514549
150.980148
154.948807
168.263855
-165.409241
157.956650
146.021332
146.913330
130.632477
153.762955
155.509827
166.039520
143.790283
150.434647
15.297555
39.980991
-160.863678
-150.576355
162.383224
139.391846
109.582733
145.211487
125.483734
150.539352
127.573257
149.729431
141.622604
138.031998
176.571594
148.853928
118.082436
136.879654
144.077286
134.844788
135.596710
150.197128
131.922928
123.175514
147.984726
147.086777
160.245499
152.032700
151.575211
136.807159
139.318558
134.235123
-17.274052
-32.550114
27.166437
28.102985
-42.866253
26.238674
152.156372
149.474091
117.314545
158.311234
130.579712
-168.092987
150.215057
140.522018
133.082977
150.548386
166.403122
144.061783
152.406464
143.550903
145.692841
147.758987
151.893188
150.424881
138.062698
169.160202
114.511726
156.523590
113.580818
130.112747
113.577103
148.236465
165.789154
167.372467
148.203674
147.372421
102.392975
123.902191
128.381226
138.280426
125.056740
163.139847
-42.368793
11.267063
17.755163
-51.939972
-47.589294
-8.855300
5.098390
-7.978408
-27.134430
-39.948467
-46.807812
15.682894
141.596405
153.235886
150.571503
112.189583
-146.921890
163.613297
113.690514
-177.496567
-48.718460
13.775647
146.289124
137.684067
147.971420
138.800049
166.090378
153.905334
70.646271
171.087769
153.599792
143.242416
136.608917
158.708481
149.823959
142.379227
132.244293
111.601692
153.913330
112.405548
122.885368
147.822174
127.020996
143.511887
149.941406
157.079483
161.623230
139.161514
150.320816
176.776260
106.105659
150.421921
145.744736
171.840958
142.325882
135.924835
147.960419
141.895676
119.272690
162.708115
163.216125
114.740028
124.643105
146.261505
156.903839
135.990097
138.775833
148.965942
5.213535
150.270432
121.122253
153.394333
146.322784
160.684509
123.924736
135.400513
143.920959
141.062927
149.359238
144.521362
125.727905
161.067581
27.553034
7.626427
-23.265821
-39.849869
124.279381
132.198029
137.363449
108.512016
142.321365
140.159027
147.105148
168.971436
42.915123
133.456238
139.328720
165.859772
155.708176
121.589325
110.772156
164.340927
139.241272
153.025467
-170.692444
161.345551
142.335571
150.746292
-37.098373
121.473648
119.700058
141.946182
120.364128
129.325806
136.273529
174.109833
115.694679
150.975479
150.992752
151.494385
152.720825
159.119629
133.560730
144.770462
163.322189
150.687439
139.643982
159.809616
157.885086
148.341934
145.267303
159.028122
144.998032
150.979477
138.300934
175.520569
20.824684
15.532391
30.683414
19.495466
-117.505219
173.092651
-148.717163
161.143585
141.801270
113.533859
115.127327
147.263962
-174.320450
125.984703
142.275864
160.782623
179.034897
139.902237
112.695389
126.078262
142.478058
144.102173
157.907501
155.795013
151.554779
135.658844
160.376511
149.943619
149.189270
130.734268
117.376030
124.592125
132.393646
156.336823
111.891762
142.392258
114.986977
170.986053
167.156326
145.812775
161.470795
111.101501
152.790833
110.657272
137.131897
146.876129
160.428986
141.560593
129.486450
154.735352
145.731094
-24.284199
3.877473
-103.990135
-112.701492
-47.301834
1.978530
3.164093
3.701581
7.571807
-4.147229
-70.652481
154.833023
143.036591
153.444611
154.442551
135.470505
153.769257
119.660507
167.640244
157.814606
170.720474
137.224564
159.739777
171.738083
157.041031
158.849503
147.335846
132.486832
131.836090
1.032682
-7.731444
-5.760549
-12.897859
165.899719
113.288071
143.739334
150.189636
170.656845
16.807571
131.233810
132.098679
149.346176
144.893082
139.646255
149.787598
140.505737
19.478470
-0.178041
2.337243
-23.196377
-0.985363
19.600298
15.877129
-32.235989
163.332703
125.648178
172.451263
164.087982
142.018387
152.544586
146.373459
148.934692
113.035324
109.516533
129.206924
151.703568
151.354996
145.867401
154.377930
157.130630
162.463425
-21.000156
-53.211449
33.516464
-25.696035
147.738678
154.782867
132.793732
161.865570
145.169815
175.288971
115.205040
142.840729
143.598907
149.655289
169.998001
152.747131
171.138306
118.035797
120.795944
120.527000
138.053360
145.121475
138.971191
146.859283
158.821228
147.633636
165.037491
125.828278
140.924850
139.042587
147.198853
141.174728
118.136665
152.342331
121.170189
-42.473114
-26.771551
-4.618637
-18.104954
9.054666
3.190157
-28.508389
13.510736
-19.327883
-0.582155
-29.554552
16.994246
21.730835
130.758835
144.390594
139.282684
131.745590
153.086914
134.006195
153.914047
146.263199
167.945145
159.187180
161.703156
159.074509
131.085663
157.413788
161.182816
110.667114
135.417511
143.226135
143.639435
152.708115
141.730927
161.285812
119.375473
152.626801
141.590652
-10.976820
3.482396
11.504614
11.131760
-30.445480
-37.298412
-21.103888
-44.005630
-26.421026
1.290588
155.414474
142.888199
144.793304
135.186935
140.675552
151.615280
125.975090
131.535599
173.530701
138.983444
145.358536
116.767349
147.705078
149.646652
150.477020
146.953186
116.075989
120.700935
159.964417
140.491516
129.080750
-150.183578
179.535217
-47.436497
19.853302
10.931459
15.647885
4.941574
-34.303402
-12.333342
-44.023464
-36.211742
6.791913
-19.523985
10.537506
0.891313
-24.878735
168.557632
138.421326
177.657150
133.520950
139.386612
144.361801
134.582306
142.104568
28.101629
31.497200
66.361542
28.099072
19.976143
164.773758
172.903885
7.824734
8.582336
26.536163
119.008362
31.956633
146.505066
145.756577
178.590546
137.588058
162.494537
101.886818
150.183121
111.363564
119.943924
139.629166
-164.655624
-149.041763
-155.656830
176.673447
-166.156357
-146.003204
-175.679123
179.086548
-156.280518
-167.186005
-148.311142
67.763504
150.786865
145.019821
168.341721
122.212296
159.537415
131.703598
134.843002
144.904907
144.562988
129.171539
149.467514
149.920959
157.305511
154.101334
163.704773
146.878296
106.463882
144.626892
141.749115
138.188980
-38.526283
-2.068289
1.288312
-35.652786
-14.216112
146.540192
144.095581
165.118378
140.728058
160.778442
134.573135
-175.332123
137.042450
150.059387
137.896652
153.735107
135.008057
140.960754
123.656754
145.316177
143.301727
142.226257
148.727936
126.167450
5.018680
-169.342453
138.759430
-176.512482
-168.824066
132.658875
5.457651
-40.758114
-10.992342
157.990524
138.643112
135.221298
164.000717
145.397812
126.888641
154.153259
146.432159
150.378098
153.122971
155.666748
179.015213
147.550323
150.897430
151.687241
122.505150
126.093536
135.417206
138.188156
169.806396
151.349335
175.289474
134.114609
135.560410
157.713684
161.114304
149.768143
152.100327
166.747253
150.142227
140.030594
148.260284
139.488159
152.868927
163.528809
130.525284
112.059944
140.314774
162.410492
133.963669
140.054474
-179.876450
131.309921
154.642654
157.426224
147.773926
144.387634
155.198639
164.388519
147.727310
141.619873
153.900986
136.471878
142.599594
147.099915
157.136887
150.285645
156.229340
171.948425
139.367630
147.922729
90.066780
159.603394
139.447495
148.919052
148.215988
-29.883169
3.494632
-32.215794
-46.386341
-39.902676
-5.575380
-5.296277
3.343514
-3.387956
-36.385548
18.572969
161.769928
118.279297
146.602264
142.744553
154.536026
152.816345
144.131439
159.347397
128.074493
139.575668
144.037582
143.652664
137.702850
156.530441
162.512100
141.296997
160.620071
-2.999896
-43.357765
-49.825123
-50.679008
18.308331
2.360657
3.129377
-36.865585
144.200302
132.183380
171.801361
136.138428
173.166000
144.320435
118.528450
144.879684
-8.000374
0.772784
-0.269069
137.773438
133.618622
143.813339
148.370468
134.698456
137.360840
155.573990
129.490051
146.243256
136.336426
61.249405
139.544876
145.254745
149.835052
141.839355
134.483597
155.910019
108.678612
115.326416
138.984726
146.955795
138.785461
178.602676
134.738663
163.924667
140.739700
171.145065
156.456329
145.823868
10.544675
68.875809
-31.602467
-38.163231
-36.998707
134.369232
131.955765
153.664291
141.931793
150.663223
144.875992
152.047745
142.968277
140.713058
159.768280
118.878044
153.249985
155.291641
159.687592
134.943146
159.197159
144.868912
155.069138
151.946991
138.217728
147.536255
151.601334
160.920731
166.625839
132.786377
167.020920
141.030884
147.058029
150.343628
123.163040
124.097260
168.461456
154.384720
139.848618
158.320190
123.120163
137.701767
162.918640
135.110992
144.336487
144.099533
154.300049
127.797379
129.368576
132.498093
132.913635
149.573044
143.306747
164.153564
145.854858
147.847549
171.773773
143.685883
157.960724
158.877518
153.669037
169.941360
161.696716
142.754379
-8.172457
-45.577198
9.949317
-0.115350
135.511932
-11.709302
134.884445
170.112091
145.098373
166.507599
157.703003
-155.700882
159.686234
9.855984
-0.019782
1.587576
41.560783
14.041891
-18.990822
23.054518
-8.759861
-37.885696
-28.936071
-20.513536
3.410304
-45.603840
142.205460
137.764465
149.521835
145.760727
150.741196
148.329056
157.159164
142.686325
160.382339
128.533859
154.518524
158.396713
153.595612
140.137466
141.082336
162.750778
141.124863
142.794586
150.187531
127.488373
144.564117
136.256943
143.587067
144.091919
-173.138062
146.723618
158.625641
134.909500
160.662430
150.734283
-168.758163
-16.571127
-9.569244
0.740721
0.667053
-11.496666
17.262972
158.481506
131.654022
152.963470
-22.858543
-35.119381
10.183619
121.335587
118.557381
142.440338
121.388191
148.035324
130.092697
165.364761
137.910583
121.443130
145.653961
136.594849
150.257126
143.076691
132.683105
152.350586
159.576950
150.547531
152.365921
154.103546
163.564209
149.566360
144.388657
159.556900
155.465668
122.982330
159.904129
154.570129
162.538498
161.705872
136.077530
140.032288
155.722198
150.303085
149.080154
159.141647
148.000046
-110.816971
153.773041
146.016052
141.687729
110.538033
118.188370
172.064377
144.612610
147.193481
136.005539
133.372086
121.557991
129.169983
151.941956
147.326477
146.993805
166.416824
162.168884
122.488098
129.536911
160.478455
146.655823
125.948708
-18.137058
145.786423
130.497482
135.908905
114.686249
138.383560
153.752350
151.567719
159.586624
151.082108
141.305817
130.838364
157.000595
154.713318
148.369553
167.303894
148.174881
151.676559
140.103378
160.031097
136.059280
140.461746
128.127625
161.029190
142.467972
149.049652
163.877075
151.918732
137.950027
163.292755
163.978699
128.416534
169.472946
140.548828
127.056892
142.376648
134.192184
179.446793
163.685562
129.687973
162.848694
154.044342
124.003647
137.876862
136.879974
156.195358
