# Supplementary material for: Comment on 'Valid molecular dynamics simulations of human hemoglobin require a surprisingly large box size'
Source: eLife. 2019 Jun 20;8:e44718. doi: 10.7554/eLife.44718 (PMC6586461; doi:10.7554/eLife.44718)
Supplement: Figure 3—source data 1. — The zip archive contains a README file describing which source files correspond to the different panels. [file elife-44718-fig3-data1.zip › figure3/panel_B/box2/psi4.dat]

176.548660
166.815033
156.367905
170.251465
137.564804
143.114227
153.392578
160.083633
157.124619
126.597000
-41.752399
10.073393
-5.024065
-3.584738
-46.691723
-33.294285
-21.753395
141.902206
177.626022
142.588303
155.740479
135.705719
173.947144
130.105392
141.841217
153.994095
134.428513
168.677887
171.787537
116.988251
124.135674
110.640190
150.901596
158.271896
147.788589
142.418701
121.803711
135.769547
160.848740
105.211716
127.290306
136.114883
159.539398
50.417843
147.546127
127.335114
137.619247
132.706299
-33.546879
-23.772123
-41.398254
-19.954578
-178.650558
137.003799
158.184967
-29.031328
3.874038
2.613967
-22.157551
-35.323494
4.120082
-21.200752
-30.304895
-34.542889
123.049744
134.951904
122.459030
140.156342
142.072540
143.136124
148.715515
128.520142
152.658676
149.244415
158.219666
143.925873
145.186584
136.893829
17.710560
-32.301121
20.411785
-41.076679
17.113581
138.240784
136.711533
141.336060
116.805763
145.871719
140.196777
118.930664
149.587311
109.272461
128.375427
151.780518
69.308601
21.232082
16.814325
143.057968
104.456291
34.221512
29.158268
151.153595
137.502625
109.111488
134.629013
132.736877
145.411301
139.381683
150.734589
-11.813479
137.052460
145.593491
126.118340
138.346893
143.281891
134.682068
116.468513
138.502686
156.728760
124.541801
145.052017
148.528336
160.234131
120.875160
140.261703
169.357910
136.514923
150.165802
134.058960
123.037148
169.043793
127.899727
115.979462
145.753922
129.735809
136.171860
151.775314
158.562592
147.363434
139.524612
152.900665
138.953033
142.768280
155.762207
162.258560
161.792358
114.499847
138.686081
130.120895
154.614731
124.225723
146.726471
153.041779
165.953125
168.351013
132.569702
12.637584
39.518284
137.182693
145.321899
146.185745
148.268234
140.850372
-32.845226
12.861380
24.696270
4.158123
-16.853607
-25.137186
9.500673
-26.087355
18.405840
-33.287781
19.990423
10.743745
-32.333218
12.798463
59.659637
-45.873077
-12.856362
-29.700878
11.727546
-46.653027
27.369932
-70.972984
-6.073669
28.304491
143.478775
129.542084
134.697281
133.687607
152.842026
109.027954
-42.234261
20.676552
18.199270
110.934769
110.017929
120.532806
162.340576
144.994690
123.535164
-35.951508
4.908478
-149.575958
-16.811705
152.751404
163.679718
144.030075
155.374695
121.715591
155.149277
148.635620
152.928864
140.516693
151.187485
144.068497
148.125549
136.567902
155.845688
149.632370
137.589371
140.588593
160.914124
142.029541
157.202469
141.457199
161.687546
138.814056
138.014297
148.319153
123.454758
146.724258
158.801422
162.743134
148.272034
137.916138
142.439865
125.167908
147.276352
137.424637
145.232574
134.324493
147.007568
146.688187
-23.322069
140.871063
153.696335
154.152924
113.614754
141.391983
160.357010
179.074005
-147.597549
129.603516
169.028091
138.067322
167.497894
131.343719
167.102554
167.084198
171.728119
151.305557
128.164337
112.974396
153.730087
132.830338
141.470917
157.697983
164.317230
128.656601
146.445267
143.969955
145.582092
148.839340
132.194199
154.834396
166.018646
140.986755
166.878510
124.938637
140.102753
134.104935
143.550217
143.910004
133.608582
152.060226
144.728958
166.747208
152.472397
58.553814
-4.253213
148.167236
152.906906
138.052673
153.991211
152.373199
106.428627
140.306122
161.793732
166.029053
120.610481
133.673767
131.886658
150.575943
149.552689
157.380096
141.357315
148.391541
156.922714
144.508911
127.114761
167.390884
140.542572
118.274078
139.711838
160.922287
136.369766
166.942841
127.865379
145.216949
169.329117
126.360199
6.681959
-27.746777
-44.947090
-15.303069
9.631351
-39.259205
-24.764273
144.816071
148.146698
177.954239
-143.406921
159.232529
127.814934
135.945557
157.551880
136.853165
142.116348
154.559738
106.238701
152.449524
-54.457142
11.130557
131.749619
114.566391
162.343658
129.548859
150.841019
164.556946
134.113632
142.058823
118.676933
130.083160
158.462860
145.037247
179.839279
161.704330
140.217606
131.263885
156.105103
153.737656
159.507904
-38.081272
-43.801823
-22.964039
151.886322
133.497177
118.850555
25.521767
5.012665
-36.364853
-34.036961
-6.267852
-32.830742
3.769150
154.916885
171.988388
158.160202
155.493790
149.599991
129.613983
147.457657
144.150177
159.716568
142.556229
164.713974
119.376823
143.128815
131.936630
164.815079
117.375565
147.397263
137.690323
135.684097
144.598999
164.200562
118.405342
135.554459
173.620956
159.146118
149.367157
-73.662987
66.101517
18.523338
13.388560
159.365158
160.939896
140.912338
140.295746
143.028152
-176.022751
111.504639
124.223961
144.945206
142.286514
157.185455
152.453110
124.704689
141.893448
149.787003
155.852280
140.360291
129.468857
141.627075
142.099289
145.713715
136.391953
143.711258
165.875656
129.661606
-11.412506
16.573282
165.569702
112.427147
128.241638
131.331085
176.380234
171.116760
147.119247
119.713303
141.311996
143.039886
-12.209491
121.059235
163.551254
103.752846
115.657005
150.498947
132.512650
67.170540
149.461792
141.610397
141.095428
163.424530
136.532135
118.291985
149.026947
139.492538
140.120987
166.103760
151.933960
143.374710
167.362534
122.109680
151.003616
159.554428
140.231049
147.296402
143.886169
138.900848
23.698887
-24.261070
18.205240
-20.063538
9.117833
126.361801
137.518753
124.330215
156.625519
135.945038
153.511642
118.141930
114.637413
136.083267
140.874741
131.811707
126.348312
157.117340
147.805664
153.071701
160.543259
154.496399
-4.902967
158.186325
168.268250
139.977097
128.570251
-56.113018
-38.480194
8.850462
-59.665905
-12.098347
25.272690
3.827457
-14.509150
18.879339
-11.618355
-11.074248
49.166004
-20.771603
-21.607353
118.353554
141.306030
135.866440
122.404800
136.897385
128.957291
123.972000
116.383423
164.777542
149.848495
142.972458
176.367020
147.257675
133.707123
143.506912
151.933884
143.486389
133.104675
151.686462
118.473122
150.645416
163.366196
147.276672
10.821109
16.696016
35.008331
-9.645446
-48.284874
146.620117
150.973694
128.967072
133.328964
139.437622
146.248749
150.613312
151.227402
155.682571
127.569229
128.757965
115.697441
143.371460
111.554100
153.766052
177.529770
134.188507
138.884583
176.352600
149.596680
133.314331
152.337036
149.007324
136.658630
161.388565
132.302307
139.154984
133.699371
167.782700
160.168137
149.639709
118.390739
138.983475
176.559555
163.325912
151.543228
115.928711
-4.004430
1.567729
158.788849
143.287903
165.317078
140.846863
138.510559
158.424942
121.525520
149.877213
132.984390
174.073471
93.686096
39.460354
17.683249
39.089981
168.196152
160.671906
141.535004
149.467148
166.601151
162.762756
133.966141
145.662308
138.521896
151.578491
4.848443
-19.009819
-46.665688
40.031929
-64.330864
154.145599
144.908310
141.795349
124.652367
168.295105
156.395554
159.642700
146.999603
144.050644
167.925903
136.456818
160.872849
154.585510
152.463272
148.645493
20.497763
-18.930744
6.053916
2.522820
164.447205
142.732254
157.095291
147.464722
151.065216
149.413925
-10.695918
4.544071
9.226499
35.527721
-4.644731
-40.024143
23.330097
125.130699
152.415527
130.428131
130.789764
139.613937
133.005020
140.880997
150.605408
136.099579
96.647186
152.457031
156.224319
148.711853
134.958191
144.159637
140.018570
157.841537
169.629623
143.035629
140.026077
159.078125
126.400459
164.299271
109.579628
139.449020
150.341400
138.296524
131.043777
165.423706
155.228027
161.657684
133.571747
155.656647
143.336655
130.410538
137.476334
146.101425
129.888336
147.575272
148.697220
128.553406
147.388611
155.625473
-21.495522
135.816559
117.304832
129.621002
137.204102
115.260201
162.458710
123.173683
137.181396
135.659058
161.221680
140.404770
118.384933
15.728878
19.267668
7.655219
-22.684107
2.041335
-31.269735
11.214118
138.436493
140.687851
154.739670
162.636215
143.020706
124.509781
129.694870
169.038803
-5.468233
-4.887880
-41.378010
-31.145924
-37.141495
16.822315
155.618011
-17.820662
143.279663
-7.742048
15.629427
21.301569
1.314773
14.296131
-45.243866
143.153931
-179.913757
151.971375
149.783157
131.842407
103.516457
152.910507
151.772491
145.856598
165.678375
123.129738
121.618202
117.465652
141.079224
157.092667
154.418167
130.569901
133.589737
151.655716
145.185577
149.486191
121.774231
166.921814
163.949768
135.545868
12.859431
16.172331
-8.607587
146.928940
147.118927
144.753708
155.373001
137.901520
147.854828
127.842789
109.159439
164.766907
146.577225
151.978989
159.918015
163.888123
150.505432
169.369278
150.392899
98.973114
161.047134
142.252869
165.322937
175.410202
138.417358
143.001495
134.600494
149.824951
142.187714
145.073318
130.726089
132.037445
120.907646
164.893646
103.375916
150.805878
147.220337
157.731003
146.168076
149.816589
140.707794
142.950073
157.520981
120.813034
124.553627
151.688004
125.105606
124.234238
140.815475
138.690170
173.075394
125.277832
176.707092
141.230408
149.103622
148.039581
138.580215
153.008163
141.799637
145.067932
163.456421
137.182327
150.469025
144.088608
158.754303
147.700439
69.525978
127.063423
150.175507
154.066757
134.510498
137.729782
143.157593
144.784439
163.113419
137.993698
-26.462664
-11.042502
-25.319460
4.575088
128.420120
134.939224
143.708618
147.875992
129.760834
137.692017
138.547409
132.730881
146.013474
149.654694
148.248703
140.373383
-8.221799
139.809372
173.982544
172.265823
148.180527
127.544922
136.544464
-41.843815
-28.883871
-8.261798
-17.968117
-35.357533
-19.552128
2.333807
-7.363672
-28.048199
-3.367611
-30.513000
-19.145586
178.803833
144.948685
139.986938
139.326309
147.962784
142.442230
145.223221
159.445450
151.218399
139.219009
115.091904
139.971375
147.888687
139.688705
144.531067
149.067261
140.090042
-47.782516
50.321571
7.307315
-159.830872
-163.865723
141.395706
151.343628
138.609085
147.883820
145.488388
146.658386
164.209656
147.408173
144.398163
149.472778
140.295898
132.661697
137.307251
177.169861
113.011192
126.221413
165.204208
150.350418
143.857010
157.063217
159.973663
158.629990
175.495056
150.251450
147.746140
132.803406
127.829140
141.218231
175.706268
140.048538
-140.015808
-163.259857
-173.362228
160.068924
137.575027
178.612503
152.198654
153.941116
116.198013
122.654724
149.877762
160.315384
144.618835
130.062668
135.074738
174.008987
141.999527
160.383194
155.725922
142.216827
137.811066
134.317062
-33.276367
-6.608298
12.030260
-44.376980
-46.041470
-17.953819
27.120852
29.514862
-14.099652
-13.078106
8.279105
19.545942
7.286853
-41.419399
-13.723288
30.151402
-4.483885
-21.850798
5.956443
-8.149264
3.579655
28.723776
29.041164
-21.188784
6.632232
-17.865988
129.891006
164.958206
156.044159
29.147308
-10.278314
17.731070
145.888321
148.598068
138.769699
174.500198
158.366882
133.831543
71.339981
12.484606
-13.885720
148.785645
135.436768
133.034851
159.136414
167.238266
152.594818
152.428375
125.116051
148.055115
155.278122
118.117241
-170.033371
47.330700
149.381714
147.831589
131.295761
130.881363
170.992859
135.995895
163.452011
150.103226
155.009888
141.562134
158.345627
154.917267
153.557007
172.682770
141.096390
171.884430
144.668442
159.911835
144.076462
125.429436
146.891144
146.768188
139.029205
-29.193665
-26.458065
-8.936547
-86.604256
-14.705610
-14.220256
-18.874842
143.511307
116.371925
133.376617
140.677628
159.368851
173.451157
158.517288
123.840233
160.418442
129.659393
112.401527
143.966782
145.914597
169.640503
116.174896
137.680344
143.334976
147.322662
164.442169
138.083344
126.458572
-41.504829
-19.797295
26.907635
-27.457140
12.315517
-1.258810
68.103867
85.515610
135.922470
135.792465
149.781418
134.542221
133.693558
137.633286
144.815536
167.350922
137.958694
129.222092
113.951653
172.599380
146.980865
129.531906
151.454315
111.263077
151.717056
144.025772
151.214096
146.802124
55.860386
135.499802
145.011459
162.279755
139.456787
107.833084
153.159592
169.319794
144.273422
155.549332
138.472565
136.201157
118.284279
130.517242
131.336395
109.628517
173.504044
141.693481
-179.876450
164.029480
154.625961
138.661789
136.457779
143.902573
124.167221
174.901260
149.164780
153.045975
135.768112
167.748291
153.657318
178.991272
155.999847
131.433838
141.313751
130.495300
169.068680
132.631104
179.021408
141.857605
151.451950
98.646088
153.431900
135.601547
158.824722
101.917114
126.252899
146.353317
121.595268
136.128983
155.162506
0.507834
20.675653
-11.821300
12.559519
16.662985
-14.830541
-12.205535
151.039291
161.182724
128.303802
163.348221
141.580902
163.791992
135.044556
-10.671399
-43.335125
-37.752003
-5.814532
-41.589401
151.473969
124.603462
130.456573
173.488113
150.843079
149.818787
153.693314
131.645432
169.746429
133.527847
136.421875
135.775360
170.422119
141.827148
155.709763
138.618317
152.818222
150.643967
157.558502
132.040726
167.185623
128.718246
146.193695
-18.702135
29.419689
-42.657589
-23.102661
37.043594
26.661079
-2.029701
3.744968
-11.959947
5.315923
-8.533983
-29.620623
-45.198071
6.036762
-32.702728
0.086229
-41.162781
-18.643755
-22.591202
-2.639156
7.132481
62.277485
2.070181
177.473297
142.243439
138.000000
120.942764
-174.939331
133.447815
142.922226
151.344818
137.125427
132.238892
136.327286
156.237778
145.530518
156.166199
141.356461
142.442276
120.777451
-34.598698
-42.439960
-33.595520
-51.591324
136.163498
5.943133
-35.478714
-48.187950
137.970444
145.174057
159.470490
166.604416
137.594070
136.550293
13.411180
25.305944
140.699524
121.657684
140.434448
141.953369
154.919678
166.758362
140.388718
127.102547
114.812141
141.242844
18.711834
151.002930
131.425232
136.691010
160.412140
151.536392
144.537109
-33.183033
139.762848
148.581070
136.191513
121.479362
142.889557
99.404701
162.977264
-7.522222
107.393105
-18.179554
164.656189
-26.863342
-4.729280
-15.336624
-28.024652
-43.937458
14.941689
-29.401613
-50.236340
1.648295
-3.705704
112.815018
-179.560745
139.886093
160.060379
106.083786
149.404358
142.613632
145.163788
153.209106
160.828033
140.939713
154.141769
153.129425
145.714783
169.689072
159.905029
166.923401
131.699448
161.437851
3.338709
172.862885
141.720428
151.928528
160.235443
141.479233
149.245941
158.762741
145.322250
146.894501
115.061661
145.955154
167.310059
141.117279
149.227661
152.148407
161.142990
150.121140
125.913086
137.581039
157.970886
153.559692
156.167755
135.597107
138.042191
134.986572
148.291794
139.813110
128.620056
163.072250
145.469681
135.625305
174.009064
78.874229
175.805664
148.345215
148.293320
164.325394
146.329086
149.450455
166.396515
129.018066
138.365555
154.076553
134.913025
136.758438
149.306000
149.810028
141.749893
132.571198
149.352127
174.592804
173.299301
152.950394
-4.291354
167.282516
136.543304
149.501389
125.799004
138.136429
150.828613
141.603226
104.689461
172.413300
155.862564
17.038300
8.805891
-5.718100
141.389694
138.207275
-29.013208
-41.160065
8.160412
4.677720
2.266413
28.035124
-17.867090
0.531186
126.346733
152.348068
132.311035
143.545547
-13.124224
-48.715073
13.446003
-28.520021
-34.326324
3.194695
18.013239
138.142395
157.589310
121.862862
150.912399
146.240326
-88.962105
113.300133
146.743973
131.959442
117.460587
146.554016
159.087234
147.843796
148.850311
133.210983
133.424347
164.727844
163.262131
138.866623
140.634537
111.208107
153.354813
2.390646
18.491514
124.517250
136.960114
133.672501
146.146759
135.761963
-26.945364
-30.924810
2.221142
-13.592221
-7.536374
-15.508677
2.040855
40.466278
169.150879
146.384705
133.285919
-22.420042
24.766521
16.386503
-25.170385
22.656586
-32.083332
153.441376
174.214752
156.332581
153.717651
144.520432
116.690758
140.941010
167.582596
152.240967
133.765533
163.008606
151.386154
131.903946
143.341675
152.759979
152.270401
162.315277
131.826019
142.129837
153.540482
140.738495
145.627213
164.928131
164.351486
152.261444
119.168678
120.551315
146.554047
147.546738
133.889984
166.154877
139.925186
161.511200
146.232422
153.930466
147.830399
148.628571
52.744320
3.682913
-48.857788
-18.942867
-1.211761
28.205818
89.473137
150.093109
144.028519
120.972641
150.126221
144.777084
134.535751
114.469460
140.857071
135.052841
81.470924
117.913139
122.294342
145.178879
143.692642
144.921112
161.463165
153.474854
130.456680
139.995377
143.280197
166.288605
149.734390
132.819107
134.749603
157.601501
152.556183
143.693253
142.147568
167.925583
152.922668
147.434937
126.983536
147.159286
129.446045
147.414612
147.146393
158.045425
156.907791
125.938408
149.067780
118.004280
138.592865
123.226936
143.124619
144.570160
142.254669
120.007141
132.189575
154.122559
174.982254
172.579620
-47.389626
-13.649692
16.834620
-54.969238
-35.167145
-42.545326
-25.351240
-47.272621
20.970957
3.496984
-13.603248
117.976936
156.689423
153.113708
140.524597
162.087173
141.367996
140.685425
148.979111
159.757355
166.136276
122.814201
-91.704384
26.231720
143.165985
132.488190
-1.410004
6.360387
-43.438217
7.769732
14.665668
-12.841957
7.940106
3.657733
3.351877
142.985001
13.860239
-9.594889
-19.864281
-45.058262
-10.271115
-21.928148
-13.395253
120.415367
112.950180
170.571793
125.819321
154.546982
134.947250
159.431473
160.253326
131.005569
148.787338
147.204361
155.952881
144.017807
121.021523
103.221725
143.987000
171.240845
151.680328
165.421356
154.791458
1.591024
136.572433
153.865784
142.583466
151.388718
151.101028
141.688660
140.736786
137.562057
156.929810
145.743240
-22.628298
-43.603268
136.439484
152.868866
152.219238
109.924904
154.820404
132.391342
160.255463
154.258484
98.060532
143.287582
150.849823
139.475464
139.658417
140.092590
156.820068
126.207146
139.922134
144.939102
10.674294
9.632596
-42.389320
144.936142
126.725533
143.773132
152.164551
169.419098
14.321141
-41.909374
-8.113192
10.418448
2.943109
163.553680
123.391624
159.101974
160.749207
171.040649
148.970078
140.730515
141.956360
155.796661
67.608482
108.909973
154.380203
120.867378
173.078796
141.034607
153.675476
137.204208
154.287613
136.318420
166.968933
155.487076
109.027405
166.554977
122.224495
159.836624
148.180725
134.924500
148.144867
133.642487
157.934448
147.836075
153.863449
161.800674
135.651566
152.569855
166.464706
144.944260
140.318924
137.640823
144.903961
167.227676
122.995583
138.686752
138.828384
116.294579
124.952003
-6.767672
-10.719831
153.704498
166.802521
164.328934
160.294495
159.515610
151.327621
130.800842
156.109024
141.621567
110.639992
123.708733
147.034653
126.458679
142.544724
146.338379
141.397003
142.015533
159.490891
141.529419
-170.358963
169.815002
156.597946
136.769928
133.970627
120.286758
14.893041
147.768600
130.490082
120.224495
136.898178
146.216202
136.180969
151.690140
153.582443
152.862930
155.620285
151.709183
141.928848
161.840698
144.775330
9.306179
-43.462246
-15.728086
9.263571
148.661484
120.713097
137.625351
136.551865
153.523895
159.054184
65.419846
-4.247454
-24.442764
148.786942
113.811630
24.179163
-32.692581
146.828949
145.015167
144.869446
145.493027
139.494843
144.005051
103.825493
-11.493649
-40.916096
-41.817928
1.519812
1.941284
6.029061
-17.237347
-34.213608
-40.413219
161.381241
159.003876
143.289795
149.840530
138.101257
133.930176
177.474762
152.805862
121.245247
155.854187
159.768051
108.381042
143.744431
135.094284
150.756805
144.232590
131.727234
157.763351
-30.266272
-20.729055
75.460487
7.227621
-21.647734
108.324776
157.028214
161.095215
128.040054
162.717773
152.047150
145.403046
136.848358
136.899780
144.762253
143.809647
158.071899
169.020493
154.065430
109.835129
139.784943
-39.898579
-11.262220
9.742593
-40.204590
4.711394
5.743954
-38.565186
154.098724
149.920258
154.370926
136.939072
143.735962
133.633377
5.225285
141.874908
131.399139
7.745520
0.086229
122.776276
141.217987
128.339172
132.297470
132.268936
138.747452
-176.767776
175.824982
-12.976569
141.478546
172.579620
119.195648
154.410568
143.943405
176.408005
117.943619
151.725082
123.197075
158.312897
162.334351
126.720726
121.991737
149.503220
136.933899
148.484634
155.876175
145.556168
166.351822
153.902176
145.378281
143.876511
169.500137
134.911438
164.790161
143.471497
143.122421
159.808228
-5.781266
8.107285
-8.974524
1.844723
156.258102
167.709976
141.653183
139.067947
120.089066
125.016609
123.904457
165.800873
142.660080
139.193634
146.295029
145.126328
152.937073
122.561699
147.682068
20.113689
-39.954208
33.140774
1.051088
148.021454
-1.001906
0.215800
135.031525
137.808121
137.449402
141.357147
162.956558
147.313354
122.308342
162.753662
142.344864
176.901993
140.366531
139.513977
170.881409
160.706543
155.239975
122.324066
139.733261
136.923508
145.789581
92.898857
128.153351
143.998398
161.074478
162.303360
129.552704
154.551849
136.402588
143.738480
141.446823
170.225815
144.642395
155.962494
129.203857
154.993546
148.343170
142.278687
146.546356
146.082001
138.198837
109.558266
162.110382
149.830368
92.570160
176.498016
134.591202
125.684486
158.242798
168.222580
175.726379
35.712173
131.377609
134.220596
161.855408
139.062759
163.368149
159.601852
121.585815
143.205002
140.957245
148.808502
117.305870
32.210716
71.983582
72.359909
167.901093
163.174652
145.077682
160.735229
145.810394
42.787258
-11.672595
-48.054085
-42.184483
143.318405
152.779236
162.674545
140.490433
168.695435
153.070663
140.651352
157.576187
151.795135
150.779999
139.438477
161.689682
159.330414
164.794312
146.462082
135.179047
156.916977
157.526932
160.401962
141.771881
154.009338
139.539886
153.567917
4.627238
-19.543625
162.671021
152.622498
152.896942
154.480301
144.864868
127.967415
129.466614
126.852150
146.027267
142.467575
147.393143
139.723694
148.972641
132.860611
150.103210
146.623917
35.144169
66.239388
16.743748
68.208908
55.699131
127.057343
143.450882
149.278992
120.850876
137.098984
131.763611
10.508485
27.873421
137.589920
150.049942
171.067749
-156.445953
151.615021
-16.638279
149.278412
153.966171
140.868469
131.146164
165.712448
143.561859
158.800735
148.784241
-5.093007
11.311443
147.568817
124.068245
137.335022
136.471146
139.448318
149.333923
150.104065
137.332520
133.782990
139.031754
163.775787
133.696732
142.967834
168.157990
165.530746
158.265839
138.116150
157.863388
141.206589
145.630875
147.358566
-176.623260
138.125122
140.975967
132.054016
140.624237
-155.223846
-160.558807
140.430862
127.398308
106.631439
109.337158
137.533569
125.586288
138.307877
140.468430
166.536621
132.616714
156.665268
170.381714
146.005554
136.056564
-43.896877
-42.062675
-0.362617
158.428360
168.573807
163.738373
151.521103
155.061661
143.505157
140.116974
128.526428
179.528519
138.622086
150.156647
119.679398
-2.877324
-3.317591
-24.981508
5.145137
-39.375134
12.211897
8.275357
-39.026146
140.472778
122.205475
142.866226
149.516068
6.482649
-24.930782
16.392035
-10.149392
-41.176624
148.803955
144.797760
168.275482
141.871201
153.738907
149.574661
176.374786
150.580444
166.839783
-176.224808
138.081482
139.072937
131.466522
156.955750
133.616867
150.352570
160.548645
124.001556
144.924957
169.574417
152.351685
167.861206
154.894012
155.206833
-176.381500
149.285858
166.887405
135.234344
154.976089
128.415848
158.883713
125.067039
156.972580
147.732895
129.465149
147.000580
137.367203
145.161987
138.342941
144.837006
112.783058
144.127335
169.317352
135.876312
-31.494196
10.815178
-36.581654
106.862869
127.404716
36.983994
42.687885
23.479057
23.333807
-173.388199
59.142750
149.163528
-150.534363
-123.283730
106.514626
161.721451
95.834076
154.509369
121.679810
155.777298
143.261734
150.965286
8.611876
-11.224018
21.100132
-33.379715
-24.483761
-38.237373
28.399569
9.501914
-41.167995
-0.668811
-19.737072
-34.800480
-18.358221
-21.915642
-41.085316
-14.217363
-34.761703
-36.082333
-10.894461
-42.838669
-5.409648
5.990048
-16.507437
-105.503929
-38.621349
16.809568
127.292068
150.348175
157.337677
174.806229
162.527191
110.385849
132.399139
155.720932
145.855164
133.620255
140.114349
140.350128
144.903320
107.248703
152.832520
137.539337
155.847153
161.515015
146.725571
168.553467
129.327362
145.305573
135.457199
113.719063
143.970520
132.022034
134.253052
143.081665
156.042053
-3.050949
6.549667
18.217991
-0.475189
-9.550984
-41.763309
-18.672600
167.698715
147.010086
134.372894
142.829926
169.134583
147.613815
140.693130
148.004303
143.612335
141.012146
152.244690
173.102081
107.037315
163.806793
113.005165
143.468475
147.623154
143.706741
157.418777
167.052109
146.544785
153.295212
158.023788
141.150757
144.495560
154.543289
147.708954
116.181786
110.844566
142.879974
135.828201
122.755432
131.458954
126.449348
147.018753
165.373276
108.691505
159.659927
155.285400
-2.503740
2.438473
-1.907828
31.381292
-53.110565
132.305786
124.192871
157.001343
148.778976
158.041794
120.654411
141.197968
154.098206
151.233704
97.575287
112.685364
124.521065
135.056686
121.793854
142.860840
157.340042
136.466537
160.965637
145.219452
155.849731
134.717712
-178.471313
124.019371
165.984528
152.061218
173.088898
95.341408
156.161758
141.210602
145.651581
148.179718
147.065414
150.784515
154.106369
-147.998779
137.329941
-160.418427
-17.256872
33.956776
-175.953384
-170.970093
-178.394150
-178.690292
-169.928436
-178.552048
-141.638199
23.189152
46.695415
145.126526
47.346020
63.119442
73.472786
26.414156
-154.942032
-137.827942
-148.898743
155.529388
162.717621
123.194504
160.637573
144.049683
114.523895
148.966202
1.754462
-50.781956
-15.200769
6.998911
161.434387
147.601639
133.361694
147.941971
95.793060
138.145538
141.271225
136.386795
142.265900
153.000458
173.644974
154.994339
119.610977
156.871826
146.883698
153.192123
125.910995
145.973221
143.954636
148.579041
159.912994
138.029587
129.574966
145.204575
144.378143
132.871536
141.655762
140.325302
144.150375
179.818680
126.691833
144.124664
149.766098
143.861221
153.669739
143.998672
131.397903
149.195663
147.878922
153.096527
147.444183
147.221161
170.057800
173.920929
152.685944
159.781509
-175.236176
152.433777
34.607265
74.091263
38.100948
35.713490
40.979362
178.104614
-154.428558
-154.339386
151.132706
157.491333
147.170151
96.946632
132.131760
129.384277
164.331894
136.350739
158.956039
161.810669
146.943207
164.760345
-138.423737
-177.267761
-150.149368
-173.405441
-155.812622
9.565134
-7.192138
38.682800
77.049637
156.738953
156.899109
160.482635
137.819183
148.751190
128.785049
166.041336
151.610718
149.965530
146.999863
148.410629
166.805695
135.539032
102.851868
167.091751
145.902573
153.843750
140.476212
169.605560
135.666504
119.815948
121.103073
156.950180
154.995697
125.771530
167.829712
133.046143
125.549294
145.285294
137.612732
147.915176
150.321945
115.999939
140.574677
123.494156
157.513092
5.826318
-40.405880
118.176598
136.289459
125.352310
107.985825
147.237564
171.612961
145.070740
148.799622
143.168533
153.612549
120.526825
136.202591
140.911453
151.076691
155.953812
14.737461
-10.418996
6.723654
144.315277
170.813553
155.252304
160.215454
132.437149
157.579803
150.982605
146.594025
159.560867
142.429977
155.142883
133.935898
159.570007
119.453133
157.492050
155.257828
145.635590
162.097443
157.876068
148.984573
152.241089
140.329651
150.948349
161.527161
153.630478
129.201752
20.972454
-0.533025
136.494324
121.993347
160.319031
133.211639
153.475769
147.329025
136.508957
132.814117
146.130386
140.840088
148.969452
162.278488
137.987839
159.871979
136.614792
136.509613
127.685051
121.251434
-21.704432
-30.508944
44.308559
-13.857160
-5.103959
-6.620217
125.507736
141.769882
161.485336
127.153648
152.463501
152.367462
143.550018
145.697647
141.990280
135.656555
153.779541
130.817429
-10.202376
134.912445
173.894867
-11.724992
-40.572342
-25.696657
20.231121
-7.207669
-167.878174
-176.443161
176.759842
153.888428
147.897217
136.432632
177.684021
146.701355
147.761703
133.970215
139.188934
130.132370
141.177292
155.403778
157.679062
131.934952
144.317169
138.888840
145.932755
146.394135
156.322952
6.561722
-49.966717
11.864831
11.875971
-43.778141
22.689144
-23.668137
-3.661906
8.929158
-40.180878
-40.643696
4.834807
13.567526
-8.416386
-27.539692
118.217865
147.607788
132.317566
150.969193
-178.022247
155.263062
104.908562
154.527832
154.316818
154.686142
156.471313
154.518402
169.725952
152.790756
152.056442
148.054321
133.638565
133.373306
165.660782
4.542562
-47.965584
17.370672
142.843231
149.715515
-7.834311
130.701752
157.753479
126.012390
114.455688
151.471451
158.527664
148.437408
147.447983
141.023071
152.494659
166.722427
148.046356
141.210312
132.495667
137.912430
138.929794
-179.140656
155.880310
-156.707062
152.671692
141.989716
150.880127
138.117004
135.780853
129.360413
135.707169
139.729874
152.821671
120.459412
137.603592
144.011688
141.375412
164.309555
149.521088
130.782455
153.832367
147.752304
162.828690
150.078720
136.883438
72.331123
144.817184
134.570572
129.835220
166.223587
116.595749
150.637650
147.637344
154.706665
54.340641
25.015045
-38.466682
165.932785
148.634628
129.243546
148.086395
137.420395
123.176338
146.530975
160.431000
147.076935
150.675400
156.190201
12.745678
-5.284091
147.207642
140.554077
157.737778
164.127686
154.043182
129.730606
106.274384
157.736328
140.069885
129.761353
130.531616
139.548569
141.049683
150.671417
148.400299
154.248749
137.010193
149.522202
145.798355
135.362610
-36.416931
138.858551
154.562820
147.096161
148.034805
111.208801
135.013824
161.763275
128.672058
142.801407
148.173798
137.931534
125.818153
-7.466976
-119.997307
-0.536683
136.402451
135.695892
147.752716
152.308777
130.021988
137.885223
134.241028
156.124695
133.647064
136.254150
147.549698
171.205765
156.751648
146.570358
139.540314
142.089844
132.815536
127.560753
136.984467
125.519760
141.278961
151.400192
150.208115
139.265060
143.099457
137.857437
119.771774
156.038620
-152.924881
148.720688
131.086975
147.341660
-175.576141
156.949356
143.164032
161.844254
131.146042
128.580948
109.357262
152.929474
153.940918
158.302444
126.111870
148.574371
-43.784077
-1.796785
17.921196
-1.480680
-1.669881
22.803923
-29.274172
-37.431274
-17.906651
1.848115
154.757919
133.466690
142.004791
153.567978
136.928329
140.892654
134.871475
134.838455
143.801544
140.578598
2.197222
82.713638
25.058395
41.851891
155.419449
177.430054
147.834137
139.189636
131.246155
150.058807
128.179474
136.438019
142.111252
149.121048
149.735703
137.498947
129.554367
128.198105
140.395752
118.569099
162.676987
154.858704
170.739502
156.280289
137.828369
138.910751
169.582550
166.522034
127.097328
159.935654
150.083221
141.264481
62.526321
148.130325
138.729370
159.417892
-10.847580
11.108847
11.074924
-10.644440
27.040125
-36.768341
-39.989323
-14.550083
39.341824
-30.208744
124.291389
141.704636
136.890213
147.025223
-46.810802
150.583374
178.776825
125.126122
148.549789
125.758270
148.286682
161.481598
136.018463
147.583771
144.205124
168.157272
137.208298
136.694061
157.364532
129.982666
168.375443
142.070923
133.164230
161.859650
154.073547
121.468353
160.126373
153.748032
138.744354
141.049850
160.878220
130.726852
146.204010
155.606598
6.447831
21.338793
6.943311
-13.393867
-1.257566
-39.887440
-13.784393
34.912724
-49.827377
-1.204635
8.698317
-36.084961
-2.689408
146.754990
160.770218
142.229156
137.084122
125.398399
162.807007
130.497726
157.463043
128.976746
151.451233
19.673618
2.891576
39.893131
-27.152441
4.266087
-50.362419
-23.745575
-41.212589
4.686590
16.470499
-39.766365
-0.446311
-1.230033
-24.538363
-31.147614
5.167746
-44.373974
11.560523
104.520805
155.153107
141.256271
150.803818
127.820000
128.239288
116.488007
138.051605
142.635208
155.470032
162.607803
134.092468
166.167191
157.594986
146.250931
137.174805
128.726028
165.777557
117.416847
104.018410
139.725952
140.218460
114.659187
132.125031
162.592117
118.506401
160.445114
138.714523
144.765854
131.089035
125.688995
141.814789
137.717407
145.105209
127.747917
-19.438141
-20.441191
-44.146461
140.687744
145.327667
149.584686
126.643120
153.887833
158.384567
150.437805
109.308456
127.347229
114.192207
151.899338
-44.630795
17.794865
-37.850029
-46.769691
-17.254086
3.696287
152.362915
127.783653
146.540970
164.889801
152.631531
164.772629
156.319778
171.224823
143.670395
144.544846
147.973541
146.344574
116.320000
135.191833
132.257324
141.485535
149.726471
157.386520
88.341766
68.762634
-2.106078
31.104143
135.229126
136.987579
150.971512
153.416595
137.905777
146.020279
151.891098
152.983902
137.072327
150.810593
134.000320
-47.218716
102.775642
126.080284
141.418655
152.232727
134.616638
168.780991
169.947174
-159.673203
168.302628
130.190659
154.249771
141.373123
118.662033
13.541633
140.891418
147.941544
125.374168
159.548447
138.120163
121.871384
143.871399
126.494659
147.263947
142.601288
148.211151
152.941910
133.960022
150.814499
150.318726
155.000336
178.043747
156.645157
156.084518
137.644867
-62.046486
-34.035065
-44.955643
-0.027976
-41.967030
10.778899
134.404282
142.484406
131.349518
157.896591
176.048340
143.694351
169.079010
168.510757
155.596680
166.592682
150.524490
137.021973
156.379791
152.626404
145.267441
135.061981
139.086548
139.074768
151.643875
163.901428
133.985458
158.502716
109.366646
158.044098
157.568008
144.535507
153.097885
140.495453
147.100174
137.844467
110.094254
17.483187
1.170359
127.529282
121.108566
156.806015
141.081253
148.664261
134.005981
133.247742
153.835907
156.435959
161.738495
134.650909
156.433350
75.913406
131.191986
131.147583
148.866211
134.833069
147.847183
142.815033
168.244705
114.144623
166.526123
114.252151
158.982010
154.704544
147.076797
149.118286
140.147079
153.290405
144.573914
142.386063
137.426926
129.719254
-12.299160
-32.900513
22.525227
4.209148
1.131250
3.368773
9.465996
145.409393
145.210297
145.551590
137.525101
149.071716
159.137009
136.231750
156.817932
-178.840714
45.255573
145.515625
146.250626
162.517868
149.006790
163.657043
149.260284
13.907732
20.928846
17.944422
73.900925
19.012608
44.531204
-162.880188
134.045822
136.549957
149.479660
128.584015
125.444504
131.315598
140.888718
131.314484
124.528000
138.969940
147.477798
147.625595
120.819923
160.865692
1.592745
-19.123812
160.974655
132.771942
139.818222
146.815079
118.554131
147.759033
173.963867
159.164856
17.620573
-20.015579
-46.995766
19.463953
-45.815041
165.643799
-50.608093
141.041656
158.894058
135.038574
137.715454
146.025467
158.389130
160.102463
159.991013
151.086639
142.776169
147.715866
140.873108
161.071457
142.066528
164.207596
146.637680
132.910721
137.869247
135.630722
148.542130
139.304047
152.044968
108.432182
152.396347
153.925552
-0.019782
105.117027
153.490265
139.618515
142.855774
141.962204
115.645531
161.906952
160.867157
155.725601
141.843384
140.404770
179.242035
154.211395
133.262558
136.766632
143.671707
101.348877
134.950455
157.774780
141.283432
159.731476
154.959457
151.354630
148.440063
137.243378
158.793915
159.864822
152.683685
107.280113
142.623489
162.701172
129.931396
136.618774
156.951492
120.598633
126.055946
159.270813
143.620224
115.492073
138.912491
147.047974
129.227829
142.410065
117.807915
20.713043
-151.875061
-168.281967
-142.428848
28.846500
19.177435
151.208298
121.904144
139.018326
150.659317
153.304871
157.187927
150.012787
151.373322
128.481186
98.147713
115.936661
154.749771
145.957611
177.779114
147.469849
154.942368
148.013809
154.806274
127.593010
136.345062
153.827560
167.264847
135.915436
158.520859
154.051651
146.519455
159.932068
129.189880
145.805664
135.414658
147.837067
144.879089
105.790543
147.997437
27.372250
-28.381454
-9.122422
29.207930
-28.461386
-41.236187
2.844481
-15.145957
-49.171345
31.013172
144.360397
149.351288
173.737488
121.767319
140.258942
147.892654
153.002670
158.658356
-4.121888
8.071221
-1.097892
-42.118298
-6.575634
13.389371
-179.489471
-179.794403
129.910645
120.348175
140.140518
3.041888
7.025627
146.945587
138.365585
127.419250
156.431305
139.489120
153.761047
114.513565
-4.590432
-4.252937
-36.076397
141.633331
145.267242
173.157791
-139.259247
148.603317
134.301804
164.011276
156.219925
145.614105
160.213440
134.205505
-63.713230
140.984497
136.782684
143.850327
117.648827
-149.461960
143.488419
168.007751
144.782547
-134.601166
62.669865
143.288925
143.844681
153.908813
140.128845
122.052498
142.330582
110.956490
167.006607
-175.501282
122.370674
141.390076
140.061432
145.771606
-29.283180
-8.282615
167.784882
119.066719
141.599396
142.497238
136.762817
149.366974
156.914322
164.804062
154.787827
139.176575
157.142731
131.251694
135.707367
125.521751
120.899506
170.517365
161.325592
-52.426273
-10.702651
137.561447
126.870827
141.913971
128.580200
149.575226
152.816055
-27.801142
-42.291435
0.873349
-15.817513
-32.864510
-30.237171
-24.299042
-33.143288
7.624033
139.896835
131.583176
134.608887
150.134079
153.901871
153.018234
162.721130
163.062225
179.823059
-144.158035
-126.237923
33.039959
21.441307
49.134842
-141.745758
-170.701096
-156.656036
176.903259
-178.909790
-150.407669
-158.140106
167.172531
18.905590
25.627443
-175.812347
-168.836853
-130.319946
143.303848
159.758301
154.477417
171.477005
137.990967
148.833908
131.828384
162.408661
94.106415
157.440765
156.601410
-9.860192
1.038917
26.813425
-12.282427
-31.605042
-0.784345
160.586594
147.118530
129.375656
140.111618
116.806526
141.456406
141.128540
128.698700
141.048035
138.482208
150.699265
80.646049
-178.294846
135.054947
0.674347
4.323139
13.565516
-36.746159
1.645562
22.005112
20.337255
172.327560
150.333023
160.345215
146.666245
141.790573
148.841965
139.274658
0.513581
134.872345
148.935120
178.051559
145.536819
107.973526
142.654526
150.861877
158.305069
127.051796
161.732956
145.472702
135.661621
144.956161
143.737137
-7.541216
-19.603617
-0.312787
-30.615593
148.604965
152.039978
159.724152
166.120880
140.006622
162.664917
138.764587
136.889923
132.194809
137.628845
173.548355
18.553146
-27.249907
-0.509373
-35.563435
145.814423
120.100563
161.358871
-29.763422
136.689743
147.702896
156.123367
122.182587
144.617615
140.361801
131.788239
140.625534
173.234558
149.397156
148.985046
155.536453
143.963867
168.155640
137.666122
139.539398
140.127090
18.306179
33.498795
12.183271
167.502670
48.729218
27.520340
169.062378
164.468552
157.919571
140.735001
-179.212906
134.574341
169.851700
161.834610
51.239838
-43.460300
158.818344
167.455353
151.183258
140.681870
156.805618
141.934937
159.513535
-16.668547
36.326427
21.937300
-51.631371
-43.487152
9.231757
-5.389034
11.201169
5.186782
-36.353252
14.722955
4.077943
151.968842
161.143219
-17.949066
4.306389
-39.310371
-11.928990
27.278965
-10.272512
23.734165
-27.058186
-86.257675
110.241531
152.331223
116.759903
156.544342
155.146164
141.343506
147.173508
138.354492
133.388809
137.514725
141.183762
138.370605
162.099884
104.123993
157.909027
135.444717
134.834198
-17.130516
-20.506439
-23.427128
27.912439
131.843628
158.901947
135.012314
148.682556
146.566849
146.354980
134.917603
133.882767
149.704727
145.966141
147.259079
81.129295
53.439831
156.076385
153.578766
152.184464
139.015488
143.961227
146.122055
2.722395
21.852276
-46.601025
154.939835
134.612961
130.161224
154.775345
147.359879
136.283707
158.912674
114.939766
141.680679
142.958252
171.038925
-39.445953
167.359421
149.625702
141.503571
161.280151
126.566872
138.899139
149.342529
142.331299
134.638046
72.228600
6.994791
146.184860
167.500824
144.730011
97.108238
2.302738
-28.782225
3.245160
31.544168
132.510361
147.355896
148.590439
-0.785592
65.877670
24.607517
-47.007198
-40.868885
-34.850491
-16.560816
-22.754456
76.124138
167.899170
155.899551
140.017975
158.592117
155.525604
149.052719
147.197464
141.084106
152.521988
166.988617
130.330139
131.621185
167.292847
134.871170
156.939850
141.665390
112.296822
164.186325
145.233826
142.536346
138.354584
130.636566
50.013760
78.671478
-171.713715
-120.758240
160.904953
149.954803
140.043289
132.038559
131.270905
154.724655
149.135376
133.698456
155.289963
127.840370
136.567245
136.586304
125.717888
90.922585
123.904869
141.930969
117.606491
141.675140
149.983597
145.653671
159.369797
-36.568523
-10.439257
-40.743130
126.374641
125.389275
133.646393
110.288193
122.298737
169.020370
144.628540
93.287811
135.612183
163.099976
-5.595625
-22.398291
12.296916
-18.815592
-2.036728
136.943619
162.815338
157.478592
159.613907
156.874908
149.993256
-10.984494
-19.385500
-7.694931
40.599171
106.175507
156.597443
120.427048
150.477600
144.719269
158.991547
154.696823
94.126732
163.278793
-1.736410
-4.711394
3.642606
-32.637314
-33.331791
155.581757
164.684723
162.520309
151.982910
11.515019
11.295362
133.555374
176.330765
154.402939
151.619141
140.962326
173.298950
156.748871
132.805923
144.712570
157.661728
156.642853
144.904724
159.390518
141.206039
118.285316
18.664448
-27.525507
-0.137056
7.154396
24.335972
-37.004665
-13.685102
2.051186
16.771961
6.919937
167.450027
152.817886
133.827255
152.664047
136.084900
160.277237
138.810638
140.384430
162.712631
120.227455
-29.490948
-0.859118
166.162903
164.524765
164.792160
164.634552
150.270706
144.327866
143.459106
159.548920
3.295565
173.018555
145.096939
155.110092
12.055368
-25.289665
13.336486
-2.780167
-26.092915
154.385040
159.296768
148.231049
165.448471
169.180969
134.427521
-42.972610
22.113102
13.351904
117.476242
131.268387
154.934097
137.576935
127.499802
145.132462
139.906769
-5.504061
-1.149099
-22.612812
123.401222
143.584061
153.700867
128.048615
178.389038
153.473267
25.880133
36.540756
-1.839837
-28.783167
-20.867411
122.515610
135.679672
155.027008
-46.373409
4.632569
-13.988617
2.280446
64.160431
37.589615
-18.862551
9.882603
-0.830159
-39.665207
-7.530226
9.566162
-42.214413
-37.273247
-18.675884
2.944838
40.090000
70.927094
147.279816
142.097183
134.340149
141.671722
135.070160
144.052994
145.260529
141.235413
137.201767
137.011841
150.036758
0.670564
1.838773
-49.194126
9.123651
12.419987
-1.565106
1.320121
-21.175798
-28.962381
-3.874341
-17.482323
-41.819599
131.285507
166.156799
149.543808
153.742874
131.954849
142.223053
139.371811
133.134644
145.527893
126.913734
45.289307
-42.640114
19.405943
0.541041
14.433111
-32.303387
149.555405
146.695602
135.541565
-88.466835
15.178874
-3.065288
-2.247857
-30.648766
-7.860724
-36.774807
146.814194
147.857285
146.110855
144.292496
148.932724
-167.209671
16.313738
158.184448
118.673927
127.389359
130.884888
157.783920
151.442444
-3.840277
-46.025028
-22.518406
10.339039
18.085173
-39.353973
34.107185
-14.378353
-24.644848
151.908310
-32.608978
5.228508
-16.256977
-1.463666
-43.540028
9.023320
28.767143
-3.220634
-44.060081
-18.076216
-45.133049
121.871552
108.780739
-20.760324
10.812247
-46.904881
-14.854858
27.259310
-7.834762
-41.588673
19.767378
134.860931
144.039154
151.253494
146.275452
137.076218
139.563751
149.003632
171.116302
105.301208
150.086319
169.792526
145.134048
146.685364
119.353249
143.587845
156.869141
139.554550
143.524567
142.771652
108.872200
148.006317
161.629608
151.396210
154.300751
148.797501
-5.886862
-41.057781
145.256302
143.292297
132.369736
153.320236
156.470657
138.066101
155.178116
133.548203
127.561806
128.212982
127.713066
-12.390880
-3.567162
156.128204
153.798615
86.453995
11.024337
11.520339
151.731628
14.624214
140.332260
-146.871048
-146.515961
-179.115952
-138.286377
167.929123
13.967890
50.585537
19.252499
161.717422
174.423416
131.909409
143.360092
135.291107
144.969955
142.958618
148.643646
144.836823
159.028564
166.535629
158.868408
134.857178
146.801025
125.212357
148.034836
143.349564
133.063034
134.114944
140.180450
126.473503
157.384125
156.154007
170.292084
144.197876
166.000717
163.164154
148.177475
167.023010
143.057800
125.682510
131.342346
141.986969
134.198135
131.635757
166.262115
140.052673
0.903090
2.603838
-43.181202
-44.726280
-0.449370
-12.351315
17.330351
-42.889301
-21.536613
35.688278
15.876130
-27.508905
4.434558
-22.752903
-27.380760
5.961312
-24.611797
157.039658
151.582001
131.079346
163.621124
-61.379150
62.156384
-59.456055
-1.549650
131.296036
139.826202
167.829758
128.228500
149.838684
13.587440
5.736169
-31.393023
159.277985
147.466690
157.291504
137.991226
163.914001
-51.615742
154.913925
151.427673
114.708115
157.898849
150.283905
-20.755411
-32.663120
-16.553732
4.640174
-8.448153
5.350132
152.554672
153.216736
131.180710
151.246582
6.955335
0.496928
-24.573181
5.859663
20.347464
-38.484371
160.775146
145.261887
149.089554
140.851685
54.736214
-5.368340
-18.403837
127.642761
155.396805
139.114456
115.802765
138.701080
158.025177
131.532669
162.966370
144.603607
150.676071
173.456345
167.804016
147.652420
138.146606
140.580887
48.091770
101.504265
141.076263
160.589569
149.212479
149.654709
125.005653
69.259018
179.923370
-149.858353
-161.443344
39.467819
-143.678101
47.043224
25.223473
15.659871
103.278183
-166.488022
106.442101
25.209879
30.791004
137.239105
129.805222
169.946747
157.315552
155.556366
145.694580
137.713333
158.513000
143.631363
167.428131
128.032608
147.993439
147.298615
139.870636
140.355453
165.136566
148.088409
143.830795
169.281342
99.657631
150.718094
150.348267
120.059280
115.456955
135.192200
144.454422
136.707413
152.344696
150.278778
108.710007
147.657761
146.936218
153.260818
142.032623
169.349808
158.034393
172.793304
153.274719
-35.094639
-39.820156
-42.237194
-9.705835
-18.038546
-4.320329
7.522039
-43.993053
-36.687786
-19.435925
-0.117034
-3.344919
21.305037
-5.603780
-31.485388
-40.037785
-164.542084
139.321732
171.990891
145.711746
159.354095
112.019089
169.946167
152.755768
3.213088
23.507748
152.046097
141.276031
-2.749938
149.573395
141.785019
164.521378
159.441391
-48.768814
4.648525
7.406315
-50.218716
18.825914
172.247665
155.462784
148.090439
139.172272
170.931473
102.162224
141.362610
135.854233
151.612411
144.745163
120.861473
142.795700
134.335297
149.048416
133.235077
130.267242
153.234833
128.402512
168.841858
125.191803
137.765335
144.860214
120.288750
119.349464
128.665726
142.773666
153.820221
144.899567
144.868500
137.119263
130.765518
175.739868
168.591415
143.101746
126.516518
150.956375
147.012131
154.234360
147.800293
153.295471
122.505432
155.417114
109.411461
141.866028
136.509018
147.208084
141.232361
131.463547
33.823376
22.202717
15.385290
-48.425354
160.274292
135.325287
151.385635
152.507782
141.905258
149.101028
135.663025
133.883606
113.579720
163.816528
119.867966
163.091858
137.383560
145.622894
139.605911
138.017105
130.694260
150.422089
127.052139
149.110779
135.869781
123.771820
159.295517
135.725037
123.335945
164.321854
146.539017
125.401718
148.167099
162.398010
25.132627
-1.810024
-46.950130
-42.772270
0.646496
-37.421871
17.614119
7.859326
-42.052204
-15.250445
0.239031
148.869751
154.278824
161.487106
146.904572
162.901215
155.741440
176.188278
144.032883
140.163452
127.838142
139.283813
-173.929321
6.785268
-134.488785
-129.046631
-133.047379
-149.785538
-154.566238
-166.460602
-153.321960
-135.340485
168.241699
171.819656
165.558853
-163.951553
8.266977
-178.027206
159.429352
149.425247
136.674072
157.145950
166.961700
144.946243
126.469223
149.134491
160.010376
153.279419
0.964489
-1.214020
-41.853073
0.358820
13.423306
-18.336132
-30.930609
-26.996943
-43.286026
15.437555
134.875076
156.978836
117.069832
120.927032
154.213257
154.170853
148.534103
70.804840
-170.129868
124.497787
149.108383
175.409424
135.412994
159.942947
125.498711
117.438141
150.590683
134.103683
162.666321
158.735489
134.580475
134.618301
115.501717
-42.503937
7.228897
-6.310250
20.876669
9.698378
-4.755922
15.936952
-11.600671
9.960439
163.483200
145.591919
144.517975
115.532890
130.286194
149.908081
141.521912
146.588242
135.898560
148.855499
148.684708
151.966949
151.974030
130.061844
129.900650
154.824600
126.026520
124.874702
134.120651
151.491226
164.969528
166.510559
138.473618
147.725647
166.781143
143.690353
158.009155
143.035843
139.026550
151.107956
144.995300
138.534317
146.690994
-158.606796
145.042587
136.614960
142.649429
144.847641
145.738586
146.992813
128.432449
143.117050
-33.117817
-23.912380
27.366671
2.939714
78.349136
132.076889
147.201385
158.309753
-49.337753
15.046865
150.062469
137.969345
146.154083
154.503983
129.952194
23.131454
-38.934422
-3.169780
10.774004
-12.274767
41.838627
168.983734
153.213470
-18.027260
153.817978
154.436172
143.161011
152.314911
-3.692153
-23.587946
30.611059
-39.152298
122.675713
135.848145
153.845505
138.214996
141.425781
148.371460
158.817261
148.350403
143.539566
145.482605
117.271637
153.166992
-151.925369
159.665604
139.772171
8.895188
19.115294
-42.413189
-49.694092
-41.881664
3.454737
11.875572
-40.378468
-10.260786
17.879999
0.958792
-8.015108
-28.797125
-36.164562
-32.647758
14.405160
-43.232010
161.206955
146.352722
126.079544
157.089294
127.182625
143.960251
145.614960
108.575470
150.505585
158.858170
139.923050
143.988602
-45.677349
-7.177065
-25.536007
-1.284966
11.421409
166.354172
117.546936
169.672577
136.663223
130.763779
142.502213
143.021667
139.009506
170.452881
158.392746
107.210014
142.207352
144.953674
108.039337
156.484222
-48.280636
19.664883
146.713272
154.468918
121.486412
-0.553908
-52.582329
-26.896486
-27.611885
-34.349209
-18.901680
20.670372
-37.986996
-21.127947
26.304688
16.576359
-49.789585
138.176193
109.045181
155.038620
158.488419
148.563339
163.579758
131.095535
131.410980
143.719757
-48.009830
137.408783
143.186859
172.523163
119.723236
159.062485
12.695256
130.693253
137.525162
135.380112
134.403656
145.464828
146.890778
153.536911
3.019020
150.481613
-11.943686
19.972973
9.319221
-6.260810
-5.706331
-20.598038
148.299850
151.951675
142.808594
135.981491
94.554993
-34.218647
-14.517122
-44.892666
-7.119928
168.328506
-164.204788
177.449692
132.107620
152.360886
143.446716
143.388474
159.554550
138.125427
126.689102
159.353577
127.769844
143.104752
143.215836
143.628387
151.858856
166.204620
152.790009
148.635559
153.650391
155.217056
148.378632
4.664972
17.963434
12.333630
65.487671
20.815279
-145.402588
-146.844910
179.656784
-4.993123
9.608033
-2.701391
9.984853
-25.943945
-37.895248
-29.597261
17.722950
18.384920
4.179404
-16.944422
57.686661
156.702240
167.093674
139.236877
146.078262
165.772568
155.433411
149.062225
144.853592
128.826675
126.600716
146.597580
-165.794662
157.002182
155.307678
138.718903
148.518341
145.137909
152.079132
-43.611458
-5.588616
-19.267584
3.929246
-19.995047
-3.633618
11.503500
-40.080631
5.847206
21.745634
-7.236790
-2.620548
-28.756546
-10.704655
-16.386818
-16.913364
3.025303
12.588022
-44.236496
-50.844135
-30.574554
154.375397
123.759209
144.438904
167.391678
152.498138
126.232422
161.249100
166.556564
168.050568
128.865280
45.200718
32.521481
71.367332
14.398130
-178.951508
136.769867
148.517807
141.112305
160.878647
156.916840
137.693573
150.205795
142.840881
137.470901
150.855499
149.593857
142.007935
151.401810
130.634827
137.233673
122.633842
28.932554
-24.368818
17.182961
-6.516409
2.626890
2.995717
-42.108875
151.382385
153.940872
112.158737
154.474014
132.841568
136.475082
143.953705
-46.116467
-21.218546
-3.063116
-34.026211
130.713287
151.975754
145.308273
151.845245
147.697342
107.973915
129.738129
127.901436
143.997345
153.078949
155.598892
138.169113
137.164505
152.397720
138.108337
160.953873
149.796707
134.874176
113.383263
126.235413
109.651596
142.546082
147.982208
166.945511
158.217834
151.798233
140.990692
136.503860
131.282959
150.830429
135.090149
154.437042
165.840363
136.027039
-46.329178
150.021713
140.940079
139.199387
153.933899
130.415939
-8.146999
-41.544163
-34.767056
-0.705544
-1.187621
168.405701
145.058868
148.429886
160.558472
143.006134
120.113197
153.628510
155.327332
141.800644
159.360733
135.103928
107.160133
142.666687
141.886627
150.994324
163.024170
145.924118
135.749542
150.987183
158.147202
136.112015
166.595627
150.784805
122.516891
154.589600
161.495071
10.952401
-34.121563
7.179716
-0.785841
-57.755470
128.387024
128.485565
164.390976
152.601547
137.218903
146.931519
127.756493
151.889481
156.697174
152.604675
149.878052
157.928665
132.536530
129.908463
151.165039
108.905670
128.698227
162.694443
152.211197
126.484184
155.605164
142.945053
149.094101
147.682404
122.661095
149.225616
142.952301
6.482044
27.980793
1.178358
-40.120045
-6.003353
-47.186871
14.321307
115.077888
143.737640
142.758240
136.292053
152.622482
139.621384
159.917709
140.209625
157.324417
140.334778
145.418701
169.002930
120.767982
148.479538
153.715652
143.844818
131.110550
124.990601
29.391401
-10.224295
-42.847809
-22.407925
5.380700
50.060070
132.054901
122.782684
162.867020
128.573746
157.743805
144.676865
144.719727
161.174316
158.222504
128.239471
157.912979
137.352051
143.605362
144.267044
157.454758
146.784698
146.799347
7.291967
19.036776
-39.127514
23.189880
126.568306
172.897079
147.300720
-37.132404
159.588531
157.740082
162.231628
159.760101
131.295135
139.147415
154.505920
5.667352
18.469999
71.989532
-49.678925
11.920677
-10.148715
-22.734257
-25.723957
88.861961
129.313995
157.694077
143.405289
13.906183
-37.816090
143.510025
154.042297
141.946152
147.232239
139.613464
157.133759
130.931351
151.917953
163.117081
152.310638
149.051208
156.167786
139.820282
153.123642
122.158607
146.263718
150.035583
122.495148
155.676971
172.451050
134.312378
162.879837
145.223282
142.358170
150.315079
137.358704
148.350479
156.296951
158.076721
151.440231
143.670654
133.514648
126.360992
136.806946
117.086403
150.610489
123.307297
164.752014
139.110397
136.551666
136.366699
129.773331
144.654160
132.905045
166.314285
161.893463
141.282166
156.019653
145.430267
119.657120
-30.860914
148.295395
137.867905
150.181152
175.381516
140.292542
148.487762
139.298996
119.488907
138.765350
142.352539
115.403046
150.385208
102.927460
37.370659
51.219887
-37.177460
-28.063551
146.811752
-15.657443
-9.184893
-40.649143
160.143127
128.077316
154.037979
13.088757
7.262959
-4.158641
-5.672813
12.429526
4.028856
-7.341282
-42.532879
152.643738
143.012802
142.502838
148.735031
131.162292
150.258377
139.176544
166.255630
134.145401
153.649078
149.263489
140.354950
154.844528
147.801361
154.413925
-169.520126
39.605141
132.212784
133.053329
151.017715
148.781265
108.108231
128.856079
152.710175
127.210724
148.163818
120.979744
163.605133
154.683426
147.419220
125.980484
153.260925
141.956573
160.002029
149.924744
19.649147
25.558220
0.989129
-5.888028
165.423538
145.287384
-179.564774
152.109207
127.180710
12.951070
-36.935951
-23.651600
11.371477
-10.129043
4.334992
-41.615452
-28.931164
17.256664
-26.499111
124.272072
142.631302
117.238060
137.472656
143.136215
145.113419
141.136810
156.539963
-129.824753
39.359013
160.130051
151.007492
145.503082
165.824738
140.653061
136.979919
126.053596
10.132964
31.747213
-17.048983
-8.024140
-0.039565
-40.230728
-45.334656
-7.219093
-36.562939
-9.773502
-28.250650
-29.201155
144.662964
159.699799
137.445908
138.772812
136.558670
150.352310
144.599365
171.085602
153.803207
149.755920
141.782806
150.228683
135.180862
163.663498
151.755661
151.361633
126.576309
164.206726
-23.655022
-32.896660
-14.576933
3.596245
113.806030
133.057480
131.592743
135.280090
130.838928
145.028488
147.077011
142.799820
145.945404
135.350128
134.481201
150.356613
117.922417
148.499695
147.168243
41.595837
-39.596687
-9.823630
6.105540
25.922350
14.234179
-10.302956
-3.332722
-28.424566
140.220810
144.939072
140.434753
17.863106
-168.211990
31.716423
135.553787
115.971893
144.890549
133.210236
137.813232
141.561935
145.149750
149.784027
135.150833
123.187004
114.294632
117.043877
151.523590
142.419327
142.277283
158.833084
150.798965
123.011169
135.431442
124.752510
130.777679
152.775238
131.471130
-133.294769
147.737625
145.573410
145.993561
178.580719
134.882141
146.304001
143.852615
154.996750
114.774193
5.927479
126.556541
154.367386
145.577118
148.837311
125.490540
146.249725
146.538559
121.672188
150.388565
159.898346
108.363129
143.132904
152.861191
136.917236
130.403168
141.154526
171.613846
136.093109
142.243393
-10.644310
137.278778
129.103241
145.775238
136.163239
147.223953
150.490921
146.687195
114.396004
138.560532
138.298950
138.274155
144.947617
135.443314
140.198135
156.138763
142.579147
119.130035
158.997345
154.967361
136.900467
131.284500
146.629532
139.442703
137.720108
148.941513
116.973953
153.101929
-168.822876
-8.066769
-48.943916
58.754036
148.239822
128.521866
175.677612
148.719360
157.687332
9.665462
-13.445019
22.024117
-28.567556
138.210068
177.477325
153.655396
129.750504
146.680954
152.539185
21.176205
19.784870
146.873795
122.175194
143.198837
120.592888
172.647278
172.030792
135.488678
163.273575
139.165985
158.153046
142.349380
152.803986
143.665466
126.481300
138.513428
156.654465
140.135010
155.248016
138.940826
165.947449
172.803955
150.297684
130.946274
125.457848
153.164795
156.083466
143.761856
157.419800
148.899643
124.894318
140.890884
146.857819
173.014038
149.221039
130.538284
150.663849
143.677872
129.630051
6.445063
-48.175591
7.240449
-75.455238
161.309921
160.916336
125.614944
115.918961
-14.938815
-7.521179
16.096951
-8.888493
-5.853036
-40.254005
13.909920
-43.220543
89.623817
130.816452
135.884659
147.596771
140.084045
138.888550
118.834465
-9.301912
10.253709
1.982384
-24.768675
26.696363
-3.518084
66.619133
160.175659
148.911255
145.849823
157.307419
143.219681
175.928253
133.532501
136.429199
132.310791
135.541016
150.118042
138.902115
138.348755
137.571686
152.984650
-140.052277
133.670563
138.074341
164.507446
140.106262
140.415710
153.461395
167.920715
151.221161
135.651917
160.556732
160.448334
147.642395
126.608315
158.582474
143.363495
127.398842
143.429977
157.827103
151.088577
146.022064
127.434929
147.327789
139.515945
-11.111169
15.206161
-40.111797
-27.448807
-23.856424
-14.555451
-41.551159
6.521042
-18.694622
141.441284
156.943649
140.618103
130.655670
147.880630
131.566803
130.751755
138.532852
113.681580
-26.025093
8.405389
-45.367722
14.699839
-39.367313
4.890164
128.672073
115.082756
135.714386
147.141251
126.246681
152.739716
160.483109
154.527161
145.191696
147.687515
145.020401
131.027222
133.282257
148.420517
162.895172
147.972473
-1.137460
-7.766095
-4.861315
177.677948
123.137184
132.647614
140.937088
136.606232
145.661011
160.663742
121.951706
141.428024
118.163574
129.670670
152.428543
150.833817
121.980820
146.531387
148.809174
152.081955
140.007416
162.584305
134.263184
124.358559
176.362442
143.205215
-33.669476
148.067352
114.979538
166.650894
154.998291
118.241386
141.921646
114.889252
156.896118
152.851501
-34.611328
-10.906434
145.846481
152.405350
138.072342
151.584259
-21.391466
-1.605228
-21.845495
30.872005
-8.565615
-12.120226
10.770130
10.064231
21.056547
-46.765331
-9.835873
144.220520
122.932144
148.373459
-5.248035
164.879684
131.007462
142.753021
127.851204
154.005478
147.192444
114.192482
155.156906
35.597206
154.683426
136.001923
150.029282
143.567169
143.546158
132.641495
149.282211
118.743050
130.515244
-13.311472
-29.190611
-5.978386
-0.809876
142.738342
134.037872
136.247574
140.877472
72.668541
154.289154
135.488297
172.100510
159.197266
146.934509
148.351807
158.429291
146.518799
62.858475
-29.663486
21.974731
-38.779922
151.556915
142.625702
165.505280
145.760880
-34.003727
-90.576897
7.290246
108.037292
158.962875
152.228592
-10.376534
-36.979515
-10.104955
-28.589239
-37.110764
13.787130
-0.542486
5.978190
-38.327866
-45.660751
9.904864
6.544755
9.829593
-9.906849
-28.564629
0.189746
25.634724
124.340012
143.883835
155.477051
149.283798
171.838806
129.773590
116.328568
135.829254
138.482559
136.767426
164.568954
152.948456
124.444931
146.711365
-23.274656
-1.856040
-46.357758
26.073124
-10.637375
-27.934368
-25.764442
0.374822
71.016571
-42.345863
2.140095
8.069105
-42.419693
-11.238414
14.514874
-49.918919
144.607925
158.416229
158.708450
153.781097
152.565994
132.106247
155.427933
118.246552
153.049667
137.546555
133.380295
133.654388
143.818176
148.384506
149.166794
156.732254
128.548630
161.465210
168.295090
137.115463
162.554489
120.578102
131.571701
118.330956
137.003815
167.045059
142.936783
137.580780
146.007645
147.639755
156.672256
144.517090
115.555031
147.980820
143.528229
149.243347
3.811718
-118.940865
143.404144
130.757843
147.226807
153.432449
138.404785
143.965820
173.565155
-40.574638
14.083901
-4.741649
11.671784
-12.956890
146.433746
148.864243
166.394577
126.446182
148.747925
163.647720
139.682999
120.429932
168.972549
149.567459
124.979218
-33.131634
-44.486164
150.039429
152.494217
160.869995
150.065399
168.818710
-178.970535
162.558090
138.184021
152.453445
153.659821
5.298090
142.085556
139.335953
138.627090
150.093079
133.894211
42.551144
129.733414
-29.107662
-51.065338
-40.050301
4.998731
15.271684
-3.252872
5.517859
129.508331
146.415283
123.114861
149.468048
143.429550
157.666275
-20.896353
104.866631
159.816879
151.830292
-0.317752
156.051483
119.438118
140.209671
144.240982
139.642502
138.918884
158.638153
141.912430
139.233734
138.134140
152.161423
130.676575
175.088837
102.716255
148.982178
148.509506
121.270805
141.567612
133.307175
152.865234
117.666679
151.366531
136.588120
129.957199
133.117554
140.624954
137.550995
131.356003
121.117828
138.579163
121.531952
152.918930
139.838516
170.961075
-40.563496
8.928805
-23.755707
-22.147371
137.187073
160.040314
136.326675
156.677109
-46.672409
152.385529
175.597794
106.788857
149.234024
149.322525
135.669113
156.494720
127.799377
139.399261
140.872391
155.252167
125.540031
140.993149
177.736084
146.231003
142.715958
145.548538
143.311310
151.039978
152.717392
153.187759
164.204361
146.763382
96.222504
139.586243
119.356972
155.836792
115.681801
138.583267
141.411530
130.515518
151.173080
134.045959
155.405304
129.105072
157.995422
137.176041
155.857834
133.319412
-10.326510
-12.043116
-21.089998
8.992763
167.678955
120.510513
18.407774
10.680597
31.840612
-28.483580
-50.206200
-7.197836
-58.312450
-39.512699
-47.383133
20.588747
-40.247837
8.335833
-14.852900
2.450084
-19.544863
-33.941494
38.632038
157.400787
171.472504
147.420746
159.978302
111.896576
135.823120
135.542618
162.253784
148.378372
137.489212
158.557007
153.431747
148.167938
151.086365
139.567459
135.529053
135.431747
126.589760
-174.556656
158.112747
137.774033
132.554123
136.443527
133.867905
162.396317
-28.440434
24.816481
30.750153
8.527998
-54.026543
-19.314825
-51.136051
-45.175732
23.586420
6.005671
147.042572
152.010941
136.891129
145.005936
152.155167
140.534485
152.855072
151.599808
143.193192
145.996979
148.904068
139.630234
133.266144
25.279287
4.856477
12.996645
0.604255
13.294879
-9.279002
14.394024
35.830376
18.880173
145.866608
150.037109
155.703979
138.970566
144.402267
157.462097
138.597717
140.157089
147.119308
115.389908
110.058098
149.688400
137.801544
-175.392044
149.309326
135.552475
144.478607
148.907211
165.944000
109.150024
128.635651
-28.470888
-17.540026
-2.284647
-0.451108
169.375198
135.511185
-159.329041
149.920547
-18.445955
-38.611938
7.674346
129.287476
169.562973
143.120560
153.334259
149.883408
151.757385
139.406693
144.058655
147.479370
-52.974884
151.898010
138.738571
141.475861
139.365005
135.674271
153.143250
128.626968
133.259949
139.689316
138.323807
143.532562
157.862259
133.492935
28.890156
129.080521
121.156937
111.065842
162.063126
133.605316
146.851349
130.741364
131.722595
143.810257
109.755966
151.076981
-15.505012
-11.051984
3.399954
120.904556
157.072342
108.469154
159.093887
178.789520
157.230606
139.317581
138.156265
113.529457
111.638496
124.479698
114.582069
97.699905
141.147751
156.948593
140.887650
167.401031
165.497269
163.525726
122.036743
127.415367
159.598557
141.253586
158.808456
168.076431
152.731842
148.674973
139.715851
139.056198
126.057594
135.894257
138.129974
150.023788
167.591721
162.898712
151.895508
142.110550
163.987320
13.726555
168.719772
139.204742
145.767715
141.251007
31.713017
-50.659538
-28.602789
174.716675
145.384399
144.075790
160.012405
129.936371
129.444382
145.345306
158.297577
156.306274
149.706573
145.123596
134.998428
136.344757
145.484955
142.775253
143.540451
143.014633
148.333878
179.687195
131.816360
153.273148
131.456314
152.949905
134.010818
152.042511
-87.628311
152.969025
151.806732
142.620468
145.455322
127.138680
162.532852
153.176529
159.707458
149.026611
133.349548
140.911514
151.900116
141.794144
168.913574
141.767456
151.442032
162.414108
144.572693
140.085770
179.330307
164.429642
163.854584
152.961334
-36.520504
-12.560492
3.837573
-36.893589
-12.207973
-8.286976
-10.261822
-37.030876
-25.992830
9.221960
9.149116
148.624481
117.513878
130.060410
145.061203
134.943710
145.019989
163.304321
143.865250
143.386017
148.034531
129.526260
142.325394
139.881912
88.158714
-19.406807
-29.493538
-16.642977
-37.752293
-13.245888
-18.828453
10.631526
18.663988
-21.448921
127.635139
123.997025
141.055481
156.041916
136.301849
159.726059
172.505737
116.758743
148.184586
123.828300
136.806717
160.913879
-179.247726
143.498886
169.868240
131.949570
161.338211
156.296188
144.423325
133.897842
153.560089
124.426682
168.675766
152.670517
145.216858
142.252487
-11.070051
12.452147
-6.176983
-1.278400
13.497280
-34.467747
16.255720
-31.834656
-37.357857
-33.729599
7.764805
-20.083557
-7.402261
0.789815
14.072641
3.559855
-49.730167
-51.066509
-3.907156
139.309891
126.111404
136.903610
149.395416
157.132477
142.957184
132.260391
147.129181
152.683960
173.272339
141.723846
153.935883
144.046143
141.601105
139.132736
-174.907089
112.939133
145.534988
132.568878
150.402863
145.212143
134.949982
143.992615
166.456696
167.781021
127.036018
166.297379
137.417099
142.344177
134.205750
137.727600
132.477585
136.231018
150.386856
155.689804
113.369057
153.618652
140.453659
125.199707
161.106110
128.515991
153.972412
141.368942
158.237045
126.460648
163.017303
148.807953
129.961533
141.119080
134.017059
143.472397
134.297897
141.864746
144.829285
56.834118
150.148361
161.634369
150.345398
157.311096
139.201904
156.159225
-168.764893
-23.740597
-19.183361
1.710521
13.433102
163.097885
145.380783
144.212769
150.218109
123.380707
147.674850
145.562607
131.157715
145.920364
88.241692
144.855972
143.052002
98.004265
148.924072
140.518738
136.160843
138.345840
175.362350
142.502304
123.332634
155.368164
140.719849
-6.420129
-0.821867
2.846132
-11.814130
25.813967
3.968521
7.050794
3.508052
-10.113243
-1.489640
-6.874321
24.100351
-2.572072
-16.708090
-24.410086
-40.695011
0.217606
15.926501
23.621191
-21.334690
-36.679905
-5.361912
26.102859
-21.657341
7.322121
-48.382278
-47.325268
15.612889
-36.917362
3.882217
-15.867539
10.352503
150.942154
153.788742
133.508774
164.871857
142.624634
141.951782
147.683243
150.589020
142.642441
160.018539
151.152481
133.085571
166.209366
112.481895
170.482498
166.235062
4.334586
-7.622540
14.542821
110.907219
157.484695
145.859360
143.459244
149.243256
140.426666
152.340210
143.228638
130.904846
140.978088
139.568436
9.821148
-32.568489
-18.958410
-43.391827
-10.683804
158.106247
51.574501
-11.001079
141.822525
164.230438
145.777161
147.699310
63.989609
140.934158
160.407532
141.435501
164.629700
147.049042
153.794617
118.987846
171.558090
151.885117
152.897949
147.852234
155.453094
128.533737
127.455650
146.592346
129.183884
131.477417
157.438477
146.234528
170.229462
147.677567
145.713379
124.364334
144.001907
144.039337
-175.898148
137.620834
139.049820
135.729294
164.701675
165.488998
137.343170
122.457336
150.108856
156.644867
131.384262
160.122467
147.438797
52.053284
137.521637
131.612991
-61.252613
1.839198
162.099640
132.806641
167.885437
-42.794651
4.156992
8.153673
-19.341539
-29.321508
-48.307636
-3.431309
8.067134
-63.410530
150.627762
127.968353
157.973785
152.128418
130.168823
133.763382
162.767029
172.342560
151.378571
140.262360
148.798416
144.029678
133.936874
170.722916
147.652939
154.104553
126.397232
147.459457
69.942650
22.733362
-155.951874
-164.502136
79.869759
37.148739
18.962793
4.108706
9.046612
170.478180
138.049957
139.234375
135.477829
147.239441
163.009018
171.477005
128.831070
152.314850
31.877270
-39.124100
23.107168
-8.593451
-40.729534
12.470538
141.585678
138.649765
148.927414
135.362976
137.215027
163.936523
117.421135
145.132156
158.843948
129.779648
156.394913
159.745865
138.509598
147.289444
138.895981
149.992783
134.950470
153.057434
149.670609
177.132065
135.597275
165.343567
147.314178
164.608841
154.083435
147.807205
135.198151
128.401245
167.299850
153.564331
140.006668
134.526367
3.006675
14.087325
16.424435
-6.072346
-42.983685
145.248718
148.317169
154.690491
155.244797
149.340866
146.615250
115.141739
106.687614
143.632553
151.053589
155.543716
154.864075
145.874741
122.841385
157.022110
-166.829681
136.420944
131.160812
168.983536
143.443329
141.644562
148.447678
149.985153
152.490219
-150.834503
-151.878662
-152.678741
-161.875259
-166.557480
-148.997360
-164.600601
-147.033249
164.656387
140.966965
135.179169
120.949203
-0.288036
11.853264
10.805236
130.984833
138.698807
126.870224
159.126404
122.554443
133.290558
145.453384
152.520798
131.234329
151.636017
140.664795
176.027817
122.459045
130.761322
113.041641
133.337585
147.893051
-178.171997
114.620308
117.231667
155.876968
113.896812
123.725319
171.508835
148.275635
149.795761
162.286850
11.788147
161.680023
149.655380
157.000381
155.705048
146.790558
163.746933
162.241241
152.821472
144.446014
153.773254
153.847870
137.527069
154.912537
156.815369
148.891876
152.108063
158.862152
151.922379
132.382507
160.550018
97.266029
125.190445
116.710335
141.350677
146.162537
135.538956
139.700638
143.600327
117.053398
179.246429
7.548186
21.769405
17.641829
155.706924
137.398804
161.965454
139.174698
90.090477
13.631490
78.312828
156.118759
149.905426
156.256210
149.857056
25.266760
-11.397049
146.738861
139.765121
-33.919949
1.282222
152.429825
155.692490
151.124725
148.225296
133.161850
125.844154
160.316238
136.206268
116.732491
7.424467
5.715837
-13.695160
-0.528971
149.337158
137.971024
125.139290
166.920670
-176.134155
121.814507
150.259323
171.610504
153.670044
177.483383
172.318466
164.830017
134.523102
6.242401
-1.756357
27.167919
13.630112
-22.333008
158.039780
154.178467
-145.599457
114.375420
150.692047
148.292862
139.045532
115.074738
134.925278
142.594269
141.873474
31.407537
35.545933
18.983665
30.069206
-145.858414
13.903028
30.557779
-174.310318
-171.242081
-177.445709
-165.466614
-174.571396
-145.249283
93.595932
152.586395
120.065651
153.765640
159.065643
135.778732
155.698380
134.074265
139.076843
149.113113
157.491791
169.279160
123.493256
158.991272
139.989517
139.312302
133.654526
152.852005
156.494537
144.715576
128.923141
166.182297
153.703171
160.189529
143.512787
130.747650
150.707245
141.980835
134.537552
153.423767
162.628067
163.959091
76.625435
13.254916
8.023016
-3.359287
166.637375
144.598206
144.487488
147.258240
138.683670
138.986450
152.631058
153.972214
150.299240
122.183907
123.261551
134.334961
143.147446
131.349243
139.963730
169.281296
140.848068
158.394028
147.418472
140.882401
121.377251
111.904640
143.585892
146.363342
142.244675
164.902740
138.361832
147.932785
152.033432
113.555527
160.015579
153.571198
135.860062
117.060280
30.049671
-47.004070
161.244080
146.208725
129.378632
144.876343
168.258286
177.092758
172.899338
167.953079
153.838623
166.175949
157.636215
154.962616
156.317963
158.150665
158.824844
136.360672
163.828751
164.523071
143.111481
158.402237
157.038925
155.561264
-6.366735
9.397182
7.236275
16.799419
8.890527
25.045467
2.639082
1.060540
-23.412762
-36.109825
4.475053
-2.572681
-24.037706
-40.083488
142.913422
139.029099
157.549194
148.943253
135.465240
143.408066
149.697403
142.583206
150.303818
141.059845
146.004654
172.167770
145.542358
114.608284
137.976349
-37.957939
-20.868311
8.792340
143.501953
104.663185
155.658890
138.658463
135.921005
150.418365
155.037521
155.987244
127.125603
136.820572
18.188047
142.336792
156.538208
143.377472
159.717880
157.560654
152.051773
164.998367
149.243347
135.585526
145.054062
145.945023
157.137390
131.158615
151.538269
-43.925861
25.265217
128.533386
143.539169
158.813828
145.323120
156.183334
132.563995
158.727142
141.818787
133.452682
38.436153
45.914860
43.062481
2.598345
-30.330416
-3.495528
-6.008053
28.183765
169.491302
125.776451
175.875717
143.465607
157.490128
137.210251
145.162613
158.846069
130.778427
147.604782
154.696350
136.204819
138.530579
155.014297
-178.252899
130.996567
0.406382
-16.212868
17.664890
-27.934412
164.686279
131.783463
147.852173
157.718628
151.362808
145.646667
148.799576
122.518944
149.492508
152.128738
136.521042
152.099457
133.761139
156.604538
138.844101
145.590927
117.531059
139.979980
125.055733
123.018478
154.873795
148.424347
122.974953
126.461823
-13.453490
-44.766083
138.073990
166.782394
128.046585
131.378891
20.455578
-21.577761
141.777695
153.184433
148.649612
137.345016
161.708908
154.763916
147.060318
161.770370
139.938187
168.512833
125.918015
123.362717
161.078690
137.315186
154.380203
137.014297
143.170868
131.759293
140.918304
18.401695
-41.126720
-38.650780
-43.696869
-24.631216
-3.293782
38.610245
-20.147577
-19.706812
-30.090958
9.291025
-45.735027
128.346191
103.076950
142.272018
165.503021
137.306076
144.599762
-3.654681
136.976990
158.177551
143.491455
135.165939
148.411606
156.167603
169.106049
146.676086
138.391144
140.486938
135.783905
173.082031
128.470673
151.033768
132.090149
140.377502
131.122574
160.660904
130.677658
113.499718
156.475113
154.871597
110.152534
149.362549
150.335983
144.868362
168.538879
-178.535919
134.582230
-34.364883
-38.068699
33.997639
7.933849
17.710146
-22.800415
7.964495
10.365075
4.173261
-18.049284
4.083558
12.139989
16.441034
106.522713
166.383255
-27.607840
-36.768833
-21.450544
-8.055396
-2.943175
-21.486143
11.246822
-0.435662
8.060000
120.056633
27.015783
-26.236458
6.304593
-38.975517
20.996782
143.109589
119.543205
-174.030731
150.861786
154.662109
160.051315
160.491333
137.407257
125.156517
126.843597
144.847946
152.743500
119.379730
146.085602
143.006973
136.514984
151.808487
141.873398
147.790009
157.591705
23.766336
24.683386
-33.562660
-2.191692
-21.967484
-6.208925
30.854071
-24.419340
-16.969070
-6.447709
44.880604
-12.085093
134.299332
156.949554
149.266815
112.378044
140.433197
158.692734
-42.950558
3.091742
144.589417
149.382416
110.086800
140.223831
142.094330
149.009750
147.291855
165.546478
112.291107
147.829605
156.288788
155.109573
149.897720
147.192047
145.609360
-5.342581
-1.159272
-37.517509
13.060496
-43.178699
8.472641
-42.182819
-10.823946
-20.289141
17.851957
134.021988
153.546295
138.977356
108.442055
144.300735
118.443054
121.920372
135.939346
143.420456
155.720444
152.324478
161.633331
127.689529
-39.649281
29.377676
-15.731424
13.676569
12.784581
4.007266
117.593040
160.073151
103.405281
137.572815
152.770767
158.806778
120.723503
139.552536
-28.240662
7.012743
-36.705940
-47.849880
-10.038383
-10.554859
-17.626711
142.828339
137.632278
141.605133
147.666306
141.103882
142.875336
154.245682
164.841827
148.055832
147.489670
164.988541
144.751297
148.198059
142.854324
146.381546
144.114029
132.442108
133.472656
150.054825
140.965225
150.411392
153.610977
138.768829
165.705688
178.543015
151.565414
144.431412
170.470078
120.899315
172.007645
137.514343
142.217957
128.673920
143.992508
148.537567
144.016907
166.521332
154.332672
-7.143420
-6.395158
-39.570904
-38.384583
-18.405169
-41.943188
156.935867
157.509293
148.433533
124.094589
145.292236
136.151733
35.894806
0.696331
12.510425
103.280907
-157.113297
-140.326965
-159.855957
-143.142746
176.523682
-138.096313
-160.341782
160.457352
-140.362122
20.803337
-157.190613
-174.472519
-146.920258
1.686324
-135.525955
-150.481277
-146.051422
27.234709
103.632935
-150.779297
-169.944656
-153.675003
23.270620
153.156128
179.315277
146.557343
10.976068
-136.737137
-136.822784
131.517548
142.975876
160.235321
151.384460
116.147621
130.617218
132.432022
123.493744
143.765442
145.375427
146.319305
160.180313
147.738708
136.169327
149.788437
168.709961
130.013031
141.608047
151.379456
173.024658
131.166763
126.226532
156.101471
138.772446
-49.820473
-40.505325
133.906250
162.132126
177.776901
176.363083
129.195465
-32.467941
39.702011
-46.931732
-12.271748
-29.458614
146.382065
142.889816
131.915985
37.873394
121.330734
133.028000
134.081924
128.118164
133.288559
145.391632
143.604141
164.327301
157.370697
138.063065
154.752960
145.085526
120.864113
155.799194
150.749786
134.368668
163.948013
148.378998
106.886688
151.148651
147.501373
139.705200
136.966125
-7.705304
158.667831
147.154266
-45.043030
-34.748577
-44.724472
32.554749
17.464796
155.399811
109.447845
157.409500
169.275528
137.901047
177.013702
153.293991
144.247635
152.418137
151.276398
7.511101
2.013340
-16.136576
6.485946
-5.925858
126.830788
152.579590
146.892914
-42.142845
-46.951305
14.369728
-58.710426
6.468417
-41.033325
7.724536
-11.197160
135.185089
161.017532
150.924072
102.979660
151.770370
173.991638
166.596268
149.073898
164.293518
156.692505
154.187927
153.699249
122.377312
133.673386
135.951782
106.218307
-25.329807
-44.887539
142.728683
155.486847
170.062119
150.499680
149.618805
146.450211
144.610977
133.931854
161.463440
174.050156
131.852158
136.579330
159.429031
142.240829
-172.163528
145.391876
156.023041
139.430420
141.248138
157.121155
133.684570
139.573334
126.124420
171.917084
-169.785614
-153.177368
-6.361065
-144.856415
-126.246284
-162.519012
-154.152603
-154.648788
-156.899765
152.839325
178.663223
128.836792
139.214264
51.989326
170.158676
126.445770
140.010010
136.611786
116.615868
145.645660
169.444687
141.112579
137.792191
128.696594
163.156631
133.904999
142.725540
143.023148
129.533752
113.053329
163.393112
146.917694
161.480301
131.463821
129.120102
138.859207
134.247223
157.460251
140.027863
149.056290
150.448776
159.504272
161.953278
146.436050
128.139908
144.954575
155.123932
155.673523
152.328857
151.645264
128.589539
140.751221
143.998825
-15.060421
46.620533
-14.142388
5.345734
11.248047
-177.820831
172.081284
147.348572
138.326019
172.254852
129.380051
162.573318
148.997864
165.345657
114.051613
153.509811
143.268723
167.125595
143.946548
140.309891
176.012665
133.347168
147.708405
108.199593
122.939133
127.001213
148.464996
132.340103
149.034882
118.076057
-47.798031
-52.742245
-40.996811
-41.820698
-38.744270
-36.771103
130.505341
118.059433
141.288239
154.388519
172.588715
-178.758865
133.013016
128.108063
22.935820
14.965419
-34.818703
-29.595976
-26.557108
-42.884483
12.610160
6.496005
-33.313492
0.274825
177.820389
156.426498
123.392143
148.048584
128.415588
144.286545
13.200485
16.470150
-42.327629
44.761349
47.152294
-4.035510
-44.203766
-17.215715
-14.987818
-25.276560
-44.602276
124.305626
150.839172
142.770126
172.867645
162.343430
-5.329875
145.670151
137.816162
139.911972
152.330566
153.837494
146.252731
134.984680
126.533318
153.491089
146.271545
135.022308
153.665253
146.340973
151.551880
136.012482
148.257111
173.647568
130.979721
151.931763
143.326660
142.156601
163.343002
108.194672
149.594559
143.984146
138.085495
137.747849
150.661774
161.291260
155.103989
124.353493
146.971146
162.170319
150.228516
162.133423
113.912308
142.517120
168.817352
131.719666
167.114670
128.910889
153.246536
130.054169
138.256516
151.682663
0.881600
-43.581059
-35.542572
-26.337730
-33.426003
-1.709491
21.568983
-48.141975
13.085726
149.954880
169.558945
153.576340
148.985565
142.836517
164.801682
162.883789
170.522736
124.802246
16.070398
-37.154057
54.113373
166.760452
125.264885
119.655212
141.393555
152.390213
129.076874
153.286285
149.489532
169.917877
150.662811
126.950394
139.082733
157.386169
147.895096
146.882812
165.451004
135.271774
134.851730
123.970535
141.951141
141.420364
121.268471
125.390556
169.178558
-57.418861
161.458923
129.656311
136.699982
139.381348
136.889481
145.738190
154.540894
121.286392
169.989136
159.559174
162.392685
156.221527
152.492157
140.911774
130.550369
143.686722
169.958176
114.853889
175.289215
168.364838
173.267090
166.067764
159.698593
121.787155
-178.069931
133.542038
141.909882
129.164902
143.300400
151.988541
133.423035
27.459236
33.382099
-8.550238
126.983154
153.073547
141.599121
160.053665
170.098145
163.476044
-48.216576
129.831390
138.227005
138.964188
137.318649
-163.880264
117.329636
150.465805
156.177353
164.231705
159.309250
143.144653
161.202789
61.329781
150.459732
136.535126
141.666718
137.603882
144.490784
146.118393
149.260010
137.890656
152.478561
16.052710
18.405437
12.595933
-1.548766
-49.945450
-21.056355
-6.171172
-8.175147
55.544159
19.981470
-43.097500
10.472077
152.383896
166.136414
160.582001
145.823273
143.706726
142.996475
135.801437
-38.543198
3.259967
-47.128696
80.227646
107.590408
131.572128
126.791496
158.978638
112.127068
154.729614
156.996490
130.083191
152.855240
138.316666
127.766930
159.463577
117.822449
162.715897
153.419022
175.929352
132.003540
111.406754
134.231995
161.113892
140.139359
154.128967
14.991014
-3.708715
29.362732
-14.038669
-35.092121
155.426315
140.359970
145.287811
135.293991
140.938171
130.513733
155.557526
136.815887
-22.581795
145.309174
156.913559
153.092407
129.449783
141.664230
-9.880394
10.230027
-4.485720
9.492125
-22.202030
-43.774216
133.023712
151.393768
161.093918
163.926758
140.692307
155.715195
146.231018
132.736160
143.344162
158.718582
162.960754
167.487061
151.914490
148.971695
133.669281
-14.751684
-7.072961
-2.587323
13.949755
-4.616303
-27.817093
20.590019
6.483738
-31.398989
4.185726
149.470993
155.175217
142.719681
-51.132965
-42.340851
-35.265652
-21.585512
19.755388
-28.305111
25.372232
-0.621181
15.498685
-3.454341
27.099792
-21.405535
-26.329899
150.184921
153.471054
128.932388
-32.748978
157.994461
128.507645
107.096359
-48.303593
-23.830954
-10.334071
-41.019718
-24.654068
19.010584
-0.392170
45.817585
5.237907
-50.755447
-42.814209
-14.058224
-43.200851
149.718475
145.688782
133.921234
146.950027
138.376892
166.380554
142.981644
137.398376
138.863434
106.359711
139.679977
137.314514
126.361755
125.896309
133.807007
151.235382
157.243210
124.608406
137.807175
136.920181
168.346664
132.464081
-15.841113
127.522263
152.321625
123.167511
170.407425
150.013046
165.243835
139.290192
150.817429
167.987900
167.677856
158.653656
165.604736
149.218124
140.821564
143.728561
172.121429
141.503998
153.782440
176.291687
-165.461182
54.783100
31.614502
-151.802429
-163.309448
-178.409958
39.878391
-147.629333
80.858200
155.318085
-36.189335
-14.744547
15.109735
157.585770
150.201935
141.492035
134.493210
172.596191
159.661240
115.968353
138.055847
173.087341
139.042206
146.615875
126.320641
150.190750
146.695297
154.901749
141.635391
123.205078
141.769089
138.758072
177.182755
144.553024
140.891434
122.949982
4.650631
168.818939
3.108476
-40.328213
-17.155346
-54.519966
-39.428452
10.046158
-28.763985
-44.607082
19.558821
-2.635816
-16.817289
-40.731251
-32.974384
31.636177
129.377731
128.825195
118.837509
155.186356
139.153793
153.419968
160.353027
166.572021
142.569489
147.427124
128.521744
132.651611
154.523697
149.602310
-56.958534
-23.464542
22.364317
139.495911
148.940384
143.472366
147.666107
141.766083
134.648300
173.278427
150.218094
144.982346
165.114746
151.299637
133.841446
154.476120
131.360672
137.602020
155.078506
148.819214
-176.495682
154.001770
141.086395
149.589417
129.814194
163.247665
111.686249
140.094406
122.871559
10.934935
-24.037170
15.185081
-37.602375
-21.843880
-6.378672
10.438881
160.023895
171.462906
141.915115
155.420670
145.810150
147.308777
173.324402
147.699921
158.928497
127.179237
134.015839
117.561554
170.806885
144.129135
148.053268
132.627380
136.346039
144.589981
150.068604
148.284454
152.091721
117.923889
89.610580
145.381927
121.508743
19.918583
65.450310
-15.608561
3.904298
-22.275499
-8.549159
16.931831
30.437719
4.033714
-11.317675
-1.175531
3.222822
139.445511
132.861237
174.952499
136.508774
3.598531
-42.764393
0.380522
21.883303
168.419800
147.394852
145.287704
139.144699
149.304138
151.380753
142.746277
138.406586
125.253891
151.971405
147.994354
113.575462
147.104919
155.359741
151.658722
-175.245468
132.695602
151.705338
152.764740
-31.733580
-40.170589
11.287233
46.123318
-3.644326
4.149070
-25.278952
137.951996
157.268021
143.993439
133.294586
150.051727
168.814835
142.632568
139.384048
146.318878
168.356476
139.951096
151.582489
144.453491
136.429474
144.448105
145.715027
136.571640
122.516594
97.714638
-173.791260
156.998688
149.524200
159.362015
148.955597
165.288437
139.449997
166.267563
141.473724
-5.039873
19.771942
-0.611018
131.007339
139.326309
30.177561
-35.952015
3.666716
-0.565099
145.625824
173.331757
125.342430
137.218567
148.875732
162.541290
146.555298
148.814194
73.044075
-159.244904
-179.451050
-143.329987
142.745926
150.476578
112.021828
137.567596
159.222198
148.167007
9.009701
-11.909644
-2.603087
-33.380405
5.163156
-129.701920
141.259155
150.600739
166.032471
145.495636
150.709579
166.647247
169.557739
175.769272
-20.048870
11.632522
8.608637
-17.268139
30.782804
-38.384979
9.052040
-35.469288
-55.953808
139.361694
147.726746
139.931046
142.553635
153.099747
132.741394
130.029694
148.750137
144.904175
170.582153
151.458893
164.688583
168.677414
158.870132
141.252701
156.265396
145.106735
9.160749
-2.252640
-54.348755
140.873825
153.374405
146.415558
153.313217
147.322922
150.442505
123.951073
130.182663
139.643860
146.134460
142.182037
146.203384
158.196106
148.400040
144.638748
111.591995
144.874832
154.720963
149.170303
138.468796
-34.040466
-60.169769
-30.996185
-25.183575
-15.051692
48.469398
138.639893
-3.901237
-10.410796
-14.840732
-41.590614
-1.903103
-2.521424
8.651583
142.562973
167.926514
168.690552
160.597900
177.353577
163.867691
147.354980
153.179306
142.544083
161.840866
141.404388
121.483566
118.685776
154.042831
139.359116
109.110397
137.968811
141.763458
161.102066
135.669952
-178.918808
151.000870
142.981049
18.301208
7.811730
-0.698015
-45.305229
-47.507584
9.982469
164.427719
161.321655
160.154373
158.093887
145.565567
13.164816
11.619558
-32.115837
-8.958944
-155.893631
173.793884
147.130493
10.392429
126.794479
117.766006
144.692642
143.327194
-43.612129
-32.632427
6.287621
-38.645695
-34.843140
-6.963086
17.069483
-42.934292
142.857544
128.817947
139.719223
136.840271
20.351587
-59.888962
-25.008398
-36.442635
-40.705994
-22.236845
-11.687945
137.828140
115.769531
147.121094
142.318970
125.949936
147.332642
168.724350
130.658890
-9.423770
-3.346792
-15.883183
23.176834
137.102463
155.235962
137.679688
138.773361
159.710464
165.825653
14.656453
-43.816437
-2.979138
166.757706
168.151810
119.294304
169.738846
148.282562
150.281509
132.983932
141.203613
148.667679
151.572220
147.609634
112.908295
119.319885
-0.574372
138.037460
147.187210
142.154938
137.116791
163.868713
151.898071
127.049080
148.191193
151.307343
144.700821
-177.315979
148.924652
153.881516
159.483795
136.302872
129.228806
153.085144
159.837296
134.264557
135.240723
112.473038
142.184479
132.052795
154.412521
149.131165
172.013626
143.679596
136.252975
159.434387
150.662827
137.270554
135.220581
135.748032
158.471664
154.144470
137.141479
160.123413
156.496567
151.676437
137.352524
150.642059
148.463486
136.380951
148.621628
157.847748
158.684143
130.826126
139.330109
158.958115
-177.006622
144.911743
144.896194
143.085449
149.070435
161.056351
138.887955
153.020142
133.977997
153.736435
120.043983
171.726929
163.380173
156.220001
156.675369
158.738770
177.019531
167.663712
136.790634
127.184288
148.583221
153.646729
140.900894
150.574432
137.219528
165.329697
130.662277
11.722420
-6.516048
12.355418
-37.418423
-36.808830
-11.034743
135.246628
131.484589
148.689865
140.690292
122.479904
168.488663
138.468643
147.190521
139.156906
146.615753
-31.504236
-24.739687
17.743187
160.025162
140.134735
150.935226
152.755325
163.348938
157.379883
116.345421
147.414185
143.968964
157.306870
161.359695
153.851288
119.247093
178.353485
51.570946
162.881607
116.819298
150.579208
129.348862
118.315742
155.680511
-176.399780
123.530464
138.849548
130.219589
152.868729
135.309647
155.523636
165.028168
161.682480
166.162354
143.793716
132.880402
-40.879917
-46.288845
-1.515041
-6.880881
123.516533
155.632538
148.469788
149.286377
149.187561
139.689072
141.716248
168.308167
126.625267
150.830536
140.558456
133.649551
177.128662
140.408524
134.586670
-23.486994
-40.441032
-33.928761
-36.661201
146.010361
139.821243
155.459457
162.071564
145.767868
153.812271
137.673737
173.223495
156.860031
163.849701
163.053955
30.921904
4.455181
132.367279
137.258972
102.076813
150.143402
147.430191
124.883690
123.397552
146.591934
166.142593
162.245621
151.594849
163.772980
151.660004
104.300926
148.711975
155.558472
123.348999
37.798191
-179.657928
-131.153961
-152.841812
-111.186012
-166.470245
-176.055969
-154.134354
129.111740
151.894928
141.826157
130.327362
113.077271
112.460106
-4.310117
-9.087526
-1.220611
17.294407
-18.735313
136.340546
137.437653
133.365341
162.894806
151.874390
150.598907
147.315155
156.323425
170.288559
149.558746
122.455299
119.677055
148.990158
159.265228
151.703156
150.492996
121.239319
132.170181
123.251373
153.992065
20.882629
-14.308793
-22.821291
157.170517
142.702682
135.888672
145.066010
145.280167
162.537033
156.902054
142.235901
165.891510
167.875885
168.687073
122.381996
-13.806892
3.961211
150.633408
140.185822
135.523087
142.064514
154.232498
126.577766
152.218002
152.590179
154.114960
150.600311
159.635742
135.166916
157.563263
136.655563
129.546875
9.956608
-8.399359
-9.886601
-28.930119
-13.547042
19.220057
11.627321
3.440483
-23.529648
-3.140867
-12.911057
22.582932
-42.274658
26.647026
-45.192616
131.391190
139.510620
146.167557
141.475723
111.079414
133.194717
148.905807
114.423561
156.741180
148.101379
148.415314
147.350174
124.562180
145.363495
143.316620
132.604202
139.215668
130.263824
140.021927
124.744194
146.632568
150.962006
162.444778
165.110031
109.181969
154.733521
157.824860
139.752869
141.996506
16.883570
15.485056
-5.537747
-3.195002
-3.463963
16.779972
-21.518736
126.187218
117.176285
151.158478
145.955566
127.315758
150.970230
113.846130
-33.715130
14.319802
-51.160961
-5.654057
-20.210037
-18.886610
9.798839
-38.885231
26.775356
-39.656830
-5.069254
-1.690844
2.354181
-25.923719
130.469193
151.708130
169.548950
153.647003
149.847015
133.132355
143.973465
173.789963
138.257523
135.203888
137.836166
169.900894
142.561478
140.274155
134.304016
161.838501
142.469757
159.786133
137.256393
171.927567
163.639786
136.673599
143.158478
143.702438
165.634155
140.043579
145.845520
132.401672
142.087753
147.805481
160.275467
176.808487
133.700455
135.683151
159.646103
159.343613
143.232513
153.596252
163.081223
145.035828
124.036186
150.705780
155.187149
139.262314
143.495987
140.879364
139.614929
133.048706
124.176682
-42.590481
151.094116
161.012436
145.870819
138.908966
40.402317
17.205479
19.274940
176.525925
137.807892
131.745361
136.268387
147.500671
125.328392
148.612915
155.449890
158.543365
150.921280
123.503105
148.709274
151.057907
110.961494
159.020874
172.583557
150.253159
155.267334
147.110626
130.835159
164.257965
133.686707
124.287720
163.786804
159.919724
121.826714
143.217377
139.870087
162.370743
156.966431
130.870010
148.098267
144.666336
-14.557149
19.974283
-15.923501
-9.414275
-8.153336
13.830928
139.192520
153.778412
156.289917
139.355377
153.914200
146.980698
132.696365
163.635208
118.885803
140.343277
121.834602
137.709930
128.381973
136.821472
133.375961
12.956708
140.408173
126.640686
136.400360
93.216507
172.476944
159.025620
144.809662
147.718658
137.993958
145.064377
146.579620
134.164490
125.221008
166.825790
92.634193
153.586884
143.846832
119.312798
136.405045
153.268921
140.011978
161.453705
174.786758
167.292252
-30.359957
11.168457
-36.322552
8.578011
-41.205730
8.880378
-0.409261
131.488708
172.614777
144.660187
-59.760376
-5.999041
-25.227911
-23.904449
-17.293581
-8.635767
12.169671
22.975407
-28.676155
-14.417620
-51.798546
-16.730810
3.903044
13.346476
7.580925
15.710815
170.102737
157.821777
121.513680
137.783081
127.164452
145.393906
108.535545
116.408165
140.177658
145.289078
137.196396
142.024155
149.145813
135.567795
129.357330
158.772491
147.265457
136.343567
133.582184
170.588760
141.155502
137.627396
4.471112
3.388187
3.059279
135.832825
146.153717
15.674756
2.296525
-45.745617
123.928558
126.119873
152.657089
100.133415
141.176361
-24.353228
136.065918
144.248520
139.750275
145.348068
-7.212160
-3.498215
138.835281
131.044144
135.344131
157.497467
146.664291
148.213959
140.117096
151.965302
151.383102
153.299728
91.445267
171.056961
144.362579
171.112930
-5.674057
13.868007
123.349319
146.233521
143.868927
143.436020
150.206009
142.676498
176.376999
141.820023
148.992294
155.893082
131.968750
149.339996
139.395523
143.160492
139.520615
128.923965
166.633957
170.113434
12.316671
5.414428
-11.123974
-2.804562
5.669703
-14.471520
5.186064
132.682205
149.497528
103.578316
151.407089
138.256760
116.037506
146.584839
143.822693
161.163681
-173.702515
151.333298
154.113892
119.970749
138.304031
-37.918842
130.289093
145.286285
140.288544
156.341461
143.576706
118.708000
140.484497
148.449509
176.122314
147.721359
163.800659
153.598358
142.884109
149.484512
98.077263
15.844353
-1.319231
-9.263677
2.064880
25.259735
-38.451218
-28.594568
151.341721
142.813675
126.258881
139.794693
151.530746
-145.382874
137.485825
-176.242447
143.273697
140.571121
162.145416
124.129936
126.248665
143.516220
149.819183
150.522552
128.792206
136.632462
146.625870
148.191299
141.557449
149.853943
139.836014
160.120941
157.018616
164.886642
138.644974
14.755252
-16.780859
-15.357785
146.730957
111.751450
129.914398
145.577637
144.162338
146.759644
143.685425
136.768387
145.025528
170.736710
153.666321
158.963104
146.837341
-39.222809
151.834839
138.399796
145.340820
22.682796
126.132851
130.039780
172.110916
169.571442
-59.594604
-35.892151
-4.249159
121.692299
122.259338
7.537364
-9.027283
-42.453716
3.525867
-16.855892
97.962761
131.624847
139.832489
145.737732
132.566559
134.977402
164.711014
146.785141
31.198732
166.081161
151.180817
142.316299
148.307602
-24.118486
136.592529
157.591064
141.020050
140.911285
152.768463
119.854202
157.977020
127.866364
10.267399
-79.639328
-43.735630
-23.362621
-42.704533
-37.134327
-38.858437
10.094205
-31.583124
-16.444944
4.566774
28.002178
22.062508
179.491776
144.281723
158.456406
153.602600
140.328308
152.111160
138.378922
126.146004
139.950043
108.173325
145.943253
162.944870
146.253235
119.090546
135.917419
148.191010
133.639175
128.338562
162.541885
139.253693
124.673637
152.027603
123.657043
127.792343
169.053818
156.991913
121.002998
103.173927
159.256561
172.690231
176.340759
138.918365
164.799881
133.033340
154.129669
154.865585
132.561996
128.529831
137.470200
59.276844
-44.287739
-41.855587
1.612648
-31.950291
-63.313896
28.530592
26.394743
8.879161
-17.354662
-21.765692
150.173752
148.100220
165.266876
179.221405
145.508987
144.155396
154.196838
148.015961
133.389542
139.097885
142.686874
4.123740
151.035782
162.654205
168.121597
142.147552
107.114952
135.679581
146.995499
140.762817
129.666031
5.152748
16.039230
134.184586
149.559662
-9.881727
10.055198
40.917469
-45.118217
-29.337440
-67.393570
15.260855
-1.900942
-17.836166
0.551074
8.037366
30.067305
4.268015
5.355695
2.542913
-0.205584
-3.689659
-29.917511
-5.092237
141.105240
139.618073
155.093750
145.105225
164.095306
147.138092
128.819717
146.281860
134.392944
167.459366
158.743088
165.544189
29.591328
7.274700
-17.275028
-41.210861
162.903641
108.633018
160.463364
149.015427
135.156998
162.964249
148.458740
152.957947
150.912018
176.696304
135.260193
117.702621
152.299210
148.307083
135.872559
-33.763454
-9.147870
18.265884
16.557318
146.783051
144.837555
137.209183
151.159882
174.420319
154.951828
137.693634
166.400116
122.893372
137.052582
115.213509
148.869843
148.185104
138.167618
-44.974533
5.563416
-1.200567
-6.403339
-29.222778
129.762085
138.193741
160.554031
132.077698
139.609665
145.049927
161.895584
142.549957
118.702469
129.597061
158.983154
126.751175
157.572006
139.995956
129.954636
129.230820
168.028214
136.442825
141.975037
147.283783
162.889923
161.847824
143.199600
141.330490
149.379532
144.660583
133.544846
157.013702
142.120163
141.134155
141.113312
148.443314
153.022751
136.130341
150.169785
155.930283
145.898514
148.740738
151.042572
153.805313
129.764587
144.056244
152.332413
134.434814
156.549637
150.760162
149.812973
134.190048
141.622742
150.721924
131.761963
143.745331
141.094223
134.570007
6.263471
11.000344
-39.868698
-2.136616
19.233475
4.821173
132.307098
139.459442
159.347809
136.863739
169.227768
146.495148
167.374252
20.474020
174.086792
141.803375
160.496384
141.642166
130.158768
126.700195
143.184723
138.756577
159.622208
127.053246
147.514130
158.321106
143.494522
138.665497
145.761719
130.924423
168.863068
144.639984
154.051300
132.696777
156.348785
136.047562
133.166794
139.472015
137.608231
137.684448
153.248932
1.977541
-13.993787
-42.024712
-30.829283
-3.258705
3.996059
166.340851
146.007172
156.625153
133.595810
138.352051
144.691238
140.884171
150.025528
149.381485
149.670166
143.837631
140.672852
142.089279
150.395950
152.914856
168.607361
141.796494
155.758759
124.834953
30.504040
-144.520630
179.799210
-145.374405
42.424530
42.289440
20.038307
71.582520
-10.411874
-152.011673
-149.958237
-160.270020
-176.211411
-148.352798
-155.875549
26.154423
44.289597
-124.869186
-158.327362
-166.807724
-139.698395
168.115433
141.351578
-158.309204
168.881683
152.084717
154.065201
142.881454
126.088165
142.166245
149.238068
131.292068
157.111557
153.155518
160.939240
57.175022
4.949062
27.929642
-17.977957
-24.591297
18.467897
3.846238
-41.784763
3.698458
-44.175251
31.241945
3.447873
16.645517
12.746127
-35.992798
-41.623920
7.220968
-23.182014
28.956701
4.756087
-35.203770
142.374115
147.116013
162.320160
135.916840
150.182938
-178.505753
161.574463
176.871048
-50.567543
-11.258022
-33.008293
-25.769438
-35.588013
-21.479403
-44.758263
15.698515
-24.445721
-15.761499
13.721445
-34.911320
10.412082
5.849820
5.682548
-32.953423
-2.355677
15.998204
-72.541641
1.452122
-6.315313
133.596771
154.971252
154.128464
152.625610
151.429733
140.810928
141.714645
152.959610
157.342590
149.733551
146.920609
142.015305
167.813187
142.112793
149.115067
128.453278
148.679520
141.815292
130.405960
156.499863
139.912231
150.618210
114.816185
152.585266
136.040619
155.016907
153.874588
157.651962
154.113190
163.901932
160.165359
153.181778
149.220749
126.909828
139.699539
146.596985
136.447739
143.284470
147.641983
140.092438
-27.248520
22.818298
-50.179169
-31.937891
-41.988605
-9.369386
-40.208084
20.734903
-46.116535
0.764383
115.013168
149.387405
139.353516
150.225876
158.725204
141.965698
160.996857
120.354019
155.940659
141.838165
142.276901
128.777786
134.937592
147.294815
142.911926
160.658707
160.391174
144.861923
138.433884
140.940094
146.348328
146.194641
150.625137
137.919617
137.535004
138.370911
142.471237
161.958694
154.116821
150.778244
141.828766
142.785797
145.437225
164.866837
161.277618
115.431801
134.313583
173.721329
154.409027
126.471466
137.819962
146.099335
136.835770
151.591919
150.293915
145.336639
144.590881
13.075857
0.900703
-1.729748
159.438477
153.733948
143.802444
149.646591
151.274170
155.627975
153.954910
165.456818
153.331955
154.832611
152.985519
148.359055
137.298645
151.923767
147.480637
122.597404
156.340637
169.406601
144.987671
138.226532
137.462143
162.124451
176.686768
138.922623
162.656937
147.976624
140.883087
152.428787
-14.881091
-21.082802
-154.789062
108.462204
34.586990
160.045914
143.949585
151.168716
153.983566
113.485901
140.981918
173.840866
163.859940
152.353333
144.344879
134.327179
139.129623
160.512314
125.750793
155.317307
89.928459
162.472549
171.911560
167.764526
178.988556
110.897278
132.500320
146.900238
142.129639
143.021851
142.033691
126.373352
139.729858
158.869125
135.104324
145.037506
146.220856
-178.911392
178.571091
141.495987
143.354355
101.205971
153.844589
115.050896
126.615311
160.392990
136.743164
157.326569
145.117447
153.092041
131.048996
112.900574
129.095947
143.264786
151.466568
155.852585
123.759361
142.542160
110.964378
138.858704
162.639252
110.462502
143.095871
149.349426
156.535843
122.841232
-20.663260
-5.005233
-6.262657
3.009018
-24.111172
-44.301838
2.699651
143.600189
151.414154
143.913696
145.500153
169.328659
144.210052
146.255432
128.320557
145.776550
101.536385
149.686203
147.260315
158.847992
155.016907
158.774063
171.169327
149.829346
128.054871
153.159409
138.147156
156.176559
168.151123
150.145279
8.519588
-21.479420
-25.567226
-31.482977
-22.150097
25.551523
-17.750269
1.285118
0.214891
145.067307
127.511414
146.076187
125.931389
148.633774
124.388680
145.287399
151.437302
137.880081
150.563812
151.542145
158.930176
141.772766
137.186005
135.297180
162.385300
159.600937
128.003403
125.505180
148.388321
159.598724
146.048721
151.149216
-77.720428
-37.210171
148.737518
174.860718
177.567459
139.704575
159.554993
170.072617
140.547302
168.444077
146.152039
133.286667
153.459641
152.351669
117.749397
150.159836
153.807404
157.743515
158.919830
159.822861
145.917587
142.227264
165.971527
137.038132
136.101501
140.688950
152.523361
155.318054
148.853577
121.668991
-34.445122
3.883831
136.962601
-49.404102
-1.915199
148.488174
148.437607
148.078766
130.894165
139.004898
120.085045
163.036530
154.779617
150.444260
146.489410
135.924850
135.110046
144.027954
141.533157
134.023788
144.681259
-39.230572
129.716888
142.286591
139.971436
158.758804
174.447891
151.111145
149.734650
157.760178
140.902039
145.475403
131.964249
158.244293
141.353897
127.537041
157.907883
149.520859
143.773666
134.538071
124.816414
10.569727
-8.443758
3.116024
153.369415
125.937820
150.750595
175.688431
-179.043854
11.293269
-29.896505
2.883712
2.272622
124.517075
150.808914
143.932571
154.295151
132.708130
126.895905
144.810883
138.088379
167.379440
157.268509
157.275055
141.538116
152.961899
154.056320
54.098740
-168.209656
34.306740
66.554771
25.241730
10.560917
77.456352
147.739258
-168.554001
-146.022675
-146.718079
46.562511
5.083689
170.409637
2.222287
-5.555590
18.324915
1.084262
135.826813
143.825241
152.801025
-11.334838
9.398520
-51.562393
18.378822
-4.899170
-7.943196
8.843491
126.350380
161.338776
158.735062
121.430542
169.523682
-26.465797
25.870516
-4.506717
-6.360757
3.913416
-8.986009
-36.414139
14.442698
-3.582280
-36.972301
-159.288620
-147.490112
-170.169998
169.681946
-121.377266
134.908920
131.552704
156.909058
134.113541
133.835281
124.815086
74.858078
119.449074
108.029953
149.573822
155.226608
153.806488
132.218338
125.485497
-0.588174
-36.140568
-175.032944
127.278900
149.985352
135.344009
111.959305
156.968857
40.212032
141.713089
164.021881
112.426414
145.918335
156.626419
136.423950
139.196274
145.557327
147.304092
143.580109
130.069901
4.637936
22.449028
-43.820553
-25.374258
152.096725
151.073975
144.500931
162.575439
138.331009
133.779953
154.818604
143.679474
144.083618
142.710205
144.714371
105.795151
144.364075
145.733398
129.317596
146.324387
160.419540
133.756851
144.643738
-36.898663
4.610401
136.074951
145.909775
134.965668
119.194801
139.355576
144.813828
141.624695
139.890396
140.463196
159.178909
104.774445
-15.037009
2.947296
-59.216568
-32.832397
-50.122108
8.460532
-24.441040
20.023701
154.107635
136.782837
158.550583
131.839874
138.045380
135.202744
-179.004364
150.619446
167.831696
145.728806
143.115128
-45.169434
4.505848
15.793880
-10.988974
-14.765345
-30.874722
143.866776
148.475006
144.205994
150.227203
128.911011
162.489883
149.832367
159.034454
154.275208
134.089264
138.737473
155.277908
-17.096710
128.007278
153.158890
152.898743
144.543961
149.173203
147.735733
138.821228
123.452866
145.670959
135.566071
135.170715
155.591232
137.550705
150.891693
141.091522
139.912521
147.401917
140.403900
141.227356
143.594742
129.078522
129.150009
151.660858
-0.160713
5.905878
-5.721321
-21.050585
-36.089996
-9.693005
-10.256740
19.928185
18.652706
-16.244650
14.265021
3.613409
-37.088562
-35.496109
-15.784930
-42.792892
144.368622
150.888687
125.793747
156.704193
147.306671
143.881104
149.218109
146.545364
158.358093
161.578064
144.297455
159.834335
153.009750
145.014526
143.793381
152.275116
163.400970
124.158638
132.609467
170.699173
168.766922
159.270294
127.953857
156.765015
143.373169
142.157928
161.382980
124.859482
142.694168
149.122498
143.308655
162.770401
136.221802
165.321426
175.990723
122.766197
142.167206
159.915604
171.150681
136.107010
135.962311
171.365646
136.402771
157.658936
149.042068
153.900238
145.976898
144.337646
168.119766
157.576584
138.979828
132.018890
163.620895
-99.265144
158.190536
153.726273
148.234619
121.579475
130.079651
144.320007
-167.941345
139.661499
-19.495323
-31.809265
-27.679031
141.933289
152.943344
144.085342
137.218445
129.878601
133.330399
144.525284
141.966278
162.440002
154.563522
140.783371
143.193481
172.158371
133.328583
125.125710
143.205536
140.351013
128.256805
141.634338
23.696558
155.688873
141.547455
-25.286276
-32.740978
-7.506239
107.724564
144.986679
154.423843
172.141159
161.332809
158.782608
152.314896
118.676659
141.442657
121.251312
118.986794
140.091400
162.356033
155.728027
158.659988
155.158463
156.239700
150.415787
150.956787
145.014450
132.830200
164.920349
137.991623
151.887024
137.253784
148.488297
150.448929
128.970978
120.717903
132.648239
123.558304
155.996048
166.426422
140.241623
136.054413
117.838020
133.231354
122.175713
5.332448
96.309204
146.588776
156.659653
157.978165
143.047318
148.845947
145.725311
113.583633
146.618576
146.803757
140.939957
152.305038
-40.711849
170.759659
142.167801
147.134613
139.482483
154.305801
153.192932
152.757599
141.940277
136.914642
11.002528
139.487320
132.222488
-156.784470
160.494263
134.291702
92.307648
121.887970
151.706818
154.641663
148.811996
153.212158
141.013229
124.479492
172.803223
144.404953
137.732239
144.854568
143.791733
-171.558640
-157.482040
-167.294586
-167.153748
-151.695404
-173.211868
-152.779160
-158.209290
-162.214737
61.855366
-177.180801
48.418690
72.794884
25.223177
22.506882
28.284988
76.133041
-164.793243
173.288208
25.431910
143.772385
159.443451
151.146576
178.629684
166.649902
138.325745
133.668182
145.290314
140.230942
144.691238
177.374298
167.401016
163.048141
151.856796
151.944550
152.438202
147.399185
130.675522
141.971741
161.296951
150.331177
148.302383
128.699051
164.363647
140.487442
120.587967
162.356613
119.724457
120.858780
123.404503
149.760925
167.071823
154.746536
120.621178
151.956375
7.937188
130.994659
135.652557
150.550858
139.874863
144.508072
135.759857
134.342514
156.851517
147.353378
141.162827
150.657501
145.691055
151.578781
162.656479
126.738945
136.948761
-13.582890
11.404737
-39.006737
158.262802
150.769211
154.801010
148.650681
146.324829
157.569473
147.659912
161.508591
148.213806
151.358795
153.706848
155.748993
160.423218
164.143982
122.635941
138.788010
144.994766
161.167542
163.413315
173.467133
144.357758
150.767700
150.219437
147.022720
140.085968
158.577820
-23.526253
2.999961
1.627145
-34.653919
121.804153
152.251968
154.499786
118.124443
134.646210
4.652063
-47.634869
132.381531
118.445923
142.523453
134.148712
150.641769
158.364792
170.021576
111.150276
148.958023
139.105972
131.835587
143.656784
139.051453
136.384323
134.343994
172.784241
141.358276
153.903625
124.312141
179.980194
157.877686
144.636383
135.240433
141.897446
172.149185
122.038071
171.022964
144.531555
145.607651
147.068939
138.644089
128.035904
129.899872
111.454430
157.613815
143.141052
146.897278
-45.667980
7.049960
-15.926925
-7.363325
150.029907
140.011551
131.741058
163.114639
131.428070
140.255661
166.040863
148.572815
149.618805
144.685562
132.316330
152.816513
148.614197
162.849152
149.610718
137.218201
138.124451
157.251129
135.984772
145.186188
167.787903
145.907043
127.085815
145.536346
144.119064
150.728867
55.315292
3.980789
164.804306
163.973938
144.564392
159.047409
118.124374
5.705472
25.146439
57.758816
-45.026875
144.847015
133.466232
139.884537
150.243011
168.239212
-8.695065
142.652252
151.353973
153.717743
153.838760
136.535477
147.824341
138.882202
129.498337
128.552689
170.134064
144.012390
141.407089
-153.123642
105.979195
134.654160
148.111954
-165.392456
143.480072
147.142868
157.880447
130.403915
147.360764
-178.157806
138.490433
135.998123
142.649902
137.666306
140.558304
-149.104095
-134.246521
25.923531
-178.086731
-179.117508
28.606077
-158.751938
39.923790
36.893707
149.851288
125.807106
151.428757
133.273132
154.597183
148.493393
149.480377
161.547562
150.068726
158.680252
126.623123
152.784286
151.107193
126.233360
153.150421
142.205872
127.195366
166.886948
129.382797
143.028107
134.400574
154.921265
144.961685
150.355865
166.136978
143.162308
149.745773
132.797195
-16.870607
149.013901
149.193985
131.764343
143.828781
157.773529
120.702660
125.705429
149.568954
137.929916
148.386597
125.478600
148.734833
-40.601791
-2.038841
-0.980386
-44.867481
7.508697
-45.587914
24.020153
9.941901
-20.854454
-51.723671
168.225357
0.668518
4.728659
131.767731
109.617760
145.246048
147.750961
155.204102
124.855850
158.642685
-177.034607
160.095993
123.805229
105.783096
121.955833
114.085968
145.604996
139.751953
142.265915
129.728622
135.857452
140.353683
158.934143
140.461060
151.559891
145.830582
139.501312
123.216499
149.666855
127.765991
152.381424
156.235016
132.116730
-33.479446
-38.178383
131.820694
132.168121
177.862823
136.917953
116.534225
146.241013
145.463165
141.287384
158.508102
148.420715
134.546051
129.629745
130.361633
152.811584
148.474091
-37.312813
-56.550343
-1.006582
-3.956462
12.199912
150.382812
-37.816971
8.886813
21.956789
12.370443
14.869145
144.388229
157.206055
151.957855
132.661438
142.293198
162.973495
136.213226
141.461792
144.526215
133.433975
149.325958
17.023970
-2.126700
25.317551
-34.899963
-41.481667
156.322418
154.479507
137.856125
136.650726
150.783188
140.564468
141.388275
140.077972
133.751526
153.828110
106.798752
155.509201
149.670303
129.022110
151.918350
134.452438
100.723930
147.515564
144.675797
119.160866
144.831100
128.703308
162.523575
138.523926
25.898640
2.574583
19.369207
-16.224422
-8.615524
147.740265
164.736694
148.675049
144.807816
129.037811
147.262344
120.603317
143.785889
119.637886
162.660767
158.309677
147.513443
144.744629
135.990814
116.415924
156.686813
131.522751
149.823578
150.038895
140.700134
151.328003
150.356247
138.937698
145.831879
154.108871
141.619705
133.041153
165.920776
150.819443
160.517670
-19.256269
142.570557
137.024658
179.116165
133.814026
156.504318
130.236954
143.231064
116.584259
148.279770
151.393570
165.613358
168.543213
142.198898
149.648758
152.283691
138.267761
162.050079
129.031387
-35.354656
53.439617
149.281555
159.989929
138.404037
130.304047
138.821045
166.129501
145.822464
148.716309
119.333328
164.932770
166.413513
137.229156
159.470596
147.784393
116.536011
169.020905
107.624344
144.801041
145.683289
159.968124
126.158844
149.575592
142.625137
152.216141
153.932693
124.026367
158.285522
137.494568
102.060326
146.263336
168.450439
153.758209
164.673157
114.753891
144.167801
165.564270
133.559830
141.633835
124.950600
162.171616
12.851634
-31.606466
156.750931
112.506973
145.887970
155.977737
165.337189
95.566437
164.216568
161.435928
-4.645406
135.462341
149.819778
4.129577
-18.850651
-27.773642
-23.485666
-22.555231
14.340844
-30.631266
-38.168159
51.323250
7.607800
9.135144
-18.860638
-9.194644
29.601160
-18.969034
140.932907
148.885818
138.913223
137.773788
118.477409
1.462328
-39.474758
0.415901
112.489624
130.644516
109.629333
136.588715
133.262314
136.548004
166.309753
155.292618
137.383896
144.445847
142.081894
145.765488
159.034866
152.337555
160.500305
131.752487
154.592575
121.062553
21.090387
140.585327
146.381241
151.400574
139.526123
123.637917
154.073898
177.082932
139.404343
128.470627
144.739319
135.156662
124.846466
137.083893
145.906021
139.434723
150.755112
134.242889
149.638916
143.074799
131.063309
151.180847
148.853333
143.307953
147.757767
59.313679
-157.442856
-170.133621
179.069366
-94.860390
-170.678848
-171.701599
174.932236
29.172112
31.463411
116.097801
-151.475754
-140.788834
59.775188
-158.532166
123.440964
152.214554
145.722824
168.544754
143.701584
163.082672
137.712830
-34.163319
155.081070
140.232605
144.547623
144.202682
160.785431
161.217957
70.597771
58.587421
27.621559
29.814608
138.493744
153.634171
151.939545
160.443558
156.627960
142.781189
139.410217
162.673828
145.873657
138.864914
132.594696
-19.169897
12.350326
1.457637
-37.502316
-4.825844
-40.442299
-43.639126
-7.993919
0.413068
157.097992
147.929916
147.982605
133.513290
130.829178
171.434647
155.847748
150.000092
138.096924
158.600952
150.780289
147.842087
140.615402
124.624992
139.403076
150.342010
148.434586
153.020264
163.994293
134.224182
153.464096
151.374817
166.980896
152.103119
145.918762
131.822296
149.324646
136.358505
111.454758
127.875259
150.727249
163.749405
167.463409
159.809265
160.797791
164.198624
147.315369
150.492401
147.983765
-1.183825
126.549591
164.745377
155.054504
131.389236
127.171272
-21.991407
139.677719
147.418365
149.246017
153.558167
174.058350
159.255661
-32.739910
-45.678432
-17.940874
-37.112587
148.772888
26.890182
-36.559071
-7.771779
-37.029099
-4.530948
14.533189
6.829983
-33.989594
-43.493896
2.649445
10.754037
2.543298
-27.133327
4.336257
2.559409
-5.140375
7.668308
-43.975815
8.128229
138.063019
134.558914
147.589005
145.394302
147.858154
133.371414
-169.933334
127.433731
133.865097
134.520920
143.497269
114.824951
145.526550
147.600555
140.805893
145.214920
136.520447
134.258530
-33.419651
14.498431
-12.233770
3.056718
-41.618591
-6.419151
136.354752
153.288254
136.178940
154.219193
23.187107
-33.526524
116.756409
134.559387
158.641739
124.019478
156.605774
125.793907
124.774490
166.433517
156.888519
132.090118
132.603546
127.792274
137.623489
141.102570
122.550964
172.978973
140.455765
131.616196
134.221329
168.749512
160.835526
149.459671
140.230667
144.203018
161.837372
145.366684
156.270615
130.133194
140.887009
155.390762
127.305374
-11.971872
13.624706
11.680003
146.156952
114.745300
13.848730
-28.336533
-12.423336
-7.815649
133.744232
124.744270
158.918045
139.125092
145.632217
146.115448
-25.659790
-43.437466
-42.573166
135.726746
142.240707
150.021744
134.394272
142.287018
132.796417
143.807510
133.181961
146.887070
143.422745
142.647339
130.102325
158.882645
142.103775
137.222382
152.229568
143.844788
165.875641
20.932180
131.037247
144.047592
154.172791
135.726532
171.269897
166.179825
146.499878
-173.325607
138.380310
139.596130
108.210411
93.242371
148.068771
146.269257
164.788254
143.432556
149.543579
135.773575
137.413513
131.526459
163.936447
158.359421
2.685985
5.862740
-0.926407
28.140415
7.076787
-19.636122
27.334105
-50.319305
2.953864
-32.291054
18.258387
-1.185642
147.539856
156.061295
146.396378
135.820145
139.489029
144.646713
156.885284
145.866638
146.352600
144.737900
139.601807
144.293488
142.639465
142.197327
145.088669
152.932159
150.350006
168.485886
165.620224
160.967987
167.855911
151.785416
154.514053
159.462097
151.561676
155.892746
138.618484
150.702545
140.132034
128.416336
139.158859
157.110641
137.034592
168.797668
157.052246
148.280701
168.116364
142.820663
131.673141
152.073853
158.003967
161.835129
138.245316
-49.980843
-45.088993
-28.052099
-29.620777
-38.640636
-48.358055
8.737588
19.287426
3.457400
-41.836224
12.768351
-34.067089
154.725403
-22.129335
-37.152477
-12.586080
-35.539062
133.574982
149.561874
115.417938
138.112473
157.322723
158.684189
131.326492
169.295563
163.445236
128.267319
160.813843
161.597305
156.752426
167.216293
120.286453
116.425690
159.377197
151.644333
116.968079
149.295212
166.413910
160.758804
152.423996
160.217422
156.420609
144.722107
127.639328
141.490417
150.517090
149.285049
111.438370
154.156754
126.682350
144.008881
122.934929
154.028809
138.651993
147.434982
141.693344
152.919510
153.543976
42.492699
8.666962
-45.831451
127.886307
172.674713
139.242599
124.219910
31.280544
44.936138
145.260147
73.444695
-114.606224
144.766083
-137.261642
36.800373
24.377342
-52.318855
-15.872522
23.568035
169.658020
178.961075
-136.151108
26.028971
40.533978
64.842972
130.533676
140.434174
152.864975
142.838577
135.149307
159.474396
174.667648
149.782578
159.061096
172.814621
150.692673
145.744919
161.735855
121.214378
156.692001
136.549606
148.231110
139.667831
158.635773
160.114456
150.985016
-147.700302
147.394714
160.306519
124.700233
120.465515
140.024643
131.259827
127.760429
125.633331
162.786041
144.066086
138.193192
140.235611
109.975037
132.764587
140.858185
147.299789
168.867767
123.220543
110.425522
130.549469
106.932823
139.656540
135.028870
147.795181
134.895447
131.390762
125.208084
153.790482
170.130737
129.924118
148.628845
152.144562
145.701584
165.757904
157.209778
163.927032
124.675674
166.771210
146.399338
132.972076
158.790909
108.381096
155.412857
123.206253
147.042679
79.819534
-36.827263
-49.348072
-1.499722
58.490658
-19.435257
-45.972370
13.511569
-3.464980
141.746689
160.988586
-46.955162
-12.971322
-21.555220
-6.864271
-31.300348
-73.927177
8.742196
152.359100
134.438995
120.748161
127.712479
123.955238
166.506271
134.638046
152.698547
157.111313
145.670944
153.729355
121.130859
143.124313
143.791122
158.908051
147.961288
128.542114
146.284698
144.157700
147.864883
137.859207
157.165115
166.352264
-26.848162
-19.554659
-34.627506
-36.265526
-15.725111
153.335007
145.068314
146.336700
132.444962
162.618378
-9.988969
-42.602867
25.797831
-36.838921
151.358215
-16.193689
-8.170487
-11.989377
-32.485184
145.867813
115.194115
163.536148
146.243088
166.496002
163.756531
165.114319
164.202881
132.367920
150.030457
160.068130
153.132080
138.431702
156.853271
138.761917
169.380280
149.631805
153.477646
159.270966
169.553146
145.947525
143.662857
129.516373
146.409882
170.219254
141.992554
147.253677
168.139709
148.707947
113.853081
-29.494627
-34.508957
-3.516024
169.029663
116.512253
148.973114
151.101868
10.412498
-25.795631
-46.696358
-26.938505
-47.698647
-5.959339
-44.015213
176.681992
139.959030
145.214233
157.349365
129.257202
138.609589
0.382573
-24.156092
-25.433453
10.853422
153.500000
106.038521
160.775070
150.476013
159.971054
167.416687
-7.269897
-25.690971
-33.561096
17.706203
-44.738022
-21.162586
-7.596570
16.912319
-35.879574
-5.525170
143.990356
137.626068
144.726624
142.708878
147.994873
150.751389
136.320740
140.834061
154.547363
135.739655
138.771912
152.779663
130.829056
117.945435
117.305870
142.974640
137.483566
155.019348
59.324917
28.748531
-162.066879
-171.261444
129.451538
135.544769
152.932587
159.838501
148.088120
138.247589
138.173431
136.674164
-1.644134
132.846527
130.011063
156.558365
142.991608
141.557220
139.099869
118.764290
142.358398
132.238663
130.760925
147.301865
128.195236
139.477798
16.052177
6.259463
174.643814
144.781677
168.059402
126.383751
163.062912
159.728119
143.845322
147.404358
140.596970
135.017593
158.811737
137.798828
139.088760
160.357651
128.188400
169.718918
150.516174
140.775192
156.161423
130.278702
160.588623
128.927429
150.070389
117.018906
160.570847
138.744354
130.467743
164.268570
151.223602
149.750504
55.098061
147.633469
142.388245
140.743347
160.849655
128.721298
134.649261
-176.130463
134.957275
134.185196
103.399338
148.719116
140.193314
154.617722
153.409592
143.161255
130.550293
141.277237
129.597824
137.125977
159.552917
151.844025
168.099274
163.337128
146.466660
158.541428
146.728180
129.604141
31.321444
-177.856049
92.942497
22.520599
138.579849
148.397568
121.167030
146.673462
162.703705
139.467133
49.815632
140.494415
151.821381
45.935974
111.655952
141.682144
134.014481
7.453193
7.685462
-37.574028
147.023941
168.150085
117.351440
168.378967
173.506821
173.659027
141.087997
163.381882
128.960861
145.188538
151.337204
145.405060
153.519501
104.973434
-0.809634
8.261417
-16.438925
-46.273952
20.100935
-11.926760
-6.343255
-38.871468
-34.951900
-29.594454
118.273506
155.056503
144.956085
151.217606
134.076782
132.486450
138.931839
147.725677
-12.782003
-11.536094
-37.948761
-48.023071
136.239899
178.843079
133.254333
144.745911
150.085251
128.685791
127.490982
161.740768
125.647003
145.120651
155.787598
-161.606842
-139.834442
-164.262665
-145.635529
132.327621
153.152557
157.140335
141.418182
136.777283
105.987892
142.272491
140.133072
-153.651382
-163.907349
39.483047
-141.845398
30.323265
44.502663
41.247608
18.058311
142.744507
133.093933
141.286133
144.865402
142.071655
148.124237
129.417892
163.830200
143.578873
115.859383
139.854721
137.267044
-169.801697
144.705139
-52.460571
168.375198
149.190338
140.849030
128.337906
136.078018
144.430878
159.344406
140.314240
166.278549
137.135513
162.489105
138.791809
131.440781
152.387131
141.192520
146.656738
121.511734
152.972656
143.390030
166.063416
144.368774
148.737976
152.094803
140.102875
131.052094
150.891174
137.737747
138.213654
142.689148
121.899086
141.949875
145.036224
148.877151
146.752777
115.209755
143.594315
154.414108
153.434677
160.385757
145.852188
144.816208
173.879837
17.669706
174.603760
171.914703
164.655731
161.414047
2.157945
-7.540956
4.454697
-48.143154
1.374301
-1.987019
4.177483
-35.391361
6.614497
-16.779675
-26.674479
38.862946
-2.375534
-0.220287
-38.020580
0.655214
-56.999081
142.769974
130.412048
139.337936
158.639862
139.311447
155.478531
126.202576
151.833969
154.969955
129.853485
130.235489
131.413879
118.320549
132.622025
127.393784
137.256485
163.049698
159.086899
140.164795
153.634842
142.121735
145.134155
153.114517
165.437073
151.360992
131.076248
139.306137
129.921005
143.851639
143.834564
140.298615
143.217743
142.163788
139.187866
134.535645
154.646805
128.865067
137.262543
134.298233
146.645157
128.028824
158.413300
149.623276
133.907074
2.995717
90.337334
157.695343
40.528427
136.463715
128.592361
138.815720
163.307831
161.930801
127.555336
140.239014
135.614319
173.573792
160.650314
166.870926
150.496399
166.977524
135.434402
131.805954
156.582825
152.918289
169.933670
144.182495
156.756821
132.393646
160.035126
150.885345
-29.632631
-31.807926
21.036890
1.816715
-6.930841
-23.982298
-37.048321
9.826772
2.635668
11.901401
8.884713
144.875824
171.840897
152.425812
134.529770
134.847229
143.123688
-19.879923
2.647302
-25.636932
7.330129
15.649013
147.296005
133.519974
171.080627
162.927216
139.558792
144.356750
135.187256
147.664810
146.363510
155.500153
124.306892
142.619614
122.789558
45.832611
1.748988
-41.824303
140.825165
152.247711
152.895477
128.495544
121.586647
154.666245
140.615753
150.540436
136.889709
141.819855
38.793892
14.330956
30.365232
-23.907526
-28.306522
134.694855
142.023254
138.789795
142.683258
129.011353
141.561691
135.484634
152.480392
149.676819
164.338196
129.743073
155.785492
141.295731
135.993423
156.257370
120.002289
152.273819
165.835602
117.283852
129.554520
154.800995
138.971939
147.804108
146.866776
143.017014
146.494843
154.277634
146.462067
148.550491
158.054901
130.470810
136.291290
139.955154
138.638702
163.502960
130.412674
156.247925
-4.709398
-73.421417
165.398010
150.619644
44.304493
161.869263
123.972267
159.143143
160.601532
159.320663
165.644272
123.331459
141.797729
162.302933
121.056519
128.319626
147.063248
151.000153
166.457626
151.826096
159.864441
-42.225937
2.125872
-42.691608
-34.501816
164.246170
151.938965
119.358917
164.521301
152.570068
152.195847
154.767380
129.623566
143.150055
143.340027
145.850616
172.047974
137.425095
159.816956
149.376495
134.474670
135.004883
133.715454
140.128021
134.347549
144.234787
134.763962
150.086014
134.020630
159.744324
24.722914
-27.550362
133.412415
145.116837
111.478798
163.479980
163.000168
-1.242065
140.138504
137.946304
170.140717
136.316437
151.761292
111.280342
125.712753
126.654800
137.209885
34.451862
1.753235
-36.578266
144.321838
159.697083
132.197876
-151.186707
31.147436
52.001743
27.965466
122.748940
-171.992645
-162.002487
-120.245033
-130.994965
117.778877
11.977584
178.907822
-147.458237
71.309319
158.764374
151.395554
109.810394
140.781906
156.351929
129.788910
158.378098
154.698868
131.422562
147.159866
166.024307
144.518616
146.095245
131.971863
173.795395
145.389099
109.085297
119.840469
133.724792
167.397812
123.013145
175.098373
127.225243
147.234131
138.791656
155.973999
149.460129
151.267365
158.178223
159.124374
172.390305
149.204758
146.248734
145.171341
-18.657734
-7.577274
-43.311703
-32.620987
-44.660595
134.029953
155.768753
141.307999
144.359055
156.547501
153.023804
155.740631
161.564346
163.921005
-41.097176
3.598857
9.056445
9.911652
-39.352882
159.608490
152.315506
176.949814
120.307671
164.206802
132.036987
122.053123
143.741257
154.139618
144.388000
164.497879
159.054230
126.008049
149.345306
169.817978
144.863083
142.636429
138.928528
136.834839
152.342636
149.618515
148.416016
132.866806
118.223534
160.378021
147.366028
151.991241
141.936035
135.244263
143.544662
125.856735
149.502655
126.571213
162.790741
133.593658
145.179871
126.387779
162.828247
126.478523
-35.271469
149.524750
134.437988
162.871414
149.190933
143.526001
149.494202
-10.088864
150.769974
126.395226
14.490777
-48.290535
4.210125
-1.094679
6.743692
-49.648682
130.664169
144.260666
158.222916
133.945282
123.573631
119.332703
-34.213818
-37.093449
10.840791
12.760808
148.654984
152.515793
172.255890
145.155060
138.875092
156.206985
156.335052
157.372253
-33.580544
122.743629
141.060043
139.194611
147.172043
152.159698
134.102020
139.604660
160.606064
115.655380
152.289200
148.097076
146.794678
146.020920
134.845627
160.912170
159.414673
176.023438
119.294586
147.835373
156.172394
-12.558451
147.700272
159.825897
131.606079
154.853928
144.375580
144.133224
149.468094
136.107468
159.111954
0.797458
-4.528353
5.879632
-14.238095
146.656326
146.858109
161.576797
165.725601
161.464920
136.451797
120.157272
106.992775
150.825241
130.659332
-16.303377
-12.205906
3.166876
-16.019464
-8.282307
131.769394
160.268539
172.548798
157.485138
130.081161
163.146622
154.259903
146.028931
115.867416
148.513107
154.739975
14.698089
130.325272
155.465240
123.157455
172.903442
133.355316
-167.943954
143.462906
151.603577
138.220215
124.417992
134.957077
137.493347
144.028976
163.302475
145.728210
146.842285
-34.514580
167.298050
142.470062
148.949188
163.390182
146.993027
162.626572
147.048965
133.267288
152.931290
144.694168
150.712357
121.663559
144.360260
174.330460
147.407822
128.457413
146.079865
149.131546
148.371384
151.752777
157.334122
119.546158
134.175690
147.144363
163.917740
115.197334
131.962418
139.510986
156.986740
127.412064
134.387314
143.847031
152.144012
130.765198
141.599289
157.119553
174.432983
141.502304
131.165024
150.790741
15.448393
-1.066245
-44.880489
-15.015907
1.260830
127.223808
147.532837
179.519882
143.395599
143.552582
139.856674
37.797379
-149.005219
-147.059204
20.424835
135.433365
129.410599
148.594070
115.017166
146.083405
135.029449
161.796860
125.091217
119.429688
145.267273
-14.938364
-10.308873
-4.624401
1.244426
-1.411114
-12.222145
28.819695
172.527939
150.835922
148.154419
164.239410
144.104584
141.614075
155.365860
153.510727
-6.496428
128.226105
-33.213009
21.118299
124.522186
16.894430
12.416064
171.920822
144.338898
141.095001
135.602066
142.036255
142.661163
125.588715
162.692825
138.211456
129.158783
148.756088
142.625076
148.172638
130.637939
167.331573
-175.907471
-150.034958
-124.570892
-179.667786
135.932129
151.180435
162.457748
167.670090
-146.744659
-176.827057
52.623646
162.584991
139.480240
153.764877
151.160583
166.172943
157.742218
130.182556
145.613800
-176.850723
148.602097
146.669708
16.776459
21.246941
-32.623341
144.604218
166.623169
148.257858
0.716005
-1.805477
152.728882
156.631393
124.086365
132.871185
145.327316
102.436470
173.563858
135.522079
145.616913
127.074471
174.797394
148.608109
147.249146
143.710281
166.614807
141.817337
161.431656
143.405823
18.765890
21.614845
-135.860931
-166.215958
-161.795959
172.693802
-123.166626
29.457560
152.987885
153.914551
103.674202
132.454269
150.992554
141.340836
-29.267712
-0.727124
153.348419
69.744812
-143.608170
179.468079
-164.446152
-151.752625
21.049101
-169.734741
116.632370
-172.071091
157.260727
-177.386475
27.187778
-165.004440
-146.626114
35.282932
21.409464
47.379341
168.534424
-168.736374
172.670090
-176.866165
-159.621689
-177.893997
-162.435211
-175.395248
140.520370
31.648537
-170.835541
-166.545212
24.416704
-145.225571
-153.887344
-135.123093
-128.991013
-135.495117
-163.209488
-165.469574
136.342407
134.060913
148.875229
131.364639
147.054016
142.419022
156.956635
149.373383
178.185211
154.038010
172.718277
165.046585
147.316971
146.042755
168.206421
163.657471
147.018600
141.915924
129.832901
149.767456
144.509521
134.051529
146.555008
160.925079
101.339508
156.430252
98.553291
139.486450
150.175385
137.902435
118.356369
137.363327
165.638092
142.823639
140.449188
151.819290
158.695206
169.390671
147.777115
162.525681
149.369995
135.217514
148.136597
151.001328
124.634987
142.258133
157.650955
171.019623
132.428513
176.543655
142.465073
130.850327
10.700572
152.547592
147.693283
122.488426
134.934952
152.962875
143.868073
133.810287
143.908447
144.242065
99.420364
15.365778
155.133636
149.151489
159.806137
141.507935
137.958359
146.306747
140.224670
119.296486
126.617424
128.815262
-11.122345
-16.684790
30.499762
-51.592236
137.930588
138.763763
168.307739
148.214462
141.524567
113.327896
150.623505
140.466537
143.382721
90.519203
110.048798
131.195358
150.169586
134.238113
134.925293
147.221161
116.588959
148.528809
149.059479
146.332977
158.222015
163.713562
142.471451
139.775406
156.462524
144.129410
-37.073200
139.390869
132.676315
32.518085
-12.370061
140.312271
164.324371
-38.829597
-13.483476
128.878235
160.948441
164.188416
139.480362
149.062897
149.626434
160.171341
158.877258
125.506874
138.016388
10.470573
-4.275122
-1.177527
-1.088585
8.931534
-27.596474
-81.295738
152.566315
141.874359
129.355804
146.539642
154.236664
131.994232
-22.731277
28.613686
16.614191
133.773819
115.857513
141.426178
133.994461
133.570786
131.665207
169.920242
149.145538
152.129822
129.908630
178.412170
110.833443
131.208176
156.806656
-150.398224
120.951828
-22.901144
25.746052
146.183075
151.969849
158.210846
159.724304
146.741043
145.677765
125.385269
141.921356
124.344131
144.118668
144.323227
141.190765
135.542450
150.401306
137.870377
115.869713
161.417267
143.355331
149.458694
141.590790
167.318390
139.866318
157.323883
128.890381
163.153519
155.110352
163.787369
-43.953022
18.648817
-16.138382
169.944000
80.042755
169.407227
145.806931
143.095840
154.540436
121.078644
137.343765
143.863892
152.150452
134.235687
132.675400
107.648476
117.162270
151.550385
147.791565
149.607193
156.304520
-177.309921
123.020660
151.526993
139.633682
160.531754
101.601166
140.387299
155.263077
101.101158
147.002731
134.429123
128.092773
140.981384
161.191452
149.299774
134.838669
145.733704
132.379364
-1.929250
142.278381
149.171066
172.808853
131.430878
144.320694
132.045227
139.694473
138.721283
140.688889
146.327362
157.351883
139.357742
156.326111
144.354919
159.495514
142.710632
136.660080
114.610237
1.043240
-18.291256
-4.940068
24.142200
-19.739801
0.884038
155.349792
131.577881
145.996048
131.975708
145.354034
137.408203
155.313705
154.043732
147.492035
150.044998
129.326523
164.359344
131.350967
153.827682
112.358063
32.212639
46.692516
42.329384
43.680153
7.962893
-147.095596
3.125998
-132.571884
-161.771957
-106.789780
-179.224426
-166.367065
168.504486
150.256241
126.110626
138.495239
130.274017
109.001907
156.274887
126.400803
111.976707
131.690826
158.372086
142.963593
142.052216
134.502197
162.700821
136.963974
154.314590
141.642624
155.924026
167.953110
151.810394
147.906158
137.694366
156.528046
155.641983
131.193222
153.373322
140.762955
134.714218
150.254623
142.141724
124.619202
131.299805
145.039062
142.471527
171.780594
176.703903
30.794828
24.895613
165.901978
144.280533
136.567795
35.165760
37.141487
59.751133
32.489185
26.912676
20.645599
24.060946
-144.136948
-160.031586
-151.803589
-159.042511
162.549591
-168.353622
-131.014374
-134.326569
-153.237442
-152.365280
173.034012
83.176651
146.510666
145.222000
136.499390
152.876663
139.311050
155.712616
144.200714
145.942429
136.054779
6.729135
2.877256
4.253167
5.883032
-40.547619
-17.561838
-0.635506
-18.785000
-17.204876
159.615433
147.796478
133.011993
130.675766
9.400297
-44.866577
136.924301
153.362671
158.605347
131.053940
138.564682
145.417557
136.575577
148.769592
136.788376
133.244370
139.691666
129.656647
153.808197
134.285767
147.779816
141.392944
-10.069643
8.991539
-14.449995
145.138733
147.249832
45.021564
4.790887
2.611495
7.310455
146.836304
133.222137
158.974899
144.994751
150.404327
152.161667
154.255585
137.490631
122.370346
134.804794
147.602463
7.781798
-24.389147
-8.146735
-28.069023
10.433092
-38.536823
141.780869
161.044403
142.152969
131.890182
120.978874
148.067978
-7.920750
20.024231
9.781527
-18.700195
-49.746666
-11.558614
-36.681694
29.252808
143.103210
159.098221
130.962311
134.050247
149.600143
138.310944
99.356110
145.599670
158.654114
130.155716
122.570717
146.722702
137.770676
124.544395
-27.309454
-0.313412
27.530153
119.986748
150.733627
144.247543
134.591599
5.199460
10.889184
157.366013
120.963860
132.480545
131.373215
132.331055
143.753601
148.539581
131.698303
149.964813
175.247147
144.237686
132.302505
8.431608
164.057877
120.566544
156.792526
126.375038
153.156281
147.361633
155.708359
151.508118
132.282303
-176.265121
126.549736
135.920715
142.952744
77.731491
145.670639
147.169937
136.370834
153.405594
144.724945
134.293701
150.999222
146.841202
13.346017
17.994314
1.531868
-28.833960
39.536167
-34.979290
9.461594
129.820404
106.809319
141.345215
137.899002
120.078201
103.447586
152.239517
153.504395
136.663284
1.181343
156.336884
139.996933
136.485443
137.797592
148.246475
151.564819
134.536209
148.989563
133.522858
152.473160
150.586807
152.985382
138.583481
129.392502
142.841629
113.069527
127.327011
173.002396
-173.626984
153.564240
130.340622
153.707947
130.585663
151.206711
156.225159
140.526901
133.300171
139.904861
124.982361
148.022461
131.938522
167.692703
141.210083
140.719055
160.508118
150.942444
131.347702
172.943390
151.195465
136.302795
159.518250
155.783417
157.378311
157.469208
147.014084
114.692009
135.190384
162.371613
-39.803047
174.940491
172.089828
140.379318
139.575424
-36.858620
177.202621
158.126465
125.863152
139.952942
137.675323
135.066116
142.416534
113.009254
142.674850
170.484039
-169.814621
133.771820
130.136871
143.412155
135.576431
167.557419
133.815399
164.914154
144.846207
139.941437
171.611908
140.655334
158.035446
141.089203
121.098007
161.015930
138.085800
152.044846
147.903488
137.027847
141.563675
154.826645
157.909164
164.460312
144.885483
135.685745
131.154572
84.968010
126.570129
133.881165
126.972229
141.448868
158.883606
117.678200
136.735352
143.216049
156.034576
141.474335
135.686768
146.943375
143.897125
161.663483
141.991730
160.445404
150.334015
150.235062
122.435837
143.500885
129.711868
140.681686
132.779297
141.208435
151.911255
161.215958
-38.071793
-15.303431
-4.989904
8.493523
-2.975325
8.714065
2.447126
16.781332
14.201156
23.709173
148.232788
134.613602
140.980637
134.937592
147.989120
132.214615
155.895142
113.183311
147.403503
142.598587
137.064148
159.274155
156.279068
131.309921
144.805450
142.533081
148.443222
122.652092
152.101059
149.303116
149.450958
153.902542
109.068085
-7.145452
19.076754
174.408127
147.573608
154.657120
145.909882
134.295441
141.907227
132.896713
151.508804
136.854172
149.169907
160.638306
13.009789
27.497131
14.612795
-31.917110
13.042047
10.301561
0.978788
-1.897026
-12.151546
-25.456367
-4.852159
-5.879999
122.241882
135.000595
121.660088
152.313736
152.783249
148.173889
162.635330
147.573212
170.356339
150.836823
166.335388
122.962616
148.363907
156.385818
8.942921
7.135038
153.100082
152.744370
148.944977
131.503723
165.803741
174.174744
56.239807
139.925568
130.667282
151.768768
153.799438
150.158371
130.775604
150.174438
137.244553
143.170044
140.458160
142.052505
146.566589
151.273300
134.939255
-128.819595
-160.244949
174.237503
-133.254639
-127.862183
172.261398
162.521988
-159.013092
-138.684097
-133.483871
167.211380
132.874222
153.639740
152.671661
146.049500
139.648682
144.601898
152.960663
160.851273
157.549332
145.602600
146.417770
145.548615
118.081604
147.964478
121.246040
1.405695
70.534981
-33.436905
-0.577091
137.466888
113.642975
131.563049
143.603592
136.712219
166.701111
-4.995516
-14.855976
-45.300156
11.044964
11.309023
-40.367138
-8.220318
8.722986
7.569656
119.701378
-37.623569
-13.202595
4.269392
-17.129532
-53.697071
-130.769440
-169.898819
-172.563797
-173.473480
-155.088348
-155.070923
26.351444
139.930695
136.689911
-162.605515
-93.036087
-162.641876
-137.716705
167.075989
112.541321
26.556604
157.804810
175.356400
177.255035
136.534760
108.041985
-163.603027
-144.917023
175.658813
11.986137
-175.499359
-178.446686
-141.619263
-128.037659
-174.068344
150.425980
144.238754
140.763535
-171.377472
140.993423
149.475952
-172.927368
158.788635
158.839096
124.378365
123.394463
144.392273
142.842300
135.031403
133.487289
26.741867
-142.212067
47.169865
69.611435
24.720587
23.393587
119.849937
145.128479
34.432762
-137.474182
159.403336
-153.535919
71.715996
25.678347
25.625273
-163.747345
-167.036453
-150.148315
27.718485
54.461655
15.416643
150.983078
-151.517380
162.500748
23.113077
149.895737
123.378738
166.316696
-19.633539
5.588581
126.225388
131.216278
163.506516
137.694977
142.254959
148.658966
168.290710
160.854553
129.672333
-173.583466
132.267746
-154.531357
-162.896912
171.885040
13.761499
23.734667
-13.887684
133.151642
149.321747
141.357651
136.294693
17.264112
7.962917
-20.636087
151.110321
132.867050
143.629684
150.222519
157.970932
145.568146
147.732880
126.962646
16.826929
155.642090
179.298904
157.316956
148.970261
34.476116
108.038124
120.359070
159.015564
147.567383
135.681366
145.616013
166.119293
149.483536
145.539322
156.741745
131.152985
128.602646
130.179230
141.823242
120.972466
160.602936
173.725754
132.902008
153.577820
139.801575
142.272400
133.108490
172.860275
138.917084
148.135208
165.925659
17.036913
-16.330084
159.273972
145.440735
132.490875
4.410910
11.651747
-25.177658
143.370117
127.189125
132.588913
149.334045
128.101700
153.238892
162.693405
143.699356
-7.107436
16.216829
144.567062
117.800201
154.675659
144.181000
128.691910
141.695740
145.259018
-141.357178
136.420883
129.825546
133.206345
155.267380
134.015564
167.705658
137.850372
-32.467598
-49.067265
10.691463
-5.844657
-17.542982
-37.506897
-45.817024
14.089752
127.499298
147.768707
164.586502
112.970772
152.307648
152.834793
114.144821
140.257889
163.793823
155.015213
141.359009
136.689056
151.626465
153.190262
150.622406
135.463165
157.254166
137.357285
124.098495
148.141846
159.743103
154.579941
141.838867
163.910400
159.634064
141.148071
145.463028
128.567596
152.664474
117.241570
151.361023
122.598907
162.388489
144.515076
135.607086
155.841003
139.700607
148.913025
158.403717
143.362717
170.300354
156.183273
124.327385
132.076721
160.279602
-22.919611
20.062353
-30.174679
11.011971
172.084488
156.407150
154.062546
168.191040
104.003326
138.646027
148.431152
157.551804
142.446854
149.560333
151.245926
151.446365
174.751495
145.350647
159.046478
146.983398
148.724365
168.474045
149.009613
-16.555721
139.315048
147.875229
147.283295
112.270149
174.524445
124.938728
147.622421
136.922638
173.533295
158.781845
151.508728
120.043953
140.303040
145.771011
138.348236
153.629196
-31.931492
40.052597
-41.354576
-19.324343
29.992990
27.993607
-21.085119
-32.517216
146.512604
140.492569
128.390228
139.400375
-177.453003
115.646027
130.723160
138.036743
136.790329
165.466675
144.541382
106.456238
149.352432
161.971313
126.492081
148.703384
114.750763
161.756485
170.894348
130.171677
134.031372
134.583466
137.242645
-44.106667
-33.006134
16.699701
-40.979824
-44.549885
24.917791
-35.908138
-35.613880
-42.059917
163.075729
137.155334
161.281815
142.388153
153.047318
156.494400
151.300385
152.047165
144.783829
141.824493
2.179244
145.815491
-139.267410
8.909003
16.584414
8.077785
-137.891190
174.552658
-164.429321
137.376404
36.078476
159.541565
131.332779
139.821121
141.014633
141.014145
177.773117
107.419586
145.344269
148.697083
116.149284
144.550934
149.791534
-4.883028
-45.746014
-31.347084
30.890875
138.402740
102.150208
123.107613
152.184387
151.056274
151.516403
149.001770
151.626022
142.534088
143.102264
130.981705
164.000626
165.637894
162.616089
170.048737
120.375015
163.359787
145.979156
143.468262
104.814201
154.377960
167.351440
150.856552
146.313660
133.017349
-4.966410
136.612564
53.050884
83.049194
156.264008
146.517563
132.716934
133.751328
149.840256
155.259583
129.210251
154.064865
154.328659
142.070023
149.349091
158.106262
162.504120
150.745087
-27.720440
-57.770039
-43.113976
-11.388474
-1.014328
128.596771
132.136963
149.226791
-19.202785
-9.592143
164.429810
124.022949
-3.759683
-32.032650
24.074688
-10.982505
0.000000
-20.055344
-43.988621
9.882145
-28.273159
-12.115248
9.135058
131.071960
118.897850
164.037369
127.027222
151.109787
161.559616
113.633606
135.280807
146.714142
-4.826169
-45.964680
6.542657
2.476227
3.530140
155.261566
155.429916
105.837563
147.195267
144.994568
166.809097
148.691315
161.082520
136.492996
163.022690
-14.956781
9.180270
-3.778542
155.978882
138.220306
146.329041
145.931976
127.638878
140.238495
159.637527
110.869957
159.149033
-16.746273
-31.447435
-42.703362
13.063050
-38.721798
16.791231
133.410934
150.513672
140.205566
140.583954
132.681763
151.887039
119.491806
-25.936464
149.127106
163.580063
107.972618
161.286224
150.731491
166.019043
166.990265
141.423904
20.047415
-22.473125
-14.339134
-30.897079
-10.664942
-8.272367
-26.640102
-61.979839
-16.758678
-34.069206
6.363808
-21.433384
32.783840
155.649261
168.079269
123.964783
154.530838
145.382339
139.840332
131.494064
122.246948
159.835724
145.222443
160.456345
142.898315
150.862366
151.980850
136.321167
157.482727
140.854370
146.220474
174.049088
160.826019
136.763580
139.440842
158.123413
148.018738
161.153275
132.857712
150.653137
145.368103
146.312103
145.419876
145.683609
151.345688
143.296631
-10.484715
-29.987213
11.449881
-14.367857
115.576889
144.259155
161.163101
141.352478
142.626251
147.161041
141.249588
148.901276
147.027878
133.101730
125.283691
132.255005
151.500793
148.143906
139.218384
111.604332
137.599426
138.484283
163.857956
19.003056
-5.798159
-3.432165
-35.636841
-18.624847
-29.793564
-25.308662
-40.384842
-13.145669
76.708649
176.081833
41.107578
34.281006
160.604233
150.310165
151.799500
167.976471
125.816010
161.992691
126.242950
129.033386
142.846802
138.040817
155.030045
173.927521
111.576904
137.970993
112.158379
163.281113
140.359253
129.713852
112.596687
140.652069
142.974106
144.681427
152.798416
148.683655
176.018906
127.320999
161.776276
123.861702
158.335373
160.755081
135.984116
122.120308
24.986803
3.360860
-32.962479
0.148038
-4.781515
-9.369783
123.529350
116.886253
140.960129
147.051712
125.207756
131.294342
151.659180
153.216614
135.819458
149.132339
132.043320
12.408485
155.807480
150.879532
173.103561
141.319427
151.440979
164.102036
141.132950
150.198303
145.119553
160.309158
137.255188
148.497955
145.592239
130.024658
133.771378
115.079201
159.039215
161.215530
136.792709
137.414688
150.685135
165.960098
157.354706
169.146454
135.212692
168.276840
163.689758
153.651306
154.251755
148.430038
151.898560
140.230087
133.537247
156.535156
149.779633
139.495041
125.335220
-43.995167
5.074160
-47.560844
-8.622360
-2.921010
160.411285
139.644257
145.880493
143.852356
129.478729
153.941025
145.268341
169.923157
135.428802
156.526474
169.367722
148.419922
141.684723
135.183899
131.838409
146.722977
134.466965
140.674179
173.477631
92.500465
141.828659
8.505053
173.143555
136.408783
148.112198
121.915649
140.626755
113.915520
150.641998
158.019745
171.504959
162.358887
179.779709
152.964981
147.964462
132.411865
149.582581
151.056854
-160.919357
129.634415
137.527985
141.947968
140.715790
123.541763
135.726974
156.739304
-10.866309
2.485143
124.847244
135.272766
148.684845
134.635040
132.704300
176.248184
152.588974
139.652710
145.980560
4.819548
10.146853
-27.297558
-17.992069
-6.064560
12.522338
-40.986870
146.114685
142.396729
139.779160
159.246689
163.744537
47.495285
32.895088
4.286149
-41.984074
-1.326922
-36.627541
-19.254074
146.597244
128.730835
163.190872
119.348915
143.926453
130.720749
156.142181
143.929047
167.281433
-36.158585
13.455619
-11.283097
-8.330083
-0.229850
-11.896680
3.455701
5.105571
6.759813
67.389229
-43.279903
23.533497
2.217703
7.918767
-5.694193
-11.180370
-48.557381
3.566723
-1.525596
10.448112
18.869055
-13.155862
-12.976280
-85.114349
12.801962
-1.971395
-2.777701
162.850143
107.171303
128.477600
153.480026
154.930313
152.889954
143.377731
170.011993
149.524902
159.543686
-4.496056
18.481337
24.719074
-38.854698
-28.082264
-21.423147
4.854419
23.343651
0.195835
-6.014380
141.730026
121.639648
147.464691
149.844360
154.685104
122.795715
9.790147
4.189327
151.192245
145.122299
160.999634
133.419312
135.684372
143.654037
142.986282
143.812439
140.092422
129.847733
129.039200
168.480988
159.241272
116.373878
103.545639
31.941092
38.016144
-139.085129
-159.201157
-153.829208
146.650940
-177.780090
-148.498215
-125.492546
-154.394333
127.530525
108.052750
-153.800751
28.730015
107.382408
-156.745010
150.435486
123.132591
121.852730
162.756607
157.819046
139.150940
159.134521
147.502884
160.768433
123.942802
167.297272
5.885597
155.093994
122.140862
170.349686
129.854340
141.485733
156.243851
147.154083
120.631027
155.711777
145.120331
122.298561
151.435684
159.138092
148.655396
142.781815
130.153198
130.495300
148.952866
152.932037
0.159490
-16.814077
-53.955795
18.762800
156.791489
142.948547
139.168152
160.173920
145.614792
147.883087
126.452805
156.062561
108.853645
165.913284
127.611519
146.975677
142.569290
138.171112
178.673950
-34.109161
-23.418673
142.393936
134.222366
156.393173
23.465914
5.812981
113.440758
-17.893330
136.134277
136.442795
155.781631
158.779114
141.349289
141.803680
129.218994
156.898285
156.777878
138.382294
132.285767
130.694870
142.815063
141.244308
140.889343
119.726952
144.683746
131.353348
143.349411
138.088104
148.344086
124.134094
148.145020
138.780319
146.299194
141.517349
148.970108
159.338562
151.247650
44.118134
41.451836
22.094578
13.795096
1.368307
-16.379034
-47.437523
-34.913414
0.805515
136.142090
141.702744
158.534256
156.740067
146.903564
148.710648
125.223763
164.074097
155.234146
159.547424
154.035233
144.077499
171.635315
165.614120
162.236115
153.347885
16.713921
-12.115833
127.476158
137.104095
161.956848
132.307510
154.280640
140.404022
156.003937
164.934982
-35.120640
-24.876047
-31.204079
23.716621
122.243538
127.637634
140.952148
139.425049
155.915634
150.248032
156.087646
159.177124
151.682251
130.508881
137.936325
129.556656
138.035294
120.531876
149.764786
150.579575
138.353210
-1.143466
-28.800293
-37.759975
4.976655
-13.272614
-50.380665
31.341021
-6.504331
144.541580
164.174576
150.287949
120.974846
142.240219
151.883347
138.473389
145.783707
117.207596
148.495972
117.279808
161.650436
143.458771
-152.700592
144.532898
158.532074
126.758110
150.282730
112.187767
158.249451
116.059883
162.443176
146.271057
160.703995
155.661957
-5.037501
-53.546787
0.477244
-57.566559
1.362287
131.129547
154.690399
107.592148
119.139969
104.924187
130.105911
164.172226
149.401398
133.957321
133.209198
155.157852
157.446426
167.630600
106.069923
120.699066
127.438957
158.588120
149.512634
142.583694
129.752930
136.864136
168.139694
132.276764
157.045670
177.311234
146.229996
157.905594
142.545120
143.134232
148.226379
122.135773
147.978714
167.221390
153.460602
135.250198
12.648741
3.673438
0.307105
-3.148524
-40.373837
2.520104
17.553278
-22.975714
-1.874715
-2.220613
135.172546
137.852829
155.190231
155.736694
-167.267761
124.312561
151.323929
142.857132
116.591949
122.843216
158.147659
141.000580
129.833084
140.853363
121.755844
127.119209
153.278610
127.904518
157.835999
144.522034
137.681091
179.262970
-29.787266
-13.662985
29.236008
-41.763145
140.301086
136.913757
129.794373
145.628555
143.460464
150.673935
130.876022
141.957077
107.698586
162.235809
61.356895
6.156222
12.560178
27.660183
-37.096527
-10.609160
158.817490
117.119652
176.450821
-35.273991
-34.639595
-21.903992
140.288757
153.580215
20.295080
156.256851
136.228851
148.271179
104.727730
140.068970
-22.444986
-35.496979
18.202812
-12.803858
2.893876
8.032943
159.119049
172.358292
145.339981
14.148328
-5.378333
-5.119942
28.005558
-15.691912
146.636642
142.072922
149.487595
166.986435
137.370163
133.822037
154.704102
152.143295
157.866943
144.906113
145.314316
172.391113
134.607178
123.814972
165.189484
141.397415
142.600082
-22.134476
7.539003
1.578304
156.077820
101.665192
130.563217
129.335022
-6.388102
24.785542
164.982574
149.962463
115.204369
156.557510
155.681107
124.343803
4.396989
-31.510174
-47.309868
20.886795
7.695058
-10.992306
109.677208
148.948792
8.807675
12.341030
135.269058
120.879654
136.889145
145.825562
164.664688
135.706848
135.780991
121.338455
-159.064819
-155.855118
-172.767151
-177.333237
146.945648
133.596451
126.263802
142.806381
134.846375
141.893295
127.236061
148.750259
149.864639
134.152695
126.259781
163.522934
176.178986
129.465469
148.924515
124.365768
145.728348
134.027832
122.899574
155.416641
149.560242
156.116684
127.320023
150.169922
166.694305
118.829521
160.017578
153.961533
142.674026
103.406387
148.972626
155.093552
156.129379
142.060684
151.824463
156.881989
155.044128
159.387161
150.948349
145.329727
159.261902
178.921341
139.467346
10.631952
13.893474
-20.673855
37.055595
-54.952023
4.796486
-12.678821
16.953020
-38.764523
30.503845
7.644701
-3.197758
9.216034
-46.349262
2.459731
-10.411703
1.340129
-27.757608
25.462574
14.778216
-30.390713
-6.487336
-2.758466
-33.580246
-26.630245
-35.398655
-30.973656
-11.467346
-37.822433
-23.966293
139.209076
114.494957
152.938858
157.481201
154.472076
156.873901
133.391876
135.781799
152.100372
172.116653
153.226151
-8.237020
112.757690
164.088562
128.925598
135.593735
141.952911
141.761581
-15.242407
153.574615
137.608093
141.561462
140.320190
161.638870
158.006958
149.529709
158.435852
152.163620
144.956985
168.143768
154.487518
162.782761
123.558128
124.344406
142.228958
18.788498
14.665616
-30.348724
21.699638
-42.452400
2.327677
24.000757
-10.010091
133.829224
143.295639
144.176224
138.417404
159.922760
124.520966
41.228973
-11.630710
-42.190807
0.799174
-41.396271
1.166340
-0.629318
-19.528870
-38.903538
-10.427471
-13.216329
-20.155794
9.374419
-17.449804
-29.187965
-49.344967
28.393623
-40.586262
26.000519
-2.761091
29.677965
-36.011295
-5.786925
-6.621342
-28.799341
5.345551
-43.449196
-46.106033
5.242245
-36.080780
21.756380
-18.816240
28.465076
10.101528
5.861001
4.542303
0.801619
-14.209894
133.548584
158.855515
160.062408
-178.939072
169.631699
134.472015
128.592865
-15.357553
8.133832
145.286087
145.245667
144.933273
125.611008
164.324448
168.588303
147.481918
127.988190
148.356125
154.801315
155.912506
142.616531
150.796051
146.929565
151.227264
143.135178
170.402130
141.594604
119.215935
138.853073
164.124908
126.832001
-178.148697
145.372589
149.164505
169.212311
163.788345
165.270660
153.255997
23.562338
-1.477240
5.643023
31.769442
-19.576239
-32.501434
9.660416
111.254303
141.513931
153.230621
148.953766
136.128555
166.736801
153.067749
-168.805740
160.892487
131.767090
155.380859
145.818405
156.847900
154.821045
134.513321
130.587112
-44.504269
-16.671797
132.779633
140.777588
140.094055
113.968025
121.346405
12.518525
2.609470
160.939850
139.413040
139.364456
1.194193
-40.150562
-10.047254
-37.660324
-19.602455
30.809647
-36.864773
3.276918
-34.371132
147.195602
-12.982545
-7.546470
-21.381773
-9.600010
-11.692294
1.242853
-30.082611
155.564835
139.866150
125.462753
147.819824
151.009048
159.884583
150.859909
63.595943
29.722466
15.792437
-122.675980
24.139620
20.079050
-13.774055
-55.421085
-4.876966
1.125875
7.620996
-20.763966
27.689131
-35.317146
-110.563866
159.799026
154.649033
128.102600
156.209702
-40.418385
-5.729981
167.013138
135.973679
-177.003357
148.712204
143.953842
144.926422
144.095444
149.654404
131.722977
153.237137
142.795746
133.967010
159.388077
141.520599
170.740311
-42.431061
24.412798
-5.144604
-31.760784
149.927734
137.018143
131.062897
124.649200
164.916061
122.829636
138.601044
-16.161600
3.650875
11.570436
7.645113
-14.148048
17.316301
-30.201769
143.543335
-16.411083
2.303078
6.768077
-42.235767
-15.585229
153.760971
155.664688
140.645584
145.755264
126.387970
58.032810
159.087631
144.953979
166.689896
126.803223
149.702820
137.945282
152.256790
128.591553
117.896942
118.084061
143.887650
152.934479
147.855148
153.063416
172.816589
160.189896
149.996292
155.113373
126.801895
129.927307
154.936996
155.641678
132.216751
157.936539
157.259689
129.147888
147.527130
134.300781
1.227166
-15.459248
16.622253
-2.369347
20.067749
150.120743
152.281067
149.520203
151.064255
156.472580
117.519043
173.488113
154.395157
116.766159
-26.031149
137.667725
-22.454573
130.213516
124.622849
127.451431
131.306915
140.085800
174.569672
126.359245
127.395599
142.693329
110.074654
138.112427
170.404694
125.474724
144.475235
152.271484
171.578293
123.069061
167.946350
143.805313
150.393127
161.022339
1.361425
2.039320
152.415710
96.756386
142.529877
120.477921
122.235886
129.160065
126.720818
137.024307
163.069626
125.407677
139.707855
145.210663
164.017517
128.847580
157.357056
156.257660
-36.282661
3.808635
-27.510664
10.459104
-20.200407
137.879517
136.166046
111.090744
143.585541
140.156342
146.323441
29.383646
-2.466248
23.825619
-16.023029
3.467127
27.518898
-15.463963
-35.484268
-4.349065
119.391785
174.421967
145.934906
150.961304
147.288101
139.827530
148.142487
155.161621
111.284370
138.766586
155.405563
133.874573
108.520828
118.028122
133.837906
168.894104
123.105270
144.567917
109.025116
141.695404
157.041183
152.059570
135.411255
163.331146
154.805725
159.064850
-11.512128
37.436134
-33.205414
-20.842718
-8.573292
16.454435
-8.046154
7.461718
130.820160
149.668549
132.803162
139.069519
138.197891
155.071335
136.912720
141.955933
126.072388
145.657684
113.566414
109.459717
153.304413
157.274200
136.233597
146.642349
136.227158
149.283646
139.796097
-28.144527
149.910156
176.914719
151.415359
-143.643860
-170.402054
-161.539795
127.803963
149.830627
122.121620
139.842056
146.212830
157.376892
125.181244
170.853775
155.094116
113.652374
149.567398
-27.636736
11.669438
-3.932783
37.513893
12.265109
126.830566
152.722855
-6.520441
2.503036
6.403952
-36.249081
-41.432198
3.561450
-26.762777
130.193771
166.132690
140.783539
75.599144
139.406570
155.574890
164.148956
140.009598
134.845947
147.173767
129.230804
155.337646
-121.864449
-44.142647
-11.703713
127.944679
112.772469
122.380455
140.616821
157.747330
139.370758
141.223907
143.304840
130.640839
158.449173
134.513092
150.364624
3.759788
156.106308
152.327881
139.575729
153.214966
168.001358
124.835991
134.353104
131.263763
126.765106
132.987152
153.362839
15.294254
-8.764166
-8.519633
-16.924795
12.878720
177.666107
121.524086
123.810753
137.743851
134.968872
130.928513
125.480072
151.871277
160.258942
152.362137
163.842422
162.379791
164.501648
143.890381
150.682678
137.426620
131.308868
144.264923
165.459366
162.682236
125.404243
-33.993858
11.249623
10.079931
8.257280
-0.933351
-25.537125
11.730083
141.831390
142.263168
121.066246
155.328186
112.799622
148.376236
167.380936
147.439819
137.945572
152.910126
128.685806
-41.386799
-9.831814
17.214006
17.309576
2.758254
-45.964985
-37.578621
167.135529
156.554382
121.560898
138.954147
141.133072
164.739426
159.532303
135.694336
148.047562
152.944229
138.493027
157.536194
132.262024
174.493515
152.387985
140.618973
139.548889
150.960220
150.552933
126.141853
153.912704
129.488113
163.237839
169.285034
133.703583
156.767975
152.164017
155.649414
145.223969
126.976639
147.812027
144.188187
165.378937
121.623070
137.295105
177.053757
131.491165
129.958115
164.084000
146.192474
141.291504
147.307999
149.274139
142.863937
116.135254
143.378418
153.065750
118.020172
157.209686
157.830215
130.989258
143.946350
176.005310
150.519287
145.408157
145.919983
137.878952
166.177246
154.167343
144.284317
119.648895
131.686523
140.612244
-162.730530
131.405991
139.902252
171.061172
149.352356
144.777435
135.621384
115.689873
150.276459
134.705872
144.149872
135.758942
128.093414
137.682190
143.666519
149.930801
144.231644
133.891953
135.766098
150.966431
142.225159
144.002319
135.954437
150.036682
149.271759
117.883186
159.876144
143.491577
159.926025
-174.129807
143.869827
110.755180
131.081421
133.637878
136.687698
143.190674
148.416412
166.813858
165.176605
129.371063
162.846970
160.612534
148.267532
142.486450
150.373795
-42.721546
-51.214588
-39.688160
-32.889782
158.787750
147.175781
117.116348
147.975708
133.390793
-11.810643
-19.198643
148.503876
139.724167
131.161896
158.535049
124.636177
129.227081
138.156372
153.216370
146.400665
160.183548
154.762497
145.709976
113.467331
151.524506
159.258347
149.663712
125.392593
145.670227
111.092964
175.272324
150.022156
145.339050
142.600693
118.033066
166.828186
128.653549
135.616211
110.276711
133.179703
149.851547
145.899490
141.773163
145.300430
137.836151
163.495209
105.147903
129.716751
136.693268
111.534103
147.710342
-0.589835
13.092421
142.648407
136.763290
153.495743
34.829834
-50.025257
0.262443
1.742486
123.735535
136.315491
161.575134
155.620132
154.443314
142.609253
-179.140656
170.687958
136.068054
149.601944
117.684662
157.640396
134.652588
128.097900
151.060165
159.763474
136.553604
137.072571
140.505814
53.529846
43.401588
116.014458
24.988590
41.246037
47.303452
42.758293
70.571724
-159.617905
-154.276047
18.310049
60.340324
40.157188
23.096325
73.347435
24.295382
-143.416992
-132.613632
106.612419
-142.431839
142.077148
172.017410
161.068909
-6.753921
-45.884300
-8.251239
6.187448
-51.129532
-37.649014
-1.988200
-35.838242
-25.013857
-37.405506
156.060852
148.762878
145.529877
160.844879
144.089630
129.579163
173.493011
141.240936
147.995712
146.149216
116.897423
152.562424
156.816528
153.412109
-23.976349
-4.756993
-12.626153
18.354460
-42.729126
-18.226093
111.173401
134.949692
146.156754
109.796761
17.512400
-10.205866
124.665482
128.861832
159.123016
0.866149
15.391083
-30.715683
-36.425049
-4.341809
9.554379
6.963311
11.211660
-36.574810
165.084686
148.734909
139.623474
142.983459
123.550751
176.468246
140.476761
127.832367
-16.338123
0.697735
162.021729
138.731583
128.953400
144.156219
165.566330
141.844742
150.301559
126.102821
170.424255
147.351089
121.072708
161.803650
-53.505276
14.727214
20.450146
-6.141014
-9.259029
-60.203770
5.425130
-14.932599
-44.655899
-0.863208
136.723297
158.366699
149.170700
136.667282
147.672485
161.768570
150.931168
151.584900
140.940689
140.899963
161.233139
137.691849
114.524597
155.908264
124.674850
155.201950
144.192963
165.494934
158.883759
132.447525
121.749207
141.524506
143.172867
158.877289
144.883301
139.666733
164.959885
128.560333
131.149002
151.045944
141.077820
155.077286
110.476318
163.495834
158.513229
162.392136
167.605835
0.810117
-23.167070
-3.707500
1.920812
153.567963
150.016739
158.908447
117.797302
136.305679
120.397606
152.338074
153.353424
165.093842
150.617569
134.284637
120.302467
172.283112
160.259048
153.720673
143.209000
137.807098
139.770645
143.893906
149.332916
164.064102
149.579147
131.232727
139.902649
169.801559
155.085938
161.099182
135.570084
123.366409
143.030579
164.735474
140.980286
152.747513
161.442825
136.809464
122.558121
141.048431
125.707413
123.021454
131.998779
135.086029
132.025940
144.649323
144.171112
124.072510
143.277496
141.113251
140.093781
108.982353
114.483154
130.547363
160.523514
170.025146
174.695068
142.943527
150.083038
145.441650
150.514023
130.459686
161.191971
136.360291
159.832352
125.595291
142.260040
139.759781
105.264030
147.633850
156.649979
140.967453
150.473831
164.227051
144.825867
130.677704
138.496887
135.066895
151.933899
161.960770
138.207947
152.309799
157.851044
137.867828
103.601181
159.531113
146.724091
140.952164
125.354088
145.245575
148.094742
149.195175
162.371933
140.604553
153.105255
131.464508
154.827072
154.195236
132.190216
122.091866
147.343597
129.581207
140.221542
125.337555
140.747177
152.262695
140.343216
165.224533
133.328995
144.317093
139.652420
139.537064
150.321915
147.444733
125.552597
137.472992
133.333755
120.703125
-13.289412
1.824670
-169.511078
155.685730
153.322433
163.318527
149.783386
136.968887
147.732834
149.362320
140.098785
135.227554
145.410400
108.173340
128.408020
142.252441
165.142258
89.163734
105.125038
166.593506
140.372650
141.858566
135.233215
153.572205
130.865128
141.053146
159.484055
164.712387
145.707794
136.887512
-151.427200
95.299660
139.518524
173.905045
23.519476
-4.867276
96.677879
160.757233
143.155869
155.816757
160.486832
148.495651
146.221680
150.369064
144.923706
155.296600
126.724701
157.321533
156.070526
34.397533
-19.972872
14.450680
25.706532
-19.077078
59.090954
129.792770
132.116837
148.238297
166.460007
155.010376
138.982132
144.696213
148.639877
131.778931
128.340714
143.500900
149.677856
144.765793
141.471619
130.935135
173.963058
130.575455
151.696396
141.153320
162.031052
139.573471
151.292297
148.075867
130.900970
141.702164
169.916824
129.160065
129.079422
154.240494
149.153244
125.948738
163.693680
-1.619550
10.487379
-14.436646
-40.601398
15.578617
138.692566
146.011520
118.147896
129.512405
159.073746
146.609604
139.648972
171.603882
132.711700
159.538147
153.210815
150.557663
-150.771362
-168.421539
-168.349350
-124.917580
-140.137222
160.692856
132.359879
146.335617
119.031311
160.606216
150.763580
165.362289
126.904510
147.359299
163.446915
148.574371
149.338852
136.345551
124.179459
157.833755
119.752754
159.539871
-0.946881
0.157017
-3.723732
-35.058384
-32.917038
12.131850
147.220474
152.963989
167.227051
143.259125
135.495636
119.081909
109.454910
173.505737
152.138046
125.529350
153.641174
-42.931816
6.116479
14.183326
13.076853
-121.954903
-145.934189
129.710556
138.864426
152.379456
131.020554
138.587234
158.016556
152.718384
112.316597
146.473404
168.323715
162.624405
149.848007
122.048340
169.197723
158.819046
140.122757
108.625862
133.574249
151.599365
144.671097
146.356186
132.740677
147.218796
142.848053
161.843948
132.421005
133.342941
154.869446
136.210022
157.661087
139.333176
122.431709
134.700180
130.386642
0.452840
10.442443
63.150478
2.291662
6.755228
-1.796785
-30.328354
9.379407
-38.973083
7.230688
11.522545
36.081364
-47.309937
3.232708
-42.991127
1.186797
-40.242298
1.895478
-48.711224
2.621221
-40.821106
150.573914
155.343567
-1.995471
-0.663818
14.027950
-41.944855
3.283543
-12.320689
-41.173157
151.014282
164.013840
157.009354
156.900635
144.858627
22.577204
22.362926
47.694530
141.152237
-173.481293
-164.833008
-135.578934
-176.754639
175.208694
-157.020859
-154.079422
-163.420975
21.388695
9.416593
26.092962
19.042534
152.931549
132.049591
157.880859
130.188766
115.335770
149.174454
152.356354
136.067627
139.049561
120.998245
156.341980
157.886459
151.559402
152.549408
172.373550
130.817490
131.760956
155.489029
133.205765
135.814636
152.618500
127.828537
-17.801043
146.755402
140.056732
121.477997
166.244385
140.067215
141.541794
156.723511
125.136574
134.282242
140.916306
159.549347
174.021011
-37.092537
142.707703
131.086044
136.349060
173.162109
155.178818
143.808319
117.701378
132.882736
147.916794
119.901093
154.962097
113.358620
128.224701
152.915863
151.007751
143.329163
143.302475
173.397720
164.014450
125.553490
157.261826
152.441040
107.932663
163.604523
171.922577
171.785049
52.873478
175.236786
128.040894
146.358521
168.500977
159.453690
128.359268
112.586311
147.347275
147.849945
154.426376
137.403976
161.033752
-178.507858
158.370026
138.348953
140.838760
144.166595
148.401810
158.574982
167.805023
143.448822
140.594177
129.173691
138.369522
156.025467
135.914810
21.332270
23.450094
-23.754318
133.714828
151.441238
129.206360
144.953079
121.652328
119.502609
126.882217
128.025421
126.664444
2.522200
2.801699
-41.351044
-70.760399
-29.356834
-16.720274
3.180877
-47.542297
-9.341634
4.332099
19.615198
-8.918987
5.660639
-17.754076
10.708589
18.700132
3.099962
-33.264080
34.946648
147.015060
136.018188
141.445786
154.772522
142.420807
132.628006
-172.269745
124.617249
124.478577
120.867523
158.073898
128.991379
151.259354
3.966547
23.272314
-12.833089
37.857334
144.337631
148.211548
146.531479
135.926483
160.263107
151.137238
137.070007
162.011017
129.095917
135.749619
122.492508
136.047745
83.914032
-19.398428
-8.856697
-23.303801
-43.084194
-33.872189
145.871246
155.165497
158.196426
146.978317
159.150650
156.871918
156.493988
156.927460
141.066727
7.520317
-14.593545
-29.624369
-50.519630
-17.824064
150.339203
163.655685
136.266907
124.525833
112.531441
131.622665
135.198242
148.493103
159.251831
144.110550
135.738632
146.438950
151.569244
148.640411
151.607391
137.061401
145.748825
172.806000
146.370041
142.953400
147.698257
141.401306
143.259445
172.852966
134.509033
164.149002
150.335190
155.356613
25.751114
-41.150036
20.693956
144.219894
148.476608
126.295692
121.918335
138.363800
124.280655
154.160812
123.046532
129.020126
117.028931
124.923897
148.291931
131.821609
1.039105
156.004807
145.811523
142.957413
163.022812
131.018188
140.226318
158.204422
143.192169
160.532486
-25.850481
26.097139
124.766594
166.971619
141.902206
145.942780
137.471695
157.007187
130.868378
171.036682
146.344940
158.853745
135.788559
166.143890
164.842117
173.668991
157.692810
140.740463
129.959503
140.295151
140.700348
149.350769
155.550262
18.696808
-16.395096
-21.727615
52.129578
3.461927
173.676514
149.204651
155.353928
146.845673
143.270859
148.403046
145.801010
144.923111
157.104218
139.228180
169.317673
129.707199
124.628334
149.000443
136.374222
-0.169020
-34.782597
138.239426
160.064011
148.042053
151.844528
137.181534
149.809708
148.130539
142.451370
13.565837
128.967438
158.768127
137.879578
147.806458
148.865631
121.616005
172.748352
150.482361
139.782639
159.691101
116.940506
153.913391
140.585632
153.723251
156.105469
165.819763
145.090256
153.250183
146.971588
145.241211
122.407860
152.207962
143.213257
155.669586
122.106575
124.694168
152.694809
123.539551
132.685730
132.160217
141.989899
122.807312
147.816467
141.281830
153.147842
133.463531
148.739914
-2.304692
17.982836
-44.933136
16.450058
-34.587322
-13.576010
-40.993698
-7.181410
-4.935465
-32.267071
16.674725
-6.580493
-35.941879
-46.598297
-43.729748
8.792251
1.942493
7.896501
-166.445587
159.600830
141.977844
171.465195
174.962189
155.313187
146.895309
154.329910
158.604797
150.605331
17.763561
-42.682781
16.041960
-30.835426
-48.645645
-9.573495
-36.942394
-24.847227
0.786836
-25.686560
29.742289
5.312531
8.510501
-21.746733
3.314639
-32.732574
14.364003
15.893238
93.639664
159.759369
134.245605
130.135254
135.297577
142.766098
162.276718
119.710464
140.514145
145.569489
127.079102
142.291718
161.917099
150.999939
137.930542
115.752930
138.180817
145.565689
135.320190
150.609085
162.563828
132.858429
128.920029
135.315125
148.827881
146.103088
151.626328
173.798264
135.112076
133.907501
140.384857
133.661255
143.377823
162.784653
138.232742
138.928833
143.543274
153.962189
158.371475
149.430527
153.872955
161.408325
173.387833
157.461700
169.624344
23.483849
10.047235
17.354765
-8.134387
-4.672441
6.611888
-2.981766
-28.746315
129.646378
105.913094
151.396317
-41.608173
15.618509
-38.666424
-34.079563
26.555597
132.363510
154.593597
1.448344
161.388748
155.579712
138.238785
157.798615
0.540679
-29.453745
13.312377
-7.087923
9.138606
-42.998844
-14.101125
23.212202
34.259220
-23.717590
-31.227779
-10.009659
-32.020958
-32.696686
116.480904
152.014725
142.912064
141.434433
158.298950
160.368866
134.402756
139.062393
125.200150
133.012207
170.029938
126.978592
149.833038
155.908371
147.435638
162.273087
146.105042
156.974411
132.512680
144.765381
140.683823
141.275467
137.247009
136.577423
151.645737
142.226471
114.922287
148.266830
147.602341
158.104736
130.049423
149.634430
148.543320
151.959381
152.102737
131.504135
25.586283
6.614201
176.925262
134.284729
156.636917
143.949463
115.386383
138.048477
118.038055
158.365906
135.683884
144.666107
162.978287
111.173630
133.334229
161.599533
174.606476
164.203262
155.205414
146.040802
177.895584
143.263931
147.131714
132.695969
-4.916933
-36.751400
-27.806997
-8.144831
-45.921577
-4.022484
8.348825
8.881373
-41.885681
128.367691
158.845566
145.242142
142.285645
125.706894
153.507965
147.517929
138.735596
137.723495
168.787109
153.360397
140.577393
-89.790146
118.180763
111.172989
99.730141
151.618423
9.159012
-18.963707
-39.992062
174.793564
146.065781
162.263443
124.510391
137.314041
170.661011
146.090088
155.386642
139.242325
137.011185
151.117233
120.975594
147.181824
154.362183
145.490845
139.194733
159.426727
145.847641
163.189682
154.801559
135.797928
145.718582
135.662079
170.947540
146.226700
-30.917856
142.986023
151.451233
152.308258
142.939896
139.860031
132.504868
121.806664
168.919846
116.924675
154.889359
121.997551
149.552246
118.308159
166.737869
142.916489
173.065857
132.849609
155.850830
147.327225
152.986496
150.709564
134.759109
122.401276
14.161203
-44.299213
-147.614334
-165.271149
13.806062
30.871538
144.767242
155.493790
139.539703
149.522705
149.781006
-146.148758
123.922028
134.892563
130.701096
161.741104
145.129379
139.762909
179.425613
138.545502
151.217621
159.912689
155.049164
153.333130
146.567398
152.449921
159.532349
152.479004
113.568741
168.407471
126.578590
94.811295
151.530640
136.727951
168.620804
159.580505
-14.945556
-8.221870
-5.896710
170.048813
136.503662
151.542862
172.798141
3.452300
-1.182337
-24.141708
10.288261
-5.976583
-27.277811
-19.103830
16.968742
138.820786
145.771332
137.991455
156.141586
168.266357
-9.165060
141.452423
136.112411
147.059174
126.982147
136.515823
159.935287
157.751617
91.147629
131.885925
109.055450
142.302475
160.554031
155.486099
139.728882
149.885025
147.087021
148.527466
161.219116
139.965210
144.485245
148.559326
160.054047
141.526794
140.841354
131.803879
158.473816
128.208862
166.387070
159.795059
123.025131
140.976517
167.210770
153.973450
142.074341
137.152847
132.414078
152.099106
103.130661
128.972870
130.148666
162.052994
179.771851
107.385239
149.791046
170.662994
13.137963
-1.653747
20.085884
-16.802515
-15.497522
10.033092
10.098101
131.449585
-175.309006
144.525040
152.790619
111.229614
174.741257
-171.156464
-160.025360
143.904663
146.631897
-40.977631
7.927958
154.124908
121.420265
136.036713
136.943253
153.971619
154.246231
135.363983
171.452835
16.302294
-26.894169
2.849225
-41.467236
144.595062
163.044373
146.202850
147.492111
137.768433
29.805208
18.719444
-47.215557
-15.083052
-34.976688
14.826618
140.586029
139.886124
148.883774
136.215988
151.747803
130.607330
135.392685
145.846954
143.024826
132.527832
140.874634
147.015991
170.854965
145.249435
158.965088
126.298561
125.390640
168.720474
15.838448
-26.448895
-10.474407
-34.880032
51.754189
-37.801910
-50.722160
-45.656021
57.484146
145.209290
141.023636
-12.324962
-5.927379
12.654853
10.766457
-7.701839
-23.155304
146.021683
142.048813
162.314392
166.755005
142.393616
108.398872
145.242523
154.280792
156.312683
156.474365
154.760925
138.914551
163.317230
139.179794
160.417664
105.112053
163.301193
136.162079
172.054642
138.326660
141.000946
144.016327
-13.926872
13.077805
16.035336
-49.534561
146.398254
136.056076
168.392014
149.894897
161.779739
-11.003100
-0.448934
-12.843801
33.908485
5.558729
140.210098
142.404602
149.141571
130.923874
139.654709
144.653015
122.551537
139.946655
161.184891
154.955353
135.052002
156.316956
118.646935
150.170639
115.002563
150.030396
156.672745
143.060791
153.675629
136.238678
140.528427
1.243955
-90.576920
155.262024
155.280380
146.907532
153.849060
140.449738
140.708084
149.986069
137.162872
131.159317
142.271301
154.228577
160.274399
149.671646
141.360184
151.366379
148.767014
155.414902
143.577225
134.940536
154.791306
137.669800
134.061386
167.097137
116.826019
-104.756081
16.339724
-51.129028
145.066162
145.418976
132.437988
152.388641
149.285461
152.655014
149.917786
-162.319061
-156.065903
-157.807007
-157.602432
53.799343
33.865021
-146.194183
23.263702
24.253288
154.209015
68.673759
-158.525833
118.317543
-171.824127
160.593231
161.554596
165.728195
11.838891
151.896973
148.263138
132.171356
164.969925
144.992798
16.353558
15.782343
-46.151695
-12.767084
139.891632
149.081970
155.151566
153.942505
150.142258
106.666656
120.554008
163.693832
124.710724
154.621857
125.112297
146.504593
113.532867
121.173599
147.866486
147.467407
145.618515
149.450104
142.065536
155.659439
124.373596
127.256195
150.435638
152.844620
152.436569
131.151230
156.084061
141.907944
12.708521
15.450853
-0.738340
-20.221056
8.440083
146.612061
107.428314
24.007784
-44.520657
146.100479
142.988205
155.140472
143.015320
135.021378
139.828690
-41.729675
-25.646038
72.455147
20.851355
144.708496
159.470932
141.369232
139.174301
150.836395
132.699829
149.527313
171.941544
117.283630
146.578659
138.644302
147.146851
150.515503
146.073105
151.153259
156.997177
162.584045
170.301392
157.656693
147.095505
129.733658
137.550720
153.291687
149.708511
132.350967
131.322449
139.085983
169.279846
126.280052
111.519653
132.684723
134.065765
5.833748
-7.349322
4.310117
-33.547028
153.201508
120.965431
-0.520018
-46.284676
2.330030
11.327276
-40.676525
1.738551
71.856911
12.722516
-40.927586
-5.921159
9.728841
-40.208008
157.905228
142.342667
153.116119
143.333405
172.273071
161.256683
148.661438
132.063400
149.079315
147.618378
159.989075
124.274780
162.701843
119.925903
134.399567
156.061310
139.923950
-161.804642
149.242279
120.655502
131.775955
140.099670
141.826324
153.472519
149.475647
150.200104
145.813507
-42.877293
-2.675251
4.997516
25.838408
2.705229
151.507629
174.003998
-120.560806
-167.638092
-121.850197
24.867302
71.754135
22.237539
22.465996
-5.612551
131.929626
159.258682
138.087402
131.151306
140.894424
139.878036
173.886749
125.783211
150.444489
156.617508
164.173752
173.975784
123.887878
115.788109
124.615593
157.716721
157.439468
138.785751
154.553314
133.013733
148.410995
141.178772
162.355499
148.987915
131.795456
143.157486
131.980713
152.609390
-171.687683
131.406494
155.974915
150.079529
135.469543
150.506439
131.160614
141.684128
148.301605
136.765152
148.018402
42.067848
37.441578
166.729034
157.667404
101.738228
69.555489
47.518730
31.233845
165.404404
135.968994
144.446930
137.060532
-1.262846
21.455046
-28.392530
19.888025
17.074055
-20.544573
13.949174
124.599091
146.001099
136.428253
158.553238
-178.145523
110.857849
174.894272
136.951370
152.246689
138.589706
142.089340
148.801865
158.291275
141.802536
128.533478
158.315292
132.260880
149.747513
147.853302
133.521469
134.515686
158.395172
138.628647
125.673317
109.235008
131.724487
135.760849
145.594955
135.535965
160.511627
136.810547
130.903214
167.975876
122.065910
152.434143
158.350983
162.897659
149.791458
140.245850
152.353394
144.855530
149.011276
128.707092
159.505783
151.401352
163.864517
131.521942
148.450912
116.832840
155.272964
164.795822
143.115616
136.450012
137.215637
139.282959
167.153641
145.884338
157.008057
121.697090
138.446793
150.388214
135.471115
143.409241
131.724411
-4.372600
-40.450569
-11.724874
123.905128
145.183838
166.709656
172.888306
-171.605209
149.492966
108.620644
166.583649
154.546753
163.330154
136.390259
146.967361
127.273712
149.194061
135.145767
143.390503
171.125153
171.271149
138.475830
137.116470
160.917618
159.563400
128.639328
144.226974
5.193162
-61.107132
129.722336
123.558784
137.850128
149.799210
104.669502
-140.311249
-162.847855
157.530472
-156.667526
-139.968674
24.565731
135.362000
157.249985
155.843643
173.533966
127.114128
141.968506
153.020172
176.911667
163.779678
137.996521
138.877625
144.763855
152.796173
125.198151
144.012924
137.351349
150.968796
154.697876
136.433105
173.176010
178.460464
122.967628
147.070419
146.294724
133.956284
-47.612057
-30.702320
10.422469
-40.747692
18.353254
-45.213985
2.026420
113.449371
139.119446
160.871872
120.819206
168.423492
154.416458
156.147919
161.501495
148.889404
158.431854
148.442017
143.368088
128.638153
109.578194
166.765671
166.490570
159.870682
170.283417
166.041550
176.455460
149.977188
135.863388
147.707535
143.883835
144.916443
158.117325
166.836990
163.404495
176.578339
140.315811
143.237473
154.037750
179.861526
158.798599
132.133255
152.215652
163.729202
152.846130
155.513397
148.618393
121.701736
148.409714
153.527618
169.825134
165.020096
146.308197
166.613037
158.808044
148.264374
139.831467
172.706009
140.760452
173.694901
152.191284
136.259460
136.951828
137.045395
122.900398
140.386276
13.338617
10.051070
-5.913672
-28.274189
10.977179
1.592867
-2.488449
-170.639038
-42.627739
-45.003300
-26.452713
150.688492
143.880737
133.737991
141.542694
151.892319
142.129578
149.157242
138.747528
157.774185
135.373245
135.280273
146.264114
146.844498
143.634018
153.514633
142.511459
149.340088
141.915207
169.096069
126.805229
145.443405
152.259201
76.210075
4.098398
5.506837
-39.532124
-15.143421
1.814775
5.142966
11.212713
-43.098648
-0.822105
152.869125
145.686554
148.670319
140.167252
163.704910
4.300791
155.178406
136.170090
133.387543
110.040077
139.740662
140.369797
118.600761
144.316772
148.492294
164.178970
122.950172
12.978455
146.957138
169.855545
158.904587
-10.691133
-11.412040
30.365524
149.234741
157.526505
153.627457
168.873520
155.776016
158.044601
148.334122
158.484283
167.879440
148.683487
137.276184
135.040497
-3.345622
-35.378956
-25.362419
-2.315537
5.736067
7.364711
4.108325
145.795761
151.287872
154.444687
140.371841
-53.982677
57.633003
-28.319748
-44.242519
-37.547764
20.953594
-20.269266
-15.155091
-57.327770
13.382895
-11.492518
167.304352
144.077408
120.682251
143.159302
138.587433
157.958023
142.236847
141.342209
143.637909
103.660881
-151.137009
131.026947
179.452469
44.790104
30.575527
5.085268
127.324280
141.723053
150.885864
172.565201
152.540314
143.246918
142.592239
141.233276
152.762634
160.924408
126.196510
117.212914
160.697113
169.396194
-171.842255
148.860489
160.922546
161.638794
160.651794
134.742920
143.424347
146.066025
139.076065
149.967056
129.863113
149.228775
118.916153
142.190674
146.396027
160.594055
-179.867279
136.951111
154.035309
144.045349
155.951111
147.816040
136.612717
149.944626
145.148300
163.214035
106.324783
160.868683
147.421509
149.461792
129.077026
166.890671
107.404572
133.305191
132.723358
163.047791
130.309814
142.795227
-11.201696
-38.538074
-27.813374
3.073515
-33.466946
-39.871838
13.851341
-1.600711
15.329248
136.419846
151.236511
135.936539
96.116562
124.374802
137.030258
148.033218
151.728058
129.841705
148.809525
144.263962
151.390656
146.050644
119.464935
138.144318
141.659470
145.386520
169.097748
135.205032
126.266434
132.687912
153.851074
160.573883
156.269745
153.238113
140.710526
140.591324
151.040649
141.880936
-41.679962
5.975172
23.292704
-35.784252
-42.146252
139.451767
139.371017
175.268921
142.222778
139.850067
151.240784
129.606277
154.590973
135.146103
145.527481
141.713074
132.431381
132.312241
146.728394
159.182007
140.750519
149.157059
159.372894
137.483261
145.413193
133.041611
153.544891
143.926239
6.955081
-5.987331
0.610056
129.490799
145.531647
110.709335
155.610092
145.555801
157.560471
149.373306
-37.950363
-38.237267
-51.961308
156.018021
140.238174
153.239731
147.495224
157.715454
133.800903
-4.213194
-14.750651
154.559921
142.332397
158.787277
128.590469
153.386444
98.698494
136.166229
-38.775318
6.583889
-14.119867
-70.100716
168.645050
158.490982
164.787704
146.986191
140.304962
6.020439
-2.728069
-51.781845
-42.363499
-20.608335
0.213062
-52.873146
-40.101677
9.259793
-14.089275
130.785217
37.989750
-15.919941
-14.446066
141.809555
145.489929
146.175278
150.292725
162.673645
164.439926
148.282532
164.995895
162.417053
144.553024
145.607132
132.752777
144.923126
140.972717
143.322983
153.942642
153.990952
145.254303
145.569229
126.385185
139.910019
152.115021
149.965012
153.170288
148.393967
157.509506
-40.112221
173.024292
-43.229572
146.420654
-177.255249
161.045258
169.187714
153.770248
147.646194
148.171402
-5.048651
4.724017
-31.501360
-46.712933
-39.477356
-12.394811
89.047104
157.553040
-179.175278
160.211197
139.493423
159.847458
152.383682
154.613525
147.130905
116.466743
146.144318
151.014633
139.414246
116.847237
56.922749
21.385296
-25.021530
-28.881353
-46.313290
-61.178753
-22.958479
8.227623
-1.156906
20.481537
-28.540785
30.409851
-33.104149
-49.770447
14.948985
-3.077462
139.353622
122.730293
130.288574
130.522995
143.538635
148.881226
141.954391
143.910767
153.187012
137.826157
163.827194
-4.364351
20.140814
150.789520
135.208771
144.780304
132.139633
128.704651
4.354511
-44.718510
17.296934
-6.037217
-6.675617
-15.910625
3.487228
-9.270675
138.289352
138.279663
145.577469
153.961151
130.753860
130.220062
147.727386
112.866211
119.765747
-4.220208
-2.776785
14.549850
152.752716
140.934357
-18.100657
5.248035
21.664095
-46.444695
-15.891467
-40.411869
-41.650890
9.982646
10.624379
16.167341
8.997350
-40.164402
32.678253
-34.151722
150.981537
158.642120
149.580902
128.172897
138.475662
128.718567
151.450363
121.113266
109.111420
135.644379
140.803406
146.500778
140.332596
157.252701
149.624985
130.082855
135.677185
154.498764
139.094009
160.637802
156.556961
143.778854
144.985535
157.611481
141.729034
148.961197
119.129013
174.012619
141.677521
126.050682
127.590782
132.294205
136.840881
118.332718
146.197601
47.210354
23.196236
51.101349
145.812332
165.255646
148.145081
129.225006
101.727646
174.808533
137.215149
-3.981330
157.131012
137.882675
163.816376
124.252113
147.894836
134.002594
146.349411
122.920067
133.252182
152.238983
142.574829
158.173355
149.189102
166.333054
128.903961
143.765091
112.998001
165.849442
138.622498
139.427231
132.156372
123.074577
153.133057
-179.934387
13.755942
-6.662207
18.380199
20.282936
-16.465765
-3.678711
-47.961655
152.931778
143.007645
127.462563
134.213394
126.980080
139.579926
160.700302
158.927841
125.688889
176.823868
143.448471
161.332901
153.653381
14.455741
21.231007
150.544861
-18.462860
-7.045506
159.724503
146.688263
146.215820
145.206772
122.012688
142.768356
145.305527
153.592316
125.868095
138.113815
147.477234
135.405594
174.261871
157.669037
131.394333
155.471649
143.441574
151.569351
137.613876
156.443939
160.533478
158.196487
146.615952
131.141785
163.927170
148.766708
121.064034
155.511887
132.786896
115.744545
141.188339
147.820923
123.007545
140.312164
135.464294
134.737930
148.728531
146.964447
132.237213
139.580978
113.733459
144.278610
150.813660
-7.049681
-6.687152
-35.899780
7.731673
-15.221972
-40.218243
6.207251
39.076569
18.532677
-20.135555
-10.657410
8.196135
-144.643051
43.426628
164.981201
16.073530
-160.592178
-157.610458
-152.734604
-146.452164
131.651871
-158.769882
-174.767426
-170.088654
156.576416
152.820465
134.480103
135.818909
111.907211
14.654254
-11.226703
-18.079395
149.539703
128.331192
141.063461
144.826797
18.944086
12.374428
-20.134752
-31.667740
154.127609
152.800827
139.631989
107.947838
130.762390
157.031525
121.199982
143.398819
162.930450
153.594376
151.753906
130.858078
93.534042
129.416855
158.203476
-18.967091
-41.738277
-44.526417
6.974092
157.133057
127.664917
138.233078
147.070541
135.669373
138.716629
168.821732
159.077652
-100.581032
-20.160639
-3.443669
-37.511902
-5.240263
-42.707745
134.377625
-17.840111
-31.789427
-44.448666
-4.749121
5.950879
-26.144106
-30.759335
-36.922596
69.201591
135.003601
145.482880
150.357040
144.708511
165.702255
161.929779
153.376953
153.703629
151.193359
147.038727
140.469742
114.133728
143.344681
57.663372
179.609329
134.890274
25.773624
25.894175
11.052429
-16.183559
-4.936299
154.810867
124.099083
145.726822
-11.278732
-13.984251
9.997470
-7.244080
13.679818
160.935913
133.572433
156.425308
150.548050
134.050217
146.524292
142.886581
156.072372
155.057083
-37.539757
-45.148659
10.080634
175.543625
157.180161
148.299408
12.389081
12.823552
126.079468
156.764648
146.584244
139.676926
153.902847
138.236710
139.568466
126.934029
107.571602
123.030632
164.403061
149.903427
6.983199
121.021439
155.682617
149.098022
141.713226
154.365570
129.372269
137.728134
144.049988
133.705338
-15.765811
142.592102
125.359207
150.603165
157.471771
157.667252
165.809875
144.191788
139.612442
152.992523
170.591873
144.909653
141.986420
144.791092
150.380630
147.856201
176.166199
156.300781
130.412521
163.635590
139.361313
146.337601
119.404678
168.881256
165.955917
137.347748
-0.629629
19.687723
7.007651
-15.414354
-3.147467
151.730026
141.506973
160.162567
157.522797
140.519440
141.529434
153.428284
147.469482
135.538635
135.180603
149.328506
148.768982
144.039932
134.172455
132.747559
147.368652
160.601456
122.323517
158.959549
173.775421
153.928055
159.186600
133.098526
139.288147
158.608627
152.348984
138.820160
152.666748
144.776642
170.109375
142.855179
141.140701
137.471344
129.026550
154.088806
172.873978
127.385811
145.151337
150.490646
139.753159
156.082047
150.470459
160.035858
-178.075500
147.156525
121.995750
124.101456
130.394531
141.199478
156.596954
85.245354
161.420700
139.557800
168.033844
169.631439
130.171570
63.873077
147.040421
162.936615
169.805222
164.626678
127.715477
156.582260
122.823296
140.285431
136.183807
168.701035
151.540054
139.795898
48.710373
145.883392
-141.681854
147.889847
-153.614410
6.437087
29.152035
-166.941528
138.800919
-171.691223
26.098877
-175.840637
56.291874
6.783967
145.289749
-174.734894
-123.002892
-136.078918
-162.099274
-149.625198
36.887577
30.469374
22.998354
-159.145599
-152.307922
-149.883377
130.282806
155.493927
160.739792
168.054230
136.985352
134.050156
163.363007
135.819412
107.554420
147.467682
147.974075
166.997849
171.825073
125.136520
146.910156
163.525940
-43.569542
25.222549
-43.901966
118.428741
-41.649376
153.969482
143.001144
155.577026
148.341690
155.294098
148.888641
147.186691
139.627899
127.751686
128.725189
98.370613
129.647476
164.595123
148.181381
140.371063
4.406689
-23.161634
2.917053
9.017614
-11.672983
-39.780102
20.877924
-13.832627
-6.816731
0.000000
-4.157040
-46.464493
2.905555
-45.488762
167.350342
148.705093
148.511093
137.760529
136.224762
114.440971
145.005188
143.203644
137.442825
139.603104
145.847214
133.441910
160.076096
151.945145
157.381256
134.684418
160.012543
143.263306
143.261902
173.110855
120.511414
136.852020
144.188370
126.849831
157.395752
-179.046921
142.401947
-179.544571
148.061890
120.835167
144.304779
143.144043
127.631325
132.648788
144.514343
139.084183
-178.070938
-34.674820
-26.791773
143.737686
102.954033
110.046448
158.627319
152.589935
138.127594
159.370789
129.957321
154.503860
145.511734
163.952469
72.123116
161.965958
145.407425
118.096642
155.645554
174.757111
157.000656
157.022827
173.316635
145.348343
151.047119
132.157471
132.244888
113.666206
149.553711
131.896683
149.367783
153.140106
137.518219
104.078827
120.257751
147.610672
147.116714
150.246567
137.295425
139.503494
154.080521
141.541733
2.364882
20.632065
120.446594
133.493195
141.687408
116.234940
155.148529
128.643143
17.148964
-15.710563
-45.172642
15.239080
-48.551125
-1.735960
11.531517
5.075705
-5.700592
-36.273430
11.641597
140.575821
140.145935
156.571060
177.422592
137.458069
-30.582174
-29.832027
-10.630693
-20.279959
-35.268101
-43.635410
-43.194595
2.452799
-30.821405
-36.585331
155.801788
118.479446
150.635712
21.160997
136.952499
112.070267
-159.713257
-143.202988
-140.284271
158.590652
166.585953
157.168060
139.653824
155.579971
126.718307
154.144135
148.003464
145.320908
149.709106
150.830612
171.454666
14.192480
-43.703468
11.869912
130.713333
143.263672
142.233109
146.514099
130.083344
119.821266
130.386841
159.621506
147.714417
171.404694
162.082108
171.992340
161.933792
149.495819
138.600342
123.312622
146.935043
155.381607
-50.562244
-25.510296
147.595535
157.034912
153.740295
134.779297
149.839645
132.210342
171.796051
157.146408
154.281830
141.381210
170.997467
147.483475
124.247047
161.034058
159.331161
129.706955
134.189560
133.429092
-37.762856
6.085439
109.349564
141.425369
157.953857
147.314911
161.384888
176.630173
149.045486
-178.489990
9.068500
4.155014
-9.561105
-12.662581
-10.000597
-14.374063
16.099474
67.822243
149.184113
145.837524
-14.781923
-49.069813
-2.153224
-52.078583
-29.818647
-53.562988
-21.700062
-23.020178
6.545474
149.756668
150.714584
122.874916
107.334518
149.990829
144.857605
112.350624
146.152161
135.818954
147.754791
155.297424
130.943344
141.812790
158.322388
9.550284
17.662348
12.452765
-14.922870
16.697990
-20.504860
19.171717
35.875664
150.422012
140.199051
117.974052
-39.825752
-39.579777
-18.194086
20.088579
7.446766
20.442404
-44.464584
-37.821274
135.970276
152.404144
144.274460
155.809525
152.234039
143.401886
-11.928446
-19.310623
9.138456
-25.931505
-7.537676
155.651367
117.768204
122.107697
-179.611832
135.773361
-178.291306
168.005997
157.962891
146.218140
117.264236
115.157845
-174.490829
144.317993
165.831589
142.656342
152.210342
152.786774
-46.944511
-4.428105
-39.632603
-42.932228
-40.830898
-13.719631
-1.979321
-33.142670
147.904602
154.888535
148.247589
138.418259
140.175827
-178.066086
-40.965641
-36.877766
-36.160343
141.103729
154.805679
138.439102
-38.710899
-45.471344
2.129184
-26.200096
18.937218
142.055084
103.735069
157.407547
148.047119
134.509476
138.413467
133.332062
156.037659
139.233200
153.163940
112.628235
129.695633
141.490616
147.539505
156.118774
120.918633
162.061813
122.071808
159.174927
125.173103
155.229782
136.364456
126.752419
150.451950
143.475525
124.973518
132.457367
16.874573
-39.084442
18.181372
-54.123993
21.664789
12.380483
-21.232224
61.490414
-2.490336
15.065402
-25.012461
0.614212
-22.231781
-31.692120
143.700607
166.135956
144.353714
133.798569
164.179138
125.753090
179.865829
144.207794
161.613846
156.296951
146.781845
137.492096
163.003265
133.565216
132.248764
168.976624
149.935760
114.439629
1.116800
67.819702
128.074234
164.837906
133.399612
134.684357
176.172119
163.867783
118.029457
136.495346
150.744568
138.128677
156.481445
141.608154
144.210861
137.181549
143.374374
136.601685
125.198250
129.648056
154.018677
128.603134
-174.446198
143.194641
148.182373
155.911087
154.758469
138.581924
161.058228
178.318192
142.775925
171.562775
160.919937
148.429626
115.117424
152.487198
140.435425
156.549423
152.271622
-0.441462
140.636292
142.874756
124.306633
-2.533196
-3.743974
-39.950203
6.439554
-3.556718
-14.887991
-0.310904
8.927001
-37.475697
150.252640
135.202316
136.310135
149.490387
152.854538
162.298523
144.860046
-4.477284
136.613251
128.842300
146.140579
170.989822
145.139969
155.716019
165.913330
113.753731
147.202103
161.936127
143.708649
140.097000
137.943008
143.075577
128.134201
144.654785
147.017883
153.673264
87.827667
157.854523
170.346695
129.597336
125.461266
154.589203
142.046448
141.334686
144.725372
139.717804
139.971664
141.737244
159.871460
146.210220
146.425690
127.172653
143.969070
157.829987
133.961533
170.233734
155.427948
128.441513
139.333267
8.053349
8.438779
-33.489635
-44.012627
4.547346
-37.009510
-21.561867
-46.059593
-34.926937
13.331852
15.164506
6.312891
151.230515
165.874039
152.075226
134.578506
2.460129
13.220914
19.916908
-23.703550
4.239792
-16.870619
162.928299
140.151001
133.891129
156.240189
-7.116207
14.664212
-26.928455
137.680435
140.729401
155.279282
162.557571
153.548721
176.189041
136.066574
135.530060
166.656937
120.205971
149.916214
135.639786
142.914001
134.495300
127.374207
150.769867
108.642624
142.301529
124.250122
147.005569
150.296936
125.295471
150.634415
157.875046
146.594009
151.897751
179.356216
147.697144
150.641342
151.794250
175.030350
138.208298
138.483093
149.365967
154.117188
115.101181
157.253067
156.582397
76.833778
125.412758
16.931995
-9.219466
-32.607059
8.367456
-16.571512
-46.543705
-26.956373
12.661709
138.952286
151.851196
144.100891
164.962250
12.443243
134.811676
128.208984
125.288010
145.292938
149.593216
138.972305
178.461365
137.042374
139.776154
148.081787
126.303360
159.952957
145.407028
127.023613
133.629486
-160.201202
139.967880
136.159546
162.188766
137.958176
127.113991
153.109207
162.912811
140.798111
154.616241
-0.362617
155.557968
142.663635
133.247009
150.477768
134.584137
148.345825
-39.567139
6.931435
7.105006
-38.170044
5.436244
48.625412
-43.718082
4.821376
139.252884
153.626938
148.397430
158.171875
146.840759
150.693741
147.246490
142.957352
117.569351
-40.829556
133.407745
150.804672
-167.130569
29.040440
-37.541004
8.601744
-41.400585
137.987869
157.793671
160.575150
158.585175
143.315109
139.110168
148.975311
156.146286
158.246765
137.049500
152.145020
155.978439
143.051651
141.480148
136.267319
148.124130
140.729599
150.287354
144.695267
142.008636
120.334061
158.632034
151.815430
120.396790
-41.835892
-28.121040
-3.265667
-1.001710
-2.358666
-49.100914
154.367477
164.951721
154.230988
145.386520
160.250320
162.652069
135.764984
145.698700
144.203903
130.327744
127.261551
148.780182
155.151917
154.151459
148.868149
151.429703
139.208298
12.650829
2.947163
136.345184
148.289810
113.059967
154.022430
140.211456
136.428268
161.836533
143.448074
172.907974
125.241226
-33.043182
-42.495087
-12.810483
170.789719
131.218414
135.534470
156.200592
127.673576
170.912262
126.878380
159.101379
145.076630
144.846771
127.056839
148.284744
70.648178
142.234299
146.252777
154.180801
120.134552
141.480698
-1.689570
-46.455814
152.532684
135.103561
12.760375
-16.418976
141.531403
122.265572
143.960220
131.538956
161.709656
130.911987
147.037628
152.043671
153.742004
140.288559
150.622574
149.947296
151.079056
137.237106
152.076141
-44.847778
7.370996
143.143188
153.333771
142.327713
150.091309
156.992142
108.470566
151.557968
139.419830
164.771072
146.992172
167.090790
140.298492
140.768829
147.731979
137.079483
128.347961
114.157639
118.137352
142.159546
144.273041
165.063644
133.455688
149.395554
153.138947
141.183319
169.829193
159.630493
150.133652
157.670883
-34.812088
157.206711
142.050751
136.701004
139.184921
153.261261
151.973633
151.571991
143.697540
144.538101
147.854965
160.931656
163.109161
135.743958
150.900726
136.637939
154.860977
130.970947
150.233582
140.235687
159.568954
102.954094
148.567413
132.543549
152.856979
177.517685
144.125366
142.787354
115.983849
129.453476
-64.254295
8.786283
-23.086319
157.718384
139.574600
150.068634
133.132126
160.928192
134.090652
151.702820
142.232910
166.644623
145.725113
131.029770
111.800896
142.143417
154.643829
122.226311
155.839661
160.473572
141.595505
131.330643
148.322433
143.342743
164.971008
133.364792
173.432419
145.711945
159.733307
118.435036
37.534695
163.175171
148.264053
159.124344
140.973984
154.853027
144.539505
180.000000
51.577030
9.100210
7.877985
-38.766850
7.412724
-23.615284
125.930405
136.235214
162.446075
159.123993
140.761551
113.035767
131.238724
135.677002
143.785370
117.843925
148.981308
141.895523
155.906815
157.725998
157.112106
128.021240
169.648468
-33.510929
142.359833
153.318436
164.871872
132.395645
152.738815
147.188690
139.997635
131.235474
153.475388
143.057251
144.183426
166.437820
153.972748
132.552460
145.305161
130.610199
148.550003
163.945511
109.727432
139.062775
159.693283
98.444496
126.350868
160.819916
152.192245
155.874924
164.916245
137.307800
3.460909
141.265991
115.327301
157.938400
136.349228
8.212289
-48.342838
-1.575698
16.785862
-42.355347
-1.991053
-16.178215
7.825136
-38.875397
-18.711664
-30.148952
-34.203472
1.701804
-11.403355
7.057051
1.034765
-20.239553
-15.462887
-42.482666
9.390214
-13.172746
-43.452015
119.997719
172.118607
158.752335
145.105072
150.132507
151.639969
112.670982
139.084534
172.822632
144.149567
146.584076
127.313751
135.429489
112.099792
156.630646
150.770081
145.742630
159.686340
161.688950
154.365128
147.945526
142.552124
13.989959
-1.461793
154.555984
161.932465
178.363373
135.594269
121.397659
166.752167
164.702850
118.241089
172.808990
137.753586
177.033890
135.323608
154.182083
161.933533
142.577332
134.054260
166.832047
-178.454514
172.199280
142.175613
132.215363
-37.116978
14.939105
5.054546
-35.428795
11.157804
32.097473
-29.919243
5.933924
-6.021839
0.296075
20.344624
112.230507
146.185699
165.251907
135.994614
140.093735
135.044937
145.910995
152.680054
-19.287518
-39.312325
-0.613574
3.786928
11.387159
-13.662363
118.793198
94.652321
141.631409
141.808777
143.774551
149.067001
128.863480
141.014130
128.618652
145.931641
128.271362
136.576935
116.294220
142.981293
103.496681
-152.786758
9.683974
-6.880767
-40.895103
-22.598883
-13.682388
64.012177
-1.736298
-15.274148
17.691116
-0.475601
4.420535
158.477249
115.739037
151.545731
158.427475
111.948799
153.145874
155.970093
140.487091
159.306229
105.629135
112.367928
-29.430229
145.828049
20.833136
133.937454
58.025009
-159.000290
-172.961273
167.546021
-167.758804
122.545059
-170.139069
-152.604279
-122.776657
-161.179153
-167.433197
22.187195
78.251480
38.022705
140.539474
150.683960
153.830475
135.757980
152.041550
142.217911
151.911346
143.154068
155.135483
153.465729
146.186539
139.323959
151.017532
134.072250
133.443832
122.092194
163.275269
128.639511
155.838608
149.717117
133.926392
155.404114
160.227585
138.694519
156.518906
126.214851
144.841507
145.994858
140.332916
154.000153
130.750580
149.489334
163.791260
127.496498
171.652542
127.703796
-151.820465
138.189194
-17.231308
24.750580
-11.884166
-39.481293
22.136425
28.172359
-29.845701
-36.685638
17.558136
144.402100
33.027359
140.206726
140.326096
152.972244
146.634674
138.525497
127.233414
144.442108
10.246033
27.966011
162.384232
146.877838
162.932266
165.844345
152.852005
119.768646
140.862045
147.745651
148.966995
122.503723
25.494724
164.569778
6.358414
-5.798092
7.739767
-7.684442
9.766721
-6.012717
163.828278
163.755188
156.998840
112.454468
145.283188
152.075928
137.531235
142.372253
130.805496
137.453842
149.018723
151.260223
143.549789
134.635605
142.002197
156.863937
167.128006
153.973785
51.291862
28.210506
-151.952179
-135.805847
14.524967
146.408844
157.829437
152.310806
171.712280
128.459763
132.007248
152.158569
126.485619
149.557693
-78.652153
-8.596102
10.372969
-6.312487
-17.034101
-17.041039
3.454001
-5.996034
17.390783
16.811102
-0.922809
-29.212065
-90.162949
11.746651
-18.295412
-7.134708
-11.334022
-103.565941
142.680084
153.140228
146.420090
139.444687
158.563232
115.869316
162.247299
143.564499
167.357819
119.934547
3.008042
-16.957563
3.248355
-30.758366
168.451813
-173.390854
144.625122
112.711304
123.720062
149.921722
-24.585627
153.501602
140.675735
166.384598
143.790955
141.115082
155.992432
131.611481
149.632172
116.419281
114.466125
142.546066
150.788300
147.128357
109.632500
141.442444
5.846703
0.000000
-25.806845
-46.763145
-19.954937
28.497383
127.920204
151.532455
147.825455
105.577934
169.217331
145.376663
149.127289
149.547821
165.615952
116.150612
152.835876
122.296989
157.327484
131.102814
135.507919
136.092438
155.537903
132.424820
130.974533
152.242401
107.842857
145.133575
161.653839
160.923798
134.465561
165.334579
167.315430
168.046631
152.463333
118.157501
135.760498
155.718430
-35.811504
-11.326042
-3.055693
0.208420
-0.535223
156.798157
146.146072
149.545502
136.727692
133.357147
115.988831
111.944824
155.569290
135.333740
173.909332
27.445116
-36.207516
1.312539
-45.284519
0.328053
18.051092
82.127968
126.476311
139.523163
146.925537
115.166092
151.228165
147.073288
148.574097
153.541428
144.834366
142.352661
134.215347
168.416290
124.951271
137.983521
142.945404
150.551422
134.822067
160.534393
128.374115
8.885111
-25.121119
-13.300729
0.509757
-122.205536
-43.195301
0.048457
129.111465
127.121262
160.948975
125.785545
148.029190
171.130920
149.762604
162.577164
142.806381
133.538391
133.582825
132.577698
63.002617
24.626734
-37.672935
15.121862
4.839626
-63.161488
5.032248
-47.382168
28.336338
1.247411
-40.781406
13.067356
-15.187818
-5.959207
3.315997
169.187393
116.513649
166.394775
155.321579
155.977493
150.176529
178.603378
148.970245
166.152206
167.681488
149.586212
130.942535
165.531570
143.740524
149.710770
159.093979
165.620804
135.458466
166.969910
162.175491
142.072800
150.108780
131.801758
146.432831
114.200500
134.108597
154.817276
164.662247
165.611374
139.311996
154.028687
111.937836
-178.796814
148.989853
142.201996
139.925140
146.984573
149.226685
38.809753
145.857315
131.306274
144.877319
-12.553062
-2.911478
-28.890352
27.318401
42.283745
137.304214
117.429619
164.656113
139.457138
143.473434
138.672928
144.749786
140.713760
145.017273
130.977020
141.690811
136.162872
114.299873
136.386002
140.979523
147.506104
149.787659
149.059219
174.446472
143.823502
132.599304
139.091248
116.562225
154.119476
162.100372
152.534637
150.077423
142.637955
-175.078522
168.018936
160.402756
145.875748
138.279724
145.844101
126.313622
133.013641
174.089767
159.131622
173.885071
135.807846
148.957672
138.323029
20.216768
177.849777
161.813324
148.458862
135.229919
126.872658
144.163498
148.847534
140.034424
147.932861
129.954498
160.134384
130.614349
115.019440
156.909988
116.884422
129.526276
168.748108
124.414345
112.926552
144.830307
155.737808
140.787949
151.112915
147.389297
162.030579
132.799179
153.066040
176.253464
163.655548
123.001465
148.788834
121.867477
157.913925
133.147781
130.151962
146.265762
140.700912
146.422165
24.162092
-31.642544
-7.200861
-52.172585
4.049365
-2.050805
-27.600933
162.653427
119.303963
150.889420
150.674667
135.249954
134.978897
127.744461
175.408157
129.052734
144.425217
134.313675
139.509018
137.592041
159.335388
150.751755
156.617981
156.399323
55.643623
149.596985
125.532501
149.221313
145.272049
160.319916
144.925262
147.787415
142.799362
118.493599
148.215759
153.540970
156.077881
174.328659
173.243057
151.189255
144.591156
144.810257
133.293900
150.090363
163.278534
130.636551
172.133987
164.604935
-25.978262
22.896614
133.512329
144.641037
142.157288
170.083755
161.681335
121.688965
148.325211
142.236542
133.411499
131.945099
140.243774
-3.687324
-14.612672
-7.090164
-19.850063
-45.985489
125.538544
150.282593
129.871780
144.256271
134.283066
123.167336
145.527466
123.821350
120.679214
135.803040
123.311897
149.898651
129.717239
145.047668
149.223557
167.094147
132.989349
125.528786
146.148361
160.970795
151.002838
160.562271
55.719784
-12.336923
-13.027844
-29.165743
-7.210527
-8.606561
-26.643082
4.309390
-43.787109
-52.582832
4.368881
-40.769123
151.734222
133.920120
156.827118
178.942780
178.356216
145.366104
139.761368
138.767838
29.808184
21.379047
160.627609
137.190155
129.409073
129.502823
-5.049970
-48.225056
-5.232030
0.150658
126.178780
143.161743
171.007034
149.192429
-8.088133
20.361210
-10.968047
-35.127342
143.782959
130.768066
165.191055
148.918213
122.801674
153.509109
158.433777
145.864426
110.528030
147.423370
140.276657
156.791077
139.955658
-0.248660
-1.632787
17.919477
12.444527
28.098642
-5.636872
-15.566557
3.270100
138.057053
114.936874
153.690216
145.798721
139.944992
134.047745
146.180008
145.701843
156.885208
169.533401
165.636795
151.658981
155.252426
113.121742
146.011444
135.367661
165.588181
174.100815
22.887045
2.081213
-4.947676
-4.607894
-10.601385
144.422470
131.169174
132.544037
132.798172
156.073792
130.256851
129.030060
123.711327
153.469528
147.569458
157.075363
139.997467
149.288574
174.413345
168.476532
3.401567
15.865166
16.525541
13.871454
7.591376
-20.862923
20.401503
-21.714567
-2.505460
-20.461374
-28.027153
11.759242
-4.916574
-46.804825
-33.744331
146.004974
126.675056
-12.700089
129.857086
159.566666
123.278770
146.217178
140.337814
138.749725
133.249161
137.198242
141.980759
143.305099
166.193985
136.388123
148.575989
24.498819
143.374481
143.177917
177.043945
150.672302
147.885284
152.112488
138.087402
116.016182
145.448547
151.968369
142.585159
16.428396
134.250427
134.457916
138.820221
-175.114273
160.851746
150.681198
145.466507
161.337357
150.226212
164.296249
135.343811
152.842041
129.502274
-31.455984
-36.605618
-5.173582
157.679688
143.676910
164.543884
155.100433
-139.240479
153.159531
112.121643
153.120377
172.024460
-170.280640
22.184381
57.624413
28.732521
-164.195038
169.810867
51.836090
10.522220
-158.901138
68.826546
78.280983
136.977158
159.962646
146.951340
151.549957
139.975861
147.017624
165.916092
66.312965
11.765525
2.258974
-20.236809
-36.108429
-41.896805
-43.300251
5.852031
-39.246922
-28.448183
2.992251
-26.340031
154.539520
147.014587
138.678726
161.774033
158.878387
148.332047
148.296570
174.619034
126.769478
112.987595
145.469254
127.931992
127.703766
96.534912
142.272400
158.367920
150.389725
141.473083
131.565994
156.538101
145.286987
145.819565
131.652237
143.394562
118.850723
-179.184341
171.303421
142.097870
23.108135
-42.006866
19.389729
4.659468
50.672241
-42.226494
-42.075974
-20.351400
152.424210
162.409958
99.828987
123.948395
131.772171
152.026703
143.857758
150.127060
142.572006
173.025360
143.358688
148.569809
149.163513
163.426147
135.724625
140.491302
127.327095
158.989426
141.352249
160.319565
139.255676
156.311798
158.501770
159.786865
164.880630
159.151337
150.418427
144.108658
140.857269
156.049561
132.503281
136.699783
143.461029
10.404464
16.248642
-20.671049
-8.378432
0.367973
-15.386424
6.127911
-49.710556
-32.207161
-18.128576
4.727623
146.127060
136.551682
113.565872
131.359497
130.999207
140.694824
149.294052
155.568130
151.969864
132.264023
159.672867
136.761215
166.591492
-167.829178
150.004623
157.033447
155.370544
142.679276
137.161087
172.371948
151.408463
136.652771
141.750717
-14.084673
1.948228
138.353729
142.246277
155.090057
168.262939
146.381790
146.454102
121.590965
-177.417435
-14.842864
20.139912
-147.400314
13.339979
89.036636
-177.025391
-174.145920
158.212402
170.241943
-156.101746
-173.370773
44.361069
26.271654
33.538467
14.746828
178.044952
-143.270538
-134.185043
21.990194
-129.919418
145.635040
-169.298233
32.050732
-150.939270
43.316051
65.626503
-128.770676
-170.712616
-158.824066
20.849079
125.149040
132.109619
101.671715
134.213257
128.070404
150.309586
128.874680
157.654709
-176.275314
142.514282
142.780075
160.998962
-6.558972
152.603226
160.726578
156.277222
151.023636
-15.769656
-38.699749
-37.066666
-54.193718
-27.771172
158.003555
152.712875
141.024689
132.834625
143.676758
145.542328
162.027924
-6.189349
2.355843
-17.738066
3.337360
-6.686360
162.887436
137.977646
125.713600
130.997482
141.224777
-33.811844
146.696991
142.801941
144.190384
171.310547
129.809418
156.767914
166.992401
-5.175929
11.804969
7.152394
-23.495657
1.276256
-20.654886
9.860910
2.254725
3.356197
-61.287510
136.022766
102.502792
142.107620
157.682510
144.627121
156.159241
137.036850
130.198181
123.229393
-20.799232
-45.544968
-48.249760
-36.218040
-14.969240
-32.137390
50.433147
-36.974514
120.995758
148.078674
130.789352
135.135483
-8.975727
5.052219
23.269470
-17.527319
29.086044
-10.416974
-40.919601
155.932114
153.762253
161.193436
119.595322
139.256546
-13.896474
-15.038522
-23.699244
9.639778
6.010695
5.439632
139.281845
111.495033
163.584045
164.894516
138.680573
148.510193
162.228790
169.543274
-1.454411
22.797781
8.556094
12.476672
21.406853
141.576920
159.611771
151.114899
125.436798
148.210983
146.016617
131.754074
142.892548
141.349030
122.180984
129.277435
149.751556
158.848892
153.538513
147.957977
129.280273
-149.974762
161.278290
168.381973
132.254318
151.128159
135.117126
152.279938
163.969040
125.784538
126.964821
146.103180
143.261108
147.624786
125.654625
161.668228
155.307434
146.646393
155.872406
126.852913
131.318771
157.677719
141.690628
166.041336
139.231247
130.685150
149.585281
99.677452
175.819275
142.900284
152.450409
130.695938
135.489899
134.635117
147.678131
156.520248
148.345825
144.028229
153.690338
-16.853794
-14.018057
-14.517612
-32.226891
-4.049123
7.492319
17.561611
138.420303
162.289688
146.211365
159.719513
165.089645
115.281990
167.950821
143.572586
138.766693
144.673050
129.457748
155.701309
166.949768
147.193832
138.207123
163.864746
159.260025
131.088043
128.177002
131.878082
163.100571
-3.171879
140.758926
118.241631
144.641876
125.038315
133.246185
-13.564672
2.618979
23.936110
-26.837286
149.993896
139.719818
150.322632
136.539871
138.397903
139.867569
147.819138
155.513229
66.322823
-61.944176
-33.136349
38.897259
152.638306
151.138229
139.326965
153.406799
139.622726
145.966797
120.253670
135.301941
129.383743
123.586830
159.576248
90.780411
136.672073
138.554855
-1.387057
-33.413799
39.112034
160.577728
123.251877
145.866928
153.977997
142.007538
145.485214
174.224823
136.078201
156.545792
178.308456
151.605637
177.403152
141.760895
138.230545
141.329361
-166.588455
146.771667
146.895752
154.971115
164.960052
166.482742
125.499268
160.813110
-11.090558
-1.645443
-25.761953
-41.943867
-47.628956
-13.301145
159.081238
139.707230
-2.236859
11.198883
11.822400
146.743622
128.477081
147.842346
143.189362
149.040054
139.723022
136.185501
163.049103
160.756760
161.133240
154.030548
150.455322
159.909393
174.479507
142.797440
145.219604
23.159248
31.090893
-41.959347
154.862274
175.081787
145.965103
-37.277454
-45.019951
20.496826
113.430054
-30.099041
6.185610
6.941022
159.522354
106.754265
141.972778
137.195267
166.599213
144.346085
145.882156
156.174835
58.273079
-2.114796
16.283585
137.007080
149.967804
132.401215
147.226639
157.513062
117.029236
161.133530
129.264679
-98.389648
164.987015
147.553970
176.706375
145.174973
124.761154
148.508850
132.186401
136.838440
126.293030
141.449875
120.292519
117.276733
149.127838
172.368591
103.068604
-149.950592
146.251221
138.659317
7.616823
-23.799948
-59.940609
-11.230035
-19.322578
-7.728601
-40.732437
10.432639
1.157751
6.538250
149.061798
149.234497
172.893311
154.647400
134.882767
165.902725
-19.617140
172.111313
158.731873
150.698624
156.468094
124.968849
-2.682193
-4.578297
-34.119083
-14.432029
-6.700278
19.790539
-27.110405
38.332485
-12.236349
14.761633
115.114578
148.912155
134.158768
128.953522
159.705704
129.275421
145.603485
170.022552
145.579712
164.577957
164.857697
137.485992
139.966507
3.807915
-8.381268
155.368988
147.014206
159.555115
147.531921
149.774368
132.955063
163.500946
108.620766
104.376701
-32.951302
-13.182364
-41.675968
-73.179237
-43.567661
3.356547
10.223083
-32.339336
-35.457523
2.400777
-30.328251
-36.575432
19.864029
-24.045328
-24.712990
-19.816162
13.484282
-4.096533
10.716506
133.097412
-178.563721
142.053680
5.276966
-32.254459
16.067238
171.884811
169.461136
120.239685
128.711761
153.328934
146.671555
145.515976
148.844971
127.429695
158.685974
149.707886
143.605911
-175.024994
143.346298
147.729279
142.044067
147.399948
149.836441
135.874588
153.957535
135.640335
152.722763
138.616638
14.096288
39.783306
161.139847
178.897476
142.263565
144.539124
139.775223
117.657585
136.374664
161.622772
139.061661
152.127731
164.855240
130.297516
136.246017
143.629425
149.402908
148.847641
7.748662
14.570295
-2.048704
-24.844439
-35.798275
-40.599346
4.904246
-3.847714
30.265570
143.684952
132.225769
134.166183
159.876968
144.038406
103.284653
140.566086
-154.745010
141.323105
-151.509094
-141.003647
165.445496
143.359268
163.357178
138.091415
-179.133392
149.347595
155.128479
139.127670
163.817902
137.379013
178.104706
146.498734
139.863586
105.795769
144.295822
127.921188
167.462997
152.060623
140.446884
8.573201
139.011124
140.566254
142.846176
-45.995319
0.160713
5.174074
146.148712
145.828049
152.092941
176.612488
156.052963
148.447601
143.137970
160.551544
142.258560
143.916443
179.483368
109.294151
-21.151762
40.270275
-14.288937
-14.784815
-28.872763
4.166968
-11.464375
-58.245590
5.728408
-34.198578
-47.596664
-31.200418
158.346802
143.211365
149.780197
141.123489
-0.653420
-39.219418
173.169205
152.656128
154.900360
142.470093
138.864532
121.781967
-43.736145
-14.664292
-18.050949
131.816254
150.547440
148.950104
140.028381
136.715210
152.583588
155.414032
167.534546
146.776688
167.964508
144.803055
143.782883
134.176132
-178.067291
129.539429
145.849716
141.690994
-24.085251
0.812529
-18.345888
-7.479868
-7.700693
-33.398056
-43.419807
-36.331547
-36.128738
-46.322002
-27.619843
-35.629421
-40.661823
-27.386412
27.219400
9.637983
-36.387959
-30.558634
-44.331703
-39.911350
-39.629436
-1.232259
17.710043
-2.932848
7.058830
28.608166
1.969011
11.477237
-2.674886
-8.644588
21.757982
-37.399090
-2.177627
5.316218
8.838801
146.426895
147.768112
143.026978
119.949715
153.004456
144.133835
-3.415983
-20.719994
-40.592484
150.244156
110.789520
156.242508
51.510117
-3.590578
-19.108648
5.491229
7.218386
-46.683403
-39.167702
-37.507931
-54.547985
148.854401
165.967575
124.689400
151.663895
135.772446
144.317215
142.515884
166.374329
134.754822
156.949097
154.290192
151.623627
140.556198
159.659271
139.174728
154.291275
144.446762
170.779648
141.751663
160.839478
132.471283
140.775055
174.466415
167.900604
127.064888
128.713028
133.132858
130.187805
150.765045
149.258667
131.483917
163.331528
159.379013
172.509399
155.914703
144.733368
145.305435
143.990387
4.910553
5.243104
60.468876
1.272878
3.312098
-26.591278
18.322601
20.305317
-17.322426
146.504822
101.776070
-7.929716
-38.840618
117.061295
151.947159
149.203323
164.556656
59.943382
158.434814
160.193298
149.985794
130.869110
131.891159
131.340286
147.684128
155.729172
131.971924
150.922165
140.980743
170.637955
153.348297
144.025055
132.965790
146.725098
82.634270
-26.840479
-18.423384
-37.345150
168.009827
155.094620
136.093369
168.602142
158.599594
137.690277
137.869873
140.423889
128.907501
136.071365
162.153564
152.951645
133.460770
127.810905
149.696350
164.790909
124.354027
154.546127
143.762283
154.554733
150.271088
160.535400
122.438400
151.492676
159.156082
152.107040
163.806808
138.216919
134.941956
150.332428
146.593033
155.957886
142.060776
158.227676
138.075638
114.405785
108.887497
148.162384
140.324753
1.691654
-6.984266
-47.537361
-16.993450
-15.959797
18.245150
24.999557
-14.385669
0.701371
10.361962
160.423508
142.007324
146.943802
146.944107
145.958176
138.536057
149.795700
57.684170
18.836250
-175.653900
137.396851
130.977005
162.332535
136.889282
175.434845
159.309708
153.426270
137.932419
157.239563
-179.362640
135.833252
145.447174
131.725052
157.803436
115.939629
136.905533
136.617584
161.352020
141.562332
128.507553
139.985626
156.899612
151.277542
147.251358
146.033432
163.699432
147.364914
154.003860
141.509216
133.626160
146.041428
139.930542
122.824310
151.066559
138.771912
170.408463
150.653397
155.431870
151.807343
133.507599
146.004227
148.749710
141.897858
152.613785
151.755096
158.029419
168.503036
161.729935
140.246109
136.494446
119.576744
149.268524
27.055634
-48.292431
-24.911119
154.049408
14.595091
146.502045
149.724045
138.202499
-22.821344
172.386032
12.001109
-6.802244
134.548035
146.764038
147.992645
158.766846
146.165924
5.461348
138.939117
165.644836
166.463516
166.188766
158.116211
125.651161
149.834641
123.538254
119.943031
146.767410
145.277359
170.148499
150.471436
125.564346
168.398819
168.017502
143.192322
163.503052
127.990036
143.973953
10.750669
15.014220
45.843269
144.627197
147.831375
134.817276
143.400497
133.884323
119.061325
166.502365
121.792839
170.456909
144.594574
160.949661
151.332169
142.126251
132.623001
137.086441
147.323990
141.296539
138.462509
129.220047
142.065079
-15.102029
4.248791
9.824671
142.779739
-8.843491
20.704496
33.543877
11.953781
-9.162422
-7.114140
126.580627
142.463989
139.854004
-13.484545
141.927216
145.429672
156.892914
152.550034
126.847794
154.387100
140.870728
106.609291
154.271667
137.777588
143.116547
152.838272
151.722885
166.156891
156.014847
143.795197
9.421475
-25.738777
146.468292
135.181488
142.327087
170.365402
150.674210
155.021591
147.763412
106.496620
140.682327
117.114502
150.229080
137.248718
164.958191
151.866730
156.018997
149.810455
152.476089
163.719116
138.537567
169.347763
146.056000
138.107727
15.751576
14.298924
-29.452600
143.412613
160.407608
121.601768
133.892868
151.489655
149.828339
146.414291
148.031937
152.979935
137.499207
144.513718
156.102661
143.618896
111.495796
131.440552
151.117676
161.906219
150.784790
158.619431
29.071873
127.794373
124.649391
160.424713
150.596542
-14.148174
-30.166403
-19.856600
-2.456228
-34.524399
-36.644207
19.136389
0.750171
-0.062557
6.221763
-5.781605
-26.104210
-18.924711
145.211044
152.860504
147.688202
149.963760
142.118118
162.179031
139.278824
138.061279
142.267914
148.394974
144.689819
153.269958
141.260452
113.293732
144.105530
136.847656
148.735153
142.290298
177.440033
138.358154
154.288910
109.887451
159.635620
163.859238
147.562042
151.604095
150.678955
139.142258
160.636520
156.641144
163.269684
165.149460
149.968369
154.508453
143.867523
161.473923
-78.465263
12.546037
136.431946
144.282623
164.403030
139.130264
165.066284
150.150635
162.723953
146.365845
142.367691
139.976547
150.845215
110.299065
143.471359
110.259628
-176.338730
156.878738
133.596191
149.760727
144.359100
148.001038
149.936356
160.694672
112.345482
169.248230
146.748230
151.276505
132.975494
137.829926
145.020752
127.712807
140.533554
118.437004
26.656124
161.016296
27.905127
-156.354279
162.756577
-156.795914
40.350555
146.203873
152.157715
138.706635
154.162003
137.673248
140.601318
155.733627
147.217438
164.268967
133.661270
168.904007
125.279335
-39.905964
-7.617493
8.593451
135.926407
145.915649
119.994095
-12.522479
-48.181915
-24.613340
140.266449
129.037003
141.608582
128.203735
146.143723
152.116440
169.318787
155.921555
150.365616
119.426971
125.133949
137.512650
129.589233
132.227463
137.097458
150.255737
154.376862
131.636826
142.681030
154.459473
142.047638
142.343475
138.283691
134.992691
138.113525
143.419434
151.319229
140.400314
165.864258
111.657036
153.475815
174.841583
141.213913
126.212257
162.692764
136.048523
136.966782
138.244614
-14.896775
130.255722
-171.175400
144.521591
144.969284
146.528198
159.327438
134.891312
159.641708
26.671511
7.505429
-2.503896
-24.989100
133.490982
175.739792
152.369385
101.828171
131.455078
136.562927
167.514160
150.412003
149.222443
134.691101
130.029953
150.581818
5.878333
-20.651817
5.446436
-10.576798
-25.795599
-22.560902
144.177414
144.803253
72.304680
31.758646
-5.457471
-51.627861
4.844926
-14.008918
-43.606983
-22.211384
151.338974
151.518433
149.877640
155.262512
144.057663
150.629929
123.731087
134.716858
109.073128
150.331543
158.458160
140.984436
153.487427
152.185989
154.270889
131.417862
143.189209
164.000931
-38.385162
25.199789
-0.278362
12.302430
-10.190358
-15.186357
27.997681
17.469233
15.944637
-41.957882
141.191757
125.257835
148.609970
137.850830
22.027887
37.383682
-144.038834
119.129913
-157.169342
-133.080734
179.848038
-161.016968
-157.456390
38.152924
23.971928
24.599373
68.954681
132.820663
137.664536
165.853348
137.504272
151.677780
155.819824
162.852509
146.082855
119.451042
147.530136
149.115921
163.115463
134.350967
166.112091
144.005951
-4.224799
-2.034516
-12.736480
-24.798727
-25.170753
-5.541993
9.592983
148.810669
144.093826
126.119926
155.837250
151.451126
112.813683
158.526978
135.796249
147.902710
140.609512
119.013283
113.302811
113.884712
149.348969
159.298920
160.209595
126.211670
134.928009
152.760010
155.062698
157.405533
111.133980
125.702469
151.426483
144.940979
131.082489
146.053253
-173.105469
-6.558344
50.586098
-17.329868
9.670403
-37.807365
-12.928652
-20.868301
20.661160
-36.557819
156.717163
158.706879
142.410995
142.390030
4.319468
-3.109483
22.957998
1.455487
-48.800266
3.573195
-37.051865
7.181027
-30.355305
117.447731
127.457268
143.250153
157.543137
133.547012
87.187157
141.015839
117.154434
158.877426
120.296211
144.405823
158.699234
134.517441
114.564163
148.467163
134.529602
146.089569
148.268753
146.786026
147.684036
55.548615
-29.962925
1.118726
7.254607
-5.524354
-36.749084
-4.266087
149.262589
147.776398
72.475555
31.139822
72.525673
99.304787
169.385574
125.805550
149.927780
163.638107
133.150665
156.452713
155.456207
154.167755
145.871460
-44.922657
133.303635
163.177216
132.699966
142.527161
130.453491
19.722343
-60.327644
10.836797
2.569484
137.775925
-138.845505
24.230324
147.999161
133.781555
151.152954
15.832027
4.161701
2.019939
6.959113
-13.009986
-9.338140
-21.509722
-26.527250
20.501350
0.512055
-10.923082
-32.114605
-41.905994
8.227862
-35.964935
-30.241488
-42.104710
-10.980282
-44.148361
-0.973174
19.311117
-0.396635
147.842545
125.146790
139.208145
139.913834
-37.621788
-26.911121
-26.472317
-5.911749
-43.879204
152.188629
143.028961
149.635971
28.556242
20.104462
148.397583
135.480804
128.939133
149.910095
152.760239
161.432571
176.138855
123.263145
165.301651
150.240570
122.075882
131.811462
111.201118
168.523300
157.748367
155.150314
104.231369
140.961578
130.267593
2.176368
36.118416
-43.265224
30.644741
159.794235
140.635803
146.426590
144.353088
145.346878
164.367477
161.317673
176.777100
155.638000
149.004196
148.507507
169.315964
140.661804
158.802933
130.217545
141.887207
163.599945
132.916534
150.311310
114.237640
149.093658
139.581375
179.059326
139.472351
150.808578
166.051834
122.871857
151.749069
166.211731
153.563141
152.104874
136.802612
143.727463
159.011734
137.992157
117.823036
141.054092
140.619019
158.855377
143.650665
126.492340
153.936646
130.420441
162.085815
-9.914012
20.244225
148.114609
161.939240
142.942871
141.357285
123.903313
144.926422
154.946533
149.421066
137.351379
131.266968
135.608673
36.503136
-152.988953
143.160339
148.864944
-34.998688
-21.225866
-69.388359
107.160942
129.678558
158.326233
146.020859
12.002489
5.857756
146.096039
132.700089
149.388245
126.557167
139.901093
134.278732
133.970291
130.685425
107.108215
142.773544
159.275223
141.973923
147.716263
148.228867
131.130341
-176.996185
166.071533
144.614563
148.082184
150.925400
127.007904
153.621857
141.606110
133.390808
150.252472
149.773148
144.213852
131.331985
145.154190
131.934418
149.297073
140.115616
156.177460
-76.876534
-3.534187
7.568671
153.762070
152.937775
147.410767
145.462265
136.618912
143.711273
138.053284
23.979315
-32.966858
29.449564
-17.083706
14.692879
148.166855
131.362747
133.383240
139.425919
148.140778
128.697479
160.251221
137.694550
136.910629
157.074570
152.660736
153.293213
134.515549
147.127869
108.158577
139.749084
154.931107
-167.443817
145.119171
141.421951
147.510941
153.336121
143.083282
124.953949
137.336990
152.888611
153.300110
84.171181
145.652390
143.355606
140.092560
122.447159
-176.421707
125.757843
143.906784
171.872406
149.961960
130.958328
133.977707
149.576859
161.490234
150.011002
151.007660
144.819443
136.374451
-2.044975
17.877016
-0.966718
16.745478
-34.930847
13.988151
-34.139622
150.155304
23.588646
-5.653918
13.629345
76.571800
-26.935225
-14.577638
133.022461
-175.563889
135.214981
135.109573
139.258041
142.883347
138.570435
155.378906
120.785919
-46.904716
-21.878897
3.917666
-9.656344
1.183825
7.636405
-4.301064
-3.568205
14.183563
-45.787136
117.971855
-153.900635
46.724873
52.013290
25.416183
125.157524
158.233337
107.369751
126.184067
137.990845
144.133240
152.905670
132.363052
151.433426
122.747726
-3.962200
3.360044
10.944886
-16.194105
130.877151
137.100403
111.584641
163.119095
120.633453
134.131622
152.643433
152.859970
137.977829
121.408081
135.742950
158.883804
-25.390596
-8.451174
139.618454
-32.220016
-2.403303
-33.594109
5.369618
-8.119988
-0.307741
0.137056
-48.272003
-4.109659
26.205770
-19.998640
-51.765202
-6.906233
11.467672
152.489899
147.558640
140.668259
150.133514
158.230835
141.789246
167.898483
27.882111
147.316132
132.965607
169.827377
144.369141
165.810699
146.605881
123.504730
138.063858
144.349350
144.343140
162.132767
123.902054
153.141449
170.575058
139.053467
163.957077
151.546860
96.349640
144.228745
-171.448395
-144.920578
160.185623
142.417770
103.489105
169.715591
135.596695
141.456573
170.580734
106.776817
-174.502487
126.135803
-155.791641
144.070267
-139.130768
-158.353577
171.481262
144.193192
118.708435
155.325256
120.818527
141.451981
120.198387
156.226105
128.588058
122.276062
157.145096
155.195740
128.993744
149.553207
151.984863
-168.992722
-129.770035
-165.475510
-148.633972
16.071741
74.993698
19.860670
27.242006
146.868927
120.373924
134.448547
175.897476
151.435013
148.876556
146.983368
139.385422
157.477325
133.656647
144.307068
129.699051
166.496841
123.239693
136.091843
142.673721
160.646255
151.527527
147.452850
137.169968
157.851105
140.104965
121.061844
129.041473
139.632111
167.187088
-149.645340
1.537861
22.896027
147.348190
137.668564
164.350250
155.793823
158.195618
136.402237
142.766998
142.122589
171.251343
150.380966
150.353928
135.182632
-174.691818
157.230576
133.262939
153.562241
147.715439
-178.985855
148.455582
143.983871
143.421677
158.986633
159.150787
155.477890
0.966111
-40.913612
-43.874191
-48.842873
-31.936129
3.567931
6.700863
-10.737241
-54.178883
8.176972
-104.613983
133.958313
159.846741
145.881485
144.479431
146.439880
124.658432
156.888611
161.254135
145.362167
134.126572
154.737961
143.600861
149.346207
142.891068
138.003510
152.466858
148.836868
171.287674
138.483643
164.916367
128.660355
139.541489
150.301346
152.094971
135.815598
152.123383
162.771606
142.845856
150.143890
145.210083
118.578033
126.689972
164.409668
142.190842
146.102295
144.511078
121.564590
157.328537
141.425659
162.513474
148.503677
163.956451
-38.242081
163.725311
145.145126
156.867188
111.366722
-61.479214
-12.212656
-0.839068
19.657919
-11.152648
-39.784405
-2.959227
-10.037364
-23.941994
-10.336451
149.746353
147.294128
150.689896
153.369415
77.768654
-0.786587
15.825268
-49.435093
20.478024
16.599997
20.074844
-49.452755
-22.616116
6.000413
110.217743
147.590118
133.993118
128.003586
138.891571
147.989563
154.360458
156.128952
-24.806322
13.416641
86.639038
148.840439
124.903252
-166.931549
138.571609
-16.269096
-27.364592
148.258408
129.368927
122.177513
-6.251690
-34.755749
-42.043274
-20.195303
3.107216
124.603691
165.247223
168.709488
136.585144
126.957352
149.767609
-1.998020
-10.977268
18.427458
146.847549
68.378410
122.397339
149.639679
139.358688
124.893158
124.156998
26.472364
162.551056
176.453369
120.257347
139.759094
151.605469
142.222214
150.528915
141.144180
173.641144
162.009354
34.824493
147.400040
153.639130
165.560638
152.275055
155.417068
151.819122
139.650955
111.286415
175.388748
144.819702
142.570923
164.021194
137.345322
135.102524
138.530655
148.306595
10.456188
164.660767
134.166840
152.741272
136.861816
136.634109
135.747177
147.551392
145.587997
150.694901
150.284302
159.315399
143.336441
149.681152
159.043213
165.587097
123.651413
153.880051
130.454315
-39.287998
-3.107783
3.007261
6.528045
-21.586645
-2.273828
143.159302
150.319809
127.455368
170.546463
142.716736
144.950317
123.519836
142.799545
127.219139
136.636261
136.317673
154.981171
156.091675
157.684067
152.327606
145.384201
117.182556
134.748917
153.867722
136.251999
144.726624
145.147415
131.236893
158.870773
136.341156
151.700378
145.065811
117.038757
149.696106
157.959625
155.310669
153.738403
140.847839
141.462860
157.004044
169.551132
131.865005
149.129028
157.084320
-3.162174
4.512581
143.949509
137.715683
144.113937
118.869064
139.835693
173.924316
143.235641
149.479477
169.077988
141.414459
148.776917
171.108078
31.389622
-141.247543
21.089409
-174.214554
-151.549042
47.804134
-160.142593
-170.999649
-152.142090
130.402802
121.275139
123.670105
142.097702
152.871765
5.697187
-22.517113
27.314547
9.615847
-32.391220
117.620827
160.097000
156.381485
174.681046
151.920349
106.223755
150.724792
132.075333
143.554077
167.270279
139.972626
133.299789
130.960892
149.827438
129.701691
145.897583
166.878433
157.593826
158.834412
150.429459
143.423630
142.992188
130.691971
143.442612
148.964417
116.571075
159.605194
126.806839
137.615433
135.246750
128.537811
113.494926
150.719940
176.833740
135.211456
-33.463951
161.833679
-177.953094
145.594025
108.669823
162.173660
148.797104
139.164474
125.470947
-177.032562
158.268677
124.901970
133.548981
129.653519
120.845352
162.302582
83.889687
136.402344
151.511368
140.009171
159.528610
156.359283
153.080521
176.934128
150.212692
103.425003
135.017502
150.011490
-51.003677
-49.975155
-11.712684
-44.168827
-43.499752
-47.657333
15.212708
-39.666119
-11.012598
-12.197600
140.736069
147.746262
145.743912
155.107758
146.860733
139.626846
153.948334
146.922440
127.631119
146.097717
-16.671679
-4.586120
16.655111
-14.845970
147.126617
167.498795
143.539841
130.487595
150.848862
152.933914
110.890739
149.666580
148.596405
154.305222
118.613319
150.700790
142.341537
154.594711
-8.042810
11.833547
1.736072
-20.469713
-38.799145
-84.151695
1.222533
-38.465721
22.640081
-22.948883
143.365738
141.130188
128.120102
163.792770
134.407654
153.415527
153.677200
125.760605
170.887787
140.601120
150.962524
171.571426
21.948915
64.798180
142.582245
144.739456
152.320694
112.586639
141.240829
149.447739
167.097473
132.267883
129.954788
137.100281
147.560196
156.410538
161.696518
135.905075
137.078339
121.320053
129.163574
126.296967
-170.601334
143.875214
130.390366
139.781693
120.686951
143.959198
122.233971
136.741425
142.120224
145.635254
158.758499
142.814423
134.254257
133.157288
149.669312
139.652206
138.275589
156.282410
118.987816
129.327377
142.622986
144.632858
148.450012
131.534760
154.663437
146.172501
117.659042
123.296738
159.660995
145.439438
101.654861
-177.510513
27.591585
-3.993706
-38.908134
-23.190983
-169.692184
-164.049713
23.042700
37.807156
173.884933
-174.521622
116.892700
148.935211
163.769592
157.321106
158.371704
150.599777
140.445465
148.221634
159.662064
5.049116
168.805527
154.444946
155.587418
-43.466797
11.199780
-1.721697
6.426539
142.548172
155.226074
135.897049
163.335037
-40.224403
-39.917561
-7.924664
16.672928
-15.160185
-26.013199
-26.253841
-20.013136
-11.773394
16.911005
-23.086458
-24.020859
-4.338153
6.975470
-42.659401
-28.610193
-30.827965
11.218104
-48.677624
147.099640
-134.884521
22.439402
76.742188
-141.234344
-22.335785
74.705376
73.477959
24.648518
48.464821
-174.586609
117.220573
123.403740
170.627747
21.102427
147.297043
152.430099
153.438644
148.924118
134.817505
-18.964411
-40.544437
148.176117
137.880127
156.116592
133.641693
136.182953
140.324890
159.633896
154.415741
141.628067
150.240219
135.887039
119.060722
150.347778
138.459595
138.476410
147.426453
142.824509
127.385483
135.622681
142.873810
141.798248
143.193924
147.029358
149.116135
-33.673565
-1.935226
-15.093941
10.244189
-11.040915
159.837952
145.918488
155.149841
157.642715
148.987244
164.869125
142.641327
135.048935
141.953323
164.524277
136.309143
115.244125
163.595078
148.795135
151.858322
158.496582
150.139404
151.284164
152.911133
146.758362
156.754593
150.730133
118.204887
151.670929
140.876022
142.035141
159.111038
147.695114
140.366913
154.092682
131.098755
132.355179
-23.624506
7.923946
149.849426
141.448486
161.386581
177.183304
136.243256
144.819855
138.848862
159.097534
145.560608
159.305267
132.969849
123.232231
165.320831
115.666763
161.146851
131.474518
118.130371
135.117752
164.577560
151.101746
132.532623
145.616455
148.170380
154.328995
66.993446
-39.704975
-36.234241
-16.063301
-1.097892
-55.901371
-25.545164
-12.278525
3.885393
10.768686
23.643904
-7.249575
19.343344
-40.470970
2.867101
-19.514767
8.923369
-33.092106
14.185193
-18.760487
7.650500
137.621094
171.961349
121.805000
158.937347
143.811325
152.487137
139.052338
163.974777
116.236984
145.744507
137.413651
146.443085
-172.843216
113.212479
140.145828
154.185074
104.366867
136.854111
150.749557
160.320084
128.103012
160.355072
136.923813
120.751320
149.456512
150.420090
157.671677
148.428970
135.974014
150.289520
149.217606
149.236069
162.984619
178.245193
145.704269
138.026276
163.295349
158.546722
151.353699
127.980934
131.518448
139.976257
144.872925
140.543396
137.888351
4.847877
118.196732
130.267380
142.639206
144.993866
150.590408
157.949738
165.904861
-47.526485
140.115158
166.700104
139.046967
138.090302
176.612671
-138.671463
149.165543
143.355423
164.879257
162.484207
147.380280
145.951477
146.400894
160.807343
161.705505
165.054291
23.561680
65.513145
-161.952316
-166.764481
125.831009
156.658569
155.302612
161.886734
154.012466
6.361528
13.568763
140.127350
148.389740
153.317795
148.365570
148.171677
152.663361
138.635178
140.286270
129.291000
153.837753
140.797424
120.337570
155.762680
-9.342623
-46.360210
-46.212215
-36.004433
10.602797
9.036942
-7.732536
5.903289
-24.579897
19.088547
-5.654022
179.572037
156.907898
150.739624
151.001862
147.477310
128.621780
153.539764
117.518929
144.016144
122.657707
125.557777
137.252258
-39.721298
68.719521
22.390610
-37.233654
-40.622005
-2.216643
83.362740
-27.644186
-36.147842
103.393707
-34.659298
147.309357
153.016754
153.893402
173.710724
141.167496
168.117645
143.585434
153.808777
137.523514
141.319321
146.846771
148.914856
141.954895
171.301270
115.878754
158.354752
125.521355
130.625702
150.829437
159.259399
158.934982
136.959488
154.346054
123.627647
120.541412
1.525083
27.593739
8.549112
-33.184128
-20.579441
141.163132
126.364830
156.809860
152.971634
137.451889
140.389511
146.861023
153.275696
136.550140
145.251953
128.408798
150.737122
137.875610
135.772430
150.734406
151.009369
135.199783
137.896637
155.507248
146.557007
169.967575
-17.887026
-20.115208
-41.827785
-39.361881
-50.194965
9.704053
11.915104
16.629951
142.047089
120.853485
139.520386
155.261002
174.107697
90.558205
144.472717
158.425659
130.372635
149.641296
143.402390
142.083694
139.704178
148.350830
153.543381
122.789040
167.174835
150.085480
157.751541
154.275284
160.377563
105.340477
108.870529
140.233780
112.492050
138.694962
139.405396
162.273453
133.395905
157.684326
156.007996
178.186737
145.741272
132.283081
21.973972
132.281296
116.574654
144.730682
151.868195
109.185410
144.140335
133.050980
153.038498
136.788300
9.348111
9.949435
-17.119558
16.421053
2.246986
-22.242449
-3.266986
-5.809945
-31.407469
-9.363111
-40.636383
123.407005
122.605888
137.547501
133.120712
1.538878
-3.875806
-28.434200
2.515284
21.785458
29.649204
-43.053169
-51.305019
141.869308
119.480530
145.568756
163.144135
131.015152
128.987900
155.055283
168.510117
161.868362
136.433670
141.560272
148.393799
131.735565
139.793777
152.129837
135.028717
165.456512
126.239555
151.499725
145.063049
150.340897
136.481552
144.688843
149.628830
-23.219273
166.840591
144.080612
140.703156
159.838379
154.693848
144.204849
145.910690
144.531113
127.429169
143.705200
152.498184
78.850838
51.564037
20.634012
-149.661591
-147.315430
136.080536
151.139999
146.903244
123.474403
144.320435
158.137756
167.341034
128.588272
156.273987
-19.543514
-43.615364
-13.936772
-43.935131
-39.596397
-22.701731
126.351509
128.180649
137.639389
128.195038
140.922470
155.637360
142.922195
144.056931
123.578049
174.618713
116.099686
141.459000
137.093506
148.206406
157.659058
140.740219
142.822021
152.090607
147.990158
126.606049
119.296188
147.804352
168.422729
158.869843
120.826111
172.093781
131.038116
145.465179
129.104904
131.936432
-26.446480
-6.383896
-82.891312
15.861731
-21.879629
0.785592
-49.038250
7.571885
-43.259296
5.528290
-40.614262
-42.269791
43.480560
-46.173805
-58.971203
-16.063240
-19.890062
-22.958376
-34.550457
18.833237
165.523224
152.035828
141.122543
-10.251714
-6.640595
166.439331
120.176216
147.527069
134.408722
164.420441
170.691025
149.690018
169.518982
3.109546
19.479351
18.508369
-30.496988
-47.080582
-43.722740
-31.475859
-13.149978
24.464619
-1.602910
-14.948985
-21.646338
20.673826
139.690338
120.144958
152.340729
136.703629
115.687767
21.583033
4.010099
-12.750523
-26.053816
-0.254878
3.383792
-50.309879
-10.445437
-5.923872
1.599977
-14.854420
11.534659
-42.057072
8.099654
152.537323
167.284775
131.517120
128.436951
138.588028
144.238968
-173.829285
137.340775
9.469028
1.504022
-43.069462
-4.970984
5.203490
5.071959
86.201721
27.226477
171.366745
149.025879
133.778458
7.992053
-18.465288
161.013077
146.327118
136.244614
144.974350
-179.741302
157.995895
-152.376724
145.511475
131.460205
149.872162
176.572052
149.891891
147.848251
177.759537
140.243317
137.271133
156.725723
137.907578
130.516159
156.298569
147.857849
148.031906
148.854080
149.941223
135.854858
166.445496
-11.981960
173.619507
163.434296
158.757385
153.235535
175.652313
168.954544
143.710724
153.611740
122.846161
110.741539
134.318329
139.974564
147.243759
129.141937
170.289474
160.471695
173.224579
141.487396
144.941101
134.056778
122.355125
127.818817
144.543427
153.193954
136.783157
157.520081
141.291718
144.286957
151.118484
17.767040
150.704208
133.556030
136.221344
124.981758
136.775848
148.595016
162.366287
124.880508
153.743515
147.603058
130.609116
153.828644
162.324997
142.484436
132.091843
143.302338
161.056610
135.302307
148.131683
166.455704
134.984741
20.467722
148.772446
161.182693
163.804489
140.926651
146.571960
178.244644
149.879425
151.256393
159.123840
164.382919
144.006287
149.056244
149.978439
138.822296
137.754410
154.719208
150.798569
-48.498936
-35.718861
150.001938
124.382721
153.244186
139.333054
97.218773
164.537735
136.128845
-160.382019
140.222244
145.928238
136.250519
148.960220
144.928665
130.882614
148.104233
136.338867
137.847214
4.766291
10.115052
144.835526
-157.605774
141.071625
136.596481
129.041046
140.549301
162.647659
115.079941
127.808952
145.037277
153.521164
144.995804
145.737869
118.071152
134.156570
144.198639
155.737762
148.074661
133.494919
153.092773
149.256012
155.904312
121.319534
131.885666
137.551086
138.977615
146.366501
153.613464
149.223099
-38.226639
-92.211052
129.181458
138.665100
127.769676
127.518204
163.923294
127.441566
154.173859
159.603622
156.688553
146.976974
166.808594
143.726974
119.354630
142.856445
143.169342
143.453217
149.709946
122.389374
158.484055
143.353699
157.678009
142.792679
172.422897
156.430450
147.741226
140.004730
152.696289
126.621758
143.823471
139.175949
129.006989
163.751266
63.412380
162.761856
148.193695
126.587593
120.604141
156.720261
146.710480
148.407974
138.219559
132.834549
157.019135
11.566162
-1.795041
-41.399921
31.002151
14.962695
-4.129293
4.226143
-28.519920
19.301077
172.856949
146.007553
147.193314
155.992691
130.335419
141.874649
144.060898
143.247665
146.711243
141.841110
142.214203
73.968224
136.723557
138.987869
137.302811
122.656067
133.462219
130.553558
140.356094
148.375381
140.697525
23.505838
-161.011017
-175.386993
39.357643
177.040756
31.863773
30.351948
39.750675
11.192129
129.838226
166.636948
164.330917
134.365829
171.232605
-23.497463
-39.051361
-6.316462
7.989694
-5.006642
146.883713
147.283630
147.614304
148.121552
151.339355
160.194229
147.165939
148.704544
160.285431
145.387848
124.241760
166.882309
149.986679
132.016052
149.781448
130.389175
154.587601
153.150558
109.885826
141.002457
166.828308
132.293930
-28.785702
37.437775
19.387228
-8.607838
123.690445
174.276993
161.551544
140.826065
138.496796
152.496536
178.807922
-44.022194
-42.879433
-40.611340
154.025620
146.065475
144.989365
150.478439
137.043472
145.114136
-179.796326
143.402542
149.414032
144.139389
150.490417
149.858261
148.814651
152.834305
166.692093
167.995193
117.809914
156.679230
113.310234
139.501785
170.121902
142.415100
124.401810
138.816208
151.112076
12.199152
145.972931
147.206497
150.087982
138.323761
156.424622
153.827911
143.011169
149.855606
148.072037
114.278709
128.035629
155.418655
151.699585
43.348183
158.748825
-161.944473
-175.018570
-174.369492
-149.924194
-152.247299
-151.347107
153.400742
140.637161
133.135071
139.519150
139.925644
150.908890
146.214890
146.396774
163.494598
135.249252
34.458366
14.735580
-18.155426
-7.385569
164.204132
163.736298
150.460831
144.549942
126.548592
152.064041
155.189682
159.446762
166.928162
163.122421
162.206192
143.045517
142.010223
145.252594
134.881058
151.317642
152.768188
120.424194
143.655502
156.037842
132.906921
151.162857
177.978012
138.620468
137.053467
145.243561
162.872604
151.096207
165.073151
146.597839
-18.300220
154.454117
148.811401
44.402359
26.363365
-137.263885
20.222113
38.710007
23.854626
151.563629
150.235901
152.583160
163.971527
163.983002
107.358612
144.343201
131.160400
154.455917
143.612625
141.894836
170.178925
164.586563
140.581848
158.646912
131.497482
125.942818
137.545212
151.379227
133.195053
150.667068
126.833382
164.863708
142.724228
139.896530
146.742142
144.521164
150.200912
129.770065
149.957642
104.104462
153.708542
139.401337
-159.981400
-44.068901
-38.390244
22.163101
23.420048
-8.541413
23.762209
-3.247271
28.394714
12.564998
-41.197075
2.127989
-1.567979
18.862614
-8.960391
-6.117312
160.853958
157.690598
124.910439
126.793808
46.746933
11.575578
122.978134
135.368805
153.477783
125.489555
154.884171
136.248672
145.926819
142.037308
122.796997
142.375427
138.273132
159.206589
140.016678
172.091370
152.417297
133.880173
133.615372
148.316589
161.711227
150.141052
146.981705
151.053101
164.412674
139.074768
159.224594
151.069702
179.694168
125.101822
133.841446
173.607529
151.778290
145.337463
141.241608
155.916519
164.113724
112.655060
146.981552
152.684204
105.877831
148.037231
133.145905
125.989883
163.666534
143.017563
130.838593
103.789009
151.436630
150.509338
-36.102016
64.890793
10.430037
-14.643153
158.843170
-17.544943
139.701599
152.143021
155.222260
147.747208
135.920761
145.306671
133.674423
135.164902
-8.906070
130.150726
31.290257
27.489313
107.446518
151.097397
146.454773
158.387878
147.697174
157.341721
173.211914
-33.960228
3.618986
0.088469
155.888901
139.465439
154.255142
121.523842
151.936844
137.126114
156.053558
138.323380
140.707596
136.685730
145.205627
-5.130646
10.139426
147.092438
131.902206
139.002029
154.219101
140.088562
18.660456
119.677444
136.534027
144.263443
147.330658
147.897964
162.173798
143.801926
150.376434
135.056427
153.116943
171.887985
147.455246
127.205078
131.864273
156.408722
142.160370
132.662842
130.794769
144.459702
125.026932
139.512283
146.475311
118.625900
147.175690
164.528885
138.435974
117.686874
154.316452
163.584946
128.562424
157.489120
156.565765
145.705490
147.579941
138.116302
167.572571
126.429909
147.844238
121.463463
132.240860
16.998884
8.127553
-16.382036
-15.965012
18.070480
149.486130
163.135193
165.490128
-23.407862
-32.946632
150.531860
163.612595
167.012955
149.110077
145.760834
154.124298
152.140961
141.581024
156.656754
151.034485
140.050674
123.917877
133.982727
136.691986
145.592148
143.720932
143.285889
153.788101
160.283768
160.487762
152.731934
119.517181
112.763374
161.615952
130.002182
154.670700
134.146652
136.503891
146.791870
155.723984
159.072174
135.283310
158.400101
147.457809
136.822174
110.377075
155.800720
133.527405
153.169556
134.574142
125.149918
153.639603
134.166565
122.014954
172.163895
152.547775
129.960632
123.651703
144.190933
129.752655
139.600952
136.436783
154.418610
-26.043877
-40.447338
6.967902
154.995865
122.055008
107.188568
145.542542
141.973083
147.982635
170.797958
158.986694
145.588776
145.860474
-39.696335
-23.739672
-11.978242
10.729410
33.593552
63.743809
-20.706312
22.982737
33.715427
21.948633
134.220886
154.911346
158.318954
140.414154
141.540741
126.483131
165.567322
153.933624
143.520142
126.050751
143.529190
158.025894
116.797585
143.565491
125.795769
178.119751
144.935730
159.278290
153.267944
129.523621
163.041718
155.020615
58.178177
33.212986
-153.326019
25.237236
166.173035
-177.231674
114.095314
27.276342
-140.522186
154.152054
-157.502914
33.697842
67.680748
-169.259048
137.219833
141.905823
136.211594
152.387314
10.772689
-7.820092
-52.241673
1.728843
128.516098
159.002777
144.742767
132.922516
144.927078
133.485901
161.016235
157.886826
141.137436
154.242706
131.939957
133.681808
148.089935
124.783737
130.509354
151.308502
122.294777
158.263321
137.834412
165.277176
138.911545
142.009659
136.069824
140.269928
138.723846
126.447273
136.419342
134.912354
-33.365498
25.518272
153.347794
147.095169
128.062714
142.374084
78.707527
137.007553
139.278091
152.392410
143.432251
171.010788
139.915115
123.405205
142.417801
141.121597
155.771439
148.534698
143.535538
-51.825138
123.514236
165.977173
120.358200
168.619186
143.443604
158.078278
137.843216
162.383316
164.177856
150.135452
150.087326
0.641024
-19.482813
153.602646
107.874146
142.731003
148.425308
-154.814880
-167.840546
-152.922272
165.934433
138.713272
139.312775
158.624298
153.151764
115.856133
134.550323
162.655411
110.547424
149.141891
148.407791
130.904343
120.880722
16.620401
-34.083096
-14.078989
-39.194717
-9.081123
82.419373
-10.475215
-26.149788
-24.825348
119.080025
122.966728
144.419449
138.128235
142.796600
151.267258
136.581482
158.529999
159.548264
133.327255
145.012207
152.995590
-10.885350
133.446228
123.143181
142.941284
156.970108
135.434967
148.230576
147.649246
144.162079
131.428558
148.186569
159.925903
132.681381
131.509369
157.211990
141.769455
162.864624
44.120541
175.420486
158.827530
141.795868
112.773766
153.515640
153.905975
148.458801
137.433212
135.642365
150.122620
171.822296
147.291214
148.238678
153.262787
148.430145
165.646576
129.870117
145.095093
130.979736
12.618902
8.218383
-27.512373
14.138474
-34.117508
7.904948
11.031853
4.930779
-8.205640
145.991730
175.706909
133.617310
73.277542
147.893967
123.130493
148.477341
140.312347
144.608017
158.908005
152.946884
151.166580
159.359222
149.024597
111.289856
153.346680
131.666809
127.109047
142.498322
-3.233314
114.019936
149.145538
-28.542564
-43.651012
36.926502
-2.810976
22.017176
-25.935801
-11.623593
-15.911061
-5.609723
1.268875
-28.804651
-45.255081
17.349257
149.919464
128.931870
122.652061
8.173058
-27.356237
-20.286186
-17.876337
8.506461
158.743835
136.188141
-91.958473
-47.943405
-14.168740
-8.285340
-38.531433
5.209737
11.631404
0.444554
-27.117531
10.852225
130.036713
139.880081
167.685577
-134.505676
37.272606
16.222038
-47.169933
-17.035908
145.696838
138.064148
160.121094
137.645004
140.825378
143.221313
152.758423
-47.423664
148.771408
154.449158
-171.180542
128.377441
152.439804
152.764420
161.136871
144.011780
141.739380
152.801758
142.940353
139.240829
132.151596
146.132843
107.720383
13.577247
127.919304
148.540268
-41.632641
4.722026
145.159164
136.759033
143.687485
154.429535
152.400940
122.931923
142.454132
145.279694
138.410965
159.183411
139.022598
153.011246
121.975533
-16.305763
2.444085
-36.298382
-25.502903
-124.410713
154.898758
115.619827
-1.625580
-51.187302
2.035094
127.506592
133.472122
137.175415
153.866928
163.545242
142.978821
158.557220
139.348083
121.570473
141.242752
123.731071
157.951492
137.912491
169.092529
-145.443237
-125.913864
156.160645
-131.250031
-147.964752
-170.624725
-155.943161
163.422943
119.935463
126.466080
142.899323
139.236725
145.495712
137.956497
123.127487
145.007904
138.217529
141.771362
131.123016
155.237411
136.585388
135.834106
142.358292
136.849792
108.155411
133.364716
153.707565
157.453720
113.318504
173.891571
-39.782654
-30.289856
-36.255535
-145.960892
144.716049
160.156296
152.128189
146.409378
134.928482
156.191452
150.918137
146.275787
125.581848
156.170792
132.807938
135.314514
147.747742
135.916672
148.362686
146.527161
155.905396
145.700043
152.658508
156.724762
134.187576
123.419930
-43.931328
-30.482901
11.929883
153.546555
156.883774
143.786697
138.314224
148.232544
174.105270
140.731400
144.658890
118.047775
147.530273
135.336990
142.287994
157.150909
154.597977
152.882706
144.232910
155.640961
138.805298
151.507324
143.763229
146.164673
12.724764
-8.971895
-21.607269
10.311449
15.076409
-42.888618
-14.938603
-42.737816
11.975033
-18.038424
29.137562
40.245861
4.412685
163.042206
150.477539
119.098946
161.248596
-17.955271
-9.887079
23.122444
-33.896736
-2.760311
16.572577
128.622284
118.064636
142.559219
148.491364
165.190613
148.966370
162.479584
140.886932
143.884827
136.521271
145.291153
149.755066
122.875671
154.458618
127.808884
132.534042
134.222000
-43.494389
-39.485619
5.494440
133.872055
132.398132
147.394287
127.230698
148.006714
135.113068
105.638824
154.220520
157.518890
145.491791
143.525040
136.516510
118.131927
122.757210
143.434570
160.717560
143.227036
172.082077
137.754959
137.706421
162.894791
145.561539
155.435104
142.425522
165.188156
-30.056335
1.542181
19.196491
-12.185796
-31.508429
165.153610
139.008163
157.372742
146.732208
158.525055
146.890533
3.126749
145.996552
132.678665
147.926239
146.824799
-42.720509
-4.713347
-2.654095
20.802704
9.859275
155.783295
140.652069
137.066483
127.191963
161.922226
170.242752
143.588425
120.708862
120.872017
9.534463
153.042053
168.854507
162.195038
40.826126
140.955887
132.350693
140.931198
165.653900
134.302917
163.304016
148.488312
136.670242
174.024216
147.846512
144.278625
145.066833
153.600067
140.498322
153.907074
155.453690
-9.495604
35.134315
-30.739672
-2.459572
5.208045
9.094398
4.387044
-2.421558
3.450541
136.791077
160.707581
157.551117
141.719910
150.980316
164.634171
152.518723
151.236221
165.582703
107.821144
140.699265
138.191772
145.989716
120.442757
148.778091
142.552536
122.513550
148.116882
-19.155800
-52.887951
-13.491647
5.782622
-4.289985
3.532303
-12.920926
-37.603962
-16.201805
-1.235589
-44.298767
-0.481326
-17.025555
3.092565
154.787537
139.448563
139.693848
137.337799
135.779114
130.867859
148.707397
158.623154
154.755875
162.303741
149.068970
160.180847
150.266647
130.375443
150.092209
145.550873
139.964722
155.639160
152.546448
156.755966
170.774643
139.965836
150.594574
144.079910
146.432281
142.383057
142.187271
156.112167
146.619125
-21.764671
-27.276417
26.166180
-26.491594
155.847687
128.516495
136.942001
143.110931
171.277191
161.758408
146.183640
1.376577
-91.476707
-26.540215
-148.319931
148.820847
110.340317
143.961777
119.130692
-2.244371
-43.040878
-38.710014
-39.794041
-24.135246
-10.167459
-9.782893
-40.021275
-49.471886
-28.677763
-3.013763
-14.386164
-10.121875
-3.604674
13.142290
-15.607014
-3.620230
-4.387491
-12.876224
-0.396635
141.354141
-147.065720
142.906021
143.976501
171.629990
164.534882
151.660141
154.674225
-40.431004
-7.889786
2.645675
-35.961163
-19.881691
128.278275
138.411041
-39.094711
0.340923
46.413120
-44.260128
0.933770
-7.669563
-34.684555
5.442261
-10.719023
16.796101
15.335370
-33.837852
-1.086245
151.105270
139.777634
132.477570
131.575760
131.617905
158.981781
153.973022
131.525742
4.330607
-32.751118
9.149975
-35.548656
120.395844
137.228882
152.632111
137.707291
154.805817
151.921616
140.747192
155.071075
114.341415
147.236649
152.399673
131.204269
156.208328
111.264992
137.477509
153.307190
129.824295
137.935852
154.599182
143.864319
152.655350
125.189125
102.644798
137.889023
152.234650
152.013458
128.783295
167.831421
20.166119
113.056198
140.662033
149.821304
141.922836
145.766235
156.102753
162.737991
172.356293
113.660194
149.325500
160.367538
136.972168
163.677994
145.453094
176.294708
148.637558
144.574921
167.590179
161.423767
137.717392
137.268280
153.460327
147.075760
142.784424
105.150536
146.933334
135.469604
-9.581008
-43.476837
14.683558
2.127897
-43.461617
-14.027345
-34.976078
-9.102907
0.142653
132.797821
157.132736
164.830795
141.391022
139.224655
133.792572
151.388840
165.789413
151.782257
142.455490
125.742462
-11.299371
2.692245
-11.697668
-18.645687
-5.604515
-23.931236
135.616714
141.675476
-1.553686
-45.618004
172.925125
17.730284
-2.788182
-13.234227
2.397105
135.144699
167.731308
145.337723
114.334389
139.453598
143.098862
141.761749
142.096558
144.920700
-170.994904
-154.902084
152.589783
148.756470
172.453232
143.183258
122.576286
160.478943
139.200867
156.521240
158.099197
141.882080
147.148651
6.889114
-28.757462
-37.681717
2.140369
132.281876
153.172592
144.027466
171.139053
151.507141
163.586258
34.387661
59.574368
27.651993
138.490799
164.657013
154.517502
84.560020
-143.948166
-157.141220
91.215530
-162.888336
-160.123749
172.115982
-141.816971
-116.114784
159.736450
144.781616
123.732506
150.228561
135.605286
147.478836
152.752457
157.381058
144.493393
145.940414
156.093628
-149.704269
157.668091
127.743080
147.038971
137.701599
146.164337
154.906555
136.283478
124.926788
159.582153
154.922638
159.084671
149.673584
145.547958
141.742584
136.416794
145.155151
170.819366
173.695312
-41.707645
-48.444210
-7.415979
-23.432941
151.512405
166.525131
144.860580
160.971344
122.833649
145.257339
114.206421
139.025696
158.874542
131.954269
145.219055
145.787888
145.133682
122.294037
144.310333
171.587204
155.575653
156.438263
170.967072
152.705246
156.690521
143.461716
167.987778
142.888046
149.675842
171.100082
153.777969
152.138992
128.934906
158.116211
120.550400
173.210739
140.701416
145.209946
134.407486
129.071121
173.543549
135.239166
141.291428
157.337723
169.034668
144.142960
144.318771
-2.884391
-2.075940
172.851410
153.218094
124.377464
150.868271
147.740723
145.952194
140.057404
151.955643
150.943802
132.101852
-165.834000
8.545689
-32.135536
-47.102554
-8.553063
-9.637228
33.305519
48.223354
-29.334654
-6.265819
17.164097
-34.606232
-35.358643
-9.656997
20.113064
-48.544903
-34.608696
120.894890
124.246078
154.294037
140.829819
138.678436
124.622696
14.536047
-10.906814
-12.693749
-16.520210
-10.475308
-26.583853
17.860209
126.955231
167.928436
175.676315
155.923111
141.663727
159.958282
174.124527
119.980682
136.997498
175.326675
155.631348
134.907043
163.622269
135.594696
164.618225
-175.501572
136.877594
-34.266838
-6.988113
-23.124577
16.327751
44.698814
139.209000
115.046661
157.707031
25.845169
146.093704
-151.673172
128.073669
-173.340103
146.620483
-151.448792
-161.367905
-139.715378
-158.919662
-153.603897
179.980194
-145.804489
-164.788712
141.006012
9.785948
131.282806
155.314789
162.475586
106.440613
-38.198868
9.387744
5.743852
-48.378529
-26.466333
-15.878777
27.440485
-41.678173
-41.553864
17.362560
-26.053823
16.248592
-15.715405
-14.845357
-45.361210
155.394562
136.425720
153.517944
138.873688
155.627609
129.587830
120.826836
165.199493
152.795975
143.077667
140.036362
159.657272
165.965851
161.734406
129.471115
164.257843
138.069031
-42.341404
-1.716346
20.580393
-42.302856
11.140583
-43.275539
4.618170
33.439213
-1.260519
-30.905426
-12.490623
-31.977739
8.548630
-89.849365
-6.606992
21.088516
12.599566
27.870775
-46.902622
2.992121
17.940277
-36.096123
141.811234
161.851685
137.557816
120.699951
19.152615
8.116990
-22.967897
-36.373505
-47.640152
8.493406
-20.573757
173.341873
120.971977
136.271851
144.008026
121.525154
147.123886
167.490952
149.892502
154.978317
169.723419
149.919861
144.437378
26.998907
-165.004745
-128.247818
134.392258
-165.244446
-161.756882
-167.489044
-168.765015
125.667686
118.764595
155.342987
164.096939
144.591675
148.248978
156.984055
153.766891
153.855118
150.360245
137.386414
148.927322
141.687622
131.045517
155.156815
148.711700
140.369308
159.048599
144.167007
163.262695
147.032318
129.033035
133.069870
137.513962
130.613754
17.003708
152.524399
137.364365
146.533951
137.531021
148.461151
169.378159
145.176285
156.426956
157.504990
143.333450
145.347122
128.541931
130.257660
118.034172
102.460564
147.513184
131.206100
129.959457
141.200134
151.343872
169.267502
145.114456
148.921494
148.585220
139.590790
168.386368
164.157257
149.536606
143.112076
-126.702652
-132.898895
-141.124146
-169.250931
-168.478622
167.948608
160.647690
151.015121
124.003906
171.079300
163.787994
169.960007
112.397736
129.261566
153.011185
166.617111
146.249954
155.552292
130.244843
162.238373
-171.082245
-143.955521
170.927917
-145.585709
-160.284470
-160.820999
133.543121
168.277176
141.865295
36.830223
-155.410767
52.299187
120.721840
-169.462051
122.158119
134.089157
143.589600
166.555939
118.986504
132.144287
165.755569
151.612625
158.579361
160.308670
153.501999
155.349243
164.104874
145.829819
-10.919801
35.162216
151.187363
149.309341
128.941895
137.336517
148.892563
158.143265
138.530930
132.275146
121.177437
114.982292
144.709244
6.969478
-5.532295
157.798676
128.869385
136.007858
145.307404
133.281662
128.906555
137.005890
166.682678
144.940094
152.853470
174.195068
155.182068
137.390900
137.225983
164.427109
140.368362
140.128555
165.659637
143.073410
144.769257
161.114990
169.625778
141.478958
126.532661
149.770996
146.565338
139.849792
119.931396
134.218704
139.771088
150.177734
163.353806
133.953903
-3.051398
-38.274517
2.795264
-14.061780
19.769751
-1.662364
-5.617404
4.664049
141.528717
132.072144
125.167160
146.299637
145.428497
141.615799
163.010376
170.393478
134.914902
147.306488
144.004120
116.906441
129.924103
173.015656
134.603546
141.853119
134.684860
158.500183
143.734451
164.576172
153.586029
142.129395
132.783234
133.728485
125.614250
128.464264
166.022690
174.283401
131.817291
143.198318
149.715363
151.118362
150.901428
158.663696
115.497482
-161.158783
148.171783
139.489426
147.417938
151.420105
148.675812
-22.764919
152.326141
158.838196
153.641907
124.226013
158.058243
161.815079
156.444473
154.125565
146.263672
130.332214
117.907570
135.986679
152.750305
130.242661
146.068268
136.182114
179.145218
179.544128
153.861389
173.273163
135.453140
19.660091
-48.619621
66.561295
-19.400969
-40.531044
-21.446323
139.378311
163.106827
154.018387
145.004227
139.862839
165.520767
145.057404
129.270203
123.473145
2.122924
26.675543
-4.716588
18.455517
128.088150
-177.159790
127.825424
139.060562
137.369904
156.224762
144.061798
-22.878780
-41.536404
30.240105
-6.333418
-0.034264
136.335892
152.068695
144.324829
134.110535
150.503662
153.289764
143.283081
148.116653
156.165543
148.736954
135.363876
148.181580
160.565933
146.540283
137.349670
129.994720
148.932755
139.379257
55.433136
-40.241169
15.676538
-28.106661
-22.822243
154.742508
135.782578
119.691353
166.508163
125.053696
146.982925
148.986252
149.529846
158.383713
166.355133
146.730896
153.954056
153.993301
122.969711
133.739929
149.374283
155.389404
175.615494
135.478027
155.651566
154.094971
139.263504
-33.096134
-4.718997
-27.946869
43.898804
-46.706829
-43.341839
-10.236082
-1.844723
163.144241
140.782135
156.549530
104.175781
134.231186
144.864563
145.767380
135.692261
143.674637
122.691185
135.392670
143.838501
129.775040
149.301407
142.521790
148.414886
99.278610
168.674179
139.724167
115.877472
170.239273
149.590881
127.878807
150.715897
131.679703
147.884796
130.564987
150.103256
137.961792
157.164230
138.475250
130.933868
126.434578
121.068077
111.193039
127.399178
137.008621
137.553146
151.843414
141.591019
137.643631
155.509247
-15.617887
141.021103
141.708801
145.381760
143.347870
150.584518
171.088791
130.204422
121.510231
148.313400
178.161118
161.170349
160.435501
157.947433
139.492233
146.049408
113.907104
151.852585
150.743607
149.396332
148.554062
120.129227
152.344727
150.808731
19.544024
18.032524
20.768684
-74.800392
5.022973
-23.039742
-2.879432
-40.618900
13.515193
-33.995377
-49.293938
-39.775780
146.787781
136.451538
133.801071
170.181763
115.380669
171.959030
142.286621
175.125916
6.677967
-36.147522
131.553177
147.902618
143.977036
141.378891
168.265884
156.402298
168.322495
139.488464
144.743088
142.589584
133.088211
134.401398
143.322327
115.468491
136.783157
150.232086
157.487427
146.223846
160.796738
154.564926
141.467819
104.618103
154.062714
143.381500
146.767380
142.268967
141.282669
159.976547
-2.922216
-80.390762
-40.333202
-15.215311
0.612936
-39.260914
-27.177536
30.204649
6.232311
10.219984
18.906624
127.884956
169.061188
118.221008
-50.673470
136.306778
151.297211
143.018845
127.059982
-179.303391
148.050247
152.853149
148.759003
170.464661
142.769714
120.679085
142.370850
121.619408
153.392471
4.113851
155.226791
133.270828
131.114304
132.147781
-178.603928
130.617661
141.146729
-28.873442
152.766510
135.799957
169.293427
134.862137
127.846802
128.048233
154.667496
150.084824
145.778381
22.479353
9.158089
30.863718
7.247221
141.612137
128.964645
155.941681
155.953644
138.623322
129.527420
-178.611099
152.021072
149.340332
146.617523
144.779663
113.437073
133.096176
175.256409
146.090027
162.581879
150.123703
22.940998
2.333471
161.789307
174.093475
149.026093
150.544144
159.656982
150.866226
173.650345
146.339722
-173.484573
143.798477
2.047653
-6.546013
137.860367
147.934341
166.101913
146.589005
129.908997
11.238571
-25.714241
-34.928528
-15.853082
148.828018
127.640778
133.952164
134.594604
162.113312
141.077255
126.485970
142.451599
141.932663
-44.878777
-10.605079
-18.276484
13.664749
6.639532
28.039389
-34.143353
156.951706
152.910080
140.454086
146.661926
146.010086
169.821716
133.753601
143.489548
157.576340
118.709053
151.605591
152.257172
155.232910
-143.835800
-177.824524
130.481552
0.559881
-24.177914
148.307541
144.226715
148.136261
132.701843
158.926743
151.535095
147.755585
162.116623
9.641267
41.446617
-34.968040
2.254899
-38.532867
-34.398834
-45.971607
10.473035
145.148682
142.404861
122.922935
129.532272
146.010696
164.868607
167.292618
139.257278
151.294357
153.549622
146.850357
161.187729
140.777252
149.323868
141.876617
131.444138
126.923851
139.993073
133.672714
131.505692
149.236664
135.529770
135.247818
127.075386
119.138504
125.873825
147.594223
139.320007
127.001404
145.968918
146.967346
135.762909
141.596878
161.289581
159.328018
163.078979
154.320023
126.387100
143.498993
143.319244
125.458549
149.377518
143.698593
146.808258
143.540985
150.205521
157.101135
144.602554
161.264450
139.998520
134.327377
144.758011
149.371902
140.083572
105.839844
153.589981
3.997137
-10.587120
6.652663
-28.058083
10.002897
20.625696
16.669296
-31.498194
17.408484
-17.645466
-39.047806
-11.165936
-45.002483
-42.713806
2.745949
-34.723190
13.021737
-3.236582
132.482941
141.212784
122.511742
163.583954
150.283920
174.467407
119.242134
168.692215
129.685287
141.705643
161.894073
165.980591
123.290878
130.021393
142.614151
155.203598
154.881546
174.374573
23.016520
28.832253
125.908806
132.905060
163.706406
142.636795
139.303467
142.147171
153.718826
141.953949
140.849487
133.740372
142.687668
147.745071
122.042511
134.537125
139.967072
135.711044
156.798019
153.196945
165.668213
158.661530
143.490692
131.942337
151.248657
150.741791
168.446762
164.553787
148.880737
165.384064
161.326248
129.827194
145.441040
149.050934
151.076767
139.327225
146.757126
171.656998
154.702286
158.640045
133.737946
125.323143
120.178345
154.323532
155.635818
146.877792
171.782700
148.956650
142.795456
123.748299
175.589615
151.677628
139.070419
133.389359
152.626450
171.575760
126.236618
150.739151
146.944183
142.607559
165.414520
146.609406
131.784317
152.634033
126.796967
145.758591
145.858017
136.107025
141.383102
150.835770
-6.203428
27.174837
-3.981625
151.351044
114.689651
123.377892
-52.669968
118.869492
147.265732
142.120667
151.892120
143.560959
140.031769
150.472763
-29.692717
13.509624
7.485716
-15.763662
147.093323
-168.321442
163.904175
175.759186
152.268387
157.613007
94.317917
6.767295
-14.546371
13.616715
-30.748964
-30.601046
-40.993050
25.224546
119.484779
107.545052
135.555893
142.683212
125.483002
141.110672
140.352982
128.328583
19.570061
4.986331
7.149157
46.392059
7.852705
17.772984
141.485168
118.121841
151.427048
146.385834
134.938843
130.320084
175.989548
149.615402
129.017670
141.670609
123.862007
138.619263
162.600586
-16.876537
151.298279
145.898331
146.542831
149.602814
149.088760
139.378906
138.835342
157.617371
164.669617
141.628082
140.198715
151.020508
147.625946
145.339722
141.570526
158.571106
152.354553
157.487350
136.031235
157.594513
150.085922
138.092346
143.815079
149.784851
155.491974
155.711716
155.829010
139.625793
138.762299
133.908737
145.129593
148.659256
161.821732
167.999588
131.308014
140.451523
118.142967
141.865921
161.574493
141.442291
117.437149
154.368835
137.647949
132.257050
161.305893
117.930000
154.812317
150.128418
146.556610
130.480057
145.887512
-162.477951
156.602966
134.984283
159.608856
141.048965
151.090698
167.440689
127.769920
120.784225
146.228607
144.558807
149.133499
147.251785
138.859024
157.212921
161.490341
152.872253
131.734924
135.110718
120.799515
141.066895
159.039520
153.258865
143.774124
61.533047
14.083003
141.547318
135.933304
119.161919
144.783676
155.964188
139.430298
148.545593
158.417923
133.789429
140.173187
140.581161
136.420792
129.164871
159.759811
163.410416
4.990886
131.424438
127.881813
101.634323
132.721603
136.851242
7.616204
144.201111
141.557129
176.903564
120.925873
143.184875
142.018066
172.328278
131.756821
170.583771
131.830917
141.628555
133.113419
167.244888
154.395187
128.913391
138.200974
106.731438
-24.771999
-5.657453
140.759903
153.852982
160.245438
135.667313
141.394562
128.334106
164.395370
157.146332
152.266830
142.355362
111.080948
159.933304
126.124260
139.384430
160.258926
149.907562
144.168686
138.026962
156.494781
108.868523
127.406967
-172.879623
137.803253
126.944138
132.847534
136.571075
137.593124
141.036041
151.197174
147.863419
125.963570
142.386520
139.228790
143.893814
137.705902
-10.271421
5.660535
-2.413624
54.253490
154.901138
151.087448
174.068649
164.155563
124.903214
139.997131
147.426849
166.642319
141.059753
154.033752
113.547859
118.403236
109.843857
162.869675
147.432358
150.280243
137.360794
132.369736
156.241318
146.817947
145.268036
142.541092
134.533920
136.014877
164.493256
124.567032
123.773865
161.859528
125.760139
155.058502
148.969528
151.208420
159.090881
159.666367
141.050140
139.885925
44.028591
-176.964554
-144.768875
27.641035
52.102417
-178.027115
16.483250
-158.188538
-172.010239
179.587402
-165.712494
20.150362
148.540665
173.203522
-154.125427
-129.199707
-154.415466
-177.365051
112.994781
55.521538
-162.666122
155.304276
79.559654
25.685101
144.136353
145.349091
135.771866
149.620392
154.486099
153.391922
147.041046
111.047569
144.388412
137.709702
135.425842
134.293015
163.661484
117.303696
168.033905
172.527344
141.055206
163.939240
-178.938156
157.597153
137.557755
148.652069
118.003151
151.995331
149.461304
155.553207
148.285660
175.353104
136.099976
132.438736
131.506683
166.356003
-21.265356
-35.034058
26.385777
22.537909
132.551651
115.597008
123.095001
140.663498
121.892044
142.240875
177.190613
130.987015
170.164078
143.354294
149.027817
159.344498
51.611782
42.132690
130.439865
158.297028
135.725403
134.035248
140.705490
163.667465
20.992321
-3.183031
-3.745699
-39.169857
2.389254
154.930099
132.473892
130.884247
154.172394
148.949493
155.743134
130.243866
163.460083
178.530060
136.628891
129.362976
157.233673
132.162933
152.450500
124.585022
126.404060
148.710281
140.770432
147.086838
153.371582
150.136078
129.750412
158.904816
149.156143
115.064308
140.961853
155.783615
47.631069
-19.926760
2.808677
25.222527
5.572638
-42.900280
-7.452377
-22.245443
22.117085
145.478699
-19.375107
22.330034
-7.732333
-7.674423
-25.504610
21.130722
-34.995979
-0.241474
9.112249
143.305145
161.490143
120.491539
161.656906
150.750031
145.273987
122.952881
137.737366
107.992989
140.758148
143.418549
145.410172
115.260429
148.129135
140.984802
141.177551
144.909012
142.163406
124.693321
137.568466
150.426651
137.558060
138.258545
143.400162
145.321030
132.875702
167.446320
149.857239
129.759155
151.354584
134.197296
139.310913
139.762039
111.066490
127.443184
171.410782
134.886169
155.584717
147.853592
143.323669
145.268143
151.004837
13.019736
-47.927319
-2.091719
19.927391
-29.882570
-1.756469
20.993656
1.597039
140.554001
120.556137
148.204117
148.708069
6.546882
13.050881
17.482733
-23.695963
-1.900325
-46.007484
-41.844666
149.956879
131.616028
146.093002
151.457993
163.967880
161.217499
134.313629
134.370407
149.968613
153.054443
15.628845
10.288071
-15.590985
133.541840
145.526184
137.930893
151.084930
146.478836
153.828598
156.171814
132.025543
123.835670
141.147079
154.071121
132.018356
150.105988
70.893196
129.188232
136.575409
147.958069
163.321320
174.730743
10.598490
-9.618831
-41.807484
-16.290989
14.960591
2.309358
148.537888
7.536634
20.180191
-30.909767
-20.534693
141.074356
130.119980
133.482864
146.400558
148.926300
132.011078
132.687149
131.858170
131.319809
166.035553
147.816345
173.429611
-177.570053
146.510406
153.187454
132.898911
146.507507
26.534672
17.282812
-80.200920
11.795817
1.605959
-26.819073
20.385027
165.376755
140.289551
159.388702
155.273163
144.854858
163.457016
145.925888
136.778641
135.129135
115.264519
4.329250
29.028809
6.346963
155.929794
134.797180
170.224960
141.882172
150.186203
120.193756
5.183986
151.392242
160.193863
139.512268
138.336563
139.871536
118.569702
131.543777
139.592224
153.723618
148.886963
25.945803
130.779587
165.241806
129.573593
143.171799
148.643295
144.062988
140.755661
101.382133
122.468414
134.488113
142.236954
133.522659
149.986084
145.015732
136.638397
140.329910
149.725235
145.147736
142.453125
-143.308365
-131.577118
-168.667084
160.552460
-143.143982
-152.659927
-153.517578
44.267014
26.177406
18.830063
-147.411514
155.391785
-150.994675
-151.715042
141.613388
57.749477
153.194260
130.814590
-171.953445
4.084469
-37.660793
-24.863548
-19.145514
-17.806181
-9.077142
-12.548724
-18.248138
94.082993
149.791580
156.061142
167.538132
155.990219
164.773697
139.867004
148.074982
167.588425
152.757385
148.479568
144.078003
131.058762
-179.559418
166.727509
148.507706
163.711380
134.653458
143.319229
175.888138
129.005096
23.788816
-40.631325
20.812771
160.044159
149.333847
143.119614
167.539520
127.735420
127.760201
140.487564
139.297318
-159.557480
150.605301
52.001625
-148.851013
-167.128143
174.833908
56.803383
139.518494
133.869507
153.721313
12.962463
37.767246
-31.258615
8.461113
-15.618827
148.335342
149.905914
109.136353
156.901077
145.746704
158.461517
174.141632
127.961700
160.045837
144.301941
155.996063
150.160278
143.311554
-17.060650
99.123344
132.692566
130.457108
141.776428
154.050644
158.898880
-97.864998
6.732136
5.442657
142.387573
143.189835
128.329468
168.771942
158.350174
130.950928
135.700089
146.027786
-0.786836
-3.730614
166.528168
96.107574
140.623795
140.451691
151.164505
140.033905
162.119247
163.250198
138.379929
126.908653
138.461334
109.941475
112.941856
148.084015
170.802963
2.963458
11.350725
-50.168926
145.566147
120.605042
146.883926
153.369141
145.049469
172.468018
147.289032
133.385681
136.481918
156.118393
145.825729
15.991821
18.842428
-18.194687
5.060589
17.268887
155.332733
-9.699918
144.355255
155.650009
11.873299
146.339096
134.494644
130.784332
133.618790
161.656052
148.720276
148.016815
157.348541
124.192383
165.083664
166.358795
114.559181
172.786667
147.519852
170.994873
142.821243
135.721069
143.344650
157.122223
7.945321
-34.672081
-8.356913
-5.097506
21.393629
142.485901
143.691818
148.110168
147.666580
-19.997753
147.142288
133.263397
135.169876
160.907608
12.733366
179.458588
134.547211
143.044128
144.444077
137.798233
156.844269
122.787643
146.199295
135.658524
128.184296
-42.996487
-13.332695
-20.861475
143.932922
154.972885
164.907211
148.145782
-41.527454
148.665390
131.605927
140.072876
129.024445
136.169128
145.930267
163.309097
161.806442
130.908371
149.174637
156.777206
118.002342
155.696182
149.988846
135.148422
146.279892
166.740845
142.894455
166.870514
124.532021
166.182022
161.414749
125.842323
140.151932
147.870667
127.669067
13.743687
-52.462009
-45.466026
169.993805
151.912598
160.325317
177.793884
120.742630
136.131699
140.725479
167.275558
140.829086
55.802505
-140.453827
177.327148
-148.308746
116.546295
119.921600
149.101685
155.335358
172.335678
147.283432
153.325943
133.324982
140.717896
154.460571
136.285416
143.190887
146.178558
130.964615
127.041481
68.996735
-10.540064
0.853863
141.496796
171.600128
-43.836292
-19.768932
139.947754
117.331306
125.338989
156.741714
171.361450
120.599083
27.306128
66.841064
-158.403046
27.205082
145.434906
130.168228
139.246048
118.663490
174.086517
132.754532
126.040848
125.967461
153.433853
158.467285
139.314621
151.127411
168.885498
135.254654
166.153824
138.272324
143.938156
130.381226
139.212112
-158.911896
-157.214096
-162.732712
165.216827
133.715591
149.393280
152.699280
