# Supplementary material for: Comment on 'Valid molecular dynamics simulations of human hemoglobin require a surprisingly large box size'
Source: eLife. 2019 Jun 20;8:e44718. doi: 10.7554/eLife.44718 (PMC6586461; doi:10.7554/eLife.44718)
Supplement: Figure 3—source data 1. — The zip archive contains a README file describing which source files correspond to the different panels. [file elife-44718-fig3-data1.zip › figure3/panel_B/box2/psi3.dat]

176.548660
169.726120
173.546661
173.977402
158.893051
148.237198
150.436676
135.898407
169.336227
142.317169
118.007355
154.263428
164.256348
131.640152
-1.753904
-7.354393
3.910812
12.255203
74.731789
-27.931087
17.653296
-5.096083
-1.008912
127.823296
-6.872923
-32.909973
0.616120
13.829999
3.265187
0.237388
176.974426
173.491501
150.224152
156.217712
-30.249186
-33.488132
20.325787
-6.919171
162.668655
120.415276
173.575363
152.961197
158.826096
175.145615
141.174484
156.230057
150.489059
171.249512
151.748245
168.875137
131.494080
152.341354
150.310837
130.916931
138.422318
160.300293
133.388687
-0.978388
147.484833
177.424576
150.630707
161.784439
130.585938
144.495224
149.061142
119.822113
117.463974
162.215485
149.678452
150.857635
138.230652
151.240051
131.170303
162.520325
157.840042
144.108139
150.845078
133.091278
120.532700
28.484053
8.774223
157.110779
-148.906967
-113.760658
41.963009
23.008430
-30.690889
171.772873
-152.043045
173.979294
-150.960526
153.736130
-142.939529
-153.915558
-159.490265
17.049774
134.581390
131.648849
143.214401
148.006378
151.440338
141.094818
150.601807
148.625687
162.250549
138.815094
133.392624
-0.978788
-16.109028
-19.403589
138.336945
125.961769
131.639755
125.900963
141.734070
136.807022
-155.472122
159.190826
159.320953
156.353958
161.908905
-15.444071
23.710907
-35.807888
-11.720554
-5.550932
32.510708
6.586808
32.244568
165.768875
143.407761
174.020889
116.815529
150.964966
144.970352
137.202042
178.223022
164.893738
122.423294
125.405930
143.708099
134.539276
148.318207
103.019043
159.790192
152.042725
164.876282
102.756721
147.519638
145.316315
158.761597
133.191513
135.210785
157.278290
145.191498
135.354050
136.770935
162.523315
153.799362
-31.592533
4.162689
148.007645
179.300858
132.351410
145.595627
143.197891
-41.732468
15.784252
-18.162210
-24.966091
-6.725811
-32.262363
-5.238356
31.172596
14.040920
-41.461349
12.775843
-19.186810
165.118820
147.097626
127.037903
136.799637
141.648117
137.736374
158.358185
175.315491
142.224518
7.217598
-14.775216
24.420248
1.531741
-54.831287
23.211231
12.516367
-15.407159
2.714907
-24.177088
3.399667
22.724480
-60.603027
158.996719
155.411819
123.543037
168.844727
130.969315
149.712906
155.587067
146.055008
159.922348
131.444031
149.499222
154.092850
129.808502
148.961838
147.457291
165.389542
139.126312
146.608231
155.632568
158.422745
146.506332
126.516327
136.988571
131.126846
146.014008
130.745407
113.930840
142.337372
145.663773
162.710541
142.043976
10.642830
-36.274891
-32.006237
-23.613272
-11.999516
12.261557
-11.098757
-17.014761
4.226653
-40.473576
-20.237402
136.482117
154.462143
173.955444
135.648117
128.997849
152.361343
140.729218
100.642494
144.021454
139.362167
140.844757
143.899231
158.754013
147.479095
165.753235
124.769272
154.575516
146.708923
159.039856
132.847961
170.418961
136.057190
147.199310
140.545395
32.817081
104.734879
102.599930
158.244522
147.997849
147.808716
160.669983
165.984726
143.568649
-144.571716
-64.789902
-13.789925
154.571945
134.528381
178.591507
132.175797
121.005020
156.211502
138.238190
129.100235
137.705170
128.910767
128.629761
127.543282
158.527863
134.913681
142.364655
138.972931
116.279335
26.741095
-2.894755
-6.722720
3.938504
6.080863
4.523636
4.882426
-162.261185
-122.874153
57.275570
-175.263382
147.792465
75.109337
77.538727
143.811905
124.915230
109.400436
140.862259
168.431152
150.333954
153.782227
134.608521
130.406921
149.544510
145.998367
135.035736
134.812729
148.316345
152.960037
161.923126
137.846680
172.743790
174.733429
140.078964
129.295502
178.025421
-35.104656
155.581192
154.175842
129.944321
145.256470
33.438015
-140.461426
-139.422180
37.897942
177.701935
-141.845444
-143.001801
-117.010544
69.775223
18.908710
154.853394
133.058929
171.740356
149.315796
140.674438
143.661179
130.927826
143.578537
153.115295
156.808548
16.282976
-28.672768
148.306976
144.807678
129.301041
147.893661
148.138870
143.623596
159.376831
150.419998
157.658554
129.899200
151.567032
132.084000
163.254715
147.178452
143.110519
153.372025
151.624069
146.548355
172.808182
138.457291
159.845551
159.167114
156.497528
146.767075
139.665070
140.811829
160.677216
146.716293
151.817413
112.945374
136.920227
162.933426
19.494074
138.718903
102.887810
147.256668
145.054749
140.976364
146.401764
144.922150
134.873520
21.289721
-14.089654
141.556625
156.010696
34.212460
14.564172
147.327591
144.679031
-29.741022
66.915306
-1.879511
-30.745863
2.616736
-41.765205
49.625618
-43.866219
111.823608
143.510788
26.177725
5.227384
60.328461
103.739738
152.565369
-148.354294
14.169381
26.855089
119.570175
150.910553
173.710815
167.559937
148.117340
145.390823
147.564102
126.144051
163.885895
137.896835
150.878082
168.126190
157.271210
138.901901
169.716949
131.892990
138.957977
135.300323
157.210663
111.942154
126.829041
163.222473
150.369629
141.980011
139.173691
141.355942
145.224976
153.174210
115.440872
145.161789
143.744553
146.488037
154.804092
161.725220
153.285904
160.462616
163.063446
-32.911301
170.808289
151.555679
-43.544556
-10.056919
-36.034695
53.602615
86.554878
141.775467
-0.000000
157.636292
144.043381
144.213547
138.308289
151.899094
149.180664
149.612000
136.686691
130.514450
148.477798
145.877457
148.419022
141.147079
-7.067190
8.739364
57.454620
122.221230
144.517715
148.254028
140.075241
6.062459
166.818069
123.270103
-10.757038
-35.408863
134.516205
152.977448
123.110916
162.145950
128.626999
139.113815
156.541946
152.181290
129.612457
122.549759
133.426407
136.759521
140.796570
130.066803
136.755142
160.436172
120.006363
144.883911
138.602844
121.919960
145.935715
158.141678
160.527298
174.914520
125.476227
146.574844
153.519608
126.300545
161.504639
127.468231
145.738220
149.652618
130.442078
134.680847
157.200516
138.229752
145.368378
151.444946
117.902229
153.224899
140.655426
109.524658
175.447220
158.690857
142.619156
157.488480
120.921677
165.173141
146.162537
142.872482
132.669144
-177.882416
-144.458282
119.721519
129.427917
141.285324
169.464905
149.333527
140.137085
156.236969
152.775116
142.025711
150.172440
139.334534
147.610947
157.911789
149.112289
127.372337
140.634872
149.810379
-8.190455
-44.064369
-41.423103
-2.173579
2.267881
-0.636122
128.064926
154.879242
135.127686
152.962219
149.823441
146.442062
135.472870
143.447739
34.986557
6.517583
164.530457
168.836395
145.742111
154.618423
149.076431
131.585861
136.014984
143.976822
165.150284
142.909180
151.355789
166.206940
140.988434
164.100174
145.719940
157.929520
133.875153
138.898071
155.294937
154.661148
118.204002
164.539413
-40.555065
-35.351414
-29.382540
-51.726921
33.584286
-45.637547
58.174042
-16.216511
56.255249
-21.320202
-33.611446
125.690254
134.060135
142.802383
158.928528
148.090408
150.845856
178.701080
147.546860
152.866257
134.011520
131.718475
142.281067
140.487961
139.987839
168.811325
106.958656
135.808426
142.922226
153.118988
150.348465
122.819962
131.100616
109.987610
116.081886
140.573593
126.461342
142.080750
150.601456
129.629471
166.574341
171.881210
149.914688
139.563660
141.642960
163.101715
162.836136
161.923615
158.322449
118.769798
149.300430
25.980062
69.523399
-48.797005
25.455685
7.687225
-19.185001
-45.755604
7.986008
132.120712
153.251999
129.434341
143.992462
-11.067010
99.406868
156.746613
144.318665
-2.633439
-45.234833
7.593005
4.627534
28.702145
123.838875
22.061287
8.341460
47.349052
34.760578
146.342712
-146.918549
52.653851
48.107487
23.516136
32.695805
138.002960
114.308525
164.627777
123.548088
123.039925
133.199860
122.225410
59.371696
141.404419
159.067612
132.735001
165.508423
151.475723
13.136732
-158.143097
33.657074
131.878784
148.951965
157.365234
166.086044
133.140839
143.177094
147.696381
177.475082
161.060135
168.208023
150.421494
136.109879
157.322937
134.726151
135.668808
163.846451
144.474167
138.005997
109.638275
127.623802
151.594223
151.140869
167.190063
146.612808
148.058411
153.949799
142.828827
130.253342
142.094131
152.414169
41.984665
1.722151
10.490963
11.130840
-44.914860
-45.678310
20.686127
171.514526
140.616928
166.858536
143.233917
-28.933683
9.473884
174.069183
142.745270
134.669937
166.915726
136.333130
141.340103
145.850632
150.461533
169.741745
140.283493
170.912552
-0.468555
-5.121702
140.443878
176.036804
135.954437
136.472641
-22.598295
-41.529320
-33.816341
-18.940731
136.579636
127.606667
153.014984
151.991592
165.864685
136.184326
121.129051
139.990860
155.514755
137.303253
149.217316
160.973541
133.603134
136.146423
26.332979
107.967247
149.277817
133.526871
131.003540
159.447098
179.965729
100.717865
-18.010899
-11.218191
116.680145
151.245407
146.591446
157.983246
19.843546
26.185417
13.105786
23.419722
-36.210350
154.074463
144.921616
164.575806
146.367996
139.123581
14.449638
-7.792233
151.658112
129.298019
102.096359
156.810150
148.269928
151.782288
152.659348
145.845642
177.310577
148.762283
147.564636
-21.665289
-42.927940
28.736755
8.738173
-12.847196
-28.179529
-45.614040
9.129377
36.411762
-20.246553
16.921791
0.362617
-3.840022
17.063118
159.117416
136.924179
131.473495
132.546997
138.728516
126.558357
119.439102
136.887756
-62.016148
-0.098912
158.782639
-0.039565
-8.118853
-38.594921
29.525444
18.572670
-22.273663
154.063995
144.635345
144.554428
158.644974
175.120255
158.723694
120.250641
130.094299
139.974716
146.146027
138.236908
-45.420654
19.136274
-45.682621
-8.130259
-1.633746
152.714966
110.314980
158.223541
156.967697
49.502998
-15.042352
-24.381338
23.071030
6.605270
-34.672802
-60.763298
129.870193
135.598206
144.013199
146.455856
161.059082
145.984848
151.493668
167.030914
135.462448
125.035103
141.810883
137.255753
124.468582
159.124481
175.395584
158.534149
152.697174
149.533463
153.392517
147.886917
93.959106
139.851715
1.510254
5.612133
-46.075588
-16.586639
15.781314
158.839905
177.043472
166.639236
128.316589
14.147029
2.297462
-2.253943
47.756969
-6.391693
24.191343
-19.206594
-30.521925
-34.222267
15.624597
126.019470
139.474289
157.099991
147.266693
122.756767
124.792534
135.418335
136.915833
142.401581
159.002441
122.106575
151.385590
141.000565
137.679520
136.075348
143.709763
126.924934
161.072861
155.509094
136.039932
150.786530
123.137215
145.681213
155.038834
149.044922
158.059204
134.471359
124.113884
145.191620
160.416718
158.146622
148.731430
130.343277
160.527863
156.012772
146.998367
143.654037
142.262070
149.257843
146.760223
159.861710
144.803452
148.851212
144.369751
130.474548
147.394135
-27.053726
-4.749080
147.079544
112.134598
160.085968
154.221359
144.152969
156.725739
142.545395
150.414749
138.015717
151.009293
145.233994
136.476318
132.617065
158.565567
141.560196
-5.354744
-4.453906
-1.686092
-34.162300
-39.022854
7.114884
155.267242
139.069504
149.255554
145.635117
42.072796
129.185654
115.233849
87.849792
150.485092
155.018799
157.510406
126.952583
153.134491
159.473022
135.423462
106.231575
144.117722
143.881592
147.937866
-150.848541
-171.997559
-154.720383
-171.582764
30.557148
134.142014
146.414093
139.588165
121.623177
2.463389
136.809326
143.552887
132.329254
136.610077
160.485428
117.038170
154.200485
134.258759
142.889160
136.348816
175.138000
19.577328
160.891678
51.123238
12.357685
143.666977
154.528198
148.033936
146.031021
142.988800
146.857147
157.113617
110.151558
161.568039
158.254074
136.972366
145.203140
138.248413
149.185349
152.918457
149.876495
161.716675
140.226852
171.217377
148.139481
-7.721487
-168.031326
162.122009
147.957993
135.462662
141.547150
155.145615
133.297607
143.711182
152.411087
12.814178
7.157220
-0.503189
14.309926
16.898991
-13.614438
-42.936790
172.046417
172.946289
166.460144
129.502487
150.838333
130.537933
146.590393
133.771393
148.549332
132.836929
169.469788
152.919937
135.283005
163.136459
146.977631
159.727341
144.810196
125.741341
-41.553040
16.702564
9.715392
-10.753267
-46.270107
-1.961742
-9.733649
-41.696880
-45.599094
-42.497105
146.502029
-143.073303
156.691086
-137.769424
126.295738
126.023552
-171.821625
177.940903
69.286942
-178.299332
-179.548889
-149.285110
172.642426
-154.005356
-179.347168
-145.718643
151.770172
138.430573
-140.650574
-158.321762
179.399628
-159.214981
-134.367523
130.554337
141.048752
130.261032
146.211990
162.488724
113.091370
148.562561
144.920563
147.941269
144.696259
146.240128
148.479523
137.227829
163.345505
148.747330
136.458206
147.814865
136.706619
21.151829
25.699564
24.434452
31.893679
-13.145188
18.613991
28.821133
117.437378
169.250397
176.339371
114.203300
137.752914
124.628952
149.664627
152.783783
156.544601
138.865112
141.331482
141.969086
129.311172
161.091629
152.788757
155.112091
179.011444
169.465775
133.251785
171.521469
144.248016
174.741150
134.947128
147.956009
147.118439
134.214874
136.520035
140.408951
152.952225
148.723816
151.318207
133.003235
154.948990
135.627548
140.165558
140.189072
152.150864
128.327774
109.206413
156.818863
140.202667
56.266228
157.118225
119.148903
176.341125
130.201035
117.704727
135.295990
143.705200
171.189636
150.584229
128.860199
171.038849
159.643341
129.892303
166.276260
141.777954
143.304794
149.997467
149.199692
136.501434
141.965576
158.392288
141.912460
141.459076
151.750870
-42.971714
-27.773642
-44.615170
157.008682
145.706558
171.381485
127.995186
158.298096
160.793167
145.551025
127.086594
125.411911
153.713058
140.679810
123.582184
145.526413
148.176682
21.314180
-18.232712
-43.950436
-9.486780
10.493419
0.335718
139.382721
140.861526
143.429123
137.562378
132.793198
164.623657
130.150635
153.238144
132.488617
134.484116
133.262283
144.099792
158.985397
167.342606
154.209244
141.398972
144.912613
137.137375
151.617767
164.251114
130.316208
113.926384
153.210754
147.595535
137.470306
152.017075
124.113304
154.440918
152.751892
-177.928574
154.094772
146.802261
138.145782
122.417801
122.363052
149.454483
108.340332
151.892487
109.772484
1.662834
68.223007
164.131042
174.263031
171.393936
152.851944
142.744553
147.528336
154.114120
138.293137
146.141968
148.009506
131.755020
161.892319
148.371597
151.743134
164.262451
133.818604
130.315720
-52.242638
-45.218128
-35.976028
-6.658409
-17.868393
-32.994274
2.334645
3.855239
-10.421506
144.709030
150.476242
142.283493
163.702698
156.216370
32.791149
-17.711380
-10.108964
-32.767292
-16.094191
4.013419
13.232526
114.928360
13.529901
22.955767
43.467751
16.638683
-39.929665
160.719238
155.384262
170.704117
150.640671
147.481827
150.910706
134.962372
156.221619
133.240616
142.605881
50.959480
63.917454
-144.285873
29.661068
34.493614
133.129425
134.127594
170.271729
145.760178
74.174171
132.879654
172.519470
134.619339
128.640152
135.478775
136.112762
156.073090
151.650772
156.617050
168.628876
-9.855425
-21.038546
-3.029571
166.304810
144.179047
141.395584
174.530106
161.999435
113.986740
119.742920
12.975337
161.124359
152.294632
132.450623
157.874405
114.092430
155.584747
156.429260
172.358856
125.158279
160.073608
139.903275
139.882675
142.668472
95.730705
127.611534
150.674286
156.429306
152.574600
149.705658
126.509369
161.984177
150.326294
129.748169
158.711060
167.831528
163.437408
153.004669
113.894119
149.687714
140.656631
149.967743
153.170013
135.276062
139.426727
144.827713
107.766525
109.039772
140.116684
171.492218
160.282318
107.446823
132.873749
155.784561
129.732498
128.010696
160.283249
96.574699
106.170761
107.084656
161.154297
147.957474
170.095108
147.400589
139.771805
143.358887
140.210419
154.545898
138.989487
138.954346
124.542152
-174.395721
144.300064
157.654907
137.178253
135.305939
166.574219
142.995544
161.234344
118.442604
123.263351
153.679184
-40.703449
149.289673
-43.750004
-32.085781
15.375158
-49.255291
5.334653
28.933281
146.794876
127.182571
154.066940
144.860428
129.059082
141.628311
161.372314
150.588455
138.688217
150.289978
130.121399
159.706909
147.814636
161.378662
174.431580
-174.127258
147.110107
-7.089860
127.701912
159.608643
145.940460
141.421051
150.618256
127.349228
142.695328
169.004532
141.963684
160.099930
140.297958
148.782196
153.559235
-33.916729
7.257527
-41.100018
144.200912
117.094269
133.285812
146.539169
142.205994
123.314194
145.898651
141.077362
142.684036
168.881485
137.259155
146.840073
103.692513
28.272345
-3.888315
-1.916323
28.975424
1.304313
-32.222164
-10.155612
-42.783211
-26.317270
-43.700699
-2.095271
-8.305011
-21.813875
-25.411041
0.175829
12.115801
144.925598
133.373550
167.519012
133.580872
172.977844
148.321274
136.412781
149.575150
155.822357
166.164444
157.695999
143.839081
103.221252
120.418732
169.288116
115.097626
141.166428
133.401794
123.504509
125.897385
-11.268478
163.831421
141.391922
150.695007
159.226974
147.443207
159.132660
132.859650
160.896667
143.775726
160.887634
152.608505
145.396011
34.483807
134.880020
154.161041
131.723221
132.377304
102.387047
147.243622
144.913132
135.494690
170.206787
105.280731
118.295563
129.295959
152.784851
157.703552
161.810852
149.454056
149.413864
158.683105
147.963974
154.766266
172.459137
160.880432
151.524094
130.235626
174.967819
-175.365219
152.073257
151.752365
153.413727
155.402420
133.872650
149.246460
148.141922
135.481445
155.271332
132.131393
145.904755
123.138550
149.734024
144.762833
153.149124
163.937943
142.160782
131.180023
132.335999
-165.156540
-161.590073
-160.396454
-140.528091
38.290146
-166.765976
-28.363783
-73.140182
-34.144138
142.543106
142.980942
141.341339
145.240417
147.767487
146.953232
125.414482
170.599106
-1.431628
115.478142
153.914490
156.731461
144.860580
142.459885
145.822754
154.550125
134.526443
126.340515
144.421661
155.185120
172.383560
162.801392
151.692108
163.542740
147.197739
132.821198
119.280312
148.300644
100.273376
132.740845
-20.056002
-39.763084
-27.665619
112.207306
124.441124
136.705719
175.373642
139.645203
140.343292
150.942581
136.075333
172.471512
98.433319
-20.702129
-5.157347
-47.490398
129.880249
149.369324
125.304459
134.682205
156.365891
-21.956772
-10.400681
27.575079
-22.463493
-12.582050
135.368500
146.822769
132.373871
117.552223
130.957443
-47.876057
-15.185328
-20.454641
-49.812778
150.803574
158.125656
122.971169
129.590729
145.442047
123.702133
124.774612
128.356567
140.232040
143.404709
131.244675
147.152832
156.914566
155.516434
126.695236
139.278336
149.441864
147.528625
131.968918
129.244568
133.167404
-37.212788
15.451200
142.254959
139.576035
156.927582
116.107620
147.984818
-164.206024
146.641739
169.307953
159.372177
161.963699
152.361832
145.546631
129.779526
131.909286
140.651184
169.626053
166.506775
168.370163
168.696518
155.160843
140.864319
172.699768
149.249466
113.650398
155.793457
137.162933
163.213379
168.070251
156.447845
121.384094
160.897690
128.281921
165.244354
124.581619
142.938553
148.246933
164.580811
-21.775314
19.034735
-8.731112
-13.520833
2.402814
-40.356358
157.716537
29.048838
58.260738
68.774887
113.668190
27.165390
21.784491
11.856041
37.378998
49.860264
159.409119
147.440018
124.195786
144.126053
141.821472
145.808487
153.502014
134.374527
121.860046
158.252518
119.964561
131.631012
150.103180
159.346191
120.184738
149.184052
154.869278
160.390518
133.956009
121.761040
150.170181
142.323624
151.701935
148.412079
128.482269
157.073975
-41.696037
16.368397
118.773872
144.126129
146.584671
108.492317
148.946716
150.058777
138.394287
113.798500
132.555298
155.853104
172.643539
138.905441
153.441086
163.643738
154.270050
133.306900
153.787033
146.806213
167.689392
164.887024
131.842972
131.852188
169.436417
165.324371
146.075165
160.463745
171.477722
138.535583
148.398956
142.379135
156.433945
150.415405
-173.232117
151.124924
150.296143
149.160446
106.310806
154.963379
117.978264
159.736725
161.379608
145.489899
155.230453
173.252869
150.710800
154.494431
151.935852
151.310928
160.930542
152.998383
25.361645
141.210999
130.928131
148.213181
140.654495
145.477493
148.177338
131.512604
171.858459
131.311203
123.900146
151.603027
150.380814
148.360031
155.088043
142.125214
127.790604
131.175018
132.639999
156.872360
124.768997
-42.591259
-17.427650
-20.474695
-19.096012
-29.706261
15.851155
169.411865
152.545380
171.678192
145.651871
-175.716263
166.557220
129.409805
126.447243
140.883865
127.071060
144.125229
156.130356
152.098038
133.030914
145.774887
118.015404
151.048538
-6.948027
-20.094435
-8.562335
14.565491
8.527468
137.778549
165.759476
124.905449
67.495865
70.179237
148.041016
169.923416
128.761673
153.233475
164.232117
159.513046
151.710571
121.551689
134.215408
135.312897
129.585709
137.339981
133.302902
155.776077
133.411026
161.033737
148.791260
132.078094
165.798996
143.610474
135.272583
147.722885
18.077251
104.309875
116.293694
149.286270
42.837982
0.178041
17.560469
-175.912109
-169.983612
24.088531
168.039978
134.726349
119.840446
129.865997
121.791801
136.958817
173.394730
136.338791
127.317886
8.946830
-38.218510
-6.498239
-16.029684
-28.990477
-32.358528
160.975601
131.618057
-6.080669
1.609976
-26.572212
141.721390
148.698425
153.471649
144.217453
136.714020
150.079803
114.195312
165.642136
141.903397
138.379089
155.961609
154.105103
155.886688
140.854752
165.894272
153.899017
112.642593
167.846832
151.977478
134.891510
153.637985
153.606110
130.159058
141.449280
159.507584
127.336739
147.413895
131.559250
141.788895
143.198486
119.757004
157.683884
129.767624
169.936340
141.035858
134.218369
151.351044
133.426254
145.312225
137.719666
148.784195
119.328156
124.328613
161.913025
151.641174
167.852341
164.385284
-1.893205
-3.413862
-20.314564
34.120502
-43.567398
2.850530
143.010971
153.003082
161.189606
127.277184
147.116318
145.417145
163.831009
126.060394
140.869492
140.050049
148.467896
148.556335
148.842087
160.678192
130.066986
140.276443
140.919556
144.012100
143.944351
168.789886
132.489090
167.732010
116.925247
158.005081
142.613297
167.582291
149.795227
141.689743
141.081726
146.685852
156.110474
154.222061
153.581436
115.546944
148.253159
128.022232
-179.643906
134.749603
128.670868
162.359360
148.418015
159.658463
131.153107
152.561035
161.606201
130.879333
147.682068
149.242798
165.522202
131.676773
138.239822
158.336029
122.560905
118.047440
135.975632
148.760590
146.713242
144.090820
129.664551
144.942474
144.987976
138.682999
156.340515
161.583939
168.716766
125.301987
148.637833
111.129135
139.570343
141.424942
146.607224
149.895798
133.416214
137.695541
-20.055681
-3.811821
3.069819
-2.506709
-3.254076
12.766636
5.944683
16.509384
174.332611
137.552231
131.057205
132.993851
129.144882
166.813217
141.148453
25.126017
-19.436138
17.286882
-36.285671
160.271500
151.570724
140.914993
132.491287
137.799133
158.320374
141.521744
170.912659
137.072220
162.119949
134.113327
163.949203
118.520691
156.885712
151.851822
137.306107
116.561546
153.809052
148.232178
168.328262
126.937309
151.549438
18.235199
-48.012688
-40.346706
3.937659
28.446808
-37.289738
-12.920467
-42.858307
-8.569030
-39.900436
-8.181797
0.855466
-14.260696
2.727065
-17.795235
-16.844982
-11.421840
-9.388519
22.561598
20.251526
-20.198664
-37.478813
-3.123805
14.167093
-10.014373
4.030363
18.400267
22.988911
8.994291
-30.546547
6.613845
-44.222771
-18.548862
-35.586208
-7.571522
-34.935600
-26.731735
-15.652469
-7.290514
5.560773
7.739462
16.406672
-46.164600
-3.895963
-15.917936
-46.915977
151.892563
145.184601
127.816177
143.613708
143.582809
147.853073
155.313049
163.427155
163.814926
125.665039
173.002426
163.923615
139.821106
141.959579
141.108948
131.631332
159.552368
166.114807
125.899368
166.622299
127.970444
155.686005
149.946930
144.815765
140.160522
125.462410
117.939850
155.547729
163.194870
171.333420
141.515198
120.658943
138.424820
152.151001
137.218323
135.168610
135.939331
140.087891
137.435196
152.493668
141.322998
148.567871
145.120453
113.583817
115.176056
1.531485
-18.208004
151.210861
147.439209
142.815460
179.972015
128.205383
130.958679
-1.017603
153.899124
150.079498
122.151451
168.001526
110.551239
156.661926
152.455383
128.376678
148.704254
114.385246
160.610489
-11.394629
-42.123028
-33.161407
-1.559594
147.061996
143.034958
165.076599
139.758392
134.938446
170.155365
173.353012
140.519608
131.871490
90.190392
136.774155
148.578735
136.010727
145.218048
152.570602
117.813629
153.105423
144.258774
134.105408
1.135738
-36.584190
9.398353
9.973994
148.156662
157.085800
2.248205
151.860611
141.159149
145.733261
121.720497
140.295288
141.680359
139.925140
142.107086
150.097427
148.030289
126.165031
137.877106
120.634354
156.537659
141.901291
139.282120
157.318710
130.025925
136.024506
148.073120
145.615631
139.764099
157.011703
162.014267
148.443283
149.874222
173.991638
147.100281
146.302963
164.710236
165.668243
152.110443
162.191299
139.254761
152.686569
138.540573
173.251907
153.499603
149.308655
160.624573
162.728104
-6.627027
167.373947
131.332123
145.130997
129.316132
142.757812
153.625305
1.972785
-35.332432
-25.288467
2.074337
10.350944
140.750702
151.128891
-2.428580
-42.926098
8.307611
152.073608
148.720383
159.735199
153.508316
150.874832
-4.608277
-34.627350
-24.463728
-24.540367
-8.599505
10.587064
-8.832865
-38.843781
-25.710627
-4.725717
-45.058361
3.966695
156.251709
178.385406
82.017464
120.980263
127.230827
145.426147
148.553070
149.395050
150.846878
148.290100
145.680374
175.173950
-39.435833
-115.813499
170.846756
154.281311
5.156625
21.763014
23.403124
-49.085045
-40.924965
-44.905060
15.328487
-14.275910
21.130259
130.022278
143.589508
145.984283
125.041397
124.646385
130.074905
177.021301
144.251404
167.072327
171.234497
159.072174
136.681046
155.645859
141.879257
155.643951
156.184647
171.245178
150.913849
124.265549
154.804291
-2.706603
3.448952
-52.225597
6.083248
2.020520
165.057510
7.047427
-7.464163
4.141274
144.786057
156.057556
156.653229
-11.991580
-11.569279
135.269547
-169.867493
153.253128
177.845322
138.197937
168.639404
160.248077
163.508362
130.506912
142.170105
139.461426
163.808151
145.352203
141.692154
149.035416
136.607101
142.643295
154.640244
109.537415
152.217697
178.075912
151.435822
135.240067
156.012543
155.689484
132.986511
150.755295
154.955429
142.624527
138.355347
133.178940
154.242401
121.608284
149.027512
152.548218
144.102829
161.287201
139.202072
150.239960
138.688232
152.849533
167.178467
-13.291077
-59.180199
16.805033
128.568283
132.800476
147.800339
-159.736725
137.273926
157.682236
156.810074
159.404236
138.226868
153.755768
149.274017
178.774582
124.493469
146.014511
148.250092
136.235809
146.838730
146.851486
136.787018
151.785995
173.012390
135.996811
133.365067
161.815125
127.004219
158.184647
144.225037
164.799301
149.400208
150.690247
143.202667
168.604080
142.960815
-27.315603
9.161071
10.271900
-3.411911
-28.406553
-39.628105
-36.736404
139.731354
-21.065935
-39.717979
-32.505478
127.470612
-160.947327
153.448410
-69.670280
-17.525232
144.459000
140.672089
128.103119
171.463043
139.286682
140.066910
163.306412
-15.423398
11.529022
40.046963
-43.355957
-5.038745
-33.427174
-10.999503
-29.710655
-2.388025
148.617355
169.686142
-138.937744
155.949524
-25.118891
-15.945681
16.053596
156.098541
146.434494
150.482071
-9.826152
-4.838817
-18.886177
-40.492184
2.011200
-26.229149
15.318821
-19.797506
3.869789
104.051666
155.279419
177.528748
109.399384
128.276733
129.895355
173.513748
144.800766
150.962769
126.570587
150.874481
150.584381
156.855026
132.464310
171.627213
114.326576
148.064087
149.415619
158.880585
150.315247
132.687241
133.804932
139.646027
140.383087
140.952744
176.489487
151.795120
144.128860
166.933731
152.871597
121.593262
148.865967
147.734009
149.619629
152.435226
163.783340
175.255692
155.983627
126.869392
130.212540
125.588440
124.328972
150.491058
155.122269
142.835342
141.265381
138.805252
127.317299
130.095398
147.133270
-31.892715
-1.932291
-13.883031
-46.075531
161.474945
133.125687
158.679581
150.287720
136.816147
151.498444
152.114136
134.734756
153.862167
177.674088
145.917435
133.405762
114.526909
145.695068
147.839935
134.736557
120.904549
162.505814
138.386078
175.632233
144.078705
141.652435
-14.816819
21.997189
-0.211218
17.626665
-3.887661
-40.844604
-12.989156
13.123140
7.418994
-8.521915
125.674980
36.621983
123.561256
-177.702103
45.614124
25.818012
-21.723316
156.311737
150.707062
135.110901
-160.374649
133.565613
123.098526
155.044250
-51.404034
166.901932
153.631226
-8.072729
7.579164
-172.045044
159.875107
146.484940
138.855026
133.680511
142.914322
119.406784
123.208359
163.566879
130.394226
143.743988
118.631516
142.088745
100.665833
173.643692
148.967422
160.772232
160.696030
140.018600
154.415375
161.036606
-177.748474
139.669357
26.202663
-18.549507
13.075208
-36.022964
7.734668
16.094166
15.717752
-3.451619
-43.578205
8.050398
13.542288
-42.016842
-36.773258
8.892492
-41.892635
-5.644134
162.387909
143.359879
153.610870
149.552246
139.709259
156.812469
140.478149
101.296715
153.010880
165.270355
1.633506
11.589576
-8.432470
-26.233530
150.267792
151.648071
135.931961
123.554947
121.281532
-2.943375
16.950443
171.397812
145.981155
123.682831
139.905548
152.886047
137.531158
143.538666
160.296082
-2.600830
-31.973965
24.412863
-32.415047
-26.772196
-3.207355
-17.288996
-36.946445
-38.379105
-7.512146
-10.550253
-10.901759
168.318497
135.150406
126.516380
154.267075
144.725082
139.314728
144.816437
113.129181
154.925400
133.582458
136.603256
155.978760
7.801723
5.334910
16.689478
-20.373308
-5.485051
11.270051
-4.184930
12.252162
8.828193
-16.283876
126.602005
105.653381
126.393898
-11.705600
-2.794423
-4.181700
6.187638
-32.833179
-1.846950
107.138260
142.329529
151.622070
133.427383
127.391624
140.032516
150.384079
153.918167
162.362442
141.075317
93.013016
0.039565
-11.402232
-23.762177
126.964401
160.316696
167.941208
147.763977
165.875336
156.260178
114.089508
151.436417
152.408859
57.146194
-26.595642
-50.259296
-22.782368
6.795002
-10.893250
146.069031
142.748138
138.087997
137.931915
160.873276
155.220016
137.687775
154.360779
137.842514
167.302094
139.167923
151.262314
177.603302
138.100113
113.097542
144.223312
130.929962
134.447952
160.691849
146.913666
131.230988
165.452332
154.218384
152.836426
120.492630
135.083069
165.380051
-179.077606
138.329361
130.306290
115.485580
141.650589
148.200073
129.976044
170.240463
147.882401
124.891708
132.992279
149.667252
-34.742863
10.490269
1.267949
-45.069744
-37.473984
-12.818073
0.027976
13.466783
3.509503
5.966866
-48.428127
3.878786
10.863755
154.866425
170.779373
151.743347
27.937057
-4.652821
16.718706
7.711364
36.849770
149.497238
161.543839
148.227356
133.533676
152.016205
25.729576
-0.909997
15.149799
147.580002
158.874512
173.793121
149.257111
-25.697344
160.769943
135.029922
166.782227
142.101944
132.920425
147.106247
135.041946
124.752167
138.177109
130.948441
144.367508
144.980545
140.053528
145.737640
156.102005
-151.987488
-143.092422
-172.790558
134.689087
135.460602
133.775452
145.079803
171.241043
165.037735
156.420975
132.944504
131.718872
141.107986
152.396759
125.657715
147.740891
139.475220
145.965652
162.026962
128.723221
145.259674
133.434265
162.668823
162.711655
135.628128
158.497040
137.016022
-172.592560
153.848480
156.544464
133.475876
165.177673
149.409637
161.814514
148.829895
148.283295
147.377609
156.965744
133.507431
168.745804
124.428749
147.636780
121.088646
121.573616
142.803452
109.755760
152.867691
-20.816767
144.600967
153.890594
159.837845
161.408691
159.833588
168.492462
141.420853
163.827011
140.159592
150.040619
174.271851
167.177200
151.114838
157.256561
123.265221
142.018661
111.639885
169.656570
142.532928
168.443359
128.868195
160.016434
146.477448
128.183487
155.076660
134.036087
158.532806
173.803482
147.601944
141.410751
130.643585
146.926483
133.015396
155.237762
135.818192
146.518539
111.825226
156.124710
145.966019
167.526627
131.592880
153.758194
128.347610
146.176453
126.326485
140.707153
145.404877
171.444672
101.623695
162.776489
164.248444
-163.100708
-142.466934
-144.249680
152.815460
-149.709320
149.261124
131.766083
154.307861
158.176727
148.277283
150.261032
111.749306
144.633698
-34.339497
12.054143
-2.602636
22.801640
-30.774736
29.731888
-5.392705
-21.018520
-53.028347
26.873295
-37.555458
4.107419
-38.688183
-34.309338
-6.818141
29.416193
11.370663
124.071899
8.040588
-8.782392
12.774036
-2.865120
-43.548889
155.407089
141.833359
139.875320
132.758331
108.755745
132.425583
145.983734
139.658096
155.446045
152.485214
152.758682
160.500641
144.703934
4.697945
6.708556
144.048630
145.088486
135.825851
123.509918
146.892914
139.893585
133.561539
148.143234
146.064224
136.963516
161.231796
157.485825
126.421822
129.325821
147.857712
153.025162
168.356262
146.980621
164.115036
142.204361
142.298569
131.152527
150.324539
151.498383
154.785110
147.478073
147.213318
140.539032
156.148239
123.235474
161.018402
139.331146
-175.282776
133.238632
138.389160
163.104782
164.202332
155.078110
139.782104
117.909737
141.941055
156.409409
132.910309
147.144684
142.244202
146.136887
138.791046
153.787521
138.261459
147.449631
112.193916
141.906143
142.746750
171.142685
149.426315
-26.740547
-13.013853
16.589846
-1.197466
-31.769606
-37.277897
6.390742
1.051274
-5.170816
-42.234531
-45.925858
7.191511
-19.794603
-9.600726
0.175829
10.651703
16.271278
-43.174763
-45.433025
-43.233917
2.389418
-30.684641
10.585168
12.570052
-14.231345
110.440536
149.604706
142.367111
152.135040
130.966980
167.545197
132.744690
127.491104
157.386505
-44.631252
-12.623169
-16.809000
-9.176631
106.914185
141.039047
131.408615
118.585464
164.236786
56.822422
-41.405136
-23.259977
-5.928603
6.145609
148.038986
170.686447
135.035110
144.703964
154.494431
-178.788879
149.294937
85.231323
12.231385
165.977173
143.029938
150.427399
133.645660
163.248581
136.839996
117.446587
160.947006
151.488022
165.565048
74.492798
136.186752
150.967667
139.915787
108.324028
140.426544
121.150993
141.074188
136.343201
137.795502
141.983536
152.919449
142.675125
-171.196899
-21.500721
-11.750072
-5.340893
26.310051
16.149754
144.534149
142.747498
148.501633
136.820953
110.846756
143.526062
139.121765
117.918526
172.787567
167.278137
146.243713
133.914978
-38.579788
150.649002
138.612747
1.189268
152.949280
154.438171
121.354042
173.309113
150.427643
125.818527
-92.381096
174.395996
14.315341
142.944794
146.949936
-0.597744
-39.163349
-39.389774
9.772658
7.667080
-33.234665
-9.037137
0.157017
4.421864
-75.298187
8.316021
32.528419
-19.330967
150.555283
-16.294252
-15.798044
9.018441
-34.747101
112.740677
115.720375
160.907043
146.421799
134.027817
133.689041
144.784454
165.966827
125.310287
158.026230
125.415245
153.783371
137.908203
-179.088058
145.522141
141.507996
148.980713
147.597610
151.299881
175.951599
152.363571
130.140839
143.578323
164.435852
159.781296
110.548691
104.401306
150.228607
165.299133
159.419556
145.983078
-176.808426
116.273102
135.759094
152.981949
155.817673
169.828308
144.812027
143.355499
164.583618
149.507919
158.840073
163.922333
157.103958
160.728989
162.550003
14.612415
2.980715
147.057373
144.818954
157.772598
135.249619
108.026085
165.745880
167.795761
138.206085
127.656464
150.611954
149.510178
131.021210
145.028519
154.919098
142.662048
150.580368
115.002373
138.174179
151.006424
163.875412
137.975204
121.850075
177.246506
138.043442
128.500458
112.714012
155.639709
157.351303
121.663094
176.077469
132.025879
153.617401
136.589691
148.511398
136.050461
126.049194
147.316742
156.580460
166.833603
147.261536
153.306122
133.797440
160.313156
-33.109047
169.983932
102.886223
117.015068
143.663940
148.057663
144.334381
124.284180
109.913139
151.955765
28.275740
23.613041
-29.065224
27.379120
7.799962
-72.679436
-10.973609
13.052666
-31.112095
-7.102852
116.909637
150.340149
152.110382
137.111420
158.332138
-14.477492
-10.513839
3.923560
1.968017
-1.541166
0.000000
139.725098
135.211395
153.689926
152.482178
141.948380
137.446899
146.775177
144.436111
157.225922
138.832321
123.652946
160.035263
143.555450
133.299759
144.848587
140.285782
119.524612
137.328125
119.718277
122.787331
178.374649
171.892944
140.454910
148.841324
145.729813
155.537979
166.886490
156.777695
132.876617
164.897354
154.196609
156.982925
154.119034
13.686878
6.388195
-41.469730
6.673913
167.780563
165.799271
135.817917
147.305191
112.605881
146.992813
149.605270
138.539719
148.428131
-16.017620
-43.085930
4.950803
-27.014574
2.058900
8.312030
7.189765
-44.693279
-34.190296
2.039129
11.844799
-46.148067
21.340765
-27.294102
8.201450
-50.818851
44.129101
24.907528
159.941101
178.437134
143.276672
147.572998
140.983475
156.183472
142.313354
-4.428193
-6.403615
117.163719
157.604828
166.305222
150.664764
143.412186
134.721054
-172.841858
150.573593
143.351456
154.406235
135.016357
141.296188
81.108246
131.106354
121.463928
-46.048737
-33.817600
-41.031494
-46.105392
146.104065
147.979858
120.304131
147.629166
142.339432
155.163727
149.698105
141.894211
135.809814
159.040131
134.577698
142.624420
152.505219
158.180496
145.530472
144.633316
-11.988473
-20.773336
-9.042831
25.096306
66.881493
34.573120
-13.452449
145.428757
124.525764
147.915695
129.762787
103.898895
173.276306
142.776169
156.020752
123.048309
153.402237
146.389175
142.421707
165.978958
151.702423
160.219223
156.409927
134.807541
150.007965
112.705574
124.586143
136.130066
156.997360
138.753311
172.433624
144.126984
143.636597
-15.670989
6.010336
-3.297822
12.015406
-47.493900
9.700527
160.131012
142.495468
143.813736
143.176941
142.761887
156.790024
139.109604
5.890890
7.869110
-12.840867
16.379190
-38.987892
0.121947
42.308350
-40.103500
146.332535
119.910233
142.907852
167.923660
131.004440
124.063492
146.689041
131.933136
156.350967
143.937134
146.026947
156.849594
152.520187
156.619965
169.265350
127.144676
140.384262
149.496979
132.584259
156.158859
121.296532
112.490013
148.613632
149.546280
128.164673
139.678680
-56.333973
4.227533
-3.893198
-26.776533
-36.852631
-6.283878
-44.154915
-22.303791
1.010269
-16.752708
-35.369888
158.052856
153.161438
150.401352
155.391693
149.044586
147.815002
154.894913
165.903107
152.886734
145.422806
111.391541
126.273743
152.318985
162.607986
136.527756
-42.670761
-8.403823
-52.339050
170.518127
147.652939
151.794250
114.849159
144.828552
136.552689
-48.666698
10.691427
-43.298080
13.344138
-1.584491
22.979773
145.357056
157.267670
159.712601
109.800819
141.787277
123.247940
-6.968408
-0.405418
-47.325974
-35.108498
145.879852
136.253082
-7.560551
9.656894
-18.102205
-45.598915
-13.509888
-16.499130
0.973576
153.156158
161.831253
101.935654
133.905487
176.398514
170.071381
142.011658
87.851860
136.440811
138.103302
143.398880
138.464890
149.260040
142.816742
-5.751252
-38.523884
-83.293327
-32.619736
-14.270744
0.444554
-42.048988
12.766806
-1.398578
-13.715613
-65.537872
10.017849
-14.232471
-45.326599
141.500092
148.626541
161.487106
140.417542
104.461723
145.497452
141.997330
151.976913
161.719116
130.106628
133.240723
133.844086
149.405701
153.507736
161.831818
140.442841
123.198822
146.443283
135.765274
147.469559
137.140854
128.619247
143.792953
131.781738
126.664307
-176.315384
2.436787
133.329422
156.834396
142.319595
127.596710
134.884018
127.069038
155.696503
141.080902
122.598709
135.636215
115.959259
147.523270
148.846756
150.202469
156.181458
159.239853
149.176193
115.265709
141.702820
155.392746
133.327164
142.659775
108.992996
132.381592
120.950783
143.639908
144.414124
151.860062
165.840057
0.461401
14.295300
9.161328
12.506640
-2.977627
-39.044678
-0.336300
-16.727144
125.043625
152.215164
138.581360
132.586624
136.638229
119.614967
163.314255
123.270592
151.269745
135.670593
145.751892
131.538971
142.652039
144.917953
10.347218
20.118505
1.867079
-34.286995
-13.408882
4.692062
147.399170
19.967014
156.610260
174.671921
-14.158063
149.578232
150.897141
145.429108
10.796032
9.648055
-28.195917
135.371658
129.163925
126.406822
121.127663
135.324860
130.968796
148.366211
146.689423
161.581543
162.294968
3.803799
-43.653919
-10.243959
-25.390574
131.897354
140.380249
-23.956043
-37.900143
10.939381
-35.826439
163.783691
132.090927
157.580978
170.278748
167.793045
137.275345
144.498596
134.124588
145.313553
-173.558487
152.194626
133.400391
144.209030
111.360695
152.337997
137.732925
151.737564
152.732941
143.148376
144.640640
147.296661
154.855408
152.072357
124.613747
125.186569
144.233154
136.596268
135.972366
166.916229
151.514633
135.333481
137.648209
135.168213
138.220612
158.727036
137.127350
144.939987
140.656357
140.258102
148.955139
135.481277
141.057846
130.469360
145.794586
151.190033
-7.139656
7.920131
-17.342970
-12.411966
23.931059
36.199867
81.129929
141.942688
168.679657
138.273117
121.614998
144.297867
137.272461
142.438263
154.093506
6.987692
-19.888548
-18.964136
16.407602
-42.319397
-26.122591
13.083403
-36.964790
-22.003599
18.553242
-22.130777
-32.517063
9.451034
-11.396668
135.617355
152.906647
136.718582
148.847321
155.326462
173.807953
157.647217
125.900299
118.023712
131.434982
139.887070
135.763687
0.538867
-2.690791
165.788452
145.471161
-140.214233
118.582283
152.054138
144.678650
143.524933
141.187698
158.175644
151.966980
113.861107
140.470596
157.153671
146.550354
136.671143
137.923447
24.633732
-28.841776
-23.523207
39.187416
1.718739
134.337509
152.036835
115.225601
148.533951
133.527359
143.084427
135.388138
158.624557
156.131973
124.051094
148.815445
127.275078
-24.373411
7.568256
12.282764
10.750064
174.115417
120.396942
164.049011
155.715347
136.411911
126.016464
129.514633
139.961227
172.505127
114.105782
142.698959
145.219757
137.207108
142.287338
160.965759
162.637772
157.176331
151.661041
146.589783
127.382103
159.010406
140.928818
156.005234
177.623795
166.205414
-3.235674
3.253173
-42.533775
137.304871
130.015335
-22.592739
-47.720608
5.742009
-9.622754
-24.043592
2.361817
-25.551348
-29.854500
16.206039
-6.098118
2.871876
23.363525
12.447189
14.702557
156.643188
151.045853
159.401474
171.104401
141.965942
144.941071
147.699600
130.267654
125.322655
141.317734
130.343475
177.658722
137.965759
156.450470
163.018417
147.460831
108.379417
164.664139
133.236450
150.859756
142.855881
142.544510
152.032959
131.285812
151.818573
173.428909
165.544327
6.646735
143.217987
142.319824
145.664078
120.785194
156.395798
129.810715
127.897552
152.489655
141.584091
121.289673
0.729273
6.539299
12.345248
12.141873
133.098038
146.262650
-12.745879
-7.705966
-39.693661
-53.125549
-18.062067
13.805089
-25.105387
142.333557
150.013184
134.696213
142.732727
155.729050
127.811806
141.554626
155.606262
154.617249
156.057220
167.499817
167.515106
146.222305
150.596832
123.702370
159.520569
157.877975
152.642166
156.137283
156.629303
134.666794
177.485947
124.721664
132.287018
115.271935
157.536469
148.061951
171.986755
146.393982
115.820633
153.441238
152.440125
146.251572
155.417953
137.316620
114.362328
137.814301
157.650085
159.144379
-24.831398
13.442095
-43.062744
15.497587
-41.941872
7.346732
24.782104
29.668936
170.521378
150.812424
137.034637
11.438159
8.676090
-24.041498
153.044479
147.447495
146.323639
147.605438
134.044861
108.122269
85.168449
-39.179981
18.944056
19.258900
174.028107
147.936462
126.630058
150.179535
141.065369
162.269012
139.599762
147.895416
174.428131
147.902954
138.430740
146.290131
153.505783
148.391022
178.584442
123.904160
150.421738
148.178268
126.082184
131.770386
138.942795
127.916039
133.607895
141.824631
154.262527
122.625481
36.370995
145.425766
100.361671
135.472580
145.298248
134.422806
144.379639
141.142609
149.370361
135.733826
90.363434
132.899307
155.197205
163.503799
123.476196
143.090302
157.669174
133.865189
138.765091
179.728760
-16.402210
176.647354
124.183731
134.399704
143.672684
152.654938
155.922363
118.196800
122.843407
163.924362
146.414505
154.807846
151.588211
144.441971
173.718948
143.730408
106.459335
146.062988
137.882446
120.150085
144.350098
129.941360
165.540726
157.068283
-175.478867
-167.903412
23.899149
31.179218
130.467667
53.045433
144.134338
152.190582
151.344391
167.250473
159.997910
130.114746
147.826920
154.119202
145.098328
18.127884
21.041750
61.040508
58.556389
41.931538
-142.454788
-158.501007
105.340462
28.551834
41.741688
-132.959946
36.735699
128.792114
114.682022
142.472549
144.552643
149.490997
170.665787
22.410055
6.938337
-41.097229
-29.817657
-35.463177
152.970444
141.089218
139.054443
134.664474
142.356628
150.316299
133.517899
152.956635
161.266296
-149.317429
141.906555
138.040451
124.014343
-37.950573
5.350204
-47.512615
13.756258
-31.011837
135.535217
-161.573883
143.761398
141.179367
138.510849
123.048828
177.730301
124.328590
132.040359
165.750839
144.568802
127.266090
132.662216
128.231033
3.926454
157.037170
139.594666
173.058594
151.554855
155.899109
136.018555
135.905655
122.102394
160.139008
106.525093
144.089203
124.626961
127.260895
142.208160
139.060135
130.657120
121.709023
173.504532
140.623352
168.312042
148.527328
148.738571
145.338562
150.488907
-13.356650
-23.279064
161.471924
158.471207
166.991913
141.997055
159.945831
27.539343
-146.473114
149.320877
36.043015
-168.283997
31.204277
31.550964
15.059028
133.756439
142.884781
-170.864868
-152.568024
24.173420
34.500053
-140.125900
-159.170822
152.988251
-160.395004
-146.298462
109.066246
98.156204
134.256561
-26.646637
20.789207
161.992477
118.292671
151.766739
-175.531860
104.685387
134.760696
153.363770
133.716415
158.577438
139.895950
150.201096
143.889954
146.360092
127.915199
156.818008
139.810608
158.175919
145.056900
147.736465
143.099854
145.709244
145.231216
133.336304
149.223358
141.059967
151.725433
156.977921
148.067963
162.505707
160.330917
151.176590
142.327042
159.194290
142.533905
177.173599
-47.926044
-5.886096
141.037186
131.830017
137.960327
162.800873
-7.614942
-26.638535
-21.498121
-3.679616
31.091324
151.735855
169.362213
145.223801
133.727112
132.751038
143.971191
143.897690
147.274689
141.481262
147.105164
161.678497
148.261627
139.249985
129.839172
144.621338
168.179291
138.296234
-14.487980
25.722700
118.935249
149.914886
-41.998508
6.939807
-50.894768
22.203268
140.746964
170.381378
-4.495926
124.671494
153.949707
101.792122
131.260635
148.494461
110.144928
153.015076
168.104721
147.980255
138.646881
-179.051453
133.815552
163.087708
12.021409
-61.456879
27.983164
153.844559
150.328613
156.341827
157.588654
137.970810
149.294220
142.484009
166.309494
147.923828
137.276718
161.745377
149.698853
157.938828
136.611786
178.152084
153.221603
143.612015
146.971603
126.880234
152.555588
-178.091537
130.985886
123.755478
150.507675
137.770096
146.758774
26.392929
11.579917
-20.617046
15.107756
-1.033440
-30.036226
-40.983860
9.664241
13.994450
160.181198
151.123764
164.773499
148.767929
141.814545
130.675613
139.669922
132.801651
164.267181
101.236732
171.768311
116.111969
135.301147
-149.244186
-166.659454
-167.752899
139.025406
125.720757
141.276382
146.388809
142.081482
162.516876
146.366196
153.609360
145.729721
174.389954
134.919662
143.240936
127.154755
144.434998
146.722504
148.213791
164.129288
133.476135
168.382553
135.358276
154.642181
128.320511
151.609421
132.956436
117.588295
145.959061
153.248093
154.326263
107.735756
128.987000
155.580231
149.388504
134.240326
138.009872
150.147141
150.595184
115.337372
125.666290
172.285721
154.281265
139.996857
145.410355
140.083359
166.280640
139.493317
121.060844
153.307785
136.160461
140.180313
153.550873
144.535858
162.258911
145.296371
137.990875
140.922531
151.180801
140.737030
-179.805161
153.322662
150.588486
165.461731
127.338898
105.048035
147.134064
155.315079
146.343307
1.341005
-20.588512
-39.980145
80.662437
0.000000
-15.043406
-5.018212
-29.774158
10.039969
-56.054916
166.649139
136.890549
148.056473
118.427071
132.940414
138.824280
35.236126
171.307251
113.787498
146.096649
136.879120
-30.391413
-11.607547
-7.777914
-11.157132
-39.782173
-32.239510
14.653092
-14.156666
6.350113
117.420860
164.882324
108.681458
154.787643
-170.229370
154.196991
145.626724
144.322388
154.162857
126.288139
123.878777
129.067184
161.534790
159.462387
162.651474
166.215744
169.212906
147.352478
157.187057
144.840912
138.082123
132.089478
167.917130
170.392166
173.425735
125.032478
140.240448
146.484375
147.900528
114.912842
129.041687
148.397934
123.534088
2.788532
-4.829658
-15.779305
25.154537
-43.253197
-75.458931
-5.197085
149.572464
157.622665
165.928162
149.149536
106.228386
129.518646
143.197006
139.292404
158.333206
104.159515
136.324722
123.215103
121.503555
127.762657
122.198555
153.872650
121.137306
144.938110
119.384949
-31.882915
-35.931534
148.408966
141.743591
141.730942
150.448349
134.286453
-38.439480
-27.340725
-38.040897
7.430993
-10.725245
-5.479832
-20.283142
130.878540
146.007858
160.594879
134.015305
144.484787
133.296326
176.413010
-16.332489
8.322843
13.431587
3.386511
-38.214409
-47.182545
-25.527504
26.415644
151.595993
142.730667
118.022087
134.637085
128.064590
141.379501
144.874588
-58.621037
-3.989487
1.516590
-23.037745
53.858875
1.633626
141.489990
135.353928
170.722412
122.805275
159.794540
162.910507
155.707611
150.656631
151.267624
130.792816
134.422821
156.392685
152.790268
150.498047
149.829132
155.751190
123.269455
143.729248
142.557098
155.274658
146.069397
156.502426
147.123245
138.244034
142.102982
164.322800
149.296127
142.733612
162.968292
145.322464
162.817444
119.020111
163.533356
123.523148
152.713318
140.317719
125.184647
163.506271
163.685959
135.188080
135.101135
122.102821
146.497864
151.320816
130.096558
166.803391
128.769348
151.052826
122.168694
164.066788
143.419342
161.113373
132.223602
163.121445
167.219437
16.080153
121.031776
133.548172
142.992691
122.422653
131.771957
130.654617
157.994781
120.012772
139.784439
-5.070298
-32.147289
-17.584290
-16.286484
-51.640415
148.197205
129.809875
139.372650
143.799942
151.992554
139.008652
168.574677
146.157928
125.010551
168.020416
127.799049
138.587738
113.094772
155.994553
164.176544
153.220612
141.211227
159.384995
163.432190
137.397812
142.638199
162.443466
156.855087
146.936050
131.416214
1.135049
-46.022671
-35.784286
-1.692348
156.248108
145.450287
152.567108
152.230331
3.412714
-13.437570
-4.831402
145.969955
146.675095
124.376862
151.239578
149.536133
165.540024
158.691360
117.948730
150.557083
135.231934
158.834656
150.382721
113.176826
147.438934
149.367447
159.694534
159.084747
150.071823
137.584854
117.767265
152.335220
130.227829
139.323883
159.398422
144.124405
136.515259
161.472321
139.268005
176.299149
142.122681
174.621613
167.818954
164.341751
165.488739
138.290512
141.204010
141.557800
132.205566
-19.568510
-33.348003
-21.929327
18.675734
-10.055629
-6.620217
-46.583908
116.633469
128.880417
143.450165
-7.910509
16.454062
110.053802
152.487686
147.020035
147.930603
140.898575
154.146088
134.254364
175.305923
163.775833
137.696686
148.234177
155.819855
147.926529
66.168846
-7.345023
4.506282
112.779488
145.858841
170.932907
140.614304
160.455719
106.665298
172.419571
139.538345
148.774414
-1.410837
3.139495
9.370414
-55.308002
29.178448
-6.450172
140.558212
161.078690
141.144547
145.671127
141.200058
123.863701
158.508362
154.160614
143.240372
138.740280
156.939911
151.182846
114.258888
127.287262
164.884750
147.601639
155.720673
154.824417
125.621254
116.219978
164.787643
142.516479
139.892853
158.138779
152.203964
148.766724
135.612442
121.564217
140.548126
153.210464
138.993927
166.954529
135.090515
150.627792
15.717801
-0.984966
29.701799
-23.641178
166.524719
149.692276
144.584930
131.160843
148.761703
134.187561
119.517700
134.088470
163.031128
-8.625572
134.536987
148.902634
130.795517
123.982841
150.205566
158.688721
138.593460
137.222946
141.549271
138.787827
155.548782
145.909225
114.967155
168.445175
137.475876
148.778534
121.530014
148.683701
154.454575
137.842453
139.693176
-17.475182
-39.460304
-46.006992
-42.803833
23.525295
-11.508363
136.039032
147.485199
167.702393
154.437714
105.116394
132.954300
130.654465
121.596291
160.522293
131.215393
167.983063
124.251312
149.139938
149.424744
154.984360
146.582275
128.253098
147.036514
135.026123
138.023178
171.455612
142.443817
152.517639
155.031876
138.053696
116.603889
122.960518
133.487000
171.499741
99.944710
153.207336
142.585632
160.611801
163.578812
143.322968
162.140076
123.099236
176.436676
137.896988
153.011307
-16.250240
-37.277706
71.853752
157.012024
163.677185
127.482330
126.139160
142.185944
136.981628
152.975204
141.380051
-177.885376
167.499130
115.889618
-172.445847
146.790161
138.544952
140.929169
119.465164
160.596100
143.415207
141.259644
152.009155
159.331635
114.102547
143.386475
125.756287
158.043320
158.397552
156.824417
160.859833
127.902443
156.682297
151.836716
160.536209
147.088562
143.241455
162.330292
153.704163
172.164001
135.820374
110.914551
153.514420
155.799973
111.481865
126.924141
-17.284422
-26.516121
-40.345787
-34.849709
62.686543
-19.857866
9.300264
23.904163
-43.930161
17.145906
-44.608982
152.260696
140.897186
152.683121
149.027313
138.409241
156.735977
111.900635
170.402344
135.530029
129.279617
154.778076
154.415741
143.557999
108.522354
131.541183
147.021362
152.022812
125.312531
140.330322
121.001549
132.417709
158.904083
134.982239
163.112411
146.782776
144.112671
145.184692
134.162735
138.776947
167.847916
144.602951
133.264877
138.076645
163.223999
174.726364
156.539841
-22.545214
-13.902516
-1.211115
151.187042
134.455566
164.579346
148.376389
154.324707
152.036789
161.073853
154.741806
151.226746
128.798187
169.016968
153.402222
155.865829
159.807693
177.424652
148.659683
139.485260
154.121765
146.305588
153.359238
11.122576
-9.176523
-47.440186
159.778442
122.859825
141.288483
117.311714
159.728668
153.612152
9.727669
-41.519089
58.653004
-5.285573
-36.255249
-11.796837
-48.472950
-1.568727
-7.747243
160.067505
146.879959
-16.418566
-12.813239
-3.570454
16.406599
-27.112032
-40.529022
-25.932005
142.959793
177.320572
164.669754
-150.424484
131.418930
131.127853
133.799835
114.595062
116.105164
141.223328
146.300110
115.274971
162.456085
160.131653
147.255188
85.717583
143.911102
155.049072
7.733069
-5.580158
-52.446091
17.792898
158.898773
135.320175
111.101402
153.158844
117.081200
140.980103
162.947784
140.227997
151.007278
153.154327
153.769089
159.045502
142.894073
139.123138
158.060272
168.189224
148.716675
131.826126
150.943481
152.750565
141.205124
94.020691
149.001007
166.777863
169.945618
127.666039
3.645615
8.962869
2.599625
-47.074818
-13.220555
0.577430
11.046960
9.173717
112.756523
153.486862
129.422668
-22.188633
-3.867511
128.151764
143.678589
154.064255
113.344353
147.265182
135.144943
124.355324
149.499557
172.388214
124.098793
147.218903
141.591873
142.170166
156.457916
151.676834
121.562401
129.153076
130.156570
168.288208
117.387054
67.616249
-40.196163
42.008389
11.323746
162.033432
169.341309
140.588989
140.526932
162.245300
140.609970
146.518982
161.294342
146.412430
155.963821
148.542679
139.309769
177.952621
168.421509
144.425049
6.450111
30.491615
128.789474
151.987335
145.373352
144.475403
136.232819
152.828568
148.704849
158.976807
137.802689
-7.264120
-0.855923
5.049349
-37.414253
-45.829891
-44.177631
156.593613
164.714340
169.569199
156.586685
139.991821
162.746521
140.811905
176.218277
4.711436
40.450695
130.697159
132.632812
164.028549
36.410023
162.221207
-35.067020
148.883179
126.667671
154.020630
170.352921
147.895477
152.547623
150.566788
144.814346
161.507935
143.192123
148.072601
177.744308
163.374390
-0.579122
10.633581
114.477348
128.467102
136.170746
153.001953
139.065979
129.988800
152.941788
133.748810
149.958359
151.674057
124.793365
124.364784
165.041870
156.433456
139.566467
158.518280
138.720367
120.277412
142.552338
154.334320
57.231312
169.644745
122.972168
140.049438
161.317230
-0.570612
55.109997
153.366760
149.736588
134.541000
163.363647
151.452423
152.250732
156.781815
140.131516
137.334793
152.052734
149.780609
157.454346
145.872025
171.499176
145.212631
8.106245
132.506073
164.067261
134.719055
149.828934
60.299133
176.759064
-31.062668
6.427881
109.453087
167.291016
147.574051
145.124710
141.529633
97.152756
125.569740
151.079758
136.295685
23.039444
-136.192596
-175.063797
-152.169510
38.266308
151.184479
157.202087
148.874741
138.486145
159.384949
126.710968
156.329819
137.125793
156.128464
135.125916
159.733261
132.408707
155.578278
139.081680
167.154190
148.683945
140.216049
139.057556
158.559937
122.524612
142.663498
119.646835
157.660095
169.850693
149.626694
148.283783
118.427567
24.020096
164.457672
172.421448
144.701004
129.209167
165.267334
152.249466
149.105438
153.176071
161.120270
55.303055
132.140533
162.752304
-82.911011
14.425258
135.570480
126.118217
133.702866
9.047437
-40.599751
21.652176
-9.160899
-27.252987
24.374239
30.421169
-12.926988
2.209923
16.555578
0.915143
-43.449326
-19.094801
-41.291168
-1.923153
63.095631
-5.116343
25.484186
120.097153
134.690887
146.828949
17.424971
-29.904896
-10.570359
-48.255894
1.052763
16.520773
-11.472877
-46.671135
18.359077
16.257206
11.430390
113.277733
143.874298
-33.624508
1.421477
140.792831
157.567429
154.586746
139.973099
-38.234230
151.998047
148.975952
160.186462
130.270004
126.276199
136.811172
136.114929
160.298859
112.116226
157.833282
163.103165
139.077286
138.520493
166.369339
139.938583
155.957214
123.123550
120.783363
160.086594
112.622108
-27.049641
30.513647
50.484940
7.382486
-40.523865
9.113738
-36.448582
-49.872540
-34.697636
-35.644104
-26.135580
12.469384
-42.598656
129.011353
152.563156
118.567978
119.737236
152.476883
157.328140
154.690109
142.560364
138.162430
157.331299
157.028351
162.286636
150.690277
153.751770
132.582306
155.196915
163.641953
146.605057
132.776276
62.132881
158.134872
142.007874
133.377319
143.979980
121.108513
132.246338
138.239883
157.418915
175.154617
160.785217
143.756165
160.443863
135.241592
133.885162
164.889969
-12.124114
-29.051352
27.314688
4.111946
-47.063774
140.272873
155.359573
141.304886
135.494888
149.454102
159.932327
101.889259
151.588425
128.410339
-177.216095
39.184612
22.696732
129.993073
168.228516
153.853485
124.572166
127.529449
147.352631
167.443481
155.616760
-39.381836
-4.235124
17.916122
-85.122864
146.309097
120.086029
-10.494206
2.046219
3.743765
-30.974653
46.742939
-37.976681
-41.759830
31.992426
165.235428
-30.248552
-2.145575
-12.965615
4.478334
-16.829536
-17.823795
-4.538032
11.543435
140.037781
162.109848
108.510475
132.844971
154.735229
151.536133
151.710449
153.037933
-0.994063
-38.474117
-9.887457
136.316391
146.085983
162.138092
146.454346
138.647888
148.147034
143.381882
-4.063318
-1.574207
-23.832499
14.235776
-35.344696
18.395020
0.683569
-36.906693
5.135951
132.111954
161.583649
157.253922
158.198807
165.001099
138.484421
120.914009
148.672684
132.259262
147.801422
148.086914
150.767685
152.925079
127.496590
150.273499
133.798752
147.842590
140.828491
154.680161
129.339066
128.034073
156.120773
9.521651
-40.013073
8.646654
133.134827
154.502701
122.339279
164.528214
144.778320
167.510025
178.718536
-3.524034
133.506042
125.744431
152.984131
139.973267
135.984573
135.720886
134.247253
178.906387
121.396194
151.552689
153.114807
149.530701
161.390381
173.647812
132.983246
151.192383
152.099640
158.367233
135.898132
163.568802
135.701431
125.441048
161.334366
132.569641
132.735168
125.587120
145.573593
137.823471
153.383453
167.595154
117.874596
148.938599
22.168350
-43.150711
19.137722
1.147565
135.461716
172.600189
145.975800
132.291519
160.481049
143.676697
128.614334
136.754990
173.403687
148.453812
158.294235
148.061386
134.964752
151.440552
125.227180
141.157974
144.660828
127.813499
132.252930
140.790512
148.729309
148.434387
163.454483
177.055084
143.190994
145.258392
151.587875
150.155884
150.729111
150.718628
142.917725
141.001663
167.243500
130.532593
157.418350
146.635956
146.645691
155.238541
127.558281
143.846878
147.922333
134.788956
141.600601
131.854721
152.890503
126.616226
146.441772
144.358673
115.541458
134.444717
155.436935
124.921379
14.157881
-35.206100
15.081724
-24.156776
-27.527273
-4.290305
10.160549
26.754585
152.716278
-4.747925
-26.295277
131.701797
162.585129
143.569214
149.478226
161.203506
153.913605
145.947220
145.538803
153.014725
136.428711
127.493942
145.180084
154.397141
150.614624
163.264496
177.595963
130.045975
-12.811592
14.148859
9.728699
139.524445
160.273849
141.790573
149.117889
145.639542
139.092346
115.248932
152.806610
131.950027
141.913284
145.354538
-41.660625
-36.174759
-33.401299
-29.944918
139.861221
141.958389
140.638840
144.368851
78.261734
162.925095
134.407410
134.752365
162.254868
141.815125
49.073132
9.457251
148.688751
19.254499
7.817934
-1.459113
150.576843
148.312164
156.428070
141.584717
163.679169
147.162048
150.401001
152.319214
143.510742
149.965210
132.742630
132.488724
139.113297
-39.756287
-32.769867
-16.309046
-4.548508
15.990335
8.382813
-37.208874
11.582961
137.935318
-39.250450
129.723206
155.896530
140.081573
163.341248
113.185913
146.916458
149.231201
160.826263
139.200821
136.729889
124.348396
145.503372
169.054443
151.319901
124.990211
136.712418
120.920845
146.353775
154.580048
152.181061
137.255020
147.126617
140.778854
168.175110
135.051147
155.102310
141.993393
150.856247
173.275665
144.889877
128.312057
151.813690
160.205627
21.480623
-48.655510
-8.563321
-9.240035
0.533759
-38.531921
-10.468957
2.893538
-1.320417
-40.566006
-46.319027
-40.064156
-1.359123
12.464447
139.140045
148.335968
159.036575
-31.314110
158.688980
150.745819
130.313843
146.556686
174.403564
127.026840
143.822861
138.958878
141.619537
148.287231
158.658203
130.615616
127.654587
171.896072
139.356934
146.422836
138.601990
118.825706
150.064957
146.000946
159.848740
171.037842
143.684509
149.040146
157.910141
131.568665
148.118820
133.745651
112.537643
156.981583
-30.752668
61.703548
-10.020185
-30.293411
-9.625695
-17.801903
-33.446842
-10.219042
173.900650
144.193878
126.813385
149.055084
140.076767
123.988197
-4.883309
-21.001823
-6.912847
-24.106222
-23.442720
-21.814022
-27.535799
-43.686527
-43.991341
-7.868162
-4.965936
-29.728807
-3.747059
-3.237489
-13.984447
-47.145107
3.843845
55.354683
112.830978
152.865662
101.600311
175.575211
159.408356
152.677505
146.977020
-55.032124
146.501083
152.496078
151.313156
144.852509
148.808716
143.039978
145.747192
120.518028
130.858017
42.846008
-139.228760
-171.988358
67.769806
-169.229980
5.661331
6.945683
68.243546
20.084124
49.452286
10.421318
5.894051
-3.597714
8.577117
-36.502605
113.259621
152.791595
156.245026
159.179138
105.118332
149.191864
160.021088
142.628922
139.549179
153.620575
125.743561
122.488808
79.998817
168.555206
138.800034
128.914948
145.258514
147.181076
152.552902
150.472443
156.701080
153.967087
126.649925
144.531555
159.487320
158.057999
150.248505
121.215309
157.749542
127.151207
155.929062
150.074158
156.996506
132.683914
159.974854
59.962105
179.648880
139.612274
149.288391
79.425301
159.286621
123.841278
143.833740
-179.307053
132.212692
159.009125
2.356342
-7.120562
152.388977
140.935593
117.518150
117.485680
166.145950
143.809219
139.854156
144.364761
140.816910
121.658463
159.394714
134.001297
128.460724
163.659607
161.239639
141.491302
157.534103
-174.355057
138.600494
135.770660
131.681061
-6.449717
9.905559
-8.564560
154.381912
138.849426
168.252884
144.085785
139.385681
153.749557
140.088867
153.385376
142.007339
160.649170
163.824371
1.860042
139.766235
156.110764
159.102631
13.229587
10.220080
-35.297871
-26.922459
114.734306
140.630417
155.174438
151.643524
140.381165
144.092865
6.267132
-38.147564
46.079113
15.302032
24.652653
158.342621
120.842720
168.430069
150.403961
161.385071
-67.417862
-28.653055
-12.312668
10.675898
16.619864
-42.140900
-25.569893
9.017505
-7.937905
-27.091177
12.953219
131.953796
144.963425
125.354156
132.455261
151.445862
158.659805
160.081589
167.647675
153.814926
141.936310
147.757385
156.564331
143.712204
160.504105
143.893860
21.568129
-41.393894
-20.721403
-2.999570
5.503634
-19.040106
142.637711
151.865692
141.789093
138.393463
154.937897
151.887268
142.370422
144.938553
125.223915
154.147797
146.480759
134.147888
171.950180
154.344086
132.806488
168.583496
124.028923
140.303696
119.043030
-42.100586
6.812530
15.256482
11.634368
-19.176260
-24.000523
20.054039
-43.850716
22.645796
-32.611599
8.704727
137.894211
168.999786
163.152512
153.554810
156.695892
152.617508
162.703217
140.607025
136.167908
173.384521
133.535034
144.538986
162.343109
123.645599
131.863297
150.331909
146.465179
155.250809
135.807968
152.014297
155.768494
115.147827
148.836700
164.942230
139.590118
145.647171
153.393097
147.112579
139.751190
133.087372
132.688461
150.446991
143.136230
144.898636
146.735443
175.559464
133.850800
128.409866
155.947281
149.217697
155.772903
144.121445
-27.918354
144.600845
135.182907
179.508606
152.372284
147.952866
159.379547
130.737839
138.654221
144.966522
114.917610
167.372955
154.604568
148.104279
148.614014
130.606812
124.725487
142.517838
144.833572
152.330872
139.555374
169.668396
19.575045
23.174152
-1.593236
8.496181
-17.484493
7.406607
1.653629
-4.682074
-47.120808
0.924927
-30.917673
-27.116873
-23.913862
-10.670255
-37.676807
149.440659
148.243439
149.222214
132.954330
145.048279
128.859985
163.519272
-6.559809
127.083054
141.806686
140.034576
16.926590
-6.509726
-17.221725
-37.344070
-50.462959
130.726456
163.083038
155.156113
139.375412
160.859573
147.609482
114.599136
157.087784
145.361191
135.628281
149.591766
118.998581
154.889893
143.923721
148.795181
160.810928
160.115051
155.759476
-12.306324
156.894257
123.157921
171.468918
45.683880
-132.814438
-135.999054
-149.483002
-150.656265
179.710602
150.818314
171.064651
95.115295
150.485550
149.656967
137.986176
117.375336
149.667847
144.798538
145.657990
142.980057
155.790390
128.839188
-177.515015
160.673279
142.897400
140.625549
170.339462
112.386688
166.231644
119.752251
121.751297
156.603897
128.513290
152.520050
179.854614
167.925827
149.583191
161.662979
145.699097
136.246597
155.989975
128.518219
141.197098
159.612335
159.592392
133.885773
170.031586
143.720001
160.309906
130.648804
143.516098
-41.936760
139.358658
119.972351
-15.881910
-9.815160
-25.056526
-33.667843
-38.138042
21.969994
21.032486
64.461334
4.049607
-44.256680
125.595421
167.911636
160.775162
148.168686
143.958847
147.312836
144.473434
128.751663
152.243500
162.478622
165.031570
140.984009
148.821213
165.832230
146.686539
142.233185
146.015076
155.754089
158.189362
132.440613
163.736160
131.764526
149.211899
116.080879
150.952850
107.558250
136.884521
165.501389
128.989059
122.118889
-6.510659
-17.112141
3.939847
135.350616
151.527725
158.882263
137.719238
147.554062
137.832397
116.749771
141.525558
136.491898
149.473938
123.095589
153.330215
138.057434
147.621780
131.193451
134.364792
145.951218
167.042542
111.351364
139.035767
165.311539
135.284073
146.196075
138.690918
142.356033
141.850677
147.049698
141.128281
145.895950
150.392059
144.999741
142.606262
106.397079
171.453918
155.501190
144.338470
151.441803
144.763535
-51.947124
-38.300625
146.742889
135.713470
151.958954
48.246174
145.838089
-109.587624
74.106781
153.409012
144.479507
130.842041
174.835999
170.390106
156.423203
140.350540
151.966339
126.848763
141.911758
158.087372
157.384064
149.117645
97.825478
72.220436
138.723709
156.123062
141.065048
143.887421
152.514465
156.685303
145.798843
172.187164
161.667160
153.429214
143.965179
148.683929
151.009354
162.854370
174.137009
149.998566
134.475266
141.078125
153.778915
129.938583
157.644058
137.361374
-148.181229
150.694366
137.726486
147.753143
107.163330
147.905167
153.740585
138.318237
143.271667
151.366165
113.358810
154.946106
149.077637
158.309387
131.982162
143.407440
3.059215
-51.602528
144.683075
136.994293
146.170792
145.918808
167.987671
124.374924
151.302444
147.660095
168.440918
152.151123
-47.242256
-14.908685
29.058191
146.728851
160.102570
134.568573
140.400986
169.347214
161.585739
153.454056
132.931458
136.298599
150.806061
138.664185
139.652664
125.127090
161.794876
160.778458
123.629570
157.590271
165.183014
157.518112
155.022751
155.882126
148.137863
144.868851
63.849724
-43.619801
-3.867460
141.408432
133.386032
142.151413
158.375870
156.381134
-44.234512
-4.366818
-23.159361
0.276953
2.119326
-15.249276
10.599640
9.512790
-35.567566
19.359236
5.030807
-31.642355
5.895946
158.440811
145.630280
176.584641
161.967224
146.372772
144.729385
150.477020
151.478333
140.831009
133.073349
142.685349
153.119095
163.313202
123.698029
156.381714
120.784744
133.341217
147.584549
127.453758
176.597961
153.820740
136.673996
143.698532
148.506226
3.751393
-0.764383
-20.819199
-25.824951
-7.460929
174.135422
148.216156
129.359055
174.775726
151.185181
144.119797
20.662563
-23.687626
-13.520730
-39.997089
8.007537
17.264435
7.104067
18.464165
154.333618
143.081604
151.868713
160.637619
146.966888
140.301483
-5.379389
-28.248564
-3.775016
-11.897442
6.699136
-11.367805
-33.658504
-12.863389
10.587306
144.928925
121.494659
150.844345
173.424423
138.396439
147.390030
134.974121
151.514145
108.665985
130.389847
142.363922
152.838837
162.475494
140.126785
144.940994
145.888916
141.882614
152.585617
126.638969
129.958099
172.721542
-1.431628
-2.286189
-5.868554
4.925133
2.615988
-44.067703
27.032101
-4.243902
145.260132
154.948044
132.491211
141.135056
153.124924
134.138275
167.128250
160.645187
155.716248
161.844849
148.726135
155.563522
-43.978554
126.606384
123.966995
150.376572
157.227615
137.552078
165.389420
133.794708
147.607788
141.467224
150.474594
155.191895
159.143875
168.055038
144.095032
149.078186
120.132721
162.530777
162.233902
157.859726
168.607315
160.642685
139.775375
130.727066
142.992249
133.375626
131.971832
-144.085770
164.638153
140.800415
124.562660
144.055267
154.074036
167.219635
152.663757
153.171783
142.393265
152.039459
165.174240
148.861664
115.584816
130.657471
153.127945
142.845856
123.399422
140.822784
142.962158
115.971077
147.207565
159.970917
136.651367
146.300247
144.610062
138.021484
165.579178
154.645691
149.801697
149.257660
139.181595
137.376404
127.465340
-169.507492
148.841583
146.420502
129.162155
-176.603668
125.344536
165.333939
137.612625
143.971634
178.013062
115.083656
122.807396
139.072571
0.884923
21.842989
-13.874844
-43.578487
-176.447845
-175.873108
-166.489502
-141.379639
-151.923569
-153.038147
167.226730
28.872274
11.744688
161.588379
154.182678
137.403473
106.849556
159.654160
175.386276
120.181137
143.898804
145.816177
133.854904
155.740616
131.736176
142.277267
149.834427
140.001831
131.097137
146.090851
135.770401
155.506439
153.364334
159.008499
145.138321
149.727158
139.826370
139.236465
172.299423
152.252090
121.555214
138.659546
-82.991539
148.865433
108.636681
140.009476
139.535614
124.916145
107.188232
157.410828
130.444946
140.646439
156.365646
138.519699
158.487137
156.451645
112.300720
168.357300
172.700760
123.672333
147.702118
155.057693
130.313461
148.590073
133.973709
110.545097
136.929016
127.597488
135.729675
169.837143
118.498856
131.628250
143.064453
150.759155
144.695084
146.156891
129.053314
-39.509823
129.185257
143.957352
123.846474
149.434250
173.250977
121.551163
-5.519385
-9.205132
30.773893
151.666565
139.196411
158.307404
162.602982
143.653015
163.456116
149.545288
124.976379
141.822800
132.060226
136.827545
111.241585
122.613968
123.911568
139.072250
161.051529
146.163467
151.563354
157.696442
157.932922
145.143127
139.648865
-174.285873
151.503204
155.960739
151.560608
145.801590
169.071365
143.704514
163.219528
131.625763
167.303848
134.307465
144.761536
125.062111
158.446014
136.238068
141.604218
140.376801
132.159393
127.307220
118.066208
159.632339
167.323090
137.689285
147.154007
152.393021
148.272949
156.037186
144.615540
141.705872
119.631767
113.357277
140.247284
126.328934
134.482544
138.861160
138.338730
132.939941
166.108582
154.836197
98.114555
141.407288
130.635971
132.491547
53.675148
151.370560
164.421219
129.321442
138.870468
105.534737
146.076797
154.072815
133.938583
141.801910
-19.526447
-24.578836
-30.167522
2.618606
-35.226475
161.581970
137.607101
145.352325
175.468262
154.789230
159.363235
154.094376
156.102371
140.717392
160.437317
140.327484
138.610352
138.023178
138.160812
153.978775
-10.118220
-41.936428
0.259443
-45.883385
-23.595600
164.155960
135.703354
155.705978
130.531143
-142.393387
151.849609
162.108398
152.600647
126.411385
120.089462
141.733734
-3.044911
-40.189758
41.852673
-33.208977
0.068528
2.875418
-47.342751
-15.975365
-15.231309
-72.463509
-46.358643
3.352344
-47.713383
20.286797
168.649597
161.233307
162.487579
137.921951
164.205307
143.540878
138.775955
170.682343
160.499557
148.564087
140.193253
144.620163
146.287949
141.379959
147.325089
132.018814
138.848221
138.237366
159.811157
135.472717
145.789932
150.190689
135.465485
10.876558
11.081714
6.993556
-17.650311
-31.117733
-3.368134
22.602303
-34.387196
10.076262
16.840809
-46.456741
11.710530
108.664093
146.582794
136.661102
135.142929
127.619934
139.199707
135.257965
119.317772
144.102264
166.004623
-176.971130
144.338638
151.924484
156.549484
148.247498
148.064743
140.133514
4.711061
-30.967253
-23.854296
16.225948
0.115350
-27.574549
-49.468845
10.622712
117.187462
153.370651
134.033173
156.186432
142.136047
114.601700
133.325027
140.625519
148.850586
142.621155
150.147583
140.883575
144.068375
150.761810
174.846786
137.558411
142.289200
151.890671
144.329834
134.250198
151.425674
154.959702
136.663559
105.055092
145.658478
134.812424
169.490097
162.316422
145.137680
177.807495
-176.090836
145.127609
99.942223
152.990067
143.619995
140.184402
138.662415
160.384949
134.974182
157.443390
149.977325
163.102615
142.236115
134.844391
139.801254
150.614487
139.740906
156.925522
152.886612
155.034271
140.345688
158.105072
141.616791
158.037994
141.295624
134.230408
147.356079
145.570053
131.355942
139.068680
114.522346
167.533569
147.998657
152.501907
125.597801
146.436142
156.418884
135.854843
-8.784405
-25.652296
145.151764
147.848740
140.901138
-172.723892
142.878204
131.870239
154.012009
-49.545815
148.302612
155.161835
137.569046
156.995453
169.004456
144.487747
157.346573
135.271149
119.314453
164.030319
129.133865
125.291618
150.970917
155.794266
124.912079
155.697800
131.981247
142.332886
167.763031
175.735519
122.639923
148.543732
113.204132
140.499573
142.350021
135.812134
156.259613
151.283646
144.691467
138.453354
132.406082
161.658905
169.149597
138.231659
157.066254
137.680939
30.791260
-43.798569
-174.598465
154.700958
177.816437
-141.770401
125.053596
159.356735
144.325439
120.782722
145.971756
151.762650
126.839294
126.039192
86.289818
157.333725
105.626831
121.858803
120.192879
138.913605
147.964935
145.875168
-6.924046
-43.434544
-33.513283
-43.391872
-14.275288
132.625580
125.619263
159.454163
122.537300
-149.188599
-179.496796
-170.037994
152.491226
-148.118744
43.201706
51.896408
-168.242050
-136.866562
136.186508
-155.437668
-170.917923
-163.752853
-152.524490
-149.999313
176.793488
148.656662
-164.653885
-142.553314
-126.648994
-136.103226
177.335587
150.573303
20.633141
149.172546
150.620819
148.614349
153.888351
135.682739
165.468124
152.024292
150.940613
160.399979
152.963760
128.772110
159.139938
155.493668
102.927971
143.578430
120.523804
129.864365
156.018677
154.984283
128.894501
141.102585
155.676880
146.248550
127.974380
153.998611
163.690796
164.865311
157.995941
109.914024
136.120972
155.535995
169.366592
147.000290
144.481934
117.272690
150.641602
135.153229
115.722878
-18.522726
-11.174187
-38.819462
4.325675
-1.853719
112.797287
126.516983
152.832336
146.592834
159.997726
176.178162
138.623840
117.267166
87.084091
138.202911
133.192154
169.501373
131.105804
9.055295
-22.163290
-5.464182
-4.060714
28.492851
161.751816
151.992676
143.064606
156.517410
-43.189919
14.841611
-23.970472
-28.883694
-21.322147
27.187763
-36.170887
2.101706
-24.300535
26.886694
1.183329
142.582809
146.182846
141.834518
135.283752
152.924240
152.638550
126.246529
128.008591
143.672119
141.582123
162.382095
157.716370
130.747894
162.381577
154.111755
134.196167
144.950195
137.214676
147.190506
121.616760
153.834991
128.132614
147.878174
146.458267
157.523941
160.129288
8.410340
-53.546211
3.810896
157.644531
72.854759
-1.628347
-41.083382
151.908401
133.253998
-31.511253
142.113983
-0.766938
-9.459183
-12.519912
28.192852
-3.510786
18.631968
-37.859837
42.103432
-37.323750
18.403988
-21.724672
10.744808
-13.572416
-37.340927
21.925331
44.883636
-17.716541
142.533508
149.590744
57.833160
9.082768
139.297379
150.956055
146.642120
149.168060
163.714722
152.628006
151.408417
155.670319
147.327484
151.752380
142.663986
148.044174
122.777031
150.294586
137.276962
154.729736
166.826248
120.804237
144.318436
127.600014
134.644653
124.852356
145.793091
131.051102
150.046310
144.817932
154.818481
139.141113
138.332901
157.200943
137.353806
142.428802
147.396149
134.763214
157.639557
135.558395
179.742065
137.512604
158.191238
143.514893
159.470428
136.785172
145.307541
132.107193
124.936775
16.539030
-15.883944
-39.702698
-5.289724
129.177979
143.465836
132.751038
-178.913742
165.393356
140.270187
156.890411
132.752045
36.053993
3.727043
5.555978
-45.386444
-40.582386
8.357359
-41.471081
-43.641537
14.625216
-52.545658
16.524555
3.320127
-24.197226
-21.599257
-78.355362
0.990908
-3.913766
5.883499
27.809801
113.229462
147.221191
9.304152
124.462257
145.785187
163.842453
131.939789
104.447578
147.629089
-3.649319
22.573166
-177.880936
132.949341
-37.038998
103.378860
152.194687
162.693848
144.326538
157.242844
113.311005
155.746262
139.985870
136.262100
143.543243
139.690231
156.722809
152.556030
160.914688
145.288879
136.054840
31.953173
171.333145
161.081039
138.010162
145.830719
110.856514
147.901398
-46.164993
-4.407222
146.857315
5.268902
145.150299
145.348328
146.678940
162.453583
123.121597
153.122879
157.496658
157.281265
140.355774
-167.339645
158.670395
178.752899
112.111580
-25.278128
-24.037113
4.668247
18.787947
9.469546
139.382416
138.640457
158.303299
136.685486
163.018326
63.798847
109.467926
155.890015
118.038765
151.960220
112.992722
140.170807
170.991226
151.446472
156.757217
141.082657
155.788498
166.039352
140.098572
114.429359
130.001709
173.880905
137.226212
143.485352
145.435532
173.583893
172.497818
171.749039
156.478455
119.660164
146.500595
126.161171
116.607185
10.780378
0.836733
26.225492
-29.859232
-21.051460
136.988586
156.434769
157.157364
126.258224
139.052780
135.454880
153.390366
164.346024
165.757370
151.761520
144.703674
149.314758
138.165314
154.204468
169.969650
140.406158
151.476654
148.806854
133.745926
128.007889
144.391632
134.150375
142.269653
142.433167
150.760223
169.207733
153.273285
156.417542
128.726547
114.870087
158.960815
139.206787
154.758331
149.202789
148.611938
8.318430
-50.614468
17.411097
-25.513056
138.722794
14.581668
-41.684963
135.207611
167.299881
151.825195
142.271393
114.664116
172.387512
133.443283
127.864548
161.988113
128.183914
135.598389
154.146973
153.679199
16.414492
-36.704121
5.496116
8.372970
-28.819872
148.641922
161.441437
146.090698
-29.611034
7.903234
144.250656
138.328049
132.197235
153.993576
140.505096
152.980743
127.239639
138.087296
154.413925
138.912369
149.769974
-171.794586
141.375488
-8.429862
-14.332623
-28.058933
4.146285
158.019211
139.061783
121.809959
138.111649
-52.160034
-44.880417
13.250000
26.041901
-9.574686
48.268833
-56.679188
5.471135
15.946154
158.045181
139.538513
143.749649
142.972687
132.437546
122.204124
162.624283
155.395721
155.084076
136.671951
153.348892
106.617348
157.372284
138.956497
150.653793
120.695938
170.756577
137.955200
158.676483
157.567505
170.350143
125.673889
140.396606
115.592010
172.460083
147.015823
169.122894
149.673691
143.515976
163.377274
135.501526
143.409409
-30.545176
-28.350134
8.713817
168.999954
143.123322
141.007233
-2.035959
166.856522
115.130165
164.360641
138.583603
147.880768
161.241699
142.492645
157.356598
146.808975
138.154572
132.117325
132.343948
129.100067
139.047867
123.374298
142.019806
140.364594
139.877533
157.118652
171.234329
-163.182465
158.531998
131.378845
166.167328
147.502151
143.312256
134.612579
14.985692
18.613970
-52.607063
7.998804
-41.374008
4.943596
13.652427
-3.244315
41.379131
8.539228
11.072239
-18.712503
-44.322250
-1.340713
-41.051327
10.963792
-36.447639
28.624851
6.408604
-6.340195
124.487251
158.247849
143.947784
145.845596
134.835373
160.543259
161.484253
142.323654
144.146790
142.484787
125.189247
145.261963
140.092270
156.951889
134.174927
130.348923
114.636642
149.613434
161.679260
153.535538
148.911804
131.901733
139.164825
145.387054
138.657333
137.288406
150.061081
158.752991
141.522797
160.983124
150.807480
152.355209
130.585190
142.071594
144.900467
156.332886
23.250341
-4.757240
1.544844
-55.172699
2.919803
0.882931
-18.313278
-46.728191
-47.092697
10.844114
-34.114021
-4.133370
-49.695786
-67.082054
8.297253
21.696367
21.329124
-30.448690
14.329671
10.435826
17.523531
22.352726
154.255142
152.115402
153.883041
149.135071
141.987717
126.498718
132.082840
146.287491
140.750519
146.116257
140.438370
144.360031
145.289139
158.015732
172.740433
131.217316
158.872513
159.661514
153.556976
160.455612
130.143906
134.956436
155.065536
165.015900
155.546326
166.474152
114.918472
119.955193
161.145706
153.611359
136.648682
151.436325
158.552811
151.608566
143.833527
132.619095
-26.258713
-45.457024
18.298784
17.623587
23.684004
-16.082088
2.339335
25.363791
-13.579311
-31.712276
26.098785
157.358673
128.189911
146.565689
139.464554
174.375153
145.476501
165.473923
160.451447
149.807236
1.084803
19.784981
146.844955
142.016174
112.794495
137.695175
146.382385
144.099365
136.870026
158.611008
156.268921
111.710190
153.778793
122.081673
150.863220
126.796120
148.676086
150.442139
154.723434
112.099075
136.612900
172.307968
152.671478
133.335220
131.806580
145.965958
146.288086
123.815506
149.906647
126.515358
141.610245
141.929291
164.272614
112.419792
134.132065
147.104248
-168.946106
-31.807659
-18.830528
165.755646
137.870071
140.103943
157.516052
146.088593
129.459869
77.372124
12.131525
125.983025
121.213394
138.760895
132.099014
16.764267
0.916639
-36.816734
-6.776360
-8.130210
-17.600731
-0.862073
-26.720755
20.260353
11.021586
3.814953
6.590915
-22.396034
5.496222
-34.753727
-13.601156
-24.784727
-15.450868
-32.044399
2.257848
-0.543567
152.054108
123.553322
45.667767
88.044052
60.416817
-171.824677
-173.410782
-153.748917
67.881599
-146.521942
167.469147
-157.180069
-140.273529
43.510170
16.928278
26.374470
37.357391
178.200592
158.372284
143.391235
146.257080
167.246353
50.547161
-153.319717
30.620279
31.119232
13.758484
20.630175
123.326820
132.455902
34.772873
-32.158352
-42.342873
-14.479472
-41.628777
166.459381
156.418015
143.787308
145.641342
121.460754
150.488663
123.885811
164.509140
138.586166
144.891998
166.379089
141.902328
101.027550
-33.956669
-34.600506
145.568832
131.087524
151.614014
150.510925
133.573425
135.288925
171.718781
150.164871
117.810196
158.563919
145.455353
162.572754
144.909302
-16.989080
-26.490200
-37.036327
143.664337
129.819809
162.912811
134.581757
143.132980
153.672226
126.025467
152.263672
155.546158
133.409164
159.542343
111.794044
128.989258
164.420044
141.825134
140.166565
150.980743
172.805710
154.306839
158.101105
155.733017
146.589508
145.341888
146.449844
128.431610
142.205368
149.552078
122.669289
136.265442
-28.646351
15.343503
19.758064
152.910538
126.500885
5.689855
4.124358
162.608627
163.599121
156.283707
136.965317
143.032623
14.509940
-3.290333
14.621793
-32.914425
-17.756674
-38.690395
149.990128
147.511963
150.431473
161.747879
166.927887
145.965866
159.147797
137.551300
140.264725
152.324905
141.197891
153.044769
152.553772
157.324219
144.701904
166.007278
146.964905
169.530197
144.944046
140.086075
140.276520
-26.848577
10.678589
-24.459406
-12.758752
8.979644
-26.679293
20.455549
-32.089127
3.292177
10.639834
-2.171236
-18.066175
8.918106
-40.009048
-16.147360
-38.497990
3.356722
-16.939312
-26.040781
-7.465347
20.766912
-25.230156
-1.873253
11.346786
145.438370
149.862503
157.163422
5.151378
2.785231
27.844290
-15.116441
-25.467735
16.921780
159.387817
149.414871
174.421280
167.600464
142.481049
152.083542
148.190933
148.854477
146.929337
140.457184
156.439651
-22.830746
-2.322963
5.602521
135.567780
136.930038
149.647293
127.784660
143.570862
148.514191
139.108948
134.340683
137.196289
147.256485
142.071609
144.808777
126.534271
139.232162
163.119873
157.567398
148.491425
110.904854
147.514374
141.953644
147.651245
152.587219
145.929871
133.957794
135.724655
137.987503
136.761261
120.972176
168.112274
154.589218
172.378143
-14.212606
3.592868
19.733875
4.326807
-14.025302
-6.177110
-45.249645
0.918984
4.778277
147.047241
154.043686
122.028862
147.571579
172.915833
130.063934
129.550156
148.204941
7.316841
122.961563
144.414825
142.366333
166.535004
153.672134
149.163910
146.244308
140.494354
152.405167
129.961990
149.848938
133.641144
178.610687
161.220001
147.988113
174.647217
169.351379
123.869652
155.861008
143.287201
138.870636
-32.039215
-12.458449
-20.650152
126.736191
112.907883
126.273277
133.933716
141.043304
138.271805
159.459839
152.989456
123.539429
169.792343
118.833252
153.110596
105.722580
147.563873
135.390320
167.752060
147.046005
148.774551
125.848495
146.409851
153.337296
131.649109
144.723831
165.939758
139.309845
138.132919
-25.474470
-1.297997
-26.066456
29.795534
-11.492399
9.831114
1.676080
137.310486
178.945938
145.498383
144.872025
149.028854
128.515244
130.388535
125.002754
145.902252
156.569183
117.863800
159.018860
153.279129
58.458519
149.856735
142.789612
4.947122
-18.341776
-10.290575
-6.191439
3.873987
-22.941637
163.504242
135.867249
122.313492
136.621460
161.945312
119.942596
148.974915
127.891190
141.624115
157.972290
145.305618
151.996689
140.318253
154.280991
143.426651
142.311371
148.381760
142.995438
138.682388
154.804153
162.078186
149.425446
17.597782
136.539505
155.196991
169.717697
141.487518
146.389954
152.197815
135.651932
150.171600
125.341507
160.064865
143.605301
143.208206
155.218109
137.440994
146.313248
144.923019
148.208572
145.107727
0.895911
-42.934017
152.991058
113.248383
144.775284
140.205505
142.950836
166.793579
166.793961
159.484726
94.055840
136.043442
160.178116
150.899490
152.246063
125.113838
127.225159
38.056065
-4.330924
-7.612957
-45.759254
-41.117569
-12.995369
-36.842907
-16.079660
155.075394
148.744415
151.008774
105.734238
154.530029
149.640747
130.073898
179.653381
164.429962
134.405762
136.862152
156.638535
149.349777
134.531494
-41.762508
-26.530727
60.095661
154.729385
142.537094
139.002594
137.768372
150.016129
164.762924
174.776428
147.824493
167.734818
150.308487
147.046036
152.925980
121.920197
138.990646
136.962433
151.991135
146.607361
146.086456
114.037880
143.918396
145.237915
147.316605
128.752838
147.431717
161.604706
159.846405
173.564545
147.593216
123.695618
-2.530799
29.631414
141.972626
140.568359
148.979477
-141.723633
170.330490
146.456436
129.215363
152.705551
146.752914
145.328171
150.982025
143.151611
144.197739
160.150940
160.153824
151.681229
160.659042
150.267548
138.291733
136.471069
152.183762
102.921883
153.898712
146.715729
155.947342
150.260300
150.259491
152.659775
-94.995491
145.807480
156.938034
146.430527
130.578400
146.867020
115.904137
122.476761
145.525970
140.472519
148.997040
148.340103
126.568123
146.052444
174.736923
160.998764
136.579300
167.153564
148.149734
124.083496
125.090714
22.411831
-33.348110
5.780622
-47.049541
145.483047
163.963013
134.317276
152.008377
153.156677
154.624908
153.439423
131.624634
149.369461
8.600945
-8.287236
8.392038
-9.262658
-4.253628
-18.153572
2.823829
-39.731804
165.012985
109.565254
143.842239
164.514160
131.266052
148.593292
137.140198
162.454559
132.470917
114.485886
129.536713
136.147171
126.648422
152.552155
138.622940
149.289383
156.649506
155.926849
142.617371
-51.956650
-3.888467
5.366515
-21.817614
145.554886
141.788467
145.560425
138.199905
139.958252
162.426056
165.571487
127.264587
156.388504
-47.720760
-34.999901
-35.529556
-45.822144
-54.257393
-1.048292
138.015991
137.892120
142.291168
156.496552
169.219849
164.906342
127.602081
144.820007
29.713991
126.690300
153.589951
145.302246
158.808578
-41.175415
12.338074
21.045126
1.476710
86.905365
140.941986
133.804596
157.806458
145.183853
147.587967
124.305580
148.668686
163.879913
147.488144
145.864395
130.524063
133.497726
117.381386
132.543625
152.002579
168.001083
134.130615
161.359482
138.620041
157.174210
149.424438
153.266891
149.101852
155.399307
158.713715
159.534912
150.952621
142.288330
139.793365
170.919632
170.465576
165.641434
150.514084
138.022476
145.938217
137.614227
162.358276
140.114227
145.718491
154.124130
121.919197
153.409348
141.036713
131.763489
152.059616
110.482338
155.931732
128.288071
146.961792
143.616730
136.102219
165.493225
144.590988
133.047272
-174.748306
-4.093473
-29.193344
-33.318615
4.530861
141.129913
-4.020926
-17.137981
-44.264862
-20.066595
-48.041019
-15.137863
10.215980
165.809296
159.204971
152.553818
149.555313
141.946930
-168.179184
140.557632
158.165405
148.385269
150.326965
128.573578
141.368866
143.069946
163.060074
-37.988335
-25.654655
-23.345304
-7.580485
18.641758
-20.232376
16.433275
6.157401
-41.926048
-42.244915
2.908383
-39.919380
-13.670978
1.052577
10.457392
151.007874
108.098770
153.715805
132.697891
132.295486
0.684999
136.402771
138.837173
143.824768
158.409714
-69.348480
14.143982
-17.661558
-55.263283
35.003605
-30.344067
-37.610786
149.616333
166.845337
170.310593
139.659927
167.116714
165.774155
116.649323
112.183853
137.810089
137.192612
140.299652
118.167145
155.477875
143.244339
142.003510
144.576599
131.629547
166.369522
147.355087
154.721664
141.256363
12.641533
-25.611401
14.985534
1.341880
13.717515
154.074951
154.102661
55.586346
166.209290
120.306259
141.370880
-4.895530
-2.455191
154.692047
164.477219
123.730103
169.426666
140.269730
-67.441643
139.943192
125.128181
122.419304
122.892693
135.488556
138.056366
148.570969
106.912949
144.695938
178.155579
157.870834
158.681549
128.941284
150.429764
137.711014
153.864410
135.857941
149.197815
148.462158
147.106140
143.305847
127.632225
-25.735317
-3.463624
-15.698362
-40.133190
-13.877764
-21.183020
-29.076967
-36.065746
-35.041759
27.240820
160.854874
-173.838959
145.593185
151.924103
137.583252
139.043625
157.899200
154.054214
167.676025
147.123474
164.571075
102.600456
134.706314
128.591507
172.648178
145.017838
166.208481
157.965790
134.267822
139.920044
158.041336
154.745056
160.916870
-40.907269
-26.816809
23.294069
0.247872
-30.267319
4.547431
-20.458120
148.432510
-158.971863
135.966080
68.258995
-163.652725
-164.669022
61.178192
148.278473
137.957321
134.903107
120.122368
146.814667
156.148636
174.117065
145.943069
132.062485
140.878952
141.422012
139.192764
141.925201
39.902218
-34.561836
138.460251
144.571564
-32.076843
11.323956
146.611313
134.540115
147.053604
152.548935
141.593643
133.733887
147.048996
168.824219
160.319183
138.094315
156.552917
144.864120
136.962814
155.716644
138.984848
146.944046
137.567688
147.971497
141.975296
116.157112
160.700989
144.138382
110.806190
134.253815
145.959427
142.919540
159.837692
7.190774
6.505417
139.520630
160.495071
136.937592
156.147141
141.240250
162.189941
141.240295
143.367722
171.444580
-4.159206
-40.557209
-2.644787
138.017914
151.577209
135.556732
16.845512
-22.001938
-21.460600
1.624015
27.580980
-5.486372
-30.472969
-40.225910
23.658571
-37.165840
-160.656906
133.768982
160.505753
149.023712
158.521072
139.164246
114.548920
135.114136
131.348465
170.360168
-176.850601
170.654266
126.378670
151.284424
26.807056
9.501853
-44.879696
9.958879
-2.957110
5.513986
-9.756971
-10.118570
153.456955
131.624619
132.472946
168.026840
-175.925690
140.070038
159.661331
114.405251
125.360397
157.708847
149.270203
109.752052
149.174072
135.431671
164.242661
153.464661
154.794617
139.458023
149.137070
160.348923
138.230453
145.910431
115.297684
154.977585
145.000061
117.001778
-11.291315
6.655787
20.648138
71.012199
152.888901
139.556137
168.098099
-173.678192
123.802719
126.961449
118.820122
26.478300
-4.823205
16.841516
161.180618
167.490112
15.300726
4.802078
147.765167
129.199844
145.147186
12.523330
0.826379
162.863007
149.094772
131.889389
175.323608
-44.964046
115.009094
140.073166
176.581711
141.968994
150.888397
-56.544712
17.101496
2.553283
-48.569023
-25.625217
164.007797
158.843979
135.904755
124.233879
146.206924
151.312210
11.320667
161.088379
-9.122293
-7.184114
0.906550
-36.494080
147.664520
136.903488
142.313507
-24.824389
-40.832130
119.784859
152.375961
145.514786
140.540192
146.385895
151.168777
27.243864
145.784332
133.429733
148.496292
138.442032
139.259933
158.516510
142.683212
146.877686
142.073959
151.344894
-160.075439
158.801102
-179.341492
119.713692
150.220428
136.234406
145.938232
152.793869
169.274948
157.133698
134.165268
164.582901
144.996460
159.586517
139.651962
175.434723
-11.480000
12.533579
-36.169151
-14.492102
3.158829
141.103622
164.147507
141.476730
-37.067707
19.822145
20.590515
-18.166897
-45.843857
-17.758209
-24.324549
-10.654695
-16.241257
67.330406
-48.972473
-43.041374
-44.264675
145.674683
143.120117
149.653458
161.578278
164.854095
136.336441
158.529175
148.990112
-7.867339
27.424036
143.972336
140.465530
177.145966
160.184067
149.216614
158.359512
161.478745
154.958572
126.926628
151.020386
160.802246
125.879944
144.345123
116.090233
121.555832
163.530502
136.020416
165.868607
128.693604
148.193161
166.844666
143.200760
-42.802654
3.439402
-40.917816
140.725113
172.476547
-136.408493
-175.188538
-150.057541
152.447800
106.583237
132.485275
132.884766
155.588699
147.594635
146.389160
146.850403
150.146973
131.532562
160.907257
125.651428
149.413849
120.232140
137.066833
158.092896
140.970978
122.837257
143.487381
143.169205
149.820282
-146.807129
121.858231
146.216919
157.123398
136.459473
163.932129
148.590958
4.266271
1.292709
13.128945
-21.728308
-10.182673
-14.028443
12.575356
3.598205
4.065919
-38.731274
6.475325
-45.017231
-7.944160
1.029076
-29.541809
147.010391
130.472763
153.683029
138.337341
10.872866
147.047379
152.561630
162.878555
148.016205
144.200485
153.568115
10.823874
31.890188
50.473763
-160.269379
4.006093
40.992355
34.316494
88.740036
170.280945
137.880783
119.849709
140.677109
166.388168
150.905396
143.840286
148.660568
163.814316
139.363968
144.987549
144.912018
140.965927
149.155945
175.524109
143.025192
167.121613
155.449341
125.698326
141.980789
153.687668
-31.265776
-33.168549
-35.271938
-12.011945
2.587626
-45.341602
14.849182
152.408783
98.941956
142.850616
120.063789
158.961197
165.859680
-29.587172
11.911134
-44.395042
-29.420885
-39.058979
-4.284686
-152.687607
142.887024
-37.207699
6.179331
6.357335
7.720851
29.288626
-33.261772
166.270798
80.896317
130.987671
158.237381
167.399246
175.720520
151.995316
137.066879
137.460052
136.894547
124.743423
148.837265
130.776672
151.167603
159.324890
123.134109
143.509888
161.428360
174.666656
154.020523
-31.483715
40.771397
-11.173094
-3.985312
-69.001831
5.584196
7.345450
-42.116737
1.662834
-1.484508
4.781269
-32.968044
138.844162
143.570084
122.838814
144.065506
142.576965
151.754547
134.363708
165.125854
153.925735
143.396378
176.793060
158.170746
9.724070
6.420342
1.864036
-20.869873
9.899422
19.124584
142.404724
131.083710
162.851837
148.163696
165.807999
154.135880
166.381027
153.302994
166.650299
165.521713
151.100952
131.267059
146.743164
141.674118
166.224426
131.993286
122.464462
129.664703
142.540115
121.275688
63.009529
-43.306610
-42.181431
-33.642818
2.638859
171.134201
166.735611
172.375000
124.526772
143.742371
152.103302
106.778488
1.424090
5.611644
-14.467407
133.723480
139.725006
154.742737
133.108551
144.280609
173.272049
148.357529
143.327866
155.242889
141.322998
161.006088
138.098160
133.177368
166.402328
139.839203
132.292282
139.839935
156.515305
138.876465
134.662338
130.962662
173.392914
160.457138
126.345177
140.024994
149.544693
153.857895
123.763840
149.223923
135.699463
160.769440
147.145462
148.148529
149.433990
131.223480
150.779770
175.354294
139.085587
40.553974
176.715622
-20.687325
17.329296
17.988188
12.104716
-22.762022
-15.879277
-10.221159
-5.191427
129.476715
155.096268
162.727676
129.121841
128.546677
124.291512
143.853897
153.993805
138.050552
124.344185
179.448563
154.647888
138.605118
168.255066
156.410889
119.709793
131.031250
138.292725
161.520020
-17.194702
-34.067921
3.065543
9.188914
23.290701
-28.566250
5.244599
18.680107
-38.217594
-10.960738
25.485085
142.842117
119.751381
142.697342
-178.031174
112.538750
134.757248
167.322189
8.577735
63.754177
28.689367
143.671158
135.232895
135.806320
152.369278
124.125351
137.619034
110.143517
148.021194
149.389893
137.782181
152.751572
163.579498
153.931366
149.211136
147.345169
174.659286
-1.331045
6.734670
31.538095
18.089144
111.814323
140.524323
144.796478
139.010208
123.490089
130.544296
158.329102
167.992264
146.503189
149.681549
156.766357
138.355911
39.733376
144.562683
155.844894
135.665894
149.589386
166.470612
175.827621
146.562363
159.579468
143.606827
119.071365
137.577011
144.851746
135.728256
135.137970
145.083496
173.170456
158.662582
133.974106
150.182297
141.558136
17.818071
-5.532331
145.491776
154.560455
143.485077
137.381210
122.085503
141.896133
142.723755
152.852753
167.847427
127.538719
145.233887
158.987137
151.540558
136.945236
152.758438
139.937454
172.805023
-14.678195
-42.245613
13.292428
162.892548
-179.358353
168.147690
112.978813
145.021362
166.812775
138.813385
150.701202
150.108627
145.865204
147.095978
156.097336
137.223785
140.864594
146.086121
148.102600
160.479141
118.752968
174.625595
167.110809
149.444016
166.513031
141.034363
125.923271
134.260880
115.844322
170.896545
166.296371
148.743942
-15.020744
8.302718
-12.545628
141.546112
126.007233
154.718277
141.201187
153.069305
13.640818
131.939545
128.499054
141.506485
144.050934
136.012192
159.779160
144.982574
126.032730
131.121811
120.363991
125.654228
115.812981
127.204933
151.163345
145.113098
142.236115
131.057816
149.133713
141.148300
145.214920
133.300491
147.952240
-32.630379
-12.793159
-36.612202
-30.220245
-12.163092
-18.550011
9.083914
-40.181442
-43.936012
130.752167
121.226929
135.051437
140.242340
149.928238
144.006424
137.172714
174.099625
141.055054
143.646515
133.768036
154.188995
154.933319
135.293839
152.796783
138.529633
164.669159
137.947220
-3.182723
-30.164480
-41.805161
140.270737
160.223175
140.084488
125.445816
153.681992
162.699661
164.101822
132.159653
134.755798
161.386490
130.397308
147.524033
147.194397
132.636505
-40.695759
-4.540708
-29.377089
11.233523
-16.267099
131.915695
155.271027
116.531242
148.480865
148.643951
155.375732
161.927597
143.557953
148.461349
127.077408
153.957428
142.113586
147.353485
-3.139870
-35.793049
10.394341
8.950233
10.404577
151.207367
148.011536
142.045746
131.091324
153.007462
140.052536
147.022522
145.337814
167.540024
156.482635
128.067459
158.042618
115.171516
155.471985
145.552979
-10.785928
12.437663
6.117601
147.532852
168.873001
134.041748
143.951202
142.868896
146.622375
120.915627
150.101288
138.514725
163.400650
107.207443
142.158249
121.467903
170.871323
142.491791
174.513626
146.541183
-177.624863
136.445450
145.206924
105.137711
142.108109
164.713928
159.006180
142.943375
126.125557
116.341858
118.277626
153.263992
-170.625595
147.616241
127.998734
148.204819
165.748993
145.194061
14.811623
-36.419422
6.564232
-24.249298
-5.423143
-78.443199
142.194092
175.288513
-31.628923
64.578468
144.704056
144.596313
141.383316
143.194153
146.082596
130.917862
157.875702
134.142166
155.693970
147.757263
158.281891
127.600006
159.041031
146.590714
138.046051
137.159119
176.557343
152.443649
141.457458
-10.527305
-41.400162
0.811324
2.185880
-0.915785
-13.044709
1.011431
-27.226126
2.727137
3.133003
-28.836241
-52.015621
173.634247
141.306427
157.274597
166.211517
150.978821
157.266129
161.009430
11.943835
-51.214878
19.403137
19.085968
-12.576798
4.277915
-67.685112
44.320004
-8.801741
155.943100
146.000046
138.198074
125.879639
141.908508
141.569489
142.556854
146.520508
147.737839
146.338257
150.003235
142.637619
150.437576
-136.195557
134.839233
173.656479
142.153488
164.962097
-38.282955
143.213943
156.618378
123.516121
163.227768
155.712921
122.008125
134.849152
134.848801
147.492996
142.323929
155.619766
-35.052757
23.913567
153.961609
163.422791
-44.176960
1.603521
-7.336042
145.534714
142.561523
149.667053
148.037628
140.612030
48.920479
-104.810806
-156.714142
173.410446
-136.955154
108.807945
-144.667831
149.680725
176.014725
27.243916
139.946854
136.241852
151.495056
144.861145
152.139175
146.643860
155.750793
163.189178
131.201111
126.278946
144.324875
150.709015
135.764069
-20.093063
0.948326
-10.060635
-23.123358
-31.360846
-36.704807
-4.031966
-23.821638
137.296341
145.529205
148.064148
151.371231
121.046410
157.153366
153.047592
156.979630
-43.317074
135.666122
140.324478
151.850113
140.012894
140.040924
152.715408
150.382004
113.207016
128.798248
137.395004
-178.322754
138.205475
24.674799
-3.671945
-38.674194
-13.207692
-22.885351
8.241452
8.329800
2.202826
-26.730633
143.615891
173.506271
140.621536
157.027420
117.266449
-38.386677
6.798754
2.099377
-40.697601
3.871964
-36.456585
-14.647016
122.742126
-45.158543
-21.786278
133.412933
163.326584
134.787323
140.510574
109.013489
150.765488
136.818848
126.293030
123.252640
143.204926
160.583588
151.720322
156.057312
153.352783
151.774307
150.321243
138.916336
166.588669
127.542534
154.310715
147.039276
153.327423
155.115387
86.352654
134.013672
154.369629
141.223877
156.677216
144.552536
114.007111
139.500748
-167.077713
132.967773
146.937988
104.993507
135.025406
133.355331
129.907242
157.670792
142.654373
143.283096
135.744125
153.946533
17.954584
-6.500411
141.909576
146.504654
123.675636
154.279373
-50.135231
8.728637
25.881855
-32.019283
-46.181625
131.751740
132.920944
147.069107
5.434081
-26.213165
-6.241835
-18.758831
-31.845407
137.289978
145.691208
111.541084
176.425323
171.916763
16.509060
9.230459
1.425464
-11.317327
-23.999037
-23.797493
2.672250
21.818699
-17.328598
21.875055
-6.883218
147.804764
165.486755
126.848480
159.181259
123.568169
148.352707
150.078369
152.801910
113.951591
140.151596
157.999146
158.441818
162.548203
158.980408
150.236557
-32.366032
-29.822086
-37.165226
160.391876
147.128525
152.453308
130.998535
156.618652
159.580109
169.147888
152.346909
129.122818
148.554794
146.664429
130.045715
151.273865
171.889465
150.882385
132.501678
15.827296
24.381744
10.319116
-136.100998
16.134781
-171.270523
-136.930115
-153.184998
61.450615
141.171143
156.795425
168.387573
148.019180
164.456238
168.478271
151.207092
133.958832
142.156113
162.194901
138.366806
163.812668
166.999344
141.753540
-176.791672
143.476059
150.419296
134.868942
157.710770
157.791336
156.971207
160.369217
141.252716
165.069901
156.365631
153.234543
-13.670039
-25.979929
19.349281
-43.627396
19.802578
36.123180
8.779528
1.622809
5.215940
-13.245484
-43.865891
-44.269295
154.866501
146.959045
151.712265
152.742905
135.671967
150.504684
148.820190
141.256439
154.685669
159.259659
126.504211
133.092133
154.779388
166.323059
169.067596
138.322845
130.259491
113.859482
154.177979
134.753082
131.478485
131.033569
149.049179
138.879578
-41.201210
125.014069
149.693558
142.944687
160.366760
136.202240
149.971527
130.517792
132.514236
128.973557
133.539581
152.199905
163.358246
158.552658
155.968063
109.135750
143.128357
132.856110
132.091690
166.642120
153.153366
139.160019
134.509140
141.932068
155.923843
138.957352
75.178352
144.806320
152.239426
149.603210
160.874847
153.622971
149.394836
142.273941
146.099106
148.036392
158.949234
149.266495
143.611557
148.960342
133.168701
-36.529381
19.406755
1.193210
-4.282948
138.202698
147.063095
129.432571
153.451065
136.662140
138.254028
149.610535
144.585754
131.720184
141.495163
126.246193
117.812645
142.682343
145.102280
141.115585
138.426651
165.492767
164.750427
150.096024
157.169113
-18.757204
151.894623
146.406937
149.880844
171.122726
152.514404
148.395203
133.369827
148.494537
124.748566
153.451111
132.828171
143.377426
135.147293
141.033493
131.567093
144.048386
154.411240
146.295151
147.363647
133.858536
149.710114
146.762726
1.580658
-7.033886
-5.181831
-10.734930
-0.482545
-39.866749
-20.388165
-8.104282
151.836899
146.546173
155.225357
135.437698
145.247681
-13.842822
-52.194920
150.421860
166.155884
155.232330
173.581573
122.409195
125.705307
150.158432
148.220673
141.167465
113.872490
152.911240
154.686295
156.367508
134.516922
143.683533
123.381340
128.526718
177.191803
148.418335
131.736755
150.895844
137.276657
149.894897
-32.222443
-26.163685
-10.744789
-0.828271
-39.978077
-25.128992
-6.901743
-9.160878
-14.759046
-44.834389
-47.220039
17.147715
138.694473
156.142426
129.183807
148.776260
131.089630
158.958221
118.755920
123.432549
136.590485
151.280975
155.053619
142.398193
163.340790
167.426834
147.069870
170.285568
148.129166
164.137451
143.683273
144.976730
124.949532
139.583649
-23.248575
-38.480827
10.687579
25.508099
21.745930
14.014630
-56.952591
-44.702198
-5.430835
-4.831483
-12.228467
10.109099
0.039565
-38.684948
-9.745156
6.623504
6.056959
15.447380
144.774582
157.084473
143.022873
142.370865
13.056900
-145.322983
172.296295
-151.649979
126.952415
-160.474243
-143.352234
-159.696930
144.551926
48.074863
40.126965
171.868790
8.324187
9.520866
-147.871124
58.192478
-21.413815
148.842834
136.101212
18.667669
149.202820
145.702637
146.646210
136.621948
144.777893
142.140945
155.904083
152.316971
176.022690
134.263046
155.354706
138.932678
143.020416
146.690002
12.023917
-1.790675
134.982208
153.572693
115.678688
142.667389
35.854774
-47.288254
5.317840
-2.411028
-9.201309
2.415650
136.707397
153.896027
141.203308
156.851334
153.183792
142.385284
177.993668
9.436255
-15.683285
-50.344288
-33.757450
16.052078
-35.843376
-2.864642
20.390469
51.291626
-10.540158
-3.059663
8.096745
8.823697
144.916916
134.938629
160.611145
145.919006
-44.427299
143.616425
161.501465
17.026033
24.770491
-48.815144
-2.679492
-22.438330
-29.124233
-11.062366
-0.936491
16.500032
144.893951
166.497925
121.342728
118.004051
141.777420
151.869019
157.599579
122.664879
167.493652
-175.262390
159.849060
153.335220
-26.578451
3.221363
-2.364137
7.778292
57.120190
-81.961128
177.341705
139.032349
138.346268
156.582443
165.054123
138.652573
141.832336
151.318253
138.787949
146.628128
141.388992
159.535538
136.931046
158.587280
142.712555
140.611374
127.645027
143.886139
141.395752
159.288193
126.625580
139.832901
-13.961551
2.641083
-35.625370
133.056839
139.589554
127.025894
-4.169458
22.772532
11.004497
-47.595871
-5.170513
-39.772442
-119.893402
149.605789
152.159973
155.206818
164.417084
109.422508
143.076096
162.625580
122.827217
15.690865
-129.400589
120.279350
70.066795
38.810852
136.533127
-149.092697
55.903481
13.253531
63.014572
175.473145
-157.309784
-170.275330
-151.223236
-156.096909
-157.428970
152.728943
31.348907
-1.804285
-37.042854
-47.567646
158.012482
144.865479
177.850037
159.937729
167.907928
135.333694
150.202957
173.949448
148.155563
-178.749130
-159.578003
-158.082428
-138.162064
-142.023087
-160.543808
-167.608490
-157.966751
-152.367279
75.266823
-148.834091
3.771435
33.690662
172.533173
143.723129
142.021866
160.346252
158.782852
145.960358
139.033524
146.727356
-10.883379
-11.906764
-4.218722
9.886721
-2.120433
5.654958
8.807542
-39.969215
13.833341
-31.481518
-9.266879
149.505127
151.980423
153.601212
160.327087
147.532516
119.801727
170.257156
132.759949
156.164871
141.706558
133.506592
137.258224
157.051895
135.858597
134.500275
149.934311
133.105698
175.475571
135.473892
-46.229908
7.741998
-66.428406
-40.190590
-43.863785
152.436096
156.827759
153.810059
149.306732
155.546677
148.809036
130.223892
133.061661
132.417572
143.065186
7.297616
134.367737
155.337158
145.301392
171.652115
141.419296
124.084747
137.539825
141.221832
140.120178
149.832108
160.750397
151.121506
166.093140
110.540878
139.094101
122.178307
5.961016
1.479755
-35.001137
-24.552937
-38.093029
-29.058823
12.236284
29.552307
-2.309782
172.792923
-17.756081
-24.307772
-7.389340
151.774002
111.509071
125.922333
151.371521
144.961502
167.148590
41.262562
3.417816
168.297348
135.140594
152.421463
168.654297
162.446030
155.880203
145.135040
22.636017
78.289162
143.385071
157.028305
163.443115
152.073532
148.523499
118.519402
133.402191
135.528275
161.880371
152.223877
128.599457
108.235321
132.340149
141.898239
166.665344
151.247681
152.363113
158.306976
143.880112
128.258972
132.914078
121.940430
148.440155
153.749771
162.425949
23.829668
-34.036106
137.146637
128.639099
135.998077
165.640213
139.331726
138.196060
144.844650
134.470764
176.683823
154.346649
138.085617
139.805908
147.649063
126.804749
150.558044
131.473709
156.006485
-32.605347
-17.398607
-10.157916
-28.733948
155.394684
158.412018
127.448143
137.661804
152.131348
-175.600372
143.103577
2.913293
20.632307
-36.491501
-14.848249
165.113510
158.674896
166.589386
115.106232
136.823532
138.862106
124.577972
134.988266
125.315376
163.760635
115.204086
105.733963
137.303818
156.484192
69.343895
-43.705959
-26.607220
15.742668
18.744776
22.169989
-1.519297
16.324045
-43.870232
7.885730
-25.166073
150.814560
126.913689
100.969009
139.745300
155.789719
145.483841
150.404114
147.304276
157.177414
152.763321
139.698120
148.230286
145.730240
149.911240
149.907837
156.204102
157.346207
146.974823
161.803223
16.207178
4.865222
126.942421
124.664154
160.437561
142.325348
147.852158
6.047242
-11.848708
-19.906961
149.707581
122.117790
133.177856
162.353226
142.058182
123.181335
166.370621
136.577881
142.227753
138.196243
134.229935
151.646042
157.483292
141.191742
11.508500
-37.907131
139.428772
163.398621
163.082596
164.026245
142.010208
167.221695
140.767242
10.905279
98.232841
164.065948
163.737381
154.447632
161.632324
144.689728
145.130249
107.771378
132.701340
-39.465786
-8.309195
-1.370736
-43.066944
-38.047752
-0.414959
14.493452
5.849988
5.652601
-19.779581
-5.559716
44.010040
13.176792
29.942373
139.505081
-3.311152
139.126648
127.634796
145.287125
121.484756
42.578171
149.484406
-172.729477
-149.242966
-165.669098
35.471313
-162.980240
-163.526016
-53.407768
-8.008639
23.923843
-62.323765
5.607172
9.657322
7.207207
-33.931595
14.202464
143.836105
158.683731
151.187408
149.209915
139.995346
138.192398
152.196381
150.490936
112.767807
141.896881
152.602753
159.581604
160.403107
159.098969
145.347122
152.808990
166.620987
134.446198
126.905975
146.503448
169.974014
139.673050
26.662432
152.564636
172.872345
12.203337
145.455872
126.123779
140.023163
145.945282
163.562668
126.162941
150.821884
147.395905
150.718307
143.248093
151.107040
129.883606
135.779175
165.425385
130.324890
141.299255
130.814423
155.200607
142.495071
139.863159
151.802780
139.645554
121.459961
119.928581
141.359741
132.958847
136.044662
156.994339
159.847916
147.818283
10.610051
-6.049803
5.742043
-15.940223
-2.052235
26.881756
130.786758
130.084473
130.384705
148.841217
167.998932
126.154800
140.760880
137.478424
133.571121
136.654541
10.423810
28.702276
-43.307938
8.610097
1.999292
-23.198109
136.223984
140.833771
149.460999
111.957848
127.735649
136.802383
138.372452
140.547058
112.321861
127.555153
151.021164
163.745117
9.898807
26.373371
13.739143
5.749002
13.853922
58.459579
93.484367
156.328033
119.530090
118.321754
143.570511
147.473007
109.061302
132.242966
159.770813
133.183853
132.723755
145.379852
115.513817
134.838409
-178.023636
-152.817856
-140.359787
148.904327
137.550232
146.216400
136.993210
-15.138857
-44.918530
10.544787
30.781963
5.310539
-42.816338
156.815964
144.375839
124.325935
153.743759
124.177284
157.489563
165.952225
142.081863
144.498428
148.433197
133.237762
140.312897
148.241272
149.253021
143.508377
161.260498
150.700684
148.808426
-174.107162
150.293793
160.703659
156.101532
128.760284
134.865677
158.491180
158.863602
130.356186
155.196548
125.409592
135.997467
156.859970
105.097015
118.325233
150.216156
152.579330
169.679153
-0.855008
5.490586
-3.303753
-35.132877
147.098495
151.431824
152.767395
141.963287
29.001778
-23.799032
-30.785692
-41.772728
-41.051216
-44.296680
18.484913
-7.227594
-50.273315
-36.258484
149.981186
123.667511
145.063049
-8.661453
-38.064453
-50.141861
-48.784554
31.203485
140.495132
136.267670
146.116669
135.284821
133.426666
107.524727
152.130936
149.238693
150.298813
121.743896
132.239059
147.045059
146.452499
176.710907
159.967484
129.990158
148.810349
141.854080
136.248886
135.275162
153.779327
142.404510
173.634644
150.992584
171.452362
145.586502
145.395538
131.676132
133.594055
114.239990
130.407852
170.065994
126.539902
117.050461
150.045471
165.202179
163.601593
132.302795
140.068253
151.063889
157.846893
147.060760
154.428619
150.559540
164.002258
81.111198
155.397552
144.871826
127.322792
149.380981
149.189514
153.471085
140.074936
157.520645
136.371582
132.882034
140.397720
124.980499
113.655060
128.707642
109.374969
129.506638
139.303131
141.301498
156.878021
139.836670
163.952896
156.286133
162.625122
148.790298
139.227737
151.522217
148.770157
136.962463
140.040390
119.520760
129.103989
126.033104
-7.121112
-9.818785
-12.212575
-4.677343
-45.476765
-36.027489
-44.947941
137.866516
105.896828
159.062363
147.119293
162.912155
149.698273
156.327499
139.977020
142.135117
136.656891
148.417023
150.511658
166.316940
156.554031
-17.173365
8.574553
7.975603
38.509308
-49.068565
148.490967
142.661453
114.593956
152.270859
114.603325
144.358398
129.799713
35.613472
11.506754
14.018085
2.041718
-6.655698
150.827118
163.981491
128.466141
145.734711
130.693420
134.147934
110.699883
153.811996
158.956451
151.926163
149.362076
156.505066
115.488998
168.972610
151.577209
133.000687
146.177002
158.971100
145.502472
38.650070
-136.173126
-165.674866
106.197807
50.717209
-167.406036
12.881050
19.841957
119.221466
134.338806
123.961166
101.896858
111.203369
140.919357
167.142242
146.410309
135.104630
169.665909
146.382843
145.141281
155.111435
141.975662
145.370621
152.799240
156.511337
113.624107
127.236893
-6.807777
-9.034028
-39.620300
-32.926350
158.065598
148.511765
168.924911
146.200851
126.389923
118.612785
146.237213
77.613335
133.685837
23.262363
20.112488
142.767838
137.517456
-47.027542
-14.551224
26.424133
108.762192
-177.112823
79.554390
109.598518
155.359512
164.809906
171.288498
154.857407
33.035686
151.756516
152.888535
118.658974
146.560272
161.842560
148.914703
117.932297
152.695114
118.192116
114.895821
118.856461
172.143250
129.109116
136.909271
147.397934
130.996796
135.840958
166.301498
133.782913
139.397247
133.004013
168.576416
143.917984
137.326157
137.858704
162.097763
138.991730
154.418472
144.713394
126.220451
135.306717
160.236984
140.217773
154.760773
138.960403
165.720444
135.998154
140.733612
155.520889
152.227463
154.874908
147.332184
171.331589
161.045853
157.033554
142.109940
134.554550
117.639114
159.058563
148.623840
149.017258
171.588837
156.297256
23.670176
2.446806
40.680271
3.910612
14.893413
-8.425481
14.454155
6.107819
-23.115200
59.778999
-40.108440
13.451319
2.488842
-0.120331
91.081482
174.667114
143.470306
122.060074
149.315033
138.379395
136.121033
146.619736
153.926376
152.399155
158.828690
149.129501
114.352417
162.537292
134.797211
170.588867
156.411606
172.998810
148.744110
149.035019
143.856537
119.648682
168.996475
155.811111
150.320694
142.723907
161.511261
112.090981
167.198547
123.189247
129.264664
130.295441
168.825623
141.295639
162.655991
140.538788
136.591690
132.183273
133.666855
144.857040
145.354340
147.384323
159.054413
117.473251
136.606003
171.512192
144.128433
123.573746
132.624802
145.432266
158.377045
36.222591
-42.917152
-25.438326
-37.121284
-38.008022
158.736450
154.809479
163.694626
135.006500
154.212433
110.174538
-6.479654
4.356535
-25.685921
0.108352
16.044495
3.672851
15.312019
1.372020
-43.202080
148.736038
169.263794
147.048859
157.089722
167.178619
138.208054
154.629074
-32.511841
42.708076
133.634781
130.357849
138.360016
145.536606
-93.617714
-42.074394
-14.965605
144.631271
141.531876
135.963242
134.728180
176.525528
139.012878
139.487686
163.788254
162.518890
137.306305
-40.143497
18.606522
-42.680767
-8.521685
-13.248853
-24.301655
1.951138
-16.490639
125.818253
149.162048
135.975540
168.664978
-179.738297
156.632278
-42.625248
179.854614
-37.939026
-35.008289
145.908844
152.615723
154.821548
88.400826
10.932990
-6.511804
19.632250
15.283724
-18.243580
-21.467768
7.712560
30.572226
-30.495392
-42.021034
145.084579
20.134048
-45.429615
-46.609615
-38.912674
-6.870611
-0.322641
0.501631
-3.654520
19.533548
-0.266879
163.261627
155.245377
147.295807
137.347031
141.266373
129.449127
140.585632
129.503220
105.143501
133.475037
159.238739
151.128662
148.361313
133.008286
153.687500
2.340088
14.122724
1.373018
-0.727930
24.711094
138.748322
125.542885
125.904503
140.437103
82.831886
158.840744
99.498039
141.280914
122.691170
144.365280
109.062897
140.337082
160.741638
61.619434
145.463272
150.761612
129.683899
145.784012
169.626602
119.784180
142.139252
134.575577
136.166733
123.160843
141.167542
138.711411
154.286057
116.934608
143.019699
167.888916
160.122360
155.415817
134.491440
142.550934
134.795990
169.148529
175.400360
149.283752
125.782898
145.587173
116.836472
134.849213
126.239891
139.504089
175.292755
128.429001
139.160889
151.671539
151.574707
131.100525
142.125443
108.597267
143.555878
-163.950180
5.635307
15.482076
-34.812115
14.088448
28.544317
-21.545820
141.474274
147.423126
141.996124
125.571899
132.057022
164.557220
158.546814
136.692917
137.032974
153.837006
138.783905
165.421967
171.418106
147.143600
138.914856
119.900398
140.894516
152.424881
127.142174
133.325211
139.632950
18.679392
-8.211261
2.559026
161.123520
161.347641
154.373428
145.210709
107.419006
118.093597
106.883385
134.309464
129.036743
-15.074071
-39.409988
-13.787403
58.420258
-35.317631
164.825363
145.254364
150.630859
143.898102
138.163208
149.160141
128.296158
140.380432
120.792679
134.593262
151.025635
28.941618
33.539272
160.637436
3.072496
-39.761520
-33.138649
126.769043
-17.107964
162.344635
152.804718
169.276031
151.113861
-176.403702
150.395294
122.483589
143.517624
140.288437
114.589340
138.604446
147.498032
20.724260
162.747360
146.752533
-174.119934
151.080215
128.721634
128.418686
124.390427
171.008377
136.445953
137.753860
155.708954
142.887390
141.960480
143.208633
134.553757
119.569748
158.409210
158.769806
134.873138
156.080124
165.478577
138.862915
-164.473083
143.284653
10.496268
156.493042
151.405823
139.384018
-143.973312
-145.221069
-165.007980
-147.595978
-143.774170
-150.352463
171.239838
-163.347763
-143.433304
-162.538910
-150.458023
-141.527283
-164.846085
-149.678253
-173.857513
-140.942429
37.481186
155.026321
152.518768
171.660385
127.428497
141.628922
162.902878
144.679321
157.104813
138.806854
137.748001
138.263382
144.661575
142.811737
155.803040
161.374268
155.465103
152.986786
152.601288
130.652328
143.033554
156.127869
145.357300
132.820404
125.484146
161.675873
154.748154
164.055893
178.768997
157.606033
152.449692
168.011627
-179.036316
-176.857880
128.990921
151.399216
141.848801
138.839783
9.443876
1.487142
-21.392122
139.546997
-147.955765
178.993408
143.424545
114.052971
166.953339
166.295670
165.710693
128.618790
145.011383
107.610489
140.358582
121.630653
153.251755
143.926025
142.173447
153.798035
131.503876
130.876205
133.501480
143.636810
129.112457
166.621552
157.074615
158.067307
143.065048
144.388382
147.962402
153.770569
11.012722
-24.261360
-35.622803
-22.943607
-27.459904
38.039543
151.957794
148.445984
166.061935
130.031479
173.989594
140.928268
155.997391
160.229050
152.406296
122.355988
145.576370
106.658417
147.730453
136.646042
171.437454
145.865448
152.628601
119.543137
114.438408
144.391312
141.274826
133.081909
141.559189
138.701294
105.847176
158.535385
141.751938
170.423248
139.764603
137.837021
165.223434
141.951019
117.892868
32.327595
-156.474884
146.238022
-153.698761
-169.434265
-154.549301
-142.654800
-37.106865
-7.746027
-38.077499
-7.209030
131.060486
112.766472
143.683655
160.977142
135.330719
136.049698
129.613937
137.017334
110.598129
120.447731
161.489288
133.108932
132.528641
153.953079
157.773010
128.187042
151.782654
152.537613
-176.420166
134.744812
156.900558
19.767366
153.596878
150.038467
138.154007
136.581970
136.094055
137.158981
175.183929
144.930405
145.087601
147.460297
157.014069
151.499954
154.467163
173.120682
149.875839
158.531830
145.844009
111.740211
159.538895
136.857208
160.408234
167.999069
137.141907
154.047485
149.393997
158.780991
138.895279
131.628876
135.824478
12.926178
-30.331715
28.560999
16.106913
154.723358
142.116699
0.027976
-35.321686
-49.504456
-37.234909
-0.505130
20.746359
-3.489024
123.488174
133.933273
144.738907
130.781372
137.178024
134.332245
165.096207
130.056213
148.132568
159.669724
137.130142
164.733521
149.259857
141.882385
143.343231
145.175003
151.746552
143.651352
168.560806
148.464294
136.874313
102.177376
150.732117
117.114731
147.008911
143.776184
125.619331
148.024490
159.973267
125.331871
137.403885
141.916550
-33.462528
-17.532274
-47.635017
7.521231
5.784012
-19.066124
3.409328
19.581732
43.983055
-42.596340
21.509804
11.814997
-5.722177
-29.923845
-41.754078
50.549129
0.370623
18.583517
17.922340
-38.501534
113.021469
151.850342
20.756220
106.976868
154.707443
126.651016
138.588547
139.358536
141.281403
156.176285
146.596756
125.913399
161.262375
140.351059
152.894547
127.137558
130.806015
121.167961
162.536392
148.483047
152.882889
137.536621
162.723755
153.662781
129.583710
150.977600
135.486511
140.960037
145.170715
139.128067
151.846497
167.682648
158.781738
164.077393
153.894043
155.197815
128.964172
143.324005
143.792114
144.246017
146.091965
160.860992
151.189972
141.465347
138.999832
150.781387
134.155121
148.559723
141.861649
149.372223
123.167542
150.433655
117.910004
160.381058
135.997208
151.894882
140.222794
147.845444
144.455597
161.740234
145.110870
141.022079
140.068573
152.750000
149.035797
17.528929
19.245714
-17.276352
-38.500134
5.366917
-17.856491
148.990189
138.358307
115.798691
16.889107
-45.400776
-44.435017
-1.831200
-42.303593
-12.761642
-7.708691
-4.334314
-19.835175
147.849670
168.375702
151.432449
144.724594
135.337631
141.203476
116.526871
150.808578
140.068985
164.002884
159.961853
-19.362955
-6.848107
-9.890897
-0.841862
-43.374790
-35.729568
16.172663
128.705490
-25.034042
-17.328079
5.958615
-42.526890
-40.728325
-35.010231
14.287443
-38.661343
-32.220570
-1.240804
4.438576
15.612343
146.574417
164.760208
136.347641
153.521896
141.210709
170.452118
151.835190
153.510056
149.594421
164.276321
-20.444103
27.544491
-50.595325
129.793427
159.317535
142.878922
135.543396
133.795425
135.566757
141.772766
140.336960
122.317017
117.172752
165.289948
1.105353
51.256908
129.022278
146.220352
152.431671
139.718964
152.821167
144.982819
138.084564
147.693634
143.460220
149.553650
149.890244
137.567352
155.047256
147.266678
150.087051
160.988068
150.427567
161.943558
153.823822
154.574692
159.803360
152.495712
119.168350
128.410995
140.757050
-43.693638
151.826416
110.255333
145.549835
157.152740
144.198761
148.378143
154.548416
157.560089
131.112503
-40.695942
-13.052379
4.550532
-2.623460
-49.487492
-43.418278
-48.831676
-20.139891
147.494217
136.776505
155.039413
143.028610
132.072784
163.444824
154.150192
131.548431
143.904449
159.860748
162.049255
136.916168
127.808655
-175.722031
157.644608
41.686550
155.963806
155.435287
148.869232
127.295021
144.584763
108.101135
150.306580
169.629089
-27.502043
10.294111
146.890472
167.814590
151.833359
151.391190
140.096939
30.155071
155.631638
169.099472
138.831024
158.330338
120.118225
138.226532
139.746719
137.190765
135.068802
144.017487
139.498489
151.150269
136.467941
-10.164053
-18.652300
158.692520
126.245247
158.283539
166.571442
157.183624
156.868515
151.097900
147.419189
156.077698
155.769882
155.718613
118.463722
163.491226
132.940552
143.567261
120.483849
141.094971
172.608841
162.951080
134.249374
151.499985
145.552750
178.461365
142.039764
6.251722
-25.089291
67.402573
158.534317
143.303024
141.107117
148.567154
157.836746
151.533127
172.820282
128.435196
147.411301
-179.247986
159.190811
148.453354
153.199982
148.209137
130.218918
138.431473
149.655685
151.419586
149.355118
132.463425
131.442886
153.222794
-87.147141
137.251877
173.989365
146.856674
150.820084
133.706329
132.706116
138.556274
150.581604
134.902100
144.015442
128.871292
153.541840
143.473846
139.634201
142.100952
153.254700
149.154846
153.132248
142.128876
122.253929
148.057007
143.164169
145.292999
148.757492
144.484390
153.916016
164.435120
142.791031
171.929276
-39.864529
-44.639233
114.059959
151.336258
131.779587
173.157074
142.840866
111.764236
150.479706
144.229004
148.340347
123.033447
145.698471
122.133217
143.887390
143.741608
161.195465
164.277710
161.215561
140.273193
138.744217
119.024101
135.251312
157.015167
154.364822
-15.168500
7.598533
-36.205696
-1.615679
150.928589
153.170044
152.261276
-161.082626
14.711771
29.008539
-131.749191
76.130280
-135.370117
135.308167
15.733779
179.516632
-175.883041
-142.878647
-152.684891
45.543800
27.879663
136.200500
136.873062
-170.676865
-155.160477
-153.145050
41.015022
46.060360
24.807747
161.452240
134.096268
144.850769
161.888718
156.371674
160.314102
146.177780
148.454926
88.030281
136.056030
164.336441
141.197128
162.505814
155.289886
133.734604
150.810730
135.124008
145.945343
135.876144
142.863968
149.864349
118.892014
161.353958
136.817123
105.948662
132.596100
175.232300
175.155151
162.630234
120.637650
129.322815
132.793320
140.382309
138.015320
146.161346
151.514816
132.259781
157.176788
78.663879
-150.666702
147.571747
-178.494659
-124.460617
28.296574
39.848877
-141.527802
-162.733566
179.122162
-144.183014
-149.204315
142.495010
-131.604385
-140.250763
-117.596642
-163.057114
-148.438828
62.771080
38.385685
159.965775
-1.095573
-45.040039
-40.218777
150.283585
168.349884
127.819084
130.024063
140.153473
157.837906
161.360550
102.908287
147.320724
154.717758
138.389359
168.835083
176.374084
112.097893
154.148346
145.987656
163.929092
164.509811
137.386261
170.522202
139.918060
144.956238
137.025284
137.893585
128.490540
154.263000
138.149078
121.784462
147.203552
134.227737
144.448456
155.934097
151.734177
119.196770
140.330048
143.823318
153.649384
126.541435
134.607513
139.309021
134.675858
156.518219
160.658447
138.941513
167.555405
141.391968
143.334518
158.541626
164.691818
154.915329
-40.830341
122.629974
134.614670
149.275040
112.897171
151.155106
157.713074
141.138672
-36.565250
-52.429146
-41.365372
-3.709348
11.462879
9.779355
-20.593641
-5.267451
10.837686
-23.022528
-47.529194
62.337753
18.215479
-35.287483
18.904314
79.177185
138.445114
140.141327
135.617493
157.715500
124.092728
118.283913
130.583481
136.210281
133.731232
133.465225
146.538361
47.499981
-65.983452
-44.238434
-36.958553
-13.361972
14.041301
-41.050682
159.103409
-23.666035
1.501417
155.894913
148.304916
148.265915
139.601074
145.440674
149.153915
160.939133
134.606842
147.816818
148.904968
152.919739
141.327728
139.559265
156.419464
140.095322
141.097534
163.356155
133.256485
161.963959
111.673157
159.440903
155.276474
162.527924
150.461823
147.241119
145.631287
136.464539
146.238449
142.402191
88.267731
163.611191
151.814880
126.093262
133.592926
147.705750
126.416847
130.284378
148.159393
169.177963
-2.225455
18.956118
-8.761050
159.344559
176.735168
2.963656
-6.605923
1.900840
6.384111
85.977325
-10.091846
23.357170
8.675253
-5.437145
1.483585
12.014487
30.514931
-0.855237
-46.614594
-27.120245
24.774681
8.302458
-42.480648
-36.309532
-6.763584
-4.248975
10.322738
153.260132
123.041069
151.422577
18.655386
-5.231693
153.474731
134.534393
158.107300
118.121719
165.802734
144.565948
0.175829
-36.206615
12.861012
50.503094
94.047844
171.929352
153.672867
134.096329
132.733414
132.561722
-149.690659
98.220161
-164.298599
-139.774643
-139.718674
162.471939
-163.319534
57.555706
28.302431
18.028673
32.542904
-165.329086
-154.350189
153.097885
154.067047
154.095169
134.333115
162.370041
152.347092
127.119209
135.383911
131.686234
1.595813
105.397186
161.983597
-169.325851
19.573393
26.627258
113.573128
157.289200
129.104385
167.187180
-46.127129
28.862019
130.490433
167.283020
156.959824
154.253845
152.990555
122.033318
136.009613
142.073486
138.831985
-46.585548
-14.843704
-11.344130
-14.809086
-84.989655
-2.524915
9.072702
148.584595
118.764030
134.975403
152.283005
175.290268
145.422516
-172.040817
122.999382
141.844284
144.825226
166.609390
149.555893
133.221268
110.359512
139.628540
130.442780
144.776947
153.942230
144.464523
175.627426
140.773544
147.653107
136.830688
155.705093
169.621582
147.107346
150.854156
145.811172
110.960655
151.658447
148.326569
159.643799
161.216019
124.244881
119.137779
158.445145
147.200607
138.723343
127.382149
146.219955
167.128174
144.565338
123.482712
132.375275
132.725464
12.378109
-2.201582
131.499710
145.775940
144.131210
165.168915
155.736115
26.962904
15.941466
-5.929958
-16.064722
-12.357764
-27.294155
-35.848347
6.529787
-20.569452
2.955057
-40.204201
-28.469893
18.294737
7.245487
6.502492
138.168137
157.164124
163.000580
125.043190
138.662964
124.032471
131.856705
153.626129
117.772163
134.492126
155.858154
179.425964
144.083359
165.014404
139.590195
134.412384
158.212906
142.697998
-38.280369
-16.039848
6.859354
-42.954670
138.187088
-7.070520
16.363913
151.485718
141.998566
167.290848
165.607162
132.276306
140.137161
138.543884
140.992477
150.943573
140.458542
145.849060
125.037384
171.998322
136.434067
114.726151
138.431351
148.657059
104.825424
151.062073
148.120300
145.890121
136.681427
143.940475
138.932129
142.589478
122.967239
150.122055
152.933517
164.978989
169.490097
28.457279
172.808319
115.837158
-155.868973
-155.946320
42.749229
36.441658
-155.257767
-171.456329
16.509121
-166.814697
169.177353
-175.233200
149.400055
25.181536
33.871323
152.617691
144.803329
148.743469
133.461716
139.742996
108.095566
136.338699
137.210846
131.064087
122.689316
-107.820244
167.367371
-43.028713
159.809006
150.578049
149.040451
141.845734
138.968887
149.041870
128.134094
153.364227
141.538925
156.060608
151.153244
139.149353
164.343277
108.142517
156.338379
173.362671
107.838676
138.820908
147.624146
164.430466
135.645828
139.428650
154.291428
148.199661
156.109299
136.373276
158.172333
163.786285
144.598862
144.449112
-20.182735
-29.801487
163.206177
164.591736
146.137665
129.384384
146.665482
148.152328
124.127327
138.681656
1.788597
136.898239
169.213364
146.626953
130.394745
142.005051
141.393646
149.826324
167.828583
144.179337
-2.473301
154.971161
151.127502
143.423294
163.191040
115.308342
157.221329
149.786804
145.645004
118.807526
130.272568
154.817825
120.835358
148.426865
129.007370
147.520813
152.752747
164.484192
143.556671
169.725098
136.807419
140.038696
149.803528
129.745743
139.530212
142.012802
132.657944
127.722458
147.595383
142.232910
143.241165
143.641418
153.255173
163.656494
158.766495
147.788940
140.615768
144.221390
127.209496
139.867157
112.012901
162.406372
131.680908
156.870239
148.299072
151.941940
144.947296
123.155342
146.952805
146.455948
149.201126
144.733215
106.428185
146.417252
142.457123
144.987198
153.568130
149.722229
169.656036
162.102936
-176.539246
151.538010
163.893936
132.819016
14.451761
-10.593567
34.032440
22.931692
-30.831217
20.485949
-10.067377
14.857708
117.597519
126.235069
173.788437
76.891777
-21.345840
132.503403
154.059830
161.283478
165.674301
139.282135
123.143097
142.030914
149.941483
135.839005
163.137924
133.388977
178.170288
123.655540
117.799828
143.460876
149.643311
149.114334
-39.147423
-18.598503
18.820379
-24.015423
10.481092
-3.049729
26.394058
21.247723
8.452497
-45.245975
-4.939592
165.632874
146.049484
145.691833
175.318420
162.981781
125.759064
142.445999
151.674576
147.204407
164.381912
134.268967
139.850555
149.940002
144.754105
170.576782
126.205963
155.659561
143.380737
134.935669
135.524506
135.886688
134.019592
168.010574
107.664497
155.905060
167.511581
18.507421
-53.264065
-11.980546
-13.207289
-15.460018
36.078609
30.833549
18.933702
-4.120177
24.190742
-32.054474
-3.331547
173.642441
142.276337
167.771912
149.580505
134.629318
145.726791
159.374252
132.966797
130.101807
123.238159
149.639984
118.570374
143.683655
153.106415
158.223907
159.133514
127.945641
166.076279
153.572693
-171.749298
152.308563
150.324860
175.027985
158.865463
160.394409
150.313446
149.214676
164.035370
148.331665
140.583344
137.580841
161.078400
135.061005
129.910156
146.472809
161.704025
150.687607
127.313492
132.752838
133.323914
138.479126
148.855515
-176.078674
149.476486
141.044678
147.552216
139.114090
107.145294
155.952927
55.877377
136.908112
119.910217
140.447006
130.992081
64.751389
23.706881
-45.961639
-16.199356
152.917770
177.679382
155.305618
140.445572
-131.074158
-21.263887
-13.298696
150.011627
138.085129
-14.218142
150.234482
166.376083
116.519249
161.700974
144.732361
170.539261
153.438889
157.695602
124.009346
113.236664
130.119736
138.182129
144.172653
164.209732
142.112549
132.517746
5.155941
-2.880588
-39.223560
164.310974
148.053223
169.030457
143.130325
164.415634
-49.131615
-10.448602
-29.204676
-105.430336
-27.035738
-40.079876
148.023529
160.129868
157.483353
153.989136
139.688797
132.146179
150.394852
148.818939
168.109512
128.371109
146.712982
163.938141
0.922809
147.839081
162.014725
108.584778
127.962524
139.499359
143.976501
131.047302
108.621925
132.774887
145.888657
146.852509
12.240328
-26.098986
-0.764639
5.469021
-21.149691
-58.257774
154.622589
172.399628
149.271973
158.705582
148.314209
134.898666
157.809341
154.973511
164.795120
137.806000
138.988525
146.232162
146.243942
113.798141
148.466400
143.975037
147.725739
151.540726
140.117615
129.713318
150.018173
151.232849
146.316406
109.750969
-161.497467
164.822845
134.212997
175.758987
152.876663
144.964737
107.624908
147.254105
123.669586
33.749535
-19.228001
-33.647015
-43.908619
142.904099
143.858429
155.199203
161.326141
138.436050
130.823227
165.298157
131.570496
153.262695
-10.937616
4.791664
138.959274
128.434601
137.137604
151.369629
124.374062
134.623581
139.431564
173.601089
108.029869
141.158478
152.951797
116.412628
132.369446
117.341316
139.197281
159.751755
134.596252
115.078514
139.063828
134.514893
154.711639
156.164047
134.798065
147.227295
168.992798
126.205498
126.571838
166.205521
144.715210
168.339798
142.275604
144.543106
135.221069
163.386368
157.748642
156.290817
158.539642
154.909973
143.021057
138.341232
171.291580
171.422043
-4.509628
170.077728
161.137955
151.987549
168.009415
145.482422
170.582748
152.216354
141.037140
158.215103
133.377151
149.316986
-6.899100
-0.920686
-36.404022
23.055706
138.229172
147.152359
152.767578
132.565460
132.672134
138.369049
156.028549
123.427101
-176.794785
153.411819
157.601456
162.503586
143.718369
136.293594
143.245941
143.367432
171.571548
147.737518
159.354568
114.589844
131.130859
143.550018
156.752243
121.314018
143.871445
137.969360
156.893402
139.813278
135.027267
140.398438
-25.280878
-4.916972
13.344863
-46.043152
6.537620
-33.493393
-5.040922
-5.518640
134.883377
138.141388
144.666992
137.566895
140.484665
143.622025
157.804047
172.289017
176.178925
-2.116646
161.768677
148.218430
153.484680
155.881882
138.085083
151.094574
154.789719
171.739883
159.332916
143.947128
171.024719
146.707108
128.431763
151.337936
137.374817
133.655563
129.415070
139.510971
-36.558182
-1.897336
-0.659679
-5.092930
-24.710653
-19.282999
-1.427384
153.630829
154.274796
138.701950
151.803009
137.929840
137.388641
138.706741
156.701889
151.907669
152.271027
-161.820877
-162.499420
153.606979
151.452347
140.152191
146.478897
143.632004
127.505501
150.595444
157.984650
144.217285
134.796478
151.150711
151.903656
160.909302
144.959442
149.061295
135.797638
150.872711
152.908356
159.002304
123.019379
140.716095
142.075287
37.910259
31.894611
137.904434
149.510864
151.109131
132.071594
130.191345
126.341866
172.635193
142.358215
117.369278
173.894257
156.717499
134.377457
141.253281
124.698608
73.740341
149.311295
143.833420
151.290573
118.720169
117.892418
121.761734
132.023376
157.296692
131.020767
150.394287
-23.306087
-43.837177
-35.896431
-17.765778
11.690558
-18.909437
-26.468601
-11.514626
-36.101475
-12.383047
-13.949953
19.844330
-10.290785
-0.602634
-8.628121
-45.994011
6.431815
5.085461
52.046406
116.681046
143.896317
131.901245
176.211151
141.942337
149.620392
131.434830
146.139999
146.548218
133.807022
145.944443
141.906586
162.703522
-5.935873
3.643090
-75.355873
-34.374580
16.277506
-41.036160
-3.597388
12.520794
147.320694
153.443329
115.479424
113.135178
146.479660
150.232544
135.742340
177.852402
152.283249
159.201263
124.124123
134.151321
136.108047
144.684570
147.575211
157.415054
136.552795
146.560135
145.275482
6.157306
10.181668
25.071655
7.628177
-16.434771
-55.055622
5.499466
12.444099
-26.111141
140.641754
154.612488
-9.771531
6.913755
125.041496
-29.802364
-40.123760
136.655807
131.337372
136.442764
29.041853
148.081345
158.378769
143.186523
164.320923
135.034424
168.664459
141.110382
114.123077
147.617294
-178.777298
115.128799
127.137352
154.028488
141.379120
115.316971
159.219452
155.044418
126.658501
123.359169
155.596375
153.805038
135.471008
119.370270
123.136177
135.866653
147.166245
146.578003
130.534821
174.308350
4.608659
-11.813596
-32.617413
5.434550
-27.104126
-42.171680
-14.151108
-8.139092
-41.562134
160.789154
167.589508
143.333618
132.499542
122.720703
150.375854
163.064728
-173.488068
133.260620
126.971817
150.117599
-33.442234
2.513960
10.952600
-10.655877
0.630560
-27.094229
-0.974781
140.259232
165.204437
144.196686
142.594147
147.094543
144.753204
156.142715
26.139107
21.850018
119.078110
166.535431
143.382690
160.625534
118.813644
144.955765
139.143677
141.233597
141.536636
166.964874
164.687607
107.251259
107.384361
153.969391
113.957611
126.177971
143.997421
139.299316
138.695587
-47.857853
12.690610
14.753990
37.775482
-50.441837
-5.731828
-7.314400
6.274043
-43.364418
3.009994
151.523392
97.415993
150.293915
117.048630
140.356781
156.390732
151.748199
141.577728
160.189789
152.504440
6.773494
139.260315
157.606064
-179.536469
-7.268683
-2.722467
-179.142242
124.485954
128.422470
112.214241
158.055115
147.074203
135.657242
154.243179
162.141281
132.437729
122.387390
151.466431
144.723709
148.987244
140.469467
31.481583
-1.909264
144.324020
148.223648
123.083885
161.690125
121.308350
121.670662
175.761490
-9.092346
-46.876385
12.348585
29.984211
29.155140
29.100689
0.243090
-35.561810
0.869982
13.124599
-9.020904
-44.050720
156.825668
143.866470
148.002319
42.599422
24.494741
37.116959
-148.692352
-178.754471
118.710701
-149.299698
-171.502304
-158.899185
-157.354370
-150.507523
-178.624695
12.824445
125.563774
76.532028
146.726242
140.074020
162.249969
9.388686
142.058044
143.822708
138.143341
144.961868
124.593422
141.920792
159.960358
159.336914
152.001740
145.888947
154.763138
151.571335
162.771805
147.371262
148.268234
129.899750
128.736176
139.863922
157.306274
147.936249
123.846870
149.717896
132.162155
148.946442
133.447891
149.799698
125.797981
141.774353
159.871490
165.535110
141.588394
127.522476
143.920670
8.445687
-20.899139
14.567010
161.323425
137.160706
158.536530
170.011871
-41.878513
17.359699
143.127670
122.122406
144.071625
152.302719
152.835831
158.301239
162.512497
148.871201
26.708355
23.088497
52.736851
-170.729889
-167.261322
177.716721
-158.049011
140.419891
155.866669
151.362732
-13.801554
-39.441422
6.993108
-37.260815
-45.171482
-35.117298
-59.584339
-40.963470
-40.820724
-17.229959
-16.639101
-4.043654
20.584610
-0.234902
-61.588467
-52.404892
24.920061
149.393356
133.711960
174.806824
158.029572
140.013123
113.304008
150.854019
134.164200
142.234802
150.787003
141.799332
-11.257305
5.497862
-2.319337
-9.174832
-33.661243
7.761518
5.418118
0.918984
-37.442406
115.239723
157.680786
109.930084
122.867912
163.940521
167.015869
135.232590
141.401962
131.950363
159.983246
-178.730957
85.743141
2.069425
11.420287
122.948524
148.404816
136.858398
2.719158
14.436466
132.675385
120.112671
-17.033730
-14.051361
-0.372728
-37.372341
-2.997546
8.570955
-38.661434
-19.481441
-45.041031
-19.522268
-29.228199
-41.800972
-30.663921
-3.432336
-15.535425
140.651154
131.440201
-45.010902
8.857762
6.456371
0.474365
146.603302
152.109787
154.574432
138.915100
142.781021
158.277740
157.796616
172.540955
155.786499
145.950699
152.832260
131.459793
99.653267
127.825668
132.981155
148.504364
168.924652
138.270264
162.947250
119.957031
-42.697556
-49.301647
19.544769
167.787460
146.779800
127.128899
168.443832
135.396149
145.410110
157.517105
143.652832
127.753120
144.406326
120.747108
139.279327
152.639877
143.037125
151.285370
147.543808
140.843338
141.949371
-35.340363
-39.411472
19.941235
3.180877
-33.342392
-3.037573
-42.493103
-35.093922
-30.515682
-2.971572
144.972855
146.517700
-2.601281
-4.223594
-40.898987
-5.240375
-45.594013
149.285416
145.459213
155.122467
153.059372
156.679611
122.316048
147.475388
145.396271
147.877609
131.782120
115.332748
162.207687
140.081863
-106.671783
147.235214
119.299957
139.757645
175.903992
130.448090
20.558620
-54.735043
-4.702529
-28.156116
22.389803
-39.112904
-38.627178
-22.986498
-45.165131
16.132582
-41.128746
131.591843
135.315414
142.531921
154.846863
157.654480
147.817398
157.952591
165.070190
131.190475
5.040300
6.997482
147.100845
148.935318
144.452988
142.232529
156.045502
151.295013
145.693680
22.943163
-28.851482
-16.282574
7.917181
-16.479433
9.215651
-2.845582
27.637671
18.481691
-50.679008
12.770082
-46.924526
24.757235
-25.888365
17.324066
5.063840
-14.120035
25.042782
14.036444
-14.421940
24.063845
-42.778454
137.177567
143.601227
143.475906
165.392746
135.663895
155.497360
162.453415
154.304047
164.968445
148.634659
131.283585
140.529221
133.158432
156.667664
153.766785
97.317947
107.468460
165.511078
157.542557
166.211639
130.961838
162.254318
134.352051
131.254654
157.127274
129.284607
136.464310
145.314255
-5.155180
172.172989
162.959457
170.186646
142.796112
130.481064
148.493439
149.564850
16.445681
-4.328119
20.472633
-2.984194
66.440277
124.929916
135.829117
128.039200
138.580750
-8.093302
-34.746147
-31.013302
4.965621
-4.061341
-12.371575
130.844879
176.795822
135.968292
155.760071
147.051132
156.688141
8.631081
-24.884512
150.591171
132.576752
173.850128
151.334595
147.695740
146.343918
113.567627
139.531754
150.572281
150.999161
149.898193
151.238785
131.132446
123.654861
149.933792
141.196960
156.092682
-18.339355
65.695465
19.068037
0.611658
-11.178961
2.233094
-19.469118
-5.937523
-44.827522
-27.226828
-7.977917
54.573044
149.404053
125.753174
141.108398
136.905380
170.301376
142.697876
152.530075
176.769043
135.058273
145.999573
135.260681
143.173416
147.469803
146.387390
134.184448
133.434464
113.585335
140.395569
3.109861
-42.517551
152.121765
141.565002
162.832077
131.821228
167.803619
147.138931
137.926712
71.685623
157.565842
-165.277222
156.176697
135.685150
148.832779
162.901962
-44.448788
12.039694
11.344912
-52.874847
151.488800
129.293610
141.849884
141.995163
150.376938
169.983795
170.163422
113.153091
141.548660
168.608643
139.793732
177.608688
148.950714
136.705673
153.770096
116.752785
-174.380768
166.190170
162.485245
133.709351
142.221207
168.961700
152.854279
119.572891
0.098912
-47.071739
167.505310
125.569618
151.039825
-2.046984
0.431601
-25.710335
-24.639122
140.833801
-45.356514
24.228502
-35.629723
-38.507294
36.374134
-23.587221
-4.368477
145.234070
144.407288
178.734192
146.237061
125.141930
144.308243
162.377106
145.128723
-157.114044
137.228851
156.170364
167.337875
126.952583
145.096161
140.176361
131.801575
159.158035
145.871384
160.754425
159.460800
143.901077
148.937759
139.345627
133.993896
152.117767
153.609558
130.595062
153.411804
149.558182
150.939407
144.885544
165.033203
153.225052
130.725189
149.233398
144.134399
141.512421
146.833069
126.496513
137.187622
146.759399
152.846603
166.342957
156.832474
-28.813814
-42.149971
-6.949862
2.555965
-5.586722
130.900299
113.664421
147.703949
138.924973
150.942673
139.809509
136.715790
136.906845
160.366730
153.488678
138.308243
152.633926
-127.172379
133.548325
151.686356
18.756832
5.798598
165.335846
-5.303634
-46.989170
-39.326336
16.977539
-34.410366
9.972081
-12.607799
136.828384
81.446701
148.269409
126.749290
139.878555
145.246948
46.820721
-0.977588
-11.844682
-1.224453
-13.645857
157.288681
155.285797
128.500580
161.423645
168.793137
158.885437
112.126297
151.821762
154.504196
156.885483
105.176872
153.438492
139.772812
161.929230
156.617142
151.912277
157.690399
156.669495
-6.644404
-12.466362
-3.166257
-31.615786
14.994987
12.161358
-42.139511
-28.956793
151.550781
153.226837
124.033226
125.261795
138.013062
149.523621
170.700180
151.003784
8.581512
-18.674816
-46.232113
-22.300074
-32.344299
-35.048565
-40.577972
-48.651279
62.849705
126.024384
-177.186508
138.991364
134.312714
145.834702
2.203448
-40.215542
9.679405
4.821457
15.591748
119.191055
142.421860
-26.197697
-2.673714
-29.435406
-7.840372
-6.322605
4.721113
137.165298
148.996490
166.018021
137.415298
140.613098
141.493744
148.352127
131.130539
168.859589
142.888641
148.702393
147.741653
30.377674
-180.000000
160.878586
156.033859
144.322296
155.684616
148.689713
173.543472
139.760696
170.140442
135.373993
146.941650
153.224716
157.449814
143.555023
128.833923
137.066681
159.118668
155.646103
135.928406
-14.994328
142.323517
162.351242
117.400246
128.401733
147.225357
149.263733
133.454041
141.225784
134.169113
159.238449
164.836609
157.356750
148.219177
133.350647
167.381866
90.694336
118.158386
14.138474
136.213684
134.235489
146.631821
135.897278
-24.150299
19.239019
-50.973339
-41.376911
-35.947227
-34.172729
-55.649372
-41.495770
-21.561113
-45.984150
-64.316429
26.958332
-24.431480
4.809253
-39.286285
-36.828785
-10.190590
6.954714
123.052818
154.085968
132.008636
160.392365
143.749100
153.068375
144.953110
160.642792
0.457995
6.726045
-5.560844
17.418480
-41.828739
-18.633722
146.249725
122.384865
149.077957
156.086349
148.624832
150.308212
146.790833
163.488235
132.987640
132.904434
136.458038
-15.209949
132.650436
146.178757
145.913712
-41.585720
-37.205322
-27.630964
-26.308401
-23.781416
-4.990415
18.168760
-3.414894
-42.082150
-13.516596
-47.889977
12.542247
7.453009
5.997603
-13.491265
-57.693531
-39.980022
5.703823
-47.215347
-6.647237
153.265915
24.932199
-38.488346
-3.473671
2.573518
-16.756842
148.367264
164.643661
143.067719
146.745972
136.693924
162.625519
138.821915
141.736603
143.371262
136.857513
154.692062
128.017899
150.571533
141.824844
162.472610
135.551910
3.495864
-4.762508
9.129916
4.138721
128.625885
148.208542
159.963715
144.888199
163.689362
121.682571
134.376373
174.630814
139.635376
158.655273
-132.726929
149.935837
-150.789948
-138.059433
-160.814835
-159.787308
-167.860504
39.924438
118.977219
33.295013
156.036026
174.773163
148.676285
135.291183
132.395157
148.318558
166.289871
154.468475
150.444519
152.175446
152.192398
162.281769
137.877686
156.641586
148.667480
137.235535
-176.655075
171.343079
179.211166
162.715683
155.659073
135.616455
154.163803
140.267319
153.444214
144.452896
125.018944
135.263672
162.774933
152.591507
153.613647
142.287430
138.961670
153.672409
145.607498
24.198025
17.410618
-41.304817
-29.549532
-20.770910
141.637070
119.370995
173.879669
159.169327
146.592606
122.462624
139.987930
141.160416
147.633667
136.519119
145.084305
156.091370
150.680481
115.738914
150.768845
164.471832
174.914948
146.635101
148.399719
113.519363
157.473694
137.775238
159.073563
167.087402
149.071472
125.083679
143.025360
158.152634
126.915726
15.788244
14.530005
-37.422161
-0.354982
141.875092
131.723221
145.764816
130.190460
174.408142
165.531708
140.838715
145.872421
146.762833
141.748764
143.753021
138.408417
147.695175
171.915909
146.052704
145.636017
146.906693
148.669846
145.976425
100.788216
-20.179964
18.954773
152.882797
140.704239
131.467117
147.540726
150.557556
164.685364
178.015930
153.457916
158.563004
136.440674
121.859840
147.835281
148.083115
142.732758
154.572617
-48.791985
2.296269
-12.830613
5.238954
-6.803137
3.151383
63.201996
151.719879
154.693878
89.631577
154.180374
138.219742
130.863113
127.544922
-46.821369
-29.597380
5.315297
156.286377
144.435196
116.642151
134.194458
149.918167
144.267242
161.560928
148.800217
147.041550
139.333618
151.837265
177.571808
157.803055
159.112656
-15.783511
34.385418
127.619621
144.941589
148.257721
133.612961
152.493301
124.469742
106.491264
143.772385
148.294601
125.705215
140.560699
139.166901
164.737167
130.937744
122.318916
150.473969
160.878799
153.208069
154.139282
154.917648
119.720108
125.856232
150.539322
146.613754
159.186005
139.488464
142.532211
135.243332
129.638031
148.417984
171.791794
160.020416
127.325836
3.863459
48.808243
22.959635
-3.736435
135.730026
160.621536
149.236435
154.704834
178.314255
167.249481
121.993591
138.781799
132.114929
157.911346
147.600906
160.062531
133.731064
137.507507
146.711121
138.870987
172.823441
161.620560
156.479919
158.767212
154.973969
136.864487
144.500183
178.514832
124.016533
147.056274
155.535248
138.778809
156.133102
157.151672
157.806274
144.123749
130.067566
132.730301
154.364899
156.777908
160.239105
166.612762
123.810043
156.294449
160.144165
128.583176
136.378159
125.586174
160.498047
153.286957
154.266205
146.452652
170.925919
144.591919
129.882996
130.051727
166.979706
22.172115
-2.570245
-25.947714
-11.845946
34.353252
20.058908
141.819763
145.334381
121.533318
-42.307404
-3.569138
139.165771
99.873756
159.135651
110.088867
153.167358
166.226151
130.394547
140.563721
133.348007
152.639771
141.082367
146.967056
165.365051
-173.697601
120.827545
111.719612
150.545044
145.971680
167.997543
132.872009
165.672287
138.014420
-20.661257
-24.584814
143.854263
152.331604
128.737534
150.457245
151.479813
138.998245
151.332764
129.419159
155.262772
150.217010
134.038376
152.552094
144.061295
125.924339
58.332504
95.666634
-144.440094
159.202713
-160.424759
137.447525
139.632629
147.969238
178.506546
-38.023922
-46.208134
53.873863
-16.401775
-61.226128
7.779805
26.176510
-40.919796
11.059784
2.300016
19.740601
-5.122773
-10.091866
30.199097
-49.444366
144.331482
145.656357
177.266464
145.300903
149.005981
148.651535
164.155853
140.192795
150.744537
157.334991
130.102203
133.103027
13.746360
12.175259
-43.657421
-8.791759
-20.030741
-58.650013
-26.747166
-22.967295
-54.802322
-37.766212
17.034929
21.382326
-39.573486
-42.935562
-33.867977
47.029537
-11.723782
-35.980965
-24.234360
-20.807867
153.349121
138.257263
127.138992
143.817444
161.794373
146.395279
143.587128
148.429184
140.480118
-25.023436
152.568283
-40.271526
-43.917538
68.981468
-2.066207
3.375508
9.749815
130.509155
149.989136
176.762375
144.993301
156.607849
147.166000
153.646744
142.864960
121.848221
129.435028
149.974213
137.042709
143.253098
116.331833
171.833176
170.818085
162.336899
149.381912
137.035904
145.601730
163.561157
125.169945
143.980133
117.758736
139.997116
114.102852
154.942261
152.446457
130.137222
163.527985
151.099854
168.229752
166.695694
140.071182
166.956253
142.409256
-51.015285
-45.985973
149.607971
152.913345
153.212616
144.460556
151.642090
155.870377
144.897705
168.057892
125.464272
132.036606
168.243927
138.380966
151.286591
139.727890
134.320114
139.298248
153.646973
-9.865396
-29.920992
-29.086861
-24.420893
-25.821236
-39.311016
-17.700914
-48.085655
-3.884184
21.205690
130.077011
142.605743
148.948456
164.827408
148.351044
156.037079
129.785049
135.053223
103.512993
168.829086
137.206253
153.166138
156.652863
-164.404236
157.884705
168.375061
160.257446
-178.857208
150.178177
105.407692
145.289551
143.628448
170.178986
126.997795
138.881683
153.777481
137.754822
137.634659
133.170227
132.104614
145.292267
137.763672
135.461624
164.529434
119.998016
143.968948
146.638611
158.449890
160.654694
167.079849
167.887283
155.508606
97.290535
148.817780
130.558350
146.560089
150.628540
169.105682
137.250656
160.939682
120.256378
121.404228
-41.427063
-39.032738
24.534578
-23.774937
-6.049446
17.776463
-1.408060
-20.658808
6.785384
-8.548929
-5.038706
141.803757
156.259094
150.443848
148.315689
135.079971
172.621567
135.867142
149.765747
148.518692
159.236176
147.386246
150.833710
175.949371
149.169464
146.605820
143.806427
165.013535
162.612671
151.578201
141.657623
160.207184
146.309540
146.113602
160.980713
142.315491
153.623657
147.001678
134.576172
111.951630
132.906891
164.347107
130.254303
148.187607
171.610275
162.374130
114.105301
165.316101
146.599014
141.868164
161.865845
130.242950
153.034088
159.457260
173.275726
144.508896
151.473679
144.585495
138.002930
151.030060
153.375443
144.566772
139.813858
115.245041
167.002441
138.561005
152.477493
145.110870
149.851776
137.571838
111.760414
-10.108205
14.796400
117.573479
158.819351
144.796371
155.784592
176.538452
143.016800
120.372513
134.797302
156.518311
177.932449
136.817703
156.103989
140.990952
115.659645
161.475082
145.482101
152.700058
117.816330
-154.950378
158.757736
151.716476
136.741287
145.162094
159.430725
119.385666
140.120697
138.767029
147.018311
139.568192
166.485245
137.722076
119.996719
139.771072
133.795395
146.086502
133.250748
148.373581
156.594070
169.595016
147.752670
98.030846
158.246887
159.767410
146.266693
150.539856
127.243454
139.197632
115.119171
142.187164
110.009682
160.657272
-177.931320
169.489822
160.333649
148.420929
159.904083
139.620392
152.685638
164.559311
156.856766
152.501160
134.263794
150.822418
157.233521
150.882248
-50.278568
11.555290
-0.027976
24.935318
17.449120
-15.925854
147.656326
156.236008
154.430588
144.519608
144.690475
-39.373692
-0.228997
-0.491385
24.884262
-28.828360
6.132324
-43.626801
-24.212427
-54.130962
-58.635334
-27.155500
149.249176
120.761757
141.910980
146.891113
141.343658
133.923767
129.664169
141.857529
146.117798
145.211319
168.458038
19.787836
-59.956280
-26.168331
-1.567105
154.872284
-29.427914
146.045944
154.346954
134.366333
150.756058
144.882889
144.325516
152.150238
159.268753
-38.306942
-16.054487
-5.923840
17.589996
9.219830
-30.462368
146.379807
152.986710
13.967592
-2.240356
-33.466648
126.407387
158.527786
166.000900
137.955872
138.415955
149.494080
161.916916
140.900558
147.891510
117.525230
126.508156
146.726120
154.405045
155.386642
123.309250
145.753250
131.272964
164.133972
146.948456
146.647568
148.360718
162.676926
155.404602
18.215347
131.474030
122.224319
140.986771
142.315552
127.575699
127.776779
111.331886
150.403946
127.394264
152.463226
133.921082
139.133865
-31.939438
137.565628
165.040466
159.414093
126.077049
131.604935
51.442024
144.236328
147.791397
162.778091
125.755630
-4.773396
2.755342
131.962494
154.334290
138.339508
143.852280
-43.049568
-46.632118
-13.719775
-19.773829
117.001602
-178.882324
141.025345
153.724548
153.450653
130.518646
174.851471
143.863068
142.248138
131.516159
145.521194
154.068237
146.973801
116.965874
156.379074
125.903549
8.177741
-21.077398
-32.172653
19.695730
-3.773564
1.069726
-42.435795
-31.305935
-27.002464
154.646469
-178.732651
150.957596
-33.867306
140.243652
147.603378
149.787811
142.694183
145.728302
152.091797
178.742584
142.463425
135.159683
127.366493
156.252472
160.265961
118.367798
125.354973
143.151871
153.099045
149.974594
144.954422
152.864639
120.544144
114.951630
140.142792
156.976730
120.663399
165.803375
16.594879
18.886599
37.176739
123.995300
160.144211
163.192566
149.855087
162.767609
148.315384
151.430450
132.842575
141.265610
165.484283
154.726517
141.379028
159.761261
149.597031
143.547516
136.538162
131.643173
141.217865
144.625977
155.702728
131.787033
145.881256
147.923035
154.807693
147.666809
148.738159
136.458771
133.973404
126.788742
175.747559
143.415955
164.494507
123.659637
151.778061
148.232971
143.232422
132.682404
147.332962
153.388977
144.287491
155.980072
145.072479
158.575668
140.310074
151.441803
162.158112
152.824265
158.905212
152.953690
142.520935
158.386963
153.128540
150.485550
133.445358
129.948624
162.798233
164.686966
158.682617
153.624512
175.995941
142.718994
139.734924
-14.161580
3.937510
-41.435059
0.827089
-42.705032
-17.072264
-12.497190
151.948517
143.371613
24.163309
156.345734
133.393555
143.768555
141.759659
157.643433
152.728241
168.369659
143.549942
146.670166
167.774277
158.045761
133.542603
168.481033
152.913361
128.977112
145.293518
135.664200
161.400635
154.093292
147.513321
150.899643
141.777039
138.219910
150.747101
161.072784
150.111618
146.398361
174.279221
128.657837
152.508865
148.596695
133.902710
135.113724
163.408264
104.693192
156.878189
151.476013
145.114548
146.079636
154.322983
151.843613
135.934738
151.294464
138.344101
145.502518
146.641281
155.072647
145.090393
-175.460403
104.876915
23.319136
24.723574
-26.458040
4.990690
7.007147
14.387345
21.792828
-29.990171
-2.301973
3.698406
156.554657
154.838974
148.131088
158.381958
111.773834
137.579712
143.759003
140.679810
113.669220
115.988327
130.376236
154.073700
157.258774
141.961090
169.258011
142.793640
143.624725
140.640976
146.796524
153.298019
130.973114
15.128680
0.426585
40.243908
-32.610764
2.813412
0.916639
-10.142103
160.193939
115.055229
148.805222
136.657578
119.064865
142.507492
133.970123
137.838318
161.791885
-23.835382
148.362137
131.847061
159.944321
150.721390
136.475204
132.142303
137.835449
139.829407
140.714233
129.415909
177.629395
161.715134
133.712051
162.810287
159.568161
141.586136
127.087929
154.586288
140.206863
141.311020
112.139732
133.696335
167.680145
156.415634
158.289932
173.216110
160.087234
155.189560
102.691917
151.267502
149.154678
153.919464
-1.953344
-15.298759
-11.679261
-5.354122
-20.380859
11.879041
-0.690405
8.437243
7.616591
18.528938
4.048398
0.848345
-19.969624
123.131287
165.616730
155.717621
137.112473
7.977695
24.186701
72.586700
126.032242
171.485062
122.973343
133.789108
137.542389
17.970707
-27.089624
3.404961
8.500779
-23.310886
22.392778
162.536194
159.419174
12.194593
10.146544
146.595932
36.902702
-36.832664
138.390656
-1.741138
-31.820494
142.427872
149.930878
158.334991
152.455704
132.991241
136.144135
137.072906
148.999481
-13.765518
-45.686676
137.972061
152.587219
126.253090
135.741211
122.279152
106.432167
154.114670
159.365860
142.459259
138.334732
151.173996
135.822174
158.928955
130.329391
175.845871
145.136749
141.550247
140.335144
141.727539
164.089661
140.647446
123.464928
170.773636
132.906464
137.742050
114.478516
134.025238
145.106461
146.785553
145.739288
173.246231
120.007019
174.052643
121.671097
175.978088
114.508652
147.025742
148.018066
164.404434
16.150135
14.851887
-17.776026
-17.737146
147.203110
146.598480
145.633972
174.950516
143.090576
142.317795
114.974258
138.232132
146.294144
128.011322
154.704742
134.497513
25.499548
-71.084229
-7.827494
131.613831
170.302917
138.704468
126.575226
148.377457
26.119465
-46.128460
-36.977631
170.380478
2.088441
13.910190
-46.158886
-37.399178
14.639762
-24.144806
15.610642
-1.326184
139.173050
136.035507
152.882034
129.186401
137.600632
150.150223
162.245300
155.047852
154.360168
178.803513
139.426559
142.723862
145.682129
150.653290
140.949203
-31.430466
-4.125972
-15.689311
-36.383060
23.033991
-18.597145
11.432940
169.730362
150.250977
131.199738
145.458405
171.322388
138.000473
148.941040
146.393524
177.395096
-55.292664
-9.067113
11.176125
9.778934
20.992331
15.607711
149.456772
166.428299
138.748642
167.455307
149.351349
164.871323
161.871658
150.081299
138.427032
-9.693896
-35.394951
7.208187
-19.053783
-14.511862
10.722566
15.043470
13.893815
-27.864374
-28.754381
148.679688
167.860764
161.867325
146.572739
139.534637
161.204926
149.721268
134.291428
123.622391
153.438614
138.612625
-46.403797
142.605087
155.262360
169.567841
153.928680
147.759964
142.620499
138.219437
157.226700
143.416382
156.950775
159.397202
137.932632
165.112991
139.661423
156.056976
177.848495
127.874115
165.897247
151.713989
142.421082
159.973892
159.754120
158.190933
161.319504
143.170898
150.183319
149.145874
159.319321
131.970596
134.889542
152.116425
144.699219
139.472641
158.360367
138.371613
145.436691
128.017715
150.731918
118.853073
141.076447
142.909302
151.022888
-35.253895
-9.454651
-37.730564
-19.521042
-12.715846
157.812225
136.247269
146.312027
146.019089
134.050430
146.892654
132.747406
113.590858
165.131973
145.983902
143.780960
154.519089
112.191544
110.046638
13.475271
9.110870
-41.357067
133.240463
144.489227
145.669861
137.979172
140.927307
126.843002
137.765686
139.743912
141.351334
137.583115
125.641975
127.442291
139.045807
143.576126
152.388077
135.964630
144.782074
143.805771
149.559555
139.978363
147.390564
134.958694
153.231094
162.264252
151.782730
160.744705
157.104065
148.516846
147.728500
137.736725
141.720032
138.567841
147.651367
139.691299
158.156219
133.055389
158.518158
153.303925
145.094788
152.017395
150.280685
-9.885209
156.163651
149.716782
136.735718
160.309601
113.490387
149.722595
173.901199
146.809525
150.634232
135.088348
128.584702
157.311890
134.848343
155.154739
151.862000
149.120605
153.116776
149.859253
146.843506
165.627731
120.634819
143.450607
160.890305
167.661392
143.421722
130.554962
135.323914
168.536285
158.132370
143.839432
143.348877
152.089767
153.482010
-173.684647
154.873795
139.441544
154.090118
163.176514
148.239929
139.808090
133.990692
138.820038
132.005508
138.991333
143.287552
155.021484
134.614365
145.526840
149.004211
113.830414
142.249863
133.698792
148.070496
142.510666
152.116043
146.235382
129.751068
173.867538
164.194275
131.680618
162.483185
157.078766
136.093674
135.738480
140.046707
142.121475
155.444672
157.582626
127.745636
96.462334
139.807510
124.130989
120.940269
142.480133
161.793701
145.732437
146.996735
137.792664
-100.056137
15.366074
-48.476151
6.102425
13.965570
150.450592
143.603043
150.421951
125.885872
159.432434
132.044708
51.998394
116.374832
157.820938
130.286423
176.949432
148.587280
133.255630
136.350082
12.510172
147.120819
139.894394
157.800751
146.249161
172.902725
144.373810
144.461136
151.445145
166.205032
131.159088
126.260262
162.679199
164.743805
126.080406
-14.437740
-5.974451
169.953049
133.691635
157.279572
141.483749
146.128036
140.488617
148.397659
152.496155
167.314819
147.941025
138.171875
166.525711
-15.167039
-6.167008
-16.353121
169.541397
143.424820
131.475723
123.985306
112.045166
171.654297
143.870926
152.706772
127.537804
148.581955
149.531158
154.309143
-0.222056
154.170593
175.484070
133.174240
108.884392
117.255241
148.503006
142.333984
118.207207
148.490799
154.222244
154.687912
149.371735
136.775452
143.444260
126.651695
155.309219
147.150589
130.279144
129.048141
147.989883
148.895172
124.285995
-37.345512
-3.503473
157.624939
158.738464
148.583252
144.406448
165.903152
145.847595
129.471649
159.571503
137.701462
138.332230
73.299286
15.152478
-113.039032
-172.823959
-140.401169
158.778046
174.650986
152.383438
72.015800
-133.216492
-174.284897
128.065353
-149.544159
-88.222176
-155.036484
-154.457718
-179.261124
-144.490402
24.994055
153.011810
-11.612214
13.123277
-9.673127
-46.025940
141.053619
-32.457092
1.890619
-16.142670
142.188843
147.639175
137.527664
139.173798
136.950165
136.294006
129.134094
135.505417
109.140099
0.569239
7.543973
150.793137
161.306961
166.023483
141.663223
158.688904
137.366882
156.957077
178.986816
139.113373
131.479340
148.063812
152.849808
149.411972
145.489304
156.470444
142.165512
145.904282
174.041412
-42.452667
4.550188
17.104782
127.696472
123.508568
153.863205
149.042908
151.022873
133.040039
166.273697
137.925812
124.952812
154.668030
166.503937
-142.717209
142.935471
105.329704
141.015823
154.422516
148.281601
-153.492508
96.902321
-173.000183
125.852158
136.440567
145.498322
134.032333
111.567490
156.062958
139.642029
144.599625
149.846939
140.515350
146.821732
116.403824
147.877930
155.825073
156.322403
4.006825
-6.064949
13.600966
-45.841335
-7.403798
49.795597
25.962040
-40.004642
21.509468
-29.481922
-6.012195
10.376382
124.037796
142.782196
-136.346283
-175.581100
-133.994690
-144.842041
174.697952
170.507965
170.395355
170.147858
150.247284
98.637413
116.666252
177.516342
140.902786
164.855072
141.878448
142.673935
153.072693
160.691742
140.984787
145.438858
131.681351
5.291650
-51.604065
2.171687
14.557014
137.471039
142.841385
153.108353
-42.147125
-17.094374
-0.345484
178.641159
139.379593
156.760208
147.426285
156.183350
155.881226
147.133286
-46.500259
149.300232
149.730026
146.691742
161.081055
145.520157
169.215912
136.617676
166.222748
153.635971
8.755286
134.219910
150.345398
122.705750
152.821960
143.537155
1.704332
164.393051
153.197235
125.310440
152.882248
170.052826
82.275291
5.602801
16.599567
7.260960
156.294739
137.479401
156.034027
32.787647
25.350473
163.943848
159.131699
161.274292
119.887985
152.886520
137.884125
126.609177
173.030792
142.523773
164.652954
150.389206
150.097809
116.338493
151.702347
149.350021
141.664368
136.079758
170.002533
157.772812
140.019684
133.046494
144.469299
135.449661
160.331390
123.434067
157.337204
111.934799
144.209839
173.469040
134.736710
74.950920
144.615479
151.555801
152.932343
165.010391
148.993484
134.529831
148.817841
128.320999
165.505310
5.491121
137.937134
144.496826
141.124252
144.095688
138.599564
157.700562
154.093903
141.516922
-4.756087
30.330868
156.642136
151.201080
171.076996
143.217133
96.080208
153.910019
146.643112
127.759598
175.660126
-20.902424
-35.170937
-36.871922
101.388084
142.156067
138.506424
138.797516
150.604385
134.015762
124.842789
140.052673
140.189331
116.129631
152.508911
170.327362
176.637909
160.146637
111.324280
158.208496
141.504059
152.452576
136.616638
166.344818
163.823975
138.224457
156.339203
134.065842
163.598846
149.882980
124.666092
144.189896
-25.408693
3.565516
16.721863
166.578995
153.028229
162.371750
129.134171
-2.999243
-23.769337
55.959957
2.974009
151.221329
150.719299
152.153687
-145.882629
154.834793
120.796341
24.261377
137.060776
152.087097
148.059311
148.189026
-1.253201
0.910857
-1.004831
-0.939411
158.615570
117.085388
164.628876
112.662323
125.681732
165.683762
130.347397
160.921753
169.247864
128.294983
-10.724603
5.328956
3.112378
6.267726
18.067486
-42.755470
-7.428827
20.087963
8.250930
-27.749029
-2.846476
-5.577137
14.858747
9.802050
25.715616
21.443268
-23.519886
-23.953848
-6.282911
11.299754
8.011017
23.870455
34.690144
15.690409
-26.830372
-39.572788
-39.991573
-6.216656
-40.301826
21.021719
38.605698
16.614300
-2.882626
127.199265
136.120834
147.067978
122.820923
158.725357
167.537628
139.773422
136.336639
132.913803
129.993683
140.681000
151.626938
133.705505
137.708099
158.694412
139.704529
-170.875397
150.977051
130.095871
131.311584
145.713318
110.319687
171.404572
147.353256
138.597351
132.356445
134.651840
-41.534771
133.865173
163.908035
179.083145
150.904083
103.162048
132.167664
126.846848
150.139450
149.501083
152.256836
132.965439
129.785736
153.903305
-50.088680
20.871704
-25.145393
-25.148769
147.501770
145.536926
114.067345
136.549377
134.691376
129.386185
144.661240
143.723343
139.825226
141.160385
123.770508
88.890877
-141.165802
14.812492
-147.054810
-176.364166
-130.573990
-158.359253
42.931583
31.771214
-21.139540
21.740583
-7.109560
-21.077505
-5.633395
-42.742008
-4.419649
-32.698387
-0.491385
47.897179
-14.670537
-8.407935
58.981747
-18.294880
-4.865102
-6.633060
16.528088
-10.070834
-55.759979
-37.944519
145.591309
127.940948
147.691711
143.216064
130.625626
152.093109
157.045334
141.246780
149.342026
131.637634
148.788452
131.296265
155.365845
149.910172
152.201202
152.844482
144.643982
-17.060696
-4.343703
-35.472824
19.891338
126.474632
145.907043
147.282074
134.370438
163.226288
144.387009
144.182480
145.823242
133.355820
147.794037
151.289185
-17.923016
-2.223608
-4.032986
-3.646958
-45.677990
-6.668504
5.123844
-33.055397
78.119858
20.786947
-28.359196
-27.062637
-16.111195
135.855423
158.543945
107.303879
117.755791
161.344406
160.342453
139.552231
134.077896
-15.573530
-46.733841
-0.656110
-6.185800
8.898699
39.134457
133.842133
131.673248
151.757004
114.998451
165.940948
159.735626
148.762344
178.823639
165.526443
148.843292
151.192398
-12.826230
10.748984
3.337126
-5.898505
-32.520741
-26.976969
-8.021008
136.287262
141.379532
108.038353
148.704559
150.319061
154.767120
117.965691
25.560358
128.193024
136.400253
13.887073
9.346598
-5.421806
-26.327066
-7.151133
-8.328739
-27.777102
-38.053490
11.965483
140.027756
131.777084
139.851273
138.161575
121.029442
7.110168
27.233948
5.926453
31.257601
-29.764471
-34.207523
145.034836
161.925812
142.154053
-22.247293
-6.241081
-27.495045
15.518522
28.684212
4.619188
-17.936626
31.437321
-1.935023
5.485622
-40.620831
-6.431023
163.169235
-44.773598
-42.734974
-5.683720
-37.656322
-8.950058
-15.340303
-44.500046
78.390625
137.925507
126.617218
136.760559
150.671631
144.842255
145.622742
143.948181
148.647049
153.699844
113.046265
140.609039
125.113312
130.173279
137.280899
152.874817
134.873184
157.106705
163.531784
156.753510
143.230377
169.401825
157.237610
157.253311
144.079666
159.087753
133.426758
149.535553
144.586411
141.525711
140.539276
170.419739
135.653366
164.055984
151.808182
153.206772
152.751587
140.920013
146.082153
-172.585556
151.338547
146.075089
146.083466
142.174210
-124.157188
138.326462
134.961136
159.177948
138.618011
119.328262
137.279633
140.830399
162.008469
141.665024
16.330011
-31.968054
-86.165009
156.279984
145.407318
160.032532
-8.430514
-0.795000
-43.194607
10.149974
35.454693
-13.944994
-44.740311
-4.088925
-74.666786
133.431900
158.203598
143.412979
166.488968
140.625580
147.615402
144.505920
106.893768
154.030945
23.276369
2.801210
-0.651320
15.760180
6.839309
-18.513285
156.853546
126.185005
137.234009
139.055847
135.691101
113.974960
132.986786
150.229874
144.806290
141.976562
147.255127
131.804459
14.737392
-151.687576
-168.858200
-150.995529
-150.872009
164.167328
114.469414
-179.233307
-155.782532
169.102463
-162.659561
-163.209595
-175.470993
42.691429
33.270599
-162.561935
-152.191544
36.872494
-43.637806
0.173589
-4.774873
1.864036
31.488861
-0.460552
-48.168392
21.118139
22.225002
14.078680
166.609711
157.574509
178.865463
131.264938
178.613785
138.897003
144.223541
118.294762
144.973038
121.258774
142.240814
139.399231
10.295411
13.944738
30.477306
-83.398888
28.422300
-6.030752
5.579316
-37.083271
-5.489372
29.886744
-25.132065
16.845465
135.311554
143.329102
146.269913
161.524506
152.330780
150.150909
141.728134
138.279953
124.285500
164.038803
-0.936908
-43.170330
7.286961
148.850281
146.089630
145.807648
12.051313
25.152151
-34.005268
145.828583
137.082169
153.704742
21.590469
-40.158451
-19.611361
23.191980
-46.541748
25.338411
7.479737
-42.776516
-32.129730
-43.146961
144.580322
156.326950
143.235306
157.873108
106.200233
145.574768
150.496964
158.023148
158.535324
131.998337
120.592941
148.646011
15.626384
147.101547
145.651733
70.579002
101.532082
16.707399
129.742905
140.477997
-30.228128
-31.880259
13.958945
12.731817
-38.754654
0.698296
169.273544
-179.329132
151.386444
152.086166
137.904114
138.578323
123.561569
162.448853
3.503696
135.244370
147.664185
125.574577
129.247391
140.926682
135.426895
-20.831303
-0.750171
161.817200
117.997261
141.908386
121.725861
134.091156
116.054977
5.173468
11.430062
14.441097
-11.086847
172.298004
143.787979
175.299881
149.736832
10.661952
34.563713
148.090454
114.774658
162.598053
133.521729
138.943008
146.581512
156.780746
66.111351
141.062912
134.095230
146.343521
137.974457
131.861847
155.680405
120.594498
121.518433
129.120163
2.930778
-38.225639
137.713058
149.991974
131.135178
139.807968
148.922684
124.233978
144.613083
151.188217
136.114319
153.348892
145.718246
131.244461
132.184891
155.018600
108.186150
133.365860
138.405731
152.113846
150.203400
128.051697
161.349121
146.784302
152.485962
-44.689770
-4.635190
136.695389
161.459213
145.866974
134.866104
155.862320
-11.289170
-17.307440
162.220581
176.238373
139.267670
135.412567
162.582764
171.626556
140.546509
160.416977
169.147049
137.287857
144.446030
124.621971
153.997528
129.638321
144.347275
172.718582
152.276627
140.226120
137.882416
131.609375
162.129547
141.887527
145.916962
127.908920
149.409653
129.384796
167.894394
164.996033
129.748917
131.656113
138.679291
128.641098
153.802917
169.468369
124.273552
140.386856
168.488480
171.609406
162.949432
128.341705
150.153519
135.458786
142.256302
162.650864
140.161041
141.201233
157.950195
23.698683
14.993114
-33.501377
17.765160
160.119781
141.950012
159.446274
143.968414
135.459412
-138.351837
147.445587
149.864746
-10.562742
-45.932728
0.607485
116.999237
161.394241
160.518234
145.158981
135.905289
135.767273
149.415909
142.265228
158.349274
105.697632
155.925262
156.234985
15.711446
-41.850533
-9.088066
43.124630
-23.930033
-30.828703
-109.429176
12.221064
12.729074
-40.121487
158.020416
155.289276
106.321579
3.496088
151.727936
143.338074
137.799271
-45.171844
0.717097
16.229786
-39.744965
39.891453
-42.766167
-8.034287
16.624449
1.386210
-22.627569
-69.148026
-14.196115
-10.507080
-11.316544
-14.188872
147.150986
141.306015
135.305359
115.080460
135.031662
171.893631
143.898575
146.984604
166.514221
153.586288
149.094421
157.807709
157.865662
179.292786
168.139130
141.039093
143.728195
161.754532
-40.792389
-41.031437
29.597145
3.895813
10.937653
15.470634
-33.115059
-35.306538
150.779999
177.408508
143.765869
126.275436
152.526154
141.806396
102.347656
-14.738950
22.029316
17.302298
28.756296
155.690842
161.874634
160.895355
126.747688
142.693039
117.562340
156.103195
132.853500
157.677536
143.048859
142.650421
152.306946
141.547134
125.967422
164.097137
150.259857
135.836868
161.803726
-176.197281
44.334991
-150.973526
-178.654175
174.160172
118.823975
155.899246
153.554367
131.784058
130.543671
161.897247
136.369690
166.621643
143.945404
151.185196
138.710022
138.332626
148.684769
148.273621
136.618179
144.809204
153.095718
136.891571
-171.231812
152.831467
134.585205
141.576981
170.969223
137.429245
109.655731
148.266159
129.105164
155.455841
149.916031
159.420654
171.183395
140.817902
138.959381
135.587753
138.103348
120.675308
138.681580
144.302353
167.857361
148.176590
132.629395
134.014572
152.247925
134.892471
136.430267
160.210281
-22.404617
8.639791
14.765304
10.047215
160.096588
155.104599
115.029480
129.127640
168.907806
128.949066
141.680435
135.797455
160.019730
139.341446
139.699722
142.750565
159.685471
146.016785
124.426208
163.115784
131.723831
143.751221
144.944260
123.398956
114.427147
-2.176728
78.344078
10.381350
-10.758629
-22.516516
11.615793
-16.546083
-43.088760
123.224266
147.265701
136.959106
149.735565
140.157547
124.707596
173.346741
145.634689
124.428474
143.199860
151.758606
139.577835
141.048492
143.454681
150.871826
139.610077
143.843536
154.520035
150.729538
133.117584
149.663254
135.847244
154.008484
125.663673
129.164444
132.546783
168.447647
140.386337
146.840149
143.406693
131.880127
129.859238
125.840584
125.811050
170.683624
148.616821
139.410522
153.160965
129.109604
155.581146
113.481186
167.362106
116.462189
137.954468
153.203247
130.202316
147.506393
131.552261
151.777344
130.903183
144.647064
141.320679
139.847015
137.608612
164.391602
152.904663
127.692726
145.354736
151.898102
138.792313
130.758392
151.657181
150.642029
143.331863
148.298416
121.265030
136.886246
3.059919
-5.026560
12.789503
7.435163
2.876780
-17.138189
15.289463
83.300583
11.558068
-28.498756
21.961794
24.148930
32.972168
18.103073
21.315609
-21.563854
16.881960
9.680096
-24.315916
124.658463
-115.933578
137.115112
170.525085
158.370667
-2.410216
155.142212
149.113083
132.976685
143.112442
155.363113
110.792122
166.787704
13.086163
8.657868
9.394274
153.287521
152.554520
149.331512
83.950615
144.917587
151.524765
160.654572
174.863815
150.056656
164.490967
118.287720
-55.437733
4.815766
156.329803
149.180496
144.895111
162.956039
145.480392
146.551727
161.549835
116.786629
119.076309
162.986481
151.310410
163.154297
169.566711
140.994720
141.289886
102.224838
21.811888
11.368134
3.232042
-51.528107
134.280640
179.501083
120.254601
112.084793
130.440521
172.074371
176.515396
117.346931
147.895920
140.964645
169.630722
150.637497
144.907837
137.435303
118.313477
-4.397791
11.798140
-8.005697
-32.734631
8.665057
-13.461679
4.628635
144.315247
154.519226
143.644409
170.042969
136.092621
147.016602
146.009216
131.856445
134.815063
102.893021
141.283356
135.868958
147.538513
147.455276
147.717407
165.338135
154.222427
137.002060
135.365265
125.793732
167.711990
169.868317
148.341721
146.431686
154.645035
96.257744
143.520767
162.142303
152.529800
-24.420141
-25.029093
-45.554802
-33.950527
-20.400061
142.784912
151.181015
174.387680
120.510017
137.008698
156.110123
141.556091
113.966171
143.519348
141.891083
5.151150
-17.330637
-43.424305
8.790195
-1.385363
159.494980
168.554764
147.559067
152.592026
147.150497
148.857468
149.157394
135.234039
137.368927
137.891373
144.865707
125.733803
113.398514
137.905228
-51.170521
-36.746841
36.372578
16.593386
-41.456619
18.929976
23.681063
-12.247767
24.955076
6.038288
1.819622
-20.793173
102.074333
147.436356
143.067673
167.793045
159.866989
130.601593
123.445023
160.758759
150.765274
143.995865
-8.921827
120.295677
116.144165
167.304840
164.086609
156.766632
154.808777
102.019348
150.721100
144.913376
159.905762
138.903763
153.478821
148.322556
141.393158
98.491493
146.924255
-38.200863
129.774704
140.253860
150.793243
123.875626
156.280258
130.516022
126.586754
169.727234
163.586731
140.781967
-167.659470
145.011658
169.803391
124.589378
154.375977
2.861086
-43.349239
-5.347127
136.458832
155.585327
159.096390
152.649475
167.713028
131.900665
140.093597
157.065033
123.285919
147.346237
133.396622
115.178604
-13.029132
-13.050791
-42.432137
2.929976
135.769714
158.207565
140.908951
135.433823
154.791855
157.711487
165.577484
127.448906
107.801437
137.431534
23.773844
-43.534885
-3.968176
-16.783804
-15.258169
-31.279306
155.211487
-43.360218
132.564056
159.743530
154.067505
158.394394
142.067459
148.231110
159.847961
164.901169
145.779449
153.370529
148.991486
143.451553
158.541519
141.514694
136.915527
166.179413
20.047655
-155.438461
-155.007523
139.637466
-152.549561
-75.202499
-164.028839
162.512604
12.423988
169.712341
175.251907
167.728119
-146.928726
-86.052361
24.934305
-165.811157
168.053131
6.300797
17.620674
126.707993
18.866671
145.910095
134.187576
147.483459
124.737686
144.690521
141.399902
139.713928
152.628204
171.077469
135.592667
164.176193
129.876389
142.351883
147.190994
151.651199
152.546097
161.856216
166.351288
8.079293
-48.566006
176.741104
145.859970
130.822098
135.020447
115.835533
133.589905
145.165329
161.614960
148.286209
123.880280
148.080872
138.916748
159.256729
109.961105
129.825165
132.010071
137.025208
-33.855591
132.534409
138.486404
142.833588
130.305222
165.628387
153.828171
141.227402
109.265053
160.897247
153.842926
125.050064
129.554901
168.622421
139.251465
153.712143
165.941437
155.149414
144.324738
7.294497
-37.422848
5.385614
17.758656
-2.876984
-44.570450
1.248665
2.640639
174.563675
129.885254
148.480087
138.978653
-36.402485
1.880552
-33.809708
-46.355473
157.821869
133.788803
139.992416
141.567657
127.069435
118.741821
156.343231
122.991196
163.669403
161.068863
155.992538
149.604599
171.991974
145.290222
148.614929
166.785080
140.451035
120.898849
149.461761
133.211365
161.298172
127.972290
140.856339
139.432449
148.640518
149.559494
153.023361
178.098740
132.885315
130.323822
137.252151
142.271393
138.619675
135.747223
128.580276
148.757385
150.639404
145.987335
137.248825
157.853058
152.494690
161.215210
136.884781
149.495102
134.826645
130.481003
145.987747
168.810089
124.420082
123.313919
154.019989
159.597900
150.019547
154.206558
141.157471
176.300262
154.364899
125.542999
140.704742
133.971817
151.164215
124.244553
151.606873
164.066376
20.990261
8.789748
142.413681
167.231140
143.365723
158.004211
161.719574
113.358391
143.869888
120.324646
122.603172
147.959320
145.010651
139.964783
151.541092
144.245850
131.777328
154.126282
138.169327
128.111710
-43.156643
-40.622082
-29.470041
3.397362
-11.154591
-30.439327
-36.581230
-3.091488
4.228367
-40.223431
10.298029
134.235077
150.959488
130.439377
148.864594
162.317764
148.912598
149.021332
142.246155
141.741470
151.818604
123.149971
48.256859
-13.307689
13.240282
144.336258
115.530197
143.342270
158.327164
-15.272409
-4.731682
-4.831848
23.232037
158.367142
165.857986
154.176605
140.822174
142.951828
143.496017
136.940323
140.014526
147.264267
-40.841553
-2.486325
19.190863
18.866459
-10.613018
8.782459
-5.523929
15.285124
30.699585
-36.956333
16.411980
47.052185
138.843018
-38.942421
-5.521516
145.292740
112.169250
140.499908
125.871284
-46.208771
-35.122005
-40.972404
163.292923
-33.813110
-4.252983
1.030406
156.770691
130.526062
168.864578
146.464767
146.318329
132.041183
174.920090
145.781174
150.014084
141.754227
155.326248
146.305771
171.013687
-36.606796
0.000000
15.124505
-25.067997
-27.590746
-15.608180
17.271496
-32.204926
5.320713
-17.511492
-44.612339
-7.145369
-50.331539
152.255707
143.348526
128.939133
154.398819
147.713882
119.864380
149.710815
154.379745
135.985352
153.483215
151.679825
136.235352
154.101624
145.774811
170.368546
141.789856
157.735504
121.940483
89.227867
8.339083
127.138893
154.574844
146.892395
-46.332150
-24.935457
-11.444753
-6.582132
15.689260
-40.641022
-3.163102
15.091814
164.335022
-141.930374
120.764107
163.014008
125.453918
151.111038
169.231354
109.114082
143.594910
158.706223
136.265228
174.101181
156.572205
62.511894
10.891623
-26.714685
-42.944542
26.659761
5.259522
-25.692949
22.126572
157.079651
153.822906
140.505051
140.828400
169.324692
145.545959
154.542236
139.724304
137.339020
153.673767
145.644638
150.771393
159.689255
152.010193
90.454491
148.198944
142.461288
138.849213
150.892654
30.847151
170.338943
163.558228
166.067459
128.175125
152.547592
161.021240
161.471924
139.943970
174.479462
145.374847
151.268219
157.818405
162.542450
129.273178
130.790009
170.315140
134.587143
114.189262
161.902969
137.321899
142.173721
135.802734
141.884216
-32.238350
-32.646839
-44.492279
-46.806389
-45.839100
-4.735944
63.867039
7.989006
-12.419844
167.571121
157.555481
142.240982
141.201813
147.077209
169.781021
-165.738937
148.235413
110.258972
138.026581
152.895233
139.092514
120.907623
138.707993
139.145721
124.930313
135.789413
148.803696
158.634598
142.052704
150.407272
165.099304
-32.034611
20.091055
-31.241116
1.789801
3.044525
-8.246502
-30.797543
1.606812
-8.910458
-0.294751
-50.156773
-7.149459
16.288017
29.188993
24.865198
3.642606
-31.914467
-9.248241
8.179397
-3.059407
-6.162525
-37.026077
-1.200404
-40.083015
-1.292103
5.233004
1.635063
14.623363
-26.439785
24.163710
17.043135
-42.996712
134.156296
147.679047
150.269638
154.583786
133.218948
126.328835
112.160339
117.454109
112.557945
149.896545
140.007538
25.737700
-2.582325
136.073151
150.123810
171.621323
148.247284
156.182907
158.697540
140.969299
134.794525
129.333771
169.153732
146.757538
149.493729
147.514679
138.562759
148.150864
175.408844
129.998245
137.977356
142.306183
140.008026
143.176620
5.846971
-10.769308
-41.268368
-31.162340
21.329472
4.621265
-2.201404
-26.348650
-2.489550
-12.557712
-2.167086
143.803833
159.249710
148.616852
152.238846
142.452148
145.085785
150.010696
151.555283
147.633224
159.276031
156.011765
140.203415
155.153839
150.287918
125.403526
178.051468
168.613846
131.223236
161.011856
-3.026856
-25.229523
6.996360
176.457825
148.550552
163.700851
145.621948
150.479080
162.783035
141.781418
148.558151
175.083862
149.684235
-14.022187
-25.655499
14.354212
19.653341
-3.123993
152.184387
56.484489
6.149181
-9.981405
0.183454
-36.030304
14.717889
8.946545
-2.417351
-37.559235
0.074019
-45.842270
-31.959929
-6.194193
7.859375
21.007607
8.995013
1.183164
7.381715
140.689178
136.430969
156.411163
147.211609
-20.720816
-26.299788
-18.035282
-65.171875
-27.493744
-45.214821
-8.307162
-38.143684
147.470749
126.634598
161.512482
137.432938
166.362198
146.272720
150.265945
140.135895
135.124435
119.589584
156.587784
164.398514
157.094925
145.007278
164.563980
147.856476
146.692551
102.969231
156.563782
158.983170
148.117538
129.834274
137.029114
151.090927
149.355392
129.853012
168.161316
129.081451
140.625534
114.251732
141.639694
131.080063
159.391434
143.253448
129.164383
142.694687
162.723297
160.663513
164.247452
142.793518
134.880936
170.780746
148.503738
135.230942
163.340912
144.567780
161.855164
140.086472
145.264725
136.358322
130.473831
170.812592
176.985062
170.502121
128.742111
140.979767
146.915390
120.841888
152.794022
150.554428
162.080658
159.498978
131.188721
152.538116
118.647240
-8.921938
9.274893
3.964720
3.558755
9.464604
18.536030
126.357918
149.094452
147.074783
147.394363
145.022095
162.338943
134.208511
158.239395
171.651047
142.975800
167.212860
148.366669
154.514114
152.766754
138.394180
137.073044
141.773148
159.780014
131.319229
147.342194
146.143570
172.157822
159.032455
144.602234
164.748245
140.795441
138.215195
142.334747
146.984314
150.796921
132.353363
151.606155
125.667511
-9.027632
-41.799824
11.941525
-1.138836
20.713469
136.379532
151.184464
122.463417
137.910904
147.517578
153.173096
128.591492
172.542770
128.287643
109.822456
152.310394
152.052841
120.832298
115.285744
171.060303
146.839294
165.501556
108.851509
148.861862
151.375549
117.364380
159.844620
152.706741
116.831253
132.537552
150.251389
158.362991
112.781418
168.093323
130.120605
162.335175
160.585693
174.290466
140.613647
116.331436
136.861435
151.864410
150.583649
116.720047
149.889832
138.139847
148.101562
169.034042
156.421814
160.426270
145.398453
158.947372
151.691147
143.284515
163.721024
148.660477
153.397766
128.587708
146.796585
150.167007
147.491425
139.003281
147.085114
154.928650
142.167831
159.216461
157.068817
149.938736
-25.153284
-27.518929
-52.631226
18.697052
141.602997
146.854462
138.122208
154.205460
143.415421
147.579468
139.999634
141.108963
138.957047
155.338028
149.576660
174.549240
145.843170
146.984634
139.055405
150.764267
154.939636
157.529572
145.587677
139.566772
115.037224
141.614471
-50.719028
6.072862
-35.325855
-7.062387
-47.313911
-22.644960
-9.533061
3.924109
-30.440502
-32.514687
-44.582043
-40.372013
8.847444
-27.058815
-45.055744
-52.151741
-13.218494
4.783808
15.410308
-14.294291
152.637894
156.228027
124.203979
160.121017
12.394031
-39.287228
-23.812807
-7.147044
143.804047
174.695923
162.069000
120.336357
161.866409
135.992249
141.567062
147.896408
146.490143
164.467880
129.012512
129.699738
161.251556
146.595840
143.371811
-24.367311
60.885136
13.076114
-42.080811
11.153143
126.053444
137.725189
148.424103
140.311905
108.717255
144.877472
143.784271
143.539932
135.110153
144.982315
177.549835
153.589828
172.531906
152.374680
123.493256
114.040764
136.872086
-33.389481
-41.041576
9.104095
155.400833
138.731842
165.715698
150.489410
136.002808
146.259720
158.940231
157.784424
152.254013
143.344482
141.345245
158.082962
133.923889
159.787476
140.441742
149.117294
125.912277
145.827621
155.188278
128.266953
149.011780
148.676758
146.444305
148.648071
139.198776
147.118271
142.626846
147.691544
141.903397
172.797989
150.943054
153.894943
164.172836
175.309357
156.947525
-40.435772
-10.895528
22.013941
-19.262035
-37.999580
2.552670
-0.086229
-2.304777
-40.635063
-23.084658
14.746143
-7.459956
135.414551
133.726608
139.797012
127.666557
137.725800
148.717468
128.851807
145.072556
138.259384
143.543900
156.353348
161.030060
-15.890694
6.533269
21.429056
-7.647961
-31.258871
-46.185394
-36.736176
-29.819798
154.031052
152.488266
140.677704
138.760941
122.698410
144.865982
146.093323
150.025558
35.417877
-25.747993
-11.603710
-10.091787
-42.018318
126.092468
-3.385875
-16.586136
-22.478870
152.274582
140.011658
143.915558
153.007889
151.461014
110.432144
160.591446
151.095413
142.873184
168.279099
161.159958
178.037659
-21.297564
3.009213
139.022125
142.832687
144.317566
163.951126
157.459915
139.124985
144.349976
142.819489
163.759644
139.090073
147.204620
159.745255
103.860626
161.509140
165.457306
152.193878
136.279907
153.583374
154.003006
154.382294
159.637360
157.240646
154.534271
141.102005
-45.769829
-23.012798
-7.891925
130.153046
148.735260
142.170059
147.844131
124.892296
127.014488
171.818985
129.199707
157.177185
130.884811
152.785828
168.417145
145.845840
161.790009
139.392792
140.436523
166.189850
153.553085
157.318008
116.327797
137.127670
158.203735
142.002853
-10.704691
-26.489643
63.723980
-40.609619
-13.390108
3.024980
17.539152
-34.521278
-30.748308
-14.303984
-36.019569
18.183693
-42.095539
107.155731
129.901199
156.524292
115.645149
136.374939
122.302032
33.547138
146.260300
140.443024
117.480995
150.254196
139.303619
166.194397
142.182983
6.692048
-11.565293
-27.222198
-20.974983
-34.399776
-47.407009
-16.777323
-170.777252
151.847748
119.616165
156.360214
140.391464
149.834900
168.529266
135.925110
148.023132
137.857071
170.249802
162.042267
145.364685
144.954117
0.612617
-30.974127
5.254751
18.901585
-36.013218
8.427181
10.678073
100.190430
149.566315
113.855148
130.599228
145.466461
157.613739
126.945641
146.124191
137.256104
151.266724
142.585922
152.778091
138.950104
140.948486
155.332657
148.488464
143.628250
157.372681
126.561920
145.813568
163.601685
12.724299
-24.076288
-55.548054
148.156555
152.463058
-35.449013
0.542125
164.685410
137.352631
152.712906
150.678589
173.425659
164.635788
172.093994
116.403481
142.406219
144.478302
107.018761
141.247086
174.318542
168.118301
159.460098
168.420120
150.700684
138.871826
120.775986
-9.875078
17.816095
-8.002876
-28.074457
6.397427
133.870010
139.680756
162.600510
145.252289
133.637772
151.760559
133.545044
133.778748
49.233490
144.680389
153.707275
162.621368
143.577774
173.673294
142.369003
143.734741
-1.725784
6.597666
3.813002
12.424463
-26.410946
171.138733
168.861954
140.795105
156.193344
155.413361
148.155426
161.416519
139.756134
145.183151
131.885971
145.163025
160.553833
150.421707
146.325653
23.699684
137.576965
144.329315
134.753204
163.548187
140.389374
-45.373257
1.991348
-2.509908
55.362972
-0.869532
-34.286942
-11.079652
2.066491
-26.740396
-63.497429
-24.338175
-45.699516
-5.205937
-34.797112
157.789825
147.701736
153.266403
134.180542
131.102707
149.804230
142.637421
165.655869
120.181816
138.140228
153.988632
-178.351944
123.690895
131.937012
149.908798
165.879501
160.887344
151.670441
148.848419
154.869263
165.660751
134.963287
142.290939
153.369400
119.964043
162.423386
164.112198
128.066422
160.359207
-31.289608
-43.230675
-16.533020
139.387100
157.327545
163.760803
145.908508
146.511002
139.640228
159.186142
132.844986
143.990509
153.270859
140.733414
158.736176
147.345444
123.841881
142.050476
141.678528
161.342087
-54.269096
-30.697926
9.868864
-24.706266
140.022705
133.266953
144.616440
-37.242424
27.884039
22.577864
168.837280
142.258514
152.058426
127.249657
146.562515
151.940140
135.321503
153.348297
148.167511
133.808563
140.967987
149.337631
166.510406
160.132812
140.923615
110.687355
152.649246
155.492355
129.773956
133.584412
115.051498
166.857849
157.164795
137.594147
163.520569
149.519684
144.228348
143.141342
161.325729
129.060318
178.704254
130.671600
162.493622
144.496384
142.327637
136.473938
167.489365
141.308716
114.179230
132.035965
139.515106
141.284637
168.417587
120.345757
159.535706
141.826599
156.680038
151.305710
178.601425
140.532318
138.708679
-8.600237
11.621372
17.086857
134.225342
140.359650
153.148087
128.462997
159.104172
160.729691
179.873322
159.420593
153.921265
147.539291
130.520370
153.891510
177.502121
149.524628
157.524963
149.282043
143.139481
131.187622
145.072754
138.217880
140.971634
135.834061
153.190369
144.094940
-48.560631
-47.404583
6.817278
-50.420639
-18.462009
-22.253000
15.502481
-1.226529
165.626114
147.546967
136.396698
117.024178
137.415695
171.704575
158.584320
136.534729
136.219513
135.328278
151.237595
154.657578
6.286405
-1.864141
-5.243440
4.500367
-43.027187
27.815628
-17.721312
2.460607
-10.564307
-6.452634
18.713186
-27.964796
131.151642
152.736115
135.241974
125.663086
-176.963440
-42.895893
-20.366686
-52.077091
-11.105675
-32.857124
11.663713
-46.152164
15.775487
-28.993834
8.019883
-7.155548
-24.695789
79.580902
153.918472
152.223892
138.815308
172.813721
155.647232
160.118546
151.064056
149.076996
146.953735
138.843445
139.615982
166.820160
127.692207
148.340836
135.139648
149.807571
137.060120
123.302544
128.185379
100.534248
138.212341
162.936203
130.353973
123.664902
-11.436575
-40.114044
-34.116978
8.235137
-178.114456
167.419968
129.425797
148.160645
156.640717
156.025818
134.432556
102.125351
161.444122
-23.028341
-9.504707
17.912094
14.837277
155.161926
136.675430
151.173203
146.171478
153.291428
139.617859
141.049942
128.285721
135.930374
127.728546
114.011726
164.068298
155.100876
165.759445
138.274597
145.579819
-1.423128
2.862796
-34.592056
-27.632996
9.369973
-33.908344
4.182917
-16.770683
168.699860
124.494591
140.330933
-26.641741
20.136150
165.796570
140.201172
137.276688
123.336540
139.877213
7.740502
2.340423
-37.075859
149.993942
171.616867
138.234894
147.625397
143.301056
143.752045
161.315323
147.232834
138.160965
129.562271
128.941681
143.222839
152.544022
127.372162
143.719086
170.163162
128.114517
142.782837
145.354538
152.585083
141.484253
134.796371
161.789505
141.009125
144.562485
139.312988
130.220642
158.441666
147.350128
144.118347
142.648193
131.120102
144.703705
153.181076
129.111694
35.502583
-6.980052
14.475538
3.520254
-43.513260
137.511566
95.800095
128.743484
154.159912
143.731979
151.275650
170.336441
131.793533
155.658752
163.623672
167.583725
139.947021
132.491959
140.554199
-25.140812
172.506226
-36.695328
-35.519138
-47.116951
155.338272
139.273895
138.381073
150.973358
144.224991
144.192307
113.385071
170.791397
158.366486
140.371323
95.577057
146.968674
136.949432
132.535187
147.113724
139.563889
124.712311
166.340759
136.013519
152.885651
139.144104
152.228104
149.172501
126.821922
102.555908
125.839333
-20.206308
-40.501213
-33.206837
-23.085440
-51.526230
20.214258
-26.266293
15.630935
-21.247723
-14.223759
4.605981
-37.377346
8.854280
-45.574032
3.610536
138.456650
118.754196
-48.930573
-39.048508
-17.393925
8.828216
12.215077
113.711975
129.905396
152.169006
136.935364
135.980331
135.807037
145.163147
117.529488
161.555923
128.204330
-35.345936
-0.994260
-1.119775
-10.813848
-39.947815
142.518295
158.213074
139.394501
154.076126
155.941391
125.225677
145.046539
160.612915
127.600166
138.503448
144.193497
-178.463409
124.117340
136.395279
134.451172
152.774216
140.485260
141.976532
168.842545
153.947327
142.132385
136.808975
119.106827
162.147552
160.319107
151.704102
161.548889
149.583771
159.687531
148.197769
133.181137
149.260727
162.140167
150.581421
149.035812
111.478325
127.489418
-41.857250
-35.983593
158.967072
140.607285
144.480438
143.734634
178.918976
136.123566
160.106964
140.708847
150.800079
118.138931
154.124939
159.406418
155.050766
152.510010
152.691788
131.059555
146.581985
149.516617
140.132248
165.008179
129.613846
144.005554
145.266357
132.818390
-7.694395
-14.981466
12.121202
11.727495
-34.252964
-48.005497
22.154064
17.286203
4.878051
-35.663338
1.785969
1.831307
148.439407
145.297745
122.814987
146.565414
130.855011
153.169266
-177.569321
171.947418
-173.427307
143.580902
137.832687
157.507431
-1.564981
112.356712
5.076554
120.184265
146.437149
142.440262
139.801666
153.129028
167.362823
140.255646
154.071960
150.661148
157.840439
149.991135
-10.403291
3.732031
-27.634527
25.460253
4.228043
130.969818
-15.499402
36.028011
93.521736
140.276489
140.545074
135.042542
145.708008
153.143234
-18.320101
145.530716
161.894821
152.258713
3.298593
-24.330326
156.341507
150.161057
140.127853
146.201965
155.547226
143.973434
143.677017
154.503754
158.923676
137.108841
122.635780
153.031723
154.856232
11.319345
162.499985
156.978470
149.816040
165.740280
149.196320
128.522781
154.756363
125.064323
155.352570
139.934845
128.756882
157.641754
-32.843716
133.771225
111.378845
128.619171
142.162582
149.778702
146.169312
167.602005
152.307739
116.184792
170.829773
132.210983
144.206375
157.669083
-30.946234
-44.527592
19.989033
-29.082756
12.825045
133.250061
164.914551
144.152695
-179.873322
144.184631
139.698212
133.390793
145.032990
116.954117
150.545197
143.468216
115.112877
152.167435
155.493347
118.840843
155.023148
113.777336
135.041351
149.056107
142.408493
131.269836
153.604736
146.736832
136.016632
135.959229
140.954636
166.272018
147.728256
164.275772
150.988129
146.577927
115.283752
139.288071
16.219826
1.239700
-1.782789
61.292736
148.176514
131.482056
134.054886
160.807281
179.493317
142.460114
170.372757
135.444687
148.746246
152.346222
158.376175
116.310066
131.765213
150.297760
143.540451
141.905945
151.020050
123.815392
131.097427
136.939987
116.283882
115.077644
158.097946
136.804977
144.240723
-4.755469
-21.324158
-14.203313
-24.812214
17.255663
33.537094
-43.365967
5.065774
-2.172678
-8.014104
-36.896366
15.865690
173.936310
163.938492
133.110123
172.033951
153.235046
-177.896515
163.724930
156.727295
137.889862
134.036270
99.433144
136.462875
149.755081
127.289009
130.104935
177.684204
134.629333
163.956100
148.245651
135.313995
137.940720
154.355713
116.642403
-168.531647
142.788818
125.151909
146.959381
174.684814
128.667175
144.071899
126.702423
142.639740
142.156891
137.850479
-12.871011
58.703350
25.439440
-158.236053
-140.426437
-143.117935
-171.252090
167.180435
-142.985794
141.969238
-159.380859
10.252040
29.708136
141.978058
156.125992
24.795763
28.744703
160.730667
114.844872
138.369232
136.294937
145.743668
157.138718
-12.894952
-8.976471
10.528483
-28.170792
28.817520
0.971766
-41.793743
6.423243
-2.283876
137.424561
151.144104
153.055908
132.150330
114.118843
-38.086136
-24.815325
145.733032
153.690262
-47.160923
-7.486397
25.594418
-40.041271
-46.696182
124.293396
16.158091
8.312716
154.750809
130.940720
169.044891
163.513565
100.194412
152.080643
153.365067
127.753273
169.348816
164.671341
150.997635
141.015381
111.904251
146.706375
58.128788
18.948168
-45.200436
-13.560361
127.562164
136.656418
130.748260
139.480270
143.518600
147.495407
157.182617
136.522934
159.201050
138.703217
155.986420
109.334427
143.199219
156.997986
129.714752
156.768982
177.653641
143.255569
140.649078
162.769287
23.240070
10.290670
138.976974
128.943634
169.074280
148.209991
135.357483
154.260681
-25.247166
-26.400187
-33.010830
125.197922
146.151474
153.334732
175.605591
-160.949280
144.179092
141.501602
157.159149
-4.892047
-31.563734
-33.921951
7.934591
35.764130
6.746251
24.185650
27.611126
9.915856
29.743755
-10.912245
1.881696
-24.688725
-46.037956
-34.545601
22.261406
-11.803466
8.492574
-18.948168
1.715091
154.959396
143.976898
155.164459
160.496002
139.764603
139.269257
145.721222
149.596634
-34.494728
-27.275471
-20.885099
-46.059612
10.915816
146.345474
136.529663
143.345123
151.527283
65.654533
23.321758
147.769608
125.370331
149.258667
162.823608
152.509811
147.534103
136.056015
151.766022
110.403839
153.947952
159.120499
141.872360
144.489014
151.347473
150.484680
136.672653
-11.486295
-28.534159
-41.506630
-21.217075
-2.863138
10.578195
-46.522247
-38.427410
35.062378
3.606358
13.077154
122.400742
127.701172
140.041519
141.298187
127.341370
170.007278
126.278877
13.780465
-10.539710
-25.730127
169.191147
146.983337
17.572258
-9.652761
124.719368
161.797028
115.413063
173.532867
138.393707
151.432251
149.912857
-177.651291
167.370605
171.875137
167.137009
143.540405
152.127457
128.921432
148.878082
151.313812
127.064735
148.197296
154.801010
127.081673
114.010048
142.381363
-23.769861
158.310745
126.561142
105.702126
129.188629
-43.127937
20.005013
-44.188175
3.621906
-160.470673
133.943802
141.895279
123.949417
140.644287
132.579941
161.660385
134.589828
138.219086
137.523026
152.200668
130.459076
163.443604
132.199524
140.994492
162.533813
155.597931
-166.837173
154.317932
158.111313
135.102859
116.211403
138.611511
142.116638
137.496475
26.480921
136.709900
3.608474
126.562798
168.073639
105.382545
113.386612
131.236099
-36.580311
11.656548
1.495017
8.083690
158.373245
151.964264
146.319168
150.999359
128.816940
132.971603
117.012497
143.381622
150.490356
156.632568
136.727402
151.494736
156.998901
85.166451
120.628021
159.235199
178.858231
148.955536
132.902908
140.643692
154.290939
159.332809
142.240372
134.666687
176.123215
144.432404
148.267746
104.919975
133.141510
152.289215
136.150421
143.974503
141.951370
148.411606
132.729660
139.373993
138.384323
147.907135
12.822506
-24.903894
24.589935
29.000271
155.579559
168.135345
133.216141
157.591614
140.204987
168.784302
126.530228
136.016464
162.892151
136.518372
171.661560
128.046539
175.506332
139.293396
145.728943
157.992355
166.414169
-32.275352
136.779816
149.198135
149.502991
141.437439
163.416534
136.975601
142.016449
168.644730
153.938950
-3.074471
-38.051521
-33.184166
-31.255627
-37.696552
138.833511
-14.920733
1.936136
115.700134
140.375595
135.510056
134.871735
150.744324
134.759399
146.142456
146.841415
159.454956
155.165329
129.689957
150.285980
144.056519
151.149460
164.832428
160.922195
150.262207
130.573318
141.724808
144.600540
123.963074
116.746521
130.327026
137.810791
143.808075
156.531677
131.207275
133.951157
151.816177
139.438583
127.665329
141.340485
134.872498
155.653915
131.715408
152.852585
-142.339432
148.694626
148.234161
142.276886
119.695312
136.526535
142.161530
137.448608
130.790421
123.367813
158.737518
121.222534
164.698303
114.903954
150.295822
24.321157
-33.199154
48.349758
-2.414597
-38.514061
-1.322046
-25.220514
146.647980
142.232086
150.473145
148.511795
179.738297
148.554565
-9.709036
3.507996
5.827932
-25.465019
-42.326740
15.795937
7.244269
156.210052
141.076126
145.248871
179.526031
165.242355
166.543015
137.478516
142.430115
164.888107
135.699738
144.060333
37.492481
59.679634
29.160774
5.455424
89.992363
128.715149
119.781898
137.645950
156.376343
163.673386
155.931442
149.932999
152.973999
178.164627
143.408066
154.691513
139.881073
142.651199
154.602249
146.459915
169.606644
133.736771
137.872025
141.351562
157.035217
152.876953
136.211884
138.582642
147.950073
154.713348
114.751732
152.795715
136.679260
-138.877289
70.422302
-119.751091
-138.057877
176.456451
-156.518234
-145.081268
125.189110
150.259537
130.530884
138.746002
152.447861
149.408310
131.884903
153.539429
151.815369
106.256317
147.720612
136.923782
151.195160
176.974945
147.414368
153.620392
161.453171
135.047562
142.261429
126.539680
153.793045
172.811539
164.855408
163.657990
106.305717
160.261459
-21.635492
-46.560005
21.312733
11.138496
13.831856
-14.801936
-20.053768
-29.597994
-24.204140
-10.695862
-44.085274
-28.936331
165.588440
161.823761
143.578903
138.513214
138.899155
152.403839
147.622086
133.075089
144.783142
146.652328
148.758163
135.052231
161.743774
132.088394
165.862503
131.892059
128.991974
130.943069
144.543640
-7.495147
-43.171711
-14.681848
-9.963992
147.621719
132.159515
140.991852
146.642029
151.966339
-34.672840
2.588912
1.625099
-1.817792
-0.838135
-132.500717
178.397934
159.715912
130.577835
-150.314484
28.735022
145.038544
146.837463
165.837418
-3.668584
143.424484
145.893875
133.845200
165.109344
161.242996
152.067917
112.357231
129.262085
28.694614
-18.666336
-9.091352
-4.080151
4.185351
155.075668
138.839310
156.234833
154.324783
156.270325
146.200668
147.164597
133.208099
2.859581
-46.759724
1.272417
-13.150474
-52.903049
5.158790
4.138531
102.812668
150.951630
127.921051
134.057663
164.563065
119.515640
111.798851
142.764130
135.208618
113.412834
140.471329
151.147781
166.623978
156.905548
135.943680
138.194992
-177.243011
149.525314
150.358353
136.760986
144.392029
129.573792
134.845032
141.774307
142.563675
172.707901
176.473618
132.425720
137.719315
142.904373
153.581192
143.867493
123.785248
153.868835
7.316089
-32.362225
-7.989964
5.115118
16.385038
-31.994352
-17.573694
2.930043
-40.519058
-6.816961
-13.312778
159.206406
127.726318
148.784546
-178.504974
145.824203
158.287018
114.722816
139.340973
156.724167
170.449554
160.156418
156.738327
140.728165
146.094193
148.836487
160.892853
-178.286148
148.415009
145.766190
136.890915
146.332474
135.921799
134.737625
167.671768
155.963058
161.020432
136.051682
144.677658
144.013626
147.146469
143.822678
153.204773
107.255005
135.578003
169.345795
158.681641
153.806412
140.844742
125.361244
155.791245
123.783318
148.678818
145.747604
157.724243
173.720825
163.290985
146.875031
151.633057
140.042908
132.633301
138.075256
160.285721
130.109512
147.621109
160.120316
161.191025
163.821213
157.484360
2.439115
-20.588184
-22.884676
5.103421
9.879101
-15.082802
-18.251781
147.095001
158.369324
149.363800
148.161636
138.908157
162.310501
164.571411
172.021042
134.958191
139.811508
152.425797
141.763321
139.982498
144.982758
151.224854
-6.024573
-20.982567
32.121262
-31.131018
-37.984119
-38.068272
-30.847319
-0.868631
-31.159082
145.196625
124.379883
139.490631
151.805756
146.079468
153.690277
143.080078
122.331154
130.288284
139.730652
149.778152
130.595993
176.396286
166.953262
128.164963
146.393753
166.202957
150.363220
143.792679
151.245102
140.304153
151.768265
135.816071
131.158310
155.802017
149.510620
130.468506
119.363724
144.653763
133.883835
156.149902
150.387238
138.551971
122.000931
159.446304
164.255569
151.465179
156.697601
141.397018
132.388794
112.736092
13.276719
143.078262
149.385895
168.972946
126.160469
170.330658
148.143219
140.403412
141.847443
150.755524
154.747559
177.376236
-10.912750
-26.938597
-44.062477
-22.210054
150.555420
168.718384
151.615814
144.585968
137.309204
138.833496
158.397629
136.808395
153.954529
135.714600
131.315216
120.632637
119.681297
150.149933
141.840073
110.295631
145.233887
4.011320
-15.477431
161.464050
158.566483
144.263199
133.720718
149.578186
149.775497
129.966171
164.805038
146.120255
138.883255
155.539612
126.690758
0.200769
-12.510094
-26.878281
-23.661541
-8.709216
137.619812
163.969589
166.759476
113.531395
145.824219
142.166672
165.396164
151.846603
149.759933
142.790665
139.468964
151.803207
143.800980
121.907425
107.888771
135.646317
130.088715
135.377182
141.866135
151.834122
132.224716
-3.426341
-36.171410
-40.476746
-41.966797
-19.771860
-1.884606
9.269297
-41.971741
1.962440
136.778336
154.971909
120.223427
153.765976
141.031189
103.690666
144.837158
139.029251
124.364609
170.303223
148.765564
152.583374
135.483597
173.406876
146.315643
136.334152
148.015945
166.206436
126.511063
15.676714
0.747820
12.886226
-6.711684
-0.625263
-4.790152
-15.452662
-17.609041
153.382767
158.862457
153.471863
162.847214
162.376602
155.279587
146.719833
58.303455
-10.770295
-22.763073
-178.992828
168.636734
150.997482
138.621902
19.966383
-2.550675
17.789154
14.545174
-16.876066
17.941473
-21.311737
9.181212
-40.257439
-14.708651
-31.783876
-22.547388
6.110611
-59.761787
114.375443
123.450485
-44.970219
-25.525381
-45.000957
13.563113
-32.994076
147.700165
145.157059
127.655106
174.205963
156.437531
117.143204
131.125443
156.644073
153.591568
171.668350
115.097755
155.008728
133.992386
163.372116
154.219986
127.662209
144.105637
165.359589
117.861290
143.124878
175.575821
126.348686
125.976929
111.996613
124.105377
144.007812
150.626755
163.314606
153.521088
141.836472
141.333923
165.336487
149.083755
134.627045
126.361183
138.868210
139.766220
-45.477459
148.119980
151.910385
150.348389
132.577957
150.826630
130.470398
125.477074
144.115570
161.530228
140.842484
145.362228
126.168968
168.077576
166.260452
148.772797
136.602402
-3.253956
6.907823
17.293776
-5.216202
-39.949028
-42.450481
1.489115
16.893373
-24.323355
-51.909882
-36.886806
-36.177460
-43.234680
-1.244741
-38.889160
-2.318578
16.294664
-31.725992
-10.063273
-35.055012
136.624069
145.676590
141.693680
164.016281
160.007202
126.924973
122.007088
150.998978
42.231182
-160.170654
156.945724
150.207504
127.455719
144.378601
161.225098
107.588928
149.254288
173.497314
167.022629
140.896530
14.797283
151.974808
155.460876
166.109100
135.434738
137.617722
157.265289
125.699051
141.685333
-153.505356
-107.359962
-158.023193
-165.816757
-176.262405
145.837952
-177.127640
176.430634
131.995148
152.216599
22.832886
27.836712
142.274567
139.774490
127.014153
146.999603
109.685837
165.771896
-48.526360
-39.063789
129.095978
137.997482
145.002762
130.469757
166.961502
144.529556
163.623795
132.578766
153.357361
134.716599
160.469727
145.712891
134.072617
141.832550
155.396042
143.744019
108.963097
164.174820
148.605698
148.010956
145.839966
129.447220
168.895493
151.797287
116.777977
145.580490
149.676392
147.339966
154.107437
131.534485
141.429764
138.076965
168.264877
130.690063
123.745209
141.969620
176.618164
150.703583
125.885651
142.217041
125.288040
128.913651
148.673508
154.033340
146.482788
132.097992
149.655792
131.183701
141.154099
140.737289
156.693619
-48.801979
16.311100
-0.924927
125.203415
142.907898
143.139206
156.075333
120.149414
154.263321
97.914345
163.759613
138.275253
139.030106
147.395905
127.006691
146.219940
133.904968
144.213654
117.751129
140.515427
164.089493
128.788315
162.690918
145.949341
120.840996
154.050812
153.363968
128.683640
154.025177
144.411194
147.354385
124.880386
159.213455
162.197830
155.737930
150.720306
139.127716
118.176117
138.208374
136.737198
140.487717
143.364365
159.422165
159.177292
146.744003
155.361847
147.893036
131.138718
157.226562
156.017273
169.884842
159.411682
114.203911
130.808777
155.874268
146.414734
-166.405228
157.190964
142.601288
127.449997
150.710526
137.037704
150.108627
131.826462
124.534698
138.012299
154.221405
148.201935
126.342186
147.737473
140.076233
143.931046
137.963226
107.405884
21.552896
24.447996
-16.889248
-36.985859
-16.705166
22.837513
-48.711124
-3.911764
131.422470
162.964340
167.892578
153.686127
137.887817
149.796417
110.612648
151.312714
130.935959
143.739471
133.049911
138.925919
140.872589
136.683426
171.607574
118.747200
166.884933
138.171814
149.727676
14.129384
92.124268
36.420063
29.051935
10.647285
-137.985886
167.001572
-172.376541
-154.514709
-166.895554
179.749771
135.267258
147.470428
148.337570
156.509293
162.275574
-177.991409
151.706924
146.954483
128.129105
147.276260
142.086456
165.633636
114.755394
129.978851
160.120270
-51.021618
145.769531
153.952347
132.078537
138.513138
135.887527
175.875198
164.423553
137.317490
155.886902
131.270523
141.549789
164.106903
139.169769
134.822769
19.939983
-38.391884
144.723297
159.952042
157.008331
-27.501429
160.158508
152.662827
111.796532
162.054794
153.334091
134.718460
3.657733
157.367874
128.589264
150.361526
151.550308
-178.282608
175.143921
159.607315
120.284805
114.709076
136.652084
145.006226
158.690079
140.517166
149.682297
148.054535
-12.119771
21.352772
-16.170246
121.292885
129.207230
144.632141
139.178619
176.691330
147.036423
160.470184
149.014801
119.478447
137.709091
158.437500
154.315659
150.079620
145.671326
142.105576
138.809387
150.757156
164.440613
132.251205
157.171783
138.145523
126.709267
178.035263
159.800293
133.927078
143.479446
121.872345
127.731224
167.651138
142.478256
156.522430
-171.758301
-174.211441
129.326904
-179.944046
36.112617
165.623169
139.239059
147.208435
138.055420
137.015167
134.467163
145.128036
122.776848
7.368760
-23.009933
-18.346800
7.323487
-4.478247
-7.272920
-3.987228
-35.854149
10.510226
-27.418741
-10.647988
-27.776896
10.436336
-46.326385
161.435165
147.326462
165.774155
152.802048
114.650253
162.784653
139.181366
131.463547
165.091400
139.980637
116.727654
151.572708
141.675430
176.637207
146.670792
-23.992151
35.895023
21.109369
8.092477
7.116345
136.543594
148.067627
145.665710
156.966721
150.306290
156.501266
150.597168
160.017014
129.195206
155.526718
118.047806
140.624161
135.433380
150.014954
155.130829
150.129791
160.531250
159.641769
151.592102
157.006287
2.054428
18.655695
30.098488
-2.237559
18.846043
-13.149753
156.201111
148.107391
143.902054
157.062424
-37.536282
-3.566833
6.781336
-5.491407
0.789071
9.567949
-38.805885
-11.106986
-3.596027
143.757797
-39.538250
137.465302
18.563467
28.873074
10.599548
9.303644
-19.248924
-48.039928
4.018100
-10.522350
128.726700
160.585068
142.040771
141.943115
160.718704
141.504410
168.151123
143.104141
143.339249
153.494675
129.970566
147.748779
107.936043
107.552216
138.549362
146.612076
140.592026
16.232548
142.158936
150.759399
156.168152
143.259201
146.278030
147.378525
127.833046
133.788498
146.959091
141.520096
132.245071
141.802551
162.355362
150.812363
134.883499
154.170532
147.155106
137.061951
120.443794
129.931381
147.093109
140.970673
159.433853
154.618530
136.906555
149.112946
144.536270
133.075058
125.233025
152.380539
135.902298
148.948410
128.954697
125.299530
139.469177
166.738464
122.793762
150.358307
-49.587589
134.152359
146.290268
170.259048
149.981049
144.022125
115.659592
153.023102
155.012451
144.869080
138.270370
143.453018
25.865608
6.004234
-40.536320
-14.483159
6.272667
-33.189426
7.152394
-8.115587
-43.923748
-0.401051
8.089104
-7.068717
158.007645
127.990417
175.303421
151.226334
156.798828
127.460884
147.695328
-14.911460
13.576795
14.643585
2.870785
2.701174
-22.978809
7.463743
144.001251
153.111404
150.163757
133.808456
139.939148
116.041969
176.523834
169.943542
154.129623
137.117950
144.377823
151.215073
138.359131
143.878021
144.660919
157.866669
146.918228
149.579712
144.034988
155.973419
140.532410
134.506851
150.068359
153.388397
160.888092
132.773193
126.168411
166.005188
136.683655
117.543571
124.046013
142.329987
169.007401
160.185516
164.521851
147.386032
141.112946
170.272583
146.082336
172.456665
135.341888
115.430870
176.138092
151.818848
160.430527
156.480179
142.722641
159.167603
147.860931
148.851135
146.291504
141.080261
148.067963
154.416367
169.203125
-160.842468
113.048737
26.051336
-176.956436
-123.518852
144.555130
122.885666
174.832062
142.499619
151.970795
135.380707
151.229874
128.200821
109.290863
149.527954
141.297058
146.818436
131.577713
138.676224
131.302322
144.552368
125.342751
141.153732
126.804558
153.290222
145.443741
125.041344
120.347267
149.472427
141.245667
140.611847
-44.427578
-35.056042
-9.542871
149.197357
143.287369
150.640366
139.502914
137.835693
144.061035
151.910385
150.636612
126.070885
156.215683
168.198792
120.378502
141.502029
179.617416
150.539459
157.357819
156.080627
143.471344
131.108276
130.728409
177.188110
143.023682
133.301468
140.597122
143.203873
137.781494
-2.592463
-14.580284
-34.245205
-31.314346
-40.609268
-39.330650
3.245883
23.351734
-54.057076
143.134247
121.115555
124.540764
173.655289
154.058151
155.414474
163.625748
151.030777
175.946762
-179.347168
145.798386
140.296509
153.135803
138.650162
121.721611
135.498810
-14.070337
-1.097179
-48.893143
0.773290
-11.437108
5.047525
-2.519948
-20.513624
0.854092
10.543723
-10.356834
18.603502
-3.463511
130.776062
-4.064619
12.466378
0.283240
-35.130630
-39.238213
152.787186
135.039169
168.419403
158.437088
155.219070
143.283142
150.634262
164.019363
127.673660
126.203102
130.045807
1.284356
1.914075
1.662599
-5.576399
31.560865
-52.023693
5.099696
-39.056587
-26.372732
151.470413
138.750732
136.071548
153.432007
118.954651
139.390625
135.247894
144.725571
157.723312
147.190491
145.154938
15.237677
-37.289310
-46.122047
-13.206900
-7.682168
-11.034976
-30.026094
-0.383595
1.640202
18.449646
2.325489
14.664658
47.156883
6.956632
-8.475260
-0.912788
-6.725957
5.547153
-37.245758
-0.512055
152.436371
152.325134
128.511948
169.148453
148.721893
152.998383
132.486435
138.499588
145.112854
171.106750
137.665268
150.685104
168.275345
157.134720
110.383469
126.988617
161.871841
162.572891
131.941345
149.343369
152.765076
139.159653
140.383850
160.137421
134.418991
-51.103508
11.989952
7.463401
-23.758192
17.575562
15.826932
9.570682
12.131850
-5.709593
9.731063
-1.414992
-16.229467
0.627138
140.304306
151.132187
138.317184
148.752930
147.984833
164.524414
157.693588
149.250854
-3.555012
5.442549
-17.616793
-22.894825
-45.162781
-16.659746
-41.175114
-64.469307
-3.200940
-67.512238
-32.716236
90.652763
13.977324
1.090919
-22.736403
-5.158828
9.015107
10.694427
14.306402
24.981886
166.020844
170.881714
151.215073
135.366043
141.124985
172.220734
134.879715
-9.230268
-40.117126
163.025299
128.463318
143.901535
158.338684
167.031509
138.856247
143.086182
144.817276
163.598267
142.745010
149.538757
140.445084
165.053391
146.658554
143.604202
123.587646
149.557892
147.619003
153.048477
100.638771
143.348389
134.498352
149.603561
-175.168823
5.815677
6.704697
-103.924133
-48.500523
-49.095249
152.121521
152.668762
142.796890
119.395714
141.965134
150.056839
124.103065
134.123352
151.222244
133.051483
135.093796
154.098846
151.390793
139.429123
152.856186
152.929932
125.884834
135.185562
156.760208
113.119545
135.642761
142.713379
142.927963
120.131081
158.916000
154.774368
165.811478
166.015594
162.743225
141.519684
152.621811
157.572388
150.011536
132.617691
172.209732
149.727417
146.518936
150.953217
147.937561
141.598328
-40.373417
6.455308
-10.085061
0.655811
145.740082
-177.196686
142.726440
124.538780
164.063248
143.945541
112.604141
153.070465
130.743942
164.138687
162.573944
155.660065
131.875031
138.964127
159.040146
152.393555
129.214340
158.127045
176.397446
152.507401
151.928787
137.188736
153.571533
105.320702
127.793594
149.622910
147.905121
150.463379
-44.640274
-12.316319
-31.906569
148.395966
135.359238
156.723907
159.700912
121.676659
148.546356
164.660416
136.134308
130.549484
124.264931
133.363861
140.775070
142.240219
135.477127
3.455531
12.900782
-46.521553
4.795016
20.806761
-11.362103
168.273926
142.794693
-158.975967
-139.298935
-174.899643
-129.220779
-154.116653
171.315308
-140.761810
-138.825806
24.972813
145.218307
162.362671
134.047897
154.157333
146.620712
153.821609
138.699646
119.231667
144.741730
135.102386
155.729813
145.690063
133.743073
156.416489
121.733528
153.130936
155.065430
-33.418053
85.356499
18.596951
-11.438538
-13.094863
-19.169813
-36.121967
14.739367
118.863564
159.779373
119.899979
136.053146
147.761108
147.897644
151.049210
128.454727
168.102600
119.234528
145.380875
172.128815
76.850700
146.803986
143.038040
137.183929
179.353790
166.509857
162.666718
142.912109
151.865219
125.735268
116.307198
139.746536
145.219635
131.756302
134.974319
155.211426
142.522919
146.697433
148.425293
133.691879
-11.209253
10.363424
8.995056
31.582304
-24.137392
-12.237058
21.192167
-29.514881
4.915857
140.787781
142.448898
123.237068
154.475922
148.877563
145.551331
143.534668
160.772614
138.039749
133.859146
139.158478
164.747116
105.707809
143.520126
164.785248
167.295059
158.792160
55.862473
-39.830963
-36.701939
46.601269
138.503723
134.292297
112.665497
131.115677
136.157181
155.130325
146.358765
149.355042
147.039246
117.314308
147.361465
137.174240
-166.132950
147.269547
145.880295
149.943863
154.288620
156.390701
140.653351
150.162445
118.789581
162.202240
14.844212
33.508194
60.362614
-16.453892
147.609421
156.209549
151.376221
147.613190
127.359306
146.206528
151.910995
135.676285
131.145508
153.377151
166.148636
169.571518
162.583771
127.722137
133.577942
160.084656
156.206665
128.633575
148.026337
150.121201
161.942093
172.076965
145.888443
127.028687
116.408112
136.750885
157.010605
141.750092
106.966972
154.306534
137.042603
164.596527
155.444839
113.267075
161.599213
167.496262
117.204376
122.656776
152.249893
137.989517
162.500839
151.656662
140.382111
121.255165
144.268799
142.340637
149.644531
-151.128967
10.619988
141.974625
127.288956
127.962151
144.202835
130.004578
125.037575
136.547836
149.411057
140.009537
146.553925
8.073118
19.728596
-2.331625
-50.891312
35.865452
11.164860
-77.224953
29.110462
145.038620
158.816147
144.996765
131.916840
144.492020
127.685623
113.140106
135.422470
94.252945
140.627991
153.874557
160.798676
109.726410
157.464218
129.566025
141.742905
150.650421
6.287714
-25.608725
177.524704
152.400116
135.569458
-27.072491
-41.413956
-12.095153
8.945359
0.142653
111.827873
165.210464
139.726715
133.414062
152.135498
157.593460
154.208496
149.095474
-16.699404
50.219246
-25.647406
15.054966
-34.929676
137.647522
137.917938
130.497208
146.448441
129.097610
166.412689
141.831528
155.173767
133.781052
-5.623331
138.130737
148.458832
155.819443
161.888885
143.246506
141.974106
136.120895
121.611183
156.243500
143.069824
157.806396
148.972504
151.847931
179.840500
-24.300079
2.942310
7.143282
-6.752702
-46.325512
7.444816
119.725166
140.677185
163.792892
145.430954
130.836517
152.135056
136.158569
158.339233
152.473297
162.641800
142.434387
174.680054
169.471191
169.177902
142.873154
145.505997
147.940781
140.815155
160.082901
174.902832
158.204056
127.501358
131.623352
146.577118
161.959137
149.157806
-2.705012
20.745655
1.791221
10.884012
-7.613343
6.226205
165.329651
149.774063
165.288712
133.584549
147.640900
162.204697
143.403290
151.220169
148.054993
157.495422
127.032425
119.441750
149.240936
147.018555
149.085236
138.760498
131.584839
132.484543
116.248283
149.235977
163.033218
176.076279
156.921616
143.381836
133.722839
171.255447
121.177902
162.202286
155.319443
135.850418
130.320282
119.505547
154.903305
139.583817
122.892212
153.375916
136.952835
157.269485
169.534927
155.222794
141.697876
116.906563
114.402573
132.189255
155.315079
30.733196
-13.259086
2.005157
10.610774
-23.837452
-45.629520
6.325364
-51.782299
-28.561300
-18.924532
-12.088615
-149.904602
-4.455621
20.701551
-6.238065
153.749969
148.230057
141.294754
158.718246
139.203171
147.548752
139.746246
126.200089
152.242020
173.801300
-40.983944
6.049154
134.746979
-168.929031
142.840225
144.030563
150.409286
148.245453
136.703003
126.874420
147.814545
143.553207
158.421555
143.285416
120.989296
163.696747
146.617905
138.108154
139.675354
154.500061
148.921021
154.602570
137.099594
150.562012
150.232193
117.445930
149.492767
151.109161
138.761505
86.931061
156.756500
157.209656
130.941559
137.789673
132.613953
160.388519
137.289261
170.090088
148.338699
-171.980270
162.843033
133.121140
154.435593
157.099380
159.199768
130.968430
121.183037
169.575897
171.967300
167.331635
129.450958
-36.304104
-32.481094
20.812384
-26.736563
154.297012
149.569000
138.928635
158.229691
149.727585
149.965942
169.184265
145.406631
143.787308
137.098358
-0.400074
4.275443
-29.015865
24.669193
-16.328323
29.805746
-54.164356
-17.690207
-38.434315
18.361982
3.933480
128.106567
107.987350
137.580322
125.547752
172.928665
133.593552
163.403763
145.385147
151.925262
137.995102
119.161880
138.025116
169.587204
153.435043
147.943359
155.454391
139.224899
137.888550
143.453568
153.588852
149.107391
130.203964
135.531647
145.540237
169.572983
176.304077
157.634125
144.968018
144.289383
131.515411
136.532364
160.120667
129.398163
143.218506
128.866837
121.292992
-103.118309
-49.793594
-12.844861
-3.846951
20.226145
148.161423
151.803360
152.350357
162.098938
124.764626
144.355408
141.227173
154.576645
135.898712
139.977997
155.984207
143.304092
-21.830154
-17.032679
8.079293
-1.383667
152.201492
150.112244
146.063232
133.984421
130.716980
156.675644
156.630676
161.802902
144.640488
125.788612
134.885712
146.497772
150.282425
149.835159
118.183388
128.764664
153.820541
148.605301
139.928207
161.090027
143.976822
164.288345
138.423187
-9.562545
14.007662
14.084491
-31.003904
-6.503487
-45.236378
156.488708
144.481491
133.188446
155.715836
123.317749
134.523575
166.592331
157.770935
132.068619
124.845222
116.783760
113.113693
135.695435
129.508362
150.779617
103.985146
153.832993
111.375420
170.548538
-39.200619
61.399639
168.646042
-6.099790
-46.490730
-25.247744
-20.960812
-7.275321
124.754982
144.692581
170.639587
142.337967
130.995453
122.227516
141.841003
146.764496
135.792130
160.010117
157.180832
156.563766
161.031174
127.388664
169.162628
91.393044
139.420670
144.165909
22.988762
4.965660
-9.786772
147.724472
152.660187
158.702591
138.476379
139.896561
144.166290
143.996216
124.550568
121.766663
145.783890
149.962708
152.492050
160.351868
169.527008
131.396957
145.621460
150.076569
133.578979
-148.386856
-150.256836
-132.555878
-152.900421
130.171906
92.616806
162.349899
149.088196
139.663361
115.316277
149.455200
132.948334
126.478264
141.505035
167.137909
157.966629
91.956863
146.153244
153.817963
148.320068
146.552322
144.238129
110.945229
119.542961
148.642517
156.126831
148.333633
142.617783
122.338531
122.479736
-100.419304
-21.058323
-6.198243
151.513428
16.173962
-13.906325
-0.645890
-24.860609
-24.304478
-2.668731
-16.295187
-43.086147
-26.163368
-27.814604
-39.381847
127.358147
135.023239
147.677597
173.136978
109.496948
143.905945
160.094070
141.916275
-7.121636
-35.486206
-19.997852
-18.259750
-42.104076
122.072891
152.653442
148.492294
150.484024
144.618744
148.426773
138.455658
-135.211487
-126.501747
-135.865479
-178.422180
168.197845
-167.232224
9.169668
86.593483
155.913559
148.084854
141.651474
118.374619
147.174469
128.796631
146.700851
140.441696
143.944504
139.310852
143.025299
0.552139
5.857187
-13.842052
29.888893
-24.002262
118.648956
133.319122
155.888367
141.655243
163.578384
153.949966
107.008247
163.492569
159.505585
160.357407
137.979385
146.487793
130.739578
150.166870
168.894104
141.229675
146.116898
146.465988
128.062134
143.849670
158.803375
112.833694
167.418091
146.042664
136.450653
128.861221
177.627014
123.124046
168.798615
156.657562
-33.456940
19.183443
-12.769185
-6.542238
19.260162
21.149992
-44.638802
164.647354
108.268433
150.080154
158.477173
160.850540
159.443817
-37.067604
-9.708934
7.359754
-8.421448
158.303894
159.708466
139.857025
146.960632
152.342422
167.934814
148.003510
126.796829
129.553650
139.103989
159.171906
143.840805
170.895828
166.643387
167.922211
143.621536
173.276016
161.332626
170.137970
138.784897
137.931396
121.648338
144.791641
150.008591
153.243469
148.463409
142.572647
166.162674
147.009567
116.414993
155.235107
138.252869
152.842453
174.041733
150.605438
172.805374
147.529129
129.136490
160.747665
132.959030
140.358658
144.205933
162.019226
158.988022
140.253479
122.014244
152.910965
170.296570
9.514815
-48.084644
3.794573
5.743272
159.973709
116.656731
143.299362
144.250534
141.227844
134.562912
60.773792
158.581879
125.162758
149.877640
134.686981
112.580864
132.977936
61.318295
147.251160
-41.455338
-48.867191
11.027622
-8.145891
6.324093
3.673864
-4.154118
4.476453
-36.284004
14.630515
144.489044
154.008606
156.121994
132.708267
149.737564
165.149323
153.500946
147.401611
137.961761
132.073486
178.823959
150.929916
149.145111
138.777069
156.226562
17.694870
-171.330856
-154.934280
176.288483
71.077744
72.052460
157.100830
-38.661644
2.154586
-40.138561
8.322206
-44.794319
-18.265972
141.291199
126.787964
144.893585
-40.946487
0.289391
150.568680
143.134262
154.851425
155.033707
132.317673
171.925507
153.231155
145.347839
130.093323
169.020706
156.627045
155.108002
138.056122
172.551285
155.681946
123.240242
-7.375520
-22.946386
17.304708
11.548469
140.195236
152.443237
148.935471
139.512009
123.845055
128.229446
113.856010
152.635040
145.433640
137.511734
141.182312
147.062958
113.716637
135.161499
149.082718
171.501419
158.519119
-2.041335
0.828035
-10.490756
-2.521424
-56.164391
12.405163
-26.359468
-24.438177
-43.699539
147.461502
174.857758
136.557938
125.748024
16.100508
153.566101
150.179794
153.874130
163.743195
153.414749
136.244324
145.916855
173.488266
159.913055
165.063873
2.637524
-21.614168
-36.158222
145.535309
137.431732
-162.166092
162.835510
148.010422
120.847679
163.412796
18.809387
166.222870
151.692871
175.085693
177.677444
169.386581
119.975548
143.005463
151.258163
167.085709
148.353668
139.097656
160.893600
130.765030
138.742523
156.480438
155.855713
157.790329
154.681122
-6.296751
-34.493820
-38.852646
-8.571620
-19.918432
14.263206
-22.876041
21.237844
132.229813
120.064117
129.083939
143.076447
136.200241
134.335373
151.785049
123.026123
152.410004
-0.858890
136.529068
155.174744
136.288239
150.108536
123.828629
158.897049
136.101395
159.837921
126.564461
124.296654
177.571487
168.119843
162.542633
143.654846
116.063347
162.936340
145.371429
153.322861
128.389618
156.004730
140.250824
161.800552
168.974167
143.613708
154.897842
139.482788
15.675059
150.428894
138.554840
134.569641
5.740097
15.111097
-13.846647
-22.663837
-39.496761
143.284668
-96.935844
6.133571
17.582617
9.274595
166.426376
151.859634
157.768997
4.405400
4.354556
125.233345
166.887802
124.965446
150.115448
136.389740
170.581085
123.232124
7.753903
-5.854643
14.021708
-39.208508
146.112167
144.495239
104.684608
131.724243
102.615562
171.750748
142.539627
137.422501
135.916687
150.902237
164.595825
127.195450
140.794754
157.498398
155.924530
141.503723
124.647888
139.582352
144.759872
125.062057
143.246368
100.439606
132.485168
155.048096
164.638428
158.980789
147.202118
27.395660
168.050629
127.929489
174.223633
132.592728
134.868637
162.756058
135.592041
156.985352
145.605087
154.662827
-6.816904
140.140579
130.048843
145.566620
-4.477984
1.409727
27.472675
-40.968166
-0.181308
-44.733704
-46.973557
-20.885302
-38.044456
150.159424
146.988342
150.292206
144.316040
-149.434967
128.987152
134.648758
141.555603
157.255829
139.530807
154.380127
143.470840
20.803320
-34.075863
29.965763
8.082986
5.194822
-43.874428
-5.469953
169.781723
144.670532
147.821899
157.352585
155.207565
156.456299
142.299225
149.336288
161.285294
140.642899
142.794037
126.651566
152.774475
141.177002
127.679367
135.428177
161.303787
119.585159
123.521126
146.275864
159.428497
151.629196
140.978653
154.123444
161.578506
120.530785
153.105606
165.236877
135.102463
170.130295
136.099167
140.523224
133.828049
157.278687
167.656387
162.554230
146.505768
126.376495
129.278168
143.302246
144.627914
150.041824
151.846054
163.663986
142.628067
129.860199
135.906006
152.671616
161.155975
167.982422
156.770355
139.937622
-23.346977
7.126537
157.063232
158.953079
148.589966
134.832291
151.020630
124.770844
139.081146
123.499237
144.531998
144.547714
130.852524
153.699112
127.958084
-2.919736
173.009354
121.456627
163.781418
141.306656
162.245209
124.450874
122.477768
154.483292
174.042877
153.913025
144.341339
141.941208
135.329178
121.528992
123.720604
148.336151
141.362854
125.226021
135.769974
154.665466
136.846878
159.348114
121.110352
-170.811462
150.627762
137.164124
145.136154
158.381241
130.786942
176.526993
-23.149025
-15.453521
146.458115
164.558960
151.345520
113.624962
153.716583
144.819794
148.751007
-44.051891
149.375580
150.794968
146.416687
162.564758
140.623489
119.474670
134.826035
148.767242
124.939415
133.946014
134.696869
138.748734
137.395172
176.754471
137.414413
151.557938
141.341232
-18.762674
163.178162
164.488953
142.760666
119.586754
125.452293
156.939758
124.279961
164.876556
149.460449
148.291687
139.017136
154.568680
139.130966
147.643112
131.138260
138.912201
137.907639
135.056686
150.885864
169.931732
151.481079
140.275711
160.515274
143.626678
136.474823
117.491982
155.091537
139.027191
150.209106
156.262115
106.357140
156.172897
-18.255455
28.061699
87.711830
152.905518
124.453072
135.541321
129.037109
149.223953
141.774017
137.423950
142.739868
140.931351
122.837326
114.218979
146.804077
158.942490
140.109360
151.873489
162.661331
139.691376
132.496094
135.833344
138.265350
132.548019
150.238022
151.058594
158.198975
140.727325
138.889938
116.669853
136.479752
152.593338
133.836426
145.942413
157.581848
140.261566
168.912827
127.171585
125.757530
163.468872
155.851196
151.890213
154.317581
163.752350
135.784912
143.256454
114.325134
169.200821
137.551590
153.918152
142.068161
145.129959
144.397369
162.131012
101.607880
144.343643
138.487350
160.922729
-7.455220
136.172684
146.862411
144.595215
112.508743
165.831711
138.394150
129.484512
148.855118
143.976151
150.574722
143.652405
158.592621
146.830719
130.937485
151.759659
173.308472
150.324448
143.838196
150.695999
149.656128
150.037506
154.887100
136.978088
134.971909
144.905975
172.394623
31.141157
-46.204315
-22.400944
-22.604906
-96.638603
9.463297
19.384069
-20.918385
-36.301086
-39.773895
26.870234
-17.272602
9.074088
158.687347
138.667038
135.599518
127.557381
153.284775
100.039780
163.002319
147.588028
147.865097
150.477463
143.780746
148.637726
146.881256
125.532616
130.743011
133.969971
134.974884
168.201797
162.845367
-119.386726
-18.278400
128.888794
168.752136
138.874649
149.928467
156.729782
138.334137
146.446136
164.431168
167.779648
168.241852
140.777664
-27.479500
5.869021
1.076291
-1.386633
-31.252157
26.338654
9.155965
15.163931
151.244934
134.019196
152.847092
143.408096
154.745911
151.044464
138.964355
138.683289
122.334488
132.748016
166.963501
16.135077
28.486479
-40.083004
15.207398
-29.678041
-16.398617
-2.975259
177.552216
132.969696
159.959656
152.128418
145.258560
5.117339
-3.730719
132.735855
149.627365
152.985062
142.510117
-177.818497
157.982941
145.125610
145.213287
138.500122
143.297226
153.824493
166.958755
139.653580
175.716400
151.217636
138.349014
128.762970
155.759079
42.138393
29.808624
17.723072
73.012833
174.446457
27.395876
26.036713
-165.537277
117.936211
122.167076
17.993925
57.308315
-170.321075
26.877373
27.444895
-168.005142
-125.476166
-141.279160
146.165848
157.531235
144.037781
137.546402
175.581528
139.522125
152.871201
149.382401
154.001236
139.146698
133.346527
153.003036
128.556610
136.059906
135.068161
150.973373
140.982086
166.091156
0.126669
-2.525535
-40.214046
-42.252914
9.455524
123.820015
160.298172
-178.544098
138.506180
148.140732
155.919556
174.803391
113.997742
140.690659
142.142288
126.537102
137.631561
126.118561
148.457047
146.611389
-35.679642
-8.131828
128.529007
152.532745
133.103287
164.187302
109.000755
149.937241
132.040878
145.184952
138.436096
155.114166
141.377975
140.756195
156.551895
136.259155
155.807968
133.834518
132.873871
123.133247
137.337448
135.331497
160.572098
146.255951
145.505142
138.888748
148.912613
151.719696
151.519867
152.775238
133.467331
129.824310
148.354248
166.101608
153.997650
151.663406
119.939835
121.608093
147.710205
137.648682
142.564011
160.621582
165.815079
153.182098
127.676826
135.856583
138.838776
173.662888
147.409515
167.095596
135.169601
173.626053
147.120575
152.781494
129.698502
156.071091
126.647972
161.700455
143.108185
174.771851
140.273605
152.392075
159.479446
138.994614
144.277786
135.370193
154.626007
150.025543
0.943568
-10.971672
6.701302
5.895546
148.346680
152.559860
155.773392
151.511627
137.264633
150.455902
136.637634
147.834152
164.755386
141.839752
159.279022
144.641541
140.121796
142.495468
14.301869
6.169011
5.743681
155.580688
145.513123
141.641876
152.052658
151.388535
142.803619
129.444748
136.118301
13.917476
-176.881516
145.657288
168.756866
159.444153
132.264664
124.347672
135.356613
162.338562
153.185104
143.173920
178.216431
137.038437
148.296494
157.282486
137.335999
144.334244
119.705109
142.661987
132.207764
151.072662
150.890594
158.749329
144.300491
125.780853
137.912582
160.763062
131.710861
152.260849
143.787903
139.149231
151.113495
142.429596
173.945175
122.350021
139.904526
158.994614
136.397049
125.560219
153.781128
137.830399
115.074608
127.469093
154.798676
148.049606
122.882622
-11.154678
-18.350368
-51.514805
6.264879
-0.120331
-45.909538
8.839802
149.440125
121.876511
123.918610
152.508331
119.488495
159.526459
154.009399
143.761185
134.107010
131.991852
139.002472
146.194107
172.164352
116.860924
119.029999
137.330505
123.080742
-0.541764
131.684174
139.997513
115.793747
152.954544
164.308121
142.435425
140.859695
156.350677
124.843353
146.565125
5.789397
-24.606827
-49.959213
18.361885
-10.528110
144.970078
-179.017014
147.350449
145.939148
112.290451
22.851290
141.935715
149.963379
136.919785
177.551590
142.382248
146.855865
136.211639
114.682121
150.407364
-177.133163
161.437561
149.069580
159.944672
-4.483230
4.546010
-46.934563
-44.774731
-92.820473
6.678025
-31.335413
7.964495
34.354416
-10.884681
13.417599
-45.525967
151.223160
171.146423
136.506180
162.234146
158.366013
138.701736
100.872742
121.144966
147.313629
135.350266
133.948517
139.411301
162.957153
99.982071
-178.241852
149.716599
144.391251
145.352417
157.802322
152.363525
119.832710
123.254120
175.336823
153.254623
141.181564
155.738937
130.665741
168.785202
120.340942
148.753769
151.667099
149.430084
156.786957
150.123657
134.304672
155.379288
146.250671
138.238953
143.138718
160.413818
176.895355
143.765686
150.541672
145.807709
161.182999
155.885239
31.193855
176.456131
-5.733982
16.196640
-25.236195
48.751431
-3.796224
24.510164
-16.066252
145.348053
127.885735
137.538116
137.471954
145.567337
175.377930
177.948425
138.103500
163.914917
161.607956
55.150372
160.016693
154.711777
142.007248
136.130219
148.023132
154.592468
140.487473
142.599274
146.559647
156.569717
157.474686
-21.940662
4.174575
22.926441
-18.066856
2.521889
-24.584362
151.232635
138.668762
154.220871
173.632828
88.012283
124.835472
121.930740
136.547089
153.488525
149.657379
140.192825
174.000732
137.993652
169.087646
166.415665
133.661789
102.177582
133.126450
152.598831
133.561111
145.895142
145.414185
24.497271
17.925934
35.956322
31.723768
40.641232
26.960669
136.326965
7.253174
-22.297453
-8.495511
146.622818
137.779556
160.988297
155.047302
169.079559
158.004608
114.081749
148.586044
156.613876
144.197144
128.596024
146.007217
153.710770
147.347824
153.454208
133.481415
112.643311
169.999130
154.751205
122.487495
137.276169
148.744690
146.942749
11.636383
122.451286
157.036346
164.775635
151.817917
-3.349306
26.117424
37.451435
140.525162
138.789764
150.497437
167.261917
141.340912
137.871552
161.725739
146.208954
156.893753
147.448441
164.131409
149.055603
152.331726
173.577316
165.865524
171.100586
142.886642
154.233688
128.313538
157.347107
122.050034
144.495560
146.845428
140.975266
131.786087
139.929398
134.237549
147.869202
5.841974
-2.525069
-26.352898
-179.916061
132.772690
159.949341
144.434021
153.448273
144.606720
-48.504333
-28.695822
117.446449
-178.883011
-2.582098
4.902408
3.710087
12.052835
-4.279792
4.289483
32.341774
119.656372
146.070724
173.769348
26.014742
15.701555
-16.231350
2.834692
52.320724
-10.190011
-15.855145
-10.684816
-44.230709
1.355519
16.424013
-35.874134
-36.874046
-33.812725
0.356632
17.206169
4.239423
-13.537066
-35.783489
12.573205
11.292240
13.334798
-10.618746
151.565323
7.291860
64.156502
144.889481
150.743179
124.662285
-176.921692
133.027786
147.531036
159.909439
152.230728
-52.665855
135.934280
145.681778
149.611435
100.596802
175.512695
152.073303
143.988998
133.956696
124.358528
82.177544
156.020416
145.141479
155.745865
149.240463
-34.619186
24.877832
1.750106
12.752952
-23.621080
10.755977
-34.003654
-42.314762
6.347828
-37.088451
-29.590410
2.523286
-13.107805
7.282086
154.495361
134.029526
156.106445
155.633255
144.303314
128.587509
110.304779
155.672836
106.800568
145.784515
139.846756
144.566299
147.836563
147.176315
144.356262
-172.881241
-178.267868
153.456818
139.024399
125.905708
138.380966
147.740814
149.370270
144.010986
136.835861
140.285706
142.874786
153.713242
157.981415
152.475372
153.683350
153.110336
166.903839
0.557429
10.864824
-12.662909
128.319519
141.406662
137.773239
125.950226
171.638474
151.455231
137.888611
134.253647
122.355728
144.278763
115.339035
0.134170
-26.518415
-26.534466
7.283998
11.340952
73.087967
132.502686
150.451645
149.031738
138.667923
171.012756
170.164413
147.421219
143.407501
141.188004
140.218079
158.738373
149.580444
160.731766
144.186676
159.593292
169.259140
163.030075
158.146988
159.262543
141.342651
153.497604
125.777725
135.329758
108.124512
130.137985
132.002899
133.150253
137.572144
1.705824
157.096542
158.422165
159.250763
146.110291
129.720810
117.160973
123.720863
139.026276
176.385941
137.855698
148.995300
155.259766
162.203613
159.790543
127.276619
143.865555
138.286621
144.996643
126.917038
163.542099
154.066055
113.906593
145.412994
145.723785
148.669281
-178.523682
153.777039
160.984238
167.320938
139.235626
149.336533
138.521957
127.129044
142.983231
150.914062
158.027847
155.703339
149.808319
139.721497
140.604416
126.663200
138.021500
-6.043286
23.538158
-42.766003
-12.432747
130.853424
135.717026
139.568237
121.114563
141.073288
127.838242
124.055435
158.245132
149.505447
151.504120
170.753220
132.892136
148.212997
159.631866
137.466217
142.909775
150.588181
153.338776
-166.445206
161.180908
176.455124
157.334976
162.641373
134.251022
141.952805
105.503510
159.589005
121.416603
128.451431
126.621033
139.751953
148.490829
152.461639
179.074005
139.291412
145.625961
125.125412
151.301498
124.992889
155.867264
158.275726
146.350967
148.615982
-12.911086
-15.398905
111.105919
142.116837
143.139252
173.301407
145.368103
162.015976
121.395172
141.450211
17.482994
157.906021
152.536575
152.478973
146.781616
148.723648
-1.049225
21.995401
146.535889
122.362175
140.633636
134.542770
162.155777
138.626526
94.763489
43.589378
-4.511886
-29.967905
-10.613092
139.322601
141.158310
-35.810242
-0.435213
-6.946813
-40.644062
17.534370
145.757736
138.425308
136.333527
148.773087
134.106903
135.468155
156.446884
141.123260
121.488922
152.659470
162.622620
23.224867
134.635696
150.161896
154.590912
161.623627
126.557213
38.249664
8.372688
-140.889221
-153.220840
-162.681335
-171.598526
-148.303146
173.805267
-142.306870
153.143372
161.434433
170.467422
-113.194031
28.471439
142.550507
147.391403
143.416916
145.997574
152.435974
129.415024
134.332962
144.930542
142.834412
154.288925
133.750366
136.413544
148.089172
159.815964
162.587814
151.624008
125.582954
161.490341
151.688171
168.914337
150.893112
111.119507
139.846313
126.474358
131.097488
140.492447
147.689560
147.670425
150.130280
149.406143
130.097946
149.854263
23.134783
24.721727
19.726908
-5.898273
13.501845
4.946330
-1.498416
134.693756
154.569763
143.590164
154.346191
146.796143
144.515488
178.297958
152.917084
-37.625408
148.981888
143.928635
158.434555
136.263519
170.515305
163.829758
-57.427792
-99.919655
112.575050
126.317223
152.084152
150.297379
154.983459
29.506451
3.879341
5.516366
-1.469404
67.680084
-7.655040
-9.981917
-17.034067
171.764816
117.007675
156.867310
141.707474
110.613266
152.104355
147.834091
145.881165
143.828735
23.398638
6.025776
136.647171
-20.189722
-11.224686
-13.742637
-13.789309
19.107491
-72.314667
49.419575
27.874918
73.337090
137.111115
123.511589
161.651398
137.846390
129.315781
149.375168
142.572296
119.556648
109.947281
135.482574
136.705597
145.436371
165.411423
147.889450
149.925644
-33.545002
-38.925083
1.045488
4.784586
153.283691
150.777390
141.319427
146.926376
143.178604
-40.956150
-34.765396
16.801418
-6.846389
177.139526
171.849487
146.116287
1.753570
34.415737
21.290539
-25.207745
17.962547
-33.126553
150.602585
146.514633
158.407425
136.764572
143.828613
144.954529
-177.250824
154.836197
160.110703
154.651260
140.799072
122.256393
129.131073
0.158259
10.938805
-32.218433
-44.560196
18.429056
-28.475357
29.656134
8.370624
131.232513
151.691284
145.795975
142.454163
138.926193
142.711655
133.426590
149.933502
128.640274
137.812164
137.733841
150.732285
107.928978
134.010162
172.635162
-178.695679
147.581116
161.728745
177.508881
143.298737
138.242477
148.787247
169.401031
134.138214
140.151932
138.627457
146.937271
147.397186
141.726944
150.967529
142.721802
139.360519
158.056335
141.672424
150.401306
161.369492
109.969193
162.995804
145.489731
-27.213732
-12.468403
-36.143383
-7.660473
173.517334
141.785614
158.163177
98.373840
-3.970642
7.838995
32.504673
-66.457115
145.005066
139.451721
143.924484
139.358124
150.766556
128.995499
115.851669
164.547836
144.860443
166.728317
144.065948
141.910126
147.417130
146.539490
140.044144
156.348511
-5.589949
-3.482059
-4.506065
-35.121853
-11.327120
112.622169
122.281281
133.919662
167.146698
141.149292
0.175829
-10.380552
-9.301363
-43.283775
-18.893751
-53.689121
-1.435178
2.697403
16.964800
1.114696
140.478058
152.315674
140.156021
68.167610
129.691162
158.181671
144.559036
129.152115
119.130920
147.884857
111.529892
146.952011
149.765244
154.359390
153.009094
150.598450
128.776428
140.341263
168.532578
-27.506893
-3.999831
13.608923
-52.634644
8.756273
13.353221
-3.174470
5.609723
20.289377
-42.389481
-170.674500
-37.542141
14.235984
21.590357
-19.298485
-30.272299
-29.153049
-12.664342
-18.459595
-6.556341
-9.712437
28.374729
9.723504
138.520584
108.031715
133.258331
130.708801
165.753647
157.857574
-175.697876
160.117020
150.609497
139.778519
152.923492
144.619217
171.354462
128.183304
123.742668
147.596909
135.416245
140.240173
143.846100
161.930252
143.560257
164.235931
155.962616
122.187027
115.425522
143.062836
145.818405
121.594383
118.897491
22.904276
28.267347
-4.789620
53.731010
128.096115
148.171844
115.635277
162.458481
106.214432
151.084213
151.989578
125.781013
140.369003
160.620514
163.334656
130.376709
133.771103
155.713531
152.200943
112.463783
-17.226328
13.988531
-8.793680
-159.637650
140.952469
112.473396
149.150757
148.204910
151.216904
131.458893
144.779068
144.409775
154.054123
141.363739
144.534500
123.954979
132.194397
146.515640
134.408142
163.973022
138.473999
142.876266
117.436012
160.873886
131.508530
157.520248
131.326584
146.368759
141.330383
147.746201
153.949646
-178.266739
-29.902826
-28.924696
-27.391994
125.656975
139.709930
130.900757
165.089645
-27.899035
161.368622
160.893570
167.137863
149.303909
143.451828
123.036507
123.458992
150.998108
140.431000
167.636490
136.492828
126.332932
116.341324
151.979141
175.883621
132.124954
148.999741
152.523163
149.642334
137.498093
147.268188
161.743759
165.964767
143.480316
149.196136
148.578171
141.110306
155.108444
154.904709
130.082504
118.090607
145.556213
-173.728470
174.854019
153.431381
147.012115
144.721695
127.462296
148.214661
145.010529
120.363419
148.827682
148.258392
155.233063
176.268372
147.307999
140.770447
11.175208
-0.476423
15.796865
149.535721
151.155151
134.761429
112.114113
144.521439
151.603546
141.714828
141.290268
151.607849
138.096725
131.632843
133.211487
151.874313
151.256546
143.572815
137.339554
-12.272776
135.294403
138.169693
146.799957
139.604126
125.814430
129.585236
142.219543
125.135681
159.831787
139.811157
124.586548
145.834824
144.794724
145.857788
125.766632
155.496597
163.314758
152.814926
175.317993
142.606003
140.135117
24.322906
61.069061
43.204662
142.931747
160.192307
154.843246
-7.439068
20.242506
138.192169
154.633179
132.970505
114.605736
160.699326
145.623474
-176.271851
153.158371
125.314949
130.424866
130.264603
130.185577
136.669128
150.210938
139.080261
155.226486
165.297104
111.083374
146.488358
170.611221
147.942047
137.146164
158.458923
163.702606
179.536469
-24.669357
-51.718449
21.104324
10.110267
146.003357
139.938828
152.680176
147.205643
151.746140
127.334854
140.269180
155.522446
122.341682
164.709335
171.733536
-178.960312
134.479294
142.347015
156.938660
114.485710
132.483322
154.832199
-43.851006
132.368164
158.814163
143.923355
107.275177
146.339478
164.436462
144.231537
145.597076
146.028259
149.974106
-166.615036
141.621613
121.199730
141.437164
141.061157
123.520836
157.086746
157.763992
148.768982
144.511230
152.384506
129.738327
144.898361
168.426193
136.811462
119.494156
141.981537
166.700714
144.918335
170.137878
118.605751
137.709686
107.991211
153.686829
152.027145
137.417465
150.558945
139.163315
9.777927
4.493965
2.241492
157.380188
123.060822
156.322830
135.047287
162.777039
148.970810
143.593170
70.214600
164.976578
141.096832
145.601074
134.797211
164.187820
119.657433
148.831711
155.453400
157.366653
158.167862
153.910553
140.017426
126.657120
142.758484
160.435989
143.427902
115.575882
153.777832
135.814499
142.223038
176.459396
152.013443
147.721909
133.835663
138.453796
140.804626
131.645172
147.643829
158.966614
142.360245
131.809723
149.659760
149.180176
146.882172
151.422470
168.051041
147.469437
162.137863
150.097763
158.509171
151.129013
148.325851
-10.106045
-41.470409
23.982246
-1.542815
0.192814
9.267643
-8.037512
15.051575
-13.963461
-32.898895
141.447418
142.054031
117.327492
154.658691
156.191940
162.259583
132.886871
148.917679
163.397552
124.846085
150.732758
148.639633
160.218048
154.904175
143.155350
153.874847
161.730270
140.021255
126.090309
175.432068
148.780441
-31.318199
-48.360886
11.158402
-12.704205
148.864273
115.133873
146.820465
150.356339
108.530388
139.677719
152.316269
153.845200
139.673370
136.773636
143.024948
120.728371
152.986435
146.707169
24.504707
25.533718
170.820358
149.139435
84.025131
20.592602
120.665123
110.568268
141.032959
138.581085
177.940323
151.675797
126.052063
179.699326
162.259689
149.786911
134.655579
129.600769
121.483841
143.281326
146.182724
151.995728
119.707993
153.433075
134.143875
147.233185
148.293747
131.596313
-139.864426
144.759354
168.223831
141.338745
148.715347
166.814941
144.827652
159.282990
175.574936
148.531860
173.611115
129.900909
144.344040
139.111649
160.595505
159.911057
143.331604
147.877548
168.772842
161.572189
149.253525
136.939774
152.382050
163.569382
138.955841
163.793884
137.417313
137.696365
152.354355
128.016876
142.547363
138.507004
150.109283
160.932465
149.154907
134.099655
129.648193
156.896774
156.286911
129.020798
-177.108215
153.726639
152.273880
169.441132
141.581070
135.773407
-8.367339
63.451103
-49.138229
11.884431
-34.905224
-20.293188
12.700710
29.667734
127.989075
142.002029
140.150299
120.496773
55.833302
19.260244
-137.739288
-148.884552
-157.945465
-125.614784
-170.909882
-164.965515
136.212631
108.032753
149.268387
140.077255
170.157196
137.118469
159.233932
154.493515
150.473511
-20.432135
18.058464
-41.206833
-17.216593
137.759659
142.128967
125.437561
144.902756
134.737473
139.350327
135.232910
130.365860
130.363327
153.160767
144.104080
177.540253
43.344002
43.561596
-151.891678
118.468750
145.200287
123.575462
152.868240
132.757690
117.984657
132.733688
149.348663
150.701736
140.099442
160.160843
157.372543
149.279556
169.684555
162.069763
141.630463
104.360008
134.674591
-1.842706
6.795580
10.064681
-16.281174
-0.771771
-6.793906
-28.498005
-0.520018
141.564545
120.086823
115.674454
159.872177
134.972198
145.613403
145.815491
-38.809837
138.273544
131.425171
143.266647
150.101181
160.568344
153.064590
147.447174
140.832764
142.738174
133.414810
147.874588
136.239304
153.822601
138.646667
140.308441
1.919690
-41.915569
-24.272869
-40.493042
136.436310
144.261307
150.385239
144.758118
122.142548
135.525620
-52.662777
-40.736172
-45.548595
8.670746
-0.605549
22.639843
6.637701
151.205948
149.428589
111.472519
-35.788548
7.228408
14.661608
-38.820835
0.217606
36.448631
-11.880683
143.474701
133.403946
130.565659
152.562515
151.977142
159.431351
135.892105
129.346130
117.177612
156.373230
138.382660
129.887527
150.614197
160.439713
15.027436
-13.700395
-25.008106
15.083590
147.834564
-45.789162
-38.646252
-27.426008
23.204058
12.529219
-14.797203
9.904447
27.304058
11.436437
3.790907
126.809753
160.936386
136.416901
174.325485
153.329391
130.522156
157.107910
156.537537
119.475426
142.335739
145.590164
117.285637
151.370926
145.886459
144.822510
135.375549
132.277405
140.241562
135.826019
146.269135
132.657349
138.840729
143.207062
134.243668
157.301422
138.392212
138.517609
170.283722
89.089653
156.265671
155.349564
164.397369
164.411438
162.229340
123.917038
150.925827
141.837585
128.609116
151.687393
42.908783
-17.002516
179.259003
-158.797028
165.984253
21.592825
15.463142
31.606867
-151.528183
-175.058090
39.660786
-171.771408
-165.415390
120.887840
172.430359
132.810776
162.552460
150.211838
130.074142
18.216703
-11.736548
-46.776737
2.872353
-41.988541
-8.915065
146.619293
151.655090
142.805130
141.918381
155.904602
129.155624
146.487473
122.752975
155.456192
134.034103
164.226059
161.922379
158.685501
158.201736
130.483398
147.992325
157.854248
148.439667
130.947403
131.268555
128.746857
159.329865
137.105225
142.526260
150.399612
-6.565278
145.300491
135.362701
13.027132
4.157794
-55.318634
16.266087
-14.196867
-2.485616
2.492222
157.318436
124.758766
135.043777
159.020844
147.936874
146.926071
146.917969
165.524094
-14.341520
130.782349
123.606552
108.517723
111.413353
149.446548
147.726761
148.350418
148.008560
125.020103
153.751434
153.577057
133.700760
148.348343
137.032639
149.225647
145.719421
135.851364
143.751083
151.389725
128.088257
129.979034
121.141212
128.922211
123.806435
171.154831
147.672211
149.835083
131.930237
150.597351
151.819183
150.214371
135.681885
157.151306
141.494400
157.683212
154.441849
101.541504
173.288208
157.516846
160.785263
175.945312
173.318237
142.527878
155.579391
140.629044
113.319229
137.226227
133.169205
106.718010
159.165710
118.276138
155.098694
172.697830
147.360962
149.379883
148.236099
138.177032
19.328512
-4.897690
-12.608846
-48.229824
-50.198376
154.397888
163.036682
119.557480
152.501785
144.050339
138.255295
147.703400
150.179428
129.772903
150.115768
151.351822
124.995621
132.029526
128.137024
179.317276
157.883163
155.528030
155.405670
124.674522
158.260925
147.053558
157.360947
137.810242
10.971815
21.637983
0.927040
10.096094
-140.625275
-6.878458
158.979065
123.237358
127.102440
162.805893
128.015900
134.519684
144.650497
165.514267
154.035294
58.788605
38.418930
152.360153
173.743591
2.314184
0.263187
13.787188
14.927298
-6.771669
-23.336435
-5.786925
-31.079807
20.183626
149.103088
151.229553
148.779129
143.221939
137.033264
117.877724
131.562820
132.486435
131.712158
149.325439
129.424850
152.367004
143.225494
162.313293
139.214203
152.900208
139.292709
139.996399
153.879639
149.531006
139.225723
131.242340
163.103012
169.156662
155.486923
157.873001
161.201797
160.709015
166.524338
21.579086
164.925018
163.976440
138.871796
116.340202
154.699295
167.954559
134.227081
143.198914
155.729584
128.658142
149.393280
150.727921
150.942291
135.978699
134.036758
143.140671
131.018784
149.627869
154.580750
150.514923
146.783981
120.468864
170.173325
135.287643
152.308624
132.674911
135.074280
154.785248
162.008820
164.994797
143.819702
155.261261
132.784378
140.713470
162.848160
144.675705
114.002113
106.898071
158.383041
147.679337
137.960114
137.315018
166.302673
132.898621
147.649445
122.116096
135.962967
-3.184445
133.187775
145.034195
-6.119043
145.736389
138.311874
148.731186
161.360458
154.969116
158.878922
157.907257
169.803619
137.540024
141.511108
132.340973
159.847946
-27.202080
-24.533312
-7.876066
11.911431
0.062557
-43.846928
7.795432
-41.608265
19.555048
11.539543
24.394926
136.053513
104.279068
120.904228
138.675034
135.162582
153.914139
145.483353
167.756302
153.038361
112.662918
13.836897
-30.897659
-46.001732
164.089859
153.887955
142.040314
115.281281
146.605560
132.009903
160.360001
126.567200
118.399231
164.493759
149.838501
134.409790
150.589493
140.310547
130.951309
137.249939
158.208847
133.425858
133.105621
151.221573
148.792572
174.741211
158.809097
131.453156
179.018600
167.208969
162.994995
144.282623
134.943680
153.394974
136.299286
134.881775
145.814560
4.280982
5.216352
-172.457184
152.445999
148.805405
144.239670
121.488182
-179.621536
144.006805
150.496735
112.222946
161.204636
164.092422
153.783539
144.359009
148.237549
178.897476
147.891693
154.130356
154.296448
124.716431
144.653732
139.004120
149.920242
170.250153
138.214615
163.537949
11.673624
5.298201
74.018021
157.216705
145.698288
-147.749496
-147.792191
-153.774399
-162.998337
-153.117706
-160.425537
139.252243
154.491867
134.656509
172.041092
151.608841
144.800583
144.184799
166.167191
121.667946
-24.344515
132.192184
136.083435
61.706562
156.704559
154.739319
152.411499
128.963806
150.669708
153.350845
139.089096
157.544785
-164.010391
176.023148
-171.564072
162.162628
36.146137
-30.221752
56.613823
-151.234070
5.886463
-150.219818
31.325903
74.510780
148.927017
138.555237
159.148315
15.417285
-5.239665
13.687541
8.929201
-0.957771
0.492180
7.895805
11.202224
18.340778
127.798325
153.963455
153.107834
158.140137
144.995422
145.619400
-173.261826
10.887755
28.993418
20.040598
-154.211349
45.683491
112.959221
172.652512
134.511719
167.460968
145.641510
137.826889
146.675140
152.576721
19.820374
-48.777237
139.428040
160.716827
141.846375
116.780563
169.525146
152.403030
128.249527
137.112686
132.191086
152.167679
145.011032
156.717575
169.387329
127.936241
150.787689
136.128174
138.686584
135.567993
140.590424
112.517014
130.129028
137.596527
151.372009
154.356247
145.775787
141.998749
166.141891
156.221329
130.385162
152.535736
123.670105
153.879562
133.532806
147.207993
34.655243
-9.021012
131.381332
165.636475
125.586151
120.507660
146.627792
142.161850
144.680130
138.910019
148.919846
141.360107
154.589172
144.941940
118.020828
133.767639
137.727661
113.554459
-11.232682
-48.435547
-4.596700
151.372009
145.661591
144.022141
144.216339
127.645325
148.342117
102.993904
137.309525
149.230087
133.129395
22.820393
-17.398321
1.600956
66.794441
24.698952
-32.384655
-31.379210
-4.140140
-39.479202
94.297638
150.739502
141.148605
144.947174
151.286438
133.833923
153.730637
160.186417
157.742233
168.937759
142.115280
132.327240
133.467651
142.755920
118.966591
136.361679
165.998535
142.261322
151.479874
138.381561
174.328308
137.564972
150.897537
154.721802
141.995224
-1.032682
15.658252
2.145666
20.244707
23.988134
6.692663
-24.915724
14.079226
153.195084
170.344574
148.840134
158.038895
138.173676
175.606201
176.629990
155.643784
117.867012
107.741158
136.793732
153.835388
143.484406
146.118744
173.232956
150.520554
145.633759
157.750305
37.381233
-174.471375
-147.751434
-177.068542
-175.314789
83.654510
66.651848
142.673187
-158.263748
70.577118
134.496658
166.213730
147.256058
135.592270
165.965881
155.470673
148.990753
164.100479
159.807083
149.617752
161.989777
145.928558
118.594482
137.294113
-160.386307
144.546432
157.999969
129.725449
169.065460
166.032684
151.562805
122.208405
165.414246
156.606430
113.643112
146.990341
143.566040
141.045334
146.166580
139.894867
119.605865
103.402039
161.888672
144.559875
148.463455
140.290436
149.441437
138.216568
148.430542
143.320633
127.503639
151.392273
-171.680710
118.557190
169.425903
160.815567
157.468521
158.873734
143.165802
152.757095
131.144333
121.848930
153.245453
158.446854
151.381393
-45.066307
-21.293407
-47.989651
-23.832949
-33.499062
-47.687912
20.819862
22.706535
168.385635
148.304031
129.311432
132.626068
127.790276
163.548431
109.926361
143.405029
129.309784
141.294510
150.018341
155.513596
129.195175
139.565781
149.451935
157.035156
131.493973
147.117157
132.301392
154.812454
160.708740
152.335754
36.136215
153.243118
-16.665831
-33.052715
-18.148388
148.757996
140.588333
145.851074
141.398224
130.303360
144.825012
168.095474
148.443863
152.429855
145.974442
15.615604
136.482742
152.048462
-39.224659
25.159840
-37.415108
-24.884066
11.646351
-41.123806
10.714560
10.078058
-56.020779
176.444809
21.032066
171.242325
126.141228
-25.819141
11.246261
126.300858
149.052826
149.894760
143.469345
141.595612
142.176712
157.981262
133.908691
134.663025
143.563782
132.189926
140.787094
171.018005
141.423782
152.092178
149.262848
142.456909
137.748260
157.648621
140.556000
157.260773
140.967621
167.872604
-33.031307
-16.886156
-3.452526
6.413865
17.371691
-41.635857
-24.228470
8.124654
135.235001
121.275620
130.130615
149.733612
129.737885
144.980026
118.510002
137.552505
132.141281
96.978271
145.726990
156.273148
135.005508
165.487396
117.884087
143.465851
128.060242
156.711121
148.937485
161.247910
141.853302
133.635178
148.008392
-39.503613
3.068033
-42.368511
162.110901
113.840256
155.491714
132.721390
142.270554
-174.155838
152.255432
176.199951
155.268555
158.337433
-179.041412
146.094681
144.615509
151.265015
145.744675
150.422150
121.061493
143.896606
139.150345
147.144699
159.545959
136.690125
142.323868
164.138824
16.939686
150.726852
146.368149
127.616119
135.211258
141.572586
136.958878
155.705704
165.052414
154.763031
160.980606
144.327164
123.608948
141.362228
145.444656
140.475449
156.436371
141.393341
148.473984
133.464462
150.638428
142.057297
130.735229
138.838760
129.005066
149.795242
117.156509
149.277512
164.022156
147.066483
135.451004
49.648785
136.429977
126.765602
146.057571
136.086578
125.986961
137.090546
132.101974
131.733963
151.079742
148.321075
144.859833
119.368065
129.509232
143.756424
149.375900
125.397461
137.321136
140.022079
138.738586
141.412247
127.510475
177.409119
152.339233
156.450394
142.344269
150.720703
162.479614
167.856659
144.007202
139.666107
177.333160
175.814789
124.358627
163.236572
142.891998
177.225464
162.221115
125.916580
146.998596
149.630112
128.972275
158.064102
139.327682
159.018082
147.666321
155.737610
145.856354
152.771255
170.961548
144.935867
151.613907
151.365219
147.426453
160.538696
161.915848
41.018059
177.198090
-153.579453
28.851736
-173.825897
102.704391
-159.464478
-151.850327
-148.428055
168.937515
-175.194595
-158.752182
30.082357
61.505173
-147.296539
153.210953
117.737282
-176.591919
-13.167500
-41.607616
139.917633
146.398270
147.305206
125.446884
149.678726
143.686462
146.331345
147.615250
144.550034
145.846039
140.663574
141.678558
147.994904
145.863312
136.511017
138.476501
128.717178
167.269821
145.140305
72.423256
135.292892
140.809677
151.712051
154.465576
117.579567
148.935471
137.148148
143.075516
138.154373
133.547043
140.228195
160.245728
132.121964
158.932541
119.500694
147.751785
127.578857
129.040100
123.701485
142.028229
145.110199
156.705017
149.056137
160.288391
25.894472
115.268509
176.572510
145.642242
139.605484
156.435242
158.053528
119.594772
142.412979
153.579773
128.748978
144.117859
147.437195
172.707458
148.266937
141.854904
121.977898
143.511124
147.479706
-3.196410
150.125366
134.266602
103.718590
157.709366
-33.056591
-4.978230
3.019798
28.200983
-1.260519
13.342851
159.785126
148.321548
6.738019
-3.335835
-36.684944
-26.548033
150.546494
148.000870
160.757141
113.814911
-38.574917
39.956184
-7.808261
-25.123734
145.967468
146.561188
4.710479
171.703247
156.607910
132.081284
161.091690
169.596420
137.064102
168.177704
178.987411
141.810410
138.675842
141.692123
-6.246325
-22.899582
-15.530872
3.999928
-8.587964
-44.011494
153.448639
153.429413
149.839340
144.026077
143.691193
138.129669
139.069138
154.564880
172.340164
157.550217
115.556740
146.772476
124.112846
153.578949
145.873123
178.844620
132.541153
135.545639
122.294159
111.930283
95.030754
156.763290
150.308716
141.081696
152.900345
144.939468
126.504959
148.904922
176.325272
150.306351
158.038498
129.572830
160.526932
-47.128036
24.931583
13.368561
18.122374
0.648007
8.397512
6.338493
156.410156
134.645813
148.023148
160.428619
118.497299
113.836212
-14.668703
-46.005577
-33.473473
-21.842989
-179.092789
145.985962
131.727600
97.410728
144.650085
148.570068
155.951920
135.787933
147.229248
-13.972672
14.288979
-24.730865
-27.033642
9.402431
-32.948174
-6.186466
162.556763
142.613632
158.072540
164.826767
145.169922
136.157730
157.948288
151.873810
-4.693147
-7.750460
-49.479149
140.002151
159.074829
165.361908
159.973038
-8.735812
-29.847212
135.091309
162.221481
126.342781
147.602661
156.272705
121.645554
150.763016
133.562698
160.849457
138.771545
146.633667
135.852066
127.400070
158.434509
161.735779
163.891129
141.368759
158.528946
152.560211
130.276581
-10.911722
0.721450
-3.470795
-31.023649
-17.343313
143.546661
150.772644
130.259308
159.647720
152.794510
145.072830
133.619904
135.397751
-7.848379
-17.161192
-47.838749
23.296150
3.617362
-53.946060
18.291473
9.014235
-16.217392
150.541870
138.938934
126.732895
144.436218
134.945770
-173.807190
-164.924316
-162.598236
-119.119133
27.960091
85.871178
132.707458
138.240509
128.592911
140.394608
107.284668
154.195953
158.445404
142.531860
150.744125
125.413055
163.361923
144.960785
143.128922
156.712006
126.900673
147.494766
137.220566
150.040390
170.127426
149.611786
136.444946
152.397156
133.179932
143.249481
155.896744
155.663864
144.718979
136.438843
169.930206
174.433365
151.443527
161.211349
-6.743605
1.539768
9.611879
-0.939828
13.053891
-27.185738
148.497696
157.729950
155.921249
150.845123
143.991684
142.105194
149.706284
113.327705
156.203796
156.898941
134.047668
148.629257
138.927399
157.361511
155.504944
146.403427
121.398140
126.270790
131.516541
152.706879
149.975632
156.877731
148.258240
159.923431
149.368408
143.276886
141.145981
136.582138
133.103226
172.972290
131.382843
117.573532
152.843918
160.803680
152.345688
150.841537
155.815018
141.014923
154.042252
155.518753
160.374908
145.232849
157.934525
122.577316
150.022385
142.868698
156.168640
159.891769
149.030838
139.605484
143.702850
143.473587
113.244568
167.068405
150.852661
158.099930
129.233627
148.605560
132.334534
146.202087
142.974060
137.952530
-31.737944
-33.898724
22.522533
-42.768929
13.050019
-18.288361
4.534362
36.496437
124.192780
159.613480
141.833771
143.801819
9.031308
11.797187
24.156759
140.178558
146.735153
127.757233
141.036972
164.398331
164.057755
123.286766
153.972931
147.335144
173.350800
96.762413
101.730011
-7.340454
-5.334285
-10.179813
34.708763
-48.157055
-14.998616
129.133438
151.144592
147.554367
145.319855
152.289749
149.095245
-21.882442
24.214560
-40.704872
-44.280823
-1.547628
4.352982
-31.321215
-57.692780
12.414905
-17.629011
-16.198366
18.942194
166.083511
152.091782
130.850464
-138.325684
122.728333
142.447433
154.379547
163.401001
128.599136
141.979355
166.443115
142.917221
98.251083
-165.047333
134.004883
136.619019
147.779144
97.722534
143.415161
127.930092
141.529984
129.177780
-8.468977
129.815033
151.619949
137.443222
135.110657
152.312195
110.557922
151.244797
141.638260
153.175949
157.235046
140.490952
141.536774
144.788773
166.445465
137.569672
151.429413
156.732681
160.461121
135.979599
147.255676
154.694565
168.741821
130.668106
147.913666
141.516495
143.741180
161.028290
150.143539
148.408997
164.775574
144.953293
-28.553291
-2.866213
8.473730
146.486557
164.690216
146.827652
129.309341
162.508804
-1.038917
-45.210766
-1.524826
142.864685
155.412155
152.929245
8.128568
13.803486
152.905777
126.601540
119.493973
-34.886684
17.574114
-7.442602
-32.933598
28.042601
-44.923721
-18.512972
147.362778
140.094818
127.626122
153.973877
152.632492
11.579696
-39.270912
6.951809
-30.601465
-22.041166
-38.708012
-3.844863
159.985703
154.048645
146.304886
135.880051
-2.210454
37.771034
-17.131098
12.644981
114.372948
143.804733
140.571045
150.979324
87.042427
178.501709
149.648453
132.688278
111.166351
135.112228
142.710220
169.411072
129.966309
139.589081
126.107170
146.601547
164.832520
141.764069
-46.986755
-1.310898
16.733326
126.171577
94.642822
130.423889
149.509720
3.920415
-7.848054
-27.339237
4.334766
6.577453
-28.399633
4.428989
156.759705
131.807434
164.874649
153.681168
150.209351
145.597321
145.230606
139.681381
157.537766
137.248825
140.186295
154.315521
7.797622
-45.966270
9.530668
-177.463165
121.575035
137.381668
139.673004
147.359390
178.054886
145.802902
166.141068
159.284348
170.987167
118.353592
154.501984
162.532700
22.580015
-42.332722
6.724178
131.332489
15.268209
11.676409
-36.880424
-2.069614
-27.212440
4.537816
110.572746
119.623405
123.108414
150.885086
135.994125
146.600433
141.091675
141.870224
146.712128
156.300323
158.541824
140.893906
165.782776
142.508179
125.165451
136.687347
147.908585
125.225021
140.104919
147.740753
12.799171
129.531662
165.925720
147.475388
148.736267
165.720932
159.985825
129.937408
147.633179
159.344284
149.394363
157.725204
163.980087
149.188217
163.964554
165.138748
151.056503
130.960663
166.813705
160.293152
175.386108
140.944778
119.171997
161.334702
152.403107
161.058701
121.433189
143.167328
153.807205
132.926208
147.148651
154.489487
158.390121
115.824249
135.134705
145.889496
134.889343
129.547989
144.314362
150.220352
154.546204
138.246033
120.293365
134.173615
135.772537
146.340485
-178.885468
151.025146
156.548996
128.197693
-16.026295
135.697723
148.872345
140.788269
148.181717
129.172363
148.349762
152.135605
129.994781
155.602600
143.726639
111.922447
139.126740
138.758728
145.382599
144.296768
155.101624
156.586853
2.819251
31.832815
-10.733463
0.786587
-48.560913
-10.189587
152.466660
153.705200
135.316193
133.203049
133.771484
129.527618
124.716354
140.486984
125.910736
134.275803
148.121048
-35.025608
9.066679
-43.608334
-24.267544
16.973820
-40.947502
7.792762
24.617865
132.587982
141.945999
7.631983
-10.469541
-47.513382
-51.656536
16.414068
4.409133
-33.831966
4.219372
-19.663612
146.493973
143.725479
149.660385
148.014160
109.830902
145.282333
132.963959
128.855499
175.970551
152.985291
155.261322
123.201744
-146.254364
144.421936
146.078384
-38.717690
-30.132324
-19.624105
155.846786
137.313248
121.428558
159.036469
141.194565
177.041428
146.951599
131.196869
146.488159
160.377335
178.223251
-91.073738
170.938675
116.162277
140.550049
155.917236
152.083649
163.427368
143.597260
149.722168
151.554703
159.135376
171.057602
145.591843
125.033356
147.204971
152.057236
158.698074
124.352715
152.955063
128.539871
163.373184
17.226753
-36.407734
134.465759
-146.398590
-147.176178
-137.461807
-161.712814
-175.951309
152.038025
157.562134
143.930115
164.224426
150.220505
141.426254
133.993134
-175.930984
151.489685
121.152252
155.302658
123.298019
140.686966
133.949783
154.113983
151.935837
-42.422817
140.025650
173.925888
150.580688
141.709213
133.910904
178.739319
159.638092
-140.171402
-127.127678
123.294388
121.354393
-162.121445
175.827332
-161.550018
-175.045578
-153.370514
175.941589
-172.017502
-142.014984
-136.324661
-144.158844
38.185398
66.910286
34.990284
155.821152
127.281303
144.681305
163.278625
122.124229
157.103210
138.948380
162.259521
172.120087
131.606339
-46.594017
19.219080
159.530472
123.894531
146.725220
149.861603
29.054619
8.202049
-4.720615
16.773855
-10.800207
-43.457352
-25.549496
-37.868904
-52.101562
135.577316
174.330078
112.008522
143.763702
129.141052
153.033752
135.641510
152.954926
138.815002
146.693008
112.567833
144.469986
130.899811
138.655258
161.642838
128.488419
164.549744
156.335312
161.927948
135.717880
129.018845
146.129257
141.897385
138.901779
136.616104
157.953949
168.790222
158.137619
130.001282
153.245804
134.342911
70.602791
-22.744610
55.950649
5.054197
13.211713
8.950277
138.606522
152.418884
157.176514
168.864395
107.674896
158.558273
179.403885
170.465256
151.457230
149.931107
141.675034
168.288940
155.738510
156.067108
131.024582
148.596985
151.219757
-14.100270
20.050562
-15.802960
144.490509
156.309570
130.382431
141.084290
154.343826
145.549240
140.674210
137.867004
147.200882
134.993195
138.509781
144.485977
128.615356
133.205551
127.393730
-39.632084
6.139098
-6.128678
117.549690
140.063934
166.821945
118.440735
153.378204
162.563171
175.386032
169.716599
140.090881
155.173645
128.547424
103.229843
95.413055
-14.553453
139.813644
154.630508
157.218170
175.857101
133.571167
166.750351
22.804882
40.941566
14.770449
70.272003
-179.375977
-157.696716
159.003372
130.683273
144.158829
153.966156
165.113327
143.767303
160.037521
122.637978
136.168472
141.928558
144.705856
133.824127
124.306892
154.394287
135.439346
172.763123
135.835541
139.523788
163.425507
146.283035
151.097549
162.616104
143.547256
143.733704
142.508713
156.773468
113.447372
-1.092711
134.781906
154.017151
140.379639
120.396805
-179.370361
150.589767
14.079719
-30.745056
114.086044
158.619827
175.271164
155.803635
176.738647
153.957184
156.253342
143.268188
139.216431
147.641693
174.873932
141.131454
151.129562
12.811623
-25.823126
164.272949
152.105713
146.579620
139.486740
118.940773
160.080795
149.723419
154.243942
139.973114
143.764313
133.923126
147.029541
114.326309
167.092926
135.574707
172.543533
149.956543
133.592850
150.631805
168.453049
153.686234
23.198561
-12.591939
-21.373642
-12.427939
-6.701478
144.750504
129.590408
122.329529
145.618134
126.991760
145.914627
152.384048
154.531311
175.974976
