# Supplementary material for: Comment on 'Valid molecular dynamics simulations of human hemoglobin require a surprisingly large box size'
Source: eLife. 2019 Jun 20;8:e44718. doi: 10.7554/eLife.44718 (PMC6586461; doi:10.7554/eLife.44718)
Supplement: Figure 3—source data 1. — The zip archive contains a README file describing which source files correspond to the different panels. [file elife-44718-fig3-data1.zip › figure3/panel_B/box2/psi8.dat]

176.548660
139.136703
151.495438
164.287842
167.382812
137.406281
143.990189
148.863144
143.622284
104.117256
145.816177
176.596573
147.150238
133.760757
144.451492
148.246979
148.065186
148.006409
152.318649
7.727483
-11.142527
148.923401
154.284424
149.256256
155.822800
154.250610
143.118729
161.406509
145.914841
151.284149
138.295166
156.054611
137.331558
134.520309
133.396545
145.716370
122.331383
163.757233
114.100990
142.649490
137.571503
151.593658
130.654678
20.684929
-27.074526
-0.664996
143.332550
135.075989
-38.374649
-21.321104
-18.927038
-34.980392
9.396115
-45.851940
13.495818
-53.231918
142.436844
134.604462
142.400864
110.205650
140.713806
138.367920
148.592468
128.940735
153.484787
139.180618
152.141434
127.769676
132.628326
175.990433
134.851532
149.449829
130.898987
105.784737
151.850281
135.965179
141.123947
-16.228809
110.790031
166.144867
140.030869
136.699051
156.079147
129.328232
141.491104
163.610199
140.233719
149.365570
145.770035
123.657990
121.920319
164.181229
96.353706
117.254028
-179.563873
97.802383
147.207581
142.743393
169.933334
150.749527
156.904495
136.161942
125.851608
150.098526
120.872017
147.378174
134.842987
145.266693
139.517319
148.800339
138.003754
145.559494
136.862213
153.446518
156.576935
149.839035
150.456451
137.972534
-10.079073
-18.520285
22.100996
-22.331507
18.637056
17.374653
-1.128652
-56.075333
-40.527626
-26.780109
11.258111
4.034200
-19.265287
-43.977093
-23.478382
-19.751064
11.196210
-1.506621
161.477127
132.178177
139.786255
152.665573
153.424561
159.985291
144.047104
130.004791
154.532578
137.912720
157.256760
139.339981
135.528763
165.681580
143.376114
155.341217
149.116150
139.922699
149.230316
142.174545
142.276489
154.347260
145.276825
123.167542
160.358765
139.803284
151.549774
133.187256
167.800766
139.727432
121.931587
44.865288
-50.098858
147.980896
141.897781
154.557922
-6.620543
-25.315235
-28.207285
30.971806
-17.055679
119.485748
147.606369
142.767181
139.732498
17.213120
26.146036
20.612963
2.865735
21.267775
-154.582016
42.624802
22.545393
-154.786423
68.594643
148.794983
9.267346
174.397827
131.332153
92.252739
138.077942
134.947205
163.454651
145.241287
144.307129
128.371185
139.897293
167.363724
22.052658
5.589773
153.293762
150.428467
173.272308
168.638031
166.417892
128.141876
137.866455
121.778931
152.892746
136.763550
151.103500
9.742715
-63.766369
13.579107
-47.190102
-24.284822
-8.146687
-45.158787
153.304947
148.856308
149.578232
150.795334
153.564957
147.737152
22.094797
-35.165215
-17.632359
-9.450452
-28.828417
2.412894
26.841385
11.803183
-17.557241
148.398117
135.882751
154.284775
157.583984
147.507553
154.577423
-20.672935
-0.027976
117.907333
157.708328
152.233719
131.471436
128.020599
170.819794
147.448532
116.840050
136.749313
135.369827
150.732452
160.037109
143.659332
149.059113
161.231873
146.435699
134.960297
168.986801
141.978607
141.287018
135.156921
137.496078
129.225220
166.885056
144.631332
160.932205
134.502869
135.158569
148.957108
132.475220
136.543869
153.441193
160.589233
153.601578
10.413272
-18.775326
-147.249847
156.677002
156.958466
141.044403
151.982468
152.957611
158.945358
177.709518
139.664856
143.856918
144.566055
147.886154
160.917511
149.272751
144.763123
115.240173
122.406052
155.816238
9.917126
137.637283
163.853958
138.787079
157.489120
23.330271
141.685944
137.963974
135.347656
134.935349
124.122452
137.538681
-22.590668
147.202530
179.267502
155.953735
150.164551
152.197815
152.750809
143.783539
158.825851
-0.670272
6.544246
-12.595745
-49.273506
-25.422501
14.188844
18.782900
3.611729
-39.237022
13.075555
-32.018742
141.011383
150.569641
160.719727
137.344482
-179.711273
167.758743
146.542542
161.678070
146.402176
146.180771
156.005798
171.813309
-14.398459
-36.382954
-1.201545
27.536064
-14.197508
37.315559
11.442223
-7.854679
-0.735419
146.095856
161.121780
145.925674
132.665375
138.938065
141.328949
146.584244
139.908310
152.112122
132.243301
161.367401
123.358192
133.114624
154.453796
100.937523
167.922821
143.410828
144.583466
-38.603489
21.714190
146.583176
145.706390
143.449677
147.171707
130.630081
155.501709
125.935417
160.444748
149.524765
141.492157
114.086571
146.045441
121.966980
136.259827
141.958206
130.827057
160.478653
120.967110
149.738525
160.467331
150.436523
127.498398
128.109726
141.264786
129.112610
140.457199
164.195618
-176.257385
167.007217
152.567764
160.171814
126.468376
143.121094
130.573547
143.603653
145.755035
148.527313
157.917694
156.602829
149.848984
127.732040
147.091461
140.817062
135.348373
24.937546
135.115509
141.000412
140.580032
151.865829
157.361191
160.414062
155.905243
172.855057
153.503555
128.933563
115.801483
-49.187744
160.339859
169.580139
133.479294
133.262222
129.417236
162.441223
152.663483
140.683884
145.255707
130.062866
142.327484
161.460281
151.838272
124.467812
140.550858
9.923509
-43.746460
-0.690405
160.287628
153.986130
133.405014
152.365982
155.890091
166.985855
86.592163
141.908646
145.288055
173.644867
150.030472
139.789154
3.811153
-36.399242
-25.125822
-26.112677
-42.895470
-43.483604
144.458389
162.810898
5.499360
-39.618225
-6.399357
-2.411596
-11.487770
-33.383400
143.919724
126.188896
154.703735
136.468430
32.931622
14.289476
44.486691
137.777863
142.965195
155.462891
135.142487
123.604218
152.069565
158.753616
141.691223
157.090790
157.873550
136.301956
149.030838
145.893600
163.093216
135.528641
150.953217
110.058319
156.245453
137.750061
-9.250281
10.763385
-29.460705
-11.586550
-28.004606
-19.610212
151.109116
127.523201
154.553040
144.508118
147.162094
149.152695
149.746399
144.618378
142.753113
134.244659
158.417282
169.058426
154.682144
125.971985
142.398666
152.144363
156.853394
177.048645
163.010590
137.466171
148.512314
163.213028
152.791870
-45.426956
140.248856
136.137131
142.692352
135.940384
-16.247335
175.760162
126.655991
122.281555
158.129715
139.220078
162.799576
150.812500
145.506195
112.675835
161.899658
135.166733
140.205063
132.213028
131.386734
143.806122
128.462296
122.706665
141.425217
153.735718
139.280365
130.003784
160.731232
133.995102
166.871582
147.501556
158.107407
152.123474
133.949051
144.657715
137.845200
167.825989
111.040070
166.971451
147.788162
141.938202
158.836304
145.064743
148.563110
141.983368
175.540680
155.971420
151.282852
137.799957
134.151978
148.782440
151.535675
133.667969
148.851532
155.705231
40.760834
113.617241
142.892761
-35.535568
-42.149925
-12.935167
-43.857975
-45.462067
125.321915
178.848511
122.245010
126.866974
134.060089
121.710083
143.221710
156.389938
156.885071
147.052139
143.653351
135.914169
147.131943
153.706131
135.522980
-30.957090
159.895081
162.118362
144.391281
150.939728
156.818069
-12.416509
20.400248
2.881607
-38.060013
15.156841
-24.682781
119.979942
-32.740696
22.997559
-2.511312
17.134794
-39.541119
-0.701929
-9.080690
3.612596
-0.253338
156.007782
151.131546
118.076614
157.966858
140.032166
146.602463
140.208893
165.605927
92.230461
155.730530
115.492126
151.770050
141.894562
149.574112
138.123260
135.755692
142.768250
152.627487
141.550232
81.027168
39.260288
44.970573
99.422211
-133.446884
-142.815613
137.656128
140.946152
143.252396
134.809464
147.307724
151.145706
171.917587
124.940628
160.779114
-2.153769
119.127220
-3.343807
5.915562
10.150439
-29.346138
-30.905399
102.825539
123.360023
145.178238
-0.314658
113.666962
-173.930908
144.918640
117.530281
140.091156
142.195984
145.770218
127.504364
139.403259
161.119415
129.204407
176.983887
16.799549
-52.942043
113.908325
154.613174
149.807831
167.408783
148.385681
160.413971
118.525482
107.906769
151.079971
172.262939
-31.873312
145.246307
160.727264
145.959549
133.558258
146.656357
169.282196
137.230957
163.072922
-177.339111
133.605606
132.778534
162.963715
20.513380
-30.630505
-43.241135
-48.711731
158.489380
139.558792
128.799667
148.604660
171.158325
147.872803
121.324600
164.333054
160.413971
135.400040
95.954758
0.953471
24.319441
-44.439854
-8.973362
-42.007080
13.496462
18.149233
4.469359
18.386284
174.847992
137.727463
0.754073
15.271113
22.413425
-43.636135
153.522522
148.878891
-34.527435
-38.744267
16.952681
20.337383
2.443204
145.172104
153.297638
149.288467
15.671115
21.887033
-39.591694
160.583862
148.721603
114.831017
142.834076
165.038864
140.482559
143.533020
152.041504
116.211578
148.047302
142.898880
133.740997
22.726734
-144.045807
-140.676544
33.267357
32.240276
137.248123
-129.357635
34.631817
47.833466
-135.365677
-164.951935
-173.455093
138.096817
104.514153
178.323090
153.191132
174.382690
140.999619
135.121872
149.590103
122.913918
140.154739
149.557175
162.482849
96.931328
139.772903
117.647789
150.051651
122.647240
-36.785801
-13.936758
146.596649
151.472336
-28.251745
23.759947
148.479645
13.288165
2.934983
-5.767519
6.845243
-2.644417
-9.160492
134.493011
137.925797
145.122498
158.375748
137.974350
150.105194
141.576538
-178.087234
170.372299
134.429321
-9.348469
3.166319
-4.475622
-53.476711
13.795268
163.129395
129.330338
156.695984
149.174545
159.989822
113.191589
137.699249
167.927383
146.750061
155.147476
164.504990
145.957169
142.555496
149.199799
137.713791
-0.448061
150.314697
108.975716
136.732986
134.809479
149.522110
150.678589
164.598694
160.210083
148.170776
138.250534
157.076767
137.970718
26.833195
143.627884
52.683708
-44.128090
143.351654
156.167191
150.652344
153.679276
135.729782
135.558563
-51.194344
-2.459174
18.551300
-39.030773
1.681210
-2.913830
-33.447002
151.395157
135.388397
156.091888
149.100189
154.767380
4.781761
-28.172043
-24.753637
29.971767
-13.937551
-41.670742
11.214856
-64.313240
147.248779
143.020752
149.651260
119.524277
164.974182
159.738922
-51.191135
-16.247227
6.845014
-3.506266
-19.926260
-24.288260
-47.910362
114.789055
137.515488
127.889809
133.492294
160.506912
153.281967
127.736931
162.782181
150.550293
142.409851
140.142838
136.892563
157.499573
152.736526
-16.079178
145.085983
151.987350
147.325363
155.644455
129.492325
162.715073
7.432471
40.144924
153.734848
160.936111
138.692200
166.371964
175.772034
132.828110
118.569809
154.930222
137.088333
132.082474
149.884018
173.525085
137.466629
138.240875
0.802594
-33.422920
150.852432
164.220749
150.004395
123.819275
157.857758
141.249268
141.742874
144.603027
144.682693
130.504333
167.839401
140.591324
139.399567
17.300127
158.100830
98.373207
121.775543
169.127258
144.430191
152.705551
143.865662
131.605804
159.554153
117.312019
147.999649
118.879189
156.990036
118.421257
146.069809
153.401672
146.644958
149.107529
142.878006
144.459946
114.724594
154.252884
158.832153
157.848862
155.563950
158.721954
148.333130
168.877380
0.698856
-37.129032
4.598788
6.050256
-0.059347
22.175617
6.875092
161.712540
163.999420
136.423218
166.066711
161.443451
175.837296
134.462631
103.931595
128.587067
134.798721
134.496048
143.751556
133.786682
153.496414
141.291351
145.889938
148.390350
166.502106
164.619751
143.366150
150.648346
151.745590
134.102707
149.604263
-35.001907
145.526108
150.503754
127.501961
173.558014
112.382317
155.766785
143.223129
148.553207
150.917480
111.919754
165.420624
166.226257
129.996552
165.370407
147.321609
139.073303
155.857147
179.168884
150.787567
161.313263
107.119644
26.828169
-28.364796
28.018852
-16.816816
-3.561229
175.354218
156.201477
128.855698
171.501953
148.543945
153.676697
165.371277
165.563751
155.626144
136.619431
156.138947
122.940323
144.310791
167.303955
110.489983
150.424118
142.029739
150.401093
163.544189
164.982224
-178.449081
84.665688
-3.175395
-0.555319
1.821127
-30.016970
-8.720306
13.049248
139.257828
150.082245
-39.425262
9.352315
-16.755491
-36.731274
-6.402084
-1.763141
2.097232
22.535217
13.236836
-10.232027
-49.467930
-33.611454
1.628828
147.860260
146.947388
177.350922
153.585876
10.496643
-9.404102
147.793991
134.037140
151.118134
170.212509
132.370590
147.888565
139.621567
138.359116
142.189941
-36.599758
16.955877
13.150309
29.110703
-21.686907
25.586006
122.593239
150.096558
149.779312
137.343338
124.770676
137.744308
145.233139
147.001099
124.646576
148.674713
152.956192
169.859283
145.304337
149.309341
147.513626
142.424423
147.765213
122.421257
142.004303
166.127289
125.743355
173.718704
-28.512089
-42.638824
28.059984
-61.962353
-15.543215
148.561050
151.984833
172.072006
147.630508
159.102371
143.768509
128.962601
146.636612
134.443344
151.993073
140.224319
144.378021
168.701569
122.818268
138.004425
134.848633
74.514023
136.873093
143.328949
170.122162
136.226730
172.093323
160.148056
149.972992
131.131149
105.652397
124.612686
132.597412
157.208755
9.268237
161.290085
159.282028
157.115356
140.111969
148.581024
138.617096
134.761322
129.854218
154.137543
154.389694
137.670639
138.098358
169.028671
164.707764
131.650131
115.873444
118.000504
150.557663
102.577080
150.112030
144.760803
152.914520
136.084351
140.420410
145.880096
129.224365
150.737213
-19.255131
-47.797276
147.770462
139.871155
139.591003
141.376144
139.354019
153.962708
151.884460
162.250977
152.951096
128.989502
154.134842
137.513199
153.581802
150.248413
125.772545
145.790512
132.596313
149.099899
130.110901
143.368881
157.826050
153.491806
173.640015
141.041855
140.267868
128.407852
178.779861
158.174545
141.059998
131.422333
152.387161
176.988373
147.452713
156.448456
133.808304
166.728287
148.536438
-11.898519
6.180061
-38.216805
155.082520
178.699432
132.203979
144.780319
162.770401
135.572906
153.885071
123.485344
137.043365
162.519623
107.008179
166.982986
142.016602
141.754715
131.585938
126.889717
137.153961
150.639359
139.440720
146.436874
133.291306
119.924576
136.560760
155.196869
141.840378
147.884216
145.143295
122.267944
138.586853
170.065506
161.192505
-168.386765
26.275064
101.109795
150.720688
131.430023
143.309982
174.019302
137.035385
164.288177
13.030161
163.308105
134.733673
150.758652
124.093681
131.450516
140.655823
178.521820
118.961014
158.083176
136.987503
160.937378
142.161438
130.831665
144.569443
145.864273
129.850922
117.399925
132.574234
142.840057
148.922150
-17.549746
118.879997
148.029236
88.490875
172.174728
144.619125
141.693314
143.611069
145.072968
153.727646
158.622070
141.720657
-13.010061
-52.010258
160.416977
116.714432
132.368546
151.287354
121.138725
169.673233
159.746124
142.432083
167.849823
136.614410
133.421707
113.781693
145.287521
140.558762
144.955643
107.234909
153.167831
149.476898
136.452423
164.340759
153.838318
143.609940
149.234222
-47.176208
136.498291
153.446701
158.406387
135.121185
165.973831
119.343399
144.393036
124.195534
151.259659
157.400253
153.816208
145.434738
147.796112
143.823929
60.213974
25.932686
156.624359
147.794434
151.310883
132.136658
148.013504
132.017014
153.752228
165.181976
151.568283
143.965851
115.774391
136.836548
136.708740
106.355545
140.145676
-162.238449
124.142754
143.627548
141.525009
155.110260
158.770920
160.446442
159.575989
135.844803
144.203979
153.199371
156.251114
139.993317
1.655403
-42.000816
-24.162592
19.177591
12.370699
2.070181
-11.959188
-12.641408
-36.706085
-15.533704
20.023680
-44.086685
-17.707787
12.633369
135.831879
147.891342
159.043762
146.866852
150.687576
148.534515
145.240738
142.041351
163.180908
144.661057
146.308960
142.691956
139.216095
-0.890873
-42.090679
-54.842648
5.972941
-57.729248
8.392858
28.220186
138.857269
175.903641
155.020416
144.482529
133.956711
-18.966639
46.526943
153.229691
-9.888908
18.693047
-44.223660
129.009018
132.002441
115.874687
107.361626
123.486000
152.279999
126.575378
148.353241
139.626114
134.245209
147.605804
149.334320
143.218674
148.493149
-16.135115
-29.955395
-16.159159
-26.912773
-34.567501
6.399357
22.852018
6.543137
-46.471298
-20.325323
-25.603531
-44.286480
133.897141
113.583679
124.003502
132.630234
143.454880
166.489532
153.844666
143.874542
142.819626
144.955505
151.333344
168.230423
118.590736
120.672363
151.900665
63.539715
128.338608
132.340439
113.598579
131.825790
-18.884319
167.233261
28.816416
-45.011181
-50.265408
167.750214
115.693344
151.551773
151.805481
140.804581
115.355316
157.771515
86.908379
137.996964
164.398636
171.138580
141.877350
148.400833
141.912933
155.251801
151.675461
123.491806
150.931702
131.387955
125.120537
140.874557
140.830322
133.293854
163.748260
161.867126
138.958176
132.712234
137.337601
-4.098254
-30.592522
-12.456217
-17.049530
148.605896
123.884941
126.019485
149.955902
129.066193
151.753357
-32.508911
169.234085
96.033508
135.873825
146.893539
141.707016
127.803131
-40.914345
-1.743384
-41.759228
-2.146851
141.393036
144.011459
161.577133
139.468933
145.448593
120.727356
135.691864
133.765961
104.513718
164.198975
116.330902
157.099304
132.864517
112.886177
158.468231
140.625931
161.727417
174.205963
151.332260
169.005676
159.274017
131.104492
121.111183
138.028702
171.770004
141.204666
161.390152
136.194611
143.930206
120.375549
146.614120
152.809479
131.322861
109.123398
154.559555
174.009903
141.662735
82.011086
-146.775238
-110.632439
-167.259995
169.198166
45.376690
19.668047
38.510746
138.001663
146.048416
157.215927
126.520683
150.049957
137.673676
159.629425
163.397293
159.523804
133.112320
150.679962
149.427338
155.929031
135.113052
129.658920
147.528793
137.301758
143.781006
144.259903
141.561203
152.939682
149.643890
165.538849
141.949783
121.553673
123.891373
141.483292
160.022598
169.484741
161.084244
157.551056
142.682281
150.455948
156.099915
171.966629
140.653275
142.736465
136.643417
144.096512
150.693573
166.046783
154.360458
131.328217
7.722123
1.844087
-48.922195
-5.005468
-33.946064
131.264282
151.368134
157.646454
117.378433
147.607040
136.475998
154.255539
156.954910
140.116821
-3.269202
10.120728
23.809170
159.325195
122.790993
124.148438
122.297920
149.439041
170.691574
166.524811
146.610474
146.511856
160.430084
152.114731
157.582703
119.963943
139.024414
154.015305
102.705070
130.782043
153.435577
-40.715393
154.677597
173.628235
148.034927
-4.744334
-48.878624
-0.721992
-179.149796
-13.339536
-19.330172
-19.102818
-36.898922
-46.743492
-5.491835
144.473740
144.272446
130.742722
152.232407
110.121239
15.859230
-39.340996
-11.872319
-7.786590
26.694347
13.281210
22.945694
-15.922754
-26.940931
168.202118
19.562912
9.176823
-11.103475
-2.137074
-53.951160
-42.412411
154.088257
143.667099
153.168121
127.964157
159.560715
118.743690
171.121658
138.322174
-36.838566
1.023355
-11.862537
-17.284227
141.536789
142.181808
128.286484
137.714279
141.699158
139.488800
143.325012
178.414886
142.376236
108.467690
153.228714
137.643387
149.918457
144.473907
135.144226
139.165070
158.471207
158.381943
147.535385
142.631683
126.310562
156.897491
144.102066
135.079086
143.996155
144.477051
113.614876
154.184067
138.173248
136.893372
151.143875
150.054031
138.554184
135.542999
148.824890
159.050201
-172.450821
151.492203
148.797668
142.177231
158.402603
156.939560
143.133789
-47.353199
-14.408908
-38.887394
140.335052
156.823715
145.642883
154.437622
125.921509
140.764267
143.063202
155.166519
147.157211
152.444748
174.746536
151.118439
139.209854
139.057022
147.483673
153.718719
134.967468
150.040649
139.828293
162.643463
140.067856
142.410751
158.488266
134.514771
138.317245
127.321754
153.191010
128.458801
161.378586
137.854660
137.119873
151.487000
136.235550
154.514938
145.506165
156.675049
141.406693
138.859512
165.376068
115.265747
141.756271
-17.213165
-8.179925
139.699402
149.582779
125.860794
145.658600
124.608627
151.192307
153.598404
125.599548
128.345551
147.374634
145.356461
150.548874
139.052795
141.068039
150.374451
147.000000
154.855865
150.571014
157.862579
135.169449
157.947205
119.549713
160.670792
135.921082
143.339615
132.339386
152.098343
8.766968
-42.901184
-44.921009
13.412137
-3.084007
-40.328835
-41.956062
-34.171810
-19.964592
139.616943
134.078522
145.390366
152.423279
162.858200
150.274963
161.526993
139.356400
139.982330
123.905907
162.146637
126.978127
108.106392
157.648361
135.718994
166.421188
112.783531
148.108719
170.417831
133.461578
115.811478
146.943726
139.293900
140.880432
123.071167
-7.285183
137.047836
128.182541
142.875031
122.778412
-5.211467
15.333241
-42.856506
132.642242
-43.518791
-11.246121
-15.557838
7.811203
-46.369884
65.068336
147.326447
-27.885820
-10.381140
138.825241
173.638245
158.566711
163.676376
155.898758
113.377792
165.898773
147.699966
157.065918
178.231644
123.404930
148.714432
148.220840
149.385406
152.764542
142.807800
151.057693
160.164917
143.414841
150.999863
132.269379
173.439346
164.352921
165.300964
146.789795
146.697449
139.697800
154.576843
122.048592
153.949966
-178.875854
140.339951
148.312057
142.586624
148.342911
152.955475
142.489548
169.320053
153.288818
137.247101
142.558182
178.369598
140.658005
102.080734
154.160965
137.899597
115.212418
146.391861
124.161591
152.123611
18.264645
132.322708
146.774033
154.455841
133.041962
141.466187
174.532150
135.103561
-4.622495
-8.954228
159.432571
131.325241
143.905792
150.270569
131.934982
142.984436
137.467407
142.955170
159.634491
153.424164
4.648694
-45.033009
172.036621
165.886215
147.097275
19.712463
-38.244099
-10.454758
150.949829
177.688690
166.783524
135.578812
143.226212
155.257416
135.821945
142.018829
134.697632
117.239532
-11.627847
152.241211
168.512329
7.934665
-27.290379
5.575767
32.113102
152.005981
98.639496
125.875160
136.435928
144.822769
147.116501
161.651306
153.548630
141.873169
139.693756
154.019104
166.503174
142.951447
120.002647
137.038391
130.782745
139.872910
161.063385
160.080170
152.187057
142.851212
128.217270
143.259140
136.963821
135.170776
135.295898
178.790329
147.022171
155.251068
158.014328
167.578842
129.939285
171.644562
122.360481
146.051224
169.984604
107.594772
139.926636
137.005081
145.356842
161.006638
154.888992
135.702774
131.517838
154.966644
179.419525
133.942413
119.622505
-32.088577
21.627052
-35.262653
-38.014408
36.046875
146.984039
148.686905
138.534103
133.774780
130.994812
178.743515
150.287689
135.831848
125.112144
128.353455
148.367645
138.700668
139.207306
160.400879
119.170334
154.943466
142.553207
114.127571
106.845833
-4.273701
34.929054
-8.833933
-27.061121
2.929508
5.063685
-37.326260
-1.848539
-25.206678
2.864437
128.683243
-178.713348
151.454102
-155.468704
-139.448669
-105.367371
41.727776
-4.852764
26.894503
39.987694
33.539276
160.229691
-5.390306
-48.798973
-37.660458
3.901287
-35.285553
-8.384243
-31.440653
2.172318
3.817570
-19.079554
2.677080
-0.809876
-0.554261
2.320856
62.164307
-19.990631
-51.122726
6.652545
-10.819272
-39.461647
4.689932
-39.448261
-26.855026
20.078465
1.344357
149.679398
-19.481911
-54.293056
115.569061
162.564636
140.976349
157.688110
156.369308
155.506821
139.085159
126.123672
138.461853
143.679886
149.963181
163.928391
129.616364
160.287216
123.791870
141.529785
160.915268
134.740265
146.757278
140.830109
154.421814
142.265976
152.704559
145.738953
-36.727676
-27.644714
-17.695635
113.862755
110.304268
145.929581
-15.315214
-12.596998
-17.687668
-12.908855
115.108284
-34.491978
-3.742509
-44.314449
115.414467
163.416992
141.727280
136.315903
6.502944
6.920986
139.446442
152.049530
137.449402
156.870468
155.866043
161.197983
138.609695
142.549774
162.769104
136.921219
161.806946
157.404877
160.963333
140.212631
153.006683
131.938095
164.229385
134.347076
-2.965703
-15.270815
108.726257
166.091446
149.979385
113.734077
107.455956
139.244019
132.145523
155.871841
146.996033
177.445786
142.189484
126.848480
135.968475
171.329727
151.343307
140.978607
165.979172
137.531067
165.493790
152.391083
142.740311
116.352242
149.144806
160.551529
-40.253143
136.393494
139.280548
154.670670
124.269028
142.962402
152.302856
145.575546
148.217575
158.709885
137.512894
137.257294
143.427505
171.195984
145.424988
135.060593
121.397591
-31.193352
144.243271
152.596771
145.885040
131.621277
138.961777
132.716171
168.895706
149.796738
166.414963
124.833900
145.790054
128.625809
122.580849
125.936554
159.043991
128.819305
130.156891
145.805679
143.548676
20.439302
126.189079
118.835243
166.247025
153.278000
149.965897
131.787949
148.262283
150.519119
143.899948
149.913300
136.919617
138.847458
131.552338
87.874306
120.096687
110.641106
130.976334
163.223816
156.977142
137.303696
144.761185
141.977600
123.773773
152.322342
142.847870
172.384750
149.328033
147.308670
178.529526
141.102341
150.048874
144.639038
152.539337
147.663895
-4.279838
18.183670
13.918057
-37.271515
-19.760357
143.880280
138.288651
136.484360
132.624146
141.491028
143.572571
153.465424
-47.673847
-30.621756
-3.630545
23.445108
138.113281
156.564453
162.444290
162.496094
137.706818
142.451050
150.541168
122.262329
144.072540
-48.695820
-40.285561
54.066193
113.065865
143.875580
144.653397
134.619583
126.081444
109.556938
136.861221
145.593933
148.313171
-23.171478
169.555359
140.057343
173.428207
148.009857
129.027878
161.242111
119.322197
129.064743
114.323074
136.078537
166.709274
158.474411
138.706802
169.354004
157.298599
133.935974
149.964661
86.456192
120.809128
154.705154
137.690125
146.166092
168.256424
170.127960
154.875519
-10.894407
13.444739
-31.422512
164.365952
147.842514
141.451462
176.132477
155.608017
137.694717
153.688477
153.817795
155.238983
131.625443
146.014694
152.836243
155.199448
154.751816
160.282669
125.436554
137.043793
145.340485
140.638718
153.703720
141.045593
145.717865
151.769852
163.214676
120.226852
141.783844
26.067793
23.544758
-43.591835
138.204041
137.142166
150.672821
165.587082
155.468323
178.102966
154.308212
150.507385
158.779144
173.260040
162.181412
141.639618
111.723686
148.371841
137.520035
128.340698
145.371689
161.752686
172.019638
152.373581
-23.885017
-41.577511
143.765762
168.415619
139.206070
120.261009
151.325592
32.303463
150.387939
151.281555
144.166504
176.175400
142.029037
-19.093987
-37.195385
28.460026
27.900011
-62.738148
20.497459
150.641022
-30.415398
22.301107
-4.198106
-20.572989
-26.735931
-32.658108
-44.897644
-37.721416
140.487381
142.277908
147.343369
152.606567
-41.467537
11.814914
118.911362
139.445007
146.757706
157.006271
151.562515
125.573769
160.353806
153.577789
158.573593
119.212761
155.645050
148.844925
146.434769
114.927132
143.359222
169.809235
149.167007
171.632629
168.244995
148.630066
135.404861
133.553940
139.070465
151.156403
33.187569
155.612991
141.204819
149.652527
139.503372
124.171494
151.073288
136.486206
162.196548
143.888687
142.697235
150.131287
128.726822
150.644241
131.295822
162.443939
126.337784
155.031342
147.981537
160.681824
138.946686
139.423264
156.419113
139.051865
-23.434908
6.198844
-40.511543
-3.457513
-31.094913
8.728389
-35.341511
-19.427065
138.484924
154.350388
126.339981
167.968826
137.463867
140.924683
-16.696135
151.380554
156.562042
123.671417
152.154251
-34.893463
1.555574
145.626266
145.922119
22.448624
154.500122
172.482101
159.739288
149.533203
167.862091
144.869858
150.712234
155.797134
148.676376
136.349670
1.202522
148.795181
167.461319
148.473236
139.869568
133.441132
160.146881
165.838699
152.955856
164.937088
140.147858
115.579010
128.943954
133.330017
131.722900
158.162003
-29.669405
142.365967
73.325027
-42.460979
-22.427742
25.643681
16.904135
-18.438681
-45.531807
12.397307
-0.927251
-42.698650
135.835663
134.280029
153.565887
159.055923
155.764999
145.269531
149.700653
139.917770
163.371597
136.954605
-38.487495
25.214254
-37.838196
-33.710678
47.325523
165.932388
-7.653373
24.569262
17.676018
-24.540253
26.802120
-17.926680
12.579370
85.484589
129.534058
141.567398
145.948868
161.585052
150.577057
174.786911
173.864532
128.652100
116.280983
149.158920
151.360703
55.205029
27.435238
20.138124
11.658475
-37.290203
-16.392290
10.506256
5.277411
-18.505249
30.787743
122.614418
126.015839
154.646027
-110.751228
-1.996256
-36.200485
26.215322
2.037880
-32.822418
-17.038822
1.096287
136.821701
172.550720
147.630508
132.774506
113.223183
143.750046
153.536499
135.562286
143.987244
131.235245
141.585815
150.924545
145.115128
152.253235
156.762497
149.325317
162.931961
112.597717
111.282036
160.334946
177.693848
143.541687
141.587296
143.078995
120.709381
150.792236
160.051315
161.927002
165.790710
137.207428
147.756973
124.213951
150.835327
161.021942
145.402039
156.832581
133.870850
144.082443
133.548965
139.267517
146.995026
129.359879
141.115295
149.476212
154.245163
144.645752
158.522644
137.893570
136.172409
164.164673
148.392288
131.935150
134.657425
154.845154
128.797440
109.618309
113.347282
156.041107
151.611435
146.949783
132.986694
153.561752
120.880432
144.147141
117.683060
147.552078
155.833328
138.687073
178.049454
160.457047
174.845795
145.703308
141.198517
141.223175
151.615524
157.551437
133.770142
153.574097
172.014526
155.494431
149.973358
154.171585
117.772644
129.392654
136.518387
128.977585
-16.651119
28.971321
-45.694176
-4.316473
-17.083382
114.843094
120.894096
143.432434
139.240509
155.640244
146.156281
161.066269
134.534195
129.123016
143.564255
128.179810
165.115723
139.761459
129.208038
150.331375
142.924942
135.284088
133.570709
164.587677
169.621933
152.259094
143.981049
97.367424
145.881943
157.332520
145.326508
147.064545
133.761536
107.997078
144.192657
123.217873
139.073486
144.147202
125.005135
150.952438
123.529213
133.679031
150.678375
152.820999
175.546036
158.897964
146.287338
169.672653
129.327286
-11.286378
-54.313580
14.468172
18.680511
-7.276776
-27.527531
149.917862
148.648895
161.895660
155.870117
173.766479
130.673798
169.032318
160.423920
145.222290
144.434799
168.478287
158.997284
137.455139
156.079788
141.869095
160.502167
146.369797
137.489517
153.871582
142.483444
11.485678
134.834641
163.037888
158.385315
-11.343782
-49.596367
5.183683
-1.951439
-39.738205
-57.695248
-36.066307
142.213730
147.979294
118.378716
149.673538
154.581757
167.104660
136.244354
150.821121
163.432190
151.401138
172.098221
151.379303
168.673874
158.346939
116.880348
157.608276
132.941833
131.582062
136.213120
142.796844
138.014923
149.936325
131.153137
130.104416
137.223663
130.783295
-38.755795
10.865803
6.632174
-14.911963
-10.279922
-54.190022
142.143143
151.804764
146.454437
143.312393
166.984955
147.124664
142.526321
153.350327
156.237320
120.429688
144.433411
-173.702515
136.826370
161.062485
143.748734
151.815384
122.595428
120.727661
121.375092
158.898926
163.783691
167.416626
145.095261
152.811966
145.113022
154.275726
140.219070
119.615646
153.149612
155.728134
144.772415
124.059372
134.671036
148.101776
179.013245
154.724777
161.860779
152.674377
-14.547554
18.661032
9.456752
162.990143
30.590712
155.476761
126.826279
128.816513
125.363510
119.130119
136.820496
158.526642
132.154785
135.078583
159.487198
158.839050
-45.264717
-29.346569
-19.987833
-7.737129
19.291416
2.638488
138.323822
171.460892
118.807449
164.261612
142.508804
132.321747
159.272232
125.117653
150.516098
154.726059
137.398026
136.747147
157.588333
145.331070
148.462952
161.296295
155.037994
149.538574
132.372208
154.555038
136.147247
140.643784
143.065613
165.505630
138.423782
140.905762
-177.625519
133.372574
166.204315
178.174469
155.506363
149.214905
153.520691
146.047333
146.589172
141.159195
137.762527
145.857010
140.973618
138.340256
135.416519
132.994781
164.609528
132.114807
152.201248
150.590759
106.737190
158.347290
169.003113
137.790939
131.051239
137.702408
151.420639
119.801483
142.655533
138.720978
161.850067
146.140213
145.611649
130.285080
154.886093
137.022354
133.537231
126.072868
146.960541
152.613571
160.186523
111.296486
154.321777
135.180527
114.773727
140.753143
146.987732
149.958405
156.409180
134.893265
139.397797
170.131729
155.600708
147.545578
149.070038
132.273926
127.080795
125.453888
132.399063
157.724625
97.139336
141.506210
156.593842
124.388283
169.223663
157.825150
160.662704
156.958542
150.124939
165.428375
116.365311
129.819290
109.839043
150.924255
156.018158
156.810745
132.566757
152.479553
-15.975885
-17.555147
-46.967197
140.450272
166.990555
127.865570
142.352966
-34.452000
-0.677531
172.664734
146.366486
122.762238
163.718323
138.841568
133.714111
146.836990
5.677821
24.156977
110.255486
151.340866
150.588242
117.556541
144.525177
125.253571
141.756912
133.600876
123.618767
113.529770
112.209747
132.107101
154.495026
149.837677
122.362366
-13.520117
-41.630230
-34.645557
6.876318
-9.417260
1.187621
6.580731
135.638535
100.915955
-5.703067
-23.222572
-41.730492
153.900177
148.530472
175.498016
158.049896
136.834915
167.281647
165.700272
150.113205
133.907318
149.463303
154.007050
104.948921
141.533096
151.564743
153.474121
136.182953
-46.061630
-30.747225
-31.760918
20.798481
147.157425
149.731842
54.064953
-143.526154
54.621189
-155.684113
12.906012
-154.401611
-146.397171
148.718918
154.682770
162.084381
148.755356
141.456879
150.977341
2.425435
-50.216934
-3.993755
149.686676
126.604034
118.804848
147.335327
137.463531
169.870773
165.758392
161.026398
146.910263
152.685196
129.379654
151.335541
121.673897
153.662247
121.699837
124.063164
140.641052
117.420563
40.894299
-55.761150
-48.791924
25.712027
162.777573
128.038483
139.505936
148.460663
5.293131
2.757331
-12.082710
-9.611961
136.600143
140.285675
148.614853
-15.240394
-10.470254
4.970314
22.759100
-34.595947
67.018959
-33.109913
-45.966766
-33.820736
106.326981
40.858562
46.792397
138.883377
137.156342
157.822723
139.667068
147.842438
155.947083
112.841553
170.956421
156.445999
139.495300
134.986328
-152.348404
161.529282
151.063599
164.285309
137.249664
149.310272
147.603394
124.426262
166.557083
157.186798
11.377382
-3.037058
-13.990919
-6.053852
10.104351
11.936307
149.036011
144.655777
159.416107
156.896301
148.376801
156.569931
126.695602
136.912506
154.809021
124.624825
120.668129
148.939453
144.593384
137.905212
140.956207
135.849045
156.862915
150.505753
165.320343
127.948891
143.481445
122.551414
-2.749084
-42.788258
14.640302
0.239848
11.049900
12.037599
139.971390
116.125603
163.601746
160.752899
127.543472
165.806091
149.574265
148.719971
149.621567
141.596603
137.542648
146.909256
145.051559
138.538849
39.242813
-2.953201
-32.766537
-36.349640
10.993273
-26.260719
-10.438974
18.475260
13.185389
-22.403185
-37.777622
121.011208
143.662201
-176.918915
163.549362
111.984879
152.670334
-178.333633
163.026947
143.313354
146.318619
123.906151
117.318108
136.915390
149.556931
128.269669
139.199951
142.806030
142.339493
155.064575
132.982239
127.730606
159.390289
141.262131
154.993225
168.077652
137.986008
146.969925
146.062897
134.663147
121.060059
146.591675
176.347717
145.446060
135.924530
134.236221
121.156906
144.404327
106.508789
145.212830
4.746068
75.005898
135.099976
120.545837
122.653664
129.581223
168.032257
134.783615
143.698837
127.691391
153.680038
136.549728
158.142670
147.656891
149.106812
121.377335
162.546860
115.760307
141.511734
136.709488
171.627075
-16.686409
18.795071
10.403537
-21.915817
160.436569
145.989136
167.804153
157.169708
144.381195
144.319733
172.542419
104.477844
130.666916
74.103203
-0.858434
146.098495
138.387589
119.263214
136.235260
115.327232
155.192215
134.585709
153.623016
126.526871
139.870697
130.723480
150.494232
165.797882
151.470566
145.657959
135.134628
140.687332
167.426239
121.765625
148.031616
7.746686
-29.205822
-38.426155
6.325581
9.136779
-1.192882
0.964286
-13.271067
-45.283180
-51.856323
20.118128
16.531530
-14.379921
-4.571446
146.752731
138.491455
139.159103
155.222427
151.277481
-2.820153
150.229996
139.818237
168.356613
134.616074
146.490112
131.446564
145.434830
110.152412
154.784790
49.370171
30.864250
-4.559777
-20.515768
141.603027
154.615845
156.106827
151.946533
111.707481
166.855103
146.874771
118.012833
145.655548
135.564606
37.035667
-11.148728
-56.900829
161.658310
141.368866
148.916611
119.301567
152.572281
173.888519
153.904388
132.098419
154.723480
158.754578
152.186935
145.297913
114.984901
116.588165
173.055176
149.416046
145.467346
163.330765
152.571884
134.427597
138.965378
147.194473
-4.872023
-20.569771
-3.645723
-12.776491
13.186032
13.968654
148.789551
161.764969
143.130753
112.623611
141.266510
155.834839
148.840271
162.349335
132.503479
156.793762
142.889267
135.561630
160.093201
125.689476
169.210999
158.854919
142.601288
161.064621
132.183411
137.691040
137.272781
114.384735
161.175735
122.860168
144.399612
-39.909950
151.760483
156.476242
115.055367
156.715988
150.524963
138.162964
117.041733
141.122360
137.946838
126.333054
143.615936
138.295654
175.564728
148.229584
175.660294
45.580032
49.522346
170.494156
111.505989
168.035400
162.521912
155.395477
165.202362
129.766586
108.209503
143.207550
137.651077
129.087219
128.922913
156.813278
137.162903
142.915375
161.115753
162.326126
144.904037
77.067047
134.956161
131.012192
154.660767
146.453674
134.649826
162.425629
131.546432
154.275421
138.661285
148.428360
156.375473
15.765295
9.344642
-50.660549
-12.731337
-2.499280
145.317764
147.117813
161.222595
138.639832
99.047371
153.737183
135.528625
-5.945441
-13.799764
-30.086924
151.440277
157.647385
162.307449
138.723785
169.413055
168.941925
169.507477
149.991211
162.175339
146.610687
107.076340
154.156784
152.994247
149.653122
141.838181
148.604889
123.597099
149.084686
124.486092
136.593475
116.449844
139.084305
132.276825
110.975311
146.825348
142.959320
148.444672
142.500961
130.137558
145.107208
112.550201
151.331329
145.482712
154.156677
117.719368
143.610199
158.128845
153.908920
168.333038
127.076752
153.820999
159.023834
141.356415
149.612228
157.457947
142.430679
140.786392
150.496109
150.468338
142.109177
166.528015
152.622574
139.408188
155.777100
138.820221
-65.298386
18.822580
-11.731796
5.580966
-13.521052
25.124151
17.557627
151.388245
139.520737
128.845306
171.935196
169.395340
142.992462
8.843402
7.912642
-27.422634
-43.631840
15.393179
157.652817
139.109116
122.128883
141.166321
159.336304
151.691116
143.392075
127.392799
135.671646
152.028931
149.846420
159.903687
113.200188
161.212357
22.339191
-24.881655
-15.384955
-44.504662
-36.043205
2.647671
-40.751312
4.192832
-43.337376
55.895649
-16.724154
154.676849
154.936554
156.551590
142.933960
-8.029325
-34.333107
23.922884
133.127686
150.996887
137.770538
155.836502
146.930359
145.250504
18.217422
-9.725283
17.319880
-16.199812
15.211836
-14.844078
-46.055511
147.088013
146.963074
140.161667
166.656662
142.935928
145.594040
153.398056
124.862213
121.285179
128.820343
1.568977
147.681335
135.183502
-0.000000
4.119464
6.053560
157.111618
175.907562
153.164536
158.970856
129.595673
149.316498
159.994217
149.599655
136.598633
139.226730
155.122101
131.877914
131.165955
159.015213
148.720169
155.361801
135.065979
167.013718
136.019714
120.870216
141.356567
-32.708729
0.928727
-177.404510
153.444916
126.874298
118.075165
164.098831
156.288681
143.042984
163.269196
147.702744
129.763351
158.780182
128.567368
129.898453
117.545242
143.944336
137.533173
142.685471
155.497009
129.812881
157.462021
111.125725
85.202545
-13.844677
10.350108
-40.863186
33.737881
-33.327698
3.529253
26.136658
131.205658
132.214508
139.264740
160.780380
158.359131
136.938416
143.844162
160.883865
138.367508
147.484879
129.639084
113.811615
-3.304997
166.353531
152.223145
136.515457
149.755463
154.020233
175.476440
142.939545
159.412247
140.235260
166.606583
137.374283
148.967377
129.453522
105.903877
162.396393
164.308548
150.464157
143.590271
147.161560
154.109512
143.257690
153.145416
137.409698
167.165329
140.957809
152.915405
137.577087
162.458054
145.923355
140.208099
136.214111
158.881851
140.425735
159.439148
130.255280
156.748016
160.881149
145.786880
145.281982
157.969528
133.215836
130.918243
126.086922
150.321548
157.956238
138.444626
123.746780
145.428558
143.929733
164.359100
133.546829
-136.470825
137.161453
150.618393
165.152893
166.289764
133.871902
6.393993
168.911682
138.295105
142.359329
117.138260
129.367645
124.905289
172.958923
145.249649
145.696655
141.998642
136.218109
157.064926
130.849838
144.243286
146.739960
116.117004
152.020523
148.308701
135.770981
141.922943
-18.713654
150.183044
130.611877
150.891022
159.308945
143.487274
148.324814
146.593750
171.414413
175.178162
124.863647
120.564964
83.985573
177.220245
127.642693
154.396500
139.327713
145.267319
145.406677
135.964218
162.948273
119.450806
127.229004
153.992294
134.275940
147.253784
153.566284
123.193741
152.361984
158.925613
142.590347
153.782318
14.231123
-15.382536
7.454167
11.808674
-9.322152
-4.110707
123.853271
-1.165333
12.008662
-32.998672
130.428299
150.860809
148.903366
146.226074
164.612198
168.744125
134.163574
163.082672
155.806229
130.633209
148.474701
150.335754
147.695999
147.775589
151.095169
149.432938
146.045715
151.875504
150.165451
153.325012
141.515549
110.166100
162.477737
154.848236
134.865112
109.375198
-178.280563
148.858704
146.638351
145.484863
141.676010
164.032867
155.851288
172.647354
149.941788
141.990143
146.754761
165.253052
145.529633
143.002167
143.022705
137.152313
125.775414
140.274719
133.178406
120.648590
154.115585
157.999725
151.083893
160.354797
111.914490
176.253098
102.391548
143.968582
147.222595
139.318100
159.544861
-7.619760
-26.639181
2.005352
147.601410
132.462143
151.250610
143.153564
148.174057
122.347313
39.819233
-36.098572
-17.915146
-43.094551
2.543990
-54.841648
7.208704
35.757957
8.266407
11.023479
-2.528168
-15.011531
-30.651060
-42.379375
-4.048543
-44.149906
-2.661166
0.739134
5.417793
-7.739589
133.823807
163.118378
149.179520
115.474739
110.743851
130.629272
133.700638
122.687241
145.716095
125.634819
148.836884
150.987381
-176.811615
147.930435
165.628479
137.658310
138.410980
140.117691
147.412079
139.709045
154.431381
136.047775
120.137474
87.846321
157.921799
173.886246
145.848526
122.957260
153.040359
172.951279
164.887772
153.533401
157.124710
117.369362
145.481827
162.005005
152.522247
134.637100
141.619095
138.785889
24.615356
7.269790
-31.340189
-42.436951
-23.064745
54.851151
-37.990967
151.301239
150.500580
157.391907
117.892746
135.608337
137.688660
141.696625
114.112900
-18.369928
-40.762726
-40.919956
172.966324
113.997574
149.837021
9.470625
28.604229
-0.098912
-18.325274
118.815994
166.129883
157.072617
151.862549
127.792603
164.939148
160.786072
152.530853
-176.524078
135.931351
146.903503
158.030792
155.120697
144.899292
137.772446
132.545303
107.874756
163.793533
128.373001
156.385956
162.397354
160.121811
125.949280
143.742630
144.186447
-20.810972
8.931973
12.869387
10.662432
12.962662
120.955292
132.488129
169.219055
153.502563
135.615875
137.712540
145.140717
160.778214
147.179825
145.931213
145.310760
150.027100
8.387450
-29.411144
5.713985
0.098912
-7.885033
35.820114
-20.884142
33.807148
80.344246
162.796341
178.887405
147.301468
144.270706
162.882294
138.531921
132.890396
116.570190
154.615143
140.635696
154.327026
137.680435
171.117798
150.720123
149.152527
148.077942
137.696259
141.681076
121.307884
111.485146
174.435623
159.391861
152.328232
124.207130
105.622917
149.378174
163.751083
138.060577
150.108490
156.215027
159.475281
130.747543
149.127213
177.288391
134.660690
146.616776
140.453384
144.953552
143.978271
-10.570285
5.150656
-1.956047
-2.291149
23.073235
17.035234
-18.088802
142.670425
164.201859
148.210052
110.668274
137.191315
142.415955
158.784134
111.582932
137.837357
142.218307
152.670593
142.258545
131.691833
141.007431
143.966171
139.499268
143.657715
157.894211
170.808228
126.661285
24.275568
-45.882278
19.573221
3.003157
3.228830
-155.107132
2.383759
25.592569
-15.584134
59.368710
-9.110460
-26.861921
142.490356
144.816666
-177.224548
144.504395
143.697876
113.334259
15.340046
167.823639
-120.366638
-128.124176
-153.194962
-136.252136
-151.488464
167.776642
170.745926
-134.645447
-154.858917
-165.037827
-177.753616
-145.513458
-138.753036
17.142374
49.370987
-44.373104
-34.944740
14.847343
4.773519
127.078476
138.529282
136.092606
151.578964
142.788498
141.157272
113.981384
144.993469
133.505859
19.555792
37.085922
2.256113
11.090789
144.480011
139.325989
133.641403
152.432343
147.028946
151.054840
147.355606
14.332170
133.668686
136.763580
166.870316
121.908257
134.872513
142.324539
-17.722925
12.260945
137.810974
153.533661
161.380508
149.904251
161.248749
161.573059
138.075882
143.871475
124.538300
170.185852
45.618797
135.891937
4.556339
0.055953
-28.042498
-0.092787
0.483355
9.697466
-10.634636
-8.913698
3.164958
1.014714
-20.006159
-34.933338
2.462912
142.767471
165.915100
144.697479
146.239075
143.546997
159.983353
-36.216030
9.254210
-3.382693
-44.703747
108.111969
-10.492256
1.784325
-27.903347
-4.664342
-24.775602
-35.665413
-40.558506
-47.567383
-11.203718
15.864304
22.416836
-11.968711
-2.262610
-3.571058
12.946438
17.576498
-38.051788
-175.650925
130.359024
167.669296
126.939003
147.768738
152.097504
161.753754
161.354813
151.628876
137.927826
152.362335
142.180588
156.910645
146.310303
144.331375
141.915344
168.147766
-169.593842
178.476959
152.175629
-145.032089
173.513382
-135.768738
47.056015
-20.732471
143.272003
150.504105
155.108383
157.546539
141.077637
138.147583
146.227448
161.285645
177.271927
151.492493
147.317261
152.928421
139.365616
117.897514
138.809204
141.961761
158.878769
2.257067
-3.516692
-47.166161
3.061582
-17.486404
6.178729
89.080170
119.879265
-154.590347
151.083511
129.369095
126.876549
148.657974
140.448273
-11.213346
137.093506
141.921112
138.897491
141.057663
154.321655
153.055176
149.473221
134.833694
-7.467187
-37.532520
-8.433472
29.503731
-36.430408
-16.700890
-96.377647
-30.410480
8.752593
-25.400837
1.934113
-9.491607
1.253514
144.581879
150.530914
151.978699
124.881027
147.968002
155.294174
125.507645
177.106796
141.815002
135.794235
124.278847
134.034058
139.662949
142.052719
154.918320
143.920959
137.187225
149.672928
127.335617
115.988136
159.222458
140.636597
143.378906
130.803970
145.755325
160.404877
152.088669
-6.807460
9.999279
7.102742
15.369991
4.890885
-13.911852
-25.593811
159.798111
151.050980
153.038773
143.766205
160.991226
151.734085
126.577003
14.123172
142.822968
160.599167
155.773056
145.417160
6.890964
140.463760
160.293961
152.448593
157.691101
156.715057
120.067261
142.015854
134.347961
137.633209
144.224487
137.472000
147.371704
157.637131
156.165115
130.873459
109.507721
175.022980
159.077789
132.454819
145.941345
156.103836
171.791885
143.916290
-5.372865
155.195770
124.752144
-14.025090
-41.049767
11.792108
16.051537
11.970703
-38.182934
5.565776
-8.971677
-15.034245
13.267958
-6.509364
10.801646
120.387405
159.585922
162.553970
126.846649
138.798828
16.517832
-3.258585
99.791969
27.178156
-42.337891
-2.839315
173.034546
151.032578
18.117224
-41.883511
-37.745335
24.157612
99.065773
177.027100
126.233879
123.561096
144.124863
118.582703
144.577484
-3.166752
-41.335300
-19.444174
-24.001413
13.678736
9.886164
-29.017456
146.693527
112.961487
151.558884
144.838531
99.521339
135.043533
155.215454
132.118729
145.991989
128.066620
133.316528
136.086868
138.659805
179.965729
123.514168
13.925950
-23.985373
113.242668
135.019638
133.528458
144.498703
132.370361
154.085602
128.790741
159.489502
141.627548
147.263382
168.359360
140.091141
119.776115
149.515900
125.499886
168.081024
156.830902
143.006821
138.238235
154.096497
149.737579
154.924408
141.126556
-36.952515
-76.191086
49.840919
124.098587
154.724792
123.254036
118.613785
136.372757
136.700104
147.981308
125.494911
157.637100
106.810776
13.188697
32.299980
147.770798
163.091522
140.945251
138.010529
138.591629
134.433548
146.055283
136.449722
157.353333
-67.908470
-12.123592
148.047623
147.103500
149.069763
149.101074
146.786331
169.812912
0.797458
-38.650360
-36.521873
-32.554070
-10.534014
-89.920364
-43.092552
2.997611
-13.658676
5.995772
-4.719661
-30.504087
138.859268
69.565834
153.866211
123.520508
149.099548
124.442612
164.858154
163.282593
139.885605
132.204971
-40.530331
16.676950
-18.515327
-11.496581
-7.704719
-7.656911
2.231691
2.201937
-27.146933
2.256460
-18.884247
17.499866
2.559026
15.521112
116.935989
117.299255
133.298889
167.981750
150.135971
117.255028
151.544128
150.281372
147.015366
143.228806
118.747475
127.098244
134.598114
137.860687
156.998489
165.002838
159.697586
127.041405
140.067383
109.056915
174.472122
168.469452
139.541275
145.082932
108.043091
142.992065
158.046875
18.759626
-36.352917
-5.047447
25.160948
10.852025
22.701385
20.620731
128.340164
152.658096
120.436470
151.207733
132.055847
165.335587
154.036133
130.051666
129.934082
133.970932
141.788666
131.137146
141.274582
146.733170
143.722656
128.622421
167.983231
146.282822
-179.834473
174.642395
158.429337
143.973312
99.347260
137.755783
128.372269
150.305923
139.175568
130.360550
151.071091
132.382492
155.143799
147.577408
122.914017
151.794998
123.664055
118.790123
152.636215
174.080521
115.690613
159.474289
152.104126
144.806686
140.091919
-6.701156
177.025909
141.388519
118.540291
134.397903
160.157028
131.163101
143.295990
134.755249
155.514984
160.388626
11.865877
7.128712
135.083084
129.281998
137.993393
176.686356
120.195396
133.588959
127.083138
142.015991
152.815887
138.769684
152.938156
150.011612
144.157227
137.173798
153.465836
143.259796
143.598846
148.699570
81.519287
155.255707
145.140442
146.913452
133.684601
153.634933
145.952118
130.259735
146.614700
176.383163
125.254158
150.822159
141.412811
-32.578766
-10.611628
-4.084181
-22.305490
-0.817092
-7.530174
-34.268967
-34.822716
-3.295327
-15.258558
146.318237
154.147415
171.583572
137.985092
153.637482
149.942261
156.569244
156.892578
145.741882
143.513855
146.758957
46.473793
-3.406973
144.868362
143.050903
134.742004
115.990059
148.911850
143.172928
138.552170
131.168579
-97.690819
134.064209
7.138035
-1.569351
-10.652201
-2.677153
-79.408943
2.967089
-48.936443
-5.088966
-10.375643
-26.755966
128.788330
153.276123
140.984009
149.960129
153.251999
143.105652
173.543411
157.079590
164.393616
139.216354
159.376694
145.171463
147.968063
141.500290
137.792252
115.931694
163.613022
-52.154903
55.158291
6.977242
-36.095192
6.292110
-22.402378
-1.690497
11.753560
0.677242
2.897865
-30.117619
-2.109050
163.441772
138.282700
134.800751
164.804184
159.827515
165.441086
152.781708
148.021088
124.016502
155.773834
157.911346
128.098709
107.503319
143.514191
124.507950
156.646957
127.348953
168.024445
119.098587
132.421310
147.315323
126.177422
142.937393
159.543564
124.511116
119.220123
6.951216
28.697264
-2.218144
145.069717
146.775162
145.384354
152.327698
125.061615
177.042557
106.322647
-3.950866
143.195694
167.680832
123.087013
148.272354
143.509003
130.473129
159.181839
139.362823
141.983688
145.653549
134.410995
139.714386
162.646500
149.886551
160.859421
161.831848
134.413528
158.089355
150.203033
137.925659
-18.843939
1.499722
7.724663
-5.538915
158.416107
165.537720
158.070892
149.997223
125.157707
156.011887
139.678802
11.107216
-27.655512
15.082066
-43.562485
112.938019
-172.526260
136.221695
24.272711
15.563833
-31.506763
44.284504
-19.394489
-39.705154
44.935421
-32.143829
50.113911
-30.383799
-32.391567
9.753041
9.997804
134.396042
164.626938
131.789017
147.143784
151.317352
155.192108
153.429794
159.506912
148.096771
147.377716
155.387253
128.739334
117.917923
136.957748
157.063400
163.760315
156.477646
160.146042
146.623749
172.786819
158.297409
174.922119
155.657593
117.143608
154.950378
119.825066
-44.235573
-23.836327
38.771938
-46.442249
-2.976246
3.272614
24.705809
0.183454
109.391747
179.431442
160.938110
156.842575
122.479523
112.998238
167.087967
154.267197
1.473261
34.936134
-48.792824
14.601880
128.033539
147.535583
142.316895
140.765137
157.818344
155.188934
136.671677
38.767910
8.678920
-129.440048
-172.971802
166.806442
-177.177277
-165.033691
-177.155502
122.702400
-176.470856
142.081009
142.580475
140.622192
146.880127
150.241455
142.020660
162.658417
123.167412
137.454758
151.388977
125.684448
133.494919
142.879745
161.065216
156.854660
142.879898
133.698318
145.617798
152.505783
147.753616
172.654648
116.686783
149.920792
-33.880623
-16.392616
-26.781134
-2.877664
112.424194
136.317734
143.497498
-179.075699
-29.544115
-47.788559
16.176928
-38.425957
-4.663419
13.675948
171.184280
158.654175
142.781494
167.404953
141.570160
151.142044
158.498230
-31.536777
-1.456562
-31.199610
-32.065777
11.115581
155.035309
114.312416
136.660324
28.309887
12.268179
5.976714
-25.668715
-29.511497
-28.049456
-9.055881
7.951002
-0.645284
13.331184
24.461988
9.764445
-13.602680
133.439346
135.503693
132.855911
162.277939
143.299469
129.797989
4.085380
177.496490
155.024857
151.097061
142.848068
166.448730
125.328476
134.368835
171.954590
158.218231
-33.004498
137.726761
138.114990
136.059357
126.270058
-179.871796
129.191940
162.118225
152.105789
146.967911
135.801178
160.975754
146.020432
-2.682193
-0.364769
-2.528865
-22.191418
116.365570
129.476578
140.016571
101.622910
130.975266
170.835739
135.734955
144.622009
133.322083
154.954636
139.954620
136.441147
155.774185
145.987381
153.422699
126.826385
134.150070
140.106522
160.083435
173.358185
136.982758
164.085724
152.544724
136.293610
150.863861
134.300995
121.547989
149.680466
144.975754
146.154144
156.334839
157.686005
163.777725
124.754303
158.502014
151.297012
159.359146
141.991608
154.442810
114.890961
151.365036
-22.363564
-28.483164
74.044922
2.514817
-35.592785
31.391483
-27.817640
130.792999
156.212570
175.150772
154.367233
144.948410
154.364883
151.948303
158.740479
134.499359
154.824341
144.390335
147.619949
131.031967
152.156738
148.489639
142.657547
160.412338
149.411163
148.956238
104.638718
155.283096
143.763382
146.370087
12.552103
-8.460765
-13.294627
-17.069216
-27.280746
9.255972
-41.167671
137.066803
18.611563
-157.076859
-179.215393
-175.269333
-167.343307
-169.397034
0.739928
-43.989265
164.514694
164.643387
151.343246
122.311401
137.898972
165.419876
132.278046
150.192841
148.636780
144.306015
138.475250
166.915848
143.143448
157.313339
138.649414
135.276474
139.333084
122.825577
94.876396
136.125565
126.209923
121.780518
156.204819
136.090195
103.581467
-141.221024
-157.501129
139.564178
124.331665
166.276627
-150.082474
163.119095
-147.322235
-163.471420
-155.027283
-141.499527
172.702484
-158.599548
11.982964
173.296310
25.018009
41.600204
168.108353
-169.846954
-172.921539
-131.650436
-178.890396
154.161545
-143.309616
141.889221
177.499847
-161.488907
-162.851013
-167.581787
-159.674271
-159.624191
176.593994
-178.743195
174.716461
-132.392593
137.729233
142.539108
139.963898
151.013626
142.480667
152.359909
166.406860
156.774597
146.184036
127.769501
116.011726
164.002716
150.256409
166.632172
144.409500
137.331467
159.024902
137.930756
13.956793
148.813766
132.852448
145.434357
160.324997
149.856873
167.658691
135.819916
134.662643
150.029816
154.284897
132.698318
136.646561
152.890854
159.748276
157.883270
146.681961
152.835068
128.190033
129.264023
125.386955
146.681091
140.878571
105.177650
155.335114
147.405716
144.500824
156.722565
172.796127
150.086975
146.913330
132.441132
160.181702
140.958710
154.404938
137.453491
143.665070
159.168533
114.968910
165.506821
140.695587
146.710098
149.278076
151.958603
149.633972
139.264496
144.084030
146.496628
177.966827
110.832451
149.496368
53.516106
149.855667
173.499710
147.891159
157.897415
155.610718
141.299988
153.750610
150.011475
171.199097
114.811714
117.795143
150.406906
156.561142
171.642349
140.643402
150.995590
138.594269
118.584564
126.457260
120.974991
152.701675
145.531982
146.779602
167.443298
166.716461
164.194748
155.529373
146.474289
154.283585
148.413940
152.944199
139.221252
151.287384
163.086548
145.462372
154.481583
166.669510
132.116486
147.813354
142.108307
161.276901
146.408478
139.435791
140.662994
133.088089
154.198151
-47.793964
157.452286
153.213394
143.334412
148.053299
126.896271
144.776428
144.806992
158.498459
128.765732
148.026855
164.808990
161.147278
143.236740
150.160294
135.309769
143.393250
141.740295
143.972992
148.534195
151.604538
155.626022
150.080368
140.410812
137.293823
146.895813
151.324478
141.672104
156.221451
163.746567
155.812332
143.251389
135.800766
149.624390
129.197784
159.576752
129.612396
21.568871
12.879900
-41.111439
5.445537
-2.210808
-45.914192
-36.862904
-24.611593
166.333038
132.124420
160.387482
-179.801178
136.229523
136.053665
145.866806
139.369965
134.460571
151.915619
154.400360
130.352600
135.180832
136.090454
149.184769
152.369080
163.024506
121.623215
147.045883
154.788330
173.348892
132.127884
144.898605
144.798889
-42.388721
24.041925
-29.661974
-74.240479
-36.352715
-1.557837
-9.518306
-4.211288
10.686014
-9.558041
21.633242
122.519165
-17.439915
9.022624
-17.837971
-96.054085
6.904443
14.003471
17.058252
137.906464
155.222427
132.779037
-43.374828
148.475281
164.875595
7.216891
4.198386
-39.479214
11.535445
17.220284
153.578018
143.468582
132.014954
151.743576
-149.798111
154.267395
167.195480
172.045319
-10.213150
7.636636
-12.297011
5.839054
13.430779
13.043968
-3.089968
138.733398
141.092102
130.907761
146.139984
167.400528
135.837143
145.112045
156.044785
100.622833
138.506546
-8.152925
13.168849
-12.164210
9.734316
-50.779015
55.274590
164.253036
155.773819
136.097092
141.359070
135.295044
147.410950
145.925980
143.344620
163.419891
149.805237
153.022873
156.891403
149.386673
166.101822
163.258728
138.456070
121.992607
112.315529
124.204842
84.654068
-133.017502
155.289444
160.674881
148.469543
158.311371
-179.909332
145.091278
143.106705
105.180222
145.458725
149.110199
142.949539
141.972061
149.782532
139.122620
151.371979
155.496201
148.419968
153.953354
154.658981
142.787796
36.529331
141.056534
132.221695
161.784103
140.652206
131.842438
135.581329
131.010834
122.441322
149.781860
140.821869
139.748627
132.924225
140.316513
146.160675
129.277100
143.509262
147.841263
153.131989
126.250153
148.456909
135.148499
140.394989
170.137100
137.493790
101.752419
136.920715
167.997238
149.166122
-21.874193
-15.848881
20.996582
64.193825
6.627914
-8.890924
-43.034019
159.326920
-4.636119
10.461493
-2.992121
-50.993858
135.142929
163.786865
135.528671
149.063950
151.450089
153.654968
159.146698
156.404678
172.784592
140.387543
129.561783
139.891312
129.945602
161.456955
166.054504
143.113449
138.101028
144.392807
156.308884
134.654205
151.294846
157.309158
147.662949
-13.534134
139.513245
153.436829
139.626785
145.140823
135.999985
126.262749
116.365883
163.024567
156.285477
139.879410
146.044083
161.689011
159.068619
131.471115
154.293640
170.517639
159.737503
124.948479
171.218063
-1.621120
111.931099
134.121658
151.554443
146.749588
150.899765
149.556641
134.548569
145.485626
127.482903
155.993622
152.744446
154.449692
124.150414
170.649902
1.464868
-2.514505
4.915817
-5.940329
-42.535858
-50.765247
-13.382821
22.380217
-41.074249
-2.718654
11.604271
-40.469669
-53.521828
-8.642770
-13.730340
144.891556
142.092712
147.638580
160.426086
161.747330
145.453125
139.826324
148.583191
151.986450
162.490219
101.687622
135.628693
146.772690
168.141861
155.104263
138.723328
122.678810
160.233627
127.705231
19.616661
-1.869802
-32.256317
2.835589
178.223358
141.652542
137.079865
122.420876
104.031288
174.570862
149.015121
111.758163
155.513107
139.843506
137.957169
154.905670
148.361313
148.734070
138.420990
156.988571
157.660538
156.724472
136.826523
120.852516
125.741989
158.424774
151.980545
98.145561
-0.426126
-40.907963
-19.802790
5.111439
-17.790405
124.863777
131.134384
134.721664
101.704933
133.075119
148.613174
136.335464
176.782883
147.777863
148.147522
126.380783
155.270676
136.633011
-3.018372
-24.251503
-23.233994
-53.851372
19.971333
-16.019144
15.189368
-31.324230
157.608719
118.973541
161.972260
156.255981
160.695450
159.773911
127.610329
135.314423
167.869995
151.132263
130.369125
148.236755
116.135338
131.673828
150.021698
-178.591385
150.309479
163.359970
135.443726
145.883072
-45.221413
24.198626
148.949539
155.224396
140.538406
128.400391
5.989034
-43.714767
-20.086470
-4.986409
-6.802936
-35.374893
148.795929
143.360199
150.696579
130.811401
143.089630
156.205673
145.970200
136.619720
146.698196
133.168777
164.147980
156.852753
145.638702
147.180313
153.952988
161.024002
164.710739
115.083382
-47.436817
45.603840
-3.262848
6.201817
16.193983
140.086212
151.753174
-1.875863
-3.351118
-7.235001
-37.350452
-5.926188
5.678994
3.611945
-18.734549
-21.955610
-9.601729
-48.018452
19.736082
15.864079
-8.241167
14.387179
-46.617897
-45.001167
122.353600
141.601761
137.873535
158.953644
146.576447
143.204636
157.588257
165.700592
146.182098
155.459717
151.131119
165.698761
-66.157249
-13.542201
-7.217951
-18.911144
23.140814
8.804039
-71.932007
-14.847903
163.764130
146.464554
141.531021
158.221497
149.860794
149.984390
105.818855
155.464478
165.230225
125.244827
135.371887
158.458160
128.800980
90.692604
160.569153
120.369331
157.002045
-4.558488
-37.651569
-51.858402
-28.960363
130.416656
124.318878
145.218796
151.137375
156.134598
144.624985
169.156998
151.180893
139.221115
-34.813644
124.069450
134.008377
131.659912
32.566120
158.348648
161.774002
165.561966
145.387238
137.734390
144.552582
134.226044
162.939575
145.565826
167.832321
153.535599
151.433884
131.216293
-8.558893
-5.192106
149.493362
173.023315
135.127777
159.223923
138.003281
161.618881
163.965408
-21.758932
49.915207
147.457489
128.171677
162.673111
144.076050
134.833893
149.959198
-4.048011
-3.815312
-35.301731
-41.094517
-2.944040
-32.958920
7.760659
7.054800
-4.824748
-50.424782
127.328300
155.806396
148.767624
124.451683
155.444199
146.950836
140.555099
165.063431
142.766953
144.533371
149.098099
141.534393
135.615906
-24.037933
-1.431355
-13.932972
-1.149780
32.639507
6.533360
-30.193689
23.924356
-19.526602
-42.138561
158.800995
157.550415
137.612671
152.078812
147.820099
149.712936
137.549316
148.576920
152.691422
134.474823
142.149719
151.616287
137.620087
154.290741
147.438858
146.759033
141.569107
154.272003
36.498810
29.799349
141.309967
160.347153
151.316864
135.360825
115.337944
146.074554
119.979408
133.520889
123.141144
146.776138
-38.871975
9.551395
5.692507
8.506599
-3.812078
7.860474
31.723644
107.927551
146.348221
138.657486
118.517624
152.560165
169.246567
167.894699
146.064880
147.731522
143.413193
122.324257
163.066788
163.809540
133.238495
107.844368
152.625458
138.248962
153.161957
145.773621
145.336807
10.605895
176.709412
175.016464
127.589508
34.276783
160.942459
147.330948
148.418686
139.684723
143.846832
146.819214
148.191956
168.887970
166.969864
152.929291
144.344894
145.874283
148.028275
150.926575
172.060699
164.362793
138.305634
-12.929216
10.084340
-13.223616
33.808243
160.671600
145.558685
-4.118561
-37.996181
1.650905
1.492790
6.502100
18.866447
-37.489300
-19.763378
-1.740238
-7.730682
9.749008
-25.404627
9.461801
-8.967405
26.906525
-13.979925
144.675690
148.354507
151.898727
136.060455
166.127533
134.481903
3.390728
2.580733
-5.331750
-42.512478
-9.503488
13.902544
0.241474
20.807713
148.533035
154.982849
145.470764
145.043030
1.739226
1.129519
16.141342
0.434763
160.136734
152.296295
156.824951
154.388870
146.088730
140.758026
140.208313
127.347343
157.217178
149.748627
141.828262
142.427353
153.324799
136.806931
141.621872
135.771973
142.682800
150.858459
150.001846
149.610184
-148.964951
147.452225
118.123810
123.391174
168.921783
146.988129
111.407692
167.094803
142.991837
147.654633
156.036240
172.545288
139.639740
155.912003
147.411331
145.945633
137.612991
143.483261
153.423798
15.975600
21.567097
141.249451
137.018158
18.969118
169.872437
157.885864
142.425644
-174.144608
139.073456
171.395157
137.415558
137.264175
146.729874
139.080963
-178.058304
155.127686
141.483704
166.618546
163.575363
155.626648
149.611053
127.407913
147.576050
157.127396
158.442169
143.937271
152.731644
143.134537
146.415329
147.866104
168.376236
1.367735
-35.176353
111.823471
86.522163
152.087189
131.867447
142.798950
143.365540
144.597397
151.181793
163.211609
157.923782
173.655350
144.786453
145.949722
145.080917
153.745621
-16.116018
-25.091209
-11.739788
-43.398735
-41.368671
12.848763
-20.253302
-43.442810
-38.045815
-29.407930
-25.431011
-9.353535
123.211113
125.446648
155.840836
148.314590
147.916992
2.760169
141.784042
121.968033
142.756287
125.450409
140.165146
156.015015
157.163635
156.871323
157.633530
123.590179
148.670578
167.079697
116.961571
154.495605
144.374191
152.383224
156.599625
155.736832
143.255005
153.966751
140.029602
154.611176
171.254532
142.951263
147.413864
165.443039
150.933319
156.004333
-11.717292
10.642719
21.862789
129.591187
136.910034
155.605621
147.403641
109.061852
144.916321
113.191452
143.056885
141.087234
129.341507
153.739471
143.113220
156.369568
137.268082
137.423813
163.709213
111.897942
152.493393
157.816376
-30.246695
-38.196941
11.270173
124.171860
154.261414
155.731094
140.320236
118.062653
134.885880
156.498520
145.211914
114.616180
156.895874
150.854965
108.688721
147.240967
155.032272
128.378540
170.123077
163.771255
140.048904
158.618515
148.806870
-47.430706
-28.914351
2.377675
22.950573
17.174208
-22.121111
10.292391
-38.719372
14.547201
167.615097
154.743073
169.609436
130.773087
140.537643
151.270660
154.658371
164.091400
150.709106
160.188293
13.918370
27.731590
145.172363
119.395851
152.306320
145.489471
142.245178
161.097946
151.761902
143.001724
122.890755
160.783920
147.454315
142.440796
143.370956
159.604446
142.876541
139.878448
152.016693
132.658707
-29.683054
-15.003485
-37.042133
151.476273
134.672714
159.118561
142.378830
161.454468
145.056381
160.058716
158.856476
105.376755
-30.454046
-41.705154
24.960871
-28.318884
145.171585
149.190414
157.776520
141.843140
145.810791
141.423645
142.000137
108.353088
137.325073
160.796188
137.152634
169.478333
162.618698
163.437027
133.004547
148.316833
157.281082
-5.294094
-45.650654
-19.811214
18.920898
145.602570
138.396896
-14.884230
-7.664008
-24.720284
20.639273
145.997223
-178.565079
136.993896
141.347504
145.922073
155.543655
117.296211
149.324463
149.249603
160.583298
-24.850657
20.300552
-28.002344
-39.496201
46.810020
-30.401058
-39.538239
-7.488284
15.745474
-9.674468
-21.909960
155.959549
154.755630
155.489487
141.120102
142.927704
148.111832
144.784515
144.609695
31.281281
-9.547010
24.127829
9.499246
10.752572
-39.077930
-3.997578
-39.368637
-29.211143
6.660529
-27.799646
146.593765
161.060135
150.954575
165.312790
175.342621
149.246872
137.133011
121.836853
149.475479
99.969032
171.109665
137.951202
155.203079
148.425262
165.286453
145.411575
154.408585
142.815872
133.018097
132.448227
148.516403
126.869621
155.409164
130.673889
145.780182
6.091363
22.036680
2.863548
-11.192904
142.901215
-177.762955
134.721054
142.448151
155.222946
152.753250
153.056808
141.416275
111.874084
161.526260
141.453613
149.759125
147.804932
158.225647
144.218994
161.078857
125.134727
168.208405
153.036621
122.233620
143.767365
142.380615
161.861679
110.074219
133.383896
152.722473
91.432861
-13.501889
-4.929626
164.008591
122.432648
135.598740
160.953857
151.543411
6.780035
13.045103
6.777662
12.106882
147.828400
156.970108
156.708191
150.393188
141.666718
149.348038
168.367996
152.171280
139.864532
130.583450
142.058334
126.295929
143.726196
171.798019
147.167725
150.457123
18.942898
12.526731
-7.068799
152.436935
136.656937
140.521835
145.925674
-34.194351
-25.652887
148.959595
155.240784
139.141846
164.166763
138.049042
151.263474
125.380562
150.637558
148.648468
137.369690
144.248703
163.891312
141.268097
147.032059
134.925629
138.500061
152.999283
164.370178
11.289187
137.491425
137.845718
159.654099
142.864105
149.123978
156.601715
134.115723
115.974380
171.982834
141.676987
-75.416092
168.474075
130.370178
120.354507
27.339550
-30.428717
-21.930790
-37.117188
-19.503168
9.514857
-5.094776
147.801620
146.163834
18.760220
-10.014020
-38.468796
0.299361
5.654542
-42.629974
145.431763
120.508720
115.219612
142.933212
144.760086
159.743668
133.945938
159.666138
161.932037
174.572800
-129.962601
-19.491444
13.353516
9.862446
139.326950
145.602005
143.809982
147.584076
144.247055
128.783676
132.752594
129.521027
123.809982
155.081558
144.790680
118.263588
136.452774
169.421173
175.700790
167.027466
166.893341
142.786575
115.793472
107.692024
140.757324
116.670143
147.394653
143.497620
148.942291
112.739540
160.405838
2.685840
16.755444
-25.509146
18.606939
2.637450
-36.155106
-16.265074
143.563141
131.358719
177.373322
154.820251
158.215591
120.186653
135.341461
143.425797
138.147430
125.936020
142.558624
141.058792
144.808197
144.953522
164.005508
140.202621
-152.801254
162.020264
137.076218
138.877029
163.298691
125.689079
134.005493
150.960098
151.367722
144.027130
147.100235
109.884789
129.729568
114.297745
157.774231
179.940643
137.759964
138.131592
120.710419
152.068314
160.490845
130.223053
141.090424
117.628418
136.347870
167.352478
150.352951
143.777527
152.945786
142.741364
-33.532177
-8.527445
20.344820
-13.065241
136.600464
158.557816
108.688660
117.925613
137.775406
116.167496
150.423782
141.973587
129.540131
143.555725
164.034546
141.473694
135.023712
150.580978
132.919617
153.750076
160.596909
152.858566
178.794388
148.000061
161.392654
169.605820
123.740013
138.880325
144.307358
120.120056
149.982254
174.950607
157.480042
161.247177
144.245560
144.752991
134.193756
151.505783
156.123352
172.294098
35.483635
157.850342
154.969559
146.863647
153.085236
143.641464
119.539696
140.566299
165.579437
175.706268
142.178970
132.972504
156.432571
147.144562
165.033661
153.204208
137.107285
160.722122
168.840378
-5.080064
-6.739590
5.247662
23.131123
143.676620
152.005600
152.046494
100.616478
138.047821
159.189560
149.921143
151.599106
146.737061
126.243279
134.917648
141.118210
140.258255
141.959656
133.896454
163.385300
119.410934
152.167801
163.022339
145.550781
150.911621
123.139847
143.629501
147.651535
143.511917
134.384125
172.522171
144.329498
132.112030
119.510460
149.255997
122.631424
-31.693178
158.860886
139.618408
127.629303
131.247528
172.676102
140.949875
138.872513
131.782318
142.696884
149.516739
137.158112
156.377075
153.311127
141.820389
151.023773
140.551132
-4.293773
5.321817
-55.251919
-4.217886
-23.996964
2.780237
-39.907104
7.579941
-41.122627
5.269311
-13.354152
22.408443
-3.675410
171.787643
149.352524
147.545959
131.159668
151.376755
162.321381
164.960861
146.995300
169.121735
132.034927
125.688408
161.031433
171.888489
161.092346
148.086090
147.951294
152.765152
163.655838
161.746002
141.494965
144.084534
108.415192
150.177414
152.999802
124.233810
148.594925
164.912430
151.853424
134.926392
146.708054
149.092285
147.930176
148.610703
154.391083
147.341919
140.865860
-156.628448
140.985107
152.791687
137.046982
155.203720
150.418823
137.990570
143.257568
164.396973
133.461990
121.576729
139.056381
137.545441
139.861084
128.441360
154.368011
126.995338
149.715744
-179.925964
157.339493
126.380127
126.879692
148.508148
142.313400
124.327606
139.101776
103.516869
-20.856199
-27.071501
-54.364922
7.794248
-27.188278
-50.666862
22.199472
-39.014732
-11.797522
14.606579
165.903488
159.819305
136.380188
145.101212
158.704422
144.716827
156.910980
141.353195
161.760544
151.686356
179.262711
156.896317
123.612091
118.303078
151.412170
125.390549
151.359528
134.569763
142.875549
164.386719
131.166870
166.373749
124.953453
158.596222
153.741013
164.138733
171.569916
148.900375
161.289291
150.197662
-1.247254
-33.784264
22.328604
-24.280678
-48.393040
11.330354
0.534125
-178.675735
134.514938
-21.956022
12.989930
-60.070225
164.521332
150.556396
130.657425
138.874954
140.946182
159.447540
118.852959
149.679672
136.306900
153.567963
134.465683
139.541061
145.370758
143.601059
135.015457
147.844788
149.113068
140.003036
162.668365
117.825920
163.479691
123.469566
143.535294
139.253723
-24.540253
-44.498661
11.333465
21.035900
4.106942
1.696390
-10.053105
-37.466591
146.589798
142.159119
172.619019
143.624588
154.693115
155.925201
123.898979
125.851341
138.135086
122.357994
174.059418
154.197174
139.757187
155.584930
144.220535
133.572937
4.675919
-3.211381
12.140964
9.451553
-24.512135
46.688465
139.172653
29.455738
143.799484
128.555206
145.836929
138.314087
166.657990
171.240860
148.936249
131.115417
151.206421
150.660568
154.055313
149.659576
156.375641
156.769089
144.516663
165.722061
151.737885
154.509888
153.277527
135.734238
138.749496
151.173492
149.587631
152.186844
162.980911
146.769241
136.925140
135.083054
166.752426
143.696793
138.511734
145.126709
160.548935
-134.105423
20.934839
13.798032
9.795688
136.137070
-165.019135
147.970734
177.398941
135.293716
126.233620
133.170151
173.174026
128.834457
143.750610
162.022293
132.732285
157.391708
166.246811
134.680939
156.243805
146.408951
126.677574
-3.249621
139.182114
114.156036
140.876923
148.644882
136.419464
129.525543
148.517761
133.759109
146.915451
154.984543
143.697876
156.604080
120.601166
152.845123
152.599854
159.811768
135.088287
139.322205
123.379639
70.973541
134.419861
163.930084
146.865631
140.018845
166.082565
141.769882
148.691376
-175.115005
134.971909
138.718582
156.160583
128.397293
154.235657
172.215073
144.553436
150.951584
152.229492
149.201126
128.686462
155.300949
133.434204
141.099106
167.087234
151.211945
151.398422
156.464981
161.736786
175.607544
154.866043
124.561020
139.881180
136.836533
151.033249
-172.916992
158.338303
145.778076
145.435928
152.396591
175.737030
169.052979
155.297974
161.056442
134.310013
125.468002
132.187531
147.356705
137.986206
148.810699
148.995529
138.552872
121.315750
135.270020
133.836273
138.255341
167.291412
154.315140
158.619980
143.966034
151.483429
119.426613
142.344299
134.482025
141.465851
153.159515
-10.464409
-42.612225
22.360914
147.100006
-15.921136
158.112183
128.161484
141.880234
113.562866
121.721748
148.024796
-14.606051
-0.423823
139.364532
144.932968
166.878281
147.841492
123.093689
156.557007
-43.482254
173.247803
135.712433
145.532028
135.369827
143.705048
114.472794
172.739853
83.004662
139.906067
141.818558
152.777191
153.630508
141.286942
132.299942
139.906830
148.591843
151.578934
154.306961
138.107590
122.838364
116.873970
159.794876
117.978424
3.637927
-44.919193
124.928062
156.372467
13.914337
11.385014
144.416016
149.964539
122.679207
138.591675
-28.813305
162.435318
157.330536
1.158934
-14.910212
-11.135155
-29.979338
11.489176
-18.499481
-40.867085
-30.486650
1.592622
-39.950966
137.669388
150.964417
127.576874
136.519836
146.524551
152.102097
74.166420
138.191818
22.316862
-159.971436
172.427292
-148.966614
-148.437576
109.902603
134.520172
154.614212
-27.404425
-42.233425
66.220917
146.043427
166.799026
157.957687
155.903595
1.772330
15.733224
-12.612256
7.022806
-1.817577
-22.389532
-11.914575
-28.371273
-26.473757
-0.767193
12.870627
12.726578
-17.456190
-36.175926
0.782597
28.250902
30.216154
17.776239
150.483353
150.084991
-45.050171
0.165511
-38.638985
-18.441822
-14.979550
40.131516
19.875734
9.297665
-70.713181
15.722199
-41.895943
134.144272
134.220779
140.345306
111.289841
155.266037
163.290756
145.352753
146.436493
108.325058
140.134857
143.335632
148.645020
160.618576
160.025497
164.070374
140.785019
132.397095
-25.361734
2.563382
21.067768
-31.854399
-31.359282
134.749573
136.825211
150.417633
111.370186
-35.345772
8.739701
8.059952
15.664299
0.504354
-50.837799
22.623680
147.357346
54.489391
0.626826
144.695740
97.379822
162.416260
135.539886
148.630966
169.011414
120.690117
139.926559
148.054260
130.927765
-6.790181
167.352768
153.138290
133.309387
130.257828
151.731308
122.958900
146.368835
150.777435
135.573792
131.374176
130.914810
106.417664
138.905884
129.929794
146.152512
157.642502
124.072021
150.796082
138.066040
110.991638
131.700333
143.686295
142.099457
143.578171
148.416855
139.110428
-41.948536
-18.405678
12.736743
132.275787
137.574356
153.887772
149.888672
143.622101
157.730499
133.879364
140.206482
141.172440
121.529633
148.359329
135.619385
153.646515
138.138977
142.154282
128.940109
151.093002
142.600555
164.890701
153.219269
105.460548
114.840797
141.638092
137.721909
157.195023
117.343475
146.835541
146.902863
137.399765
138.237900
130.493729
151.695343
107.780067
140.364258
146.093185
131.574768
152.952530
119.901314
149.965942
38.516930
143.825775
174.609467
142.914703
2.196152
5.650000
7.811378
-18.589645
-17.932436
162.986557
144.222580
153.549927
8.142806
-16.793949
-44.584957
62.171452
151.806671
133.942474
161.210358
142.732758
136.357010
150.853134
130.470413
112.020226
139.809387
151.610794
107.595345
125.800110
147.081360
140.043076
154.002228
136.103989
126.415413
155.710846
18.045647
-156.743958
172.030151
101.120743
-165.081558
-156.848038
-161.844101
-156.650360
40.893738
105.924133
137.338898
0.524141
142.626175
129.702393
148.840195
142.531891
132.862335
142.050308
-168.337097
151.956055
120.503273
137.973602
139.749786
142.142273
136.478668
169.524994
157.273102
145.822098
150.453568
140.997635
148.343719
161.157471
124.413231
128.425797
141.860855
160.829300
163.163223
139.663330
154.135712
124.159882
119.820267
136.383026
170.633804
132.477768
138.121078
146.119324
135.047836
130.644608
154.589981
134.349213
156.848755
149.179337
138.712494
152.959091
151.126556
159.568695
160.604156
147.279770
139.463898
147.794067
137.373672
145.602188
145.220230
149.634430
4.264848
-30.336622
14.051882
6.317734
53.703331
-5.900100
-44.686054
2.882558
18.640806
27.277744
13.643815
10.458521
29.786030
6.777749
0.632110
163.341751
138.089584
151.340698
41.035702
156.214157
141.336685
139.798584
-45.549011
2.447766
5.859997
-3.907456
133.262283
121.683990
137.419205
117.349594
164.736389
134.808334
134.781769
147.794006
130.790756
146.381699
137.471619
139.667526
150.684402
154.912842
-27.350412
-46.259140
22.786894
149.572937
155.642395
124.966690
135.690399
147.036041
155.667557
152.332016
-142.995239
-178.996323
0.818288
19.307669
20.840202
32.032139
1.094322
149.465332
-170.456787
-150.736755
-160.373428
38.475964
28.018785
167.579758
-179.097336
154.601700
54.686779
-171.170197
-162.573181
144.355255
-139.698364
-141.167725
17.640249
42.204651
157.447510
138.247528
157.725540
144.804962
1.369165
-51.261318
-57.654797
-40.827484
-1.874819
118.638382
164.737595
141.119125
141.921799
120.599030
140.347412
155.805481
148.574585
151.039917
147.604736
159.088608
130.902405
160.405960
162.295059
175.952515
149.275436
144.558792
152.083908
129.201111
142.266953
159.532852
147.727203
147.899750
142.304153
150.195694
148.576981
141.078888
136.871658
139.978317
163.755875
174.122055
174.167862
158.335709
146.352036
159.246704
148.407196
145.750641
138.882690
138.314178
156.184937
136.420120
25.624702
-17.580038
46.602352
2.702405
-31.443050
18.833216
-8.824677
-0.427043
-32.861031
-24.167881
136.073532
141.699448
115.429276
166.479736
169.110916
132.991669
142.842651
141.025894
163.932770
131.272736
130.623611
142.654938
162.150940
151.111343
176.548584
145.662354
117.124832
147.233643
137.741669
143.160477
111.873901
111.655800
153.423248
119.811417
158.555237
18.489500
2.089753
9.489224
10.594812
109.615593
147.355591
141.768021
145.362991
158.968658
-29.101700
116.874504
46.921478
3.105262
109.661743
-173.184067
-161.781876
-144.545349
-173.734802
-172.621780
-160.834320
135.488022
47.391319
16.583517
43.899128
58.780209
15.600322
-170.854187
-173.546600
14.629448
7.055772
37.252659
-177.512802
-133.292511
178.287064
148.752426
140.221283
149.594208
153.135574
130.544281
144.319305
167.385025
134.003571
144.720139
129.574295
169.010880
163.034927
157.428680
145.574661
169.767502
161.521347
134.527832
138.627426
123.886917
164.754028
157.709610
166.477768
-47.195843
-20.937048
-9.718083
15.516212
-25.253195
111.291870
155.541702
136.187057
151.136307
134.944748
146.202408
150.554871
130.035568
148.657990
14.743795
135.994446
158.350266
136.607208
162.993607
150.315018
153.526321
143.447296
145.852829
176.021622
128.908798
124.871147
141.769455
168.397888
170.148514
137.189621
146.781906
147.732086
152.348022
149.838333
130.272995
137.714890
55.633240
5.931247
-17.859430
12.149842
-2.632993
-3.153557
14.670930
-5.837107
-8.139912
-23.572615
-10.937527
156.329086
0.206534
-16.521194
-15.260257
25.654364
5.815206
111.234550
147.205399
145.066849
150.692001
140.656967
122.922676
146.197311
148.150803
163.484390
151.612595
154.100296
138.622452
-1.614952
18.214289
50.781189
156.252808
153.455353
134.743774
132.453506
138.267441
154.907288
132.653549
172.840469
115.224495
124.033936
146.635544
158.115997
153.539169
144.936203
99.539772
128.190643
160.844543
146.103958
172.427383
137.317001
137.095612
120.713509
143.911697
169.929245
22.726583
23.176487
9.717031
16.919338
-133.939514
29.488787
143.775833
147.273163
132.061218
113.183990
140.275574
141.783661
158.098724
164.492996
158.877533
65.151260
172.094635
141.146286
168.881668
135.141098
162.394791
131.451935
126.826691
151.844299
137.465698
126.625679
150.197784
153.498245
142.629501
126.406265
155.834412
139.636276
129.066711
156.729507
135.534897
146.400620
151.356476
109.906204
130.666336
-178.439011
125.667007
113.260193
140.744675
164.139526
134.070435
140.717087
149.057327
156.008362
126.078308
157.445007
124.649170
152.070297
152.967590
154.717682
-45.484131
2.775022
-37.723972
-14.464769
-0.228141
151.603912
100.207657
161.580170
159.973267
166.010880
170.266907
136.919006
151.081299
121.331230
145.522034
174.318161
135.940994
143.222000
7.601968
-43.412685
-51.573719
128.276154
-23.150381
-31.962931
123.905006
151.204666
148.343292
153.033707
131.477661
141.124435
118.319771
157.920227
144.911819
133.466507
102.026970
121.222191
118.301796
143.760437
152.544418
135.470627
153.937546
162.111450
165.615662
150.080551
155.653107
139.477615
142.923203
154.129486
103.139572
146.992996
136.680588
147.921463
148.728485
125.314415
163.076538
162.888000
3.276858
159.588211
139.390060
124.563972
133.003952
111.440239
133.500687
120.634750
135.758545
147.885254
158.513947
131.494446
125.532753
164.447708
147.857147
142.746567
159.183380
143.431366
144.055878
177.699463
17.822882
-56.760262
168.470001
144.233719
137.576370
156.491150
151.724045
138.523514
132.125992
166.312576
27.266794
125.332108
118.004501
6.738746
7.557540
-26.050348
-44.253750
153.520462
155.931992
161.556381
138.213562
166.088272
158.992676
118.701195
-178.527130
4.410110
-18.266506
-21.886309
-45.470924
-43.868931
-2.101799
-7.512407
143.511917
133.208679
154.457993
179.055801
141.673737
154.124664
131.953232
133.724228
162.900269
118.239990
141.597061
150.398392
147.932281
154.704941
146.964340
133.191360
125.775917
118.005089
124.316582
147.418518
160.050461
146.058456
140.955902
165.315216
160.154572
158.745361
114.425346
145.163483
121.127075
138.982040
144.942993
152.398209
157.658920
147.475159
153.519836
151.456467
125.962532
160.808090
125.108322
105.215111
149.783707
162.141220
139.497406
161.190079
135.658112
137.514282
156.612549
8.538194
9.305207
-3.041245
-5.942044
141.634918
154.681580
137.697189
160.420502
141.835587
155.391785
-2.788673
124.840057
163.881058
156.552689
110.985825
166.671234
153.653381
140.245178
141.032440
152.219681
158.195099
113.350525
134.006699
154.395920
157.421524
147.922989
128.330750
146.377045
166.578430
140.636734
153.560165
166.264847
154.691147
140.958206
120.938316
173.970505
127.306061
129.664627
147.389755
149.677811
-42.696167
-9.196845
140.313553
143.753647
119.362930
132.383408
145.001328
163.161545
140.722321
172.556473
142.548874
140.752075
135.202118
136.922592
154.704575
123.967300
5.550756
153.092514
141.479553
147.357910
177.247925
122.720352
148.303528
149.787140
166.910370
148.709991
139.283096
119.502350
167.473007
114.469391
156.399261
156.572250
150.897018
58.215401
-18.498501
163.960114
165.378784
159.203491
134.979706
130.407669
149.072357
145.310150
126.878952
149.729111
134.164337
136.321548
138.788300
158.303238
119.436722
165.917648
139.942108
153.807526
139.533981
160.715729
145.406006
148.893936
131.149155
138.485107
-178.440384
125.673546
114.115395
-152.063492
-111.567978
27.996714
85.479553
119.589691
9.562647
24.880455
28.239910
-169.973526
28.671196
56.722218
35.163704
67.972107
26.972897
-177.703293
-147.552658
-167.170334
-145.869141
10.782369
74.756187
-158.267853
-164.531403
-161.878586
-155.861725
14.489685
165.252457
136.996490
165.166687
141.489258
152.561142
146.974091
162.947876
176.607132
147.844788
143.734665
148.372681
161.015381
156.428070
142.269684
158.439468
133.234894
160.582001
-24.179573
-1.896201
-30.372648
-32.275852
-80.943314
156.180847
151.987854
140.549942
157.203369
139.475998
147.671494
131.946915
151.803131
-18.520855
8.921894
-5.101809
131.858246
164.476944
146.179657
155.811111
80.501686
14.496890
1.721583
171.683441
144.799026
70.761902
150.341385
134.840027
143.681458
143.920395
129.425766
130.501953
142.363922
166.032608
157.145844
114.792732
142.353287
151.378876
161.006088
146.532364
148.285141
112.599854
144.095093
144.403763
151.802399
118.855530
164.437286
157.716125
133.200516
134.439133
116.667686
172.105698
158.914230
168.882858
118.270973
144.556274
141.126770
153.921387
-165.477066
144.330551
172.831970
142.776703
155.319839
161.282333
163.446564
166.383774
171.894196
118.292557
172.760437
176.694229
145.476486
141.170029
142.810562
123.538635
135.377014
148.701736
146.252304
144.749863
148.529556
132.205734
148.049637
130.707291
142.564529
142.799026
144.660889
148.324066
153.500031
133.474899
153.773224
160.131241
160.867645
163.023331
159.935043
141.417542
135.517426
147.610596
157.870483
142.585464
145.772690
159.207886
147.972504
143.913513
140.681274
138.708893
153.648834
-24.058517
-38.927132
-17.542553
111.437546
120.447281
146.312683
142.432465
159.523392
149.731186
171.465195
-41.534866
1.833977
-4.353927
17.954317
142.147293
138.382538
165.665375
150.189362
124.089043
147.244171
10.879146
-47.280689
-4.756705
-14.312261
-23.842243
146.384399
121.972252
147.119263
145.607330
154.048691
-10.114643
-36.814293
-2.551059
-40.763683
1.363005
7.909689
8.573819
14.459681
-38.279301
-17.951448
-34.521679
-5.029911
41.599606
-5.682099
152.718475
160.677765
-179.197891
118.228767
142.223816
138.121078
-1.479226
132.410339
123.191269
143.678665
141.451797
152.019745
146.849289
175.693375
137.166992
157.292603
144.415024
141.278198
112.734627
162.668930
-83.617088
-53.028786
-35.189110
-45.165501
162.504959
140.509003
119.480057
145.455933
140.819809
115.457321
142.001831
134.886948
148.675186
150.542175
129.207535
150.693665
130.842300
136.885269
126.426086
138.184143
109.776581
155.517395
146.738525
134.668259
174.789612
111.243271
128.617188
150.997559
147.800369
153.365677
146.328445
136.314056
157.699936
109.226852
133.535919
140.919281
165.276291
158.478516
128.784912
139.353943
137.418045
116.911179
143.522873
157.614410
146.516342
144.496765
177.030457
121.057129
138.179764
143.138245
126.806305
140.606369
150.290009
126.128510
142.743866
127.317612
147.107086
106.033699
-152.906235
153.952927
151.559006
174.057114
154.046570
148.407394
122.960258
153.131424
149.135712
145.324982
154.412125
142.478790
149.858612
106.940071
139.124435
164.931427
148.171844
151.462067
156.140121
130.331467
150.509811
134.824036
147.752243
132.979736
134.274811
171.994720
-125.960251
-28.030750
-41.840900
8.600327
10.227373
13.456499
11.870477
-65.651901
144.133438
147.409882
146.332596
150.089386
153.354355
134.493759
146.803070
148.619705
132.087326
118.794685
153.285828
156.235779
154.498886
137.591400
132.046341
127.969597
125.838959
150.270813
164.322128
135.470322
146.370392
125.446800
117.537170
118.443550
157.925140
144.566772
138.176636
170.660782
164.585373
143.003601
136.107788
153.775421
173.340134
126.106499
137.450287
142.046204
131.908783
135.149261
-5.625666
-12.107370
10.262205
-49.510059
7.005551
-1.455353
0.686141
-20.313454
-148.926666
7.806502
34.554852
22.353411
-42.847874
120.231186
153.591690
128.875992
165.578781
141.592133
132.230743
143.375687
156.924667
161.680618
144.118668
148.736862
40.828800
-42.458065
-32.030838
-1.012398
-8.394869
12.203693
8.367057
149.064224
144.269150
136.120193
124.585442
146.855423
147.115784
161.909760
-33.484325
-3.457060
124.264496
136.148697
148.945679
134.252777
147.779770
137.760696
148.772873
124.375664
8.591599
-41.464504
-45.378437
5.343021
-2.855676
150.917633
111.556061
140.129593
121.906029
140.333023
152.770325
119.394211
157.488907
135.625519
127.543968
155.428711
150.081833
149.507843
156.375168
157.499573
141.479095
142.036911
148.810776
136.916138
127.816414
136.222549
150.918793
121.428421
137.425827
139.836319
149.446426
146.458481
-16.186377
129.102966
147.288193
165.394257
139.156540
143.690857
120.796509
130.213135
140.087265
134.673508
149.388504
114.674965
145.218185
146.396957
148.178146
148.706604
171.069489
141.155777
130.683334
146.276794
-9.088109
-30.561871
-1.422440
128.374115
157.222122
155.797134
159.229599
157.364044
135.652893
156.214218
16.480301
8.403334
-11.990330
27.951889
-38.681732
156.352386
141.014145
151.178680
166.406326
160.209839
136.478058
145.701965
167.007248
137.929626
144.218674
16.638350
32.948502
-28.579481
2.732873
4.745407
-16.968672
5.152101
0.721721
-5.271096
30.919712
135.936432
153.756393
146.307343
140.559097
135.001846
147.514099
139.779297
151.096558
135.356400
177.107742
64.051933
138.894684
134.423004
149.745773
175.345154
131.851166
149.919907
121.860565
134.328247
154.903870
141.626602
139.786179
142.557053
152.345810
133.881668
112.889450
113.007881
122.317101
168.060486
-170.728699
156.381195
154.695084
135.106934
158.304153
146.278214
153.454330
150.208267
142.043060
146.746048
141.941208
167.939865
152.471786
146.027054
144.626572
146.550293
118.167679
138.335373
144.235703
147.212189
143.450851
153.394867
151.579468
112.572632
98.754555
161.812881
174.024658
110.748787
152.939743
156.091248
123.611336
139.988281
143.007385
140.732529
12.373998
27.459473
149.804672
140.135605
164.428680
139.295578
-10.232410
-20.623913
152.735916
155.481369
154.792236
69.262886
142.871109
124.872391
152.480789
158.259537
153.777573
37.073761
31.295065
140.774033
135.093979
109.341232
154.214340
122.172760
156.557220
135.619553
124.787880
151.406540
170.943771
114.084076
144.718933
139.791611
134.799438
88.959465
150.776657
136.561264
147.604553
131.886765
162.274094
103.051918
144.767624
138.050735
137.627716
149.151611
154.969940
169.140228
160.723450
-50.480873
20.092775
-37.508041
-22.799738
-40.690983
-16.610214
145.112579
-33.302765
41.447803
149.056824
147.195190
159.956543
53.926926
24.586514
164.906815
137.055984
169.144440
1.687484
9.813577
126.936653
145.668686
147.678726
8.833510
11.008413
-25.445004
8.081600
-42.769737
-10.558495
108.028542
114.638588
148.079010
150.418137
132.383301
148.292206
145.120010
171.392502
142.250900
108.472122
144.112396
174.840973
126.941818
150.091522
129.188370
125.967766
128.025146
160.246140
113.759857
141.989120
170.168503
-36.676090
-29.480967
-48.087223
26.996199
-13.199694
17.526138
-28.072811
-38.360943
142.903305
125.585861
152.394852
124.476608
163.271698
149.416534
156.585678
147.357101
130.358078
140.457062
158.087479
162.845734
143.828857
135.554199
165.231186
162.121506
112.364952
127.501144
154.298111
143.418716
164.446548
132.999649
148.755386
153.406982
135.661926
146.374649
133.415314
131.808228
150.679810
151.720825
127.425407
40.306473
-14.286473
-30.375195
10.979869
-1.861410
-40.207069
25.103302
31.662745
109.900703
147.800812
-177.723831
156.781021
131.502167
142.394882
162.908585
123.368019
153.828384
144.293930
151.637848
164.823532
115.677467
156.381073
123.564835
144.022812
134.958450
139.328934
153.875763
155.584946
-4.147512
4.952188
10.768522
152.811020
118.547981
145.104172
114.720764
128.419785
165.461304
131.383636
167.490234
150.273102
141.201080
19.213964
-40.106327
7.604600
11.274384
-35.075615
-1.339545
-2.950881
30.291784
1.559343
9.798197
-21.255402
0.625263
2.720813
-1.103935
14.433960
-20.641182
114.345474
166.277710
150.543457
142.968582
153.552750
149.089539
140.657028
132.862778
158.874420
155.891953
152.365616
156.793304
158.846436
155.799149
136.267136
125.058067
140.430756
154.502838
140.858414
173.565918
151.263107
166.674118
141.016754
156.886810
138.753906
163.482956
146.955887
-35.683746
128.729935
149.330826
-44.960434
158.627670
8.539735
-27.118544
-24.730637
11.589134
-4.217237
-12.194271
6.085020
5.675922
-41.245514
145.539734
150.339828
155.722809
133.302307
174.257431
121.124290
159.315430
166.704865
141.646774
131.819412
142.684341
165.029602
119.763901
131.238190
138.056702
156.189697
142.741760
136.909653
102.019615
140.175278
-169.494934
-151.154694
22.702484
33.495003
-6.213691
96.839684
-134.654327
167.979813
-167.984116
-149.772141
176.766495
141.121246
-146.693176
18.518446
-136.275925
147.226852
131.015686
-158.291031
27.388216
148.552505
-177.494064
133.980042
131.090622
154.212448
159.021851
165.476196
146.173782
145.410843
147.859543
125.644585
128.534653
143.597412
131.167816
132.866547
119.073387
144.539169
139.740219
144.942474
174.816605
127.175735
130.441086
171.705841
150.738708
153.125290
130.730713
141.394424
158.085724
147.607544
169.957245
151.888229
157.828812
148.956940
148.629486
114.552986
131.262512
163.668793
155.938004
168.265686
141.082047
130.242310
144.981567
158.792221
142.764053
154.649078
158.105896
138.268906
143.292740
131.990982
140.198685
174.657227
154.085907
138.208084
153.459045
163.448074
142.575882
131.487396
140.300797
150.244766
140.691559
178.355377
5.301528
-26.909891
18.762810
140.618240
154.022232
127.290489
143.644287
159.674805
-6.038321
-22.505438
145.352707
149.081818
151.309006
149.878189
179.104294
114.567589
147.087570
145.351608
134.573486
142.595428
158.842072
153.250046
159.688614
146.166412
-130.612411
-126.043892
10.513633
162.916061
167.034058
147.652512
156.942505
132.632629
135.997330
137.700180
142.923965
141.401932
146.802338
155.985992
130.036057
143.812668
156.779663
141.380096
145.134354
156.197327
164.951141
152.380997
145.103424
140.462662
43.252426
32.194595
172.709473
139.716736
13.839881
177.199905
-133.463333
-162.344223
171.582092
144.877182
130.163361
164.755219
150.996704
9.779315
12.301100
5.288650
145.851807
145.792603
146.280930
140.656570
-96.904877
149.239471
131.721603
105.629120
155.953125
144.854599
134.751083
126.064522
173.024246
144.365219
166.404373
157.543198
154.412430
141.939301
152.414993
149.586700
154.324020
154.119553
138.665878
161.571243
139.884842
132.889359
2.404361
59.763607
-42.738075
144.062958
162.476242
179.296387
-83.079750
163.786499
124.946121
132.248138
-10.054260
-60.661400
127.338707
131.624130
136.450104
134.603760
140.404205
-158.229675
153.439911
117.589729
142.210693
140.632507
145.035080
127.074409
156.886948
169.219315
147.250473
5.556542
-36.189201
21.564932
-27.729498
128.319458
134.278732
135.333466
146.784561
140.361252
154.760986
159.190689
147.642166
133.556839
168.191635
150.213562
147.141205
154.883255
160.770493
154.313049
153.542282
154.236237
153.223877
4.034297
-41.980457
30.573858
-9.502432
31.258997
-41.001789
167.057129
155.611496
149.998016
137.972275
138.822418
130.611755
150.368576
137.831024
141.220367
-18.597881
5.708254
-53.736927
121.238335
153.854462
-17.713715
-29.840754
115.413589
131.411819
-21.721905
-52.131359
154.413696
1.997628
-31.919422
-43.126392
-46.179024
149.281799
143.305725
139.680527
150.577850
141.065216
134.500793
175.936859
154.065796
137.756302
167.944366
144.318848
149.157837
151.565475
-22.396696
-3.803696
-32.237877
-6.485613
-3.009408
9.073786
10.346496
-23.378635
0.314035
143.283295
124.094284
122.629440
146.917145
134.323685
143.582809
143.921921
139.886383
128.658707
137.592606
141.192871
138.847076
156.271133
156.765945
124.406700
126.869225
146.251831
139.647552
116.510292
154.451416
141.266220
-26.958979
-32.990917
-27.559856
-28.861509
117.486183
107.849525
175.818527
141.103073
140.079742
139.867264
132.316589
150.847809
146.776413
155.279877
127.407036
149.593140
-47.625877
1.837495
-4.981849
28.587933
-0.464781
3.699464
1.710521
5.578367
-0.457140
16.745598
-17.902620
-37.323593
134.068832
140.654755
159.707550
143.190140
125.039818
153.814774
142.274887
145.964874
145.934052
138.064743
142.393478
131.857712
157.149155
144.568481
-73.178741
-44.992424
141.294739
111.931046
155.553452
137.840942
139.214966
163.289581
145.768341
118.445091
170.012177
160.084488
99.453636
122.579895
159.272629
137.618668
168.402878
147.368515
150.342667
148.553009
151.178955
134.976715
134.681305
149.752365
174.933441
143.364136
-4.116991
15.636131
113.142853
144.381729
97.090981
-5.866216
17.694241
176.978699
150.424561
110.213982
139.750336
152.706726
126.858711
138.881409
159.199692
147.708008
155.737396
138.983383
144.026901
142.452957
-15.376187
-11.719580
-11.369139
-28.473337
2.012951
-1.890723
-42.897209
-34.622597
-32.790413
30.743626
137.261887
142.206589
125.741867
123.677559
162.645447
150.654663
129.412247
146.617004
136.860916
148.904510
115.866692
173.598969
165.198502
155.099258
164.425903
4.800406
9.764265
-11.157785
153.526367
137.489029
128.019394
150.449417
160.918930
114.481407
135.225632
137.536362
150.976822
-141.082260
143.708740
130.549606
24.086063
137.383789
163.077759
150.957718
140.159546
117.815781
123.618233
126.954643
111.403824
155.800827
148.749542
137.531372
118.977623
134.606598
167.283676
135.233353
137.232971
128.506226
150.292725
152.696686
150.835098
167.992950
2.290637
33.346451
-22.749725
-41.810169
150.456421
142.502838
168.875305
144.860641
126.302063
149.836029
130.829895
135.545364
150.277954
149.623810
149.763290
179.599426
147.344025
163.040756
156.906479
162.696915
113.934235
151.998276
156.606461
161.280640
120.987152
122.541725
142.632614
141.579941
176.384460
138.810638
129.795792
151.518265
133.360229
144.483139
157.115417
146.981186
153.555603
0.436559
-4.767359
-40.560513
142.495316
151.783310
150.703674
164.848358
140.812164
156.188385
148.093491
142.057953
151.676498
149.553925
140.627350
132.887314
115.742058
141.231766
154.189789
141.837830
-33.436459
-18.380663
-46.018562
5.770712
-47.319210
26.489466
145.686691
145.570892
132.180649
169.189453
152.823227
28.426010
-37.607899
-15.942013
-39.947853
0.809876
169.572708
154.402359
145.807312
155.529541
49.632412
-25.874758
16.312244
20.657307
-11.820766
11.425461
143.963745
136.834152
139.361649
143.399490
35.204338
157.603012
149.614380
157.564941
-23.119514
-38.048344
4.317200
-36.070019
-36.264587
-52.334267
-35.613941
-23.628971
149.421158
123.715179
155.978394
33.408745
130.968735
133.256973
146.479004
160.321136
155.880524
77.012733
73.405182
-10.799095
-27.895830
132.712265
-1.657412
31.259821
28.062460
-38.905983
-33.260502
137.398407
123.685570
133.379547
149.303726
147.235428
149.391861
112.912872
110.695122
161.326553
160.898529
163.619080
145.090820
135.953827
152.354477
143.447235
139.732010
109.630280
124.814667
125.106468
157.694244
147.442276
5.445969
25.823492
-19.191402
-39.011616
131.550125
120.732155
144.665634
140.619141
148.782257
160.360596
146.532928
132.133347
156.566177
142.744186
130.145996
170.205154
137.195679
134.693542
153.175552
128.247314
26.854174
164.262680
65.642090
124.809868
172.769348
-15.750067
-43.603745
139.959442
112.966667
148.978683
161.193268
116.271042
152.279221
145.052185
-34.722992
21.731249
0.452840
9.065185
3.094779
-6.704843
-48.182358
-11.567389
-19.189148
6.194573
32.622005
-16.431511
-28.949308
-14.964955
6.147300
3.413288
7.538327
-12.699608
-1.137632
-39.625587
4.982675
17.082905
161.035431
159.806458
122.469727
118.211021
4.346678
14.559514
-27.192919
-4.495142
-84.221344
172.447083
132.396118
168.263504
161.902771
137.227310
4.168378
32.094570
-11.735407
-21.552200
-32.551895
-9.145936
-8.828216
16.028151
143.252335
164.397781
142.056976
160.439346
-5.076477
2.650405
-27.828558
-7.076178
-42.837769
-22.412045
5.947683
-43.873840
1.313135
-50.593510
-8.999904
-1.132633
137.454056
145.610397
147.568954
141.107559
151.139099
129.114914
141.150131
157.202774
173.961899
157.251190
153.653839
131.937561
121.133347
139.113220
171.469620
128.738480
163.162140
120.060829
136.227707
163.484955
78.477142
21.294676
128.390167
147.194565
152.251038
148.983978
129.649628
157.115067
144.945450
143.148163
16.292561
-142.238541
137.366211
152.731903
144.552231
161.596741
149.171814
150.633820
143.539047
147.940338
137.284348
164.128693
151.827240
178.782913
151.619751
111.944267
131.464996
35.922867
27.962683
-16.891165
37.344696
-4.310026
-11.438055
-41.623169
8.321120
-34.266098
-41.533073
24.245340
-46.480019
-40.293133
21.047144
14.274152
17.882221
167.254623
156.755051
166.378448
169.813171
121.316246
127.189140
150.495422
-165.377563
161.847992
177.375183
167.728745
169.029144
151.166794
152.168579
127.684273
157.548294
124.462120
177.472992
156.465179
79.125603
52.774307
-157.495850
-173.567719
-148.462402
-148.944244
-159.605164
-160.607742
147.329025
112.957542
132.413071
136.761566
166.180603
141.383194
146.011627
147.307831
134.022461
117.157028
118.461823
154.448013
134.492126
134.898697
152.937714
141.131866
137.867310
148.047516
136.914169
-37.574997
8.158968
19.293203
119.222382
94.685349
115.094147
150.764725
156.253723
111.683098
153.203949
143.184006
127.970680
143.120056
67.473732
130.301239
3.589324
130.443665
129.484268
152.763565
115.830505
151.071503
116.392212
143.044724
161.906250
152.844589
-45.069527
-43.108158
164.176056
160.063080
165.528748
143.229065
157.513550
155.248199
130.686752
166.536072
161.783096
141.100143
-4.311843
141.987686
147.276031
151.965164
131.001541
146.322006
128.946686
160.189835
147.613434
122.479958
165.997330
121.051712
150.292053
163.490952
132.312225
159.163712
152.532516
138.052078
-5.985596
137.369843
146.217880
134.445267
-27.678936
-11.917552
-36.901608
-75.782112
143.982773
145.414200
159.560089
-10.840338
6.931464
-43.714359
-36.469398
161.166107
1.571594
-72.512917
7.659627
12.481968
144.220016
-33.621838
8.093981
-34.215954
10.841863
-43.484928
-27.719351
-16.950161
8.765982
-40.611618
-40.769341
-23.946932
16.375811
-48.920990
9.864538
14.953896
-6.892757
-11.967327
-34.275188
2.927102
134.290039
154.571045
155.080139
142.393784
169.422348
155.899994
153.284424
162.544159
155.129105
151.323334
-40.061195
-20.167486
125.513298
137.682220
142.198288
144.627533
151.175720
157.351746
156.503372
133.283737
124.764328
137.639648
118.907043
157.911789
137.244370
139.968262
145.470367
142.037384
129.760971
139.407089
55.286118
149.408585
146.036407
157.883179
136.347153
137.998199
128.376221
164.217804
148.419205
154.480621
123.636322
133.988449
144.360275
109.573387
120.533928
176.969711
157.518280
122.450806
145.720428
127.256485
165.160278
147.775543
139.170853
165.145508
146.050735
143.184265
144.468964
153.787613
119.001945
154.242783
140.158325
145.176102
123.272835
144.526718
133.344498
167.937469
143.775635
151.558884
144.519196
177.529297
138.496933
139.733917
130.763916
144.532120
150.745834
126.040619
140.079132
145.299530
141.926086
141.001450
123.372414
146.099854
158.729187
131.610779
157.874374
146.832336
145.427277
127.009766
147.081955
115.651451
136.256210
155.014267
163.571396
166.032608
146.706085
144.690262
122.498985
160.927917
144.936722
146.429306
144.647278
139.408386
142.759933
148.006866
-45.107025
-6.896541
7.685360
20.690012
13.684842
-4.956340
125.607033
164.069687
-8.139840
-38.614815
-1.453469
-45.485725
-51.223320
-47.395164
22.058125
128.689346
169.821701
-28.021599
21.606796
17.760368
-43.410427
-30.581911
14.659706
146.141571
138.014130
154.042831
149.686722
150.266418
119.801689
145.000763
162.413727
135.312408
-40.679459
-17.615858
55.309559
40.087227
-3.805651
132.045181
135.709885
151.666031
154.422394
154.533463
-176.986038
135.789505
145.181946
152.415268
164.015381
163.244385
149.664459
151.284500
128.334015
147.942444
169.765594
126.509438
132.539703
24.233704
0.805515
5.720602
-28.308985
-94.886002
11.714668
121.120491
121.278938
110.021744
144.185257
133.475845
131.946609
119.741623
139.726105
145.683594
155.909988
-172.954254
-0.691538
-26.144136
149.608841
163.148193
143.331787
169.094666
153.331650
148.819885
125.576637
143.259827
147.970795
-8.050715
6.997847
21.989582
-38.979622
-40.887722
-21.570942
-3.983887
141.157776
149.886627
146.514755
144.012405
106.790558
138.499359
21.220566
6.902625
-47.105045
-30.347725
14.971236
149.631073
159.078888
-22.163969
0.692103
-44.107437
-4.583428
-41.454227
133.995392
150.833664
155.081528
118.484238
-164.275528
130.233780
144.304459
53.573700
10.380249
11.972959
178.976074
131.820816
110.722298
143.956497
141.797989
150.398483
-48.768024
162.431473
144.765747
145.305450
113.221939
145.582825
-173.976944
156.076767
168.926514
164.904388
146.103210
145.970032
142.019272
135.078598
135.483322
126.582581
140.980957
157.724594
114.054794
163.211655
152.206940
138.813828
169.835464
149.231125
150.628647
139.246017
143.582855
144.875854
136.298828
133.398270
149.495895
124.239235
167.400833
149.872681
162.787491
132.966614
148.122787
157.443283
136.671204
147.320099
143.915649
113.339706
158.195465
168.547592
135.350647
-164.533401
147.151306
138.040756
128.849640
154.940308
160.835419
133.802750
113.709503
164.310684
136.431366
144.779099
146.790283
156.874924
139.956604
-136.167984
38.474144
-24.348598
-1.997432
-32.957092
-19.535959
-33.323864
-1.123613
79.892555
38.990257
-31.485363
31.156240
-45.669518
-12.799219
-31.008602
0.081565
6.011837
-20.944118
146.571075
110.952522
105.906349
127.520073
175.573700
161.811081
125.187088
117.153778
144.548660
152.436310
149.689682
144.549316
121.327522
145.744293
121.631783
151.347183
136.842621
151.460968
157.338608
123.762802
148.217758
137.065826
132.216766
149.906097
-24.387392
-24.250853
-7.448083
30.882166
-31.752666
144.222534
162.278183
151.711288
-37.417301
-40.305054
3.932135
-21.352650
-3.736645
-46.753849
21.204641
14.490408
48.044689
-12.660479
174.486725
129.427689
145.706299
136.311768
140.745453
125.927361
170.438629
135.265106
137.865097
142.363525
127.431122
153.610046
174.476959
160.224548
159.194702
141.308777
148.569672
136.768417
150.842239
97.366554
158.951385
138.798935
132.166397
-15.919853
2.392529
-42.605293
-20.587572
-4.575173
-5.493583
-43.010906
-6.747210
6.239133
41.549839
16.357668
-42.093945
-12.752085
-38.742065
-36.446651
-4.407578
-3.461814
-7.068994
-19.797327
138.507568
121.344475
154.238831
135.898026
147.477066
142.086899
150.793640
144.733032
146.071777
147.414215
173.206924
8.792340
12.488729
-6.001981
-12.193963
-2.668218
164.744385
142.894150
133.923523
153.696121
116.181870
149.046524
152.508865
170.625137
170.324188
153.767471
143.136627
153.115204
157.681412
162.025925
116.295059
104.326416
145.690659
164.652573
138.547256
104.731140
125.907471
154.373611
143.844864
138.134964
123.700439
149.100952
127.204834
150.356384
130.093155
141.583420
148.158813
168.204880
144.201477
152.336823
128.166458
173.386124
139.822403
157.758270
152.881134
132.117233
132.722122
151.005936
161.316818
143.988388
148.054733
152.341492
120.598663
129.867172
147.615540
146.782806
163.314590
149.958893
174.768677
178.324371
72.335747
-6.446645
26.138985
-12.414174
-19.779057
113.640236
133.669617
112.709824
150.503754
8.497614
-2.449924
-13.066555
6.360356
-33.187698
143.177963
144.344894
-14.931619
-40.411324
24.283243
-26.513037
134.591736
116.350998
99.946388
138.404480
147.965576
175.971146
156.477890
151.968948
141.592499
137.884796
141.919388
132.418625
169.250092
147.413864
149.279617
139.623703
135.340332
133.697128
162.490067
125.654686
120.123856
157.396271
154.462402
169.012451
-178.694016
127.528435
134.185730
145.933960
113.888115
162.648956
151.040070
149.384583
177.805084
155.723358
112.771286
131.874069
129.510132
147.825974
167.444290
16.106197
129.412079
156.197205
154.508987
152.427582
147.465942
123.201141
137.561981
136.181335
143.554016
26.319204
-42.990170
35.262234
-11.401731
-32.917542
-34.621300
4.618594
-40.800877
28.002876
-38.931957
15.275340
-89.528976
17.814276
5.705026
154.387711
147.815582
145.285324
132.030914
149.972946
133.391663
154.107574
126.364418
139.861694
128.178192
126.233063
130.028030
146.485275
160.281296
153.871765
156.181992
155.917770
129.979919
142.591629
160.940155
123.030991
150.886932
151.359879
136.799759
149.703339
160.528076
145.374756
154.658981
153.769516
167.733597
35.633503
156.990082
172.526154
150.918839
134.706207
119.266937
162.878433
142.150543
155.135406
173.801208
157.275421
139.426071
133.233063
3.682435
149.296127
153.695267
-6.117377
-41.226215
4.059460
14.549865
-12.709126
-14.287830
10.001836
-22.473188
-26.120396
-53.746273
3.431081
8.603067
163.211884
173.067581
156.287949
124.277481
153.533035
159.835358
164.916473
137.728195
133.746979
150.386841
134.480087
147.150101
144.318771
130.055191
-49.741116
-44.076527
-5.126940
-38.182602
-16.946754
11.839790
9.005273
-44.255516
138.426895
-79.864891
128.808243
169.857391
137.887466
132.112839
150.879715
139.593048
138.859451
178.195374
132.903839
167.860016
151.922913
123.796028
5.100887
-17.872654
156.340179
147.265884
152.861298
113.307358
136.567642
140.882233
148.381348
146.327896
115.548859
141.566391
161.080322
121.355858
136.777161
154.482834
-170.043732
150.962738
-0.159490
-22.585690
136.592667
125.012573
144.940918
141.212921
147.770691
133.896179
126.152916
159.225388
155.034225
178.161743
153.047943
149.884811
134.470291
149.177185
144.235718
135.849304
146.435471
144.933990
128.154373
166.508469
158.306534
148.017670
-14.778296
9.769820
-22.542088
-177.873840
151.107758
168.889542
152.503555
157.538971
119.542496
-19.148731
6.433096
-23.800861
143.306534
136.675491
169.459656
155.388977
146.905609
176.100113
150.621506
142.257492
151.141922
162.886673
136.975632
153.639191
160.763184
137.129807
164.933121
148.205322
135.977036
117.865730
-39.667099
-17.377283
-44.079094
146.966949
113.242043
142.325943
137.164658
162.162506
-35.936039
18.986687
-40.320919
-16.037968
11.959732
-17.777357
1.072467
1.649956
-43.971600
34.777142
-19.497143
169.633987
162.863113
155.989838
171.649643
137.761169
139.430237
138.473785
162.459824
141.434967
134.951172
149.691391
157.844543
131.635468
168.363678
132.658707
145.819321
136.812286
156.051102
134.348434
146.824738
145.296890
162.405655
168.421371
136.232117
147.925125
158.973343
168.320450
145.358109
136.096954
155.102875
129.063080
158.386612
146.401245
120.075897
150.257217
142.009903
161.929977
106.372604
145.737289
-18.170130
3.174285
157.734802
158.683716
138.107864
-48.566936
-2.377346
16.132938
21.860367
44.746368
138.664429
133.333298
142.186523
124.326576
-179.679779
142.411011
149.728638
155.400620
151.456879
137.115555
-37.009747
8.572101
21.965750
-39.332310
-40.420689
-3.665060
-44.392044
-12.363317
23.157633
16.775581
10.423791
9.126600
26.618586
160.249100
169.446335
140.697388
151.003815
130.449860
158.616150
33.378246
-1.001710
1.153009
137.094788
141.151840
155.409729
158.753265
132.602600
145.695297
153.692200
133.110748
133.602402
56.410255
150.451157
157.410263
134.505386
155.001816
116.282463
138.042847
163.619949
147.591888
152.678680
171.873596
105.424278
109.649666
148.413834
-37.575600
17.004910
158.387497
144.895996
115.272087
165.418518
156.716995
142.185257
163.669571
133.293289
-41.748180
-3.339530
-17.663563
-28.254890
1.897130
148.921646
148.513474
112.195587
159.331085
102.620438
155.740387
151.647263
153.679810
155.345215
132.664047
156.946808
19.680708
27.415789
9.637677
164.629074
151.198975
145.942307
141.033188
152.696014
154.025467
-0.605226
22.237728
170.011673
142.465607
153.068771
153.295197
145.442169
165.688202
126.053017
147.172348
143.818527
165.292465
164.404312
147.164398
162.058121
12.906562
-29.422428
-24.908184
148.769455
126.723648
163.449951
163.552414
87.560211
136.540726
159.531219
146.345093
147.851974
162.327606
144.376007
146.842850
152.639893
151.622147
116.306328
161.638596
145.877274
143.628677
154.312408
141.229263
162.799881
12.364161
-16.242928
-22.847368
123.105492
153.006882
137.126312
148.725998
153.540253
146.073196
150.671219
154.337921
137.956406
153.653717
144.187622
126.087242
129.878479
113.514313
138.019073
139.016205
146.733078
142.838242
147.696548
138.345184
152.860001
136.689041
148.040756
-0.587841
18.452484
5.604690
142.784531
151.742691
-133.341110
-22.264128
6.055924
-28.366385
11.122576
-2.575267
6.621342
153.322998
153.754837
145.193253
16.491457
-18.735048
146.300797
141.386871
126.146774
147.284821
118.446678
147.736923
141.130951
175.874588
163.380081
164.800735
162.966782
144.864624
138.921417
143.178802
-51.936256
-9.426418
43.304482
55.517189
6.876832
-46.157944
-1.852663
146.531860
136.019547
153.051102
137.118057
132.916962
165.740402
147.020569
71.017578
26.405979
-141.795486
163.684952
145.730164
132.859604
151.203796
134.302048
140.010651
149.351166
149.134048
164.681473
134.146729
163.596710
163.815277
125.828659
140.308426
173.036530
170.256821
145.145874
-52.315826
19.196720
12.464115
-39.632961
-26.275341
-41.391991
-50.499084
19.893326
-37.874462
-39.718281
-45.930965
-18.047577
132.784515
172.790558
-15.059791
2.836418
10.897532
-33.046116
3.724836
1.476843
151.752289
172.190277
125.116081
148.291199
112.986443
142.386261
173.852753
147.339005
161.510147
133.819702
152.363129
146.611649
129.725235
154.920670
166.358719
143.645248
168.936417
174.276413
140.847061
163.872787
172.756516
142.347137
175.779037
142.596161
-36.734806
142.484192
143.742447
164.985016
129.234741
-41.957493
-71.792351
-34.338696
175.715302
138.474152
155.756302
145.400314
154.891586
134.012589
153.992981
156.955963
128.107513
133.301636
122.534569
146.243408
153.175446
150.246536
169.689026
141.720947
144.227570
169.768814
156.851257
108.067162
161.096954
141.194077
152.084137
144.356949
170.423370
156.893784
155.016602
153.153580
130.291748
151.196716
143.784515
172.866348
155.765182
140.423660
153.022202
133.113190
151.441879
171.071243
141.516006
143.161850
137.918427
154.128403
162.786514
145.433441
152.204147
108.424377
160.699326
154.151840
8.890062
44.820786
-36.354725
144.670227
155.086517
158.196991
158.236389
-146.838867
137.301895
143.986237
28.219336
139.647568
145.033676
133.080322
161.048477
-10.590484
-0.600357
-34.790958
5.662855
154.470108
156.751755
162.070770
160.575531
13.227826
-38.299290
-10.863375
140.958618
144.830750
152.053162
129.548569
172.179565
154.774124
166.960068
159.625824
137.865906
144.902100
168.848389
164.622009
141.890915
159.187866
144.874084
142.590347
146.063522
137.812500
24.321331
-19.159920
-10.733171
-24.914160
-39.967094
13.960219
132.445419
142.742615
141.025421
136.781357
159.866440
144.867004
76.233734
69.738167
25.292727
49.047031
19.878628
151.546692
157.273697
151.957245
176.472687
140.673721
9.009745
164.859695
145.584549
2.700449
-23.726885
-22.741440
-11.486038
-51.419464
-36.017521
-23.677711
-10.171192
-23.829922
125.132668
151.508575
144.845154
163.326767
119.082649
165.518112
170.028870
127.027863
113.569588
158.236725
155.173569
-38.936672
-46.451435
-9.801587
-2.608345
161.471344
168.977936
130.807343
142.268295
146.052231
153.997879
148.153229
129.045212
159.158142
130.968338
133.347153
138.260651
-48.411804
-38.062172
-1.647107
5.471028
4.960923
-7.490512
4.761233
-4.850987
142.076508
119.362259
164.711807
102.560196
139.401779
142.897461
140.163055
154.098648
157.406479
147.983063
137.957123
150.950836
141.596954
154.206787
144.689957
149.327408
129.891266
138.724762
142.918030
149.019089
150.641586
155.212814
104.106430
153.838562
154.846588
126.638695
110.301933
139.135895
141.064728
139.643921
131.017303
141.482956
132.498657
167.188385
168.529297
127.060226
146.154129
158.445709
140.802628
152.672562
152.603638
117.491982
145.033661
121.224373
147.563141
-24.932596
-7.822477
135.420273
144.955048
5.149400
-19.269499
-46.610382
-4.365382
116.291870
150.414261
150.769745
147.548355
56.647713
-172.091324
11.313027
43.110233
10.323633
-149.429138
-142.128937
-135.242676
-125.341454
-150.884384
-179.650009
61.567390
157.859955
167.721802
149.530441
160.966858
130.224243
157.769836
120.802246
0.750692
23.139736
-44.937798
-37.732536
-54.495834
14.122541
6.632144
-35.093628
10.016317
128.435669
-9.357148
15.819030
167.692169
137.254440
146.182083
140.077255
140.970566
-24.335001
29.018497
7.244838
-31.590740
17.712008
145.896011
141.583420
139.327408
167.574478
141.548141
-179.666031
141.338287
149.965729
156.674927
143.522018
147.981140
137.113556
131.957062
128.228958
155.649353
159.463608
158.755615
153.182449
154.022461
148.456619
154.418533
151.689285
20.087734
52.397869
134.417801
162.978012
107.141922
166.054779
161.394623
141.210846
148.630798
127.494286
133.532867
130.513885
111.465057
-45.292755
6.231335
-21.749228
140.445160
138.752365
167.084442
131.146484
149.304703
146.838745
137.982590
157.243698
145.059448
128.605591
148.904495
161.773117
154.382996
-144.833359
-153.590668
17.802105
161.420746
-177.310287
32.103165
-168.701248
-160.689743
-151.467529
-128.695816
-142.458374
-168.185043
158.337601
31.535519
-176.216949
-158.476791
-25.641132
-30.703926
163.494064
135.971252
162.623627
133.578720
143.743835
173.385635
127.066002
-40.839233
6.374583
10.496531
-13.410105
9.159548
13.646305
-5.223335
12.574288
5.912545
-44.246655
7.192166
128.016098
161.791260
160.517426
145.838272
125.223099
132.148209
167.884598
124.187447
156.928513
162.555298
138.736893
154.299667
140.905762
117.786964
-7.560084
-6.876033
-44.629917
144.082306
126.420944
173.984497
138.943054
111.443924
137.510529
140.946701
1.234638
3.830832
56.121284
6.610612
164.903503
11.534933
-31.885630
124.105705
137.019135
169.491440
159.812271
126.044197
149.958344
136.729919
131.819168
162.483902
128.555679
152.553680
142.635605
177.756393
126.142921
132.700439
139.638123
121.259430
142.167587
159.347794
159.769104
137.205750
134.227509
136.365479
150.048859
152.563873
135.273163
148.688629
146.771088
145.708847
131.501114
146.459686
142.608932
144.058456
153.628357
157.746002
149.859589
157.172852
124.737389
146.211136
127.101166
123.636459
162.911545
136.875610
132.809357
111.328674
139.287872
-136.440140
22.369263
35.520508
-159.168076
155.687500
35.703922
-22.561874
-0.274112
0.960219
23.037359
12.859354
-38.641296
-5.737980
2.014700
-29.877472
-36.065605
-15.693882
18.289274
-33.783741
145.931961
130.496078
141.896469
165.375748
126.753662
160.631943
153.383453
122.862389
150.757614
142.667755
169.802505
139.317566
140.553558
150.148407
121.196480
140.175827
144.479980
139.262314
137.273224
17.225473
-24.033405
-35.473984
19.336487
21.933022
-26.381187
165.805618
127.297859
152.541382
161.835480
175.681152
140.103836
136.983459
110.927376
128.360992
-46.570023
154.433197
123.158165
137.572983
13.809038
15.894670
-16.163881
6.366580
28.776480
-22.716841
1.732687
-1.727711
161.044464
120.687988
157.798782
47.554977
139.017609
112.832413
139.257858
159.259613
138.096176
124.247948
141.559250
141.566483
128.584702
126.696899
112.571640
142.977463
156.576630
150.439911
138.965225
131.889175
136.483917
145.547684
144.651993
128.490402
144.107742
156.503082
161.917007
153.276398
148.633347
156.965927
144.867233
149.937424
150.037964
138.789062
156.373840
163.152420
146.937424
135.921234
166.660995
146.076752
-178.022247
160.661011
138.028534
136.942642
159.082413
161.104965
145.985519
145.309433
-44.711300
16.594103
20.327427
-39.983612
-1.132287
-31.070406
-3.209186
-31.624310
106.651855
126.441154
158.076126
148.987564
119.003281
125.788803
53.285675
23.475620
33.247093
12.301292
161.938919
143.755798
173.903610
154.390961
130.005325
170.402725
162.817581
142.008499
141.467361
129.588425
150.231766
149.918167
148.662094
143.163864
153.248856
114.411026
134.389389
172.091736
151.770309
161.867172
120.115402
148.304382
120.282440
147.963577
144.960266
144.562973
7.719301
151.899445
146.120560
159.241837
123.841209
165.876099
118.453400
164.024414
139.045563
131.349686
145.172089
151.073883
-38.721886
-18.858789
136.124084
130.153366
134.646820
21.045033
-154.135880
72.373886
133.060822
146.232590
146.463242
133.210831
141.474518
144.076111
140.252823
149.079895
143.728790
134.850983
157.935745
146.779877
162.663330
133.930420
145.986404
110.901527
156.299454
148.505676
112.695053
158.735291
159.394028
158.377884
146.664429
131.611038
149.358047
148.290939
96.300171
125.375549
133.392609
162.713409
145.912933
153.769440
148.403320
139.300125
162.268814
146.095856
164.405930
169.885864
140.768204
137.317551
21.926319
148.551300
145.665283
-99.487206
152.954056
134.215698
151.703186
-29.746384
-41.026981
-7.644675
149.769989
132.366592
143.914185
5.220032
-4.278373
2.669611
145.715988
131.762756
140.883331
153.651428
165.140594
150.223984
124.773331
142.623062
164.356018
154.475739
162.498001
143.726654
144.551651
138.711655
161.147659
126.007927
167.448822
161.045120
145.991791
136.393188
123.727257
174.615906
102.205963
126.751144
154.778488
155.669540
153.384216
166.302597
145.976074
149.624908
152.533569
147.442032
133.168228
147.305618
141.846237
48.817295
157.574097
131.391769
167.808533
132.661469
123.297409
146.335281
143.623734
120.221184
146.381088
142.545502
150.779144
142.236511
161.205856
128.985519
149.301575
141.899734
137.598831
143.307449
145.030991
130.109390
163.973648
129.552078
174.562088
156.743759
155.854630
154.455933
141.229614
136.271530
121.256126
131.766663
149.539902
156.986237
166.509491
104.348839
5.166039
-39.494156
-2.890221
145.278244
148.599197
128.059937
132.526245
144.618454
131.309662
175.064407
148.341568
135.079651
153.447815
155.751251
118.642662
132.597519
146.232193
169.962799
142.416946
151.445312
155.064041
151.404739
124.077019
160.622101
127.914932
149.672516
162.513931
159.120148
143.798920
130.248825
177.901642
179.111969
143.091415
149.044479
160.182709
157.703827
141.944534
165.767303
137.582977
112.507782
153.465652
152.760849
-175.524902
128.184540
156.937500
152.736694
158.134476
-38.750832
2.120710
24.285086
-29.493093
-49.667980
147.917984
159.749374
150.339050
155.109283
142.421768
138.799576
143.176743
163.786774
131.450424
125.973145
152.662750
17.187088
-44.400597
58.184891
-54.266174
-40.949856
-43.196899
-45.967461
7.753067
-34.715965
7.063831
-2.327929
-33.533237
129.190338
147.342300
-1.145688
-37.597832
-21.203981
146.972473
159.446701
126.966301
144.970840
150.226730
137.417831
112.384743
141.664322
130.746521
118.000443
141.456787
144.484528
154.687576
117.285896
154.546234
148.305023
105.619736
-30.493050
21.179457
18.106359
-39.293663
155.227280
-12.612256
-6.433858
129.679031
149.825424
171.694107
119.767487
140.485397
135.626877
153.427261
135.923264
168.201874
158.959457
161.111221
147.009888
125.823837
161.762054
124.816589
141.371902
165.914062
158.327393
1.762031
22.509604
30.677328
122.250763
143.905624
143.751297
135.443710
155.840912
-48.886726
-24.234385
-42.268623
127.135521
149.467087
-9.004356
14.948575
-16.896629
169.021164
132.645020
164.602371
148.562485
131.617386
-47.785423
132.670578
148.940140
132.941940
125.596039
172.039612
129.846237
-35.838795
-45.013500
9.460013
-4.024187
4.852643
0.027976
12.955503
142.929626
120.898575
140.891235
142.367676
151.902039
152.048737
149.424835
171.228699
138.226120
164.053970
117.594963
151.149811
158.547623
166.909363
-168.498581
150.841583
133.615753
144.002853
151.093933
152.994995
132.795609
138.657059
148.920151
-16.891058
20.247114
18.229239
-39.357941
23.209646
18.639418
-25.263536
-47.086060
6.039879
22.601982
-23.061451
-53.718220
18.529205
-15.900756
-9.558391
-17.199381
-50.012936
108.817253
141.820526
154.954697
124.091896
158.387222
143.501740
116.468231
158.697708
162.323608
140.303757
90.701942
130.201065
134.011505
123.734688
152.807693
135.419128
152.667999
152.280457
135.043442
140.875504
172.669998
149.671082
147.053909
173.229080
79.129997
13.643945
33.429287
51.199196
26.941618
156.593491
159.645370
118.030525
144.570374
148.120010
33.038383
45.864883
15.315512
145.004517
158.985809
138.895691
145.534271
126.674416
139.598663
-48.277214
18.215260
15.005159
146.041458
112.217041
76.780212
129.370285
155.930557
149.067474
179.179077
150.176498
156.763412
141.203140
143.035706
132.813293
158.459122
103.491814
149.930252
135.921005
141.408554
168.612076
149.393448
118.196838
143.359711
167.047485
128.664032
157.989609
153.901276
138.926559
144.970749
163.914169
141.500687
128.933578
156.508362
159.252655
176.132477
137.248718
165.846481
160.658142
159.171387
145.032257
128.373123
111.666595
3.459325
-10.575962
145.767487
-178.101837
162.172943
146.398453
150.035202
155.105652
134.023026
-28.862455
-21.847586
34.126537
-9.444626
-23.425600
-53.832733
3.764576
-33.072334
61.722286
173.003998
142.340195
139.714859
135.167175
132.359619
17.727436
-30.381916
15.495656
39.803139
138.674118
151.877884
140.372635
144.047958
128.229355
131.691284
154.222733
155.658203
151.408768
145.920410
161.610657
150.671997
127.779182
162.869766
158.611526
122.201530
4.456148
21.923813
18.881102
145.767838
-161.354446
8.827436
44.833443
29.023594
121.139122
179.392502
139.633179
153.461197
122.292915
168.738068
150.763382
157.927795
-40.518604
152.113632
138.174698
156.534668
144.571320
149.573761
157.684860
124.386276
146.929169
149.314514
152.024261
145.147858
147.962082
128.118469
155.067749
146.029175
153.547119
162.975647
143.116501
171.703964
161.272552
162.024506
143.992294
-7.371714
5.201833
62.567207
18.902122
2.714691
138.498108
137.994492
144.104019
155.321869
146.240768
132.305832
138.434921
128.174774
152.466339
114.174118
156.775543
162.824982
114.424446
138.304535
134.483551
157.158676
111.678337
127.922363
108.263039
132.911926
152.755524
137.662323
144.556091
159.522278
149.600449
150.168427
122.753242
134.465729
26.903084
161.797302
158.132965
149.111816
-23.135025
21.293398
-18.266779
-3.256963
7.391518
-36.379192
19.082144
142.858673
135.845673
152.905243
171.026062
157.187347
144.706696
136.516403
123.434242
149.446548
144.844406
126.009827
155.233154
123.723763
155.778305
-104.017052
-18.612280
14.084294
-35.169662
5.146965
-32.151592
-42.752365
-42.201832
-12.042674
-13.125486
10.799369
25.657604
13.268939
14.179422
140.517090
147.813370
115.814781
153.835602
158.823868
140.352509
149.593201
166.869446
144.658188
133.476761
-23.872580
34.130718
-8.529541
-11.508791
-49.540268
-6.804780
139.018814
141.127762
155.840622
137.362076
139.896225
147.505051
140.900726
161.839355
132.519363
166.353012
158.458679
126.839546
142.558594
-46.896011
-33.584320
-54.696480
16.219408
50.555328
10.221466
-0.911501
-165.682419
139.642609
136.612411
143.236511
177.273499
152.813293
111.255112
150.734055
147.262268
162.263977
152.157257
168.295395
156.142166
135.857162
151.951172
125.223137
156.296173
-171.763123
146.330490
134.514374
134.446045
99.564964
147.566162
125.935593
131.473969
150.466812
162.450699
146.619781
132.408539
117.242004
163.455490
156.504822
140.707230
143.608292
77.826462
107.482033
146.870514
107.465851
95.833603
173.317581
139.585159
167.721542
135.168686
147.066757
120.184906
166.325439
140.409271
138.294052
138.287247
140.522430
154.075073
161.036926
2.940314
150.540543
137.595917
150.697586
168.119705
160.653351
156.222198
132.767609
-90.762543
23.868319
-31.222128
-50.042633
-55.162983
4.030023
34.189842
36.494404
-1.282222
-35.377968
9.004073
5.525844
-160.935928
143.005356
128.470474
161.446243
68.667618
14.013939
21.282402
129.460251
-17.901499
-7.711186
-24.397135
146.373871
127.767067
63.051495
50.984234
-138.479843
-70.846031
-157.894104
-136.112747
147.313370
25.660774
28.429144
56.196342
15.453367
163.361206
139.157669
150.222733
142.762665
145.328934
153.996124
120.229324
132.882187
119.082863
151.059296
120.892891
152.581116
155.409805
8.165415
-158.463425
145.515182
-169.434204
121.221451
56.108692
144.942917
128.618347
178.748032
144.315796
160.429306
149.858582
155.691177
139.385513
162.610046
147.120804
123.876648
159.079559
150.830811
-7.692992
3.979264
-19.700563
-82.994202
21.301296
-22.384558
-29.002771
-62.831017
16.729435
156.120911
121.232628
149.119186
141.068176
141.304749
130.191452
147.381393
149.348724
137.468185
127.416626
151.010468
126.454269
154.503952
151.752853
117.147202
141.958359
158.741379
140.681931
152.249374
157.914124
134.099335
144.719238
167.062454
161.591797
-25.908958
-41.700909
133.254623
150.293121
156.036224
149.807571
138.663025
-16.471066
-38.365986
9.275677
-0.414015
8.895298
178.008240
152.001495
150.386124
153.923401
141.740662
157.472519
137.268539
160.595047
127.694885
168.149567
161.318329
140.243561
142.152969
160.245789
129.836395
165.118988
137.141312
136.570084
123.673233
152.783234
135.711197
111.445389
-42.713383
152.843857
144.149139
151.895782
151.832550
149.612137
140.931396
131.270721
152.832138
161.999039
163.765457
167.939346
138.450928
146.659897
130.077637
168.452072
144.644653
145.378632
115.795540
149.522202
149.932266
111.550529
165.206909
132.800842
139.128616
161.130661
149.870834
141.680664
134.319901
150.378357
152.388031
158.113754
178.408966
153.839615
115.350510
167.092758
136.201492
150.889557
142.017410
145.449554
-4.284686
-11.680256
6.502010
-25.778723
-12.181022
-21.724415
-1.594096
-26.719212
1.392408
-35.791164
125.766876
146.109741
159.303528
143.844482
130.685135
126.895020
152.683228
147.078079
131.801392
133.965958
135.949356
152.982391
138.432770
126.354874
123.000252
164.804718
117.292854
135.274796
152.207596
170.898117
148.413788
-22.767920
-38.408848
2.775586
-14.587798
-43.397461
26.906450
-10.493906
1.574455
8.527699
163.025208
117.827385
128.662659
151.634613
129.191391
167.790497
12.582960
128.972626
138.729919
141.169464
164.819504
160.553528
153.877670
150.535767
140.161423
143.246445
157.995651
145.549240
159.137680
167.065094
6.202417
-45.999638
-2.765766
31.000772
153.951416
142.939285
159.324371
151.786514
133.134125
134.178726
159.438980
142.544083
154.851761
143.431442
141.200882
137.747147
141.671814
154.053207
125.249832
138.489594
140.371063
139.144363
113.127998
126.454933
166.182770
153.160278
162.024460
150.444473
122.466484
164.981415
151.990768
136.068283
137.769867
164.425842
153.322388
158.239838
130.519333
136.046051
150.553391
173.629196
154.334579
129.608139
-164.799698
-150.316269
-131.615982
15.370532
39.788700
40.656712
143.125275
121.162987
155.012070
116.343864
124.097321
155.642059
150.055862
141.731979
131.388611
150.672806
153.782623
162.510941
138.011307
137.679260
18.544460
20.630524
-7.372300
22.075077
0.759761
15.421061
128.500748
166.638733
123.384872
136.718475
154.938416
135.487534
-175.634155
146.776901
121.331993
142.193756
11.537374
-5.587318
15.415896
150.455444
148.826492
155.091339
143.500839
141.682816
-9.351559
144.242737
150.372528
130.370132
8.187219
29.165056
156.124908
130.850388
147.390610
145.449173
156.009171
149.814560
161.873993
167.970200
48.481308
-139.436478
-160.728256
25.580233
142.426910
148.856979
145.953690
140.648895
158.443329
136.271393
155.145950
142.812363
110.194046
169.924454
132.207657
140.520645
145.152817
139.990799
-166.815033
112.656410
136.459885
150.590134
142.745560
152.988937
137.294128
130.207047
155.101013
150.124557
151.461716
153.642593
144.867752
158.631012
163.473770
138.660553
150.331497
149.423569
142.620728
121.121681
122.291931
140.049362
149.807190
151.580078
134.336487
148.299957
149.158585
130.336578
146.473022
153.223862
128.331711
150.637024
148.443588
127.341087
146.042511
147.480408
156.851212
170.986206
135.924759
138.495514
144.117233
143.978638
148.580521
152.657059
172.495453
-174.291428
147.431305
150.682922
144.255402
124.470970
126.070694
122.156860
139.588928
160.852936
135.943314
134.588333
159.785400
143.944855
142.262909
136.695663
148.010956
106.477043
-176.577301
145.560333
163.707733
132.402878
169.910843
161.506027
141.658691
147.624405
172.320297
153.566666
168.889008
153.321671
136.237076
125.836121
153.078369
144.957657
173.183472
120.833961
134.961365
152.580490
149.960159
117.719574
150.413040
127.899681
138.550079
137.091583
105.362907
127.298615
131.723007
130.082184
141.472000
138.289978
126.768921
20.660219
9.342875
-8.203988
-45.597225
127.189293
155.814774
127.776505
123.883423
137.142731
156.929321
138.991806
148.327866
144.806702
173.989883
171.035339
121.698448
149.987946
157.500458
139.646347
131.571976
146.480438
135.728287
147.432999
136.246094
172.037598
140.484177
41.950638
-12.378014
-40.317863
-24.015364
23.361441
5.229033
-3.388823
-12.982225
25.399199
-15.101020
2.592538
-20.865980
140.006226
151.314926
154.568054
139.896118
149.147598
149.923019
158.371368
134.401321
176.542862
131.787537
-33.665432
-11.958084
9.285883
0.348866
2.778406
-31.360634
-10.641148
-13.820194
-38.761642
-5.946529
-0.052339
151.097626
136.506683
140.905106
-11.533430
1.874924
-26.274294
-41.676285
-1.961243
5.384923
16.696682
-41.022392
140.926743
143.854706
160.600922
-23.113470
119.517624
112.109756
151.476974
146.061508
146.397507
140.849686
132.201019
135.688553
137.401566
143.556366
155.039368
145.253769
-44.715172
175.910355
167.456238
132.032166
158.030746
148.057510
150.187073
-1.112411
-17.013279
2.029894
-31.295122
7.828747
-15.892502
5.655270
149.963181
140.543823
130.944656
134.779984
138.292206
153.045563
150.321045
149.608749
134.697876
146.268143
147.994293
152.318146
152.406921
140.131042
159.359482
151.699753
153.069992
145.280396
143.004517
136.970627
149.004196
157.777969
110.809586
133.915253
135.254807
72.184425
-23.223421
-20.137501
-44.880039
26.096447
3.597061
-12.570303
164.336548
52.742359
29.218678
143.424164
-113.358192
26.065033
-177.821106
139.600861
149.421143
153.097290
146.036575
146.217133
147.538437
13.109627
-12.489360
-5.042515
-29.319828
31.951853
140.817017
145.832413
147.743439
149.731186
145.670441
142.096130
129.482864
153.895294
149.045135
147.843536
159.414612
150.482651
156.562378
147.135620
139.457489
138.536087
132.932831
118.224518
133.350372
148.553513
159.289856
160.825714
105.041260
156.316238
137.968094
-175.418777
-161.121826
30.230816
150.548569
-177.026520
-121.717682
-162.374542
27.945425
-162.441025
-141.323761
-137.347412
139.931396
156.678574
134.355576
146.584213
163.809296
133.898132
133.480438
141.874207
153.496765
152.942657
134.519516
129.046097
131.045090
145.002975
126.383385
141.784637
117.687675
151.761490
-39.450859
-34.938892
-11.174538
-47.427921
7.517916
-1.568727
10.264007
134.242401
158.150314
147.808456
143.722488
133.067703
29.969830
69.033173
45.432396
28.873796
-148.960709
119.805855
153.466721
145.942795
133.615616
172.548553
125.455772
145.150635
143.122208
137.009628
136.032761
178.615051
124.526855
-37.784573
72.053482
46.784832
121.969414
162.945129
148.479431
13.802369
1.176030
22.274103
8.512899
-40.986980
10.490137
18.145361
-40.681705
24.573271
3.322898
7.742276
17.060266
17.507938
-16.354467
-21.191071
3.405191
126.986641
143.971039
150.879852
152.767807
144.048843
126.073059
150.630096
146.013916
162.894791
144.495590
145.776657
154.096085
168.317291
152.180130
111.970139
140.197601
145.440369
132.650742
134.437531
121.510071
134.345306
115.424591
155.689667
113.321136
142.335083
155.686829
148.617844
152.535172
25.495749
13.875215
-34.060860
-27.005211
155.043503
149.331558
143.998596
158.440445
130.052307
144.322128
171.778107
157.960785
133.069672
160.392853
140.759521
146.708832
-43.171001
29.001816
32.566410
-18.253023
155.099182
148.057510
158.504196
134.962296
144.968918
128.626129
145.428574
162.299240
153.241714
109.734779
148.045319
150.958115
171.932922
114.985802
65.159554
151.516479
157.018784
140.139359
176.528641
140.420181
176.999512
161.334671
140.541077
138.923035
110.964729
159.518387
153.117584
175.657867
157.646255
127.140411
141.854431
144.832397
131.437973
138.492722
139.322876
120.274597
123.432396
150.285141
98.166550
-101.160980
163.650864
101.922989
144.983932
123.145164
144.723297
137.596863
136.930389
145.050583
150.508286
-45.437622
-8.056833
2.267277
-29.970684
-52.672722
10.060009
-73.975395
-53.692936
-19.676519
-5.619287
-23.379829
128.348953
147.673706
156.441208
121.959084
113.513855
151.385208
135.044495
172.892914
171.934921
142.740952
132.600464
123.040535
158.688614
145.731110
164.238037
150.044235
147.628296
150.860397
-21.566715
-143.116425
142.152496
29.529573
66.226448
-8.869266
6.956181
21.479391
13.365163
-35.032982
-4.516789
-41.225517
-36.342518
2.616736
11.771167
-44.903725
15.903784
-44.154762
145.418228
129.049301
157.756149
140.205276
130.557495
138.757401
150.267700
145.835342
142.917725
153.616180
147.959625
144.240768
157.088882
158.711578
147.889099
127.768410
125.766846
133.580521
132.559998
137.790573
165.120468
170.741745
136.086334
179.624130
128.667404
132.119186
145.756042
146.259308
133.933746
148.474777
139.853531
157.765701
160.133484
131.426407
138.669876
133.619202
159.274704
155.193893
146.237762
140.906952
159.545929
158.189255
143.635284
2.639897
-0.908275
-31.762913
17.502569
-48.400116
159.490555
137.833374
133.293350
157.062180
134.873169
148.970413
155.715225
146.542267
119.874748
157.527298
165.750000
167.729141
164.707169
154.811737
154.859787
128.837418
154.255890
120.876762
144.620255
152.164032
157.753952
5.664758
-3.124431
-27.101667
-3.382172
13.396006
8.533500
29.721901
-42.313011
9.240163
-46.004211
168.803635
178.009232
12.458007
24.389286
8.144445
4.679646
-9.209870
-4.166075
28.202175
147.102371
159.573013
137.214905
144.979446
119.278374
148.110428
155.716034
151.395187
152.721741
158.068268
127.885666
133.289139
143.709229
150.047653
26.086882
48.331982
-170.994949
-179.861526
-126.811485
-160.078918
178.110931
142.012009
-168.562469
-171.440521
36.453876
-176.210953
127.147789
140.335526
134.957809
152.078979
-32.497265
-0.343211
119.400497
154.624817
169.638824
138.686874
142.598526
-177.715088
137.980042
148.763351
132.626480
134.408356
121.091896
141.159790
177.037125
123.057953
147.975220
171.671982
159.768280
170.711533
158.621552
-172.854294
153.955139
145.743454
117.799171
16.597809
151.961990
168.911118
150.459564
138.817139
163.564590
156.624283
147.659637
-16.833889
-57.207130
23.728270
38.217594
130.732712
17.598629
-7.307503
-24.961777
-39.710953
124.922691
156.650238
153.591934
137.908966
119.971718
71.340652
-15.109604
159.312668
132.110764
155.374069
134.991745
141.267136
161.813705
163.256210
144.485397
116.147728
149.599472
121.468666
158.376129
147.958633
139.866348
145.288727
169.802185
34.053024
118.731277
141.579269
130.329544
134.976807
137.253540
156.756317
159.267944
142.619583
149.274155
166.959259
147.913071
143.787537
158.252792
166.300247
147.188492
141.603394
148.445679
176.557800
111.303474
150.918839
137.424088
146.243011
133.761459
130.267090
135.707840
153.226913
-4.081111
19.617720
137.063614
145.255493
159.287567
146.749222
118.900993
-148.057922
129.830719
151.135132
145.575500
127.804688
157.060425
137.275696
157.392609
156.867233
146.025803
169.720261
113.564575
131.008194
147.361115
142.577820
145.877365
133.823914
144.071320
121.110008
150.946548
151.969727
13.564103
-31.428417
-109.599998
149.702942
131.768555
146.234924
126.444092
-8.736104
-17.354502
-4.428547
132.458908
136.317352
144.217010
151.895370
132.953705
152.352814
129.749130
147.046814
135.652435
108.558609
141.551971
114.545097
125.489334
143.182770
138.716049
147.340149
117.223373
145.887711
170.152390
135.634521
171.552704
139.807114
128.269287
-23.431929
5.659946
-36.898129
21.644476
139.135239
165.015198
127.149048
134.311356
147.037170
136.519608
143.465866
134.278366
170.607407
129.836151
161.312836
167.024490
159.142029
136.326553
150.935623
161.592590
-5.454598
30.670397
-33.496811
6.563305
-25.592899
0.953881
-17.253857
8.015574
-49.267941
58.413330
-31.637278
-25.784243
-1.343192
156.088806
121.204735
-164.721786
154.704727
151.243195
179.533112
152.094849
170.458527
169.048004
151.789093
174.511185
158.615921
135.983246
150.124741
165.548218
140.118256
132.483185
153.001694
151.518982
83.361816
40.025089
9.411958
16.923105
31.763195
-150.085541
-139.897385
-126.222816
148.220947
-159.173859
17.770767
26.993513
147.852585
-152.245285
150.538208
158.585281
137.461075
126.962387
145.346848
127.379318
127.666145
151.998032
108.771889
142.914047
168.097015
155.479568
146.698532
145.200882
-61.074116
6.604736
-34.092915
172.985992
142.654480
16.557171
-48.023285
137.821381
142.050140
146.191864
151.883743
138.044937
154.410004
146.967468
161.090454
-41.013420
144.497681
156.451782
148.987595
146.554504
147.919281
128.089874
120.157120
155.113663
163.350555
156.835083
154.172638
134.628281
132.591248
-32.141834
7.241749
-41.007038
149.449905
137.386597
160.372299
139.231995
138.490234
-38.300034
-14.895153
-18.745794
-60.013611
111.425873
136.556747
164.651031
150.617081
147.482040
158.295212
155.713455
142.804550
100.305336
146.186020
156.012543
168.449570
130.856934
151.242020
146.706711
166.916275
150.249069
154.748871
157.274063
133.103760
124.426094
144.484238
0.922173
-1.593359
-2.218055
-22.616356
18.043476
-34.423676
-26.572052
-33.963219
121.396950
138.391464
140.541916
150.613937
157.613678
149.320160
154.428131
144.802933
143.083252
-24.004787
-37.853733
23.304913
-11.649988
170.869858
39.917244
139.701324
169.694016
135.106628
113.650238
140.535034
162.295120
157.529968
161.338379
117.140770
126.219978
164.702911
127.040924
159.543137
-35.377666
-16.288687
158.570404
150.028458
151.657013
150.913284
135.581726
174.808411
147.373657
-104.312416
143.097260
143.806381
152.734680
163.835480
-36.259949
7.250684
4.074195
0.857750
128.855209
118.651703
151.537567
-21.821226
6.119748
-49.232323
19.642168
25.071712
-8.734777
-39.880177
-18.567341
140.279510
144.222427
147.807404
146.837509
164.547943
146.751236
112.464615
131.098450
145.918671
116.276672
155.510834
142.749451
-171.733154
-143.884399
-178.037445
152.732712
138.352692
16.810808
-0.218503
-0.649515
-83.164200
158.202957
145.914398
145.231140
146.980316
172.437943
167.207825
138.140427
105.947990
163.813248
143.750748
158.196625
133.127518
125.786598
145.336807
148.605347
122.842392
121.386719
139.476501
144.817108
134.498489
167.110901
132.093643
147.382553
143.729248
139.327667
154.739868
128.218842
150.158279
138.343185
135.940506
138.674545
130.942841
166.496262
153.907852
125.583565
114.290741
142.961075
155.753067
152.883453
161.606827
119.436287
151.249832
149.588776
147.448196
159.064590
129.531708
143.068085
165.641113
127.981949
149.460693
133.476181
139.798798
132.509354
148.819183
128.483398
162.498917
158.496490
164.976486
158.723007
142.623978
163.422928
157.661087
142.123566
144.310852
149.913544
163.383255
142.169510
156.411194
158.416656
114.592018
142.861404
152.910477
144.532806
168.774948
146.832809
157.707733
138.454071
170.197891
126.808899
20.583307
-15.966675
147.180817
158.328430
164.906799
173.562897
175.444122
153.325409
161.878510
151.224655
170.551346
156.966782
155.501434
125.540863
147.598007
126.914375
131.346771
147.062759
169.189178
146.069077
137.151657
170.625656
179.217896
165.432907
154.414581
147.181244
-11.545586
29.390503
-0.695769
26.470387
5.264921
-39.524860
-20.220148
-42.870174
132.826065
121.495834
149.740082
135.073410
148.111496
39.311005
125.631432
47.493248
28.477772
2.062984
11.453441
58.879314
-178.599182
-8.348378
-40.591602
144.811768
143.413818
162.152008
165.227890
133.399185
165.324234
149.727051
141.878082
140.776718
123.858673
135.546158
139.966370
127.965843
148.651489
142.648895
126.505753
34.377964
7.221402
-0.734354
138.139877
152.321213
74.490181
156.957962
132.286346
149.973022
128.719803
147.807709
167.414352
141.279617
155.965881
140.569351
155.345459
147.448593
119.485779
152.742279
146.529297
143.600235
46.120140
24.788605
135.950287
152.493530
125.930824
146.879089
148.217651
163.099091
126.476791
151.382416
133.245117
153.767502
169.161789
138.478500
139.630447
161.007416
158.262955
146.935135
139.140244
151.341003
139.853088
155.191803
178.235641
141.484177
157.343735
129.907745
146.957321
168.544205
153.590042
-31.440325
130.254135
159.491074
136.040543
135.266251
149.165756
154.888840
128.745377
146.430603
-19.846615
162.180695
138.166031
-19.118610
-40.333374
-27.315187
-1.735621
3.973354
135.281403
143.961029
144.883453
-1.706971
-43.855961
-23.857252
18.323307
-36.254574
13.142920
12.856208
-31.671572
-24.322460
166.285721
150.908813
142.051132
152.142624
-170.039551
147.284668
144.791077
119.155403
153.618210
162.137375
136.675568
159.417831
167.183029
167.861679
129.303040
133.334854
149.626755
42.593803
-3.427998
-107.781525
136.433640
131.303802
144.364395
-38.834091
-28.359419
-1.203010
41.347916
-30.368238
6.411479
-23.558451
-6.858525
7.477034
-7.774051
135.776077
119.833504
143.814789
131.778458
172.176758
142.191696
157.898666
160.246796
131.715714
138.437469
139.123383
142.004150
139.339081
136.731659
141.860443
139.312607
161.974045
146.284592
171.403717
129.317749
128.568146
163.236908
152.476807
142.990417
131.701279
144.009720
139.212341
159.962006
137.786240
149.112534
160.380051
137.151245
151.296738
149.538803
148.935104
136.896744
142.617020
125.707191
-40.907661
-78.458229
28.485313
153.606537
-172.786819
158.272980
112.703674
154.818466
-39.519478
-21.529608
173.868652
173.689651
170.321518
158.528183
162.583008
144.319122
143.409241
156.253815
127.418594
116.386147
156.128235
165.677261
126.576515
33.760586
-16.077145
-23.609112
12.980310
12.865276
-22.173435
7.728855
-28.247135
-25.948025
156.631805
163.575943
6.037639
150.199661
149.784821
148.096100
142.292892
140.003510
-157.223221
-11.753644
27.996088
-10.399583
-52.763851
14.204426
-7.340481
2.425838
-59.767357
131.581970
162.872787
152.793289
152.584152
139.519470
154.695358
121.818123
139.117508
26.162733
26.243048
154.728317
128.598541
130.058960
143.383331
144.339462
140.595093
128.427948
109.839394
157.083191
143.071075
140.640640
131.917542
157.407089
-26.672934
-2.057950
150.478622
158.053207
122.202240
133.147049
151.479599
-44.963566
152.905167
169.944092
134.870605
-17.265814
-7.576238
-32.395672
28.002163
8.658141
2.984194
167.022705
138.714020
170.581238
151.348770
115.120895
162.373032
133.155472
138.263062
144.181931
146.048691
156.229599
148.186935
161.155167
153.347321
108.400154
146.957199
142.925385
38.055820
-42.115448
142.464355
137.052628
142.853561
160.802155
99.477242
135.859009
154.110794
143.856705
155.517227
137.068954
122.922729
143.512894
115.197075
136.952484
123.378151
150.540756
175.066345
134.769531
159.503769
138.034241
148.599823
142.327362
145.461304
-23.357746
150.947922
130.707428
104.630531
170.533432
129.229706
151.868378
147.483109
145.841217
149.277405
159.850800
133.824707
131.821594
141.535477
165.684082
151.835785
167.534836
149.521896
141.197220
164.122574
132.445175
152.267700
133.094269
138.339630
149.951569
150.915009
145.124680
144.093582
168.510727
150.809906
142.719696
-13.673651
-47.680939
16.255232
152.902390
-25.084160
33.881695
-1.051274
16.822718
3.177922
-2.838349
-22.857050
-31.804821
1.404442
5.033571
-27.411146
-10.194739
128.436783
-176.681931
118.005501
139.640244
139.004761
131.436020
137.321060
146.768738
143.004593
-12.369328
162.743179
5.032714
52.328758
145.799576
147.454697
146.467285
145.923904
139.535889
51.657352
-39.189484
19.903349
-14.070226
-13.101975
164.095169
128.442719
-24.498020
38.351398
156.577484
156.707947
132.349991
-179.698669
159.329208
148.667191
159.940796
140.490448
172.288116
148.225067
147.836426
144.807755
173.142410
156.468643
141.825516
167.363022
138.005646
167.298584
141.528503
147.190109
146.664368
162.147598
147.120193
145.675568
148.882080
117.367218
124.460571
154.785873
-25.804010
-24.946228
-30.333971
-38.732903
-9.586034
-42.435665
-9.984301
-3.308609
-34.811413
-26.149323
-18.372755
-50.030640
-1.834830
25.929554
23.332745
2.956382
9.234908
-50.059456
-4.537859
-50.838696
147.580948
118.212799
139.896057
-163.820831
14.175323
140.721832
149.827042
120.845604
126.072525
10.473204
25.757315
14.139984
148.235626
140.254257
141.299042
121.718285
151.610336
130.819916
143.219940
18.616699
2.772905
-42.446301
-21.486692
-28.528761
-17.416210
27.331808
-4.046656
12.631121
14.438315
-13.247303
14.048435
18.515017
-11.486809
-16.619436
171.197784
156.683273
154.456360
134.300430
175.979996
-39.827240
-37.943821
-0.588839
41.439262
-0.092787
-20.661333
-52.966549
-54.033188
-16.805847
1.246940
-53.560314
-8.981919
28.729267
143.023087
154.098694
145.983047
136.033432
-20.973553
-12.500930
-38.635700
14.832528
117.604515
147.065231
124.655754
148.844482
173.511902
158.962173
132.778519
133.561615
141.276855
-39.039993
-22.660530
-44.293217
-2.129735
137.315475
149.914810
132.812637
138.157394
140.623001
146.493423
145.292465
138.409363
-15.554782
175.420715
142.074661
145.049606
-40.561306
9.971016
162.291519
141.195068
146.775513
127.572685
36.484810
148.259644
137.235107
152.274338
-174.411301
123.563416
144.850266
145.736710
-176.006287
149.823273
132.000504
110.454353
99.372520
142.807190
128.438538
141.098984
154.650375
152.417572
154.695847
144.243637
113.994209
123.549812
164.038635
152.176514
174.951462
-39.004120
19.883337
-12.605796
-26.651806
5.928934
146.636292
154.018555
154.326675
161.173141
138.018234
122.474274
158.512253
138.951660
141.462494
145.470993
146.208099
152.269791
106.376778
156.080627
149.224014
108.869965
146.972076
152.417358
166.066055
142.341675
134.761520
151.608093
13.349553
166.466858
-16.337637
-4.697695
136.369293
142.653732
143.891876
146.195023
153.569580
142.148575
151.867767
136.922882
137.198532
145.302200
140.741882
130.912582
148.534760
119.977386
158.171249
152.961807
125.965317
103.256111
143.632294
129.264267
153.388336
119.565872
171.419495
144.235886
153.879654
171.789566
166.064911
-47.000908
3.230709
-4.931136
-43.750896
-8.053203
0.234068
9.502101
7.890507
-39.420879
0.398604
-34.439686
157.484528
146.254639
149.569229
166.332016
144.717056
127.425285
157.571228
150.746155
149.123428
138.069580
134.412216
127.150452
148.280151
167.963058
151.584503
144.651688
146.525604
148.761200
151.474716
148.903534
-14.198915
1.661657
-10.283002
-19.593994
-4.739294
-35.755573
129.294418
4.785528
-24.336039
-54.362038
148.376968
140.468002
163.497208
129.955872
162.441956
128.428040
136.031967
144.050034
120.665070
131.915527
160.672272
56.535137
28.754244
29.626631
142.623337
135.425262
159.308472
151.649628
156.544724
139.255722
157.706375
141.119858
180.000000
149.474823
149.448792
177.957413
140.955734
146.352203
149.685043
160.260620
146.682510
169.764145
134.489105
135.893295
140.664566
172.339249
-2.638340
-32.784355
0.214891
137.343262
131.925659
161.604126
135.807510
153.137772
129.344681
-44.223019
176.580521
133.154816
142.965698
152.096008
127.223427
172.796097
162.804352
37.775013
8.795356
17.467276
-172.624573
154.903458
138.690826
-19.438263
39.346626
0.335718
41.635284
19.300871
-14.530250
2.244022
-22.342552
12.419177
131.703903
158.870132
164.778732
148.085907
133.254410
146.547516
148.382812
162.495422
169.094727
151.968414
140.341843
119.089890
167.901138
166.692200
36.847008
163.142868
127.436707
162.212708
-177.550140
172.999786
153.037033
170.802475
-54.702267
-40.388199
7.711644
-65.647896
-37.610569
-19.663847
9.896025
8.909907
-3.121171
-37.950161
-0.618023
151.492157
152.146072
-178.878128
140.710312
140.492004
143.728226
157.164749
147.827057
171.144424
154.634949
140.636139
169.521057
146.321793
152.013855
164.470352
123.082382
132.057800
168.824249
85.037743
146.149170
139.911377
153.606400
125.081688
134.939575
150.767136
140.002197
133.295578
-44.442017
-33.291710
11.946804
1.802548
-4.273747
-42.571960
-46.837513
157.707047
149.755035
131.592911
-163.247726
126.874825
134.077454
137.073135
141.027069
134.354324
131.776001
145.115768
159.980606
98.120857
151.362442
137.177841
140.622986
159.604385
166.347900
163.808960
158.594559
112.095589
178.226669
149.541534
137.464264
145.484894
140.351364
135.666794
153.745010
146.985962
135.694626
151.438507
163.313141
140.545578
91.761223
163.337921
173.553833
3.185490
-25.350395
1.829062
-22.256788
-6.164147
-44.671238
-0.104678
-11.268968
-2.487112
7.099896
10.027797
147.370743
167.620926
138.195679
107.450340
148.385391
142.752502
162.195877
138.249329
144.906448
138.142273
131.138397
112.940582
142.638687
128.486176
130.900070
155.528580
-15.552362
17.066353
-36.247478
2.947761
-22.613308
-20.130594
-36.236469
-9.648849
153.049484
153.039490
119.060051
151.170319
-14.765439
16.813570
-24.369230
152.081497
157.563980
126.691208
-17.559019
-5.245458
145.251389
161.341217
132.828705
132.406860
147.705399
134.528366
143.002014
167.712082
133.849487
162.056946
158.570129
126.265846
154.554825
166.038284
149.112167
146.925262
122.028412
-39.019157
-21.669811
-36.624062
-43.685051
-29.539480
-17.094307
-1.408755
-42.307011
-178.912674
148.649979
152.431015
135.666489
150.703552
170.572189
158.713272
154.135864
142.014328
151.818771
129.475418
117.782532
132.051041
169.695541
139.245758
172.388885
156.299622
144.524857
134.003387
137.523743
151.223618
172.803848
170.163635
149.825531
149.438416
177.794067
123.016083
149.695206
167.225815
149.047119
138.019653
131.097198
148.158371
133.584747
157.233658
140.718063
146.491913
169.976135
151.346786
161.731918
137.608627
146.924332
150.303284
147.775116
142.786499
176.594238
167.672180
145.813828
146.934189
154.222473
133.237686
159.383163
133.822922
144.340485
124.404366
141.087326
139.408386
152.234634
126.261475
155.020813
129.194336
156.834351
134.787415
158.443726
155.341354
156.622192
148.237854
142.049637
137.497192
134.234268
139.962585
159.125763
149.291000
129.167526
144.224411
157.966522
134.524170
132.822372
159.798019
115.582008
135.420349
145.095886
143.379105
144.362610
-29.226183
-44.920158
3.380029
126.096886
29.705523
-95.569801
12.271024
10.650982
-14.063678
168.982986
139.083939
152.058960
131.426788
127.630287
161.578720
15.735944
-44.522469
130.920578
143.078156
146.285645
109.084816
132.504181
162.384995
154.156525
151.728210
88.285225
-166.154099
29.749338
81.271225
144.226120
-115.039024
107.870903
125.751480
169.021683
149.117416
143.351303
122.260178
133.286469
116.659286
139.381714
126.987488
169.994385
156.427032
-137.718872
152.576874
154.570770
125.061577
140.083038
138.321136
125.336861
141.199097
172.545090
176.831070
144.605515
121.106621
131.854553
130.757278
-45.082512
-29.093763
8.718165
-43.043030
-4.009806
19.235497
-44.204563
129.650024
133.600723
126.274834
158.469635
146.284561
142.370728
145.568146
144.894730
143.750824
148.573151
131.267609
120.302574
131.572800
132.060837
170.663971
11.554557
-39.197823
-34.216751
142.083069
150.708420
167.578293
143.004379
176.151215
152.158127
107.587944
172.837265
170.265030
168.551392
152.974396
136.402115
29.039165
150.115753
117.254082
126.841278
145.405930
133.584961
137.329529
8.084418
-17.938911
12.219611
14.583078
166.999298
130.577179
142.178589
139.978836
143.464676
157.838638
125.815109
168.933945
146.345886
-1.877636
0.889114
-46.820274
28.489874
-14.837172
-9.029938
-29.229780
142.335052
123.640106
146.553513
-36.906586
1.763252
19.054129
-11.521450
-6.342915
124.296654
150.454315
140.994934
150.241257
106.506699
-51.267902
-41.568699
134.955643
130.674713
171.638474
147.056732
127.278465
164.898514
134.166275
133.683395
157.718201
147.815887
162.662994
173.583221
145.653152
138.454437
137.232040
139.408554
129.210205
154.112717
167.549225
150.356232
159.854752
-32.990341
37.496372
-23.612530
-21.720337
-11.381605
-1.519555
151.717560
150.083160
138.302582
146.990829
109.537323
-6.797398
0.904605
-24.747356
120.251457
150.102249
150.652786
4.857485
11.533994
-27.261898
-41.104485
45.088814
146.839783
-41.277359
30.208822
118.194748
129.982346
159.576141
139.022980
160.812363
134.366638
145.620880
149.588989
156.488480
134.793137
166.403992
149.860626
157.389618
164.946960
136.836929
137.366241
162.142151
142.704910
151.037079
135.881607
143.826157
129.285782
166.200333
147.910553
141.716003
130.120331
146.531906
155.789719
164.699493
147.185760
147.371292
99.633560
139.937729
141.079330
160.020538
177.523514
152.564911
138.547394
152.538605
152.670135
149.053482
167.025024
132.498581
168.347702
149.960022
129.788010
136.230057
148.810562
133.033661
135.880234
147.356567
141.394440
9.179415
146.190338
129.587799
140.645874
153.013885
162.598328
19.296034
6.763265
-12.155714
-35.879063
30.006208
0.915571
-44.789597
-39.740669
-39.236984
20.226372
147.343185
144.572205
139.164474
133.238632
120.483330
167.220581
166.312393
148.212860
142.810043
109.148560
162.577667
127.752563
152.166382
147.552643
154.793396
157.029587
133.291367
108.911491
111.462318
122.888855
138.041306
149.021027
128.707825
167.275513
157.877884
148.995193
149.124084
136.665466
140.099106
156.040588
146.214096
140.845398
16.819141
-60.630985
140.213013
136.482361
117.881180
118.782814
5.272471
137.898041
142.527298
148.333527
136.146347
144.263504
143.582397
141.486404
152.050888
3.105262
-30.021843
141.274673
145.490997
134.417068
162.700760
135.940613
139.592957
149.221283
150.428833
139.253952
127.178223
153.104782
137.846466
-140.901169
29.633717
-164.338745
167.232056
-163.609299
173.470322
-172.723724
35.137482
145.562149
139.819717
152.679016
33.182079
17.531231
-28.068552
-28.564671
135.496048
-128.819321
154.561722
-157.419220
-167.763016
39.178852
173.558609
139.835083
144.891464
142.407852
136.424011
151.026199
112.158218
147.322754
142.558334
151.885010
132.503494
156.682297
120.604469
136.169083
-10.223756
-28.991262
18.852163
0.126669
-1.524698
-3.341464
3.053194
-33.133442
145.490402
164.604248
138.011078
147.544159
149.935150
142.978119
139.787384
155.611160
166.977936
154.812714
156.887360
155.524170
151.879471
-42.082966
5.080180
119.706734
156.516800
141.189789
123.523735
150.372650
163.445175
153.947525
32.040257
-2.011589
-29.680084
-57.406441
141.073486
137.088684
95.884911
-166.107986
23.234652
25.636837
152.494919
143.362244
167.692230
161.697281
139.867523
141.856537
143.659714
173.167969
-41.288357
-12.378524
-35.437546
142.250122
143.257431
136.316528
176.376846
164.420151
155.273163
135.857132
108.634880
145.422867
148.040588
93.142494
-29.547445
21.570656
1.708231
24.983536
-0.764894
-19.645449
42.629902
142.287659
154.713562
160.994553
171.269089
76.559105
-32.662735
-27.168875
121.841537
151.384995
9.974940
-41.821339
-22.468927
16.259232
-18.416922
-42.642235
3.469836
-15.580513
160.250229
114.553871
135.178146
137.060120
109.744644
153.200104
131.409561
146.876160
125.690422
165.791122
135.779083
134.670227
121.364014
125.086380
160.787628
161.659988
141.169464
153.691467
167.392593
139.030685
-145.665527
159.289490
141.624023
131.859055
153.003113
146.973129
147.808502
131.720963
178.229767
138.982895
0.669396
-11.785404
26.784983
35.571712
-0.247872
9.910917
-42.854599
-8.022674
24.521448
-27.859222
2.785231
-27.980385
-16.207668
177.420624
161.004959
154.165359
139.159225
157.374634
163.856949
141.327728
142.098328
148.720886
149.501190
121.013580
150.480728
133.913467
161.314575
141.271652
144.459366
138.362244
112.433777
161.308792
139.979767
129.715729
133.879349
139.350082
165.197327
129.435837
145.196381
146.309647
146.377045
144.699921
158.591217
142.594696
132.355179
168.001709
124.328423
162.905884
-168.607635
148.470200
-171.781799
148.210602
-170.221802
-129.770462
-168.025497
146.865585
-163.800568
143.923660
-165.789352
142.792221
146.389206
166.637115
140.041199
116.560043
109.544098
168.564560
132.162735
142.472549
140.575592
130.008682
158.431686
170.770889
125.354675
146.483063
143.876190
150.097366
158.492111
165.312958
161.318726
124.306839
170.052429
151.976578
143.384781
161.572464
122.690353
145.303635
149.148224
145.048615
172.080032
124.583984
127.973999
141.458878
145.539627
-163.356476
109.251236
9.214606
39.232262
144.120010
153.966675
156.615555
146.945999
-8.852060
173.075577
158.738617
133.138840
148.463379
143.639023
129.631851
-164.219849
160.704391
132.187317
150.060181
5.612342
1.794278
-3.552752
-43.475491
-31.400400
-9.591364
19.561361
4.668582
13.726110
-20.669327
-56.731571
-33.518814
5.725567
5.757962
-5.241459
148.442673
116.623535
123.863113
152.405304
142.123688
131.089676
153.069168
166.695419
120.620316
136.049301
134.141251
134.959442
150.633286
168.337387
147.130447
122.357727
118.747612
139.777496
165.390366
149.951630
157.265259
138.504456
156.188309
151.822632
146.696136
129.493835
138.917343
170.048111
153.113586
155.393555
142.861954
139.409729
140.895752
152.071960
111.111015
157.092911
162.949341
141.804626
175.038635
172.551056
132.589798
140.762939
154.567734
142.972214
156.453339
97.733536
141.282379
164.253708
145.022003
170.073105
128.826538
8.559192
23.892757
11.342602
169.277115
144.777222
148.323944
155.949692
155.783051
148.081177
137.249557
136.825974
-175.299881
147.801041
153.522675
156.220535
115.206146
126.140526
165.338440
139.537384
-18.772440
-15.226733
29.295319
131.687683
149.445862
135.504929
128.297455
155.333405
124.775581
148.567810
113.372871
126.063316
117.801277
164.801392
143.729553
118.938507
156.712234
149.032639
144.905975
149.378418
31.391609
167.963989
166.316849
123.915482
177.721268
162.810730
157.847076
140.159042
143.699127
157.399109
140.808548
149.505829
120.392212
144.544830
144.685699
19.459885
-15.394235
140.579147
142.951355
130.243408
156.467087
115.949753
160.865036
148.069443
-3.507996
-17.284454
-56.266460
21.470381
10.960111
21.561438
-48.448090
-0.096913
0.956953
-8.621017
-35.200619
-3.931936
10.490212
24.314648
-39.047249
143.052994
137.331894
155.230789
144.104874
135.150620
149.522766
124.955643
149.735428
139.410385
127.657318
135.896576
143.272354
142.398239
143.369385
155.035141
140.238068
166.784607
151.148697
155.847992
159.423325
156.889404
146.676941
149.037888
127.348160
140.174011
135.373016
133.370743
149.076950
145.480728
165.635452
171.538284
145.742706
152.087418
153.083954
11.764084
94.514565
136.340698
170.600006
177.432480
162.143921
141.823761
132.644257
149.054977
130.915695
135.341995
145.993088
166.638931
165.845886
161.323944
141.403748
171.059052
126.485603
148.801956
151.196991
131.628464
145.553894
156.851425
155.510620
-45.998566
9.126514
18.209797
61.310642
-6.706510
42.797771
-45.062424
-5.078791
-28.169582
164.916687
155.052002
113.273529
152.297562
150.944870
129.524292
144.529984
114.631126
131.709229
161.736099
168.587540
154.991089
168.173218
137.417877
168.541977
177.056274
156.538910
167.078568
140.460938
168.077286
159.143799
150.813354
138.940643
151.060272
144.929153
179.174088
126.665138
128.591385
143.532028
161.941605
144.302521
148.423370
168.678818
142.757782
158.873245
157.828812
117.112259
151.444550
139.421265
157.059952
157.151550
150.260132
139.198700
148.553513
134.508270
151.321716
144.529465
116.887245
129.146637
19.715349
156.885284
121.182320
175.848984
111.321266
151.636368
148.472870
118.961151
147.693787
151.845718
165.601379
148.358261
115.216621
134.032211
146.140091
140.931992
145.920044
19.441990
12.631948
150.827896
109.093361
149.280945
150.023651
135.229034
116.166023
150.859558
153.927887
143.738831
139.613846
153.333832
131.365601
127.763466
142.350800
13.185643
-16.383879
129.772980
140.232834
175.799820
140.508804
123.930084
155.277756
141.862534
142.403778
157.009155
116.481766
135.446838
155.429489
137.104843
150.215057
-30.543272
-5.070027
-3.483521
48.802608
-49.700356
-37.051247
-25.036665
-40.848236
16.086267
6.133187
-2.500690
13.189969
-11.261451
-43.559601
-13.775877
125.701714
150.424301
142.682648
145.085449
135.373474
156.735931
138.436172
142.019455
118.596649
147.426178
140.004761
153.856125
116.754616
135.852188
138.466034
150.643860
172.961273
144.569366
132.042831
116.878029
144.989319
143.485138
149.329514
127.171516
148.180176
134.564545
141.680618
-179.734589
124.172890
117.186821
178.119751
159.072800
129.569138
133.628433
132.270859
141.909378
156.645233
149.571060
129.847565
-174.807846
139.260544
137.695190
150.782486
126.170647
163.448822
145.739655
141.904327
174.499741
148.245834
133.207458
144.674484
-178.302551
145.354080
139.819870
137.118225
136.852142
129.556793
145.249283
150.610886
144.051956
135.144821
150.319534
130.329117
114.671532
160.752319
153.872787
154.600174
94.628021
121.400803
160.428452
143.646149
147.600235
147.874374
157.597122
148.861176
177.645477
137.669647
150.428864
140.857880
136.122650
142.384567
120.796722
146.197830
147.658325
135.469269
156.070312
131.831421
137.832779
138.473862
131.283829
140.865219
158.236069
149.426636
136.449753
150.166168
167.328232
169.670944
3.690827
16.250496
17.070740
-40.475552
-34.779160
-33.873779
117.797699
153.145844
143.529419
155.141052
132.278687
134.374405
149.640518
152.547913
158.564041
124.096115
-131.310135
146.413483
167.035187
137.442230
125.585724
168.497284
142.747284
146.837601
135.534592
146.832169
150.753281
135.041611
156.444595
135.311249
134.511292
109.149124
166.277939
169.193665
162.568787
110.694656
144.380249
123.343773
157.035263
176.931259
173.042999
172.792145
128.629242
122.966911
130.755539
149.656250
153.778656
137.392639
-11.297750
-7.683904
-44.496414
-4.741980
6.483829
-3.954631
137.778427
-34.863453
-57.260750
-25.812223
-20.016081
16.908844
126.351608
148.095734
-37.121532
11.107182
-19.388483
5.694056
17.686441
-24.149973
-45.845509
6.922091
-30.654940
141.884735
130.893570
155.749649
171.434631
153.462524
136.944992
153.399704
128.811020
161.800995
146.844391
140.373001
136.536774
157.583405
147.755325
107.478539
103.632721
127.315727
155.784271
145.895233
147.954880
129.308502
155.211823
141.706161
141.633804
161.343262
137.303940
2.175648
-18.786200
162.090164
147.994385
3.058126
155.811493
143.618317
157.603714
148.774216
146.622787
160.821716
137.435898
139.747849
150.944489
143.353882
157.451431
138.000656
148.668411
157.145493
133.327591
145.123550
162.130737
162.520294
172.345642
146.515564
139.843094
165.959473
140.812256
140.629196
135.830811
138.902390
142.727875
136.330078
147.421356
164.844238
115.241402
137.854965
114.355202
136.722244
132.877335
8.180093
15.699196
137.388412
153.651718
165.121155
150.992035
143.497452
151.818268
140.339890
127.560822
119.694374
125.845573
137.382263
122.745735
146.382217
118.669342
143.451324
170.650146
154.300400
-32.372639
26.373899
-33.280819
-24.955133
25.929132
25.458466
17.243282
-10.625138
141.165680
163.689224
156.109711
151.923813
141.865265
120.773872
143.623627
158.364746
142.046295
127.681404
169.590149
145.296967
152.994644
149.316269
140.276184
132.474869
116.481209
151.696960
143.578934
121.737518
3.838951
10.915925
-14.938403
-0.524141
10.995906
9.456336
18.083138
101.132950
122.362091
136.415054
146.386032
148.458450
134.139221
136.144775
138.613907
-175.358643
146.523911
136.089310
136.610901
155.505539
160.516144
154.188263
151.780823
133.293869
146.822540
9.188508
8.474519
-0.213979
-10.255647
2.808607
-34.854813
-17.492914
-36.661518
10.201317
-43.179321
18.399975
153.749481
175.353561
140.165985
29.875908
-11.888427
-47.765987
60.971607
-20.127560
-2.398248
-44.060459
-1.796131
58.803417
143.196091
158.186920
164.157837
151.249237
178.239410
165.159363
160.466171
136.156586
153.035980
156.111969
141.538498
148.880417
161.211121
149.824600
142.598694
143.492691
137.801651
116.776230
57.492535
104.624245
142.314484
138.491333
172.909241
127.748520
-15.948079
-9.081448
-34.781704
-4.985152
-20.457270
-26.222162
-67.833794
-0.450240
-17.971758
-41.602833
-32.566257
7.596209
-9.449224
11.537169
-47.630764
-22.408892
-98.305000
8.568778
-8.397184
-18.571287
3.311152
29.731873
-16.399319
11.628965
-4.336302
-27.804655
134.255966
151.646286
139.546326
163.950699
-14.904703
-4.001397
-42.493889
137.546280
129.654999
137.008865
133.976913
158.249161
116.609627
-7.795079
1.702379
-4.547518
169.735794
167.370407
164.762299
150.108093
149.470673
162.899353
144.247742
156.087723
143.825912
132.897202
105.970818
164.238327
126.360405
164.030457
149.688187
149.996826
106.353775
126.684921
167.418182
167.751892
146.487976
151.504349
134.788986
138.481506
165.713470
149.752014
122.712250
147.800385
147.953217
118.094414
153.980942
158.086075
168.964340
127.853951
123.390121
143.007126
139.786545
140.585632
156.679367
141.394348
154.801895
154.408463
147.427353
139.295166
137.863297
145.512131
149.731354
142.479462
132.566452
144.846008
142.158493
157.808121
149.419708
164.438675
153.913193
162.749390
121.162071
154.034698
136.846542
143.192444
163.984406
160.328659
146.787689
156.285324
163.218155
-180.000000
130.171265
131.590790
148.747437
141.048615
20.262592
50.861076
-95.956360
148.329559
163.949722
150.741058
141.699387
159.464798
167.105743
146.468201
165.360764
129.492645
145.129379
24.812979
19.974321
-25.799572
98.974281
161.618332
144.514374
149.398575
137.074219
165.221481
159.171051
157.369034
141.547958
165.366898
139.178558
159.443466
123.934265
116.594986
157.990356
141.708893
135.506271
152.082397
124.883064
158.535370
150.204758
160.425995
-40.423492
106.143478
135.529495
135.338776
145.307343
114.506706
172.816650
134.728439
151.769302
150.326385
142.369064
134.640991
166.118362
131.103058
149.259003
141.661407
141.484909
155.012405
171.146408
139.717133
139.421417
8.887631
159.008987
117.818420
137.841476
-134.009567
143.457336
120.586998
136.352005
151.043488
137.269012
142.342453
149.421249
141.262451
-0.798194
-49.251633
17.261993
-22.294060
-23.848249
18.077757
-7.152230
-20.426067
15.497371
142.338196
143.104660
151.877655
-156.415222
134.129883
155.619431
156.576523
158.716415
141.611130
8.563643
10.651130
137.976746
154.110123
139.953079
138.470840
143.910721
142.891052
167.375061
145.035049
149.367371
153.599014
158.700699
135.683380
148.066879
145.014984
-153.950806
-152.826462
154.531540
137.364136
-164.062836
123.748405
-160.405396
38.065441
14.382217
-158.985550
124.947884
169.375168
122.984039
131.601852
147.793762
100.425728
121.767921
160.381271
132.533554
136.856659
-45.717110
12.448757
-3.511400
159.952499
134.052856
153.098389
162.533112
153.560608
108.794853
19.580364
20.928108
-34.261902
30.044945
109.203987
141.918289
117.982811
142.194260
176.961197
126.525803
146.834991
154.053741
125.217194
133.696564
128.697784
142.799438
-17.424742
-24.195618
-32.426590
-30.218397
12.133589
50.696777
-51.318077
-49.567627
-45.402962
143.669434
175.832031
134.538498
135.828201
141.666611
104.187965
174.802719
147.645187
155.727478
164.214661
-11.120504
14.798326
11.535752
2.974535
2.058520
165.468704
137.395950
-18.166098
-3.936814
-25.137941
170.771271
148.189682
-154.459015
162.307297
160.599823
112.675026
142.781601
153.066422
120.435272
140.060333
138.768707
160.822510
157.412308
125.442017
151.138138
11.824018
7.863520
-14.391358
-168.570679
-85.180786
139.389557
146.628967
144.989059
145.109650
151.472549
166.864578
161.736115
148.517838
139.061462
157.693222
129.941040
139.570770
154.496460
133.135635
140.246994
164.398193
-9.993653
-41.813889
-17.575481
11.677236
29.606659
-51.200333
139.822586
158.347702
121.615311
149.887817
163.803619
161.487396
164.078674
154.062393
135.482574
72.535004
-27.676546
-3.694962
-7.657578
-43.128075
151.012924
165.311981
147.850113
157.135178
156.432938
144.728317
152.279144
151.849579
-176.320526
150.316467
134.289520
-42.288986
-49.771965
-26.929934
19.499998
3.599456
0.172458
-23.416088
-19.862251
13.115211
51.922523
152.096481
147.738388
124.091003
146.568878
154.319992
148.019501
152.478699
116.501755
161.647141
158.677414
151.723740
168.100296
149.559113
-48.559334
140.461151
106.648727
156.561951
155.186157
144.239914
138.750031
145.337082
151.872360
131.239700
118.221359
-28.428370
-9.006277
0.257930
135.257675
-28.169909
-38.377518
4.799589
150.264008
129.278107
152.512787
154.688095
138.045288
152.335571
119.125374
89.402618
163.292526
139.687805
147.829086
128.459900
129.481705
144.955200
173.625656
152.695953
131.523041
152.639221
147.375046
137.007034
128.452133
145.797668
134.029663
-179.829819
144.250137
141.304581
165.768448
124.464676
135.751999
149.603531
113.773163
124.144432
145.520279
109.952820
99.021248
-173.516403
148.008759
141.633163
156.925995
41.189083
12.068329
-18.509895
113.656181
141.275269
131.088699
157.871490
156.546646
142.880112
154.117523
133.230972
149.629059
16.373486
137.539886
146.013687
141.477081
-160.355560
129.132553
160.996964
148.969177
137.177719
163.162430
143.088760
128.570114
116.478363
142.815262
165.897766
169.784439
159.090881
147.418289
151.931549
139.842911
127.760513
137.258469
143.559326
147.981430
172.573853
151.823639
128.439102
140.721832
12.850144
31.177254
-164.787964
152.870956
131.244293
157.084915
144.426758
154.040756
135.862183
139.557831
155.468719
142.032410
-54.344082
-15.840012
-38.987671
5.890924
24.826811
-45.279625
4.735986
148.364487
178.582642
167.113037
109.318855
161.113602
22.028961
-0.283240
-45.220814
115.993652
170.080795
136.040146
122.027550
127.743126
130.979584
151.032852
149.243469
143.294098
147.198959
166.727249
145.580017
131.748444
128.941330
158.868423
149.163361
144.123459
131.957886
141.818329
151.517609
-28.858982
1.483057
135.654755
143.176392
149.443359
106.872459
141.236465
165.374893
100.968544
113.397881
-137.436737
-177.540100
161.796661
-160.493790
43.378456
1.047732
44.150951
140.746185
131.522415
148.639832
158.116486
139.299667
146.236603
-37.032146
-6.424281
-30.597408
-38.788761
143.204468
139.992691
124.307098
123.098320
166.588226
139.128098
151.557968
162.716019
139.898605
161.417435
167.383453
-42.330578
-3.137063
7.079892
5.132975
136.009567
138.290802
127.869110
149.531906
173.505890
122.633209
148.352783
147.480713
160.102921
152.066025
161.421616
133.501663
151.277191
126.836235
157.680298
142.070877
154.569611
124.103371
147.539230
113.980934
29.656837
-160.156723
-177.389694
-153.850037
-161.831039
-158.342087
-152.943726
-144.985565
29.858751
131.897751
23.178907
126.942284
151.424026
169.968872
168.526474
154.838058
121.279701
173.812103
163.072052
137.048553
147.426102
158.675812
19.636366
19.400423
127.148582
-15.489866
10.283537
2.364137
-27.210686
156.569427
148.155899
140.469574
137.744476
162.778610
154.089600
158.653870
150.288101
140.912781
146.038391
146.480255
155.765274
150.086624
147.417435
121.971924
146.516251
172.351624
156.472443
150.833878
138.787552
120.001938
132.393921
117.103874
153.213043
138.004654
150.403336
138.746735
-8.580757
16.154419
15.424168
-9.145828
19.875774
4.697194
134.134842
133.844238
139.423615
152.166763
147.893356
115.291946
153.137146
151.638504
152.568207
144.779816
141.642960
129.150208
160.557632
156.348907
129.663055
119.972870
143.349426
148.150696
148.899078
137.297318
140.602875
148.373322
150.986130
136.862198
-176.365936
149.411102
142.192184
153.139511
139.747223
132.233536
-32.241360
-4.335443
-52.505791
147.122620
130.044861
-29.415871
-15.956765
-35.159679
-48.923260
-9.833293
138.184433
146.009262
150.389999
145.229355
133.603500
20.311937
-49.892502
15.751049
-46.251949
-9.749957
-8.791737
1.559720
1.377714
8.027809
-28.783211
55.096092
9.350108
-26.002365
11.008646
-22.202744
-37.557007
-0.995046
157.789490
151.997894
165.134735
156.603943
142.333237
155.284225
152.644730
157.754898
133.817688
147.644135
155.529358
116.024895
126.763847
123.345505
115.924751
143.209503
145.110855
138.599701
148.572647
150.345947
140.961105
162.860367
157.564575
167.238770
133.380768
145.785461
142.508560
120.625488
167.081711
140.676575
162.245377
142.920731
136.048859
152.646729
141.444092
131.117386
-10.056255
3.207905
140.029785
112.849289
133.416626
149.814484
148.739304
146.611832
133.234695
124.383568
140.566238
150.622162
176.139832
6.081733
-47.532764
-22.762360
-28.700382
3.556498
4.039439
-59.686157
126.828819
137.017746
141.620834
115.304611
153.282349
119.890907
142.145844
143.314560
139.704620
116.940933
145.136749
174.745010
147.241165
161.854996
8.059148
-22.373936
158.354279
135.905624
147.240036
121.495346
149.578918
128.960403
113.928299
158.460800
127.003929
143.632523
153.931198
-49.782215
-11.078941
-7.221837
7.192274
10.539803
-6.708849
4.052701
2.572453
136.110992
150.866364
145.874771
166.110367
149.257767
164.472885
137.892380
161.311279
131.520920
155.659882
151.330750
158.431549
126.487312
149.562469
145.503174
159.588470
160.856262
144.628967
143.375565
136.760391
169.120941
139.474091
-179.578476
163.373154
144.535431
144.955643
150.050430
122.184944
155.474640
-11.058966
-3.195553
-11.018764
84.434654
156.892044
117.453140
152.298630
143.761368
134.540039
155.600937
173.038742
151.540482
124.642807
143.573044
115.515839
129.552643
143.454926
151.364517
102.242561
139.283813
148.167542
6.218895
24.468050
1.816069
-17.123873
9.819506
7.857253
-25.064651
-31.550161
-4.363902
-37.727913
-20.207279
12.379335
20.964485
-6.108172
-36.052731
-6.634095
18.427534
-1.187456
22.765791
12.492296
6.972432
1.707315
-10.718582
-38.136250
22.090801
146.458984
138.208984
144.595398
135.308533
145.071701
143.167114
-44.661633
0.807698
-13.514156
2.802677
-33.949223
-3.543813
16.932243
-31.889673
-1.705365
-26.463720
-24.304411
17.134274
-38.119610
9.629882
13.553703
171.677246
92.925056
28.721336
-129.618515
-42.649734
1.573212
-31.615564
14.315520
-38.374493
-39.001526
2.873716
13.860196
-26.753971
22.914988
-29.437838
-7.271409
151.874619
160.178177
137.391266
146.036774
144.187286
148.081802
-3.643788
117.102165
145.467743
138.612396
120.981552
162.118057
157.423386
131.612427
169.231842
146.588562
137.868149
-140.835953
36.934196
27.885141
136.852036
18.546392
38.425251
24.384184
-145.474747
-146.829742
-144.759460
-142.290558
158.101166
162.752365
121.863159
138.088318
138.373138
159.061691
140.206619
137.935028
147.048370
-14.365007
-50.569679
-1.410421
177.488281
163.085236
106.144012
162.690613
171.039627
116.165749
147.270920
157.575455
115.403816
157.164581
146.809601
118.101822
22.288696
12.003802
128.015289
110.023285
146.964676
143.599258
149.542969
15.332452
-3.549500
156.032578
104.865898
162.863937
174.786942
125.081848
120.796974
154.599686
148.592941
154.218567
155.734329
161.364563
158.972717
136.985779
117.037743
148.477173
137.419495
113.761971
142.103012
148.256256
141.151642
138.529099
138.770157
129.355972
135.997849
146.344269
161.205963
154.963669
139.409470
6.281257
-45.468025
-47.370380
-56.088490
-34.803993
-38.032990
-8.657280
139.581192
145.609756
146.076721
178.783722
110.348518
147.747284
118.882660
132.796722
137.025833
164.454712
116.167725
134.850220
133.731766
145.836716
147.640869
160.461258
147.241028
136.425110
141.087067
117.155701
138.464340
144.016739
171.670761
168.132904
-2.776009
-38.084980
-23.021811
-8.930521
-43.381973
146.147629
150.672379
124.434837
178.007462
159.983414
161.375443
-86.663139
-2.942577
-6.486278
9.229884
-8.553178
-23.559364
149.333832
120.437866
114.286598
153.762299
144.057327
134.923904
154.275391
124.845169
146.049622
146.457855
150.294128
144.169601
169.990707
153.251740
168.232986
162.039276
160.939743
142.677475
-27.244656
122.422066
-4.280798
-22.711931
1.788488
-44.081554
-29.050829
-42.518253
118.170898
156.048386
151.714081
149.512299
149.685165
157.557068
144.585648
100.586479
139.490631
136.182877
122.036789
169.194534
152.285889
150.759277
-7.363698
-13.397848
138.725403
152.808914
58.952904
174.829514
136.333267
2.829231
23.322163
6.657849
-46.295643
20.487511
142.532455
151.117188
145.827362
135.934357
142.620621
126.458649
145.461868
140.613724
159.296616
142.896500
131.950119
144.668121
140.168839
154.747192
128.059433
156.595322
158.286682
126.472198
158.093872
138.426102
133.734207
140.547211
150.151199
133.897736
145.212402
135.328110
165.768311
157.068863
147.952621
134.549454
150.820099
145.564682
137.196396
104.091988
149.625290
115.874428
163.992676
172.072479
155.315491
153.655746
-116.078003
-44.988335
17.889729
7.541866
159.195862
133.542053
141.446320
145.312897
158.322525
163.852493
123.795822
132.945038
-168.151276
142.772202
167.442535
135.056458
153.011032
149.279388
149.025055
142.949478
176.442780
151.556992
135.847504
127.281296
148.960220
131.621964
138.127899
145.633987
150.178528
149.547928
163.158249
13.077306
20.179142
160.147522
157.182053
121.093102
179.342102
133.412628
154.529129
161.480667
177.178864
108.637177
151.494492
156.521912
145.041672
159.688400
-37.051666
-92.186790
-16.299376
0.234068
-23.829668
144.847000
156.530670
127.589386
-164.047394
135.812027
152.270950
146.234695
-52.841480
3.773200
15.802998
6.523597
30.898117
-13.072430
-40.105965
-19.543871
24.049786
-20.110659
151.312897
130.825226
142.728394
138.931702
160.093307
137.975983
141.430664
110.236290
-1.508439
19.207748
-30.731325
55.726337
170.019531
16.041281
-45.691891
-43.072685
-22.868116
-19.127729
0.229850
-0.750171
130.903595
158.039093
159.657928
146.154556
151.651276
154.313248
145.602844
101.801987
133.261047
156.449463
126.345665
155.978348
146.947708
144.483459
139.222046
137.938828
147.876221
149.723251
155.391617
144.630920
150.494720
13.984590
-19.865988
-41.040604
50.526012
23.349655
-44.320007
-37.127804
-33.067665
-38.126507
146.646286
155.541840
148.659973
127.644424
116.200142
114.198990
141.857529
110.665955
146.339630
139.115982
130.704956
146.097824
121.304573
123.165436
137.547409
144.782684
-21.604969
-11.558393
0.522271
3.978477
7.970876
158.010696
-0.668811
-1.537861
-45.861771
148.742584
140.441742
132.054276
167.395325
135.720901
163.942978
149.868668
162.327271
145.257355
130.204437
162.811127
169.829575
133.637939
147.352112
-149.156342
127.943817
135.547760
-4.258781
122.467468
125.479881
142.333649
147.706161
148.594070
144.803055
160.197876
127.182190
174.032669
126.395782
131.123169
127.798294
161.758621
168.542801
143.025635
154.050079
145.305115
134.203415
137.232666
174.088898
125.940338
141.971573
151.277664
152.664780
173.493759
143.501633
162.484924
174.751022
140.775650
169.621780
118.696686
149.649506
153.898880
155.328964
165.022903
145.332382
133.724091
131.723312
153.431351
144.767410
117.257713
130.298355
173.707947
152.266266
145.443329
122.502602
139.942596
142.813599
149.657410
147.798996
172.316299
161.864334
3.960618
8.206477
24.376240
9.185770
-17.559109
141.932526
128.065735
141.877686
27.767426
10.405107
-25.186399
-38.308506
138.972473
160.237335
150.912537
143.844742
154.875519
148.520386
-18.158352
8.508286
1.728730
-17.958241
-36.235142
-33.759632
-21.728308
143.689056
123.737411
144.403885
155.638489
172.301773
153.035782
124.517387
133.870941
141.361649
134.034103
159.674469
150.939728
135.620743
148.831406
148.814178
144.825256
150.579880
131.618546
129.337875
125.446365
138.726868
143.259125
4.957961
-0.920474
61.204079
12.256120
31.217358
-153.276169
-139.130692
-144.400787
-144.267776
-128.838989
122.374008
36.633026
-150.566574
-154.109634
-173.036850
147.796188
146.958588
130.705032
140.243454
119.906570
161.096191
144.692932
153.046600
124.407150
133.617340
140.205429
150.396194
106.913177
137.093384
165.865219
-29.901007
16.286022
-38.714970
35.463356
-36.138695
-36.356289
-18.182270
-37.019623
-1.869907
10.053027
-53.051041
53.773373
174.431992
132.785080
149.465714
149.930618
147.402069
77.964539
112.992844
136.698547
135.923615
167.484329
147.953278
148.830093
138.547577
152.356766
129.474884
137.661255
150.532715
139.180038
140.541565
139.642868
135.686508
141.714813
29.983139
2.748015
-17.135860
15.295367
167.797653
153.310684
144.990646
167.641083
-6.451267
141.435867
154.143799
-7.901098
-37.914986
-17.030943
1.168351
78.580330
9.641430
-17.990091
148.157227
147.273773
140.194962
172.238022
173.307449
149.558655
129.782822
150.843491
139.740509
145.381165
132.338943
9.272181
-44.911457
144.177536
139.280304
138.257645
131.634750
116.268829
161.431900
160.968323
135.445236
142.278076
156.399658
-177.280121
133.064102
162.807953
159.594818
159.157394
134.952744
146.909103
119.429375
139.802048
156.621262
131.463837
147.338989
134.560043
156.163742
120.458847
143.361496
154.280075
140.410019
146.110657
151.160950
126.093315
132.140335
117.412750
92.823570
146.269913
149.745193
155.528351
163.086319
145.689728
145.624374
12.071954
-19.596857
-11.047334
-10.389760
-40.975288
132.679398
132.892227
135.501205
139.704956
145.530411
161.915192
137.305298
-36.134129
161.442001
152.130173
152.670258
132.967850
128.833221
119.620621
165.442566
166.547119
138.164337
128.180222
161.681900
130.175339
-1.054063
-19.090614
16.591627
2.678396
-48.564152
-39.609524
-49.949337
140.667435
143.645279
135.244446
137.890808
7.223549
-33.940483
143.989532
149.363846
-173.805359
161.333344
136.721603
150.375153
148.819641
159.470917
126.024071
150.285675
147.101761
145.822723
141.509384
127.828156
156.666504
-41.225136
137.679260
164.177078
141.401443
133.769653
140.330139
133.429428
139.910980
145.942490
112.856003
127.481461
147.697662
158.073090
154.272888
141.659775
156.087402
154.438354
165.781631
137.956009
130.007187
129.055344
136.129028
168.817734
141.101349
143.403290
24.515005
-94.624626
-173.709625
127.316277
161.735886
148.370956
141.574341
136.152908
143.869568
160.169250
138.659134
148.442230
-5.158031
12.720965
12.959205
142.692154
119.154778
176.541122
152.782715
-44.374844
-42.689064
128.334015
131.996490
158.733582
157.484192
170.609085
145.168106
-178.788071
143.165573
161.333221
128.117783
144.748260
122.036514
153.467926
152.058914
149.080734
143.691391
126.285011
165.887726
-171.718323
152.999374
154.082062
165.457291
107.675232
166.430069
-178.288452
150.016922
153.374817
144.843491
39.200310
157.419479
167.392059
136.066513
141.979141
149.540756
110.579063
150.686890
140.204224
134.383041
164.023331
141.283020
161.698547
131.271667
148.587845
-164.734818
-179.291397
152.959961
123.175163
153.999222
149.577469
121.224594
137.331299
155.748428
152.357605
144.950287
129.047256
137.978607
154.271225
148.552460
124.265694
143.430145
123.286888
167.287155
136.462326
-178.091537
-129.415527
-141.069855
-144.764542
-174.183838
-165.240295
31.941097
-173.133606
146.885773
148.110260
145.260880
151.914627
143.954086
117.050995
145.240982
160.132538
161.453827
130.777206
139.671631
113.644745
145.861221
138.104050
137.713593
141.848648
147.513885
162.737473
148.717880
143.967712
137.273712
131.012955
143.153122
158.267380
133.802765
125.559853
138.382629
154.698471
171.800980
150.617905
163.931931
149.831955
144.332535
162.159882
148.633652
154.041199
174.043243
157.220749
151.337799
165.426178
158.008530
169.802216
161.491501
133.276962
152.397720
138.913635
148.109634
137.826141
136.254852
141.655472
122.428276
147.223038
137.261307
130.388718
143.091690
131.621124
7.461193
-8.325391
31.370562
-42.658699
-39.676476
-35.090763
55.239101
-24.778992
-39.902931
7.616410
34.336674
17.385891
-30.830894
160.552216
160.467361
140.796112
153.419373
149.529312
166.630859
134.815277
144.690262
140.715561
129.377762
143.191772
157.409256
154.642120
127.609428
161.479675
146.767365
153.895599
132.579926
147.295181
141.624954
158.411774
140.559998
143.166534
121.422180
133.012207
146.441010
145.531143
146.378647
172.802963
166.896011
134.457138
152.303879
158.769333
137.828384
119.416756
139.998566
154.647858
151.142746
6.711275
-42.930222
-19.497850
-15.362297
-46.047482
141.491150
154.962891
145.218765
154.291672
136.847168
-164.371582
143.071854
147.296600
-12.272792
8.311251
136.114136
149.234024
137.522125
125.650833
123.036163
136.260880
155.157990
148.800903
172.054214
142.858078
142.498138
156.820404
159.135315
136.208206
33.802471
-162.302536
115.456459
28.917967
160.740921
145.411392
150.899384
124.500023
156.274261
143.712234
153.290924
147.276672
-21.576952
-32.326340
-29.035030
16.395485
-46.603516
126.826920
101.906387
130.678513
151.365738
163.659561
152.376923
138.275711
1.396477
-2.670638
-8.350895
-54.684635
-37.367954
140.077881
130.433792
121.410591
130.222473
161.413300
176.194946
130.087173
147.875137
135.625488
125.768074
150.270935
151.617035
133.082184
155.211533
172.979279
166.995712
129.940521
-3.507550
23.921484
-6.543377
-15.703058
-42.995548
-41.196999
142.089676
129.404404
149.960159
168.163437
145.648071
163.757629
143.802719
130.240234
145.658783
141.556625
123.669540
164.343246
165.751282
106.821533
127.259972
139.201721
145.058090
131.490326
133.408676
150.947311
142.352982
147.623825
144.063828
2.363391
158.006622
143.472672
116.885757
142.486542
172.013199
146.740128
138.745010
139.772903
127.159279
125.276566
113.321388
4.749616
14.283775
-13.820480
3.369994
-21.381708
-7.072545
-4.942565
130.348923
137.108017
144.310699
136.800705
128.725647
145.346909
156.536667
139.917130
149.602112
163.157578
-10.093152
-44.374046
14.798487
-44.427048
-4.905804
9.384728
-10.152008
-9.100037
128.027802
118.622208
109.204308
141.116150
144.990677
139.358353
153.284485
117.882202
137.012497
60.693481
11.334229
177.662506
150.201691
154.868088
140.074326
-34.695648
18.078659
11.880567
131.687119
141.009354
144.514572
156.184036
142.007217
23.669376
-38.283524
-39.953026
-1.700423
8.948411
12.179387
4.810393
-38.111500
-3.568754
21.408482
-17.278593
-4.291217
-14.332651
38.042934
-64.451408
24.875721
141.549332
7.577896
6.330663
138.284607
141.357147
154.056473
128.136948
156.711563
151.289139
140.383682
143.420746
130.859116
152.584671
163.332626
177.506744
146.197357
151.098251
116.062828
168.964752
167.183899
28.212654
38.844757
26.147968
-152.593857
29.197397
76.922134
16.297989
146.893570
165.989166
175.503632
116.559387
144.201202
152.453979
142.495667
150.626587
159.273285
163.609573
143.431076
148.468277
127.352150
145.411850
151.946426
142.590652
143.918396
144.500458
135.436661
153.123993
140.826248
147.536789
141.079620
133.757172
106.011650
149.658920
152.920380
144.542862
178.452362
127.601807
1.499591
-148.182388
18.802353
71.842552
-166.509964
23.462782
111.150459
136.312408
129.002075
159.367401
135.213150
175.675934
141.460144
169.616379
156.693787
158.527924
1.579543
137.096664
139.632034
144.346649
127.251991
138.309555
128.332932
112.779503
151.360626
161.085602
137.205200
134.700348
160.765549
153.838058
149.842102
160.715073
151.948120
143.511612
144.930862
144.566376
136.976730
149.013184
-0.194834
-18.901585
-6.326635
11.199270
168.266663
154.715607
135.958054
143.886261
152.656387
171.093964
157.111862
140.533859
137.789261
163.934067
136.585144
179.630966
152.788330
142.503967
151.409241
-39.399750
20.997173
154.100754
153.751556
129.170670
145.280991
151.013031
146.406448
162.184097
154.452850
147.712631
143.769104
141.649429
149.771896
147.500412
123.242043
131.039276
144.007080
119.317513
155.179413
154.060349
149.404724
115.463280
146.686310
172.945267
147.120667
34.051991
-20.047276
-43.955444
0.888674
-1.377998
-6.266256
6.277572
-35.847973
-10.893269
-13.851954
153.438019
174.674713
159.533890
150.133133
148.861328
104.455986
142.630646
141.623398
116.772346
8.499140
145.275665
141.368927
130.500992
138.029877
135.588257
147.921387
151.173965
79.313271
166.478348
146.601624
108.300743
134.918365
142.484436
145.141144
163.372253
148.182999
141.084961
150.119949
136.837738
136.110153
150.589905
142.812576
140.912399
147.871063
38.885162
172.106201
160.904938
152.905426
151.477646
159.021133
156.555725
136.258362
-175.671005
149.440323
121.700920
-13.754807
131.848206
140.538864
157.336243
145.709900
140.472336
-154.178360
137.121231
-41.236053
-14.335464
16.850321
-28.892956
5.556542
149.831741
138.227386
156.900070
125.784698
142.945755
160.683365
151.573685
136.712860
136.162430
144.993912
154.166641
-42.548767
1.236855
157.986862
157.334595
148.063446
135.836990
141.925583
143.448792
174.421875
165.405518
132.924408
138.856949
155.254364
-11.235399
-7.940824
-11.134112
123.194557
152.688400
146.159561
-174.746689
146.819336
138.819824
157.240204
156.580231
139.089081
173.185577
132.012360
140.956894
149.852890
155.159790
145.989685
168.580032
129.067169
136.488235
138.748978
170.700912
143.084259
150.843613
121.340187
143.749527
138.725372
153.386353
162.374374
126.942581
150.291153
164.365921
145.332993
129.563950
166.865417
150.492661
142.698715
161.078125
145.576874
143.669708
122.353462
129.315048
120.977341
170.509537
-129.363007
144.744888
157.826202
143.051285
129.424149
145.287964
141.513885
137.664169
158.457260
128.790115
137.994400
156.614517
166.160614
166.301880
156.846878
156.229507
148.319763
154.961197
121.537582
12.223338
137.337143
128.037704
154.303345
11.710059
-48.942833
-41.196384
-32.780132
19.903542
15.337320
-14.933990
146.073151
155.320511
134.875748
116.040047
161.374252
151.189651
159.799728
149.313065
146.158936
3.895913
-36.671612
-28.550106
13.916936
-0.786339
-11.480634
2.471243
-41.461018
-22.022203
3.110805
-2.115813
33.382580
3.472825
4.504935
-0.019782
-10.930523
135.022507
111.250961
154.256302
113.355156
138.129776
163.828232
148.354202
18.857363
1.809484
-19.943169
-48.791683
7.273972
16.419001
-42.953468
23.381973
17.292385
-12.923125
22.575827
-75.933487
135.174194
149.208786
137.530746
176.924500
159.409637
134.011993
143.869583
120.836014
122.846085
130.841980
139.263855
18.997307
130.820572
-69.118195
149.309616
152.011154
126.203827
26.997402
149.533188
149.092575
148.511627
147.897568
152.031555
130.764221
147.627594
139.262054
166.180389
147.357742
129.195496
151.452255
123.965660
164.119781
144.003922
161.370468
141.777344
165.441132
155.860916
148.191284
125.706139
136.187866
136.592453
148.197052
147.410919
151.497208
137.082870
149.774765
-160.579102
152.580475
4.107371
-7.690798
-0.194834
23.052076
-4.191524
-34.835793
-26.038666
-38.141319
132.432663
160.340897
153.948578
133.470932
132.308884
136.602661
162.939224
171.437195
140.680298
142.715057
154.822723
165.076996
141.914062
132.161865
155.571198
153.866943
142.746353
65.893356
129.100021
148.630112
149.316940
115.477730
143.492981
160.686859
124.633064
158.578110
152.324219
150.400299
142.791595
144.461853
142.091293
139.773987
147.558441
151.908096
137.840424
25.316856
15.447047
-9.992433
-43.182369
1.071554
-25.898640
18.158714
1.349152
7.415503
-16.860153
-0.389668
140.115265
159.584564
149.999252
147.534286
129.014297
140.720932
-39.629349
-6.975132
169.182556
83.601624
140.885193
129.050919
131.746658
133.725723
145.811447
134.727173
137.573227
143.474045
151.314621
161.989883
136.724838
153.951126
152.571320
148.712189
152.194153
162.972610
172.751190
137.170380
96.787872
147.976105
132.416931
-11.548690
-6.697292
131.139954
157.467209
146.542725
157.633530
146.590637
112.634163
163.665894
154.049561
143.438339
165.420349
128.225128
24.850492
10.479815
6.583860
-41.391079
-2.687443
13.394517
8.736060
-45.831093
-33.759258
16.787552
-46.150986
30.767555
-38.864613
16.126852
152.000122
161.423477
142.310898
131.787903
134.260193
148.171921
143.455048
177.516098
133.820786
150.744171
143.013550
169.625656
1.695006
11.008986
-37.409359
-0.463516
-40.781887
-37.679127
-12.546775
153.764877
152.885834
148.639099
146.572571
138.266205
132.578796
158.345871
161.374100
145.058517
152.621109
160.639389
162.243973
-177.365509
139.882462
138.478226
139.500824
148.251648
150.075089
146.752014
14.208531
39.911213
19.853514
8.257710
-4.498669
-4.273655
17.199184
141.734833
146.620651
121.257515
135.443115
121.182983
142.002930
159.270065
153.763184
147.166977
150.087830
155.237579
85.632523
137.753754
142.237183
124.152000
151.373947
-16.503605
-8.704253
25.440765
147.568420
128.681808
141.486099
148.052185
140.367432
167.705017
127.243164
144.512939
148.059677
-32.701019
12.740026
-6.734962
108.878624
148.531815
157.310852
130.835205
150.832428
135.535278
154.327316
171.884476
143.769989
142.341644
107.516602
139.851837
152.013229
142.720261
146.015488
169.018509
132.353683
132.671234
145.739014
104.293678
161.304932
138.912354
135.831436
138.470291
159.053589
141.310272
139.492950
140.726685
160.100922
135.175781
144.918625
164.529037
103.485458
-11.444942
-13.949203
1.982187
-6.132196
6.065465
-39.608860
-1.993803
124.337601
160.798187
137.813507
143.065018
146.542526
127.728012
150.862320
136.472946
119.738579
150.754837
146.605545
172.517105
143.279221
-30.961697
120.752327
134.977631
139.608536
140.292328
152.300476
176.046844
156.694946
150.949265
151.766296
97.578888
139.077637
126.577744
148.654037
-174.037506
125.695580
145.845184
153.397034
167.076920
171.611023
150.916061
153.927628
140.350357
151.592010
141.636520
137.971664
149.986053
136.944687
-156.633804
159.448059
162.106384
164.531448
135.362976
147.051025
151.288864
150.308487
123.592514
151.963394
137.894821
141.668015
136.116196
142.870758
157.542786
166.953979
175.510651
79.324585
131.622894
151.054184
138.804565
160.874191
138.990845
135.739868
148.392242
124.296265
146.531998
135.865463
137.119247
135.093933
159.549011
141.647186
145.814682
130.016174
133.575836
156.733566
167.422729
146.647430
132.849884
150.887589
112.885239
144.836700
155.094620
-165.511734
-162.164062
-154.768677
139.215073
147.635498
101.971062
139.733780
143.398911
-175.940048
148.795135
142.540634
151.294342
154.034714
144.847397
174.622574
162.366089
150.800705
143.349838
-13.210667
143.508820
136.500809
134.692032
148.645264
21.016521
-9.301680
-3.538118
-8.248454
-12.833704
-31.225824
1.252889
126.459305
149.775803
143.570160
132.067947
165.459671
157.342239
160.622055
145.903534
157.267883
148.285751
-0.192814
1.885021
135.522476
133.677826
124.346581
135.359390
151.835190
136.065094
136.343643
161.492905
126.707764
133.657669
151.601288
145.933762
126.729866
129.761215
154.073441
23.676615
-8.790284
137.253403
135.426025
140.561203
142.146042
4.788024
-8.476302
7.250901
-44.519947
-32.144047
12.907402
-5.344231
-43.847507
147.026382
139.970001
128.470749
172.690308
148.630203
145.228821
119.827797
150.163315
153.155960
118.429680
-5.740200
8.066891
20.292479
-33.155613
-41.465542
17.177990
23.805161
15.673113
-37.218052
-1.460855
-13.836740
12.096668
-0.298051
61.118744
-75.325340
116.823837
157.074203
138.790192
132.446915
152.747482
147.423553
161.218018
134.601196
163.655533
69.515884
19.822891
71.430603
163.962006
141.721069
95.918816
-29.690414
6.036438
23.145472
59.840084
-10.380534
4.605811
-32.210445
2.022940
70.326462
-34.870235
-7.322845
15.614703
106.941208
140.975739
133.382843
150.888565
137.760086
-17.347082
119.275421
125.995262
135.267197
173.563263
148.980392
111.717331
148.755615
132.869461
32.166435
-11.760734
139.903610
128.342880
159.451324
148.372620
114.277863
135.281357
147.645538
115.348663
137.355240
140.138428
150.788025
136.481384
139.620438
-70.076111
-33.884285
2.883780
38.528603
-29.740202
11.622389
118.996864
165.843414
135.551895
143.125961
141.541824
160.084839
11.850471
5.398516
132.663696
142.637558
137.858429
168.040878
154.345810
157.101471
159.375931
150.007797
154.507538
144.875183
140.950653
-150.935745
11.476499
162.310654
146.740860
146.372726
121.435852
-32.439831
-41.782093
-4.479471
1.034197
-31.545313
-15.558832
-0.701650
-35.844322
1.094500
26.108658
3.509391
-13.629011
93.810616
113.780060
128.680679
148.164719
150.540344
145.345032
114.583862
155.090897
138.142075
143.233200
158.160812
148.854507
138.861526
150.039566
155.377396
163.884720
127.449768
138.770996
128.576218
141.374069
146.736008
155.463898
110.068321
150.911499
144.240829
142.836517
-14.720066
14.933236
-22.089676
-35.815811
22.746254
-22.588820
10.157354
18.293085
128.494431
144.947784
149.914719
143.249390
157.794205
142.621521
136.887039
137.045425
131.212784
155.550308
104.092682
-149.690033
45.485756
-149.411926
-163.640152
-171.884659
-150.913330
-138.570892
149.423767
155.329025
175.519592
126.006462
126.678612
172.134354
143.541214
145.879318
150.007416
147.645355
157.114151
179.557648
133.433990
159.860764
150.812408
156.104477
147.485260
152.806931
122.331329
9.415090
-42.864182
-6.450537
158.074188
144.070328
147.301361
-172.108368
179.168182
178.523544
-147.879730
-147.937347
-143.257309
104.522385
-153.241180
-159.500916
-129.685013
-172.824677
-153.093369
-156.202332
-177.392700
-170.196045
171.820801
-165.330093
-176.229233
-143.178802
-169.852982
108.667061
152.237473
141.460541
155.693222
144.200394
130.893707
150.791595
149.819382
162.539368
-10.196360
-10.133372
151.443207
138.783539
139.736481
146.039566
155.035431
152.760178
157.944916
161.597290
150.722412
153.363617
142.037369
151.141708
-170.516815
133.080460
134.797180
131.627502
151.662735
130.502777
-40.398041
0.492975
21.323612
17.647608
-14.270634
-6.235959
1.384939
-42.317444
155.176575
157.080063
125.602501
140.516113
147.773727
153.488571
144.428055
139.708099
115.387093
169.294510
160.172897
143.369644
158.667450
134.084244
138.547485
147.979935
151.769333
147.176163
119.270973
154.535858
141.071320
154.634918
145.542221
-163.305450
153.882645
128.003632
166.741196
145.881989
-179.194473
128.089951
176.435638
143.506836
126.127060
157.117493
151.667007
146.427261
145.207352
151.872864
126.793015
164.851639
132.400116
-174.895691
174.382141
134.980042
135.949997
138.921661
49.258862
8.635153
134.216751
162.032364
110.135605
118.528336
149.773697
139.634308
148.604477
155.090042
132.725266
148.380508
132.168625
134.931198
126.612137
152.530472
168.476395
153.731277
60.804382
36.730236
34.107716
-159.316833
29.409885
54.846722
27.149910
-138.483673
-137.539627
145.204391
140.078293
38.638493
149.367325
147.373749
136.514084
120.880325
126.120094
127.312393
165.537323
147.458130
133.183197
156.465378
145.415543
149.737335
139.652298
121.069824
126.737297
115.023712
-13.204538
-3.526089
-7.268548
9.316753
-30.362652
18.200527
150.953247
173.801056
139.496674
127.998283
140.965988
160.405563
159.144714
151.587509
149.371262
136.708145
141.076096
163.735291
175.634293
101.575737
131.289719
150.467407
125.549660
158.970810
144.626495
139.303391
171.128250
125.613945
153.395401
139.120880
100.280792
136.853058
167.068558
164.397827
151.410400
108.023460
157.513428
167.379028
122.374290
156.708603
161.295547
136.957077
123.882126
132.869507
150.505386
166.283798
139.766266
-12.557053
135.928223
155.071289
142.057632
155.522781
151.463608
159.994797
156.920959
161.180557
141.925766
144.864685
150.169067
6.324620
-27.249010
131.322937
133.136475
178.074600
133.877609
169.739777
167.147079
147.333801
119.388367
163.778809
-72.447281
143.859497
135.539246
132.962936
139.712860
141.742035
125.002548
128.324524
155.841949
107.361847
120.121002
107.507202
139.657440
133.458801
156.464920
157.849747
-178.406754
144.392487
129.941513
13.555845
-48.703835
10.412346
-64.231407
-43.968811
15.827746
141.240784
153.441742
106.418716
151.119675
127.754364
117.701294
144.231430
145.521103
116.041740
151.048813
136.885361
150.311203
166.960831
136.469269
141.864517
145.524704
134.570908
162.839264
130.406036
121.634705
161.213974
164.072098
153.065125
131.650085
162.987366
141.687988
139.097961
135.479614
159.059372
152.920898
158.115692
157.650848
134.825089
134.386261
158.859772
156.532104
145.867294
139.896393
-0.568551
167.723175
-8.166352
2.122186
-5.111707
150.964737
150.822021
142.540741
144.798721
157.967819
169.902969
140.148041
158.526428
145.784195
154.685242
162.298325
142.434280
122.068588
131.666412
126.560677
140.875519
159.413101
140.819962
140.091049
151.189697
150.353546
129.359009
147.335800
133.772110
161.134277
171.336563
153.713379
134.944229
140.333038
158.828247
147.716660
157.187378
167.038635
139.140350
136.849411
143.651077
143.001907
145.590057
140.551270
145.467575
146.916229
155.535065
145.624100
140.126007
134.585175
159.579453
164.384293
144.990814
127.037827
143.098541
128.395889
137.876160
146.509506
152.288483
133.092545
144.718597
155.642593
143.669540
-175.250137
155.411545
129.217194
139.624207
159.679855
113.058937
151.732666
69.271515
139.295822
126.766388
144.007797
176.487366
145.211182
155.297058
143.871582
165.335052
142.528702
139.180252
130.666382
141.876389
141.242706
149.768173
167.936951
154.680084
131.760544
140.875641
151.329666
154.069489
164.020966
140.199020
123.024323
138.992676
142.856766
135.229355
136.532440
146.513123
137.533417
158.905533
148.693237
172.888962
144.743317
136.749390
168.481613
165.513977
147.065262
151.299332
-104.135780
-17.455553
142.164459
136.839478
125.751671
141.153519
144.485596
146.892761
150.897690
126.820488
153.573105
151.511963
120.826447
149.766098
145.613052
130.216644
142.720108
129.853821
153.690262
142.929794
150.098450
176.813446
-1.595568
144.972443
122.013588
133.703583
28.371883
6.771322
-9.040180
156.843018
179.146362
10.749496
148.746506
143.367950
156.962921
147.694489
133.170135
175.135254
126.450470
147.976227
162.169708
145.126419
124.113792
133.501343
136.487946
146.942749
154.549194
161.607040
128.911804
138.436249
143.895691
157.989975
124.886139
147.916153
124.699127
128.036758
126.057816
144.963257
128.964325
145.060593
175.658417
144.873596
149.194031
147.187622
136.664886
154.637207
122.336960
129.408707
136.572815
155.629074
141.130936
149.449966
155.028381
129.995758
146.841049
165.215591
161.769821
124.201271
145.193604
139.997345
116.628258
118.512932
134.746979
156.079102
145.949432
148.325394
149.595947
146.769714
173.028488
145.569443
147.995621
134.163635
135.458664
-36.402630
161.503723
-34.276157
9.223154
155.640503
137.927185
153.721634
139.968674
142.370438
104.706337
123.010933
147.964966
160.213272
141.745850
134.518707
123.288788
141.004303
157.005203
135.100876
157.765259
144.071609
159.164352
143.621994
156.985138
159.408798
154.518906
154.702881
161.391983
143.587631
164.424774
161.735443
155.840210
141.607025
112.229340
158.701233
157.370773
159.880325
146.048935
178.434891
152.364517
156.053711
144.962097
144.804214
175.106781
146.909821
149.700027
150.711472
161.379608
133.911636
148.579178
165.660141
154.959503
132.283524
154.858414
111.928261
132.572159
172.394012
148.730972
144.083511
158.117950
148.985153
125.929733
150.205612
143.221680
141.253128
130.584976
102.487038
115.160889
154.892838
165.995163
122.934563
151.380234
139.199951
138.293182
141.336304
131.995255
139.068039
155.602798
136.169128
135.874222
72.545982
0.438348
157.325760
149.581253
151.868881
136.861938
106.394165
175.222580
151.180084
148.660889
139.682205
139.420776
140.022202
166.469711
139.883408
140.344269
160.001160
115.058464
153.605362
135.049637
137.153336
141.414429
162.303268
139.397766
154.209808
159.042496
151.965500
175.188492
156.847107
164.902802
142.099640
129.970520
149.319275
161.399628
150.795822
160.589035
159.690063
147.580002
173.078979
139.548355
-179.387375
157.075699
158.223236
155.434265
112.313606
146.192978
130.349365
137.972733
153.562119
147.831650
149.323776
141.935257
137.538773
70.271011
147.045761
150.719131
145.485092
149.642410
143.855530
128.989151
129.960999
158.198685
122.970299
110.143410
141.802643
137.917984
153.655975
148.516418
176.801926
-157.468781
128.187943
108.718292
150.093964
148.174301
167.533386
152.362549
41.482494
1.822201
-27.811720
-19.475040
-5.349911
-21.875843
-17.699465
11.815580
20.223131
110.098694
21.650030
-39.361313
144.974411
131.253128
133.772369
138.729431
168.826599
144.049759
118.228111
135.147888
126.528236
141.183594
148.881226
149.225983
139.995941
140.401413
162.179291
128.175079
145.265381
154.536713
-6.382053
12.215465
145.644897
128.159210
146.124771
149.071716
-27.792521
-53.914665
154.743286
170.960281
157.234314
170.147278
153.133759
139.489487
25.316481
19.672714
32.983624
45.796822
171.570648
137.670609
162.651291
121.353249
168.824295
129.504242
148.338730
147.749924
149.098251
151.620056
178.887405
166.064224
141.141876
160.722641
132.861267
-52.956551
158.532227
151.473801
138.598419
143.538879
151.732605
147.643265
144.347824
167.814224
147.247177
148.447098
131.549210
142.889969
143.685349
141.089615
157.313644
146.267075
137.415176
153.017761
-8.426390
22.807808
22.069334
22.494452
20.588310
-7.496901
-23.472107
23.181093
121.509499
143.291183
125.520699
114.802452
173.304611
142.367966
146.522705
161.516724
140.025345
136.615616
107.361671
163.130829
126.317650
152.383453
145.291138
141.174286
132.313843
147.917892
130.555450
152.911606
154.348938
121.736298
143.025543
147.731598
156.183121
146.969177
153.289047
170.500717
158.270309
130.573669
170.008438
133.565704
142.430740
146.756927
153.735168
168.073212
149.248016
135.735840
129.269272
170.355743
127.488235
-169.433609
-142.764572
63.699127
37.623566
139.218124
153.109955
134.471008
-32.791031
-19.390347
-64.696266
136.244125
139.163147
105.907593
144.550079
150.417709
151.040466
151.439850
151.326859
157.341751
124.914513
131.483902
159.438278
143.895050
136.918564
147.032700
170.099457
148.725250
149.086121
112.859436
169.976395
125.366150
138.968857
-173.845901
151.797058
130.823807
149.626373
132.853104
145.379150
138.974457
145.320908
158.733490
171.414444
169.626373
114.765022
114.526772
156.976761
165.927887
137.411453
-172.279221
117.929947
-4.371032
18.510864
9.978646
147.855835
107.896545
138.371490
177.175888
135.552780
167.013580
122.240273
150.648285
124.187424
144.017990
18.083281
-0.942738
3.381767
153.929688
137.100342
131.187790
128.762192
162.502625
179.765930
125.451035
158.315399
161.081787
138.893906
141.189682
133.880692
125.310226
35.134182
43.081745
11.304686
19.127575
-17.667377
63.702785
11.715139
-29.230045
6.203713
15.939501
-3.799421
147.412140
149.304840
160.827744
168.459412
146.320099
160.309418
163.096939
36.239552
31.709114
147.341049
-152.542847
-165.608917
-155.668762
-101.578163
138.428009
158.980453
3.670985
138.323837
145.261414
128.578735
147.485245
135.371628
144.379715
125.619301
138.178299
149.016800
119.986732
145.380127
175.205994
-164.640671
-163.775253
25.306240
179.844223
-170.335342
19.192711
50.823845
66.120857
21.263199
75.137459
154.636429
151.978210
167.976242
154.258286
134.740128
172.909515
159.913971
121.933006
142.699753
155.199783
166.225327
141.664597
149.788147
148.431900
163.621262
106.862625
143.906601
125.901085
154.857529
157.671509
131.172531
137.707718
143.358200
162.405167
139.584656
149.061310
152.185287
169.612854
141.386032
132.384415
-27.812599
-48.709362
12.012141
-19.202173
-40.765976
-25.332722
-8.757731
-37.654041
3.214306
13.264595
7.487760
0.682423
-13.528558
16.304619
152.150345
122.429001
132.253647
148.659042
131.595261
136.439804
145.220901
158.832458
128.912170
152.466827
123.793755
144.354996
143.718323
143.822983
171.343887
178.877762
169.227661
-13.910360
50.362633
124.194290
131.550934
154.848267
92.677841
150.570312
151.292480
146.559357
12.792110
-151.424759
-152.531296
-156.195160
22.466059
140.922150
171.803802
123.222900
141.939926
152.545410
117.122437
151.626831
160.512772
134.719864
139.211548
144.453629
155.527847
142.765915
10.125664
0.623068
-39.955406
-1.739113
0.141274
15.166046
-40.404518
23.340996
-36.571907
132.199112
149.666550
122.444046
147.586853
134.581268
152.364502
129.088867
138.281235
130.787872
167.406586
144.963135
134.272995
159.745758
132.066879
142.949310
143.688370
142.104187
140.019943
133.501343
165.126099
177.647141
166.755508
-179.862946
150.317123
137.782303
156.948166
156.331253
137.833588
126.737991
149.224640
144.007294
150.266800
118.781151
144.062881
161.089294
146.099640
165.729416
134.882370
138.329330
164.217987
136.902023
128.917053
132.130936
173.239365
135.078781
127.543777
142.376190
123.163986
133.008453
136.977753
141.306061
154.552841
157.805801
173.170303
150.641815
-38.355705
2.177357
6.602122
-40.087894
16.403019
-23.663473
-14.457425
166.822693
145.297989
144.476013
154.644196
158.111588
141.821136
155.129028
143.858673
142.503113
152.022186
155.023972
139.919266
110.350174
135.216400
152.236359
158.737442
154.700699
154.006958
139.793228
159.510437
154.261032
151.965118
137.836334
154.918579
-42.885136
24.016689
22.114672
1.316558
-47.022068
169.709717
138.391022
134.903793
158.435211
151.944260
19.265327
-12.926255
-39.082920
-37.358501
7.124941
-25.265615
133.017975
133.644501
142.940094
131.399124
121.303513
145.118088
138.331482
138.398117
144.881165
145.693359
110.546204
168.325150
146.039307
175.239075
156.522293
145.919769
144.997955
145.617966
145.751526
155.400818
153.160461
159.978394
103.410988
146.087219
140.446060
142.270370
139.773880
175.356979
152.057541
117.891830
129.034271
148.723969
134.265671
148.711884
148.302795
150.596893
154.651749
157.267792
165.077621
147.772522
140.466446
138.032959
51.836792
57.657852
47.800179
-171.915802
-168.393829
29.823357
31.763060
129.089554
19.453579
-178.441788
133.578842
-148.285217
-163.819077
35.067757
179.124405
159.640411
152.372772
149.356903
144.219376
147.294052
145.154510
143.978851
134.543716
129.696732
137.345200
168.792465
144.929031
157.360687
140.717575
176.683640
179.799210
160.644272
154.968658
139.590775
110.339897
149.195221
139.158737
154.053543
146.310974
127.231216
142.772125
133.185059
163.966187
156.147583
154.942886
144.898773
157.221405
140.647842
163.119019
146.613968
148.044312
137.817078
145.876877
123.397087
153.529968
138.531616
168.399902
132.668335
165.171356
-6.935396
134.061356
174.778870
142.040970
150.821228
161.117279
176.773224
14.063987
3.553855
-27.134893
7.840823
156.663574
174.569168
138.111923
143.776489
135.136383
110.413902
155.940475
143.983444
144.248627
137.747299
142.000992
145.099213
162.638229
138.277710
164.394012
144.217682
160.926071
123.663467
129.735321
157.975174
136.817551
150.387466
127.944191
140.685684
150.866104
127.035011
161.031616
0.062557
-33.036655
157.345993
154.992706
147.043839
164.193909
146.098862
156.010071
127.821709
158.807892
140.282257
116.862633
139.431946
126.462708
147.306274
144.084763
146.575821
153.256927
141.662781
151.282150
149.389267
135.121887
150.866211
155.234329
117.259918
136.742523
138.004974
134.854568
154.219849
159.102737
138.957733
-139.677582
-151.985825
166.553406
26.544891
18.917992
119.787933
-145.210892
-156.504272
-170.847809
19.184139
59.386707
122.664688
126.369583
161.052872
137.758987
138.435104
116.655312
155.034531
161.094955
150.157913
110.624977
149.216705
156.172607
147.492828
-28.122843
-28.444729
-29.797285
134.070343
169.610764
156.974701
153.052444
135.630844
166.922485
145.249756
119.023376
142.693817
143.385452
18.803125
123.661659
174.154099
149.600922
157.346451
141.767883
-3.860873
154.330063
148.751190
163.326157
155.373932
137.867249
141.981461
164.002869
140.693573
145.749893
154.118073
137.910110
128.926910
150.416779
166.706909
165.102509
134.057587
169.901230
145.241028
169.270798
168.947510
106.016304
121.802841
161.482208
-23.231760
-19.825468
8.056907
34.394669
54.587799
-37.416008
-42.232601
15.346099
-48.474873
-44.454975
-9.305398
-36.277256
117.217773
146.903122
154.826172
123.946945
155.368347
145.504364
113.758446
126.736229
116.766342
137.379990
151.888229
145.945267
174.389816
162.197479
156.665894
171.675888
148.648178
153.403229
140.924774
176.716324
140.964508
121.516602
114.457588
149.795654
149.996323
152.040146
-37.052898
-14.929802
-42.437466
-33.371456
24.734472
-41.734291
9.577334
-29.725012
-7.351458
138.335495
114.339355
134.086823
112.649933
171.073318
165.546402
142.510040
120.076660
153.089996
129.030655
153.607620
165.205612
143.975433
22.607634
-45.842899
6.128135
9.362922
13.224707
0.784844
159.849579
157.487762
145.180344
122.059067
125.680199
165.834167
146.740051
148.445511
-146.823761
115.297714
143.007538
143.004700
146.849808
144.341583
108.360931
167.208511
157.837646
149.557449
148.075165
143.547165
150.485641
155.481400
139.381317
145.307800
128.960083
128.301117
144.920166
159.743698
150.787094
163.783508
169.730896
147.341141
153.120880
172.129669
144.574127
143.682266
164.434937
123.618095
126.082062
103.807404
0.466462
23.578625
-32.805016
-27.756231
16.043123
10.080165
-38.386387
171.278351
142.182251
145.047226
149.120483
0.514343
9.020533
-30.569357
-35.629303
-11.185476
-38.685875
7.131848
-30.238953
-22.069487
-33.399979
165.859818
150.868134
153.398682
-2.721388
-13.197749
-7.197455
-11.002116
-43.183514
-19.882193
4.733793
9.097661
14.699299
-30.815275
146.991226
102.426598
147.215561
143.311615
153.613632
146.392319
142.996689
172.804016
146.096008
133.166092
152.643845
136.342712
156.932480
167.593384
171.218109
133.588684
170.377594
144.269516
109.194344
144.157944
144.590378
165.817413
151.853241
37.975708
10.702632
22.317842
-10.466908
-55.694813
-44.714024
-0.000000
-25.805502
-31.180796
4.561882
-5.055631
-1.219970
-6.301980
-32.277794
20.076914
6.387488
1.174532
155.548935
153.636353
130.513016
141.467361
162.186890
173.152054
153.310440
126.574303
147.841232
143.523819
140.906937
137.942596
159.724167
136.763336
145.629105
123.288872
118.304214
142.964523
130.361115
155.044342
160.215363
153.596863
160.990295
127.139320
140.912125
36.742699
35.256977
146.199707
136.949463
-163.463623
20.898537
70.734474
155.037720
135.014862
178.680023
-36.697220
-43.086517
6.288058
142.648514
-0.661456
-0.769231
34.317001
-11.224124
16.517891
5.428020
-91.782661
132.557770
162.648972
154.620209
174.392395
113.753929
149.188553
139.459503
139.265396
130.526855
170.425797
166.825470
168.833344
153.656250
151.493713
161.953369
159.107254
131.253677
151.720779
145.844330
135.717163
139.475632
107.843979
114.906288
152.547165
127.339622
115.258797
136.064240
148.035080
145.410370
140.028091
122.083885
161.458267
153.237640
135.319443
105.440407
144.783096
160.342606
138.120422
170.866394
158.045959
-13.741760
13.580214
-32.488544
20.137173
23.108770
-30.234159
33.125046
-34.423767
13.292518
-15.400447
-30.978355
-35.420185
7.270680
-36.406448
-46.779068
-40.673779
19.964521
128.603333
174.018387
138.437576
142.303848
150.693558
157.561096
157.565399
-42.476326
-19.948402
-37.366032
-45.483223
-24.775267
-10.195164
7.606045
148.418549
133.628265
154.539246
133.672348
149.042938
142.836136
144.810379
151.563232
156.563553
142.527313
77.451637
155.939331
48.598919
143.065277
26.428141
20.821245
9.062474
157.363205
137.363251
165.374390
175.478775
168.389511
149.918854
128.414993
39.475483
-41.428947
118.059143
134.676987
146.910416
160.366608
146.942612
158.131744
120.872185
119.100105
149.025345
137.082291
145.355881
144.287354
138.262344
157.259720
155.530701
147.815552
117.480942
141.908203
144.235199
151.492462
118.929977
126.402344
125.412651
150.006302
164.557724
142.910629
151.725769
132.668854
147.011490
141.790176
130.842773
128.930939
142.511963
138.652985
125.169250
135.516418
146.042343
144.877869
130.787308
135.147415
134.173660
157.466873
148.153122
123.565536
110.892387
149.649658
148.139206
169.359390
150.719162
120.229584
158.504456
165.593109
140.174683
153.749786
-45.672806
-48.986294
49.959438
9.954415
-14.328389
23.773352
163.126663
146.131775
125.271233
126.826897
146.367050
132.449753
131.650940
147.323135
153.705612
131.922714
142.344254
154.025146
152.980942
151.410751
110.964836
150.525040
157.515060
137.526581
160.806137
147.898987
158.485764
138.285309
120.986671
176.058548
147.394363
151.242249
2.793302
131.019653
137.624069
73.498306
-0.861392
-8.513569
-41.374561
172.850677
141.572144
150.190170
153.023254
8.113047
29.721909
-3.021354
-41.854099
11.164525
58.932365
142.430420
119.845863
139.406799
136.121445
151.882629
178.755569
153.052338
122.850456
143.774429
147.210205
134.054779
124.752220
145.123474
164.405792
-22.595255
-39.895687
150.320923
143.623077
147.305267
135.107971
127.980064
142.498291
136.103714
172.552811
160.046707
145.498779
144.577530
98.841927
142.422485
179.036926
159.446518
172.404816
167.795471
140.707428
140.544266
139.721115
176.887924
137.603989
157.965332
-0.628073
-27.788376
10.408699
-23.755802
-41.698704
-38.324818
-18.950851
-27.182575
6.536060
-6.529096
97.719620
140.959824
159.833389
159.519348
149.297653
149.102066
133.818451
137.402969
138.053101
150.568970
167.606064
118.032028
151.248199
145.423309
178.448334
167.191986
149.343124
145.256348
175.624756
144.180588
157.959106
138.075989
155.462891
148.812546
144.537537
157.858780
136.819702
-30.700701
-45.772781
11.758320
-24.070210
-12.634993
-20.610287
-29.383780
-19.494308
6.894493
-45.655148
-27.996132
-25.057146
147.550613
12.938265
132.822830
134.503250
115.878006
132.943588
171.077286
112.522018
122.625984
107.958466
134.443848
142.538452
155.823975
156.166809
157.911438
135.681992
151.511795
135.403214
113.354904
142.408203
162.729355
141.059967
154.641876
-3.113510
-12.102566
7.584885
-13.773080
-24.493549
1.434905
7.324157
-3.894254
0.118694
-28.245945
6.706802
-9.590237
-4.975829
16.923937
-14.033838
7.152367
-18.214931
129.751434
110.965797
138.441483
155.441940
142.852417
148.532791
142.396255
143.549606
159.299835
138.727036
162.829697
136.311935
134.818192
157.875427
168.797958
138.973801
148.018890
176.197220
158.818375
65.153908
144.363464
127.313438
122.618797
133.264832
136.264557
166.988724
168.987869
-152.537460
178.754303
159.988068
119.197861
156.110641
164.706741
167.980377
145.312378
106.407555
136.464798
128.156479
146.689011
148.310455
144.821503
161.028641
154.815140
157.311218
177.300629
162.502075
119.098183
146.898315
140.426529
132.228760
143.827789
145.908493
159.823792
151.659149
153.570435
131.803406
124.032257
160.222763
125.891525
149.749466
109.042656
137.728683
169.589661
18.225395
-33.118774
22.570425
45.679729
-36.773674
-41.476719
13.347408
1.400954
18.369678
147.283340
142.270981
146.720535
163.089569
158.469147
132.794418
145.279922
147.597092
144.354034
166.471161
157.419907
100.269547
146.367966
151.320251
156.027023
126.297325
159.536469
135.527435
139.692413
154.112381
165.542816
4.208823
-30.649031
-4.278877
-39.401451
-25.833065
6.162652
-36.771587
13.132944
-92.532227
6.899868
-2.587929
2.353682
-49.123707
-1.378708
142.312363
10.287535
-6.269353
3.943474
145.814728
134.307816
131.468369
137.150528
179.031052
151.699890
149.868134
121.412941
150.565826
142.694443
174.602951
141.023010
151.244827
140.830048
123.505821
-160.186600
-121.331718
-140.054611
-161.699127
164.589188
48.393044
49.663082
-156.341309
46.053993
67.625496
13.479169
46.998753
32.720058
12.983319
13.144769
-160.596893
171.730011
9.046308
149.761307
167.098923
125.795914
147.619568
134.744354
155.914993
149.921432
160.994644
150.563477
143.804276
155.119919
144.018799
150.701279
133.222839
140.462585
152.284180
148.638626
135.453445
167.227081
153.873718
140.914871
0.062557
18.829840
11.743112
146.425949
148.196243
138.224731
143.608185
103.821732
151.951431
177.717667
163.314651
131.913101
126.163528
149.856354
125.263405
158.323776
148.380310
128.601410
127.104462
128.468216
174.051376
170.483109
152.883743
123.686043
134.679672
143.104477
177.941956
124.482048
138.722580
145.068497
151.742538
116.949577
154.897385
124.035080
141.369644
127.659973
141.703140
144.029007
164.896332
139.350357
152.529160
162.621979
153.812744
162.395752
137.797775
149.713226
128.098358
155.400818
147.591461
132.645187
149.104828
138.559448
145.153656
149.254395
138.463989
143.966125
77.777023
153.016907
126.656631
152.804321
143.079865
167.733139
152.681381
152.490433
137.611221
140.058868
145.401855
117.515053
142.721100
-11.412799
-38.523182
-6.868327
-18.665045
2.565596
2.756905
-17.722647
-21.862017
107.389839
148.837570
148.717468
-132.186142
141.128387
147.777466
149.030731
146.755447
150.911224
133.535889
139.529587
144.711197
-177.207031
131.834885
143.393066
148.621094
116.813225
170.232727
150.656403
142.701523
138.273590
145.696259
165.549835
140.620712
149.611618
146.038040
143.484283
157.437103
153.402267
166.872025
156.430756
127.376381
126.280304
163.132019
142.358490
129.188675
139.471909
20.430637
-1.651023
41.237770
18.149418
6.324837
145.078232
169.514847
143.424316
105.471100
160.971085
174.232498
145.056992
133.909637
133.148315
150.264572
144.889267
168.191681
126.007042
124.350212
30.517311
32.219017
9.043941
145.747787
166.743713
164.344482
130.071030
18.174618
-34.307709
-9.797976
-26.064833
-0.199792
-25.625572
-44.160450
161.144669
144.126526
161.073044
128.658539
146.310272
146.758057
145.405914
-172.443741
143.363312
151.454025
106.731651
145.601654
139.801636
156.516724
111.391838
141.307617
73.504105
130.394501
139.328262
147.402191
171.146957
141.892715
138.244980
148.910782
164.565369
161.070572
153.155670
150.014236
139.583527
143.330658
143.007339
140.410980
141.967575
153.396271
133.843826
137.832092
140.402969
145.848633
149.484177
137.507797
-42.541756
13.503791
-49.937073
-50.158619
131.003052
159.357620
145.090607
145.350555
14.863169
162.825348
109.831413
154.231781
158.774994
151.150482
117.619377
156.017090
141.830032
151.505600
150.261032
158.444458
142.261154
154.776077
147.775589
140.745605
134.638412
135.873917
145.343582
162.972519
144.688263
124.515076
143.585648
152.554947
129.778488
147.804825
143.769623
130.203400
166.793457
145.527786
157.948990
145.385895
158.373398
168.148804
-175.808701
152.614746
135.695282
150.578583
145.407532
138.846008
120.391830
117.825371
158.857391
155.322571
144.370865
144.628922
132.844101
145.976517
144.572968
142.957840
161.583664
128.886215
174.712494
128.952621
145.032837
143.625366
-12.918695
-42.319118
11.205792
-2.862659
-41.129730
5.261720
107.063423
128.359375
129.548813
132.590195
163.985092
149.179214
159.083969
113.995056
125.353416
117.255951
74.399193
70.360695
5.694503
134.318085
146.169022
130.686356
158.248856
125.795914
147.601212
150.665085
154.754272
161.037643
158.969803
142.842117
152.923660
137.712555
132.100571
170.546570
142.088547
139.564178
-35.633385
159.296814
138.387421
143.192673
144.382111
153.176636
119.299271
146.212753
127.135437
158.449509
143.100494
123.707344
137.907761
126.331818
156.467743
136.161621
148.771301
157.329803
139.994736
149.875427
149.343597
141.169464
163.163589
147.511566
153.925323
167.736588
-33.098061
-54.327686
61.032681
18.387529
144.713120
170.777405
78.191666
153.119522
-23.491312
-13.835340
-8.234279
-3.279426
-6.638055
8.981351
16.550161
146.700912
151.917984
136.917068
135.682434
128.757706
144.709305
157.442047
148.879288
137.932358
141.723709
86.577538
-8.310306
9.711425
146.074158
153.128525
126.931488
141.962585
-176.722168
-154.321884
28.669458
16.893223
15.487411
30.677858
93.370789
154.954422
110.714935
137.458710
148.317200
102.500107
178.055679
166.186188
132.067871
152.998947
133.780594
139.192001
137.359711
138.971802
175.508469
130.211548
158.289154
133.526154
160.410126
129.262466
168.437943
164.095398
148.647354
143.821945
148.406891
-179.838058
153.016968
6.967620
-10.402157
-14.401248
6.070086
-174.767700
153.945297
-18.231892
15.201955
136.133316
166.128143
145.464996
152.902863
158.239304
152.194778
157.851349
141.599380
152.412491
122.539734
145.017410
140.848572
40.944698
35.059891
57.809673
39.863674
32.953487
144.840286
140.360382
141.666351
26.194532
134.171356
138.309235
142.268936
148.932953
135.840073
148.366470
151.248978
164.499878
141.766998
176.507828
145.834305
150.654404
114.112663
148.089127
154.609238
177.793182
154.605820
169.457443
152.642761
158.665009
-40.527668
11.463429
27.797495
-10.140474
158.281128
123.291031
-34.751381
-5.005351
-11.161385
14.077388
13.749262
-16.132225
158.287781
147.912842
173.993179
147.108490
170.115311
170.971954
176.229019
138.786545
137.066528
149.215134
154.379562
131.535583
142.493225
173.467056
141.015976
146.448990
151.330292
154.077194
177.451157
150.397720
155.493668
172.801392
143.433960
163.078049
170.675797
167.024689
148.372299
172.279007
168.215393
141.432861
155.077454
138.147690
141.643555
146.510696
166.425964
156.011459
166.319183
153.253952
-32.488247
-42.029835
140.095413
144.143372
146.377960
154.628159
149.357010
173.616776
166.003052
122.118080
162.018204
147.343765
147.582001
144.594849
-177.018478
127.015953
130.174850
142.921234
127.401382
146.817505
153.911118
121.140518
147.675201
31.637739
-3.133379
19.576157
17.222591
-13.826398
24.312241
-48.354519
-0.610698
-14.248006
-38.797104
-54.629436
27.307415
45.032928
5.967721
-38.954170
-13.152289
-21.638048
-15.067845
-32.413708
-19.471783
-1.972288
-23.147921
171.267044
114.835159
142.715485
158.837585
168.435104
-13.656723
-14.027063
147.684372
8.023065
21.883890
160.854141
150.951935
149.959061
128.832886
141.118073
-64.247437
28.160213
7.059469
-9.208141
-1.566980
154.468307
142.770737
124.265465
169.003540
137.097153
150.021622
143.312454
142.655548
115.965988
142.905670
147.519882
169.940903
138.128555
125.096985
107.494293
135.348740
18.933123
-34.739178
-18.803677
147.822205
127.858269
68.522232
131.547531
171.076797
168.562027
152.177002
110.502296
158.030228
146.880386
136.658203
154.226807
135.095322
137.414444
145.524597
127.715912
139.532013
136.815994
148.899002
155.837234
112.976212
-0.964286
-52.481739
63.471516
164.267776
160.462234
135.985107
119.474220
151.579208
147.975128
151.142960
134.661652
147.529892
135.269958
137.248093
133.278137
156.038818
142.996674
137.007706
130.992249
123.756844
120.919548
127.819336
143.058304
147.471313
116.438705
159.955551
144.565720
138.443161
133.925415
137.511124
172.541534
148.676376
134.872467
145.654678
164.010941
165.432526
149.074814
137.117676
177.258469
135.721878
118.473419
149.215225
154.987900
125.816055
147.941650
136.819153
141.493835
155.720825
0.921960
-43.649109
148.597824
134.169464
150.882187
164.370239
158.321823
1.816608
50.603580
141.621567
126.771500
160.681717
13.004432
17.144344
-35.720539
-41.713867
-35.917221
-48.309753
152.811630
133.474518
152.388321
128.016174
148.122391
160.843521
140.374603
158.251572
145.279343
158.384216
139.826950
119.701111
123.801300
-171.638748
152.854660
142.266006
100.817230
155.720596
145.967468
159.079758
167.884323
161.389633
164.828247
139.464676
4.893288
25.077345
-1.864456
148.826782
144.121048
158.029648
164.052643
148.878723
157.469025
145.249893
60.939312
157.878357
154.165482
113.959579
157.345871
130.351730
151.246185
158.296204
153.528442
-40.732960
174.096725
149.358994
147.383759
113.480743
167.987701
13.292786
3.185613
147.295654
153.000809
124.712624
-10.869153
6.136894
17.467890
165.022385
144.435257
145.734940
128.564423
148.760666
135.226822
170.998184
147.477539
143.597443
172.664673
145.994843
160.616898
124.043961
153.785645
133.494370
139.546844
140.505829
3.656180
14.863075
-17.616117
-0.296735
23.572144
0.019782
-7.504043
12.544449
-44.046482
-9.278345
6.312177
-53.281979
7.434372
168.296280
144.636826
-11.449416
157.246933
145.737930
145.401031
166.283234
167.318024
142.616501
159.729431
4.670596
9.789464
-8.491395
145.359375
145.038376
150.578430
163.726364
155.098419
157.500076
155.588394
134.496918
145.625198
163.052536
152.271164
155.125656
144.675385
152.107834
160.223953
151.012436
135.296219
147.646927
136.069016
151.857727
114.077171
161.504547
125.776535
137.637161
174.206741
156.045410
131.185394
123.085358
128.283615
163.072037
135.260162
64.261917
129.906143
118.875504
138.749084
164.394180
153.651657
109.361595
138.867142
132.106598
130.748154
166.828690
157.566467
151.191208
141.524033
149.804718
121.039825
141.273987
167.754868
142.246857
151.886673
163.468826
136.631958
158.939911
148.279404
125.345695
134.901733
162.099594
136.497971
139.671356
142.753357
107.911858
144.495972
40.656605
13.401341
18.919130
30.676929
-145.611786
17.232368
153.785751
155.159515
155.739914
129.405243
141.676834
146.046616
156.398514
132.680496
153.821228
151.968552
154.347504
136.617355
158.972351
139.107162
148.552338
119.233284
-27.696413
-8.115249
138.322159
145.913330
171.373779
154.010971
157.724014
140.807007
126.928185
150.172501
161.305237
125.195122
160.544693
145.998459
127.192429
140.231705
145.898712
145.008194
154.161667
148.372849
-49.123932
-6.119331
-39.904686
139.198608
123.436508
154.326965
138.831314
117.784996
154.897003
149.399734
166.190140
173.300507
135.722458
156.208511
133.595245
132.890091
153.779999
142.758881
147.400497
108.870209
141.150574
146.309784
165.673035
-20.517172
-17.456577
-48.384750
-0.068528
25.340246
4.255193
4.472513
-10.450862
-65.553123
-40.839943
124.713943
155.670883
145.701492
142.403107
150.143799
163.902618
133.850647
129.111893
157.537354
117.035477
153.151703
134.455032
145.363937
147.362396
142.744507
169.749573
139.015823
125.365257
161.684891
122.642380
149.994720
131.252670
158.855499
172.334946
147.348618
115.447227
150.510910
162.591980
-0.485375
2.171326
-42.197899
8.392273
-41.587254
13.372592
154.965286
145.100525
147.932632
114.182693
152.574265
148.540085
148.222580
156.266556
151.231720
128.839890
124.445053
144.241287
41.200954
16.443399
69.929497
-153.124420
-143.303970
-157.270981
-156.406311
-144.229706
-163.558853
-151.353149
-157.389771
22.808310
62.375462
113.775192
127.961594
125.748253
143.952789
151.032776
156.769104
159.471848
172.392273
142.432831
139.450241
161.317947
133.801361
129.218445
147.252396
131.910706
149.399048
157.879578
152.002899
160.542709
159.003296
137.445831
135.820312
151.138229
-179.119507
130.954727
149.414429
139.828537
141.115997
136.020447
103.810234
146.150574
172.528091
163.442017
128.625626
132.556335
144.309326
147.704315
147.038132
150.173691
145.226593
-45.055611
-33.394455
-38.637512
141.069824
141.372299
134.163559
165.015045
139.242981
116.523018
128.119415
150.524460
134.107285
129.301147
139.855438
155.942871
-31.346943
150.969833
142.817505
141.122116
141.628387
149.671646
-7.233482
22.355160
10.774936
145.908569
168.472519
148.442535
141.626816
158.142227
135.918839
124.738945
125.327545
161.013214
175.622284
104.105621
136.510040
160.454910
102.245674
133.108414
153.947128
156.008484
143.690994
142.829239
144.511032
160.540298
140.150818
145.349991
139.830109
151.146255
146.859695
129.871964
123.273010
145.065872
-0.276953
-18.416142
5.787400
138.892578
137.717850
154.657806
151.697830
-176.747299
138.640427
141.512863
156.191010
128.392929
151.501709
146.737427
141.803345
171.372513
145.281204
155.887115
150.208954
149.539856
-140.165939
-162.614685
-146.653244
-148.619583
-147.207718
36.351028
171.105225
148.210892
134.740997
125.102814
10.665366
104.513306
137.074478
148.058731
131.434280
136.797165
119.937325
-30.625870
-27.621284
-33.062168
-4.244409
-42.184116
38.744511
-17.555033
-47.693993
-33.879620
141.121216
141.245850
145.700256
122.356087
155.299805
135.367645
153.029755
129.807373
134.972107
159.110382
154.361191
149.554611
159.365082
145.882553
172.693787
-5.303191
4.649494
-11.920247
-5.572884
27.274986
-37.858818
9.905062
22.060005
29.244038
-27.592913
-40.819553
153.990723
109.348877
131.399231
143.274231
136.056900
152.612198
127.902718
169.569748
141.538940
146.924133
154.104004
130.626266
139.994171
141.168549
143.183044
150.832474
142.787354
149.034531
146.180923
133.973953
159.843246
156.855515
145.870789
105.357620
147.367767
154.391602
150.714798
-174.661301
151.788315
150.274872
155.154984
170.813477
145.313690
12.029506
32.959026
159.280640
158.009521
136.643280
-17.424343
-4.097250
148.773087
154.435974
124.333694
150.506973
-39.952515
9.089104
-30.854317
13.559778
14.745996
-22.688730
-42.897587
-22.907637
14.159738
14.774775
135.082047
162.697357
128.820648
144.997162
125.956329
104.553345
146.613525
143.584641
144.139847
149.891937
146.548477
167.005051
148.616318
131.296585
133.363602
135.746872
156.293350
115.707649
154.461258
140.406555
153.517258
153.505646
150.699371
126.933800
151.225662
151.145782
158.367218
150.446960
140.371552
153.367966
142.033157
126.634720
151.965103
157.587067
128.854813
115.177216
152.497177
147.568832
151.719879
154.786072
140.646744
154.061966
169.561737
137.449142
150.761414
-52.046638
10.889781
-38.327435
-55.237644
-12.520479
28.866137
17.566160
159.116058
143.048141
154.635696
155.630447
137.676788
119.835060
142.424942
168.896133
124.768616
136.479828
151.261261
172.132431
171.058502
145.072159
161.875549
135.837402
140.445633
146.262878
56.571754
10.139019
8.653898
-20.179834
28.132767
-5.066238
-4.680567
-46.353733
3.021872
-9.115850
-2.345351
9.461053
-10.481073
-38.274818
10.760660
-29.823839
-12.274302
2.935450
-44.886616
-25.150753
137.255188
137.313568
145.102448
146.464172
112.537758
-141.075607
-178.246979
-174.351440
17.072636
74.188484
72.736908
-16.468935
22.655079
145.157013
162.810242
147.885056
14.864806
-14.737582
-7.517133
143.012100
143.787521
124.470245
147.218765
161.714508
16.229675
-10.886327
18.691151
8.635903
-21.185656
-47.203033
-2.199981
-48.326324
130.603806
118.505783
167.823227
151.517242
150.640152
133.769821
137.721725
135.998978
148.710968
153.123947
140.597626
118.793953
144.224335
138.729080
131.812653
125.800591
148.007248
-44.260838
1.518524
-43.282913
-25.095066
20.265993
23.825569
11.895388
-8.845445
12.152698
9.614906
-1.152330
-22.059614
14.220506
155.398346
131.186813
148.163345
96.613693
109.045685
142.762878
154.872452
144.665741
157.729675
154.789368
158.768753
124.521393
-11.584969
18.346073
-20.540407
-8.834956
10.389400
31.120573
-21.814251
37.589748
17.788382
-8.954776
-43.919975
23.350552
162.936935
152.437866
136.737915
164.264099
134.284332
138.506042
123.381416
160.715988
142.529449
151.441711
157.861008
149.169632
167.122147
161.094299
152.950058
130.001190
131.953705
120.785606
155.838760
136.479156
150.492065
4.806890
154.302490
162.540375
110.836189
142.219009
141.381958
147.756577
148.330124
163.215256
130.165161
115.584091
161.942856
127.387573
148.309784
174.003784
147.965378
139.418503
125.951492
14.566930
-6.869755
-28.703550
-20.344635
154.319122
141.925018
133.913879
147.000656
153.111893
149.651245
157.389420
175.465668
140.370712
150.978226
139.156525
160.394409
154.969971
148.463638
151.464767
147.111786
147.979202
152.235046
144.918930
-24.236765
13.462016
15.100404
-31.881958
141.890839
18.700823
-3.621636
5.076090
-26.462072
-15.030229
143.224274
136.736008
143.940842
133.448883
138.064148
172.178619
155.136154
140.750412
135.646408
149.065231
143.809143
145.367126
155.662674
158.981049
129.324417
157.159714
102.650543
167.616470
171.711319
144.428391
130.442734
158.387543
138.701019
136.760071
145.094223
126.163994
148.296616
154.844147
163.523331
-159.535843
-134.498688
30.732420
23.934443
19.827955
25.458069
171.851318
-177.604111
-150.355713
-174.415970
-144.530075
-147.383530
-176.806656
-158.322006
-150.856583
-150.210648
-169.599762
103.251801
-131.109192
-139.444061
-156.882248
-145.363403
25.971579
128.403992
-159.814224
-167.857758
145.057419
-139.896835
-150.319992
80.579399
21.247740
28.147692
151.179855
-10.657724
141.739426
136.097839
143.736160
149.847443
130.007111
145.081375
150.277756
-8.666645
2.165007
119.542282
130.314804
149.883408
156.790390
151.322052
113.338974
125.494423
170.012817
131.994034
139.691589
109.756439
-178.975494
129.202316
164.318741
134.684616
151.466629
153.662918
146.446823
166.049042
4.714927
11.763665
9.736659
11.567695
0.071326
145.518066
133.396072
166.758682
146.831253
133.495987
138.330200
150.963058
-12.615134
131.531799
124.083084
-31.519447
-48.083218
-26.543394
6.245007
-13.125563
142.766190
151.411926
168.549423
145.552231
144.728836
138.764145
178.070648
133.787933
129.579117
139.126297
163.984467
171.521606
148.087830
145.932114
151.232330
136.236542
146.009293
150.901520
148.361725
154.304367
146.000656
141.583649
170.940414
157.667053
143.586288
114.287285
148.694855
156.443665
142.188416
-167.063873
43.405151
34.607380
-158.081436
-157.075317
-171.665009
-175.465317
-141.068634
140.393814
43.485313
40.927326
108.519760
167.297272
-16.754911
2.427774
1.999292
-10.787698
7.144299
30.707478
-40.207897
149.728943
138.443634
125.296005
167.111313
133.327850
140.115234
119.417877
14.907862
-85.873344
7.366735
-41.159767
-20.429884
-28.730482
-19.191652
172.729095
161.044403
153.279968
138.470917
147.110184
167.164474
147.199158
173.130356
137.629013
167.797913
148.258270
21.346252
-42.425358
153.424011
179.777939
164.669220
-44.542839
113.901733
173.067032
164.767715
164.960541
147.073715
165.657700
138.696350
148.569000
160.603104
157.615021
153.380081
147.073853
63.403057
149.772278
157.007950
140.995590
135.447159
136.437775
-19.356689
4.248698
-32.282215
156.722946
145.211670
125.177170
144.793640
156.554245
174.605179
145.664185
164.024200
169.888504
144.479614
142.713318
150.197601
168.072952
156.916779
150.014191
142.357605
128.115005
142.371872
145.330734
1.421339
59.156216
138.226349
-31.934875
149.369659
142.875870
141.757675
134.850021
136.190308
151.549683
152.119736
145.376282
147.050980
162.009109
150.382050
151.562469
139.264023
175.072662
129.767578
139.437988
150.565521
143.480499
141.427032
135.951324
108.908279
145.143204
151.668045
174.029602
118.121582
116.186104
125.182388
125.992889
126.183479
148.148117
141.044037
150.297958
157.453735
125.219833
148.086502
115.017487
155.015259
-13.968725
-40.294365
27.236156
132.581833
170.037079
157.492645
143.229279
164.661072
137.100708
113.479622
153.103058
164.416916
161.901520
136.235519
136.328903
120.167419
148.833115
141.842484
145.094086
154.293533
134.381195
170.127655
123.536629
121.186592
146.863312
1.676781
-1.788707
3.004851
141.522217
143.831497
142.041992
168.075897
165.145264
77.543892
70.633820
28.152931
-141.797363
-165.356567
123.882866
153.055191
159.232254
65.599289
47.950603
30.164261
3.613138
-13.588908
152.845688
160.073807
147.816513
124.512810
175.731018
135.746521
153.420242
139.498413
149.915985
-8.504960
150.251450
135.095978
6.609722
25.811855
-35.061577
14.061991
-3.248898
2.494027
-29.121838
6.121253
175.400513
109.095192
50.595257
139.599411
144.334976
171.969849
144.350525
165.138428
154.709854
145.399368
163.216599
-41.003010
30.598898
17.365568
-3.348839
4.049220
5.146356
-51.617851
171.029068
112.975807
161.125687
117.520447
133.183807
157.248901
126.592430
147.955933
140.253311
26.237600
-16.619568
-39.940182
-38.500290
141.806076
129.812271
132.305634
139.389694
128.856674
-18.641747
149.337158
135.944656
131.579941
155.018906
120.008736
165.687180
29.223387
-3.391248
15.248549
10.657318
152.415192
21.096848
-8.439244
-17.125959
6.653400
24.357708
-20.647238
146.023392
-176.548660
164.440201
158.493073
147.481781
135.763641
164.943054
160.211792
140.053299
142.655029
143.878052
146.128754
137.104752
108.574448
165.376572
156.163818
131.237625
137.944672
158.010651
139.534393
140.444717
160.602600
142.467789
14.830594
103.853844
156.671982
151.611099
147.945953
132.453262
134.040085
143.402771
177.472443
133.537643
141.007324
150.448853
148.162277
147.352356
158.492950
141.702927
146.136276
138.610840
-0.192814
-6.570204
-20.355200
143.264725
-26.861830
32.060463
0.614530
-4.540190
-49.701622
168.678696
106.691483
137.824829
121.608124
165.921188
26.167519
103.094559
68.203918
33.964005
24.240225
-156.019958
178.300949
168.902679
39.132080
60.089214
9.449058
-151.659103
-128.042938
-169.997665
157.390686
167.723282
-142.173035
172.909195
152.278397
119.682007
162.086548
133.882309
147.371567
136.669617
142.326706
146.103882
142.189514
-36.522419
-3.494071
-31.178225
20.210186
-19.523249
-19.036871
0.142653
5.688304
16.807264
-7.133278
15.330876
8.903796
72.967590
154.141663
160.770264
117.085022
134.158569
155.186737
165.717087
156.744797
140.852478
165.988602
151.384216
150.767487
-27.997820
13.713496
-39.413635
9.100598
-25.387459
129.103241
167.522568
11.194345
160.851624
137.718140
149.811005
149.920410
-36.728954
20.169170
-38.623039
-81.847466
129.296677
143.511292
146.688141
-43.351025
7.014225
-30.915159
10.682919
14.294084
-43.670864
154.081696
147.241714
-175.858200
155.099030
-158.239182
139.000168
32.814976
-169.766724
-118.315125
-151.388702
150.220596
135.233032
139.176193
147.708328
151.653366
136.764969
161.801437
137.164886
-2.748799
8.814453
141.540848
170.673157
150.376694
114.345383
163.343872
138.782928
164.146027
143.431976
145.795975
123.057159
125.577225
5.855982
148.208069
147.136612
161.828735
-2.479466
-21.976419
27.953039
149.309998
168.986542
137.764191
125.630302
171.812027
137.490768
159.198517
157.874710
152.817139
135.321091
139.015076
126.159744
162.347595
143.458328
148.153595
152.244232
153.603485
-135.551300
171.091827
-134.725433
26.432919
149.188889
155.720062
143.383743
119.595947
160.089127
128.836670
169.830490
159.722702
141.737320
19.982759
-31.357031
-7.234106
12.263615
-32.528877
-41.720097
-0.622125
-46.249851
129.775375
138.192001
108.278145
153.825485
164.107468
141.169846
-13.815189
-12.596278
-33.076244
-9.546578
-1.320269
-56.618557
5.839021
-40.574860
143.506348
139.323990
145.008224
152.151962
139.777298
158.292786
126.429497
165.856186
132.332611
128.185379
147.384766
156.893890
162.367844
132.484329
165.784103
154.522644
147.890839
128.775970
147.301208
123.922081
142.525879
145.486572
152.686127
159.947754
169.620651
147.174072
122.803680
155.017471
146.671753
168.424377
109.029099
148.218369
143.175613
140.307327
156.033173
149.373276
162.861710
158.957596
129.740692
125.232430
156.538773
145.619781
154.513504
139.950134
165.614655
174.704407
162.304489
174.457672
131.996201
169.961746
158.843643
130.306625
161.041245
163.775711
124.255821
135.663300
153.220016
129.273270
-58.024300
26.097155
163.220474
155.190750
156.642197
137.687622
123.975410
120.433029
145.176071
156.860626
-51.691830
10.261898
4.516269
12.894692
4.925094
139.836395
147.117538
151.734863
3.360569
-41.202618
-38.366428
1.969508
7.312924
-40.569592
8.188993
-15.936814
3.974142
-2.963392
8.435055
-56.647999
62.493980
55.959129
-11.414024
161.825378
-172.766586
166.163803
130.926178
146.437393
128.532959
150.005569
141.623093
103.831253
152.397034
145.841339
171.549561
179.858719
134.158951
170.022552
163.774841
175.977066
136.852676
130.076462
137.501236
143.863968
121.818573
139.349380
131.324615
144.563507
161.561340
148.402573
162.445206
95.450439
155.114319
150.699310
159.970047
-30.818779
-25.813644
14.951539
-40.643349
10.957487
-8.362973
8.551249
8.464664
30.158993
-32.876175
-15.386269
34.989357
-30.833500
179.290298
157.917938
11.397082
-51.978024
44.576900
-2.916181
-1.245370
144.960678
141.893860
147.087006
153.232254
161.893997
124.627747
137.770767
154.655945
148.928421
124.514343
134.637756
143.330704
146.039795
151.631104
154.117188
163.467163
113.162323
145.327805
149.590912
148.884827
155.777863
126.645370
144.985611
119.608925
126.751350
147.071915
142.922623
134.402527
160.192047
156.777390
135.373520
149.217270
131.883286
149.835220
117.144989
138.415314
151.436874
113.917587
154.196411
121.160500
135.078827
-7.695135
-48.071922
-9.335257
-4.568017
-9.957220
-10.460590
156.957718
144.024475
152.092270
156.368500
130.031403
172.893555
128.721924
137.323380
137.764450
151.147705
97.000946
147.216599
142.739639
133.458389
136.291656
158.635010
150.512390
144.619156
139.230774
148.490631
173.433853
156.483521
160.032730
157.389084
138.452728
127.173904
171.716553
127.459152
137.117737
133.140427
157.804764
130.695068
148.558075
143.765915
143.410370
105.178909
25.923540
-150.830719
-142.400085
120.074844
-143.301834
-51.889645
-2.242801
167.392334
154.308380
136.056747
143.288696
143.315659
139.895218
140.320786
158.526428
-40.786259
-15.675640
-45.105984
-3.962546
147.259644
152.929581
133.804825
142.517471
150.134125
140.125870
138.829605
158.318481
-179.711960
133.857697
141.728958
138.893860
148.157761
143.950607
149.954041
156.749130
153.608322
125.746399
138.145508
153.104233
151.120483
-45.947117
-35.680691
145.881104
151.890656
170.404877
-169.929657
136.785980
141.288452
-13.263359
-12.233980
-30.063704
-179.150040
144.282516
154.572815
155.729279
29.453732
178.234863
-150.461670
-165.948364
148.849060
-3.584738
-5.029210
-131.264526
-131.957306
-176.586411
-160.602127
127.493370
126.718346
152.891037
148.205719
142.651505
139.865158
96.699997
149.058823
140.923004
137.003326
159.169327
144.403885
136.704742
144.473602
139.975479
152.143158
126.501625
165.103638
171.203674
143.057068
149.291321
167.797531
116.029198
27.798923
145.589081
137.272400
139.715790
141.231766
144.149124
160.876846
161.636398
144.019333
-6.228723
119.697540
157.006424
172.658249
120.877701
-178.922073
148.783234
113.594116
136.413177
142.525681
134.967422
115.837502
124.521416
148.325165
169.144608
153.617538
29.953558
5.105341
9.281289
5.756021
159.329483
9.312006
11.903868
-21.576914
-15.785094
4.851311
-16.253450
-45.096806
19.947102
18.584663
41.288601
20.154881
-10.493119
-21.887270
148.000290
102.477776
165.350327
158.108337
142.586304
121.851952
125.993805
159.849304
150.034302
144.214951
139.693237
89.222252
135.542648
130.022247
139.737518
132.556976
136.459106
118.333252
145.064499
125.731438
168.798492
159.486557
-19.881681
-40.997936
-36.969902
-14.766241
9.683345
155.339127
160.989792
142.551315
152.575119
161.746277
160.160263
148.610764
167.055054
135.709320
126.211685
116.333977
148.686371
16.521410
166.137085
153.577759
141.390564
128.176956
135.575073
156.448120
137.467926
141.863205
173.371063
129.038437
128.305573
140.332764
153.159973
161.309830
40.157238
-11.412954
-179.096039
173.635101
152.099640
134.985809
136.316696
123.190361
110.861282
-177.225250
105.939461
-170.219116
142.253906
168.455536
143.853806
128.805374
165.115662
138.658249
148.203339
145.245850
148.177917
159.393814
146.835403
149.198502
160.443726
161.442642
12.651126
-14.895950
-39.166550
-6.496850
18.976618
-3.639971
39.721500
-42.785488
-11.915584
1.542942
-6.013238
15.713867
-21.527029
-2.078390
-44.729210
6.051099
171.221634
159.108871
163.539459
118.609917
153.410049
118.381805
152.819595
-178.186295
144.162506
137.363647
131.967148
149.926437
159.362183
137.473053
148.336639
145.189774
120.721153
132.529404
-34.472790
-38.355804
29.144497
-2.198824
-3.097119
-50.963493
0.382573
-28.871313
-46.233662
-0.427958
-9.030895
-2.652842
-24.844830
139.499908
134.187057
161.433670
140.845398
139.853958
158.577255
128.225311
136.920074
165.043991
136.167542
148.359680
166.277969
163.039444
155.547272
124.351524
160.768326
-177.472595
-28.131218
-5.377422
14.843544
142.432816
130.638519
149.994461
159.007782
132.581177
153.462372
154.275787
141.600677
157.466034
155.158478
158.205017
139.529816
137.447815
-3.474967
-37.008492
-39.669880
2.067343
-30.695845
-14.231596
-30.100721
16.355244
-16.300920
6.226866
-8.650948
103.820160
28.102377
148.559891
165.561966
109.424042
123.003693
153.783920
157.961426
134.692947
158.644608
136.577271
-38.201694
148.446686
143.932663
-42.058311
108.773689
135.785385
146.145966
154.188690
122.979874
138.201004
162.133774
148.066666
147.437958
116.442810
179.925964
145.904114
156.680267
141.915344
164.158661
172.816513
147.445312
131.600540
167.296844
155.209854
144.066757
154.827560
172.926727
131.636719
138.117844
134.565689
154.925354
148.137543
148.081238
-0.540317
3.524145
-41.736530
-22.902462
17.703598
9.467304
-31.074593
10.542809
-44.172436
4.768181
33.819763
-0.933351
141.040726
96.548050
145.694016
160.345535
152.439438
156.887787
142.160492
138.964371
148.165619
58.016785
-49.759960
35.704788
-13.516304
103.705971
133.691772
141.593506
134.279236
149.958710
147.958496
-164.352371
176.770432
43.410530
27.511854
65.562164
18.257647
-134.313828
163.371979
18.691160
158.106445
178.176071
-56.192554
127.570183
62.478306
125.304337
154.471603
145.320312
147.639877
135.891968
162.754135
144.417007
150.315155
119.083778
154.084900
149.767395
149.981033
136.267776
127.877312
138.214935
128.384048
151.360748
134.218491
159.636017
148.904556
144.259964
136.977249
128.990234
134.319992
40.955109
114.000565
116.570831
152.478500
148.260925
144.079590
-39.513958
161.553467
138.247513
154.067032
141.504410
154.409164
158.755493
152.780441
156.407684
146.497574
129.864410
145.797745
122.957741
143.106995
-21.879694
-2.210720
129.728638
155.782761
129.386581
137.463287
146.520691
146.687912
130.780823
150.474335
169.649994
179.133606
171.829880
113.686607
150.714417
160.533493
145.583160
137.344696
144.629013
137.336075
146.184555
122.653030
120.327576
155.202179
112.340118
137.848389
116.777237
147.768036
146.223221
134.119965
170.667984
129.586761
149.917542
143.557312
156.567566
156.589478
144.848511
155.476181
147.237427
144.782547
150.548737
138.874405
142.195953
162.864868
149.498459
152.427689
150.365326
140.157364
125.782875
156.598602
149.913284
153.503159
146.292480
135.589188
-20.290136
0.331022
-4.667156
-7.093954
11.000863
-8.295809
108.796997
150.056564
161.742233
112.173912
139.195831
161.910965
139.892166
160.207672
156.649033
166.421677
156.813797
137.155014
163.111633
152.936523
149.102753
147.662857
176.258209
161.246521
147.653030
138.935394
137.861053
129.936523
116.846802
157.854385
-114.044731
163.728088
132.278900
150.442139
168.260284
111.420609
165.651886
133.135559
144.837677
125.009956
159.134796
163.429474
147.116089
145.790192
145.185089
154.457275
41.324867
12.547986
-3.016620
166.337753
152.348312
142.796906
158.395889
164.468399
138.860092
127.816475
152.649689
155.284882
139.008453
154.936295
120.198677
159.524445
136.878769
138.249649
146.337585
134.916870
147.806244
155.586838
143.336075
135.592682
155.479233
112.387901
154.521439
13.043983
-10.144333
2.376029
30.141695
161.956055
151.562180
132.953323
158.604935
136.724564
11.088837
-52.228367
20.673883
174.358353
131.260315
146.060730
141.006577
151.405838
147.687744
134.803177
140.475082
-31.622261
-5.956838
-5.845161
-5.437074
21.712095
111.104271
140.726410
114.535187
145.339584
127.742561
153.191605
134.986282
11.628135
7.018922
-16.295689
159.937424
154.120499
136.238602
165.513779
140.523209
151.751968
148.367767
146.229965
149.886597
130.320190
153.966873
113.063332
132.822388
152.906845
137.720749
162.845337
138.289886
125.939827
120.848717
154.775803
151.927383
148.534317
127.773079
171.500305
157.093765
141.802933
157.241730
124.268944
125.932396
135.549225
152.488281
159.951401
132.922852
150.000916
154.560120
139.695175
142.737503
9.861449
28.346258
-11.656869
-1.523927
-1.971594
135.919266
144.266968
138.792038
138.746140
155.115601
141.442596
141.414963
157.011429
145.630661
72.045494
-22.437613
-6.998183
-47.440914
3.490932
131.087814
138.861557
154.094101
132.110291
146.282120
143.646713
148.248764
119.276451
145.418289
144.910019
137.808914
139.940186
104.666603
146.222153
149.040298
162.140076
146.310593
110.600037
150.236282
112.609116
134.518845
143.762283
-4.505370
-1.921525
-17.097895
158.347855
156.619034
110.835426
142.769791
139.781891
124.523102
149.611633
136.488297
146.422516
154.275543
166.914398
142.482895
33.239578
141.026947
127.614632
142.490784
152.335388
-25.398911
9.896681
21.393124
-23.897041
1.374016
-30.125015
-28.900425
-19.616112
-17.282030
-0.293420
-29.292801
2.170785
24.746149
142.200272
149.826141
159.981979
132.101883
112.715439
130.921967
146.003616
154.964294
158.756561
166.228806
157.533997
126.589874
108.762794
150.143936
124.202461
138.004944
155.410095
135.901581
155.865967
-17.504692
-26.040354
-2.438874
-49.882729
7.676980
-8.942481
151.006821
150.424576
105.262222
172.857117
143.601715
141.622147
156.862808
142.243698
158.626404
143.377853
169.666901
153.034897
144.703461
131.502441
146.369659
151.650391
146.192780
146.478119
156.872726
130.666779
146.919052
90.436134
151.009323
153.642197
155.654724
124.312881
153.426834
146.603317
151.452438
132.567215
132.441818
159.928345
175.916626
126.293755
121.173943
151.968582
155.152786
158.259598
148.161972
132.721573
145.041763
151.199478
145.138596
128.864517
121.525818
141.965851
152.864273
54.553410
-46.789467
159.541412
150.112717
152.777191
161.144287
174.454605
144.173569
148.112747
141.892609
131.760086
8.577782
11.899910
-34.305019
-22.526030
-37.256840
-28.504726
-14.124501
17.418171
5.108909
21.531319
-33.207729
16.061388
-21.410709
-22.080347
-42.664879
114.125351
-29.150597
-17.759205
10.280323
29.693371
23.676641
-39.369503
-2.239832
1.680279
-38.262589
-19.866772
-8.146591
152.201218
175.693146
153.565430
160.702698
158.369339
126.603111
162.275482
105.282608
162.693329
132.238190
152.921997
123.632835
140.617386
136.805420
153.138077
134.808670
147.826828
147.268326
141.876144
136.640335
151.160019
124.594284
138.214859
138.286438
141.813202
133.343506
131.328903
140.028152
136.497208
139.857285
147.677826
155.200958
148.880234
147.436722
150.871109
132.525848
135.302353
118.972794
132.627655
156.512619
168.332184
152.139801
153.854645
150.870270
158.323639
150.596939
156.549210
158.790466
160.161865
165.462006
126.513062
109.729370
173.405182
172.596664
118.753349
155.766220
19.774261
138.610275
137.989517
137.825134
148.721085
151.021057
131.960754
128.351456
123.788239
146.209900
150.836990
164.878464
171.964676
122.561020
173.989914
135.315308
135.792007
134.521561
152.953506
139.783310
147.749664
121.363548
136.945602
158.859772
118.021561
157.824753
159.276123
151.076599
145.551331
136.831192
155.723145
140.606339
150.194000
27.195042
-3.068735
11.614266
20.980841
153.208359
120.261208
128.330765
146.751984
131.856888
-28.484676
35.646545
118.664055
133.332733
45.836456
173.408569
-176.006668
163.005875
-169.898209
158.475540
-143.458710
-178.787247
-152.254974
143.560181
-23.001238
-25.427416
-51.708050
-35.748222
147.281845
124.201134
175.507690
125.633621
167.894653
136.134659
171.131119
116.044495
-7.801422
-0.680700
-14.121211
144.761505
162.016632
172.864700
157.350204
139.082611
154.920166
171.273224
139.893860
143.043472
169.479584
142.387848
104.472527
150.010757
105.926758
126.203636
152.290909
176.576782
148.463852
-25.432116
-38.084908
152.551178
145.343521
149.406494
115.572884
148.474930
145.697632
68.476250
147.949738
156.047104
135.455872
142.882416
138.014572
-142.552750
166.931854
139.447586
146.063599
135.607880
133.118408
126.868187
167.683563
149.803009
160.552704
154.635620
156.998001
134.759979
141.510391
158.165115
141.458099
143.917618
143.958038
145.678314
153.376999
153.144958
160.381592
130.350601
135.264954
-17.671923
22.699121
-30.601688
0.668811
125.816315
102.702705
124.369652
153.748108
175.004745
127.163757
164.335403
139.660507
146.599243
121.599983
130.082947
164.442307
143.088272
152.329269
127.345062
-9.533906
-0.062557
0.814213
-7.276641
-43.764507
6.194699
11.229754
-34.772564
-22.749344
105.439682
141.562759
147.377930
144.721069
145.629227
159.928818
157.488663
165.844025
133.706802
126.233147
-8.831597
-23.017225
33.298843
171.536301
-38.338898
8.462251
24.718887
-48.332535
-48.648441
-7.010589
23.352810
14.900786
-29.555906
9.084866
-30.842756
-28.345497
24.492264
-3.407662
121.683136
173.291779
148.666870
144.083374
23.411455
-150.229935
-158.853500
33.795105
44.031605
162.617081
142.298508
-171.294830
-148.072021
127.154221
142.609070
-168.339874
148.688583
-143.488052
38.902596
-146.578308
-141.413742
-140.574219
179.280182
-137.170349
-156.770020
-147.302734
176.197220
142.214005
12.551443
19.424755
-156.320297
26.671640
35.598866
146.050522
138.862137
129.597321
150.459900
142.609390
167.757278
122.447250
147.613358
159.681564
163.908081
156.704681
160.077118
-22.738840
-35.379921
156.524689
137.206818
125.880150
140.422028
142.489624
135.229004
149.045258
128.656342
127.556847
101.080376
149.160202
15.907385
-18.175516
-10.166511
138.905243
155.703293
152.885666
172.757401
163.044205
-48.056637
21.915689
4.924537
20.952684
22.373085
-0.076617
18.586315
-14.206500
-36.543415
17.273636
-38.700684
-3.428512
164.279022
143.815979
124.594688
163.479050
-41.725582
2.264426
-29.705008
-2.168440
15.031796
133.951889
140.388809
147.017944
143.651993
138.532898
-38.505951
-33.498299
-14.619641
-21.942326
7.938573
-38.097168
142.764297
152.154984
140.582947
134.998764
139.612823
151.387634
155.868668
149.873825
133.481308
170.275177
131.943909
133.333618
155.297241
160.629471
155.347931
143.646515
152.957733
171.034546
154.169540
161.249283
130.018265
149.790985
146.259476
142.066193
162.387970
128.505829
157.760559
160.417252
143.417572
165.300858
162.086563
127.876656
137.710846
136.345001
162.071777
165.424042
124.156181
160.291824
144.246674
162.620270
140.000870
169.726608
-39.706230
1.427659
-14.585248
-5.676060
6.621964
152.040710
142.653671
155.091003
132.652740
150.142044
164.970581
157.172058
140.946075
134.180420
156.258957
161.574829
150.330490
155.044296
16.705856
10.648026
-9.905300
13.231093
140.889999
152.759201
168.254608
161.563492
144.394608
103.931427
136.530075
153.162216
138.410446
138.239456
150.236588
117.685028
161.772354
-4.543855
2.138905
-24.637535
139.885025
153.254974
124.279045
139.607117
144.941605
119.934563
177.547913
148.205887
141.519547
126.118668
140.916031
136.223190
143.544830
129.424133
143.815414
143.121628
128.536041
151.626160
174.942581
160.379440
121.932014
-12.374380
109.532730
134.596222
145.073700
156.103043
144.525925
148.979095
129.324509
119.806114
143.674805
144.682709
148.020050
160.185730
142.004471
155.156235
151.799591
153.800613
151.131256
101.974052
142.670883
138.750671
138.931366
175.452988
153.625732
150.051941
157.878204
112.153725
131.728363
154.744095
136.154083
153.081604
168.727066
124.810905
159.764282
148.759674
147.494827
135.226730
142.132904
139.480484
7.120121
13.395917
-34.969261
70.725807
142.531403
145.277588
147.592865
140.352448
142.317490
128.986496
167.599548
105.908051
136.325928
167.303314
139.561935
129.412445
165.537979
135.158737
165.895676
113.583801
69.623177
-0.528601
11.281701
14.672211
-0.941700
-14.290196
-2.567807
48.905609
-11.083952
117.848267
148.744568
16.753004
-9.379952
-9.450868
-29.556082
1.109241
155.951355
133.930542
148.349915
135.883377
139.591339
80.556381
154.498611
114.580421
140.499176
136.112137
148.647476
157.451950
16.977903
172.870285
168.992142
140.636887
117.754410
160.859482
146.229767
141.782806
171.039154
160.125732
173.041580
134.689728
144.843109
140.685196
143.086411
123.736259
-124.275459
-126.332596
-143.699448
-127.486267
28.239723
45.155914
30.694588
44.621468
35.601849
137.968201
159.344833
128.041092
146.071762
135.630127
111.294212
143.593933
118.544662
119.072632
137.593933
143.103088
160.335480
138.370865
124.369186
123.576805
153.648697
90.714149
136.053848
131.399033
170.034348
126.850349
161.893616
131.373459
141.814362
148.313919
165.563782
143.226990
131.315567
171.320816
160.662354
121.796310
141.225082
128.916779
11.923570
11.530869
17.003088
133.279251
125.750740
122.197746
153.892502
127.206444
142.261780
147.185791
162.732437
159.566681
159.124405
136.258926
172.748627
172.206512
143.626144
134.834763
170.149765
171.036896
146.802811
-26.089140
-44.074520
-44.829472
13.760983
17.263386
-4.189467
168.852798
125.113457
39.125515
148.781403
137.493637
-4.514100
121.370560
135.254761
142.580704
124.648994
159.556396
151.895142
129.502319
160.668137
141.175415
129.989197
145.311844
151.312363
134.257187
137.829956
145.472076
168.578552
130.672607
152.595734
145.848251
160.466843
170.506866
177.203323
145.092941
158.602905
137.854034
159.335129
149.764999
163.656403
142.574280
127.965485
-177.639740
120.590996
142.358490
159.733856
171.268967
162.784607
137.086578
121.745407
3.754367
106.348579
-27.166332
145.707413
149.724167
166.486206
150.432800
144.738449
131.078735
6.269697
33.307091
11.060319
130.923447
143.831039
156.300735
158.072998
142.586548
118.880798
141.796021
141.781418
6.107530
-149.967941
-147.525269
-161.749039
-162.710220
-125.706520
168.395248
123.076340
119.166672
-42.345142
-33.213726
11.144365
-8.347061
-20.369825
8.563871
-149.007584
-164.415527
-159.419510
-140.671295
-137.418808
9.294176
42.992321
26.249340
24.958864
21.015684
-6.767411
-146.890976
134.095169
153.011917
147.211060
148.697449
158.876404
155.151245
140.168076
139.014755
144.375992
129.686111
142.590637
174.275894
133.634201
140.926056
131.712769
106.190140
156.389709
138.128448
151.045242
152.957779
140.327866
144.689270
154.986496
141.615494
122.586739
131.782913
138.651718
144.771637
149.931793
134.018829
111.609360
161.667374
115.133392
173.080536
135.533279
128.088211
163.237823
145.987106
151.889847
152.894745
153.771500
130.879303
132.417618
146.517685
149.726379
152.485870
120.528465
138.644165
154.225311
142.570602
-5.145746
3.259846
-6.150679
-35.828850
-39.403992
129.562805
148.708130
157.847870
135.976791
141.469131
163.416138
154.593887
153.470230
133.475281
146.441650
144.534149
134.095810
146.442902
151.512268
160.106842
134.133972
171.781631
159.740295
141.088120
163.400269
147.548477
160.439194
122.638939
-132.901825
-132.405960
-162.445190
-146.676086
-154.137985
-150.039139
-170.893738
-164.473846
-148.420944
-147.322754
25.398424
158.218414
147.453384
158.909958
133.676453
146.126556
140.428543
143.082779
139.718811
147.400116
147.361282
142.027435
125.522392
150.042587
126.949028
141.864822
160.869583
-12.606546
145.776382
144.252884
137.060913
131.920288
132.143158
139.451523
-46.954765
3.104695
0.170174
10.891534
-53.342278
20.161692
-25.715963
34.576084
-10.856723
-25.644295
147.624588
109.568771
151.517334
143.193207
151.422043
147.182266
141.269867
150.438660
162.111771
146.746353
162.530823
126.882904
133.068390
122.000175
138.534363
156.109787
144.615845
134.904861
149.157150
150.763855
150.668991
154.861450
148.209549
144.961655
157.360931
138.666504
131.515427
145.955338
139.502777
119.272171
140.855865
136.664749
159.200165
145.607758
162.522537
164.383453
139.697388
144.288086
120.572205
139.704926
149.998627
150.783432
144.193756
142.742615
144.213593
131.436386
-89.457550
-43.662006
-60.353283
9.749251
-39.147579
-40.850647
145.603256
148.119522
121.633583
139.537521
138.170288
136.349533
159.087601
15.363239
-2.564375
156.903885
162.946762
129.671387
-38.748913
-43.038891
9.728780
2.340255
-46.015568
-28.975130
-39.849743
-41.359108
-31.471594
-45.007961
-1.253826
-8.269803
-46.135265
-19.591286
-39.143387
31.433701
133.987015
141.360107
158.007812
170.177109
154.825653
123.346748
-175.511612
154.871765
155.047836
151.902496
151.118835
129.046936
120.882919
149.689377
123.494186
135.046555
162.671494
157.176743
165.274689
154.328674
155.982178
132.006805
143.321655
154.238754
157.725586
139.584183
-11.499510
-3.597007
4.525887
-39.908150
18.061682
56.444263
9.200541
31.719345
14.967072
121.937637
112.335098
146.969574
141.037628
176.660629
176.857681
119.088470
131.001358
-31.489868
-0.934818
19.127323
-3.213819
-3.212722
-50.264591
17.319571
-14.454948
-28.397701
133.944595
-1.636738
-43.514431
14.361139
144.792496
137.579636
138.627563
146.218094
169.807098
133.306488
150.633621
138.621338
133.129288
165.088898
148.988678
149.713287
145.880539
156.246033
140.289749
132.916397
140.740463
140.391113
4.787411
-3.220026
2.813760
-7.442602
29.771051
8.843579
-0.698015
41.035645
-37.693184
9.483361
138.897995
152.105331
139.141144
147.197937
159.640930
154.969635
175.109222
155.200775
131.772324
138.351013
131.039597
135.483795
-173.204269
148.607895
6.293730
-13.875570
-19.158587
148.274445
118.949554
150.163010
162.681946
143.496979
139.770645
146.847672
152.811661
156.445145
112.265320
153.943314
147.551422
137.239197
134.921692
139.773621
137.599640
148.739243
158.704803
154.209900
-10.205596
1.894549
0.581146
-29.192223
51.444057
160.196426
142.546158
136.430130
153.753387
145.156815
142.772644
150.272705
151.550735
170.265289
153.955383
148.640457
136.459457
141.160416
35.223129
34.283447
-168.939072
-159.733459
152.364975
110.599167
29.433668
144.202652
123.930115
166.626236
159.199905
142.840576
147.627182
141.947617
138.126099
138.449036
129.248398
108.675423
142.337112
154.222794
135.433517
123.893806
149.396637
159.772690
133.889404
139.948318
156.992294
167.533386
135.348190
145.253235
141.196472
148.297226
128.645493
157.263138
167.093857
144.479248
172.632660
134.918762
132.138916
145.313248
159.217529
-10.286254
-26.890167
150.612900
149.704193
114.892624
150.174011
138.335052
114.913490
156.336990
161.540756
154.416382
143.736969
173.663879
149.565338
139.151306
96.304649
149.529602
132.323120
141.392838
144.682648
119.640976
157.268463
124.903633
122.058861
141.275131
140.143661
149.480118
113.723167
145.777451
138.281296
156.603653
146.617920
168.528442
159.117310
161.287689
153.092178
147.976837
122.575676
116.293922
115.673882
166.584274
176.687881
142.042847
152.882721
145.041107
144.682388
163.417908
149.027969
160.043991
-12.538047
-32.089363
-4.982282
143.287308
159.039505
164.773666
133.462387
149.992126
156.978851
176.022446
155.735092
134.880173
169.154251
-35.503601
144.309204
142.956970
158.049820
148.343170
146.663284
146.671753
159.925705
147.210846
146.037308
133.093216
139.865814
148.109756
129.031891
150.287628
18.413797
-9.763761
-40.952854
147.815613
140.848999
158.479813
139.038010
148.678848
116.076447
178.063766
178.883194
147.280624
151.664719
155.070114
145.396408
140.989471
153.405334
144.587036
139.869522
137.083389
158.015167
142.087860
9.674712
165.537659
-39.631336
-2.143841
6.136766
-6.824036
-8.903444
-8.381853
10.129354
23.671894
123.560684
167.885345
159.372543
173.103043
156.133255
151.572556
157.485214
151.985260
179.864380
135.281509
134.624252
111.050003
150.306564
143.962891
129.431702
136.648926
142.624069
150.386871
141.688889
169.662888
125.305717
120.277168
141.077545
130.155197
129.204117
126.351456
136.310486
146.733597
132.739914
173.502563
166.968521
152.428848
154.666321
137.756348
162.322586
152.268127
156.746841
151.963989
139.889709
155.136475
153.278366
144.030304
147.493011
157.873520
142.198563
154.287750
150.356659
160.514023
156.836609
152.869278
153.011932
127.791344
142.717789
149.062561
-10.349670
-26.577602
-23.290459
4.829658
3.539999
-14.048154
69.143570
-16.169056
-32.016441
161.111633
123.365639
147.030258
143.449203
158.125275
157.578278
147.566010
146.759674
132.023438
143.849762
128.359772
157.906830
148.072830
108.094139
129.495773
139.518295
149.542892
154.629684
129.742172
106.877831
131.277756
134.548950
127.731522
143.041702
141.724197
109.697395
-23.709879
-41.772793
22.630436
-34.295177
18.090694
-14.190530
-3.791475
-48.347141
-6.514935
-11.787144
-19.987925
-25.076450
-35.512440
21.514515
-9.222301
-23.678316
-27.113672
5.626153
-34.346050
4.498713
18.961027
-46.722004
-36.119278
-30.678032
-8.708608
1.410698
12.286167
8.447571
141.482529
145.499222
118.819183
144.504715
-162.017151
147.030411
165.048691
130.678207
142.385086
134.131851
155.089767
143.865845
157.387390
146.903732
142.919708
113.364845
141.893387
147.073471
142.893112
121.485428
126.030426
-175.908325
133.854172
171.032211
142.497574
104.777000
135.799240
134.597855
127.907211
173.929199
134.653778
142.460464
126.563210
170.979721
148.330002
122.549187
10.395458
140.556625
151.171097
141.995392
126.899742
130.226212
154.467773
154.762085
177.808395
153.449829
154.387253
160.052536
158.505020
137.682175
159.060394
148.052811
151.479431
134.060760
166.690475
131.579193
-42.195194
-15.048495
2.879092
-25.975727
-17.245171
23.445356
21.385099
117.196365
161.259125
146.574402
152.088852
177.265961
154.436325
165.108444
114.518814
125.177811
155.783386
-153.784393
165.026245
141.864410
144.930817
150.362686
131.315079
128.477112
126.859871
143.305450
147.316772
112.180771
153.290085
142.436340
164.780136
108.801056
144.840195
168.320709
139.590500
157.863571
131.696182
159.906662
134.193756
156.243179
179.728027
134.268372
124.190170
119.092659
157.357483
150.739319
139.409592
151.879654
146.912933
145.520203
120.290634
136.229004
177.967010
146.568115
142.852692
144.789841
144.189957
104.955528
162.468109
150.384460
153.167572
146.674850
114.254753
141.191666
40.143650
-19.071079
4.320601
-32.651859
-8.045788
15.602214
-31.951967
-10.361506
-6.987945
18.680138
-33.857616
-6.607586
-3.685199
-18.461998
-10.963935
149.681091
140.677414
129.081833
134.905060
175.890610
137.703705
144.915985
155.373566
128.338135
163.436127
118.994125
144.648453
124.989502
-8.365625
-1.326332
5.835226
138.049362
113.708076
164.227737
150.246140
109.944168
156.283035
129.548630
162.067947
172.369003
167.670410
111.173744
160.770767
160.688446
153.898315
145.084351
144.915741
170.391296
177.141235
169.996262
126.527855
113.005013
153.290665
140.988785
129.373367
151.099258
130.320984
-143.370438
-10.075618
18.603268
-29.340641
18.938576
-52.736988
32.941936
134.482132
129.783157
149.733124
166.740250
30.610865
35.651844
12.132858
142.327713
34.317081
-7.170529
80.395027
142.363205
161.329208
153.480545
152.597046
107.951569
142.313156
129.789627
104.312050
153.722580
144.986404
146.254074
145.649261
141.841751
148.011002
141.886169
167.218262
-174.349091
127.475899
151.885223
165.021393
138.133011
157.058868
150.033401
140.489548
138.631699
0.676375
-2.291662
-45.333595
-53.326820
4.735737
6.766020
-48.415794
-47.132942
-11.275974
137.738968
173.919769
129.377197
125.717278
142.282501
136.060059
153.036224
152.726273
134.589722
147.017456
165.143799
