# Supplementary material for: Comment on 'Valid molecular dynamics simulations of human hemoglobin require a surprisingly large box size'
Source: eLife. 2019 Jun 20;8:e44718. doi: 10.7554/eLife.44718 (PMC6586461; doi:10.7554/eLife.44718)
Supplement: Figure 3—source data 1. — The zip archive contains a README file describing which source files correspond to the different panels. [file elife-44718-fig3-data1.zip › figure3/panel_B/box2/phi2.dat]

-148.729507
-142.664429
-105.631615
-69.330109
-64.588432
-64.231354
-79.250923
-68.077545
-54.766743
-59.039051
-81.387985
-146.142548
-98.831474
-117.692924
-111.361816
-94.463943
-113.598610
-62.364540
-101.531845
-70.461304
-123.549660
-74.956886
-68.587364
-116.797569
-122.463387
-103.588493
-101.686607
-97.425011
-61.292339
-84.148743
-75.265785
-54.848953
-60.321838
-161.889893
-60.491158
-79.996201
-59.081100
-75.375008
-77.529724
-63.565468
-57.624603
-159.511353
-63.492313
-133.027710
-124.746078
-138.699951
-85.738571
-70.095825
-82.757187
-59.623032
-57.786083
-67.171700
-59.493984
-163.123276
-65.363213
-53.116993
-110.801437
-152.627945
-70.330208
-124.629784
-55.705151
-49.222454
-69.151505
-91.144814
-76.796890
-69.339638
-84.832581
-63.585487
-65.732185
-61.026127
-149.144363
-124.296051
-67.435585
-160.455307
-74.942307
-145.913071
-83.246193
-61.625168
-66.173096
-118.183083
-111.447136
-146.855179
-129.426712
-136.485809
-59.441452
-122.926445
-108.551476
-87.720360
-52.784203
-129.399857
-50.947800
-70.480537
-132.411987
-74.093872
-142.247284
-71.941864
-100.097153
-146.054688
-70.834366
-56.452908
-75.306107
-62.330936
-113.969383
-120.667404
-63.849194
-50.538094
-165.883026
-107.047607
-103.158829
-58.352448
-82.663101
-112.058144
-78.026619
-79.711952
-84.285400
-59.406071
-82.861267
-70.046341
-59.403252
-51.443100
-84.124268
-113.423012
-67.364655
-99.423187
-98.773384
-61.570564
-106.463600
-115.025650
-118.259735
-113.820160
-92.739975
-89.628716
-99.403770
-72.123962
-71.626221
-137.875610
-63.595478
-144.619797
-73.137726
-57.539246
-47.337166
-62.129684
-93.766914
-81.673744
-58.391884
-69.509674
-47.372807
-56.856697
84.559944
61.745590
-73.898369
-31.680683
-42.376350
-68.577362
-62.654140
-98.802834
-59.169407
-68.125153
-61.502026
-150.806015
52.090714
-52.974308
-68.493690
-21.257002
-66.783653
-67.644577
-52.128750
-71.769684
-55.273170
-64.697693
-170.209122
-119.755638
-133.569183
-69.148354
-72.665665
-68.693062
-122.227242
-82.036797
-119.233925
-59.720924
-90.443672
-107.181328
-109.687904
-53.694378
-146.610580
-68.840446
-83.878731
-65.376549
-102.318573
-105.438133
-94.571106
-68.266579
-154.838364
-58.988987
-107.563591
-71.641609
-79.663773
-129.273270
-74.643539
-76.628517
-73.275497
-80.106079
-135.288834
-54.563091
-54.170116
-89.726189
-73.183182
-119.915054
-99.799339
-126.191498
-75.407280
-153.817032
-59.763428
-46.372040
-90.523552
-74.989372
-106.432274
-66.072922
-64.174332
-71.376152
-76.495636
-62.879128
-63.753967
-61.162735
-82.974083
-156.444412
-63.223450
-85.006500
-62.270851
-90.210709
-27.750378
-84.479523
-109.836853
-87.047417
-139.645370
-95.147163
-65.739868
-72.156654
-58.663380
-114.256905
-108.108627
-72.001572
-92.517738
-83.967133
-69.358955
-51.124832
-67.764069
-63.681217
-80.453163
-114.564186
-43.360600
-122.786430
-109.494904
-74.969948
-138.017853
-110.758072
-63.638756
-85.231796
-62.883186
-82.004501
-58.366032
-80.328125
-63.694851
-61.731152
-94.401955
-155.423920
-83.391281
-55.897301
-34.334881
-63.313786
-59.300735
-130.816895
-123.783051
-95.308815
-55.672417
-91.090843
-63.573910
-70.052345
-70.126678
-21.927572
-150.038177
-89.248337
-146.679993
-163.463989
-69.914513
-61.206627
-85.162666
-48.955460
-142.281937
-163.726334
-64.747055
-153.560074
-64.016663
-76.049904
-66.433952
-106.210335
-113.030113
-161.768082
-136.123795
-69.772186
-85.186905
-49.265354
-43.821621
-80.567123
-72.117958
-66.930717
-150.168152
-76.781990
-23.377611
-76.172913
-129.292984
-63.413563
-64.849487
-78.600655
-62.871033
-45.017731
-46.257397
-99.669960
-65.807671
-80.314575
-91.502419
-86.474304
-103.241211
-80.603439
-71.963905
-131.062286
-80.535706
-92.388069
-111.261658
-66.728607
-51.937626
-142.261200
-63.431683
-97.933800
-59.790585
-113.681229
-36.567753
-84.594391
-154.184113
-52.320011
-59.714512
-110.588142
-73.367706
-71.653778
-134.125275
-60.645668
-87.836967
-62.095501
-46.461559
-71.939995
-65.739723
-76.531120
-62.953281
-33.788849
-89.293137
-151.603378
-72.047951
-60.765388
-43.465240
-62.436714
-67.804314
-65.284485
-94.443039
-56.498871
-49.117599
-103.232452
-100.243279
-57.392265
-58.144958
-125.005211
-113.936691
-132.589813
-90.037766
-80.668968
-56.749096
-94.742676
-78.018547
-76.170151
-89.648827
-64.277420
-88.452278
-62.810230
82.758980
61.229118
60.348679
-111.460243
-66.258400
-34.831039
-149.991989
-73.605705
-61.220200
-106.538452
-56.520218
-78.440407
-71.408516
-109.362000
-127.515762
-76.623772
-58.845211
-58.026115
-122.190956
-62.726475
-50.248177
-96.363052
-104.413368
-57.658379
-150.591629
-63.152977
-126.059166
-55.618965
-103.651360
-55.412163
-54.955700
-98.260078
-127.736809
-121.468391
-117.613472
-81.077942
-60.596493
-61.047695
-39.347004
-59.699936
-64.722176
-136.856384
-79.262978
-57.610340
-88.527580
-89.161118
-72.813309
-45.811951
-90.428261
-133.102859
-67.277214
-54.107876
-45.406307
-94.000381
-105.504578
-69.997543
-104.160728
-92.736137
-67.353241
-78.776489
-80.860336
-89.598297
-86.447960
-61.393055
-125.911949
-66.516151
-123.444214
-76.981987
-91.074989
-164.739334
-81.781029
-65.291466
-102.271049
-95.226913
-134.905212
-63.571041
-90.909416
-128.563202
-34.497963
-111.531113
-57.991070
-57.347664
-90.943947
-49.980545
-60.974079
-152.466568
-52.391865
-61.647980
-76.731644
-115.958229
-64.331131
-150.835190
-38.812012
-55.138004
-102.989868
-52.713867
-53.841019
-51.458347
-63.458206
-136.353455
-53.307968
-144.422791
-89.806679
-73.899391
-63.565567
-46.341614
-60.665955
-153.160965
-131.436157
-38.448063
-136.845978
-147.396713
-81.786629
-55.970684
-148.969833
-101.596184
-99.501961
-55.498547
-60.201660
-56.276939
-134.342438
-110.018929
-51.851089
-48.740330
-60.703049
-126.972885
-59.336945
-46.280045
-149.921143
-77.828896
-83.878189
-63.571423
-56.487999
-72.774361
-80.792862
-110.943275
-67.551880
-48.260551
-64.313438
-78.746437
-87.523865
-91.667763
-156.313950
-70.914803
-41.033672
-55.690536
-144.070953
-78.485771
-90.193306
-58.229565
-159.658264
-52.747684
-89.721611
-61.517975
-120.189125
-44.413090
-51.614986
-67.210777
-64.794220
-60.411400
-62.478153
-66.952339
-94.018692
-51.879997
-73.451645
-85.463127
-108.540466
-72.835068
-95.931892
-164.983917
-115.795853
-95.086464
-73.258690
-60.770702
-161.474564
-139.480896
-166.663788
-78.163872
-101.881531
-89.864761
-111.920380
-54.010242
-86.444542
-82.057487
-60.094711
-129.777634
-82.481209
-55.316887
-54.545414
-120.805222
-155.328476
-56.690620
-95.294579
-88.189522
-63.786819
-99.425484
-75.533730
-66.291428
-131.467529
-64.042366
-95.227371
-103.985474
-130.076233
-109.870605
-101.413765
-99.852051
-50.000416
-57.851707
-149.536270
-63.160648
-62.697773
-105.082718
-79.827110
-62.192154
-56.490154
-69.985977
-97.926460
-126.819176
-57.386509
-61.332649
-71.707596
-55.795956
-148.923721
-76.051575
-33.582027
-67.413116
-67.628357
-109.292778
-66.092606
-57.682350
-126.742172
-102.891998
-66.490181
-104.674332
53.710522
-56.160976
-62.255184
-59.253464
-65.038185
-94.088142
-118.259323
-64.376411
-67.726715
-68.636894
-87.894875
-71.260521
-104.896233
-118.402565
-73.619949
-105.309944
-65.211067
-62.764423
-57.573738
-72.934616
-29.635305
-32.289902
-87.868668
-68.739021
-66.295662
-70.631653
-69.643272
-71.160637
-96.235992
-70.380730
-72.850410
-120.149773
-114.014015
-63.951954
-71.898712
-65.813034
-60.676201
-154.625748
-149.177078
-77.791840
-55.855839
-71.615067
-146.526169
-60.531826
-57.713905
-57.159595
-115.842407
-110.337936
-93.670418
-157.689926
-98.128830
-61.192509
-65.399162
-60.947659
-77.292389
-158.792725
-88.698990
-106.596893
-145.012802
-116.643707
-36.128616
-91.194542
-61.635830
-78.800041
-88.673515
-85.693275
-59.885921
-81.792290
-87.315117
-94.000961
-95.537018
-70.250435
-134.624435
-103.730682
-148.022186
-68.432091
-71.985146
-109.983276
-128.198853
-60.480843
-66.802193
-59.998016
-58.810513
-90.551437
-121.485893
-108.482079
-67.655312
-48.740681
-103.969452
-45.848530
-88.925186
-60.129730
-67.621353
-63.748093
-64.980865
-116.285919
-146.262268
-149.325104
-59.423038
-122.883865
-92.262733
-71.138557
-55.560337
-38.713524
-64.406616
-36.003845
-135.089935
-75.621819
-57.576729
-51.353825
-44.943066
-118.191612
-147.169342
-85.551414
-75.671844
-61.139675
-114.940315
-65.187576
-56.352268
-51.347031
-126.922485
-101.205055
-115.624741
-108.437088
-120.967506
-159.546524
-126.609818
-49.501873
-86.069687
-55.637665
-68.105637
-98.729584
-42.268593
-62.364704
-29.527378
-73.357323
-45.766346
-102.215225
-37.702435
-122.291634
-54.769234
-69.735153
-86.226204
-48.641632
-77.062469
-55.262646
-63.323582
-77.063248
-65.668083
-82.027847
-140.633347
-53.582317
-63.236771
-140.232162
-115.228355
-94.948875
-72.491707
-92.082367
-80.584000
-62.738583
-126.139259
-57.768364
169.153259
-56.291779
-56.744675
-86.906952
-56.532574
-115.946365
-67.708023
-61.650642
-42.662254
-160.328125
-80.900955
-59.053711
-145.962219
-51.034344
-90.250374
-122.702782
-62.302994
-71.900192
-60.517441
-153.455017
-145.079163
-105.694557
-80.082275
-68.257721
-55.353477
-94.493790
-86.936401
-127.664551
-63.267040
-148.582993
-59.741325
-78.671875
-84.954681
-57.421970
-47.561459
-68.140327
-85.472923
-157.802643
-128.754089
-94.389702
-88.159126
-54.985397
-51.427464
-85.328354
-40.651421
-88.292397
-74.900711
-57.424374
-44.718559
-87.645645
-97.756981
-152.356171
-110.222504
-69.286713
-152.154617
-157.353561
-159.594757
-103.766663
-90.175583
-102.631752
169.260651
-136.501511
-98.364059
-61.269527
-113.531288
-147.579254
-72.372116
-141.260315
-55.918125
-47.157558
-61.836964
-146.264206
-54.473473
-88.108856
-68.886459
-38.161629
-83.456093
-89.699295
-90.676529
-76.272949
-68.867615
-73.894279
-81.356415
-106.744171
-58.395313
-39.861691
-61.768642
-29.250704
-50.858265
-65.539757
-59.854626
-56.440952
-85.162430
-67.045929
-146.243301
-87.418114
-55.959465
-65.071754
-100.638054
-107.330467
-73.374741
-72.009415
-96.839935
-158.832932
-58.587025
-148.886169
-60.832809
-45.226547
-135.240311
-63.070675
-137.257401
-83.232826
-58.968140
-80.761154
-64.466797
-58.348328
-66.200623
-95.281250
-54.392117
-87.193504
-49.382427
-59.687874
-91.335747
-55.127762
-71.058754
-82.129547
-94.797684
-121.862152
-72.880577
-72.925758
-83.728516
-108.644905
-117.895699
-53.202148
-97.694214
-146.412231
-95.089340
-46.502834
-99.543076
-52.803097
-131.873795
-69.481964
-59.375118
-66.655807
-77.556404
-62.483700
-158.950897
-89.976624
-51.538517
-60.119389
-75.924866
-58.201672
-143.110275
-155.857971
-56.956352
-81.396606
-50.115978
-38.742176
-71.297737
-145.184891
-154.420731
-67.621155
-70.336067
-57.868221
-164.056061
-96.552505
-59.174213
-67.911636
-59.040855
-77.489021
-59.747902
-62.362930
-64.441093
-61.411049
-62.447598
-68.433990
-82.996460
-66.639023
-71.673721
-157.670624
-148.610153
-101.742348
-158.252075
-135.351685
-54.341591
-89.581375
-83.350990
-128.675995
-57.837234
-76.500984
-72.272041
-62.316593
-166.712250
-66.442955
-157.246277
-167.689011
-60.826916
-55.352997
-64.072800
-149.129364
-65.205399
-37.544922
-47.581169
-100.858368
-54.825172
-55.851837
-107.938377
-94.869637
-140.026291
-67.080093
-70.020897
-67.888168
-175.347336
-35.860241
-85.577827
-66.960335
-65.630722
-59.753567
-64.406624
-137.097214
-60.885353
-88.389435
-92.147118
-139.746460
-58.917549
-102.962761
-63.885761
-103.404152
-128.995850
-56.967525
-64.596466
-71.292397
-81.928902
-53.851929
-131.512848
-57.573296
-98.001495
-66.671104
-60.917778
-39.300453
-82.788460
-163.227585
-46.293552
-87.265923
-60.492619
-64.449120
-36.940437
-64.857178
-73.224197
-95.262314
-61.062668
-130.912460
-105.183197
-86.159859
-107.549866
-63.220604
-119.687294
-83.280334
-142.711166
-111.772041
-120.326370
-126.067749
-153.754303
-94.348068
-63.845470
-56.322495
-150.692719
-81.990379
-95.393059
-126.473763
-82.866333
-70.719147
-47.670300
-68.492157
-165.162186
-81.371048
-94.042427
-145.327698
-46.830700
-118.860718
-61.367649
-57.202850
-75.397583
-105.113167
-102.373329
-67.289978
-119.083847
-113.538734
-95.860962
-145.584854
-63.051514
-66.645920
-95.219139
-49.372406
-83.781776
-45.825657
-79.871124
-56.143814
-46.818222
-65.902443
-114.940163
-57.841938
-148.934509
-70.175652
-63.780960
-69.678459
-57.122993
-73.687378
-74.504875
-137.958740
-73.884933
-102.432373
-61.855686
-81.165527
-60.282291
-65.513603
-172.481522
-63.352856
-54.184753
-137.757263
-66.426025
-67.286278
-31.778479
-86.058533
-64.138695
-152.483170
-101.540527
-65.272041
-139.900360
-60.207771
-99.187950
-83.104294
-61.921181
-60.540348
-55.546204
-64.737213
-147.307465
-60.187992
-89.046829
-96.614502
-130.675751
-54.082642
-100.308128
-64.311241
-68.232849
-112.737938
-134.387863
-100.154861
-77.469460
-68.101326
-58.492519
-149.653000
-104.459930
-146.283081
-66.252274
-59.519855
-59.592449
-143.800552
-68.456650
-127.272591
-85.594803
-67.083916
-59.715370
-54.719650
-39.580246
-161.980240
-115.504257
-52.828381
-74.394295
-89.697502
-144.999649
173.755447
-113.646866
-63.485363
-65.804550
-59.684643
-58.647190
-64.041550
-68.474922
-64.532120
-66.934196
-61.422207
-48.354446
-72.684845
-69.351379
-53.810322
-89.636505
-140.228821
-79.892632
-86.061707
-106.210197
-96.629471
-60.692299
-153.894897
-73.599449
-65.145515
-72.307266
-42.349339
-51.415504
-65.813332
-51.265526
-55.561295
-82.452629
-87.078041
-50.042545
-133.700089
-153.994324
-156.445175
-63.312107
-84.856743
-80.322678
-26.362852
-141.557022
-61.259090
-134.583969
-84.058823
-70.290054
-34.078728
-63.678219
-57.025482
-158.379150
-157.748352
-62.036366
-59.444996
-56.524529
-101.965584
-109.003487
-122.304367
-109.589127
-66.690674
-69.399055
-95.942802
-83.690544
-59.023109
-97.339432
-164.205856
-148.836319
-76.052307
-111.814629
-70.320732
-63.614151
-139.188644
-64.658524
-61.501225
-71.497322
-73.143448
-106.713539
-108.295113
-110.888229
-119.558739
-63.216759
-93.599060
-65.380890
-93.386459
-89.948723
-93.860733
-148.780609
-22.381804
-73.174049
-58.943920
-141.562500
-144.509491
-52.828484
-55.092846
-87.860092
-53.603077
-114.260551
-142.325623
-124.384224
-66.842934
-133.008362
-101.409531
-74.763153
-61.597855
-72.561249
-56.884251
-58.844578
-139.167877
-57.185341
-74.442001
-143.071533
-71.833443
-70.101318
-50.743416
-111.480103
-52.470257
-131.002747
-63.005043
-125.379959
-134.195480
-55.367943
-92.025436
-71.342499
-73.243950
-147.408737
-54.764351
-123.323868
-140.350601
-70.447388
-60.457798
-67.540100
-56.045166
-53.305855
-63.243076
101.747978
97.942230
81.927795
74.624619
77.712143
77.034393
46.390022
63.618454
71.485123
70.330734
-63.370121
-83.267952
-154.576096
-63.823265
-71.594322
-46.474350
-61.301723
-88.328979
-70.111671
-133.697449
-111.925400
-63.439594
-131.725922
-61.122868
-54.107903
-91.810669
-145.300980
-103.245117
-78.562874
-113.951035
-126.141426
-33.874619
-103.347092
-26.312185
-135.259491
-139.127426
-79.152901
-161.280396
-62.008854
-109.479980
-58.848606
-73.192307
-76.400223
-116.513580
-69.064659
-108.840988
-108.042641
-90.839363
-75.436546
-117.718826
-149.462738
-160.585388
-79.396240
-62.670139
-134.552750
-148.800430
-82.919106
-60.360783
-97.105583
-70.581482
-169.979050
-125.240898
-154.074951
-126.813728
-93.114624
-56.424965
-52.618069
-74.825844
-118.227287
-141.748245
-58.773151
-55.965694
-123.373589
-115.178101
-96.831345
-121.668335
-62.950436
-95.629974
-115.296814
-78.120575
-77.788635
-130.100098
-139.984650
-42.696316
-86.472870
-65.742355
-67.873428
-47.393486
-62.984333
-58.434158
-56.174469
-61.712860
-76.335327
-142.346573
-64.239197
-36.219166
-123.104645
-61.927143
-55.303890
-153.133865
-74.268066
-51.881008
-143.120880
-70.594948
-58.235733
-57.457569
90.917435
63.308529
85.977722
85.086586
31.750584
80.939621
75.219093
37.717384
51.202915
-152.264923
-102.961594
-93.475075
-67.197197
-166.881561
-118.159561
-93.972763
-76.560356
-48.254211
-51.776466
-157.027039
-99.593056
-78.654488
-80.371132
-108.913315
-67.629303
-65.109146
-74.304253
-129.559067
-63.987530
-143.569641
-104.726151
-61.822369
-161.989380
-88.657761
-59.874119
-62.587105
-114.677338
-65.521744
-110.828735
-101.904289
-154.930954
-88.527924
-61.618629
-61.262157
-146.503189
-55.730606
-62.883259
-50.419975
-69.493401
-29.508802
-52.722206
-14.263636
-83.275505
-67.951866
-78.641029
-115.887634
-146.664001
-72.607239
-64.093063
-42.363403
-156.609360
-103.641495
-93.287399
-76.950928
-136.910690
-103.884216
-73.793556
-73.823990
-94.259903
-126.410843
-85.745804
-108.490211
-60.397964
-133.013901
-161.189911
-93.259567
-83.131638
-119.426903
-132.600876
-71.384308
-148.565933
-148.708344
-79.178879
-57.368435
-63.921604
-44.975143
-103.103561
-154.173004
-70.359482
-48.454659
-79.079269
-61.399696
-43.211388
-163.641953
-95.648376
-91.977211
-89.848900
-109.593903
-63.769737
-111.451118
-94.438828
-97.265289
-94.983521
-110.396133
-85.769966
-73.022766
-62.134739
-139.386841
-142.957565
-68.092369
-55.122723
-62.471066
-48.680965
-150.350739
71.697571
54.633896
-146.802261
-65.583794
-69.863007
-161.195648
-84.758354
-51.911980
-165.672943
-64.925247
-109.256775
-141.195404
-94.485794
-84.046982
-54.106155
-148.191818
-130.801208
-72.198021
-71.046852
-100.428612
-70.981613
-158.188187
-95.136337
-102.358643
-105.770950
-66.141899
-86.986412
-80.134468
-46.985615
-64.475037
-146.805466
-70.369820
-63.938789
-80.024948
-51.504932
-64.276390
-67.607285
-73.319778
-61.978916
-89.725288
-91.470474
-121.536598
-57.111675
-75.064934
-56.675865
-34.004269
-73.734932
-147.589691
-68.629036
-54.980389
-73.896332
-85.586540
-129.674698
-60.907619
-22.443920
36.017220
-59.119076
-164.481583
-92.896477
-60.470734
-54.698059
-158.566193
-164.403885
-30.172390
-128.171448
-55.185310
-80.383209
-65.345711
-107.068748
-53.933308
-90.981133
-49.707161
-59.007088
-88.861122
-45.465038
-65.317245
-67.024956
-64.480850
-84.967697
-61.341610
-54.114529
-157.394028
-85.019386
-137.691620
-145.709579
-156.290939
-77.330269
-99.000298
-116.898819
-113.943214
-102.983162
-163.351959
-154.099716
-91.340073
-135.812393
-112.437943
-63.746037
-76.263374
-93.041786
-54.779091
-116.754868
-52.636822
-63.009487
-64.919334
-84.341286
-73.954361
-92.171890
-52.884193
-49.026726
-60.650520
-105.699707
-88.431694
-120.824181
-71.490807
-151.083191
-60.428612
-92.171883
-70.615555
-135.251328
-59.734734
-97.903229
-106.756744
-136.625366
-123.341217
-65.212730
-70.588188
-131.768127
-93.695709
-52.790253
-141.103867
-73.378250
-72.527519
-67.524521
-125.426186
-57.137424
-80.465942
-127.901131
-59.550655
-136.320236
-62.523945
-141.705826
-61.783688
-45.674416
74.194710
67.584557
69.513390
22.558990
54.621059
73.272621
52.888901
64.788033
44.219765
-111.009247
-107.764877
-90.709755
-104.271599
-85.331673
-123.752190
-57.687569
-60.800102
-66.216393
-67.442619
-175.745407
-123.660675
-62.539211
-69.147789
-54.816505
-92.084198
-76.923767
-86.299622
-94.722878
-149.461472
-62.851860
-123.020004
-72.563751
-59.031876
-146.418869
-52.250366
-151.586288
-58.299751
-65.624893
-162.036362
-88.789200
-142.191193
-59.855545
-166.654953
-72.142044
-139.388794
-37.130157
-94.187134
-65.556328
-98.452034
-91.586914
-30.230700
-117.633224
-94.124573
-45.055962
-70.141602
-62.016617
-171.684479
-93.403221
-76.785835
-102.134186
-85.301704
-65.613266
-66.480751
-100.748154
-75.763901
-74.592941
-52.370434
-76.161858
-68.221359
-66.916351
-64.124023
-130.775238
-63.129292
-29.462641
-112.692619
-31.600889
-71.307129
-157.287643
-154.252762
-63.622749
-64.253609
-62.684822
-98.821777
78.314125
79.769562
46.912319
54.096882
56.163422
61.753860
49.135666
43.079784
47.597641
42.132759
69.350060
76.927544
90.622398
42.896931
51.071758
67.426384
67.760666
-61.510113
-91.577637
-56.613995
-78.299255
-76.881638
-113.687996
-74.268799
-112.513184
-91.595314
-136.632599
-75.245232
-98.165611
-67.032532
-57.092384
-93.834274
-75.717201
-60.225723
-100.039856
-136.161926
-37.732086
-85.136620
-71.494644
-76.972633
177.021835
-86.713318
-63.175846
-135.823456
-154.524155
-60.583889
-42.894299
-138.559875
-84.170670
-117.704163
-121.219482
-159.899292
-74.186447
-84.213310
-76.244461
-66.483849
-66.765060
-75.721214
-151.998581
-63.138218
-87.073868
-59.063465
-78.755394
-89.482384
-74.508369
-27.608076
-162.504776
-94.972610
-87.716789
-55.434879
-64.166069
-61.093258
-116.950523
-118.473480
-50.197212
-55.982014
-146.622406
-63.163544
-120.156967
-64.096992
-89.856430
-83.291634
-76.851585
-58.750313
-92.418343
-88.722145
-151.210281
-50.794094
-71.267975
-58.157406
-114.518814
-148.170563
-149.860245
-116.659172
-66.129700
-155.192429
-64.252159
-61.102356
-64.850166
-71.042625
-65.707321
-111.504799
-121.861702
-89.959076
-52.542465
-87.313797
-59.256889
-56.782211
-164.638977
-140.967072
-60.519707
-72.585564
-84.138031
-94.936081
-86.743362
-97.416206
-108.347084
-55.588570
-74.911652
-55.464642
-93.278587
-73.060913
-63.801907
-66.088783
-89.386948
-56.278187
-160.271820
-59.829334
-146.637192
-51.503502
-67.978851
-123.102364
-102.971802
-42.089722
-136.333939
-57.270229
-99.222366
-70.260109
-80.643089
-102.885391
-65.492737
-83.673096
-88.496117
-112.104828
-81.350067
-61.725094
-55.582806
-58.353672
-56.256931
-40.757832
-69.634674
-62.707397
-57.644901
-80.280350
-129.050903
-67.943504
-74.513901
-160.440308
-52.341892
-70.278862
-53.695854
-143.254547
-56.093990
-61.263432
-75.058159
-139.014465
-65.379578
-54.708927
-125.478912
-72.290260
-83.806740
-58.904095
-68.187798
-158.740982
-66.687515
-36.838154
-47.608994
-66.559868
-89.199348
-41.902000
-84.625885
-73.651810
-118.039268
-117.805374
-107.634933
-56.224766
-67.236450
-149.188522
-101.126648
-64.802277
-84.498833
-82.306343
-82.942085
-69.339561
-55.432114
-70.758705
-66.685265
-46.682087
-76.572403
-58.790653
-76.763840
-91.203308
-52.423111
-91.934631
-68.039993
-37.376637
-125.898422
-64.181206
-57.265701
-76.058777
-73.378387
-73.371513
-45.336159
-128.618546
-76.603897
-81.621010
-101.065193
-92.814552
-55.368484
-63.106190
-64.797157
-159.192093
-116.957504
-113.217407
-64.853828
-59.626816
-100.225929
-60.919876
-74.327751
-101.414131
-90.352287
-82.477188
-153.422440
-144.522995
-89.287758
-89.407593
-85.927284
-109.982903
-83.685020
-59.904423
-130.371552
-72.576431
-145.231720
-23.638155
-149.958984
-76.796570
-52.692333
-131.220322
-109.178818
-65.042648
-133.148056
-55.668091
-54.037231
-72.001251
-151.933014
-58.415005
-79.591568
-81.008675
-77.438683
-55.534973
-60.152134
-147.474396
-56.433903
-126.372574
-55.265774
-139.474884
-66.959770
-57.522346
-63.544415
-58.158813
-56.892723
-173.825806
-88.325279
-92.604881
-106.289619
-86.007614
-177.312332
-87.608315
-55.236965
-131.756424
-121.403435
-91.174026
-52.465305
-58.368076
-62.759621
-113.996872
-158.930679
-69.278984
-87.056557
-47.130280
-80.139229
-40.128582
-130.215500
-60.244999
35.492744
-111.796791
-59.135406
-72.592049
-106.095207
-45.298443
-70.633545
-64.283073
-71.972977
-71.425842
-102.820480
-86.675682
-132.782913
-59.198223
-78.086929
-47.057114
-84.505135
-66.414352
-59.496716
-61.016411
-86.546745
-132.390945
-68.442764
-118.391090
-77.526283
-67.003090
-152.184570
-83.264008
-70.124130
-163.345795
-73.194000
-62.707729
-92.321251
-66.927582
-88.530151
-86.691513
-61.289902
-97.245689
-78.732582
-53.926243
-77.462830
-92.177032
-115.915680
-86.577011
-45.560139
-139.177856
-60.245682
-67.965874
-140.875214
-94.698738
-81.297012
-73.919014
-89.097481
-54.324566
-79.481674
-70.474922
-134.176086
-104.338829
-103.187813
-65.472351
-74.145897
-153.351105
59.862644
54.492020
34.024422
51.743557
61.966991
81.306213
13.751747
-66.247604
-66.257370
-138.391968
-81.588478
-167.405090
-77.483345
-161.816330
-39.115105
-139.786484
-70.575569
-111.332420
-99.591568
-149.175323
-56.480621
-70.558044
-68.185547
-61.467056
-78.462021
-66.226929
-59.690037
-62.000889
-150.761612
-50.056210
-59.669785
-136.896042
-88.020920
-44.138676
-90.126442
-116.720551
-87.054329
-128.568542
-61.405117
-132.749878
-61.070282
-96.089439
-40.755116
-70.661415
-57.944721
-76.889786
-64.990623
-107.066765
-94.835358
-115.443443
-116.158600
-104.882927
-74.471413
-76.940338
-119.854980
-72.090622
-82.603928
-58.813118
-73.619225
-166.696777
-64.050919
-150.921539
-94.737846
-100.464478
-37.096424
-78.382515
-69.452362
-70.551758
-56.986893
-70.913040
-139.437103
-26.515219
-97.817390
-65.139862
-63.370838
-120.771477
-139.624527
-128.129166
-77.370071
-69.116577
-79.761185
-102.950378
-103.978157
-162.246338
-70.422852
-79.691467
-101.813240
-69.261009
-77.017586
-112.359207
-77.717102
-169.351700
-161.639923
-43.857746
-59.528614
-97.727562
-80.604218
-105.236786
-75.685738
-107.752708
-63.094376
-99.376808
-86.966782
-109.436104
-122.036842
-114.040039
-135.262665
-63.254562
-93.416489
-91.235809
-103.248238
-63.826496
-62.641609
-59.010891
-136.023285
-58.207436
-66.495773
-59.687340
-59.876480
-48.446617
-107.034218
-102.203056
-74.996811
-58.245625
-78.638985
-73.801765
-66.194382
-58.150364
-151.061081
-57.863384
-63.341656
-104.735916
-151.462387
-83.009422
-67.938538
-112.377670
-114.531647
-107.354729
-82.541473
-119.032990
-61.301628
-52.917351
-122.318504
-99.001205
-54.741455
-166.341599
-64.466515
-59.730766
-77.162834
-116.151962
-84.055641
-99.768356
-74.166878
-69.634056
-62.194279
-72.017548
-147.283676
-75.713097
-96.148140
-64.531776
-78.121536
-81.889000
-95.127892
-134.171021
-88.843079
-60.796883
-118.272339
-64.299988
-58.384460
-71.099380
-62.658142
-76.986671
-111.257736
-71.681221
79.632050
73.595459
85.701897
-60.189934
-130.805817
-93.132721
-63.566074
-92.951775
-49.861088
-77.250313
-93.865273
-61.757160
-47.377735
-67.357857
-28.949896
-134.909119
-49.610779
-46.075874
-150.174057
-59.659191
-72.772110
-100.673767
-106.250923
-129.958939
-71.914948
-96.229065
-72.417831
-85.840157
-80.382202
-101.894974
-96.190636
-65.135864
-116.459229
-134.580750
-55.515221
-76.024704
-91.954597
-38.219261
-61.605816
-43.239342
-72.363518
-77.999603
-141.090775
-72.434967
-51.140038
-64.796539
-42.009525
-113.722168
-62.847771
-78.396606
-68.908714
-113.488297
-104.429657
-120.503876
-156.056885
-44.264397
-76.648560
-72.175659
-63.612144
-62.891571
-63.355000
-126.781364
-64.520256
-115.092163
-114.608971
-76.461578
-79.578819
-73.919365
-31.028120
-53.126564
-112.063499
-61.756176
-64.243484
-119.204170
-55.512085
-90.146667
-64.136398
-84.183540
-62.546185
-53.970890
-66.519684
-20.837534
-68.038231
-61.136898
-39.350063
-58.101841
-65.505493
-72.982475
-59.839981
-158.322296
-61.406143
-67.866699
-135.280273
-103.986839
-63.512722
-55.672760
-72.613892
-63.885201
-89.710831
-64.370003
-122.982330
-86.778221
-68.881645
-59.485439
-110.767250
-69.452934
-112.886795
-100.125435
-89.141556
-128.915771
-124.969093
-72.491623
-56.419964
-55.458515
-102.803596
-51.127625
-53.680996
-95.124794
-72.974533
-37.284122
-78.046585
-59.775127
-57.326431
-74.267998
-162.432617
-49.043133
-60.914890
-44.663239
-88.339622
-115.651680
-59.323597
-70.461861
-126.296341
-72.184959
-116.728813
-71.217682
-57.341209
-85.266693
-160.947845
-104.913322
-158.954330
-50.393017
-153.731461
-157.110504
-97.952034
-79.853569
-82.609756
-122.072334
-57.549969
-104.839996
-107.172607
-87.984383
-113.220940
-67.559547
-116.009529
-121.244705
-72.171082
-61.525379
-128.032623
-74.885643
-136.198318
-86.036034
-109.337677
-82.249710
-83.391525
-83.196762
-85.209908
-51.011913
-137.987625
-70.736473
-144.064636
-133.049728
-73.434380
-80.155365
-54.759438
-83.566200
-51.898785
-141.363998
-53.745941
-127.141220
-146.500443
-111.401947
-116.799988
-80.790138
-90.634148
-56.097054
-98.198906
-95.714226
-61.116009
-126.208595
-65.009560
-73.417839
-50.410748
-68.264183
-70.275146
-72.914536
-80.271378
-65.940041
-74.538399
-80.113365
-51.191330
-69.171143
-52.090939
-152.564301
-115.955460
-120.719109
-86.273636
-64.538109
-58.011913
-80.958412
-84.547318
-136.756607
-142.384018
-145.444504
-57.051285
-60.696274
-70.047928
-63.015759
-74.477127
-100.048279
-56.819992
-104.114410
-55.591053
-67.020836
-63.573555
-58.051777
-67.171631
-124.377617
-75.185661
-81.256531
-75.826210
-145.101883
-65.026733
-157.218277
-69.052292
-59.992184
-126.183449
-135.761490
-108.039139
-133.966736
-31.413244
-79.437668
-51.495033
-109.568405
-42.492088
-74.477249
-74.620316
-41.713768
-75.904472
-76.235153
-72.235123
-71.752899
-148.991547
-150.242355
-131.152298
-100.451744
-65.919762
-134.852570
-101.481201
-60.558018
-69.120201
-62.206402
-81.951302
-85.019165
-81.729080
-59.902901
-73.417061
62.582527
84.987244
100.155296
94.738121
76.134102
33.708168
44.895554
54.317905
49.391663
49.904396
57.520695
38.807880
38.851643
64.244965
44.497059
49.964989
42.371868
-78.963997
-58.212429
-48.874123
-93.804375
-67.407677
-70.591011
-70.191315
-57.230579
-70.073875
-93.856689
-63.144787
-55.486427
-91.667038
-115.588570
-103.781891
-91.735840
-66.929741
-66.997047
-118.377594
-61.648777
-105.871437
-72.858994
-102.305061
-110.429100
-102.462875
-61.641613
-87.221024
-74.059334
-96.761757
-89.110504
-111.869232
-52.844864
-100.559250
-57.117809
-148.581711
-93.299393
-44.863815
-19.450994
-61.475010
-115.368607
-41.568050
-76.300056
-108.348068
-122.947876
-54.721615
-40.891064
-64.548958
-47.511715
-63.397758
-61.782597
-84.665810
-149.697006
-66.324921
-152.643570
-50.326454
-56.671474
-61.076080
-122.106827
-55.718742
-140.667801
-109.231956
-95.822853
-68.930023
-105.743683
-110.704697
-156.863785
-61.821789
-127.379921
-88.994301
-112.619934
-134.317444
-135.020126
-111.092224
-86.996185
-161.030441
-103.597473
-69.817162
-66.639458
-159.557648
-112.239777
-46.897888
-62.706718
-154.699982
-68.889465
-50.249065
-72.080170
-97.853729
-55.367844
-120.528023
-58.627289
-53.524181
-80.466949
-52.648888
-67.956139
-67.115112
-138.208298
-60.515911
-113.387894
-56.512714
-113.969559
-58.951031
-67.403549
-49.300922
-78.381561
-72.489479
-54.931553
-91.775406
-162.751251
-112.930252
-150.966064
-64.721771
-146.433380
-61.844307
-62.501446
-69.214172
-78.401726
-57.418343
-87.391151
-73.822708
-146.059967
-55.369644
-63.250355
-63.743637
-56.727077
-56.423637
-92.271477
-78.801376
-83.634850
-33.186489
-116.147919
-87.187210
-90.953362
-62.574284
-138.381165
-101.550919
-89.426300
-70.919312
-43.579159
-115.304581
-76.335114
-64.405418
-112.648064
-60.765594
-104.220772
-126.006645
-134.986115
-106.301727
-69.392059
-71.942184
-61.725666
-180.000000
-72.282600
-100.368706
-70.118729
-120.772461
-61.688522
-49.751667
-78.111580
-82.222916
-73.594536
-67.195335
-61.200199
-69.843742
-71.640823
-84.294571
-135.865112
-63.215076
-95.197647
-90.523941
-74.892838
-81.556770
-48.272892
-161.174850
-163.160675
-94.322853
-68.106323
-58.579533
-95.057678
-133.807083
82.068176
-42.323681
-67.013969
-58.523197
-41.362934
-69.416809
-80.575531
-60.420261
-86.393806
-72.549675
-75.663849
-69.127441
-129.909760
-65.135162
-62.665543
-71.295151
-101.754623
-145.760468
-103.672165
-49.240543
-60.650219
-109.302948
-43.701195
-69.883736
-50.846191
-71.894310
-156.853241
-60.380878
-54.996246
-100.004288
-54.886639
-65.962288
-46.695713
-96.952522
-54.445530
-117.848923
-76.066330
-150.173950
-64.875076
-69.577011
-87.396378
-72.997139
-54.854374
-60.565422
-88.141785
-111.944267
-100.176498
-103.042580
-82.708374
-96.151718
-135.351364
-102.202492
-95.772278
-108.891586
-91.111275
-91.665794
-53.486305
-71.982735
-150.305984
-54.423191
-114.236183
-83.578316
-71.234795
-117.588066
-95.323586
-60.109241
-63.366394
-76.744736
-121.208092
-125.003494
-54.831795
-62.688190
-96.456360
-66.280251
-108.230232
-69.579910
-61.413063
-160.361771
-39.921646
-163.541061
-56.513420
-67.356682
-127.151215
-140.758133
-48.830391
-145.590073
-72.659370
-161.649185
-78.652985
-65.593193
-110.526207
-91.714821
-34.697269
-67.571205
-63.299923
-148.593155
-157.753387
-138.088470
-74.477066
-84.311073
-63.139084
-158.580460
-70.719040
-48.976509
-145.076981
-58.333294
-80.043251
-162.273727
-145.846039
-58.475460
-57.162651
-45.618050
-141.115173
-83.165550
-68.306068
67.182915
102.183670
81.853584
40.975815
85.379448
68.779114
56.541008
45.254814
56.023525
-57.527882
-106.017563
-97.103096
-62.489212
-60.649651
-88.725121
-72.729424
-67.583923
-70.400169
-49.444195
-62.973351
-73.467056
-79.241249
-86.537788
-48.151379
-63.636555
-76.841949
-90.790955
-107.280441
-134.326324
-94.137718
-142.206436
-145.700729
-104.815979
-66.706215
-75.894890
-40.676025
-69.228264
-159.528519
-69.177727
-74.637833
-100.325035
-93.324394
-125.293625
-39.659210
-61.345478
-58.451347
-61.124615
-68.250359
-62.293827
-75.615829
-113.003288
-63.594810
-63.084206
-75.379539
-86.726501
-61.120544
-108.225159
-102.208275
-62.042786
-89.643303
-100.393944
-163.238098
-84.692703
-118.119728
-117.041801
-158.926254
-64.758255
-86.670273
-146.525787
-58.445477
-135.680496
-69.284569
-82.968834
-68.457130
-90.347946
-67.582123
-56.736908
-63.629047
-59.274242
-65.594513
-51.050526
-41.009731
-77.732933
-130.608032
-56.574047
-64.524742
-97.733269
-29.144358
-54.795208
-52.727371
-94.194618
-73.211319
-67.752777
-63.901184
-85.803711
-49.720638
-83.862358
-125.755234
-59.466663
-90.866043
-69.819336
-134.718628
-130.520264
-103.104668
-87.464180
-129.854126
-102.080910
-113.730103
-56.282745
-64.013458
-63.218426
-60.329487
-59.394325
-54.189034
-72.141968
-106.869347
-38.253555
-102.825813
-61.712902
-87.085213
-64.064377
-45.348381
-54.833900
-62.282024
-156.007538
-59.836449
-155.922012
-74.380165
160.066620
-147.467575
-58.711483
-93.253242
-62.507183
-78.790245
-79.831711
-66.705322
-55.677856
-65.411095
-156.079269
-99.047882
-116.878792
-79.569481
-96.286224
-93.988968
-84.833687
-162.379730
-60.790020
-136.836609
-151.067108
-143.742065
-64.964630
-157.203720
-52.544975
-73.643333
-86.329147
-82.268761
-57.584618
-162.225037
-148.512802
-68.438637
-122.645714
-108.946182
-61.597267
-114.378632
-99.736427
-79.116608
-65.422188
-64.125359
-96.529861
-56.818119
-71.203217
-132.842972
-103.295654
-90.813927
-79.513893
-72.761253
-29.786825
-97.318741
-84.088425
-116.398369
-60.660069
-156.339066
-53.611286
-54.212288
-71.657707
-85.296738
-96.600739
-98.171219
-111.977165
-75.877480
-84.426460
-34.736794
-151.068436
-89.617752
-58.635540
-103.015739
-135.389526
-101.008339
-94.962708
-115.265800
-94.267273
-115.179756
-58.507973
-82.706390
-63.118561
-144.469498
-64.793465
-103.029518
-99.517357
-61.163345
-104.267227
-96.409042
-59.296120
-93.135460
-173.428284
-68.442131
-68.344109
-82.406670
-70.025116
-157.618652
-51.885517
-160.491821
-31.702038
-141.942795
-64.430359
-161.127258
-65.936363
-145.322998
-108.029488
-53.277653
-84.217529
-67.519691
-50.761627
-56.099754
-41.958519
-155.474472
-30.577578
-71.872955
-107.925385
-127.613350
-52.838886
-60.990376
-62.029015
-62.128571
-72.091568
-59.349163
-77.794502
-145.238815
-76.119774
-41.583199
-53.474487
-115.956810
-89.231987
-119.693268
-160.381287
-115.579773
-100.311798
-94.793457
-91.604469
-131.504120
-149.493881
-77.082870
-62.964252
-108.014313
-64.313293
-140.932800
-65.248001
-80.809303
-73.625641
-54.743008
-51.004120
-70.146149
-80.993851
-45.450989
-96.429672
-133.778214
-112.125069
-65.510544
-63.950226
-160.419434
-80.838875
-159.439819
-68.293221
-120.170341
-63.783184
-152.173294
-71.050331
-88.539490
-28.981676
-58.565674
-160.330185
-53.654957
-60.925571
-94.285248
-74.972137
-143.321396
-61.893997
-65.402664
-133.930435
-51.359829
-73.230881
-52.014587
-66.153419
-51.678417
-67.840485
-53.110680
-69.994957
-143.946365
-63.953415
-83.575035
-56.964661
-47.856594
-68.434738
-43.254402
-85.240356
-73.905624
-56.390892
-79.907486
-78.944603
-64.658226
-69.363640
-72.252739
-166.717865
-86.549744
-78.830605
-75.693901
-54.449150
-39.883652
-109.242561
-79.151299
-117.270241
-66.681442
-148.479980
-126.728500
-55.553787
-80.107681
-89.338554
-145.501465
-127.400986
-55.463863
-145.948120
-140.582916
-91.822075
-146.149490
-115.529572
-112.315369
-60.874111
-36.675484
-76.062187
53.897984
-54.598267
-146.307678
-58.395969
-98.485588
-99.028381
-73.733009
-54.168018
-72.773796
-148.092422
-80.653114
-64.104599
-109.942909
-58.745880
-81.845528
-81.159355
-54.694717
-65.402542
-165.811691
-53.379860
-65.490883
-120.147614
-59.059891
-102.373245
-167.549194
-54.466618
-96.033096
-94.487442
-129.094452
-97.218262
-68.481560
-146.885666
-64.959908
-68.287170
-108.058380
-89.400269
-121.172165
-82.887978
-85.553665
-62.405743
-98.486664
-131.076569
-114.220627
-56.047203
-52.198177
-85.503288
-49.506851
-145.198990
-85.904839
-82.452164
-96.177094
-59.486069
-92.698433
-54.903099
-59.641354
-128.666519
-53.258350
-58.218105
-106.212868
-71.092331
-29.369104
-136.519867
-86.785225
-42.618786
-64.122444
-146.844894
-68.139793
-63.803825
60.241119
53.084595
-81.112183
-137.269455
-58.345474
-59.237450
-95.930573
-72.949257
-150.184174
-31.045393
-61.484173
-96.502983
-57.600697
-66.450302
-66.679283
-57.003277
-84.838257
-162.839096
-58.528706
-53.184425
-89.356842
-81.819939
-75.218094
-66.549004
-77.851807
-109.393929
-52.476265
-69.359314
-59.561131
-81.343307
-60.253788
-72.368134
-66.856873
-48.837315
-138.125961
-154.406097
-65.100166
-64.781227
-36.563816
-57.373749
-138.741974
-46.861439
-162.923035
-55.393921
-54.989273
-72.372162
-164.355850
-69.414551
-54.358250
-67.170624
-30.514923
-105.750740
-82.587334
-106.575531
-102.582359
-70.284409
-85.511604
-37.773438
-155.358078
-80.282784
-88.129013
-136.110519
-91.728165
-65.207520
-59.241764
-111.445305
-153.636246
-78.410767
-80.350433
-68.784416
-96.447426
-99.975716
-34.399353
-49.818703
-85.271477
-140.309311
-57.440605
-84.145172
-178.406021
-103.355637
-55.660938
-28.182030
-155.457626
-147.913315
-53.523880
-60.897446
-147.727936
-122.457115
-97.008766
-115.910240
-60.203690
-98.024254
-115.742928
-89.005150
-137.716766
-69.276627
-98.125221
-91.240150
-54.118877
-70.398582
-61.430691
-118.069374
-149.129791
-68.158897
-69.411171
-64.489944
-54.829842
-147.225937
-142.022842
-72.802917
-148.611740
-97.835518
-148.693176
-109.150429
-147.924957
-56.486469
-94.553955
-127.730484
-126.860405
-100.255775
-70.969910
-171.214020
-74.212730
-69.857315
-121.306396
-57.746078
-57.842758
-81.445572
-90.559364
-87.395882
-101.763802
-127.244789
-65.836487
-77.362396
-65.624352
-91.820358
-154.432465
-61.567383
-82.684639
-116.884941
-79.295319
-73.525764
-127.912361
-109.971497
-82.546127
-85.242790
-56.889645
-89.702293
-63.143860
-66.541916
-62.654579
-40.834614
-151.059341
-124.324104
-94.388603
44.569160
44.814480
56.436596
61.707920
49.420849
72.511177
72.350792
65.959648
80.059196
66.448654
82.442444
59.220669
-60.574036
-69.559975
-107.872696
-90.718788
-128.301682
-62.029358
-75.020798
-61.930073
-59.783104
-66.145782
-62.306145
-65.032028
-75.772507
-81.505051
-75.102531
-84.130409
-75.650375
-93.442123
-71.997963
-94.115425
-42.701191
-109.154266
-52.811722
-92.573448
-167.366272
-81.201836
-59.185947
-130.117523
-66.486710
-64.729027
-76.912865
-72.809669
-70.113045
-55.426151
-63.294582
-105.256279
-93.387901
-114.807632
-135.612900
-89.514969
-110.802368
-68.482521
-40.956940
-59.266994
-133.866470
-136.229324
-151.935440
-82.286003
-106.709763
-69.136780
-61.846260
-119.628601
-84.075325
-106.136040
-115.653618
-105.368286
-59.583260
-76.243179
-112.461800
-104.416084
-143.119553
-130.480988
-38.660248
-136.655441
-79.544769
-57.243710
-152.008453
-63.950909
-71.495384
-75.464172
-76.630157
-65.976227
-146.612000
-69.602631
-170.684479
-136.552216
-100.416389
-44.791451
-96.882004
-80.160637
-64.306961
-56.792828
-61.952900
-77.684044
-92.879852
-60.319092
-70.761520
-71.997520
-59.354874
-57.230419
-146.979126
-24.400019
-66.880989
-73.737366
-59.946552
-144.118729
-57.766628
-60.577702
-59.102131
-81.770470
-99.363655
-63.125801
-150.029633
-159.541687
-109.466583
-50.613960
-90.395836
-82.328613
-92.092705
-77.097260
-62.031059
-79.267830
-134.877579
-57.778923
-65.469299
-149.336990
-73.710915
-53.391060
-74.246628
-57.320309
-59.900776
-77.396141
-118.966125
85.052887
61.934753
43.951481
80.776855
-50.394161
-76.994331
-36.554501
-65.418007
-67.848969
-136.215302
-77.453003
-124.805183
-59.272892
-67.572853
-70.070938
-97.223656
-54.447124
-88.641762
-54.064178
-58.200920
-66.253960
-56.609505
-72.774475
-156.607178
-60.355019
-64.582779
-86.396477
-57.468025
-45.253067
-71.126495
-79.892090
-93.634682
-110.650826
-78.734032
-77.691315
-58.129673
-148.559631
-167.794510
-54.079033
-153.409531
-49.038509
-73.775871
-60.600910
-41.432648
-85.033348
-77.611259
-59.228352
-71.884048
-63.030499
-165.775055
-152.707245
-57.527618
-58.161945
-137.970840
-155.249893
-65.526848
-79.699303
-65.867294
-67.239655
-140.647156
-64.355202
-76.919350
-75.172485
-82.191422
-46.771297
-78.093842
-119.740173
-48.761093
-71.815979
-100.989029
-69.816193
-99.923615
-60.000916
-77.183029
-64.001915
-77.339027
-69.937660
-72.422005
-60.983940
-61.088264
-92.769058
-136.089096
-151.047211
-60.352314
-57.834808
-102.677330
-160.746063
-70.511139
-75.219849
-54.918484
64.644897
95.264496
-54.454323
-59.893993
-92.263840
-68.655518
-76.569473
-77.985374
-62.352398
-111.872093
-74.655708
-61.172333
-63.105038
-64.314613
-69.432121
-62.419483
-139.992813
-97.788635
-80.134720
-99.225395
-98.526466
-82.298996
-50.493847
-66.926727
-80.624779
-120.028709
-69.578789
-30.946732
-65.136787
-57.227127
-58.702610
-41.620682
-61.884071
-67.753113
-104.091354
-130.819534
-58.952610
-142.280914
-80.819595
-94.440712
-119.698372
-112.444473
-161.701736
-79.915794
-44.756500
-48.544113
-55.508396
-76.172615
-57.097034
-79.199615
-60.529182
-69.773659
-143.604294
-58.931408
-116.740700
-127.604767
-61.680492
-66.431358
-58.354210
-115.524094
-142.748169
-53.334099
-52.583286
-79.299103
-143.057541
-91.671883
-64.308632
-25.364420
-68.132042
-68.745270
-57.016567
-73.527634
-57.042091
-87.278709
-67.006653
-150.013351
-63.192059
-63.584011
-72.022552
-59.820698
-70.726089
-61.534748
-51.958637
-114.993301
-49.019550
-43.911850
-54.657909
-160.404541
-64.847885
-62.614620
-73.524429
-49.044994
-89.242889
-159.630783
-48.066353
-100.796043
-56.699883
-53.127892
-143.465576
-106.138557
-96.837959
-40.129337
-87.531639
-116.990944
-115.415588
-69.550995
-109.400490
-61.411114
-102.574478
-57.611195
-157.289703
-118.293732
-140.592651
-84.467216
-63.401718
-65.784981
-63.930950
-66.231697
-105.298424
-64.754730
-54.813732
-71.841774
-80.730286
49.022221
39.497765
57.268204
-50.262791
-69.253555
-100.682037
-100.682793
-57.125328
-86.262733
-79.334778
-58.889717
-81.224731
-62.612778
-72.095741
-66.795334
-84.344452
-85.530296
-51.530956
-163.238022
-99.396141
-65.152161
-112.931816
-146.568359
-64.933167
-67.290939
-65.422760
-91.879257
-77.945984
-63.911922
-136.056259
173.167053
-66.896278
-57.675938
-77.333168
-154.597748
-41.811829
-116.398247
-133.658478
-63.158482
-82.408714
-116.023186
-81.282555
-77.823868
-62.074272
-58.319389
-61.089756
-69.538559
-96.243118
-62.602554
-59.858513
-34.284550
-71.945778
-80.022018
-63.196423
-58.724270
-121.722023
-54.458538
-124.138206
-65.849731
-100.051369
-149.343506
-65.832420
-158.225388
-78.025703
-55.520817
-67.998108
-139.306259
-65.424446
-103.396271
-57.389732
-72.645401
-153.557022
-36.984352
-61.304455
-63.993828
-86.558884
-173.247543
-47.654900
-60.856113
-131.419617
-82.337189
-70.070992
-63.508762
-49.772388
-53.940922
-58.330139
-55.144894
-61.414093
-43.356186
-162.358505
-76.543686
-142.239075
-128.665970
-144.181549
-59.572891
-49.063873
-56.673962
-56.209007
-92.695770
-80.439102
35.860931
55.026428
53.154743
59.703583
45.354324
56.554409
53.386398
51.134285
61.215172
-152.520447
-68.287582
-61.777199
-79.116539
-65.990623
-69.431999
-53.644939
-137.848450
-59.379078
-56.499207
-163.996719
-60.892723
-149.362640
-59.639542
-145.713501
-99.535683
-109.331573
-59.061764
-98.166847
-62.537155
-69.883385
-82.778801
-61.636444
-61.086948
-112.955284
-114.805786
-111.171410
-73.471962
-67.216026
-83.139328
-79.358963
-103.095444
-146.312073
-152.428436
-91.902237
-53.414677
-138.233780
-48.733009
-124.920517
-52.632553
-103.239700
-65.159294
-80.584412
-61.266712
-60.315533
-49.670258
-68.661278
-107.659386
-155.737961
-60.474403
-126.467636
-62.339249
-64.351013
-63.361748
-161.247101
-84.695282
-76.889877
-62.148071
-86.813911
-117.443321
-62.768425
-72.115112
-49.928249
-94.973000
-110.199776
-58.869015
-85.129677
-129.192215
-66.336609
-43.992107
-81.584084
-161.027679
-61.680660
-58.565529
-24.488787
-156.446854
-170.235184
-55.391647
-57.458675
-128.711746
-50.023037
-104.980560
-52.157413
-88.426529
-58.141682
-83.113235
-53.924911
-65.376938
-116.061600
-106.021591
-112.117920
-85.252747
-102.583046
-100.500038
-90.994614
-82.108185
-84.897934
-61.822552
-110.511841
-91.527634
-153.793564
-120.235420
-58.419971
-68.205841
-60.016254
-53.211468
-71.563705
-64.723320
-75.710228
-72.097641
-85.713188
-74.506027
-64.112434
-101.382416
-53.902695
-53.512123
-64.190971
-68.796143
-113.058960
-63.182888
-48.970898
-149.738037
-136.332123
-66.097321
-71.114952
-145.859528
-62.582199
-109.082352
-158.706421
-104.566254
-56.044907
-100.969940
-90.336853
-123.968666
-87.517120
-68.761421
-60.113911
-122.921242
-163.546646
-58.091370
-110.252434
-99.010231
-53.817551
-53.377361
-88.081512
-157.632462
-87.218727
-70.943726
-149.272308
-67.973587
126.372154
57.364849
45.993858
43.575329
83.946091
59.562492
63.625038
52.985199
87.106026
-77.303665
-52.115021
-55.057480
-115.242035
-65.445862
-52.694057
-60.733521
-88.085541
-61.815380
-59.069103
-111.194565
-146.219543
-50.768127
-88.006866
-56.967464
-89.316689
-71.139534
-97.160355
-99.060432
-102.356491
-99.412941
-109.255936
-98.353561
-102.935532
70.608452
75.604713
95.319557
-38.396767
-146.864212
-65.834084
-36.337437
-78.825394
-29.805696
-141.811447
-62.560677
-143.915619
-109.013641
-63.069096
-113.586990
-94.786591
-74.064026
-63.903492
-37.635536
-64.045311
-44.848743
-92.092049
-50.698009
-70.356026
-49.825283
-75.325333
-74.785088
-64.196060
-121.604630
-68.414436
-67.008736
-92.442017
-71.715515
-87.366257
-53.036400
-73.573212
-88.894043
-63.171711
-67.059875
-23.214802
-79.556900
-66.996559
-117.365814
-119.166000
-158.762054
-155.585083
-126.862328
-139.767700
-158.709122
-62.627857
-140.867050
-57.166237
-64.016556
-86.336235
-159.689240
-62.462078
81.169189
66.591637
68.455681
71.917259
66.060204
-57.147976
55.399620
68.633926
53.476162
32.581882
54.747379
47.177166
61.716179
51.969761
-61.141418
-164.616608
-64.067024
-67.689964
-128.471848
-54.289356
-77.754036
-78.712593
-132.171204
-65.854759
-85.519684
-88.758957
-62.024960
-161.983627
-30.791765
-59.477631
-60.205185
-116.421768
-157.926636
-48.891682
-68.244293
-60.583965
-68.788124
52.834396
66.625374
50.249710
61.717243
-51.707909
-90.851173
-55.611294
-126.072334
-97.576424
-139.675842
-78.048988
-73.443153
-94.273407
-75.381805
-86.852608
-76.896622
-70.500610
-88.269371
-78.998833
-139.654877
-171.814804
-68.859024
-55.544312
-142.290146
-50.980835
-144.547134
-61.234425
-118.644669
-130.481369
-101.213333
-87.795135
-74.647980
-85.337555
-105.545456
-152.703918
-102.914047
-99.695847
-61.432461
-106.578720
-68.118050
-53.522778
-114.799629
-125.491142
-102.620361
-88.240807
-112.076408
-74.602531
-66.950012
-154.509766
-61.208199
-145.464737
-145.760452
-79.820663
-77.399719
-61.324715
-101.282188
-95.619797
-75.332451
-72.444626
-102.234367
-64.820320
-89.414101
-76.052803
-78.662308
-75.259857
-64.656548
-86.095078
-80.352020
-93.647614
-71.929276
-88.327026
-54.637680
-73.004280
-65.706116
-67.758011
-143.447983
-57.586708
-78.117104
-56.979343
52.679882
-27.921244
-102.306335
-72.948616
-79.394257
-111.100250
-61.750015
-116.631760
-102.119705
-98.072922
-105.336037
-103.030029
-108.206894
-73.484024
-66.534264
-92.050041
-139.345108
-133.333160
-74.915482
-75.023918
-62.907902
-94.626564
-98.795937
-62.143993
-136.707596
-68.416901
-103.955841
-159.736130
-47.878021
-116.956017
-53.519501
-58.647015
-64.685745
-116.179573
-68.690781
-75.006966
-68.366898
-61.888271
-140.535553
-124.158943
-102.820129
-115.757408
-61.886341
-136.228500
-55.379936
-90.158043
-69.767296
-63.383034
-20.053343
-112.823486
-65.232872
-60.999870
-150.928192
-57.749657
-80.888481
-132.998962
-98.387283
-142.961838
-86.811928
-141.399261
-58.688931
-93.763260
-144.949265
-65.258690
-57.186272
-60.905968
-60.185452
-61.845230
-159.358917
-63.810917
-72.474960
-117.688934
-61.865479
-75.524254
-64.900505
-151.358139
-74.723030
-140.626175
-51.346375
-136.674591
-53.408802
-66.977272
-59.548203
-92.950035
-39.940525
-123.266479
-69.364799
-55.151970
-79.130325
-70.559158
-72.104118
-58.924400
-58.338745
-61.378769
-63.191799
-84.718399
-76.212761
-108.018021
-66.629326
-58.034775
-104.616135
-64.972748
-50.790878
-145.358612
-72.284615
-69.910408
-122.485779
-66.123474
-77.747276
-72.248665
-59.484852
-154.133667
-59.097198
-60.302944
-106.677452
-80.898979
-86.020096
-87.570793
-154.103287
-56.753788
-57.574490
-78.200066
-105.755684
-82.129341
-66.278000
-170.785233
-55.170792
-50.613670
-145.681885
-145.978455
-101.361053
-159.836594
-63.669674
-66.381233
-71.207321
-66.542862
-59.892841
-90.904350
-51.735207
-145.866699
-73.335175
-66.710907
-55.707035
-152.677963
-74.065475
-118.111313
-55.725693
-156.555450
-133.580826
-79.518562
-101.990707
-128.660858
-120.784660
-156.741730
-69.083359
-60.917744
-41.628868
-56.589684
-109.811172
-100.502556
-59.966461
-64.716309
-138.007248
-154.000259
-118.758408
-78.848389
-71.444138
-81.855804
-80.215599
-148.124237
-69.957352
-150.428528
-59.703068
-79.241020
-96.911270
-81.840942
-73.038750
-89.357468
-89.987816
-66.812103
-62.139198
-56.767586
-72.430725
-66.986649
-62.052429
-85.736046
-61.817410
-66.580986
-105.276581
-59.885048
-75.097313
-67.904358
-59.453720
-36.990978
-169.967499
-56.141926
-57.482956
-111.132637
-58.390015
-139.471848
-122.187622
-66.749207
-83.310654
-140.843857
-112.819580
-82.899590
-79.877495
-63.515987
-57.266033
-70.642616
-70.852066
-97.706825
-81.644836
-64.005478
-45.557259
-74.363869
-79.004654
-116.452316
-167.293701
-65.523750
-57.315235
-54.473209
-134.298660
-64.329071
-74.339500
-130.255280
-157.017624
-74.440834
-82.164131
-85.259026
-155.532135
-117.706856
-92.847801
-158.610733
-68.136177
-118.816643
-97.404388
-69.223465
-71.710136
-109.224052
-53.665726
-95.439308
-79.339142
-61.048466
-69.686470
-48.934055
-62.390717
-122.733437
-100.902679
-101.489571
-80.503036
74.410332
72.462402
57.818977
71.099945
54.873371
53.542362
79.647446
84.495224
-94.640106
-113.041702
-69.078094
-63.765247
-50.730911
-57.036350
-95.947487
-144.889221
-31.756201
-73.871658
-51.467049
-63.548008
-127.748276
-158.954819
-57.406452
-42.663311
-53.878204
-84.686081
-91.375458
-89.696007
-63.515976
-153.448105
-61.485741
-92.145317
-125.486824
-151.836060
-150.396820
-53.223652
-73.587959
-60.930775
-53.379826
-57.277580
-161.427383
-59.628204
-93.465065
-62.803185
-56.055542
-64.611588
-57.314362
-167.897766
-82.350266
-60.173309
-66.391769
-83.516731
66.886551
56.277462
53.002514
84.400330
30.590622
-67.092873
-47.676880
-94.837402
-165.074265
-69.622238
-136.853287
-87.626266
-56.620670
-59.516018
-47.198444
-54.415710
-57.982368
-146.699295
-146.859009
-155.593552
-92.671700
-72.884117
-125.571381
-77.215118
-52.739532
-55.316071
-60.502842
-102.413040
-56.071087
-63.747765
-63.472343
-137.598877
-86.068954
-130.154083
-94.172104
-52.622433
-135.494339
-61.668560
-96.728783
-63.442783
-138.867081
-66.760727
-55.682667
-117.597504
-165.276749
-109.446686
-96.842148
-50.092724
-128.170486
-95.184074
-62.172409
-29.869383
-60.512959
-81.039497
-83.615814
-64.004662
-77.404846
-149.794968
-125.688423
-64.425880
-115.917389
-118.637337
-66.428421
-128.406891
-72.941277
-114.398560
-99.553917
-71.258339
-98.031845
50.122868
52.316692
77.271057
87.707474
83.686424
54.597473
55.136063
70.275963
53.885078
-101.981171
-65.230598
-83.387253
-45.968235
-37.945576
-73.153389
-50.604588
-40.248470
-64.231781
-101.701622
-86.707870
-64.285027
-74.255386
-60.771679
-148.298538
-143.971985
-90.446396
-49.945763
-53.797245
-58.377918
-94.648132
-68.963104
-59.856380
-66.486115
-92.284988
-63.423317
-55.295773
-57.551083
-82.522865
-55.095894
-68.427612
-121.198204
-98.783974
-54.474522
-109.503708
-97.260300
-80.934067
-111.340599
-61.506985
-67.839783
-128.059906
-147.917053
-111.821716
-73.216309
-47.079670
-79.059547
-61.488365
-76.755692
-53.244141
-145.038132
-58.562443
-89.287376
-48.209923
-95.986000
-63.067032
-65.714180
-76.853348
-62.425747
-86.594635
-65.230385
-73.995377
-91.811104
-68.868118
-48.291702
-167.528625
-61.503704
-133.760406
-78.201523
-83.223373
-58.050758
-47.908470
-51.100071
-71.890686
-155.457047
-96.491814
-54.564648
-52.458988
-65.521065
-107.716187
-126.170990
-154.727814
-89.265877
-32.102886
-57.586025
-90.875130
-66.767784
-126.168259
-61.239861
-100.939224
-66.860184
-147.357239
-56.021717
-70.367065
-121.690964
-56.426029
-155.992355
-80.746803
-62.683334
-65.530975
-104.211357
-107.473747
-54.802464
-60.092316
-63.287968
-144.296265
-70.056297
-152.710999
-106.799866
-78.133362
-95.852776
-78.607307
-61.298828
-132.325607
-83.152039
-78.943481
-73.799477
-148.796753
-153.126175
-148.793579
-80.407066
-73.571960
-67.968788
-60.980034
-130.709564
-60.538826
-49.868534
-75.248535
-86.319069
-150.836700
-127.459534
-159.449081
-72.765747
-67.198944
-159.969727
-71.039665
-65.036697
-57.260368
-112.056808
-47.565014
-74.629242
-126.575668
-112.690865
-118.436058
-57.126373
-51.806858
-63.752605
-59.183544
-34.787518
-51.728283
-139.965820
-106.650322
-55.567913
-159.802231
-57.146202
-52.926167
-43.233856
-90.648636
-60.067863
-63.936317
-69.100067
-79.693962
-51.488186
-30.341885
-93.534607
-80.351982
-78.656876
-77.463165
-91.820206
-102.510071
-71.003281
-148.955841
-104.961777
-140.917068
-150.885132
-122.323357
-56.311996
-60.424599
-62.427879
-137.780991
-67.916527
-76.336143
-126.846321
-168.659103
-88.332497
-139.925049
-110.722740
-98.784744
-99.946663
-164.164352
-73.719940
-109.815651
-70.191338
-66.854950
-92.522423
-58.171230
-82.388908
-90.675583
-58.517445
-70.775719
-108.209068
-56.005985
-81.802460
-77.352158
-87.408821
-68.549179
-74.185989
-111.771683
-88.308510
-55.496231
-49.513645
-89.426208
-164.251938
-62.271263
-75.011620
-65.634033
-88.564201
-156.660797
-66.503708
-57.467697
-64.750504
-38.654591
-68.592339
-133.344879
-109.451164
-157.301727
-78.302971
-45.298634
-77.785385
-125.076180
-72.008194
-164.790619
-81.178673
-70.117424
-135.609848
-126.964096
-68.269386
-151.303223
-71.881210
-82.799431
-121.423378
-96.539200
-67.992699
-115.715080
-75.653191
-31.634724
-66.194542
-64.974297
-66.208099
-55.034798
-103.166283
-63.846786
-52.165428
-68.401192
-103.705635
-65.499718
-154.666000
-139.235718
-84.056282
-59.403362
-66.554253
-97.187210
-92.237305
-90.256989
-66.331047
-126.937805
-113.311684
-126.860550
-94.081818
-78.754150
-109.313980
-53.558983
-117.296173
-108.629768
-96.035774
-122.910095
-100.890457
-112.525650
-103.428307
-90.689568
-64.613052
-64.627281
-95.035667
-63.121075
-63.708847
-59.746346
-91.358437
-63.082783
-67.000450
-135.588394
-39.938141
-56.843910
-86.241982
-56.708996
-67.265907
-77.423668
-96.034462
-72.788185
-84.518654
-68.624741
-69.444847
-64.132812
-117.238060
-98.086807
-113.442879
-87.299492
-126.597984
-47.324532
-149.483231
-56.234383
-91.713333
-69.289467
-60.217678
-25.513784
-70.899094
-160.890533
-81.702599
-70.052734
-89.497673
-139.496582
-62.993931
-56.744305
-118.141586
-60.513241
-145.119858
-54.590046
-58.166447
-62.472672
-87.102585
-51.519741
-88.686401
-53.442875
-144.018219
-65.314034
-98.505188
-48.755970
-50.876953
58.378609
53.584160
55.091892
72.919426
72.713524
-51.393925
-57.779594
-126.394608
-157.961823
-83.074532
-65.423218
-63.619781
-123.706741
-152.777618
-93.826942
-76.846710
-102.022217
-93.278351
-44.770954
-59.402000
-63.154987
-88.570671
-93.913040
-74.087303
-67.811111
-98.878906
-108.555618
-72.451149
-68.705795
-63.759533
-68.011742
-64.902596
-98.581207
-63.187065
-75.862076
-79.852882
-63.155872
-84.265503
-141.968948
-156.289490
-52.753059
-68.582527
-38.883175
-81.491219
-69.893059
-65.855240
-74.372101
-89.208145
-84.822639
-98.923546
-72.057388
-140.655472
-56.171474
-84.009338
-39.030128
-36.046333
-164.145889
-121.120964
-128.740601
-104.026627
-63.409763
-57.805862
-124.825127
-77.350723
-129.828964
-65.250526
-150.444550
-96.466469
-50.402000
-70.790054
-170.368042
-53.789841
-41.221310
-59.446064
-49.551136
-49.889374
-152.160309
-107.007973
-56.099045
-113.619278
-149.972504
-64.097008
-76.674507
-65.423080
-63.207592
-142.777206
-46.814922
-79.165001
-64.408180
-98.762863
-57.138775
-64.736214
-135.515701
-99.617584
-85.736336
-90.700356
-73.955002
-60.739464
-119.619347
-85.005600
-167.706863
-60.223572
-127.251785
-86.014244
-93.720604
-145.746384
-102.393448
-67.823792
-127.047348
-41.463959
-66.097145
-141.738708
-81.694550
-72.760132
-58.889839
-70.352356
-56.207535
-48.051029
-141.738632
-47.084354
-68.829857
-62.726124
-65.902061
-99.745743
-53.987045
-171.199921
-155.265091
-77.543915
-61.631435
-59.354969
-74.812096
-69.333374
-58.447353
-122.278084
-85.612335
-57.807453
-75.002678
-80.395134
-63.719700
-27.266779
-91.634979
-104.395050
-66.181557
-92.751625
-91.508606
-59.903107
-146.065582
-81.767159
-52.378609
-41.727852
-38.220772
-64.775475
-52.850216
-65.579254
37.189617
79.491196
84.166435
50.584873
72.202400
-63.215855
-114.626007
-168.008636
-76.991470
-86.108109
-64.837509
-87.839142
-142.415359
-25.813808
-145.509171
-67.893394
-53.300941
-73.962547
-159.937683
-67.014633
-51.010345
-153.020401
-69.233139
-72.894348
-41.690063
-55.526936
-56.552475
-74.855797
-107.738213
-68.650871
-34.229198
-151.418365
-145.092041
-74.949203
-60.413517
-136.447006
-132.278320
-80.084015
-129.657776
-63.642544
-99.529976
-59.139812
-84.580116
-62.732662
-62.106388
-64.348259
-75.393608
-60.137886
-60.578220
-123.927330
-63.622532
-52.780838
-57.497921
-72.235382
-94.109985
-59.999821
-56.072258
-65.259186
-52.371078
-65.184776
-60.385574
-63.504910
-116.379204
-89.896744
-110.374649
-127.207375
-64.704414
-55.703640
-101.122108
-110.124374
-73.357681
-62.905689
-122.830002
-60.711662
-122.208664
-75.710861
-60.782261
-78.163940
-147.784714
-81.468979
-90.393692
-66.830185
-62.286541
-95.299034
-87.833824
-101.896103
-118.283463
-65.173386
-150.270660
-71.302719
-56.028137
-113.250092
-113.780655
-126.987282
-129.743057
-127.384140
-42.614246
-149.322769
-60.058765
-118.784676
-74.280586
-68.248634
-70.161514
-59.162495
-115.152145
-126.799774
-51.476963
-116.369644
-134.516174
-111.383324
-97.312073
-73.994568
-107.705086
-161.856171
-144.029175
-69.476364
-129.836655
-56.880291
-51.483559
-156.174286
-70.110870
-67.442352
-88.438721
-31.699030
-151.555984
-78.015335
-57.395832
-43.536682
-126.339043
-75.885162
-67.472160
-155.133667
-55.712513
-90.506042
-69.046448
-51.002884
-57.907379
-89.502716
-120.672623
-61.376568
-86.708122
-61.309620
-50.604534
-36.446915
-67.172150
-71.442963
-139.956284
-160.924377
-93.037102
-53.504631
-91.098671
-148.523087
-85.473259
-141.433426
-38.496307
-126.450836
-62.029816
-61.412617
-88.278015
-26.390717
-137.649048
-59.945766
-67.312141
47.377644
56.315018
56.632896
49.183651
47.817169
67.862984
85.864212
60.405617
41.599369
53.751286
93.442886
87.914772
81.900200
-68.558449
-80.898338
-143.250641
-104.564232
-95.749695
-147.017960
-74.928093
-76.864227
-70.354225
-122.675270
-67.416405
-65.261871
-132.672958
-67.835152
-74.392815
-89.781387
-79.008919
-59.328579
-58.936817
-115.096901
-73.254799
-136.046921
-107.039253
-99.765076
-63.150749
-159.049362
-88.325653
-55.284374
-50.012848
-62.715763
-87.198647
-76.096741
-50.836811
-84.251236
-106.387032
-110.108910
-75.975357
-105.355186
-49.031574
-84.816414
-84.062225
-136.585907
-58.689762
-67.945366
-72.051147
172.139984
-116.069664
-47.802547
-57.944427
-52.184479
-151.895828
-66.511208
-144.328583
-37.375885
-71.887054
-92.707169
-57.124687
-91.093185
-52.827694
-74.148849
-123.638573
-90.064026
-91.009453
-110.641327
-135.909363
-73.770950
-149.746780
-64.902245
-97.046631
-55.570110
-143.306137
-93.797112
-98.654350
-73.614807
-62.807507
-107.379684
-61.289143
-71.709709
-64.947784
-103.791534
-160.344437
-140.024048
-69.535614
-52.937332
-63.819809
-88.400978
-91.829071
-55.556278
-159.836304
-71.071228
-120.343964
-76.171097
-61.452431
-82.287712
-66.688118
-77.374214
-53.597149
-24.300203
-81.849838
-78.739891
-145.742371
-89.314888
-61.406818
-45.705521
-158.607986
-79.688431
-79.620766
-68.183426
-62.864334
-111.340164
-150.273865
-51.175129
-86.869949
-95.834053
-137.615952
-93.598701
-135.229080
-82.011681
-154.485626
-150.252151
-88.892479
-121.076897
-123.214828
-125.167664
-37.531406
-112.821083
-56.559803
-61.077435
-57.368813
-59.046421
-64.598946
-114.457657
-51.992458
-148.043869
-67.964760
-135.874969
-104.696785
-67.847786
-124.803398
-67.346687
-74.686096
-134.670700
-83.622810
-52.952339
-59.884548
-73.139618
-57.874336
-65.019249
-145.846436
-128.568466
-131.288467
-63.313808
-54.813110
-91.571480
-86.471512
-73.047287
-86.161835
-86.011269
-51.087448
-57.166405
-66.466873
-119.472763
-111.676994
-99.176132
-102.892220
-75.841026
-50.007195
-68.732262
-59.636101
-67.756653
-168.005020
-52.521797
-78.336319
-73.332642
-65.949478
-60.549473
-47.145706
-146.275894
-48.648937
-52.222565
-53.308640
-80.218559
-147.715790
-43.384247
-163.596115
88.012115
77.775566
51.431644
84.098831
-55.716232
-58.717720
63.361107
-68.255287
-62.952370
-153.884567
-33.417805
-88.151443
-93.937057
-77.315178
-57.608040
-112.585022
-52.935734
-62.241596
-66.135727
-73.545563
-74.364670
-149.316635
-61.447540
-69.630409
-62.494492
-68.495316
-139.439987
-79.682953
-67.300125
-122.027687
-125.668510
-68.108292
-70.555710
-66.610313
-82.417099
-51.047680
-47.077129
-148.914474
-43.486984
-63.513111
-83.350189
-73.065399
-98.246613
-108.602417
-114.888733
-82.933411
-27.867357
-84.675461
-44.413986
-73.566589
-44.173546
-56.222351
-89.073112
-66.515190
-106.045631
-74.830322
-60.014248
-83.110695
-65.216370
-46.230831
-107.087471
-42.885429
-71.002068
-74.345718
-58.227947
-65.078148
-89.549248
-71.512299
-53.338810
-83.019478
-64.262230
-50.185120
-137.676529
-111.331390
-119.636604
-54.737553
-159.675385
-61.663456
-85.974373
-95.449471
-153.813919
-62.904453
-72.594963
-69.196106
-72.762230
-39.001919
-149.880875
-114.355255
-94.637901
-58.255146
-99.832283
-157.949326
-101.306969
-50.269722
-60.814964
-69.958466
-65.814850
-50.495296
-59.519981
85.945877
83.715340
-161.500229
-82.997734
-58.705246
-71.117233
-62.213356
80.531548
87.708527
55.270817
50.556904
44.114063
78.133690
48.223732
87.357857
60.918575
55.250008
44.134109
55.368408
58.679478
73.986588
77.383530
-89.336205
-64.550491
-159.721237
-68.538483
-40.295235
-121.537926
-59.535873
-63.831078
-78.850037
-67.509384
-130.591537
-64.699142
-85.128258
-82.257172
-158.048279
-160.150314
-51.402630
-133.221573
-61.261753
-62.984188
-69.621521
-50.639130
-112.449883
-65.629860
-34.460457
-75.546776
-89.435196
-59.014423
-61.133877
-84.054573
-94.791809
-124.956230
-90.392723
-65.953865
-75.747803
-147.510056
-57.395081
-91.370827
-134.977173
-137.533478
-122.305443
-57.550755
-59.432903
-128.042023
-125.982193
-67.192322
-105.865005
-55.951351
-65.622887
-70.199120
-103.401917
-127.755501
-118.488655
-84.010513
-26.572596
-62.931591
-70.805779
-58.125965
-87.456154
-146.466827
-64.467743
-65.472771
-125.928230
-54.298241
-34.568325
-62.553097
-68.974159
-64.958733
-74.875031
-89.088226
-62.649853
-147.015091
-83.066978
-93.637619
-74.304855
-118.342239
-82.726212
-82.556900
-157.184830
-77.700249
-139.627396
-61.453987
-71.763573
-150.941681
-76.519592
-48.038277
-56.751770
-53.614212
-133.141205
-72.047546
-90.052505
-119.788795
-153.532257
-93.800102
-72.764061
-59.466671
-65.519867
-62.193909
-61.045551
-57.522820
-73.009338
-96.934052
-68.285637
-50.310181
-56.293678
-33.710903
-59.191872
-67.849281
-58.705376
-60.880428
-107.739265
-63.930408
-65.921928
-133.940842
-145.266068
-54.224781
-75.118935
-61.083847
-62.574844
-55.411968
-69.985260
-75.517410
-113.005516
-98.738754
-65.554611
-54.737850
-52.744267
-79.126274
-91.885742
-47.884148
-120.163811
-122.542969
-94.111313
-65.532417
-57.488499
-65.405602
-134.261261
-62.077545
-53.378296
-54.539848
-59.460857
-100.839417
-116.002983
-94.409027
-117.533218
-101.653175
-136.682846
-105.694382
-163.567856
-109.793076
-41.911293
-79.488670
-64.019737
-65.917328
-151.990967
-83.136375
-158.178726
-154.245453
-119.588356
-65.526894
-111.063362
-59.538857
-135.327423
-104.670044
-105.922935
-59.219429
-112.302742
-74.266777
-34.064831
-65.427994
-150.811203
-65.370193
-77.544609
-51.355854
-90.427101
-74.187447
-65.485390
-52.076794
-33.188549
-63.122189
-86.105782
-63.768036
-164.949905
-78.910431
-119.044044
-91.287163
-77.777573
-96.662643
-90.902443
-109.671844
-75.067802
-70.937279
-58.471859
-63.757339
-64.417366
-76.106697
-96.021950
-60.992413
-96.175858
-88.809387
-109.032791
-65.196350
-106.646469
-56.752003
-132.738403
-68.510628
-35.305176
-76.775314
-68.372795
-63.030983
-89.109772
-106.286819
-64.621056
-76.769592
-57.377075
-155.830276
-59.579224
-52.232231
-71.823997
-154.214325
-106.388268
-116.961777
-74.759254
-94.057083
-58.641487
-149.843582
-155.934006
-79.581451
-50.653370
-144.254456
-69.322906
-146.437881
-52.871803
-37.938309
-67.226311
-125.856689
-55.352066
-149.790588
-85.489967
-151.492554
-58.254395
-93.246330
-63.985081
-99.084908
-61.329372
-59.512501
-63.565765
-77.096695
-129.744156
-95.970505
-96.076553
-108.381668
-51.552170
-142.375900
-133.508652
-116.295013
-121.877205
-66.734520
-73.180206
-164.898453
-51.782948
-56.810474
-46.889801
-56.835983
-80.942047
-50.639050
-73.653091
-156.673981
-156.503906
-77.307030
-75.075378
-58.778713
-71.715546
-71.357895
-66.918884
-66.824608
-110.356239
-134.630234
-61.240517
-119.809952
-125.881531
-31.043945
-67.861938
-81.869614
-93.465416
-95.376854
-62.543903
-122.604813
-85.976776
-139.584183
-76.476112
-45.020264
-91.777046
-71.375572
-78.508003
-110.512482
-99.822044
-84.656036
-60.989304
-76.055466
-80.252808
-149.791168
-60.185856
-61.723141
-73.801430
-96.881256
-65.334885
58.727062
67.330986
82.129547
71.656525
57.458534
-23.724890
-67.581093
-125.511848
-64.707962
-79.546158
-70.995262
-63.163006
-54.645191
-40.310383
-124.084190
-51.710705
-156.975632
-71.013748
-135.651581
-74.738251
-68.494614
-52.374817
-62.968693
-93.411018
-140.091232
-56.638954
-119.596169
-71.745056
-57.830551
-92.765396
-100.022575
-87.208115
-100.686249
-58.506359
-94.127213
-121.746941
-163.052048
-59.372818
-57.785179
-54.765835
-67.491295
-61.361267
-65.520050
-79.468964
-154.594971
-57.195087
-61.162121
-121.975395
-38.148838
-94.322029
-134.118240
-49.241123
-144.524780
-59.895367
-50.054523
-46.862736
90.258789
56.936493
46.937191
50.570786
42.403664
68.696083
78.134056
58.140457
50.141136
66.019905
57.196724
54.970543
52.907761
79.898460
47.926155
91.810959
55.532227
85.004272
-53.401051
-131.300827
-132.221725
-110.195900
-91.332458
-156.472305
-68.029739
-97.608330
-104.694595
-84.334877
-29.831720
-124.504997
-81.389816
-59.539959
-123.878632
-162.224396
-66.041145
-82.789307
-68.981613
-157.362442
-86.052452
-114.614380
-88.374908
-76.632484
-89.136078
-58.817162
-93.892937
-77.864983
-64.134514
-50.639957
-112.425194
-145.954849
-64.674957
-101.341850
-109.359985
-51.086964
-119.047897
-124.000153
-85.191322
-70.739914
-157.168564
-55.584587
-141.285416
-61.368305
-56.145081
-57.601562
-45.405354
-64.975677
-55.126213
-111.047615
-45.112164
-120.181786
-79.617180
-60.237499
-139.899307
-59.668617
-40.826164
-58.733765
-86.577309
-81.599037
-145.004745
-85.314247
-110.101494
-103.412865
-57.090950
-92.237411
-57.901367
-94.622849
-97.061440
-127.685120
-156.287582
-79.020432
-70.429398
-116.504593
-105.150742
-109.619469
-32.811375
-93.400253
-140.649811
-61.140762
-70.800117
-94.398918
-97.358727
-123.708420
-84.464851
-95.230042
-82.344933
-72.204941
-118.318703
-83.068649
-57.218712
-61.787136
-68.332306
-162.909134
-141.522278
-64.479225
-65.000656
-68.965752
-63.176186
-131.928955
-97.965134
-57.087189
-42.684128
-59.299660
-123.765617
-137.807877
-44.063107
-56.646740
-123.151024
-55.732742
-101.519539
-29.121544
-61.517216
-54.923805
-152.357193
-64.634773
-51.772724
-92.056252
-62.424572
-72.955063
-62.854561
-58.246647
-32.742065
-69.339951
-89.268333
-62.441345
-71.753716
-57.776047
-60.225708
-55.202084
-152.694611
-62.197979
-72.534706
-67.451096
-71.509254
-61.722176
-92.801750
-74.301857
-66.910942
-107.540909
-79.601357
-91.645607
-68.729828
70.048965
50.592567
53.685211
89.683960
68.916389
-66.788002
-99.393875
-98.379173
-78.080315
-120.474533
-91.187080
-63.793118
-81.385651
-84.749130
-73.454727
-54.000183
-82.284630
-130.894653
-48.891933
-90.138992
-63.293762
-63.913300
-52.656105
-144.317505
-102.681358
-57.354736
-77.915482
-47.109135
-69.640739
-61.510139
-38.026485
-76.545479
-68.562210
-146.931122
-73.464020
-65.238197
-76.088547
66.213417
81.479218
74.196899
78.441246
-72.668068
-35.995182
-128.892654
-127.564255
-101.376755
-73.354729
-83.681343
-122.169159
-64.199989
-148.330688
-51.876644
-48.659645
-107.143448
-88.122658
-74.150322
-67.376305
-156.169250
-133.354248
-54.093987
-69.467155
-59.187103
-54.011337
-153.796204
-155.792267
-56.732376
-58.584866
-72.682617
-69.337135
-64.532593
-158.321320
-72.220016
-79.771568
-112.887230
-103.078362
-175.015701
-109.334763
-75.460388
-62.012554
-73.546982
-70.497818
-159.435211
-66.827057
-62.104187
-99.255959
-54.254131
-38.498386
-71.218010
-37.529747
-92.646187
-87.672974
-101.168671
-63.795849
-65.976547
-60.272469
-71.076797
-125.968704
-108.411758
-64.631523
-69.270042
-104.008049
-60.574062
-35.720234
-130.579086
-29.287876
-50.255459
-83.346542
-64.289452
-74.327560
-70.599182
-63.949924
-106.972725
-66.786774
-65.071465
-65.623077
-64.263428
-61.225811
-56.632801
-57.024952
-139.415161
-102.057144
-56.100605
-116.744537
-82.570168
-93.780777
-75.207390
-143.705215
-60.023891
-98.139618
-53.478699
-64.055115
-64.798645
-67.078400
-118.822708
-150.842575
-151.309998
-51.640701
-96.015221
-74.724762
-153.429352
-96.693825
-96.740845
-66.205666
-108.880547
-124.583672
-51.484463
-120.437225
-113.626259
-87.447311
-60.849865
-79.714905
-79.691200
-60.506920
-82.604683
-62.486992
-119.829407
-91.178726
-157.659164
-66.090164
-110.719604
-53.044491
-66.675591
-82.339371
-84.624535
-52.898930
-35.597698
-88.771332
-122.766991
-137.181427
-91.554306
-94.818298
-58.654903
-66.632530
-73.849068
-59.289051
-57.166409
-64.501274
-149.059616
-145.735840
-159.613266
-31.253975
-152.410141
-68.948540
-147.278717
-62.107269
-91.278999
-158.796875
-71.553047
-166.421082
-46.919102
-50.021271
-97.434593
-46.216232
-114.778046
-61.163864
-75.493614
-140.241821
-74.781403
-61.307228
-175.457611
-148.534439
-81.801735
-92.589447
-59.447506
-135.147034
-127.497383
62.772152
70.926483
-84.439888
-78.856987
-105.252304
-66.206261
-146.988113
-82.208206
-55.113560
-69.494583
-73.029953
-97.571350
-99.462585
-108.107819
169.523331
-128.583115
-90.755508
-59.964264
-164.462814
-116.407372
-63.223732
-119.778969
-96.512199
-100.904213
-111.146622
-75.705795
-79.693192
-54.690300
-155.479599
-114.732063
-106.391365
-62.975243
-59.029129
-75.053352
-53.709290
-51.971539
-68.213478
-116.279144
-124.593719
-64.325111
-91.236771
-94.115448
-62.200779
-40.983059
-67.529259
-95.888039
-54.372311
-51.395023
-156.849686
-120.700119
-53.068401
-63.908504
-68.022682
-54.671055
-91.237534
-124.727509
-62.435314
-85.106331
-102.947014
-116.606155
-112.141907
-66.548851
-58.328693
-78.293945
-56.219982
-89.386314
-80.489922
-57.633480
-149.216324
-109.926537
-78.313522
-117.160172
-98.801704
-133.678986
-101.996094
-60.637127
-102.304939
-106.127380
-57.486427
-52.734303
-118.441597
-59.667656
-104.711655
-61.651340
-57.071342
-126.431602
-136.197281
-60.476540
-73.226448
-53.109146
-77.096565
-64.604294
-57.864162
-108.934914
-59.682484
-123.383972
-90.423965
-85.080521
-72.613899
-67.834320
-80.345070
-119.107727
-60.832981
-111.328629
-134.573074
-66.939682
-56.614265
-117.176437
-111.714905
-98.097183
-45.273556
-145.378235
-64.967789
-71.633461
-56.040771
-49.147495
-49.656246
-67.681404
-160.261978
-66.532089
-66.100037
-62.390434
-61.423191
-130.860489
-57.341545
-153.970215
-129.708679
-52.699276
-83.749168
-134.398010
-49.301685
-75.446014
-64.798561
-67.776840
-67.447182
-117.553734
-69.676155
-54.830151
-65.035240
-58.137352
-93.789124
-123.008820
-53.469688
-89.373055
-76.504051
-43.390709
-86.269104
-152.577393
-51.398010
-57.816715
-68.168083
-71.345818
-104.572754
-98.818207
-65.764175
-125.471100
-80.930374
-113.482918
-62.651329
-105.668434
-60.925175
-77.712601
-92.250801
-74.059540
-62.640736
-89.348831
-62.167244
-59.433872
-63.959187
-131.650360
-158.035828
-73.102089
-85.668503
-52.294079
-125.244461
-84.618500
-143.947083
-64.654137
-67.447662
-120.263672
-53.943726
-50.835667
-121.908203
-113.903503
-68.461296
-57.812847
-133.655258
-68.365189
-70.479012
-83.076050
-148.241318
-60.598583
-59.885765
-63.479733
-57.603745
-62.824009
57.777508
29.467882
59.316708
97.460304
75.346840
70.935692
76.287201
100.329399
62.056412
81.567253
-73.628029
-49.332829
-150.643524
-127.126358
-90.503517
-58.651707
-63.443821
-96.250671
-117.318970
-127.801834
-68.661919
-65.891830
-77.253845
-43.419819
-48.999462
-54.393539
-62.301281
-67.863968
-82.643555
-81.565964
-71.398819
-60.945694
-111.281189
-60.813488
-113.458046
-151.583832
-57.571369
-35.018360
-87.015289
-50.483852
-66.784088
-53.440701
-105.875572
-118.743912
-105.307602
-139.508316
-112.905762
-97.434662
-115.924835
-81.468826
-175.088287
-74.596771
-77.193398
-64.154747
-106.474503
-161.353668
-150.900787
-31.062103
-61.245792
-92.605339
-144.524048
-33.157978
-72.135658
-72.765831
-55.293972
-73.510551
-51.363430
-91.487320
-57.748917
-65.609955
-153.054535
-126.191727
-102.581367
-129.458557
-53.336048
-131.231049
-65.379486
-64.555527
-75.753990
-54.385269
-121.425102
-91.562576
-39.451729
-72.325745
-95.167839
-60.336468
-63.185501
124.794212
-52.488495
-91.761780
-55.602154
-64.416290
-72.103683
-95.894081
-63.682735
-54.087303
-66.990395
-61.673271
-114.547493
-150.096329
-62.549297
-57.479652
43.481358
32.155441
43.114792
47.451656
67.885864
42.294861
47.975578
53.686638
81.387039
-27.311069
-58.320572
-61.812035
-78.691765
-113.467010
-100.876083
-74.389488
-61.962692
-46.696892
-60.701767
-104.662407
-111.032784
-98.588165
-39.477600
-82.895325
-46.616211
-74.166885
-49.645370
-71.371590
-125.019341
-124.378860
-143.698349
-48.702374
-54.893112
-60.574692
-58.841816
-158.649490
-67.500229
-75.180618
-85.623085
-57.639965
-59.680462
-117.564720
-60.872002
-64.697464
-157.449570
-139.700058
-74.016899
-60.856560
-153.637482
-67.568138
-79.043793
-48.425182
-110.177422
-150.494980
-67.938225
-135.175369
-134.948593
-103.885056
-115.871750
-92.791504
-95.180992
-94.943771
-158.373672
-66.919487
-61.861710
-104.775223
44.604469
114.103508
65.585251
52.431038
73.027054
-46.341160
-71.630196
-147.130005
-63.490944
-41.498875
-108.508629
-123.342224
-87.107155
-91.990967
-115.850929
-47.003639
-117.825104
-66.501114
-60.324284
-71.289238
-65.073441
-57.019699
-73.601151
-57.359688
-147.652802
-56.582802
-88.397865
-42.402679
-152.669937
-66.102448
-62.279007
-52.725559
-157.586212
-50.894978
-60.236034
-70.200386
-145.396255
-126.589737
-71.821228
-69.078552
-107.898590
-151.591690
-57.582508
-96.896111
-42.941509
-74.302574
-72.935097
-111.897247
-59.216309
-50.019161
-116.147484
-61.281013
-63.286011
-32.215019
-58.311882
-69.242332
-89.563118
-58.110107
-99.201385
-148.130249
-134.948380
-106.990829
-50.990807
-32.894409
-65.207039
-94.284744
-53.233391
-70.900726
-137.755936
-70.158783
-79.313126
-19.549475
-152.947906
-70.163857
-70.387543
-66.945404
-51.650421
-61.234356
-139.131271
-49.753315
-70.251511
-65.402130
-71.148270
-152.792831
-91.716454
-59.929886
-75.482483
-95.135605
-161.751541
-85.446106
-59.789963
-112.102913
-93.827698
-124.546089
-65.872658
-133.540573
-73.215752
-82.133598
-79.545441
-86.408546
-63.170723
-55.632236
-26.473566
-68.036636
-101.178101
-101.039764
-60.051609
-55.801579
-53.868149
-60.144592
-150.289444
-91.251961
-71.006233
-86.000282
-27.607618
-51.354141
-67.849396
-59.547401
-40.855019
-73.210022
-53.496346
-66.230415
-61.470421
-86.690025
-48.826588
-150.137466
-63.364120
-86.611046
-64.896347
-41.528561
-68.702919
-89.249657
-65.050629
-99.623055
-69.698250
-71.585121
-108.595993
-64.225037
-84.271515
-85.933899
-30.132467
-109.646912
-63.270004
-152.881073
-62.341122
-61.015537
-50.557507
-57.059731
-45.300400
-36.849728
-124.529709
-101.796593
-106.801750
-85.748772
-103.726387
-63.906517
-99.984009
-57.519363
-118.372665
-134.790390
-51.762623
-52.460243
-159.887222
-69.233513
-56.581604
-75.450790
-144.436783
-49.317322
-66.109627
-89.323601
-152.472763
-89.055786
-107.379677
-65.547729
-60.009663
-59.799244
-153.370926
-60.908543
-59.194397
-122.382942
-153.076874
-55.510353
-131.543274
-46.896595
-71.006592
-29.743860
-81.633476
-72.266991
-69.173149
-112.917213
-129.553116
-76.057877
-72.035240
-68.065208
-89.056915
-63.486671
-68.117180
-65.806381
-159.887360
-64.040215
-88.883728
-119.388336
-67.272797
-155.293549
-61.116146
-55.816776
-91.831978
-134.291519
-165.784164
-93.938438
-72.894257
-119.495247
-104.539001
-70.082405
-92.718307
-54.844784
-103.153435
-168.768127
-92.499191
-61.435730
-63.559258
-83.555313
-53.324036
-62.620113
-79.949501
-54.640396
-89.025192
-71.420143
-58.514957
-65.666664
-88.475510
-111.503922
-83.977715
-77.762489
112.544998
54.596687
54.954823
-106.097122
-151.287018
-54.018070
-38.293377
-96.486519
-119.707115
-50.339573
-116.106422
-86.148018
-50.554001
-56.120930
-99.111900
-76.631081
-64.586540
-104.035034
-86.853935
-57.530769
-107.146370
-69.614227
-50.402843
-34.440094
-58.269188
-63.573227
-73.178215
-70.630547
-55.935379
-70.918106
-53.905003
-52.772171
-78.589172
-113.989136
-64.343559
-62.715374
-59.243023
-59.216827
-148.208115
-90.253021
-85.896271
-65.180672
-60.258041
-59.159401
-60.890667
-88.132744
-128.030350
-89.295654
-123.305588
-156.696991
-69.639061
-34.658630
-67.802994
-59.646790
-78.403488
-42.594704
-77.275818
-90.592812
-148.288040
-71.075302
-84.451767
-37.755562
-102.992065
-57.714714
-64.688210
-101.183067
-68.809669
-87.058014
-116.897713
-142.003403
-74.329750
-113.744476
-85.713959
-64.857353
-94.646126
-128.263763
-61.248802
-111.719009
-65.585320
-152.513214
-143.634720
-108.971970
-162.229599
-52.647858
-69.958740
-96.265167
-63.592583
-65.877151
-90.025055
-83.786446
-57.994087
-48.324635
-103.273865
-84.131523
-44.358421
-52.777771
-105.332451
-68.000977
-110.453590
-61.996536
-92.840889
-69.508751
-73.144661
-61.996284
-104.532600
-115.102959
-93.585556
-92.448105
-56.534222
-75.684525
-109.297569
-147.010254
-115.030266
-58.635025
-61.744625
-164.011963
-56.187111
-106.699051
-74.705940
-57.864101
-21.191051
-79.269753
-141.124725
-57.678513
-105.859535
-101.219612
-115.254272
-114.506607
-94.818512
178.687607
-85.759575
-58.415409
-157.819901
-56.158569
-61.908108
-63.921272
-98.670685
-89.783524
-110.693344
-110.256317
-132.584976
-103.509270
-145.628098
-77.877068
-136.051590
-54.143032
-99.359093
-47.731178
-66.567856
-49.946831
-59.830078
-112.449532
-161.682388
-53.299618
-85.538246
-142.563583
-48.334850
-77.356331
-87.958153
-96.150528
-55.149845
-56.367050
-46.426098
-68.491592
-110.861282
-142.387314
-36.133102
-76.442551
-71.035561
-52.327351
-135.334442
-80.357689
-151.329422
-124.646111
-66.894501
-57.741390
-45.838940
-142.215088
-93.226723
-64.429565
-148.373962
-129.560944
-53.119331
-68.323158
-95.061951
-127.322685
-69.987762
-143.058807
61.284073
-72.999374
-71.535706
-54.533390
-29.922716
-69.352921
72.323288
73.063843
51.917614
69.666092
75.957352
89.692177
78.083046
59.184856
61.209175
60.457565
-84.203636
-97.770264
-89.425034
-96.177666
-63.643028
-64.481750
-68.192940
-69.371292
-103.178627
-64.533936
-102.216988
-65.356995
-102.684578
-71.920013
-125.438660
-55.115486
-63.012154
-76.306702
-101.119247
-152.708359
-126.759285
-85.970222
-118.660622
-65.062912
-88.445793
178.548401
-83.301407
-59.861870
-140.747269
-118.967888
-115.230637
-127.745445
-81.514099
-41.889011
-65.644638
-62.828270
-61.604244
-147.918091
-97.813744
-105.323959
-93.578087
-109.727844
-98.459457
-108.951057
-155.658112
-59.014175
-66.812668
-65.060677
-154.690140
-64.442879
-55.189941
-49.738831
-122.705650
-51.493526
-40.972679
-72.195152
-69.726730
-70.881676
-127.400749
-51.820499
-62.421410
-67.852158
-107.682327
-100.974823
-154.641724
-82.192505
-48.790173
-102.104088
-160.004807
-71.280937
-113.510391
-40.570053
-71.224838
-84.988800
-82.938072
-62.671940
-58.362671
-89.829918
-59.161484
-58.668781
-103.770302
-162.174454
-78.032608
-77.422791
-68.124687
-92.901024
-124.297089
-62.839466
-32.972576
-53.638733
-66.699951
-76.775963
-58.803623
64.950584
49.231411
70.416115
37.024628
-112.997231
-58.106911
-107.775673
-82.050468
-59.892387
-73.359680
-65.571289
-93.061890
-143.191055
-83.673775
-58.205585
-50.551632
-63.781559
-76.437088
83.089005
39.582264
63.480923
-45.082779
-59.929565
-38.993095
-149.015533
-130.020111
-86.007607
-55.008595
-61.885834
-67.417091
-69.455254
-80.968483
-83.667282
-104.367706
-102.778244
-64.844078
-107.865280
-113.266579
-53.582088
-152.993362
-128.195999
-121.599625
-60.684193
-82.846909
-70.009132
-68.329826
-127.125130
-78.803452
-78.010963
-74.836250
-76.826515
-45.836433
-70.796211
-68.974030
-69.654076
-56.379883
-101.615906
-88.529037
-128.492050
-129.419510
-127.593170
-166.739822
-56.231888
-59.276367
-66.590775
-131.692352
-135.845001
-114.177788
-92.361649
-152.577209
-89.526260
-159.530975
-62.584076
-158.152756
-47.964478
-92.517021
-107.241867
-94.512146
-85.270287
-90.928429
-61.192631
-54.897991
-133.769348
-64.211273
-66.755791
-96.399750
-99.006851
-103.538391
-97.338127
-50.958664
-61.540699
-70.982628
-60.397148
-94.137398
-64.645294
-77.136116
-64.129356
-81.648788
-65.728081
-32.255146
-61.217625
-69.905228
-63.578545
-79.455360
-78.649010
-65.758568
-63.693779
-61.576336
-88.256454
-147.883499
179.225433
-69.162994
-57.747219
-67.124039
-69.976837
-103.203934
-51.150696
-40.798153
-67.340118
-63.290066
-69.846619
-65.052475
-162.952911
-58.632931
-46.494053
-70.136932
-103.916801
-55.470028
-117.556145
-68.509071
-70.623604
-88.085236
-66.834892
-29.391422
-68.621758
-37.378113
-60.851082
-66.860710
-79.618958
-58.879917
-76.514565
-38.951447
-55.330605
-107.401550
-137.997086
-72.919189
-69.501923
-139.894501
-84.910370
-161.877121
-64.039719
-70.789230
-56.503811
-61.133175
-34.716320
-76.358696
-59.891766
-55.515602
-130.301422
-61.135887
-68.387604
85.877205
-63.153614
-140.605545
-35.968285
-72.483406
-108.927116
-152.629318
-95.952583
-107.552101
-91.538483
-116.071693
-62.245438
-82.030266
-84.148514
-58.099655
-134.571198
-61.275475
-65.528839
-50.289848
-64.756638
-88.095154
-59.672192
-58.670059
-65.704941
-72.655029
-79.982101
-69.597954
-87.793793
-62.611023
-129.422852
-155.057831
-96.734047
-66.645454
-135.645157
-58.314041
-97.966393
-67.718140
-63.250034
-51.694450
-66.372215
-84.915443
-102.425621
-120.845711
-60.249165
-82.846146
-70.011505
-165.473633
-51.082680
-150.139465
-95.477737
-64.276131
-141.703201
-155.562210
-69.407349
-154.255844
-108.496025
-66.170273
-85.226517
-100.670479
-72.995750
-112.394882
-89.142403
-99.756065
-53.059952
-114.696884
-47.813766
-89.049622
-55.710514
-66.362755
-155.331955
-70.663071
-114.069130
-93.644333
-106.033684
-73.126869
-86.288162
-21.673235
-65.348915
-98.451035
-153.523621
-59.938915
-61.899555
-80.159431
-57.611988
-111.592987
-144.575623
-49.677498
-136.869797
-67.041649
-124.692612
-143.469604
-70.566734
-68.773491
-78.638535
-140.835251
-108.130669
-95.266571
-96.847733
-98.497330
-98.757339
-115.750748
-171.032730
-83.936310
-91.639526
-90.744926
-62.464722
-50.607784
-24.480612
-150.893265
-68.103386
-55.383652
-110.599495
-106.621033
-103.794395
-112.361069
-69.612289
-70.162613
-75.627838
-21.258152
-56.673973
-127.077942
-75.783051
-99.659775
-69.638206
-51.663521
-86.405197
-96.099319
-126.514961
-50.121323
-66.784653
-108.193344
-57.692516
-77.756889
-77.275925
-115.390701
-112.696831
-92.797920
-59.570229
-59.769379
-61.092926
-56.239319
-52.505486
-135.554306
-57.005173
-92.999702
-82.195900
-65.520119
-94.303505
-78.883293
-72.697342
-93.979691
-110.295158
-83.773895
-59.065437
-155.937622
-114.187592
-66.369324
-70.769005
-71.695976
-58.651745
-72.987320
-63.626827
-118.683220
-87.310471
-159.796463
-84.863037
-125.118935
-82.265968
-145.238480
-67.492149
-85.292755
-58.063026
-33.862831
-68.968994
-52.710953
-91.253311
-158.092636
-72.284676
-152.477737
-76.286842
-82.700516
-62.513802
-56.753933
-66.244591
-134.393341
-129.479233
-92.714081
-75.949982
-54.208611
-73.231918
-58.412430
-78.694275
-105.752472
-98.718506
-96.605286
-31.469835
-64.007599
-62.389225
-40.827335
-55.921070
-142.745987
-91.209351
-69.418007
-67.296623
-100.402023
-139.862564
-83.396584
-66.371864
-98.841331
-59.670033
-63.586128
-60.017620
-58.482174
-102.820107
-64.331688
-62.088371
-61.755432
-60.470169
-72.471062
-62.241421
-69.194023
-65.256447
-64.787895
-63.161316
-69.994675
-64.957474
-57.960373
-86.005814
-102.763222
-101.573318
-145.503677
-92.104355
-163.707672
-168.076004
-107.785294
-111.169579
-57.455959
-58.546738
-42.894947
-139.504318
-69.637466
-63.478340
-73.472496
-51.179733
-68.136177
-141.877426
-51.335506
-57.150078
-61.732559
-101.984177
-81.454605
-52.935921
-94.213196
-58.313995
77.376678
56.467964
66.189949
62.392654
48.005978
56.022289
50.885456
-53.944725
-119.095734
-103.568199
-96.254875
-168.394852
-58.766254
-26.663231
-85.726105
-58.404282
178.111237
-120.945419
-68.057022
-85.998878
-62.218525
-52.102982
-58.366188
-71.264008
-68.568146
-64.185562
-108.752289
-71.275085
-64.422234
-148.215469
-58.061474
-32.160881
-61.677601
-68.190384
-160.739044
-77.543571
-108.680138
-61.014812
-58.526913
65.207756
-97.757866
-107.050575
-113.429329
-81.208481
-84.900566
-70.797638
-61.707027
-58.493149
-107.175049
-71.048447
-93.877602
-82.154877
-103.086998
-115.705872
-59.687927
-84.517944
-36.576302
-82.812721
-70.807724
-103.605522
-100.458572
-95.820282
-62.192238
-109.468750
-100.357689
-79.868965
-157.124588
-35.426289
-116.493790
-53.573177
-96.454216
-94.972977
-75.129379
-60.804909
-63.962116
-74.063156
-64.442055
-126.800705
-66.275887
-56.009441
-48.791393
-55.505665
-97.167023
-144.338348
-139.322922
84.316330
59.543125
45.128712
69.582405
65.591805
75.683044
71.154228
72.766441
31.999981
55.314388
56.132690
58.638023
52.441647
78.255142
-147.426025
-138.120407
-60.464520
-77.718651
-104.134567
-140.271622
-63.310528
-118.883919
-159.292084
-123.472481
-66.434212
-62.644711
-51.112820
-55.826073
-86.192619
-148.643997
-73.430634
-66.006607
-52.612122
-156.025467
-67.484909
-62.247433
-59.898277
-61.166206
-69.330559
-139.403137
-158.524277
-93.775040
-68.804710
-125.959885
-98.556572
-68.455406
-67.612793
-103.123314
-49.302170
-81.104401
-61.045166
-55.626171
-53.902916
-75.247040
-61.306778
-93.938744
-64.334785
-37.421402
-72.334389
-63.718517
-59.228043
-68.316933
-141.968475
-102.979668
-156.331940
-158.507217
-68.884476
-87.893776
-87.298698
-57.953716
-59.976887
-74.007347
-44.661507
-100.782043
-64.802872
-74.662941
176.242142
-115.044151
-59.462406
177.548309
-43.469296
-55.366634
-63.433384
-65.290237
-158.937424
-117.255943
-70.660362
-51.211182
-71.769684
-53.900829
-48.845085
-61.176418
-77.478905
-50.837662
-129.524170
-53.243080
-55.585705
-152.397018
-51.803848
-57.624226
-77.735580
-104.137238
-60.230232
-55.130180
-100.611801
-41.779892
-38.661663
-74.926430
-65.230804
-129.058884
-156.242233
-21.178236
-89.760147
-99.754478
-53.202698
-142.904633
78.292549
-105.905708
-39.926468
-61.290390
-154.711227
-69.560379
-97.857513
-33.719727
-147.645508
-66.909187
-54.989014
-59.052555
-43.308102
-70.647354
-76.776794
-62.972092
-65.436996
-100.950249
-108.608299
-167.347610
-54.713852
-65.765274
-116.173248
-46.052246
-67.671249
-63.804600
-52.413277
-66.084808
-62.438179
-70.779892
-136.002167
-76.547234
-150.578232
-93.360054
-89.524940
-133.038742
-67.160698
-156.100876
-63.390285
-71.791344
-71.330582
-94.120888
-121.142006
-124.019867
-86.873329
-83.048058
-64.868492
-49.394222
-60.211105
-50.978191
-142.574371
-107.025879
-74.526077
-126.384842
-156.124451
-90.393814
-146.374023
-106.968300
-93.647209
-118.322914
-77.146103
-79.230957
-65.243881
-112.070518
-95.268372
-145.850220
-71.687378
-124.257034
-58.695145
-68.695663
-73.549858
-74.993675
-134.915787
-63.033298
-155.680389
-56.736717
-57.627934
-92.214226
-75.191704
-155.931763
-141.933380
-66.218361
-39.440464
-88.678047
-57.361496
-137.071838
-100.729408
-55.793556
-54.828232
-69.543930
-61.988689
-69.271393
-58.343082
-70.888863
-44.813599
-59.995121
-67.899681
-138.752533
-155.049881
-97.061081
-151.907959
-156.889771
-54.638313
-55.652225
-64.975937
-51.391258
-50.111244
-136.497498
-82.356392
-60.408691
-87.277885
-56.765682
-72.125687
-55.220078
-150.511826
-84.148598
-80.162498
-47.989532
-79.012032
-80.069214
-53.845253
-83.924469
-114.456482
-55.907551
-83.754456
-74.880241
-72.535721
-83.655609
-82.087273
-138.217484
-85.447220
-76.318932
-134.245834
-145.535294
-105.767525
-44.076607
-77.061920
-73.637924
-146.064209
-162.466293
-52.053783
-150.190216
-58.802174
-103.775581
-49.256447
-57.838825
-65.405968
-145.694275
-74.127052
-90.563751
-98.749275
-62.772057
-61.457047
-131.438675
-91.065414
-64.080490
-154.125061
-153.576721
-54.689568
-153.860199
-61.428532
-70.001297
-157.001114
-60.319038
-70.291672
-146.825027
-60.097862
-65.382477
-72.309227
-68.684746
-78.748245
-45.622559
56.770580
-63.988308
-66.499840
-105.782440
-102.413734
-63.424778
-72.117661
-121.197548
-69.580101
-118.190239
-36.823982
-89.635315
-19.129587
-105.891975
-124.468552
-117.905602
-111.529388
-92.681007
-117.496681
-59.537586
-74.161072
-142.103897
-64.980247
-90.946892
-79.877159
-80.102646
-76.873703
-40.345760
-58.009846
-52.128338
-58.961155
-138.488098
-67.329460
-64.963089
-51.648342
-41.840450
-153.965912
-50.662735
-50.299751
-48.016968
-48.783085
-85.188057
-60.615486
-85.441071
-62.976963
-158.253372
-63.865543
-98.597107
-162.697723
-51.804085
-171.167282
-64.910957
-151.193268
-54.812134
-98.917679
-158.632339
-164.409058
-75.880142
-108.603760
-129.250092
-158.186584
177.465866
-164.928421
-96.233879
-76.428810
-86.435814
-46.548229
-85.517540
-164.316422
-91.182732
-62.875698
-141.747009
-89.974869
-133.224823
-59.202438
-136.900131
-65.865593
-28.418289
-59.921886
-70.416115
-62.109661
34.846443
-64.187233
-70.323669
-93.375931
-148.286301
-153.517105
68.722908
-134.916031
-90.630714
-52.005394
-92.478584
-65.216690
-64.308540
-68.931999
-64.852112
-156.862778
-61.867695
-63.588341
-65.319443
-63.369892
-61.724075
-100.855049
-127.020515
-66.015404
-94.259163
-55.415661
-52.079376
-64.768402
-120.408386
-133.528610
-38.807404
-144.409271
-50.280533
-135.258713
-88.628815
-70.861214
-93.809319
-147.496613
-131.624725
-162.312317
-89.227310
-56.010883
-83.452332
-83.715233
-62.212433
-82.767159
-134.457169
-144.203995
-153.762939
-149.135101
-97.344727
-64.864426
-89.781624
-79.499298
-73.307137
-61.826847
-67.551033
-62.837906
-63.625313
-131.574387
-73.301849
-62.199284
-98.555794
-113.521477
-64.336830
-62.550819
-61.791409
-113.423340
-75.761063
-49.027916
-137.502884
-149.247879
-109.702377
-72.729965
-68.281845
-62.373341
-62.020859
-65.036263
-63.100433
-95.600815
-68.995232
-92.179649
-54.989044
-129.926361
-144.838608
-46.098999
-60.443378
-113.399925
-149.005890
-62.467487
-48.357357
-57.568142
-89.988838
-87.308517
-150.577118
-140.666382
-123.189873
55.899803
85.651398
48.148972
81.315086
64.190025
53.973606
62.158993
51.240601
104.330963
42.770428
55.440910
51.093761
85.113525
67.505722
-85.657997
-63.299534
-86.016235
-98.500290
-76.367104
165.316711
-58.576881
-82.668114
-99.396431
-109.955887
-84.792770
-81.786415
-157.416931
-69.553604
-57.541172
-153.550079
-97.639900
-53.626198
-65.870056
-69.278084
-50.090500
-78.453575
-134.703278
-67.329872
-75.657951
-54.060966
-63.139843
-62.224712
-62.213097
-142.993454
27.689352
-149.743362
-68.624832
-89.848717
-154.496552
-66.384079
-84.941704
-82.195213
-152.912308
-90.491806
-69.752251
-43.911964
-87.387215
-95.112556
-76.111282
-139.668732
-63.990822
-76.747612
-97.524910
-126.538811
-122.987518
-54.853634
-60.236671
-76.479774
-72.498749
-122.682732
-84.008606
-56.834774
-69.328415
-66.523438
-64.251411
-114.632355
-78.330429
-100.630112
-127.442802
-66.268372
-132.390427
-64.290863
-154.222687
-63.964226
-62.540352
-131.723587
-156.801117
-71.801826
-55.815254
-64.750153
-91.984764
-90.402252
-145.538589
-104.435745
-49.709908
-155.149933
-104.438972
-60.050472
-44.170612
-64.406120
-155.158997
-80.427315
-139.399521
-83.624062
-135.327850
-65.869461
-87.295219
-61.658779
-95.225166
-101.170853
-53.392952
-58.334743
-39.254539
-52.994534
-64.406769
-64.248352
-95.477425
-51.822716
-56.165253
-30.731752
-67.150856
-55.210171
-124.113564
-34.267284
-102.017815
-114.313026
-60.987263
-92.484764
-73.637070
-89.596077
-55.060120
-67.856956
-48.250221
-54.460102
-76.012291
72.093964
101.176651
-55.987556
-34.711521
-55.030010
-66.554626
-15.103943
-134.663345
-69.464333
-80.038025
-74.320023
-112.956436
-89.684479
-69.251457
-115.237358
-110.039230
-72.375229
-103.020805
-96.629120
-97.895721
-149.425491
-59.631481
-51.921844
-58.886105
-53.923412
-90.994606
-78.472359
-72.031113
-93.474037
-66.515900
-140.052155
-58.877377
-44.176228
-61.372284
-62.896366
-58.285934
-123.216278
-61.522202
-80.762047
-62.759010
-58.995750
-93.414078
-84.795097
-122.335251
-117.248985
-172.832581
-136.632446
-62.843193
-64.941666
-71.030449
-68.663139
-67.145210
-72.451935
-146.265228
-88.937225
-128.887650
-63.222351
-37.509575
-43.248535
-105.365494
-129.705795
-72.978683
-84.290390
-80.057213
-108.524055
-85.359093
-104.012054
-57.686195
-56.112579
-87.251724
-76.253799
-166.662567
-65.428917
-93.153984
-77.522522
-57.990276
-85.397362
-107.614693
-97.935799
-147.225739
-49.114021
-138.120361
-66.816719
-123.397568
-146.549988
-52.405087
-144.755142
-73.011971
-142.302780
-34.694187
-61.228176
-60.950653
-159.004288
-113.790405
-91.720963
-58.636345
-141.324524
-156.289642
74.663879
54.669277
57.848278
57.103062
79.401657
54.859615
44.040653
78.180107
81.176270
57.580730
60.600414
-56.532715
-114.918816
-100.481079
-59.795605
-63.071918
-62.250225
-53.952446
-110.630829
-67.477295
-82.717583
-120.093857
-100.406532
-59.867821
-100.630936
-100.094772
-74.198395
-84.628288
-85.412727
-64.353607
-131.809891
-58.431221
-125.990372
-112.694641
-59.753956
-59.723213
-109.759949
-108.420883
-111.092026
-115.117859
-92.098618
-56.061737
-42.443924
-141.740402
-85.651718
-65.920647
-76.941086
-91.912369
-74.421013
-52.035759
-64.184319
-61.367813
-71.371025
-61.264961
-60.390697
-63.026211
-125.169273
-142.288391
-91.864044
-59.354858
-99.103745
-122.251503
-104.140923
-103.156631
-90.199005
-79.728600
-91.880043
-86.388702
-97.229233
-94.212097
-66.049408
-100.065704
-87.599144
-60.934948
-66.605583
-131.010910
-110.136505
-122.363136
-75.382538
-106.505989
-119.266953
-122.324860
-55.397343
-82.161743
-75.799995
-59.726799
-51.826286
-69.554054
-116.293129
-70.541862
-93.301788
-144.704239
-75.101616
-142.209427
-86.650917
-61.070427
-80.809258
-64.259552
-38.230701
-54.284122
-107.741409
-81.199852
-63.748722
-138.578171
-59.438610
-57.907173
-99.813004
-67.505264
-101.151436
-54.654781
-164.216064
-64.254601
-57.585800
-72.001022
-70.013779
-87.277359
-40.749908
-146.690109
-71.780144
-101.514145
-109.304688
-113.565041
-105.132408
-83.468018
-91.690094
-51.477024
-83.844055
-60.595428
-57.598278
-59.047092
-98.656845
-160.060883
-97.648659
-49.238319
-58.171543
-148.205032
-129.868530
-63.321793
-59.137920
-66.413177
-77.847626
-122.928207
-148.777084
-66.455116
-156.411545
-135.020432
-82.292656
-66.794983
-151.022141
-68.815262
-143.623245
-79.429031
-65.785889
-72.668648
-79.062958
-72.566345
-139.429184
-63.991959
-77.689117
-85.828835
-54.131470
-52.793194
-154.605362
-130.224396
-30.834522
-66.895042
-79.295525
-51.326519
-64.721832
-66.620354
-61.215034
-86.413826
-81.462090
-77.819931
-64.151321
-111.006508
-129.281372
-102.125771
-89.706078
-60.763100
-48.707855
-94.466034
-68.309959
-32.931698
-64.910881
-55.324921
-107.472221
-47.824612
-51.216526
-110.454849
-67.603294
-61.990078
-149.121140
-55.021137
-50.294876
-128.715073
-105.657135
-97.448013
-64.251678
-64.161552
-58.418644
-149.194626
-71.200829
-142.092361
-48.963203
-165.993774
-71.371643
-99.763321
-80.229980
-159.824661
-60.400028
-57.493710
-87.227379
-60.926212
-141.146011
-75.866241
-93.193748
-74.029655
-110.290588
-107.420792
-152.410110
-63.536354
-66.025307
-36.761425
-37.826649
-135.234497
-139.284378
173.649445
-38.326866
-59.149517
-69.380882
-67.964172
-56.875763
-147.943604
-135.358749
-115.792313
-63.173988
-96.587029
-91.679283
-93.520630
-81.699059
-56.597389
-164.168091
-89.423492
-56.125130
-133.894028
-64.638718
-71.578651
-44.213516
-97.496613
-117.526611
-85.051903
-94.001183
-58.842167
-49.672310
-99.883881
-29.614882
-76.915894
-68.842865
-67.480942
-36.410183
-68.588829
-97.686821
-145.844833
-50.460785
-59.921436
-131.780167
-64.558052
-60.034096
-82.068840
-53.385777
-100.792976
-95.144096
-63.170082
-55.673363
-161.602707
-54.115326
-143.185455
-141.712250
-58.764259
-160.983063
-145.838547
-94.598595
-139.847931
-45.479000
-58.110886
-75.037445
-59.546024
-89.961487
-67.717987
-117.396713
-87.252686
-133.472031
-65.371010
-66.162270
-23.873974
-90.059517
-67.929985
-156.855057
-63.204639
-53.172096
-108.005768
-48.903820
-34.497940
-46.956974
-71.614441
-67.930954
-81.839661
-70.046249
-72.560768
-62.480888
-59.415798
-71.835793
-61.739647
-103.151726
-113.863770
-54.157703
-90.225739
-57.042694
-96.226059
-66.218094
-66.008446
-81.023590
-58.545010
-84.699348
-140.654373
-57.817165
-64.226898
-64.179703
-60.881481
-132.068771
-159.692963
-117.001640
-62.881504
-92.290344
-67.913460
-88.454468
-111.934357
-51.358330
-92.887688
-52.369057
-46.128746
-138.749115
-117.233292
-63.823376
-59.270657
-88.670029
-83.603691
-79.449493
-65.046394
-56.754986
-78.496269
-60.975418
-63.359818
-69.156357
-146.898819
-134.699814
-123.281776
-79.430298
-72.982262
-97.473030
-103.053505
-99.351410
-82.248604
-56.066921
-68.105011
-123.326096
-129.507339
-65.835114
-61.433846
-51.949051
-57.214233
-86.719482
-48.756676
-50.179260
-63.399754
-146.742645
-65.603020
-98.817787
-70.835770
-43.544964
-145.002274
-74.510262
-84.348106
-70.759880
-64.299767
-95.256874
-57.376099
-70.112122
-54.535603
-61.008373
-58.696751
-92.106750
-68.445961
-71.990326
-48.463402
-138.903061
38.733379
-83.044395
-78.596146
-121.798088
-97.863808
-70.848022
-50.513653
-63.428547
-39.546078
-130.481689
-98.008759
-62.466160
-78.865326
-51.446888
-101.410454
-101.751526
-62.499294
-118.521164
-59.841347
-101.056854
-154.044037
-161.983536
-139.998230
-107.354118
-108.550041
-48.972080
-56.905224
-136.903198
8.795690
-60.652760
-79.914513
-121.537933
-114.771446
-68.694542
-72.444572
-127.064682
-154.263077
-75.583344
-105.370155
-66.476341
-55.117958
-55.012993
-101.540703
-54.798107
-73.889381
-117.152725
-166.521164
-131.704346
-102.891289
-67.363983
-50.794289
-38.762367
-56.638054
-76.966385
-71.932449
-111.787880
-113.815437
-62.994587
-153.630829
-143.778152
-60.772713
-63.917126
-71.162544
-80.127434
-61.345722
-95.150604
-58.110863
-94.118156
-64.751953
-82.945328
-131.124756
-171.791763
-51.729584
-133.990082
-90.458740
-95.339409
-145.910141
-132.318634
-156.328522
-164.076660
-83.512527
-74.399391
-153.846771
-79.454178
-75.587601
-63.533848
-68.475082
-63.901020
-77.399452
-57.732853
-64.772400
-53.825798
-71.378731
-59.646244
-70.905197
-120.323143
-52.972954
-160.974579
-83.951805
-49.873825
-67.208832
-43.470421
-145.002289
-82.376503
-87.818138
-81.288391
-70.811356
-63.452057
-68.895523
-62.518768
-55.017376
-153.724930
-58.053169
-84.847946
-81.280029
-55.371162
-48.194893
-51.560535
-94.518280
-33.135357
-148.059631
-101.936577
-166.516632
-58.552837
-59.105770
-79.157219
-126.545586
-157.484116
-93.245071
-99.473671
-115.065544
-77.785225
-27.822456
-64.068565
-23.857607
-168.731232
-76.361275
-142.604477
-113.175453
-63.070484
-74.009293
-78.771248
-149.815414
-59.881618
-74.949486
-122.172569
-89.113617
-65.701721
-88.183182
-61.831097
-60.218914
-30.993166
-123.836624
-68.574684
-62.067852
-93.923813
-74.484833
-32.304077
-72.496483
-137.948853
-95.355286
-88.866112
-77.420578
-59.737850
-61.880726
-98.175041
-63.101368
-59.866405
-65.160011
-103.631371
-138.285431
-87.152069
-52.269894
-120.313614
-125.959831
-143.852905
-60.662827
-21.948503
-134.825653
-126.239296
-89.831589
-59.643688
-59.354233
-61.080711
-158.294632
-60.046158
-74.637886
-32.446342
-86.563644
-80.270790
-80.544373
-137.811523
-150.105606
-79.031052
-52.633774
-28.311815
-72.834564
-152.025406
-101.424797
-126.925919
-125.667336
-90.401657
-57.228447
-62.613312
-50.464008
-87.805687
-58.376263
160.826569
-66.171928
-64.005135
-66.807098
-62.942089
-87.205963
-67.195114
-91.304314
-35.804127
-60.874371
-59.730129
-141.243790
160.184769
-65.374939
-62.475368
-70.898216
-104.367508
-119.548752
-58.583378
-153.666702
-116.989456
-160.601547
-66.655586
-99.874077
-150.045166
-69.640671
-54.126041
-76.819946
-151.255096
-38.538994
-74.320366
-64.094276
-146.364746
-66.445549
-66.422371
-64.676109
-44.173302
-50.590904
-175.029327
-72.125847
-49.311943
-53.783218
-64.912750
-83.168655
-83.078171
-67.766846
-166.599869
-95.944344
-142.851028
-56.372860
-79.110336
-127.933060
-93.747086
-144.576248
-67.501007
-93.034157
-44.380123
-104.665489
-49.243774
-125.998444
-71.666496
-65.027237
-76.058052
-102.035873
-146.663193
-87.791519
-53.051956
-63.533077
-72.782944
-139.148911
-58.255665
-82.001999
-99.351486
-56.291348
-93.044434
-88.246964
-117.444359
-106.852608
-148.056671
-50.291267
-136.322281
-116.604218
-84.273773
-34.183170
-71.512222
-75.527519
-78.956421
-51.270317
-62.976479
-81.027840
-150.715408
-32.565594
-67.679375
-66.909775
-51.388878
-81.855942
-57.045185
-60.517227
-103.872513
-60.466103
-62.831589
-55.071449
-51.713223
-89.094727
-165.978943
-60.240112
-57.137436
-70.346024
-112.747139
-60.649712
-25.452459
-76.509613
-72.822540
-165.700302
-88.355324
-61.316967
-60.841915
-102.215996
-106.189247
-124.131088
-90.598389
-55.533447
-104.164169
-64.674080
-55.623573
-110.522629
-58.743866
-102.504326
-105.754547
-134.297668
-86.224426
-54.171543
-29.209436
-61.455818
-104.460648
-58.016621
-54.534374
-60.485214
-79.095802
-44.767132
-67.474098
-123.480713
-82.368553
-67.948425
-58.090092
-65.851608
-65.003761
-51.595074
-69.443993
-146.567963
-145.688583
-54.150097
-79.857155
-100.797997
-68.726105
-106.489357
-84.902176
-110.240364
-133.050339
-85.773941
-57.774204
-113.572243
-86.796448
-64.571754
-151.427628
-121.108711
-94.962288
-60.212498
-138.550125
-87.782555
-154.487564
-61.667000
-63.435978
-124.214226
-33.806400
-58.193005
-67.993706
-70.194298
-51.867542
-64.734619
-104.712547
-68.192726
-63.283119
-47.465157
-128.158447
-84.535042
-137.618942
-102.377602
-78.907959
-80.246803
-153.532379
-62.919090
-81.361755
-56.201218
-157.026169
-68.507927
-86.921989
-66.681870
-137.579620
-123.683807
-44.985744
-149.288132
-50.659149
-80.572990
-61.413525
-95.128448
-51.054401
-55.138668
-97.887932
-102.582565
-141.546616
-145.661789
-68.598717
-118.284706
-135.121140
-74.808434
-84.707504
-154.702744
-156.480118
-64.518578
-89.555328
-152.720642
-47.223648
-148.957275
-65.289749
-79.134300
-123.127762
-57.185310
-83.263748
-82.683693
-96.114746
-60.460037
-63.488953
-170.087158
-74.972527
173.995728
-61.235909
-146.214798
-60.487503
-70.450279
-86.923096
-56.943501
-93.384369
-157.564194
-150.157135
-66.464714
-149.858261
-84.956665
-127.312645
-54.899364
-151.241165
-68.588814
-78.461128
-58.760975
-112.031281
-98.902931
-70.042900
-86.566887
-76.700264
-85.048859
-123.872711
-69.469177
-73.029282
178.204620
-100.335800
-152.382584
-85.312546
-71.628860
-59.470234
-141.474350
-75.483559
-82.026558
-121.128044
-145.723694
-48.547058
-64.709511
-59.840111
-68.812462
-111.893723
-136.540527
-92.443619
-54.619102
-132.701828
-66.865448
-57.917953
-94.665253
-66.208755
-142.798172
-60.534187
-63.793648
-76.704216
-76.846382
-52.550087
-105.165878
-67.985352
-114.764099
-35.593338
-80.015152
-87.913239
-67.917831
-136.456818
-57.233150
-71.868416
-51.438351
-53.465889
-51.534714
-65.493195
-77.936188
-115.852829
-98.242966
-79.372597
-67.264252
-92.169693
-58.611763
-65.206528
-164.830505
-59.054497
-71.098015
-138.996384
45.082577
-68.417793
-64.146049
-140.705826
-70.811241
-128.263977
-108.926788
-118.503014
-112.733871
-54.673508
-122.485641
-114.001968
-84.794296
-111.653328
-65.423622
-58.584305
-55.624260
-71.491066
-143.736679
-87.953041
-93.087280
-111.416512
-90.799805
-54.968163
-75.209503
-104.458160
153.021271
-67.977859
-121.242653
-72.292671
-48.326668
-43.046192
-155.369247
-146.467056
-141.365585
-133.294342
-92.035103
-154.730423
-88.390129
-106.245499
-79.712990
-84.495972
-58.574703
-119.736061
-150.822906
-74.079987
-65.656822
-107.080978
-120.194618
-56.582447
-65.278824
-64.749413
-172.155655
-147.597580
-61.632866
-62.323574
-100.849190
-57.604393
-52.928020
-52.757790
-59.436424
-136.698273
-152.070084
-95.022949
-77.453262
-56.029137
-39.377319
-73.373566
-40.052425
-148.682571
-57.945240
-73.928703
-61.768867
-18.707449
-61.567730
-72.201286
-59.650352
-116.581062
-56.436516
-65.915161
-79.607559
-46.401154
-70.461563
-176.714005
-91.158760
-65.510918
85.388100
50.237362
70.967041
62.745872
52.165352
49.001652
48.861038
79.077644
76.116837
76.050652
88.408134
-68.350601
-59.786110
-90.917915
-59.350086
-102.572220
-144.092178
-158.905426
-63.226948
-60.955502
-51.675838
-125.490280
-61.199776
-106.117546
-95.385696
-54.091179
-156.581635
-61.816132
-32.627319
-148.464905
-57.060394
-83.159798
-56.750084
-69.575432
-115.337013
-107.515182
-95.308487
-108.878838
-68.196869
-71.340218
-92.460434
-94.115463
-83.890503
-136.662003
-61.595982
-144.458786
-110.390648
-117.929276
-116.433327
-127.624580
-66.872009
-80.313332
-61.584915
-94.358513
-95.540977
-81.025513
-71.569885
-82.752762
-89.343750
-59.014847
-58.066113
-80.747665
-84.484985
-54.183121
-109.887634
-63.320133
-66.368828
-53.969292
-40.487988
-66.430946
-60.831306
-65.505516
-51.935318
-70.725807
-56.738693
-126.388329
-76.573952
-61.452179
-52.675430
-95.248955
-60.439610
-109.239159
-65.986908
-68.000923
-114.749657
-86.165192
-86.855049
-93.354652
-136.206894
-148.789307
-75.704010
-144.913010
-54.320015
-52.274940
-147.419876
-53.127625
-114.037094
-138.859360
-73.369659
-118.594917
-94.685669
-93.148376
-63.444996
77.831955
37.231571
65.232933
73.293037
-64.073265
-75.242973
-67.524101
-65.325058
-65.817833
-59.017078
-68.179138
-46.997753
-69.345612
-55.549141
-88.505150
-133.437439
-82.254280
-68.933075
-117.169113
-16.954811
-65.248619
-67.851707
-63.627327
-72.134552
-102.817467
-83.459862
-36.835075
-93.965523
-98.045357
-106.744507
-69.651382
-100.610031
-118.727318
-59.786747
-58.059090
-64.159752
-133.580795
-77.378960
-71.745918
-76.614342
-64.556908
-76.562256
-126.289520
-132.443436
-88.328499
-149.828354
-60.273773
-60.874496
-89.556503
-57.278908
-108.585342
-96.994934
-96.587402
-145.894333
-138.358810
-66.789330
-39.619289
-68.630661
-20.600096
-81.768059
-75.796547
-56.175991
-60.579048
-160.188889
-80.709488
-163.068909
-68.131310
-57.644772
-147.583954
-113.850479
-62.949760
-62.112766
-128.113922
-53.789494
-65.448051
-65.749290
-61.283787
-52.408245
-83.784737
-154.720093
-68.323288
-55.245468
-62.357384
-68.334267
-60.565620
-62.516098
-93.571381
-55.215996
-58.266415
-85.112625
-61.721848
-161.576187
-149.648911
-126.026283
-62.571564
-109.114052
-157.566071
-74.164062
-56.809093
-71.338409
-110.922569
-45.710415
-77.215164
-44.474083
-85.450638
-81.725456
-68.402489
-86.180824
-55.897339
-97.964813
-54.274734
-95.824249
-99.135010
-144.615738
-72.748016
-117.962540
-53.925411
-71.808754
-144.473923
-67.580879
-70.912498
-60.816505
-67.883003
-82.669418
-84.127075
-58.825821
-56.741802
-49.701984
-83.638298
-68.240799
-57.318405
-96.412079
-119.181671
-86.831367
-76.583595
-91.400894
-144.619034
-117.405807
-50.757584
-142.121628
-87.125816
-141.021713
-48.622765
-136.366913
-88.082413
-66.327118
-59.199234
-69.769829
-59.974243
-128.605270
-96.481918
-61.102364
-65.797951
-139.615555
-84.971588
-137.694519
-52.597729
-87.505264
-71.923103
-54.771885
-86.363777
-96.452843
-92.946434
-89.315201
-97.380409
-60.367645
-73.349968
-44.773758
-65.166817
-157.502045
-85.825920
-73.511139
-66.484146
-59.942032
-62.452850
-68.593582
-91.268448
-82.345955
-88.336906
-168.784409
-69.067917
-103.891472
-109.876953
-85.368675
-69.449387
-59.993565
-48.827076
-133.227921
-98.907898
-66.825508
-48.052544
-132.206497
-57.774868
-146.594345
-85.604156
-103.672630
-117.605743
-66.755486
-51.496655
-53.544800
-126.103348
-58.776424
-56.988091
-87.322014
-68.825638
-62.866703
-147.494064
-127.019188
-26.432220
-48.391899
-134.417892
-128.281982
-53.171970
-69.694908
-106.983627
-73.079361
-168.029175
174.110336
-141.878082
-64.222008
-123.265945
-141.442368
-41.145462
-44.289165
-124.992973
-72.782066
-65.436340
-58.030029
-74.363701
-137.197479
-110.365990
-58.006546
-79.682625
-64.650200
-94.444145
-69.959480
-53.862114
69.891594
58.924709
75.978836
88.860191
-59.009739
-128.299011
-54.673145
-66.673622
-51.969646
-75.605026
-52.083797
-121.162140
-51.206688
-153.387131
-91.780884
48.018978
84.677429
49.116272
57.502827
48.775528
62.804993
59.649632
-161.924301
-57.741623
-88.425400
-116.280807
-75.411934
-154.302475
-57.755638
-53.101318
-59.383396
-72.227600
-65.499130
-157.514282
-61.586937
-150.210052
-58.169807
-110.052155
-61.476933
-63.135818
-152.379913
-69.826683
-85.054047
-113.472237
-60.834389
-99.376289
-94.627716
-89.305786
-72.740814
-107.038849
-58.534630
-130.201828
-51.583118
-67.684715
-80.575287
-60.882526
-139.938492
-83.079689
-50.325283
-69.456657
-46.936501
-120.256180
-160.443954
-70.256577
-109.741196
-58.712830
-100.732864
-54.709312
-149.118317
-61.068253
-151.664322
-106.376610
-61.037926
-132.149048
-129.526794
-53.179295
-60.574978
-147.705383
-67.532944
-77.107849
-137.007355
-56.070709
-156.602310
-70.690292
-56.910625
-60.785217
-88.380569
-57.669292
-93.646645
-86.419914
-122.688438
-120.601585
-156.748657
-69.182106
-116.444992
-146.737442
-80.696655
-92.905182
-123.310715
-38.112858
-158.695755
-82.871155
-93.269966
-61.691154
-82.263542
-59.230183
-56.403194
-55.170704
-26.644026
-87.132660
-60.563816
-74.477173
-94.918655
-128.515198
-61.610168
-74.614990
-79.412102
50.146992
60.099445
82.702606
66.511734
61.239304
62.772575
75.172920
-114.728867
-63.198540
-105.614899
-131.559082
-74.539894
-68.947823
-79.166466
-58.556984
-51.081032
-117.980133
-55.558918
-61.387058
-57.669567
-151.365768
-65.288918
-102.204918
-60.088551
-73.186516
-51.783405
-72.109406
-156.625839
-59.280159
-107.574150
-121.094467
-68.056175
-74.897392
-54.179466
-58.045124
-65.206009
-121.072609
-50.150974
-62.219006
-69.070885
-55.468819
-59.285854
-76.981232
-84.004082
-118.551643
-118.168648
-152.346680
-102.662766
-121.965729
-126.746109
-60.756523
-109.894318
-90.344093
-108.898674
-114.703552
-97.023300
-123.798920
-69.083771
-95.794395
-79.465797
-112.572281
-132.915726
-151.948257
-150.711517
-64.446411
-101.184387
-82.695839
-61.924515
-119.939560
-64.040520
-57.530304
-75.994972
-73.729095
-57.093399
-69.452179
-93.028358
-57.911007
-60.599007
-108.095604
-59.545818
-75.148079
-48.360722
-93.512405
-138.423035
-65.164719
-65.859467
-108.886490
-72.598068
-51.401196
-71.772102
-62.553886
-170.443176
-70.648285
-73.592453
-69.403168
-74.578209
-47.171879
-90.591522
-59.707050
-61.677589
-66.985512
-77.956367
-93.942154
-106.822922
-62.167545
-86.123085
-112.015556
-47.512291
-150.103500
-82.522278
-153.327805
-82.394592
-124.204880
-90.259369
-66.264931
-81.800537
-61.431366
-92.255852
-68.138412
-66.402824
-133.335449
-46.635452
-62.295830
-131.115372
-85.894119
-39.142563
-150.688248
69.519562
30.554482
41.343933
53.866772
58.856003
35.223381
-116.147758
-81.613663
-63.139824
-59.504898
-46.394485
-65.649704
-55.710667
-114.398064
-55.599777
-52.573170
-119.087349
-66.157753
-80.885155
-60.680393
-61.703903
-68.915611
-52.601410
-64.576813
-56.876759
-63.754662
-97.840607
-55.173462
-56.323883
-99.899887
-142.989136
-64.592522
-75.460335
-84.264877
-58.714111
-66.747406
-115.068329
-146.597366
-58.673031
-59.299980
-57.228588
-102.720947
-111.719147
-64.861465
-121.009758
-74.500038
-95.631844
-146.918823
-63.140907
-142.229797
-162.938248
-104.388855
-134.607147
-171.699615
-67.233841
-144.339340
-148.053421
-140.674377
-126.237732
-107.402176
-75.423431
-48.169235
-60.711731
-78.790337
-104.036469
-62.330849
-71.846916
-107.208206
-96.883224
-115.755058
-89.388718
-165.547989
-75.514755
-127.019043
-105.130447
-76.064583
-111.599770
-107.618149
-68.917374
-99.137543
-61.966137
-114.551071
-100.404976
-101.528168
-71.612083
-100.321693
-62.356617
-87.576012
-50.878887
-59.461231
-64.877106
-104.344643
-68.978844
-150.738251
-76.125832
-62.236385
-59.048405
-54.321232
-86.824303
-67.033073
-85.359085
-159.108444
-78.826736
-87.572403
-140.041077
-63.110569
-57.677544
-54.730736
-65.063515
-137.876083
-130.701401
-72.844818
-93.867287
-74.261116
-104.777420
-114.102890
-149.261047
-159.997009
-145.828598
-65.796921
-70.035934
-77.372009
-101.726715
-58.136089
76.542473
56.874481
79.371872
96.773338
34.307964
43.956627
-149.251831
-68.162476
-117.991623
-64.045494
-52.293682
-68.294357
-140.359283
-71.585632
-58.513027
-86.984589
-100.440079
-109.357727
-112.785347
-173.401733
-118.249611
-66.749779
-73.529999
-127.079102
-123.298462
-98.322556
-105.088181
-132.745392
-54.810650
-66.525406
-72.081642
-155.540039
-110.655296
-93.094994
-59.551994
-104.829811
-88.378571
-64.638039
-62.750603
-71.461845
-146.564896
-148.489426
-66.337524
-156.484375
-74.641327
-85.712334
-115.876076
-60.642643
-70.851990
-143.452972
-65.731720
-126.714470
-78.301994
-72.974785
-97.209244
-123.767174
-54.592594
-61.980221
-60.917389
-114.729057
-71.547523
-77.389557
-84.653603
-92.991386
-85.622902
-125.291443
-131.478561
-60.261929
-61.869358
-74.849884
-128.643921
-59.941402
-98.698715
-53.153370
-93.678055
-75.418137
-56.463814
-73.232918
-33.765881
-101.340630
-110.827553
-56.032169
-117.205017
-120.660858
-65.866478
-50.040855
-151.606277
-56.201366
-69.257912
-81.762383
-72.658592
-33.672424
-88.933594
-105.164742
-105.771004
-52.882885
-155.876419
-57.775085
-61.388317
-96.768082
-59.819088
-40.782673
-61.430050
-74.838776
-78.865952
-36.084106
-67.823288
-85.590561
-43.691551
-53.181831
-84.199532
-94.235153
-101.422043
-60.344875
-80.630081
-63.832130
-65.736992
-49.262875
-88.123360
-67.596458
-91.031128
-101.153267
-64.392448
-69.927795
-57.288509
-57.961643
-41.887486
-99.529602
-157.192947
-146.353455
-76.748367
-59.474045
-63.199833
-77.835564
-100.884186
-38.989594
-51.290741
-86.363213
-87.018822
-122.257385
-83.782898
-63.702740
-100.068161
-132.297104
-49.597660
-55.782394
-103.973549
-78.290482
-121.025101
-85.778976
-71.712105
-62.417038
-57.734745
-111.813950
-57.765030
-51.286552
-124.351318
-63.374863
-78.224380
-144.436569
-73.694092
-62.417995
-96.835533
-82.900299
-77.401909
-75.348747
-65.832169
-67.380547
-65.557266
-83.809296
-56.131805
-53.785755
-107.795242
-112.306778
-114.697929
-63.800957
-61.499813
-116.679436
-126.544373
-72.923233
-62.721172
-54.359959
-84.454132
-106.028198
-49.429649
-87.936134
-164.131912
-120.161324
-75.567444
-59.566730
-44.890110
-71.074837
-95.554932
-123.270035
-109.071533
-160.274963
-55.222950
-54.986450
-84.845779
-115.936386
-151.547852
-91.960220
-67.121384
-136.250488
-91.342323
-113.382515
-85.851097
-59.021042
-76.339409
-61.779148
-76.261391
-51.555885
-123.101479
-76.819977
-83.088112
-60.568981
-140.926163
-55.269081
-85.238907
-60.712490
-143.933746
-87.603584
-65.955826
-56.891411
-162.887985
-61.517216
-59.158695
-76.913673
-164.514267
-73.745270
-60.279545
-137.354584
-57.496838
-131.296844
-150.539963
-55.406982
-80.923813
-79.907417
-100.972389
-76.512901
-142.684174
-150.561264
-45.602066
-66.046402
-71.597473
-75.434799
-60.517113
-62.772316
-80.161568
-141.099182
-75.079094
-139.400253
-144.059265
-70.736115
-102.496735
-116.656754
-146.136719
-52.206955
-161.645081
-64.507301
-80.642189
-122.457359
-148.594131
-87.210052
-120.403961
-51.110264
-56.419579
-57.843769
-68.392891
-79.056297
-68.416466
-61.959129
-155.913239
-61.885124
-83.590981
-48.260639
-152.976410
-57.004341
-151.822739
-130.144241
-51.098389
-66.723312
-46.741577
-54.565193
-153.830643
-69.533340
-83.316582
-58.014980
-53.456310
-139.090424
-25.560160
-125.396446
-148.526062
-73.231468
-111.620689
-59.789581
-92.951576
-65.063507
-110.749382
-142.181305
-165.398834
-78.701866
-52.446133
-96.726364
-131.687820
-45.331776
-74.626610
-62.870358
-73.945480
-141.067429
-81.031204
-52.380741
-57.000740
-126.582321
-53.185764
-59.170376
-147.860779
-52.181995
-74.040192
-128.049225
-76.152626
-67.466759
-97.217819
-66.286713
-94.479691
-99.333534
-69.129311
-104.289070
-134.859192
-53.341614
-72.187317
-65.333122
-49.873348
-66.089760
-148.628540
-99.695908
-72.689598
-59.838703
-65.197037
-122.789253
-76.353050
-81.696999
-145.648102
-85.134491
-90.050903
-153.566513
-68.746658
-60.293900
-57.935627
-64.668678
-48.304413
-71.785027
-76.665718
-94.174530
-102.820419
-48.566608
-87.890144
-45.794952
-79.127953
-57.829605
-36.545021
-60.404797
-77.323441
-67.598473
-68.093796
-152.679688
-65.052368
-78.516632
-58.660236
-163.081116
-69.425743
-54.848713
-77.452087
-42.581051
-108.172745
-106.166473
-69.719421
-77.808174
-59.040379
-134.992950
-63.200794
-76.498947
-57.062706
-62.739410
-137.674576
-64.999702
-70.144127
-62.313438
-95.677841
-78.920998
-101.539886
-66.831505
-72.546021
-71.823364
-120.015419
-91.282234
-60.209427
-70.362595
-29.965176
-127.899834
-88.865150
-67.423782
-82.745193
-86.526772
-73.192711
-134.830856
-82.211586
-73.373917
-62.388660
-81.178169
-68.076691
-61.556469
-57.587589
-71.231148
-158.370117
-140.414032
-73.907837
-52.768703
-66.429855
110.945251
42.766102
46.548302
45.936874
53.358383
54.880581
72.894333
81.377502
87.781418
-86.971832
-124.046867
-86.021629
-70.668846
-83.445580
-56.205051
23.339159
45.501637
40.483936
73.225693
79.067848
56.214436
46.436806
-116.159096
-81.556076
-62.499050
-101.985924
-67.904877
-58.233860
-110.035080
-134.588470
-80.059761
-150.725220
-54.146324
-127.646393
-51.966679
-138.681793
-68.395035
-68.926697
-69.829781
-144.047882
-152.801315
-33.925980
-97.101357
-54.992611
-64.829803
-68.501465
-69.431953
-86.270477
-139.150864
-95.690666
-61.608875
-55.334377
-71.767967
-44.179756
-66.531326
-55.633701
-59.173943
-74.276611
-65.397758
-48.111938
-105.775307
-35.988861
-36.221245
-52.151672
-118.119781
-69.282372
-138.699936
-99.585510
-47.047787
-85.245445
-52.554947
-91.062813
-137.206635
-84.402374
-69.163269
-81.560600
-96.058296
-85.629814
-107.416718
-76.629303
-88.665337
-116.624405
-78.039703
-98.505447
-68.305443
-127.083176
-64.674431
-63.730469
-57.540112
-64.536148
-80.720657
79.060493
55.601448
-88.447067
-82.113190
-158.144470
-60.459023
-130.140091
-93.849823
-135.218552
-42.400738
-120.914711
-62.824123
-101.916550
-101.279037
-116.079330
-89.585258
-62.643444
-65.925278
-105.767403
-76.712303
-113.765167
-86.996162
-51.937412
-77.360100
-66.698708
-59.499508
-79.716263
-96.119057
-116.625023
-115.814445
-68.339729
-105.856857
-52.935951
-61.894405
-57.870380
-50.960995
-139.061951
-90.403809
-52.922707
-62.507683
-117.812645
-60.696461
-100.392044
-107.403564
-60.353756
-84.587509
-109.143738
-102.876259
-136.712601
-58.086884
-125.137146
-81.186592
-27.423815
-158.460098
-66.993118
-85.224678
-117.185005
-73.676903
-130.736420
-30.764536
-93.402718
-65.245949
-74.817368
-55.735878
-172.149551
-68.222389
-117.676697
-65.624779
-117.027145
-129.923798
-117.026680
-106.952019
-165.692215
-166.521881
-29.774416
-70.446632
-139.656464
-71.937050
-61.485348
-88.151474
-85.942024
-72.261101
-62.485291
-66.675102
-67.354156
-58.835094
-64.977684
-62.721619
-142.020218
-53.871342
-96.597137
-57.661430
-62.468498
-61.708145
-131.700851
-63.217365
-110.923355
-108.955162
-84.307152
-78.611320
-106.632591
-88.907326
-175.480118
-66.784401
-101.215576
-75.654892
-80.402779
-65.402809
-99.034782
-59.928562
-66.916214
-52.956673
-54.971481
-82.603989
-69.582825
-153.445709
-60.903702
-73.083992
-62.310570
-63.938068
-59.717804
-84.201683
-64.410767
-107.408646
-65.800705
-88.696915
-166.278503
-129.044922
-78.896767
-77.423218
-60.591908
-82.783752
-83.621590
-73.616913
-62.229263
-62.591125
-83.118622
-52.143864
-50.101028
-111.709213
-66.275558
-55.498802
-40.526119
-153.310013
-49.066048
-35.549152
-50.212444
-163.797165
-95.646088
81.075439
78.060440
78.587662
42.456726
45.786247
46.204887
80.657974
62.260250
61.892502
-88.530434
-77.539803
-100.389999
-110.095032
-156.063263
-105.656723
-102.436165
-105.054535
-114.594452
-90.031952
-76.635773
-92.155869
-156.553543
-74.476463
-57.666538
-55.017929
-71.097984
-149.812714
-81.196709
-86.037003
-78.704430
-75.759590
-111.377182
-65.891953
-105.220970
-94.625076
-99.428574
-103.589775
-103.703041
-83.306358
-66.117920
-79.910660
-48.218418
-84.179092
-66.445679
-58.941257
-55.858044
-85.750313
-87.878616
-57.001827
-83.825180
-65.008209
-79.621162
-60.770744
-60.293900
-59.327984
-61.019855
-73.388161
-71.757751
-64.387177
-67.479134
-91.565674
-66.922638
-76.286751
-61.827431
-149.210098
-66.514374
-75.825638
-137.424103
-96.598999
-101.128967
-60.741703
-78.919365
-61.794426
-82.462753
-130.201294
-68.692223
-153.042664
-51.513412
-69.027016
-87.419998
-63.046413
-138.125198
-107.081825
-64.294609
-62.448765
-53.448399
-126.314850
-91.798370
-68.163063
-93.942719
-112.988060
-65.857094
-71.847610
-84.575607
-60.417282
-94.967926
-47.514736
-46.326160
-81.629471
-138.424774
-108.904640
-84.881050
-92.730209
-121.857948
-74.447952
-53.149975
-145.099503
-54.129894
-72.588203
-62.965393
-62.937183
-105.591911
-84.471214
-75.870499
-148.390778
-161.364639
-59.653175
-169.245987
-55.147217
-87.369347
-157.499573
-117.775032
-168.149780
-58.608826
-91.715538
-93.583000
-62.499313
-83.596283
-103.903961
-68.466125
-106.606934
-63.157486
-96.607796
-81.833473
-63.636406
-148.031830
-59.266968
-79.893883
-140.153168
-92.208839
-70.023537
-68.687325
-55.105465
-74.855110
-152.587540
-57.784843
-57.484474
-60.575577
-91.238213
-137.157135
-81.226151
-124.010300
-61.883080
-152.689423
-21.657721
-66.281555
-66.856964
-96.077118
-65.835258
-151.870529
-60.276005
-83.940750
-53.089027
-112.868813
-108.448563
-46.772079
-56.747047
-112.391792
-66.592339
-58.528618
-128.607239
-118.302719
-120.136276
-56.858303
12.460333
-52.590389
-74.268791
-169.773788
-63.899673
-157.055832
-103.999588
-68.545296
-126.175140
-116.177879
-63.379089
-91.132706
-56.773193
-64.339859
-61.489559
-104.835739
-95.604294
-51.196953
-65.541969
-99.348846
-113.222961
-141.302628
-126.241837
-78.940819
88.207321
-48.546791
-139.339386
-104.231033
-150.396927
-44.214088
-48.230312
-119.678490
-93.333160
-81.115974
-59.472221
-72.889938
-64.219986
-66.951820
-98.482254
-148.388397
-51.235584
-84.755791
-71.688362
-59.428463
-65.618919
-68.889671
-53.960690
-50.057869
-65.959167
-143.425034
-37.986504
-79.491196
-69.062248
-52.061687
-55.482010
-66.345047
-58.128151
-90.849380
-147.032593
-59.679726
-164.195267
-99.437592
-51.718163
-60.740444
-85.748161
-156.680420
-78.302940
-129.840759
-169.428619
-69.244537
-58.178333
-146.634567
-143.168381
-35.336514
-79.076828
-67.272072
-50.141418
-41.894646
-49.835251
-59.247440
-73.315071
-115.847664
-63.546825
-87.893921
-79.683182
-63.973495
-60.235031
-116.028061
-75.934731
-97.321556
-130.875031
-51.862312
-100.582108
-112.143814
-43.181911
-71.490540
-72.769775
-69.021652
-146.458847
-84.622818
-76.348701
-146.182373
-61.191635
-62.707588
-75.389259
-79.177109
-83.702347
-110.555412
-80.312225
-70.076759
-157.953766
-46.572525
-60.900749
-165.532547
-47.143959
-114.305870
-119.234634
-72.232193
-133.460602
-140.119034
-59.404312
-38.115288
-88.304665
-48.391487
-83.678696
-64.185646
-69.203316
-59.529522
-71.235435
-67.134201
-67.574089
-82.410728
-118.135864
-69.587807
-59.930161
-55.638351
-69.617699
-57.706776
-63.618694
-150.324631
-91.212440
-137.298035
-38.352940
-39.169403
-98.404152
-143.151779
-112.083885
-151.995148
-76.007584
-145.162796
-57.819958
-71.909012
-44.402946
-69.165237
-65.773422
-82.705383
-109.773987
-96.996429
-73.764374
-170.863617
-61.134392
-155.787155
-153.639832
-69.245102
-160.290863
-73.274918
-79.889511
-149.077606
-55.203449
-53.352787
-68.720604
-64.567619
-41.675938
-68.224190
-76.496803
-93.004234
-161.850708
-146.256195
-150.151917
-70.334267
-60.535629
-66.842628
-109.971939
-58.136799
-115.611328
-56.131084
-78.271103
-94.785423
-64.667053
-165.439087
-114.647995
-61.569405
-118.455215
-68.403679
-60.414795
-85.620819
-102.675568
-164.182053
-56.099861
-84.225517
-51.655453
-94.008636
-80.906700
-63.299274
-63.350098
-126.593315
-67.816628
-96.074142
-30.989195
-159.380737
-65.207802
-64.460335
-76.124252
-64.836586
-67.964439
-133.245071
-47.146843
-124.334396
-83.967888
-64.173225
-71.825600
-82.911301
-71.951469
-36.480164
-69.151382
-68.246895
-67.359009
-90.420204
-56.969994
-60.540771
-159.504181
59.385532
77.871742
71.652229
63.600567
-77.092461
-91.482147
-78.123123
-58.344791
-69.041901
-128.056198
-69.551567
-47.438179
-73.109627
-135.199188
-57.346600
-44.197670
-59.832367
-87.582535
-170.618195
-64.444206
-147.216064
-96.606239
-45.319160
-90.409645
-105.831894
-112.225861
-78.370567
-76.289032
-60.551769
-95.160660
-104.583328
-78.935158
-67.237427
-143.072479
-102.404724
-70.707214
-75.028290
-60.772808
-151.638382
-39.322704
-113.389191
-30.116850
-70.082001
-72.615204
-64.249809
-82.609802
-47.063354
-99.195084
-115.338432
-61.524586
-123.243233
-139.468277
-113.505440
-99.766182
-113.357323
-90.702690
-61.992195
-138.280167
-58.496040
-56.965183
-66.714249
-129.877869
-75.930191
-63.366932
-80.830833
-75.081352
-148.008606
-70.035072
-57.969082
-153.147614
-81.823647
-109.303596
-85.151497
-169.579025
-89.677780
-65.599030
-64.957458
-71.793015
-73.969742
-97.833763
-76.488350
-51.095387
-34.634476
-121.496262
-14.780493
-96.001984
-134.507584
-74.401878
36.152100
68.209900
65.766891
52.034019
77.274628
54.276917
61.108612
71.594078
59.116528
-64.153084
-65.966957
-84.934975
-53.855564
-101.870811
-99.190239
-55.633320
-85.529625
-75.052040
-159.675125
-72.872612
-67.292320
-35.501995
-125.932098
-70.260048
-75.598625
-64.916481
-59.191326
-73.330872
-99.350891
-96.993126
-142.606339
-166.167480
-109.501717
-61.208313
-55.970387
-89.376816
-160.490189
-99.988968
-65.882767
-96.617607
-87.113258
-72.788040
-48.931942
-75.252441
-61.200855
-78.940155
-63.582767
-57.939056
-59.056747
-57.038406
-66.098076
-110.626572
-118.406487
-108.609772
-111.982063
-98.997124
-109.496475
-129.205124
-66.706902
-38.508595
-132.555115
-96.711639
-124.129745
-118.915421
-64.369904
-63.521854
-111.502914
-85.409111
-74.113480
-100.889282
-93.234375
-104.341026
-55.814068
-156.498550
-73.461014
-116.134079
-122.861801
-78.675308
-121.464333
-80.624214
-102.530319
-99.740059
-102.204376
-93.312950
-108.794647
-94.636284
-105.871086
-112.495613
-58.162384
-58.820488
-54.341454
-136.077377
-36.293709
-68.175720
-129.908524
-111.548149
-123.805283
-157.033615
-62.474892
-73.911308
-58.432217
-84.455025
-123.046944
-46.100765
-93.069977
-37.123543
-65.333710
-66.257622
-97.313499
-160.260666
-43.954037
-50.082691
-154.714752
-125.909630
-139.168869
-58.122932
-65.387901
-74.086662
-84.866180
-70.611649
-77.305260
-143.813522
-65.894241
-63.100639
-117.684097
-102.821838
-65.711304
-96.568848
-106.200478
-123.978500
-127.249229
-57.416615
-55.075157
-65.178207
-55.032257
-69.254204
-45.771805
-59.212307
-57.770058
-152.758698
-43.629349
-83.585670
-141.373123
-60.393806
-79.444916
-62.595314
-37.984055
-163.022766
-100.827698
-153.515411
-67.983681
-75.986397
-91.496689
-59.774307
-87.605125
-81.038956
-151.724457
-82.214142
-64.130592
-60.028904
-69.944130
-136.652359
-27.155350
-93.585625
-55.639160
-104.623047
-53.162743
-84.798164
-58.313374
-60.468140
-63.010963
-51.148003
-99.807922
-73.043785
-64.533615
-126.187653
-94.063011
-67.601852
-105.522682
-97.599937
-69.347710
-144.538269
-63.832848
-58.400970
-42.467129
-143.980301
-71.278290
-59.742397
-61.190369
-69.690384
-60.061157
-55.262760
-101.224060
-77.735443
-72.135094
-50.949814
-145.141098
-115.372437
-108.638283
-72.772896
-149.375534
-80.622398
-151.900421
-71.415283
-82.426720
-71.699303
-117.874008
-50.707096
-164.694519
-64.703484
-91.517059
-59.254818
-97.277916
-95.390907
-63.924080
-65.441025
-145.802887
-64.718216
-82.597244
-57.689693
-28.816133
-88.459007
-128.437027
-61.337296
-102.068909
-93.354309
-119.888214
-75.691940
-139.113297
-67.302155
-63.583622
-106.499855
-154.707230
-118.372391
-81.247238
-65.762779
-53.157505
-146.667297
-64.260506
-113.218788
-37.255936
-58.266422
-69.655060
-145.107361
-67.118820
-124.330772
-131.915192
-62.672794
-64.124077
-62.016899
-86.692078
-152.742767
-66.333054
-58.000076
-78.910934
-151.629425
-80.602760
-79.790054
-49.711128
-77.054092
-66.993813
-54.486794
-68.255989
-95.020164
-52.829407
-60.954258
-56.561310
-64.672852
-32.117428
-71.654182
-86.050827
-141.032852
-66.743286
-160.198898
-62.973221
-65.110474
-57.707397
-58.650211
-129.295898
-68.481819
-142.558395
-59.437199
-67.055984
-70.065903
-128.957062
-62.373306
-92.957581
-122.939682
-37.961750
-67.635979
-129.047806
-58.239933
-123.150009
-152.876862
-117.906929
-75.726891
69.783165
49.492352
58.097538
81.789253
91.828079
-62.459194
-56.528259
-86.387329
-51.565964
-144.224091
-98.345261
-68.413109
-102.402824
-55.825565
-91.184036
-51.347752
-61.281601
-128.261505
-117.046394
-64.041504
-81.689125
-64.273796
-77.962471
-109.471970
-116.467476
-55.054462
-66.463936
-84.829247
-127.958450
-69.984138
-53.356117
-138.063934
-93.803207
-157.492233
-86.626205
-101.889427
-109.456108
-120.080200
-98.893967
-19.712494
-61.338867
-70.310745
-43.333618
-60.882103
-65.837875
-24.224298
-95.502380
-87.771339
-78.225044
-55.443172
-64.882744
-73.444283
-48.551167
-61.977303
-75.254234
-86.733017
-70.052322
-69.898880
-82.010979
-60.665211
-84.733826
-140.700699
-65.398705
-52.066387
-36.077450
-137.772827
-119.353233
-56.745472
-126.236229
-99.113228
-82.272110
-103.679825
-127.234383
-132.381592
-95.147812
-64.241753
-119.685661
-64.747307
-91.309914
-172.264435
-88.304787
-65.991669
-53.989330
-76.953384
-137.269699
-117.524902
-89.808464
-125.999252
-78.536758
-60.971943
-52.727585
-154.413361
-68.921875
-74.532974
-62.850235
-59.682594
-68.878044
-59.392418
-150.575607
-59.059940
-135.218307
-57.356586
-66.163849
-65.997917
-59.790039
-128.346542
-160.857422
-45.402924
-77.014343
-67.329765
-156.438705
-69.896721
-62.677174
-105.682487
-48.550739
-106.453850
-134.587662
-129.229462
-76.047279
-70.904755
-49.402447
-74.811722
-163.548141
-73.121986
-114.115013
-57.749302
-65.843163
-58.039139
-67.450729
-61.827797
-59.002613
-147.006287
-74.670708
-50.754333
-114.606567
-63.045567
-122.873337
-52.716339
-64.294540
-56.072170
-130.962921
-44.914452
-60.218552
-85.807007
-101.870316
-99.763611
-94.049721
-62.123421
-168.110046
-80.087479
-80.609779
-92.690063
-60.989571
-82.492096
-80.520226
-76.367188
-60.956593
-107.855247
-101.875420
-100.745926
-98.516678
-58.914902
-103.935120
-97.332489
-74.109840
-136.862717
-103.869308
-64.453171
-59.574963
-92.799255
-60.722591
-55.087429
-69.814331
-136.112366
-58.772961
-102.062263
-115.804321
-152.597397
-66.817390
-94.998947
-59.616982
-63.821236
-66.098213
-65.811569
-80.324387
-62.266644
-158.289093
-59.378357
-64.947525
-46.178879
-48.214825
-31.410532
-135.164246
-99.105797
-42.811207
-79.300385
-43.892067
-45.958996
-65.221214
-80.034325
-71.002350
-125.205200
-117.851303
-63.999798
-78.435295
-73.817924
-144.953110
-73.711891
-158.925125
-44.506706
-58.732105
-155.613525
-67.911240
-50.575890
-141.342072
-178.697922
-153.764877
-122.183434
-67.559486
-133.248978
-94.873779
-51.444569
-138.585739
-26.353666
-51.064156
-63.568691
-63.254414
-140.154846
-25.884241
-78.031616
-158.927277
-83.666901
-63.709763
-70.631683
-70.321411
-54.550766
-63.093712
-55.490643
-135.051773
-63.586830
-157.063263
-119.042557
-56.653847
-169.803802
-136.369080
-144.758881
-73.838737
-80.556778
-42.216038
-165.737106
-76.518204
-53.038486
-64.510643
-143.249985
-120.607979
-45.031986
-66.209953
-118.150833
-68.194740
-118.005966
-82.143013
-56.111015
-54.217834
-106.295471
-59.747643
-56.484303
-53.360283
-83.213165
-144.442062
-61.113892
-135.669174
-159.638290
-57.113846
-47.952431
-65.516289
-65.597458
-92.468079
-155.179947
-121.525284
-62.959320
-57.759224
-53.976444
-146.352921
-121.959686
-31.791880
-74.362541
-64.599075
-79.785301
165.424240
-53.072701
-37.474072
-82.262749
-51.509743
-67.477303
-39.765465
-104.284401
-60.690147
-80.024002
-44.961960
-124.607178
-27.635073
-147.986649
-35.181252
-82.567162
-77.468346
-90.497215
-145.113312
-102.487228
44.098415
-133.256882
-65.594589
-34.549728
-55.712795
-87.156403
-67.585518
-139.282486
-128.806961
-73.958923
-164.138748
-41.899693
-68.979279
-56.251350
-70.519310
-77.833420
-131.949585
-53.075401
-66.027039
-76.161652
-141.273895
-56.186676
-102.457664
-139.419540
-43.619583
-116.354179
-50.623283
-90.973999
-60.880718
-149.975723
-38.020306
-61.350178
-118.947830
-63.146748
-59.611805
-39.904922
-54.805481
-103.548813
-121.566322
-57.321430
-55.360451
-87.382629
-78.087318
-107.975761
-103.258980
-70.230255
-75.947731
-69.437996
-57.051712
-142.346878
-68.850998
-63.754391
-99.785255
-110.976799
-146.179611
-105.037277
-58.131424
-30.600178
-150.609818
-76.308289
-81.685471
-96.686356
-71.097740
-122.063530
-73.517113
-71.716232
-51.576012
-62.140942
-67.990105
-48.982960
-108.703346
-54.332458
-138.942352
-57.668240
-47.925751
-154.437057
-59.806534
-84.495743
-58.878906
-65.250832
-66.840714
-108.510216
-38.247665
-80.808281
-63.349823
-53.552368
-63.517197
-59.342197
-133.969421
-170.368668
-110.087631
-51.857529
-92.126244
-60.034950
-61.596519
-83.890381
-91.395103
-153.277618
-69.361076
-107.565910
-140.943695
-50.799664
-154.872360
-147.854126
-93.501778
-137.742599
-62.144131
-100.066833
-67.823418
-62.403202
-70.253746
-102.355667
-113.106827
-100.634293
-119.644798
-148.279678
-93.300232
-104.085548
-145.264618
-101.808128
-99.833008
-104.751579
-89.707352
-158.638840
-63.938873
-65.093979
-106.082573
-50.618065
-96.106888
-41.293114
-63.032753
-73.884338
-163.103012
-43.521904
-64.829033
-93.272064
-45.581024
-58.951893
-135.031876
-102.634613
-126.556007
-90.910568
-100.480446
-83.928490
-118.725746
-103.434334
-54.857315
-46.985401
-65.909126
-64.366249
-81.002388
-54.324203
-52.569599
-151.424423
-56.396290
-51.145538
-76.926781
-67.334717
-60.258827
-150.512634
-82.705948
-97.400818
-112.704208
-55.826233
-87.887840
-89.395866
-59.672195
-137.613174
-28.855034
-95.278923
176.029541
-146.643616
-92.457092
-67.757469
-66.824425
-70.153793
-53.591606
-54.029564
-59.605568
-59.193661
-72.953041
-86.500397
-64.636635
-97.998367
-68.293800
-139.038574
-137.936966
-75.847122
-79.244461
-78.267365
-149.892761
-66.515602
-71.822800
-116.305122
-79.917603
-127.734062
-153.383865
-71.329704
-58.789974
-118.653572
-127.456680
-52.396015
-56.269585
-72.674232
-158.259445
-125.526001
-57.758522
-61.762871
-163.917633
-73.285797
-70.458054
-47.601246
-67.602097
-54.530685
-119.121117
-34.269840
-79.143120
-80.166107
-39.880497
-62.443916
-59.150311
-104.884338
-63.009804
-129.627869
-96.702087
-59.799770
-65.712509
-68.453789
-71.962502
-88.783348
-93.768791
-61.531769
-79.729630
-93.224205
-127.193466
-76.908813
-110.047493
-94.503624
-77.100014
-144.884293
-19.251713
-70.768394
-53.842175
-48.364422
-74.440674
-84.008789
-72.353218
-147.909485
-146.954346
-86.915245
-49.908348
-57.070454
-67.872414
-52.637547
-53.538620
-51.413582
-98.582520
-125.903877
-80.831245
-71.430641
-55.019020
-45.367714
-81.088142
-31.723211
-74.839478
-51.215492
-72.135521
-78.096977
-50.854084
-67.745720
-63.801407
-72.973419
-140.611038
-59.714851
-97.072586
-83.891899
-64.363434
-110.380524
-70.974144
-88.191261
-61.227123
-110.938850
-110.000259
-173.419678
-84.659409
-163.747162
-75.738899
-44.648132
-163.427109
-152.323242
-99.260139
-58.501839
-87.131203
-123.027000
-122.511078
-77.607353
-143.186768
-163.541275
-76.216072
-86.623680
-69.589981
-83.195618
-75.671387
-44.227871
-54.177048
-70.094795
-68.176788
-72.761505
-63.851639
-76.993820
-117.611382
-163.538055
-82.482887
-77.942108
-97.535316
-52.090229
-161.308517
-62.610374
-97.982956
-54.995800
-72.117699
-110.179131
-134.281464
84.819962
82.428902
-137.550903
-152.723434
-146.872559
-156.771729
-86.667244
-96.236282
-110.344795
-50.643085
-64.764061
-93.518517
-80.906540
-72.022942
-127.266556
-81.055626
-115.022430
-158.834824
-106.835854
-57.533424
-114.387047
-104.786354
-50.326229
-46.001385
-40.871140
-134.872559
-100.995346
-134.926285
-35.805233
-59.404461
-63.700764
-60.994678
-69.964165
-118.797554
-96.208130
-98.219803
-64.237007
-75.455116
-57.757729
-97.944107
-53.807117
-63.865353
-60.504887
-69.406151
-61.098763
-158.456924
-134.381393
-162.492355
-69.923058
-92.267105
-62.982872
-68.884354
-69.562347
-51.114975
-53.999855
-54.573002
-42.670643
-159.246948
-65.274147
-80.462540
-72.841820
-65.692612
-87.079041
-77.869049
-143.095413
-60.948071
-119.840363
-89.646942
-68.325722
-59.290245
-114.017181
-106.762314
-56.523914
-56.628139
-60.026882
-49.676899
-81.740044
-97.922844
-69.655891
-147.666382
-46.367802
-40.684891
-58.341576
-144.022263
-51.593887
-43.611664
-88.844658
-159.434021
-65.558006
-119.715836
-88.407837
-151.700699
-71.971176
-72.961815
-45.092430
-81.608589
-50.420727
-63.474045
-63.073971
-65.516022
-62.820053
-52.890263
-63.684681
-62.494328
-62.456379
-84.383217
-104.519691
-81.679634
-59.560707
-149.967941
-58.549507
-93.923462
-76.481110
-59.611641
-159.068405
-54.486847
-97.776955
-92.723190
-52.465374
-119.019264
-76.921806
-122.773712
-62.718399
-89.487511
-152.344742
-56.326332
-55.560253
-45.815136
-127.557884
-111.255280
-115.432228
-145.744232
-122.223755
-60.106030
-148.732559
-40.772308
-68.361214
-146.038116
-68.053772
-65.237335
-87.464622
-105.518860
-98.284599
-64.309860
-60.613884
162.583206
-63.326847
-124.911911
-158.905121
-122.764107
-69.568947
-69.426346
-59.802109
-84.889771
-52.153461
-67.545601
-66.830513
-152.546249
-88.614731
-103.505653
-64.043678
-94.301910
-71.558517
-53.300488
-146.241394
-59.144360
-127.813171
-71.071724
-62.813019
-70.728355
-115.458115
-58.752403
-58.688423
-140.431000
-101.698837
-74.730492
-68.494194
-77.967766
-146.813873
-127.447250
-83.868423
-80.982605
-65.437256
-119.288963
-68.043221
-156.767426
-85.560776
-98.838242
-73.022827
-89.584343
-67.099159
-96.741852
-141.369370
-89.913162
-102.519463
-98.874252
-42.484051
-163.503845
-81.842979
-47.232075
-110.073021
-48.006489
-67.879356
-62.497066
-59.182369
-149.665314
-90.176819
-61.766148
-50.882790
-71.938004
-72.315834
-79.179031
-107.642120
-65.384262
-63.556370
-50.227970
-100.772591
-70.616341
-100.463425
-108.490967
-66.737701
-74.613785
-139.663513
-83.559052
-173.536392
-94.091728
-56.322655
-63.927883
-160.277817
-109.806282
-93.217125
-100.205666
-57.303856
-75.882858
-125.017929
-137.905609
-69.494095
-106.689240
-62.268291
-87.594986
-145.985611
-58.775101
-147.646027
-63.806915
-46.534313
-61.944218
-136.466949
-28.207682
-61.820324
-165.125900
-96.478722
-82.439934
-56.398743
-76.262428
-170.344940
-60.934452
-97.334717
-132.586838
-77.666473
-68.095200
-85.732864
-98.943443
-160.783142
-95.491791
-55.129562
-158.001450
-56.557682
-121.432098
-115.467590
-35.165470
81.523972
104.832596
-72.219307
-138.151794
-154.770767
-111.628136
-83.566673
-54.411682
-145.863541
-97.650414
-145.509857
-68.912231
-115.366341
-112.784378
-102.075279
-68.874977
-66.509537
-68.538704
-83.982231
-106.005531
-67.021591
-49.852112
-148.448700
-86.800674
-116.031372
-52.205551
-83.056061
-65.141891
-53.293930
-64.627075
-52.793964
-109.567825
-73.998795
-72.179001
-78.333107
-102.367050
-70.278885
-54.414146
-65.825081
-46.347878
-62.586708
-50.028137
-139.777054
-61.599247
-112.610512
-117.033943
-92.065353
-81.257904
-97.257996
-128.394333
-59.334137
-66.668427
-105.150490
-87.681168
-35.016052
-59.682156
-52.292038
-81.994926
-49.029739
-159.567795
-126.933510
-85.134125
-60.902416
-58.721600
-51.052826
-56.818665
-68.857025
-121.692139
-133.796082
-60.478222
-52.306885
-54.131165
-126.116417
-78.977264
-146.615829
-74.772003
-58.438084
-67.794777
-87.654305
-63.801441
-104.490135
-81.077675
80.443207
-60.582325
-100.434166
-68.038063
-84.386139
-61.570068
-69.108414
-80.234322
-68.167892
-62.861568
-106.674545
-78.118240
-54.977818
-65.755661
-48.550999
-57.459496
-40.055698
-53.561295
-128.180420
-65.117760
-32.975491
-52.947556
-41.635620
-77.534088
-55.565739
-60.734997
-43.381844
-61.999619
-62.547085
-63.493416
52.985550
58.857445
-133.149673
-60.900284
-75.513321
-60.579292
-101.616158
-133.514618
-80.697372
-57.147560
-61.330151
-65.575127
-134.716904
-49.331787
-88.065186
-65.908798
-105.753952
-83.077751
-85.895744
-56.467384
-57.077866
-68.258171
-29.950251
-79.979462
-56.939426
-62.952225
-164.032181
-61.028133
-74.597282
-115.473122
-94.830566
-98.955200
-124.132660
-57.879688
-83.364479
-42.408455
-115.830826
-61.292313
-74.330376
-60.506882
-55.546436
-71.147484
-94.903831
-58.040417
-81.071541
-112.275658
-84.312851
-60.300526
-94.521164
-120.690498
-65.913933
-113.520584
-121.544861
-84.432632
-111.043465
-156.641510
-54.963978
-77.422890
-121.013992
-116.229416
-102.359421
-75.051750
-51.784885
-54.987007
-112.264450
-103.295380
-72.055550
-114.288200
-136.471817
-159.116287
-126.295288
-67.683678
-111.200882
-66.875610
-107.935860
-63.690472
-90.120064
-43.079578
-86.769936
-115.282112
-75.088768
-75.593330
-86.248367
-66.424370
-110.374260
-161.714279
-163.071732
-71.045914
-122.749077
-100.134079
-59.827229
-50.615643
-68.231010
-87.104408
-58.528023
-78.338928
-68.551559
-148.653534
-88.272995
-51.812119
-60.072754
-52.837772
-72.282005
-59.423878
-66.229591
168.676178
-51.148815
-66.064507
-66.667435
72.216255
41.786205
44.791080
69.230453
59.420547
77.715660
55.370567
53.179390
44.926670
71.178070
58.551384
-77.727257
-163.814133
-63.054745
-70.249222
-118.075546
-118.785851
-90.502777
-72.682709
-98.124504
-51.914658
-67.812752
-54.814903
-117.914589
-162.345718
-55.926052
-57.612827
-40.447598
-69.510284
-161.644516
-89.966507
-65.108269
-78.736427
-106.532272
75.234802
49.141922
75.625984
47.183304
48.679733
55.204342
97.827057
-103.853477
-133.492630
-80.495148
-161.978424
-61.263672
-157.095154
-115.098503
-66.664215
-59.367325
-73.008049
-45.091953
-56.611843
-76.092575
-51.829433
-89.374405
-71.231300
-66.907112
-88.941429
-67.564133
-129.291519
-30.016033
-69.522987
-47.537075
-56.352692
-63.683014
-141.564987
-80.334587
-74.721664
-56.177685
-63.318226
-78.246162
-143.944916
-56.158680
-145.613571
-103.770294
-115.894737
-78.994003
-66.402588
-60.715637
-65.402534
-75.539536
-69.129150
-120.674194
-66.019722
-101.075256
-97.028839
-151.619553
-48.721268
-59.723518
-58.671581
-115.520401
-73.162209
-65.856422
-96.757851
-128.442719
-52.440052
-80.146545
-55.752232
-58.049072
-107.742348
-79.805084
-153.833084
-65.746590
-68.077484
-56.853859
-49.514420
-107.371689
-91.740509
-93.046516
-72.137985
-64.208748
-53.142891
-83.703148
-57.131958
-54.419041
-71.240341
-51.511597
-72.828995
-64.270058
-133.673935
-60.137886
-55.119423
-122.825226
-57.146694
-98.951454
-105.535027
-110.249428
-160.507065
-73.919899
-45.230888
-66.380325
-155.462448
-64.055336
-69.051147
-63.749710
-61.763416
-55.004543
-103.013565
-61.742249
-59.495007
-107.084038
-94.814087
-119.500435
-90.668541
-56.703125
-56.351280
-65.347923
-64.376869
-57.832241
-63.542900
-82.203423
-65.952087
-61.087173
-79.922379
-78.826988
-60.107800
-78.327415
-72.692894
-108.733177
-64.039345
-80.797066
-53.236946
-61.600502
-129.476059
-44.107090
-100.508812
-63.070618
-93.808937
-122.967827
-64.167206
-64.388763
-61.111843
-34.250229
-56.593937
-30.683500
-154.833542
-69.077332
-63.211540
-81.628540
-62.223961
-89.418709
-157.103256
-46.884781
-58.000175
-81.382538
-113.612167
-89.626694
-112.833473
-62.453770
-66.806084
-51.206860
-118.640350
-78.130539
-91.191643
-83.299850
-68.406250
-68.958893
-57.791656
-68.667809
-47.388668
-84.233543
-60.214085
-54.816013
-104.862518
-63.730682
-63.220337
-107.408928
-110.618134
-47.291744
-136.675507
-91.470528
-70.959389
-79.850563
-73.229721
-126.822250
-110.283653
-84.075989
-31.402367
-74.114777
-72.695839
-67.140167
-58.306221
-177.213913
-117.707993
-72.792557
-113.704147
-56.487068
-125.510208
-145.342285
-66.406975
-58.388607
-55.643757
-47.480556
-133.344360
-67.396095
-66.499565
-138.853500
-99.153214
-61.131950
-73.902786
-80.392944
-66.332527
-134.387680
-64.330894
-159.062439
-42.784573
-63.228245
-61.922478
-67.136581
-64.434227
-90.506577
-81.531250
-51.678173
-58.794571
-58.235603
-82.095139
-68.390350
-79.662292
-159.173904
-81.846115
-61.896229
-95.179321
-74.778313
-112.668373
-73.492264
-37.540405
-115.543915
-86.222321
-53.185291
-156.887909
-54.817432
-83.256508
-73.768471
-164.463760
-58.551670
-113.380890
-81.368675
-58.371628
-153.139618
-85.641350
-119.677040
-88.379707
-57.949001
-60.777218
-70.013176
-84.209282
-35.847954
-51.928871
-123.403793
-59.073032
-105.398788
-67.220215
-65.664948
-65.634285
-59.822388
-66.031128
-135.297394
-148.358490
-80.013794
-34.536453
-64.707664
-166.174179
-61.627251
-88.132362
-154.718781
-78.910065
-57.784428
-51.485264
66.385780
73.154556
73.001892
59.340187
67.323647
79.475586
68.335510
43.430725
42.698383
70.899925
-53.838432
-48.975140
-156.022522
-60.347424
-67.276703
-71.335274
-37.089901
-61.767830
-73.473381
-55.042473
-148.423141
-24.858797
-75.021713
-157.272629
-64.615791
-59.530567
-57.558979
-118.128853
-90.564949
-78.294998
-159.979141
-135.583923
-99.285629
-64.382072
-73.085930
-147.609985
-63.962273
-63.015499
-51.694653
-56.333088
-62.917225
-53.693230
-58.225822
-154.182037
-37.223206
-146.746307
-78.702515
-139.876526
-64.277977
-162.833298
-87.366302
-151.262146
-48.581062
-156.521255
-74.596359
-147.891647
-49.060772
-54.377491
-113.366844
-61.843307
-76.041573
-77.052437
-105.952614
-75.296486
-67.100677
-109.031868
-128.933319
-49.859211
-90.621674
-34.137466
-94.966255
-82.373459
-89.082481
-43.793301
-141.460007
-149.310211
-61.708652
-90.851715
-92.892525
-52.197544
-105.529358
-54.659603
-65.638428
-81.859024
-30.764242
-134.731934
-29.496986
-52.237736
-65.618942
-102.030273
-116.214394
-54.333595
-119.635185
-64.814667
-65.998161
-59.927311
-64.235710
-68.352081
-69.968979
-56.049202
-117.880249
-57.527218
-49.276245
-63.998657
-110.029396
-140.553421
-138.036804
-68.206604
-59.840084
-56.702721
-146.753326
-56.268227
-65.494957
-74.732620
-73.200989
-51.976490
-156.186798
-164.959503
-101.236656
-76.786201
-99.665977
-75.419968
-108.641533
-87.187302
-84.697662
-72.963066
-59.661877
-83.788307
-55.659843
-75.543549
-53.151421
-86.445786
-76.750504
-143.221527
-57.881874
-56.537357
-142.098145
-119.904541
-68.608833
-154.648376
-32.013588
-90.010399
-64.368729
-82.070976
-98.939049
-78.769287
-53.936592
-73.776215
-120.883224
-71.665527
-65.797241
-122.423798
-96.455368
-95.782211
-144.611816
-60.080997
-90.398323
-145.747086
-67.093575
-108.437401
-103.215370
-125.762466
-97.965027
-103.156075
-61.652603
-101.359711
-107.854195
-104.653214
-63.420708
-135.981155
-152.444580
-130.453506
-52.711342
-32.611740
-82.776634
-60.007977
-61.594135
-51.613842
-140.666183
-78.477097
-115.218765
-143.581940
-83.100533
-78.894173
-84.543823
-57.904037
-71.780754
-102.108971
-141.226440
-97.323204
-79.279572
-84.039429
-64.831932
-154.101654
49.438297
65.441711
48.152534
84.651978
47.475731
-109.546150
-78.989220
-56.435425
-58.462776
-170.174072
-50.831070
-142.173996
-54.055161
-45.089230
-62.797268
-61.578018
-156.414902
-85.027779
-52.083382
-64.440208
-66.161385
-59.982239
-46.589706
-130.731735
-63.870209
-100.700676
-90.356339
-60.137012
-79.156944
-55.448235
-75.755493
-65.224312
-70.610092
-71.170410
-74.626381
-61.788689
-130.056213
-153.556946
-47.500896
-127.141304
-137.105804
-60.076580
-109.447067
-60.175282
-158.247086
-82.935463
-103.214401
-51.701035
-59.109493
-92.414734
-147.131836
-157.513443
-93.969208
-93.100128
-93.908157
-37.781269
-58.258636
-71.903717
-55.983810
-106.243927
-107.272308
-70.568687
-75.435341
-125.368965
-168.511902
-75.149872
-77.916718
-61.742634
-151.128754
-78.944405
-52.773354
-74.265076
-61.789646
-66.374207
-63.849861
-69.720261
-65.621246
-96.616577
-78.404831
-107.374153
-77.656761
-112.638832
-31.600725
-103.757591
-65.753876
-124.938438
-63.882339
-55.097523
-125.117615
-72.827957
-67.913269
-69.895592
-34.071995
-62.629799
-63.788601
-127.127151
-46.578232
-71.986534
-150.264206
-32.001530
-138.246140
-97.595795
-72.510941
-96.398308
-151.470505
-95.021317
-79.657089
-110.893730
-147.588455
-47.746197
-45.832253
-147.333206
-60.080238
-141.868668
-81.102791
-63.829937
-83.457397
-107.596069
-63.378101
-128.898270
-155.781082
-128.691925
-80.024246
-63.494186
-53.178062
-63.111526
-23.822905
-67.957306
-74.219650
-49.189739
-112.662987
-63.151333
-89.752663
-72.212921
-41.179714
-112.764969
-64.843948
-55.992886
-65.944160
-66.362923
-133.986923
-134.176315
-50.230530
-151.351395
-69.729408
-86.333389
-46.504086
-149.779327
-65.615044
-81.633171
-60.054352
-91.171478
-58.505089
-59.735149
-51.908806
-57.732670
-63.502914
-83.314041
-133.526520
-146.537964
-96.879906
-111.444054
-64.294098
-158.000427
-97.648720
-92.220306
-65.688187
-104.424950
-54.598927
-61.039375
-59.732822
-97.146423
-146.864838
-104.402100
-124.265327
-92.193794
-117.649307
-57.749077
-50.448280
-59.640171
-75.287354
-62.194893
-72.478889
-96.257355
-105.361595
-136.164642
-91.851639
-67.992073
-71.894775
-110.459343
-73.351143
-135.906281
-106.043755
-87.080582
-75.867058
-129.259705
-113.361519
-54.529800
-146.572067
-96.808197
-116.244186
63.063133
48.341476
50.406769
47.091671
52.401623
54.680519
63.501358
-62.482910
-85.439766
36.551510
-103.057739
-105.019478
-37.197422
-37.740223
-60.181858
-140.172501
-62.439995
-66.359352
-66.973038
-57.820171
-47.414322
-120.973297
-70.934113
-67.784897
-93.662888
-152.833328
-64.059952
-56.972683
-57.524902
-50.597031
-85.218788
-70.716637
-128.299911
-68.368073
-154.440079
-52.377209
-57.327515
-97.631729
-29.704744
-56.896637
-75.381294
-106.187805
-60.817539
-148.987564
-64.457108
-78.220535
-97.768311
-99.041313
-61.353867
-57.236328
-48.335499
-82.282120
-74.364189
-102.171616
-73.530716
-142.828278
-152.597656
-77.109795
-122.884987
-66.540802
-52.947758
-84.859688
-54.613102
-74.412048
-73.720703
-153.515244
-127.084908
-105.562141
-48.389610
-68.753693
-153.884094
-75.683167
-86.394722
-57.931149
-160.090851
-50.877331
-132.123123
-54.390266
-69.624207
-62.569012
-62.488976
-86.532089
-57.472698
-133.403122
-39.957275
-66.515488
-58.627487
-53.034161
-97.682404
-145.586166
-64.852654
-57.395901
-137.389542
-41.733597
-72.014313
-68.084496
-126.051735
-82.874809
-119.456993
-58.704605
-65.678993
-73.877792
-76.438644
-60.969723
-42.770134
-61.106865
-38.314209
-81.493652
-87.979919
-130.342636
-86.452873
-76.050468
-59.568195
-59.412655
-84.928192
-56.549278
-67.437798
-87.568047
-159.242661
-62.446789
-96.368652
-58.203945
-71.004562
-68.947403
-63.690300
-78.606056
-86.301788
-155.100006
-56.746761
-158.126160
-141.437790
-60.779827
-109.649567
-115.044884
-124.792587
-56.471111
-48.980896
-67.714508
-49.542423
-150.131180
-82.103279
-53.079105
-96.362549
-140.231567
-63.703175
-55.048119
-57.985367
-49.635555
-90.371468
-104.224197
-57.099579
-99.527748
-113.016747
-64.448303
-75.443970
-60.705215
-73.993294
-118.896713
-129.262604
-60.510323
-70.681122
-80.779266
-66.626328
-118.878563
-70.486397
-145.662430
-107.423203
-59.752499
173.620789
-74.403244
-56.726513
-65.413925
-79.970001
-91.953354
-152.773224
-53.367805
-56.686207
-57.021168
-58.209301
-33.095955
-87.246918
-71.837509
-66.859039
-89.410393
-63.355438
-164.469666
-110.460381
-62.271126
-100.939522
-87.180618
-150.854767
-71.820709
-67.346161
-82.747696
-63.529213
-95.971046
-53.246521
-59.784702
-100.216072
-105.119118
-101.435356
-117.862663
-62.298294
-96.719223
-101.585457
-72.529953
-106.301796
-103.148125
-101.038795
-98.630692
-101.161865
-59.007839
-67.054718
-81.541290
-45.136765
-149.895096
-129.620148
-105.607857
-111.785332
-107.845490
-155.656097
-84.290665
-110.968346
-46.046757
-129.666031
-58.975922
-66.700325
-85.002457
-159.874725
-63.199383
64.677444
63.970715
63.237885
74.128685
72.312302
85.584976
27.307684
82.119049
54.940384
52.950901
73.901443
-81.008995
-97.668556
-70.557930
-61.006134
-72.617897
-65.535088
-142.960190
-55.873371
-75.823883
-68.385094
-68.584236
-156.472214
-141.177979
-142.531693
-54.516724
-70.577415
-70.290161
-63.606228
-152.152924
-69.263313
-37.139259
-69.671768
-69.918404
-64.922752
-91.959892
-93.794708
-65.013313
-138.853592
-94.170166
-68.955902
-54.441036
-137.872147
-62.009754
-72.558319
-78.733627
-94.069939
-83.396492
-106.308701
-124.317085
-56.789177
-63.389267
-53.532402
-108.185669
-55.297127
-80.556618
-116.477440
-133.590317
-70.732330
-63.430038
-87.501907
100.131760
-59.460381
-151.569443
-60.053902
-124.082649
-68.014351
-117.737877
-108.284187
-94.764854
-78.952637
-84.016922
-148.507538
-100.335846
-69.664467
-112.409386
-50.938847
-49.593399
-44.887318
-126.358414
-116.584343
-64.030838
-68.457039
-68.314377
-65.047546
-68.860817
-67.134171
-48.583508
-47.087887
-50.645119
-90.371162
-73.201889
-58.014107
-81.617416
-59.215832
-54.809296
-40.451145
-62.057236
-92.031769
-74.338387
-64.827286
-113.573174
-83.927574
-91.341537
-104.203003
-117.393105
-97.551201
-159.550949
-90.186768
-109.649216
-109.906548
-119.679947
-74.149300
-102.225410
-90.077225
-113.897469
-65.616409
-60.936089
-142.565796
-153.381119
-65.808578
-53.986740
-71.155350
-108.439507
-59.799450
-95.449753
-91.347000
-162.378265
-73.894020
-87.011337
-150.926987
-109.378777
-78.072716
-144.581131
-74.281494
-76.021683
-62.171795
-69.574341
-96.413719
-131.310455
-72.988945
-68.493828
-66.145561
-68.369377
-50.403477
-56.827511
-64.333588
-80.697319
-123.381065
72.173264
44.659332
38.850994
60.632957
55.170910
52.056152
39.370022
67.904602
22.713621
71.277420
-57.169998
-49.542545
-65.957657
-115.125130
-55.975014
-60.803898
-140.282837
-75.174431
-68.088646
-69.563431
-51.525730
-76.108604
75.994316
48.436230
-85.510010
-154.058853
-48.718712
-101.430901
-67.489792
-134.521729
-79.935364
-75.960609
-76.345367
-64.556305
-79.683380
-52.398975
-60.173603
-113.113800
-136.646423
-62.740112
-105.724289
-91.695999
-144.367828
-96.897324
-86.518585
-56.119534
-108.120056
-67.277275
-110.180351
-59.220894
-109.267929
-70.301117
-72.234802
-145.139572
-134.588120
-109.056366
-106.521408
-70.503975
-78.731483
-65.642334
-76.199463
-87.996727
-153.509567
-124.649017
-96.715523
-63.400299
-68.273277
-123.467766
-53.601860
-105.637970
-57.889626
-87.968559
-62.222610
-117.571266
-61.319809
-70.338051
-71.590675
-67.401619
-71.019478
-56.508316
-60.347572
-133.211533
-144.901016
-120.153992
-68.762909
84.266129
51.032288
56.595013
59.492085
86.448235
84.513092
53.341682
49.249485
43.070305
75.958305
67.537003
-106.446487
-100.779854
-69.355270
-151.213379
-50.056656
-145.951111
-65.670418
-59.398014
-109.598572
-60.378433
-41.669498
-57.415722
-77.394859
-68.059662
-51.692776
-73.664467
-83.487160
-58.023479
-90.080421
-40.861385
-140.462524
-125.555061
-51.503262
-97.594040
-107.606392
-68.548233
-46.347664
-24.724701
-63.686253
-95.889351
-93.046104
-135.312302
-62.593925
-66.804100
-79.861023
-86.624786
-58.917210
-159.730316
-100.829666
-120.776520
-57.047474
-135.586060
-103.916962
-129.558472
-56.569534
-74.979248
-106.414864
-59.906765
66.222420
98.552795
75.525345
103.433044
85.002037
85.256020
60.942307
58.965717
47.186165
53.521557
52.388405
83.411263
89.700211
-44.447193
-51.771057
-70.546852
-57.265724
-139.739700
-88.078423
-68.874405
-138.569016
-133.865814
-70.947220
-75.925987
-52.807610
-56.383797
-62.176357
-83.844185
-87.900139
-66.845428
-54.609612
-60.884125
-142.319000
-115.447021
-61.042313
-67.781998
-58.508198
-66.939919
-152.003983
-59.865280
-62.313843
-130.781723
-62.259842
-58.346340
-80.040787
-153.029236
-145.389572
-97.057846
-64.486443
-137.340454
-67.041557
-162.401306
-45.404690
-60.687553
-71.343987
-48.098980
-57.058109
-61.222656
-50.212379
-111.792427
-52.693085
-49.221218
-152.065689
-136.205933
-112.819122
-78.355545
-49.722538
-63.132473
-142.699539
-54.392918
-99.270996
-73.513855
-72.504990
-62.574066
-65.531456
-66.095085
-80.630905
-65.455795
-60.506950
-135.194168
-104.340088
-76.615341
-96.483940
-118.421158
-109.036751
-80.077492
-55.896172
-53.009014
-53.756618
-160.712463
-80.118088
-97.004074
-148.600891
-147.585571
-52.106579
-152.404404
-27.967243
-60.406013
-61.875439
-47.162659
-66.325150
-66.414749
-159.473495
-83.376793
-55.657829
-116.712807
-141.174103
99.700111
-81.737144
-149.097397
-97.588730
-110.615189
-99.709244
-50.303791
-89.801056
-119.455170
-52.298695
46.217327
46.622288
67.293175
42.890083
71.398285
-65.407707
-82.789497
-99.423744
-95.389778
-83.249756
-61.235470
-47.628223
-112.529037
-39.367146
-32.778706
-112.617302
-59.121029
-85.931961
-138.705276
-93.363869
-159.692230
-58.543671
-94.918503
-76.405083
-68.596382
-60.788174
-153.483170
-82.191727
-72.889725
-114.632988
-53.803238
-61.410179
73.983559
53.310810
85.356644
51.919548
84.917404
94.593346
74.818382
90.049759
-82.854889
-85.929909
-68.416412
-171.458115
-71.648926
-58.521107
-84.205070
-120.617668
-58.498810
-79.716270
-93.282570
-87.958717
-59.979153
-80.454773
-51.340168
-71.463303
-34.099010
-47.713737
-61.031315
-130.314270
-79.930954
-89.021744
-73.371750
-62.436668
-58.294582
-59.326881
-138.044998
-129.088028
-53.843456
-56.955128
-88.910194
-59.664158
-83.243355
-71.682671
-78.266991
-34.929279
-84.764511
-60.891159
-129.632614
-56.778164
-145.768539
-64.716438
-70.194710
-60.111748
-145.217514
-64.672523
-71.998619
-80.811371
-51.639980
-25.400797
-57.115410
-89.671684
-91.387527
-58.829258
-48.695950
-55.785511
-66.398972
-54.919132
-67.452782
-65.022690
-43.858658
-108.241432
-80.164268
-73.677101
-132.839035
-93.823303
-77.722473
-55.338348
-112.008911
-59.797218
-72.775108
91.297935
75.751495
46.288551
52.086300
61.491302
63.885910
88.940994
61.520992
-56.682041
-56.736958
-72.081955
-44.163437
-94.149742
-139.181778
-73.803719
-62.925636
-66.280685
-149.892075
-41.634197
-51.651726
-72.284294
-92.599602
-57.610184
-104.148186
-65.170059
-74.127609
-128.887115
-23.432272
-63.377110
-57.954842
-82.229866
-143.483002
-54.610748
-140.749939
-130.563889
-115.818115
-53.810711
-171.091873
-109.932434
-95.037888
-59.270451
-61.150394
-58.295704
-94.023010
-110.304726
-63.662304
-66.594254
-56.821087
-64.356018
-82.062759
-113.887222
-83.460686
-61.544106
-61.508167
-69.625748
-105.506584
-56.964710
-57.501080
-62.044514
-53.431053
-44.402771
-67.027138
-57.658993
-78.783730
-67.343475
-65.420197
-45.601585
-64.522568
-105.005959
-68.952255
-108.801003
-72.251610
-143.976700
-131.655975
-102.708206
-61.416157
-63.687454
-63.940247
-113.556587
43.100368
57.491508
-60.885681
-55.310097
-67.343483
-52.483234
-78.722206
-56.871735
-61.079906
-64.088737
-58.003143
-48.400249
-56.320595
-98.463684
-87.407944
-39.586697
-66.089722
-65.369675
-53.192657
-85.860268
-58.781376
-67.102783
-123.616295
-145.621613
-59.918270
-85.879936
-61.354137
-64.246132
-79.296684
-51.070747
-61.633793
-56.607800
-51.906971
-83.754257
-109.773384
-155.727905
-56.628139
-61.328304
-125.319908
-81.709190
-155.651581
-149.729965
-19.065641
-53.796711
-58.858181
-82.807327
-70.671089
-61.466507
-94.596367
-149.030106
-78.863182
-67.177505
-61.100204
-62.568295
-69.890480
-51.866241
-59.579613
-59.562199
-102.898888
-65.086525
-31.262932
-25.947987
-78.195015
-73.665596
-61.677177
-64.622429
-86.885674
-67.216743
-73.783501
-158.954300
69.383095
54.599079
58.676384
17.618092
64.339890
43.595783
51.710255
70.232117
-80.445618
-77.098610
-129.071533
-60.284756
-46.552677
-29.019758
-30.417610
-54.609829
-120.527878
-111.164322
-51.004322
-53.050644
-125.206284
-111.057106
-73.895714
-67.018150
-16.170528
-58.713459
-123.472298
-129.575607
-72.072044
-148.020905
-84.896217
-46.236439
-150.409042
-100.051498
-81.334740
-50.988163
-67.403633
-62.575642
-105.063126
-131.298996
-131.947830
-115.912239
-64.929893
-66.362419
-55.698273
-163.097763
-153.845535
-75.239899
-72.417633
-102.800499
-73.913445
-35.978725
-52.040359
-77.199333
-146.586502
-69.215401
-68.538460
-91.146942
-147.158890
-32.905857
-57.813560
-86.525696
-63.402859
-68.966789
-92.861374
-59.636005
-73.602409
-64.526375
-43.163982
-65.073654
-106.337433
-92.414917
-128.824615
-129.352310
-46.411236
-70.237137
-69.281212
-108.719139
-156.107529
-96.850395
-62.305790
-60.307331
-141.155731
-78.231369
-87.554222
-33.088276
-84.152878
-57.739624
-62.844410
-92.796677
-65.259048
-79.618011
-154.364731
-104.745766
-73.723396
-112.100334
-62.332809
-62.468346
-59.306564
-60.819752
-54.818367
-129.118851
-50.396378
-46.576870
-63.007660
-78.922333
-136.367508
-60.536640
-21.978510
-59.865608
-61.856129
-59.315346
-55.252529
-153.751221
-58.811882
-68.382637
-138.458038
-129.159576
-88.874802
-21.812090
-59.911983
-113.193100
-80.748566
-83.948929
-147.770584
-147.735184
-69.804657
-81.455872
-66.806664
-17.533781
-70.701637
-61.546967
-51.590992
-71.720322
-78.772934
-150.540695
-124.628296
-61.922462
-125.764801
-59.814758
-90.811127
-116.989082
-77.503250
-177.160873
-110.417709
-78.615036
-99.187195
-105.195412
-107.638130
-151.783432
-106.152519
-90.360840
-52.944828
-102.316925
-116.575966
-73.222397
-71.696236
-151.192490
-107.767166
166.907516
-45.768131
-106.880013
-70.275345
-72.368965
-122.083481
-125.485924
-56.571991
-78.213272
-118.705894
-77.013023
-62.779747
-61.208458
-129.538635
-120.876106
-60.546551
-125.995811
-126.094658
-106.359962
-113.058067
-97.103104
-106.875549
-171.657288
-58.074863
-59.761719
-77.271095
-104.446533
-85.966934
-105.418839
-49.847649
-63.602734
-65.923500
-121.449226
-61.404339
-71.123657
-101.093964
-59.091290
-65.437523
-125.856621
-107.252197
-109.445053
-97.578438
-72.597542
-67.903488
-52.532665
-47.382084
-112.705452
-154.672913
-156.864273
-77.772148
-84.997086
-67.215981
-140.079865
-146.407227
-53.964142
-56.079876
-157.312241
-84.056129
-64.589752
-75.618156
-66.013908
-64.819069
-89.621513
-161.368011
-71.361740
-127.924454
-66.181847
-66.999748
-44.571785
-48.658386
-56.952675
-117.775871
-118.824181
-94.285942
-125.269608
-85.574905
-122.256157
-71.332558
-72.949539
-112.135017
-81.821144
-74.134888
-60.015156
-63.281891
-131.314392
-76.151711
-83.755661
-53.778263
-141.198212
-41.857361
-75.052536
-110.263542
-58.846180
-89.102348
-25.892290
-79.796822
-54.755985
-115.083900
-40.269726
-157.260681
-76.318634
-59.774857
-79.513603
-67.021469
-149.098099
-67.220291
-58.259312
-69.250412
-86.027626
-65.750015
-102.286522
-57.940826
-99.771103
-57.020786
-54.559322
-58.643448
-35.279148
-49.996178
-70.763969
-49.209213
-87.086555
-97.929039
-56.147675
-41.959156
-153.127396
-62.126286
-156.685837
-58.578205
-56.954411
-75.104813
-63.714939
-63.527046
-125.464355
-71.584358
-111.385391
-60.635876
-75.645760
-52.862686
-65.830162
-51.396076
-42.150047
-82.639069
-55.410854
-142.690582
-126.905785
-130.034180
-75.855698
-64.331360
-86.050720
-134.408279
-109.324760
-97.116859
-59.333118
-67.780617
-60.546906
-102.595367
-38.295982
-77.526108
-77.874435
-157.715347
-73.830818
-61.322308
-80.193657
-101.968872
-97.716255
-70.877159
-49.818295
-54.232742
-69.916969
-58.339848
-72.474098
-59.336281
-68.927383
-62.647720
-166.752441
-85.069450
-66.559067
-65.747536
-67.217735
-107.036133
-103.742348
-92.031952
-89.195694
-93.802490
-61.886734
-111.719223
-68.475952
-58.308071
-58.902565
-150.534332
-64.117096
-132.528168
-65.616592
-124.393585
-102.843628
-78.214417
-105.682274
-135.622757
-90.392548
-109.734184
-97.869522
-107.203239
-63.316227
-49.781128
-55.971752
-147.511108
-72.485100
-71.987885
-89.030769
-86.434853
-58.569592
-102.667648
-110.440598
-125.311684
-159.391586
-36.229988
-65.032310
-60.094254
-45.793732
-53.966446
-61.475819
-132.923019
-127.024597
-63.516487
-68.366768
-63.131878
-67.387817
-65.058556
-41.214458
-64.068649
-81.751007
-57.899792
-72.361885
-65.934280
-75.238464
-62.573380
-90.272202
-63.734261
-65.445839
-56.655289
-51.422123
-58.153614
-69.008797
-66.319923
-80.299599
-113.661812
-54.468624
-129.077072
-152.822754
-81.140396
-100.254547
-85.708862
-83.035660
-71.948105
-65.954727
-135.342789
-49.962482
-55.203056
-63.196880
-59.144054
-72.684616
-82.486198
-67.107086
-51.081387
-162.202240
-137.089005
-67.296501
-72.481819
-66.366287
-63.243465
-98.223701
-73.421005
-85.490273
-87.960602
-92.591286
-61.840538
-59.624920
-143.068451
-119.490723
-63.906647
-74.497444
-131.909988
-73.867004
-79.243446
-126.313072
-138.758133
-58.288128
-130.235291
-50.774654
-94.784164
-56.673462
-86.996193
-132.549759
-57.136505
-89.623734
-64.058578
-151.345016
-55.711830
-63.535168
-64.665237
-67.811371
-39.970840
-49.190643
-61.234543
-45.816360
-57.108204
-160.481613
-55.147385
-90.895653
-72.915665
-83.718842
-101.551918
-55.736874
-71.894760
-156.722687
-59.889118
-79.185730
-80.654625
-111.006165
-79.481773
-100.825996
-69.673500
-66.977188
-63.155838
-101.009499
-126.233231
-92.248665
-156.668716
-124.988777
-74.279755
-119.556770
-55.538631
-88.831131
-51.019821
-85.545174
-58.936852
-134.975555
-146.880157
-148.901367
-70.287292
-30.556772
-59.977356
-62.279362
-142.245911
-101.750504
-101.570694
-114.455315
-147.890991
-86.262260
-61.247784
-73.307686
-59.006424
-145.330673
-78.458344
-70.298485
-33.032116
-136.250565
-56.078300
-144.635025
-123.366241
-145.779343
-61.427830
-83.379440
-56.185535
-156.484222
-160.359543
-95.224823
-105.061783
-101.195694
-84.407104
-129.131927
-101.364975
-61.668907
-136.802780
-111.391251
-70.653320
-66.086884
-85.159508
-25.347027
-63.903336
-53.846123
-70.783684
-51.357803
-69.505951
-83.346741
-29.414383
-51.145477
-68.552109
-55.706253
-34.513451
-116.536255
-142.312592
-69.100723
-142.687119
-58.257706
-56.641747
-61.851784
-70.782707
-114.460464
-136.334900
-104.477821
-64.322166
-62.882755
-157.194275
-101.320679
-112.728447
-86.667877
-83.716011
-86.074738
-72.016441
-60.741573
-51.065346
-64.017464
-72.315140
-83.421860
-107.287193
-88.726929
-121.080605
-96.411774
-124.769104
-116.191063
-83.017929
-63.212059
-82.211800
-100.132523
-103.730682
-159.242447
-101.119743
-60.528076
-50.283787
-87.544891
-94.549446
-60.374191
-74.036537
-58.682625
-54.358089
-109.716805
-80.229042
-154.548889
-158.845261
-35.263752
-167.050720
-152.236191
-64.534348
-62.701015
-72.108154
-64.138222
-131.900589
-51.181828
-57.395355
-67.038696
-70.918365
-57.294670
-54.620487
-66.914368
-55.253948
-74.225067
-62.797382
-100.366280
-63.342808
-123.603386
-87.182114
-64.350815
-65.332199
-56.685932
-140.115265
-55.431545
-58.189533
-71.881447
-75.878006
-78.661865
-129.862289
-128.908890
-114.103325
-125.347435
-59.584797
-94.986763
-53.529827
-60.000790
-101.750626
-102.454369
-89.870567
-86.076546
-58.587551
-59.579544
-46.677074
-60.844265
-92.779953
-75.199432
-156.421402
-105.949791
-64.566635
-62.811249
-103.702606
-74.247826
-57.156326
-45.513592
-51.219860
-58.014912
-66.338478
-145.822067
-137.274170
-125.427704
-101.627357
-106.690659
-41.832188
-76.203606
-87.791695
-149.602753
-69.939842
-68.297928
-90.827675
-55.236885
-129.072632
-150.634842
-90.259972
-59.153378
-65.456551
-58.921844
-78.470001
-145.194046
-58.717400
-82.477074
-71.614655
-40.744629
-87.654549
-78.999825
-127.194618
-138.726028
-146.226547
-138.437592
-43.955868
-74.138649
-35.506817
-63.231483
-79.676262
-83.303329
-53.399715
-56.440346
-141.718445
-67.308022
-117.110664
-124.885551
-144.391296
-94.744400
-146.414307
-107.309517
-121.366257
-91.981400
-122.627243
-74.430939
-59.120556
-80.222397
-72.409851
-142.348236
-113.954796
-57.935219
-160.841141
-145.199081
-90.630493
-60.821758
-119.703537
-97.856522
-54.404099
-51.735401
-62.830463
-58.797344
-98.096870
-171.274323
-108.839935
-102.251656
-86.139244
-106.359184
-99.369408
-67.282112
-128.849701
-67.239120
-108.580544
-72.139214
-60.100975
-34.379009
-145.834900
-46.789227
-159.100616
-73.062363
-39.006741
-63.579960
-144.498276
-114.404205
-80.684021
-62.375271
-165.489471
-137.830780
-52.340179
-105.457184
-51.722839
-112.823059
-117.088081
-74.430443
-109.346306
-74.677948
-67.261566
-65.671341
-75.882988
-141.015152
-100.293030
-59.514050
-92.114380
-150.463547
-76.684113
-71.125229
-146.573410
-95.014023
-156.603271
-85.363571
-132.064133
-117.741364
-103.256065
-81.681541
-94.226112
-62.099941
-98.337486
-118.516045
-128.149567
-68.937599
-68.844360
-106.585220
-98.307175
-110.406769
-93.678665
-64.353714
-80.727615
-124.850006
-36.157681
-31.085804
-113.220650
-67.169167
-69.858948
-68.209892
-57.626343
-67.953819
-57.966282
-128.590958
-68.660500
-51.711990
-90.847450
-54.282173
-120.258858
-64.833427
51.052097
48.705509
67.500450
52.550400
47.952499
58.634823
55.850513
49.181114
56.938084
76.920578
84.770462
65.750702
68.366318
67.285080
-65.781540
-155.691132
-63.047813
-113.934364
-56.672810
-58.894035
-69.414543
92.241089
-71.501953
-63.782612
-96.316910
-40.465771
-60.066811
-93.512054
-62.802536
-61.440117
-144.988205
-72.436829
-33.803890
-69.056351
-81.790253
-23.586750
-57.668964
-43.212933
-68.114876
-88.121185
-91.259415
-91.265717
-52.518402
-62.707607
-105.806877
-61.205463
-117.881508
-157.106781
-67.062813
-51.380459
-87.407181
-85.313118
-96.712135
-65.137955
-115.356995
-69.703979
-122.760475
-79.048096
-51.484016
-52.240711
-103.605789
-94.780655
-101.158043
-73.848000
-90.938080
-140.381363
-64.357605
-56.585178
-62.166016
-62.929398
-34.246777
-79.274033
-89.696350
-102.514481
-92.056824
-57.588818
-68.634575
-70.548203
-97.666954
-123.599892
-60.494778
-33.540886
-123.696167
-155.615402
-71.288460
-74.979767
-121.195496
-56.656631
-72.872490
-62.214962
-97.931969
-93.867355
-111.722282
-33.132065
-136.719910
-65.891151
-63.190605
-56.938820
-89.999062
-81.441986
-124.275162
-156.515381
-160.342224
-68.641563
-50.884552
-57.457939
-135.637817
-61.680561
-123.268021
-92.095535
-63.423031
-87.710464
-58.793835
-93.153625
-140.254517
-65.525848
-65.174942
-76.303009
-103.706223
-125.622879
-84.104240
-141.787537
-127.512016
-111.271866
39.601330
96.972389
-55.028175
-128.540741
-138.064758
-68.304207
-55.764317
-98.477249
-106.171791
-170.048798
-132.210266
-106.470078
-85.353424
-103.425308
-57.210598
-102.112907
-64.337807
-101.291779
-144.818527
-59.870342
-133.820618
178.009430
-122.602684
-105.743065
-116.907616
-59.461910
-84.904175
-62.815327
-58.202068
-138.250702
-70.887016
-72.108543
-104.970222
125.362198
59.106071
45.806393
75.141045
-91.674019
-68.200264
-135.146210
-69.064957
-91.805595
-83.370285
-76.666252
-53.750916
-51.594090
-116.073349
-72.067398
-123.548103
-101.281746
-63.517258
-57.568089
-73.849609
-120.202980
-93.899208
-107.099861
-82.854172
-101.229149
-113.184937
-110.569283
-121.156700
-94.322479
-100.617706
-107.073784
-98.155128
-78.706352
-56.260963
-65.004341
-63.852894
-95.099548
-89.003876
-110.957375
-87.967552
-102.048508
-96.798149
-45.937088
-110.275642
-122.296143
-102.247673
-101.213875
-82.809738
-75.641396
-120.745529
-96.134903
-74.264656
-153.467804
-143.492279
-125.815887
-87.091728
-85.624817
-136.951218
-88.357201
-126.813057
-32.715248
-68.149979
-71.713608
-76.940765
-146.964340
-68.471825
-53.994473
-61.830379
-58.810303
-81.825119
-63.911846
-159.396225
-68.070389
-56.591999
-69.621353
-112.491081
-73.483765
-54.730595
-113.740746
-152.160202
-71.505974
-71.209763
-147.435730
-107.876884
-80.516304
-113.636078
-94.018936
-99.923889
-107.439262
-156.865677
-91.774773
-144.345856
-169.189255
-156.144836
-58.353508
-106.711281
-89.290802
-143.319351
-120.656654
-80.568871
-96.324615
-142.490875
-38.715172
-85.270119
-72.407448
-78.397247
-59.041157
-55.090206
-48.148975
-92.924034
-124.901535
-135.475708
-109.185944
-109.508659
-117.066116
-39.541885
-153.952362
-68.239853
-57.599243
-62.391495
-58.837856
-90.277573
-106.187866
-69.182861
-43.009251
-110.221107
-83.271446
-84.338638
-86.002319
-125.336098
-94.548988
-70.489578
-76.876053
-134.274384
-172.482361
-70.276451
-40.084427
-62.779270
-144.055710
-158.352295
-75.971436
-57.576374
-141.000458
-46.421619
-153.011337
-69.914764
-59.788391
-59.317791
-102.918968
-121.527664
-98.845901
-113.891434
-80.320869
-68.245728
-91.141418
-18.870100
-66.620811
-119.906067
-56.120159
-59.970459
-58.930412
-41.035954
-58.791431
-64.675545
-119.163055
-60.772739
-78.142357
-71.710243
-59.348064
-55.805721
-71.841187
-69.811790
-93.164658
-63.353634
-35.421295
-70.477135
-67.721741
-101.520180
-61.044838
-68.323860
-61.063324
-82.596680
-43.915119
-104.128479
-57.228760
-77.370178
-86.606483
-57.733768
-136.368591
-130.264679
-57.884499
-76.716637
-61.092754
-142.162506
-138.428558
-63.629894
-93.618591
-57.994469
-62.161411
-108.703201
-65.751396
-46.969032
-78.591179
-65.081284
-48.357594
-100.140839
-41.814308
-118.879356
-59.560947
-85.282364
-79.238899
-84.711708
-93.471649
-38.489552
-76.472122
-86.813881
-81.455292
-78.568573
-86.083740
-86.336510
-82.001884
-121.755997
-65.953850
-55.677292
-24.023947
-62.997379
-155.586060
-65.523239
-67.693550
-66.730576
-60.438278
-59.457729
-115.406616
-59.467892
-86.564278
-60.770615
-65.649628
-59.922359
-138.123245
-158.362869
-84.509789
-45.528091
-53.187702
-94.723587
-60.910694
-122.580658
-164.556717
-59.857849
-91.954247
-79.213669
-86.081902
-138.391129
-68.115372
-142.885910
-66.886879
-102.145279
-67.667412
-134.505447
-69.484947
-69.068085
-57.312290
-63.218826
-119.861877
-106.250938
-134.675751
-173.393799
-148.498505
-72.034752
-77.235161
-63.332706
-72.200447
-88.761826
-78.188370
-163.328354
-117.937729
-141.572250
-83.567459
-65.456261
-79.038040
-51.747898
-30.176697
-110.802628
-60.293274
-150.131866
-135.486404
-58.871563
-37.593399
-156.896240
-71.230766
-68.586838
-64.014275
-68.240036
-91.016983
-113.643425
-80.289009
-100.212135
-68.036209
-96.609482
-63.321060
-100.417915
-104.650528
-96.986420
-100.217522
-65.332672
-101.872704
-102.070076
-40.987778
-108.165726
-49.424366
-98.118568
-96.786491
-67.300560
163.947876
-97.189560
-133.591125
-118.559456
-177.102600
-104.226105
-114.147491
-89.632874
-87.564476
-105.292625
-99.292671
-88.117493
-57.251209
-139.583023
-123.684937
-118.989922
-93.179871
-104.366295
-120.310089
-84.873032
-82.499527
-67.105179
-120.647568
-95.845367
-142.896835
-73.463676
-123.111176
-93.136353
-155.693909
-34.056156
-58.533955
-151.807373
-76.401100
-124.180565
-154.131439
-58.564369
-70.774925
-98.750450
-136.539749
-63.800358
-77.881058
-84.068230
-60.624538
-92.330566
-61.304386
-81.485603
-113.010132
-73.202682
-132.951904
-61.548893
-70.586929
-94.485786
-74.203758
-85.769943
-56.136707
-158.534271
-59.171734
-70.215233
-159.329681
-86.025955
-93.676765
-113.536491
-63.404076
-130.452698
-97.140701
-134.522217
-120.317039
-126.521637
-132.852173
-41.178383
-60.370823
-41.283394
-133.687180
-148.373596
-63.651306
-87.347313
-103.458778
-47.001534
-78.304703
-67.753754
-55.637146
-53.593895
-70.110596
-122.793312
-90.837532
-75.379234
-97.303032
-115.460709
-139.044693
-122.417145
-63.719349
-147.851044
-132.519821
-92.684006
-63.426731
-66.074623
-110.201874
-159.284790
-103.100662
-75.125206
-90.544022
-110.095222
-77.527229
-49.958271
-65.201500
-59.166279
-43.205151
-60.744217
-52.281467
-111.073105
-94.275848
-111.708145
-142.140961
-40.092529
-92.668831
-86.206627
-29.018372
-55.839169
-55.199646
-145.924805
-64.576210
-80.208488
-84.437912
-67.167221
-62.431599
-75.145859
-54.461964
-82.825943
-55.010689
-134.221161
-57.464352
-108.921638
-79.428360
-103.830383
-46.758701
-67.867798
-69.221588
-107.699730
-55.166748
-76.672379
-94.166672
-93.961418
-68.229691
-59.495895
-65.320335
-96.156052
-108.627075
-135.867722
-66.034706
-146.895554
-66.345833
-64.940056
-67.772903
-83.586792
-59.432110
-115.091782
-65.438522
-65.502869
-82.370125
-71.672829
-83.761551
-103.372765
-83.830681
-75.289497
-54.240616
-112.740555
-117.120323
-110.154594
-79.360321
-64.589119
-102.383377
-43.644867
-46.167217
-75.187592
-20.676601
-54.570118
-63.972771
-59.997322
-76.515213
-65.980186
-69.554848
-81.468384
-125.748009
-66.718674
-89.375374
-104.624229
-115.150955
-55.510979
-97.975647
-134.559311
-65.458496
-80.470200
-73.330505
-48.096600
-50.696415
-46.924942
-142.011292
-135.629257
-54.396908
-59.773354
-65.513672
-122.716103
-147.302658
-63.010437
-110.496735
-105.728394
-137.806046
-101.860878
-81.368950
-70.883797
-155.440613
-149.779312
-76.276711
-61.935673
-137.989441
-79.747406
-99.613068
-74.094620
-157.061966
-133.239960
-71.609192
-87.816902
-107.683640
-56.569710
-112.800423
-70.916405
-113.346809
-95.245796
-156.279953
-53.813587
-78.034653
-73.402061
-135.620483
-65.854477
-60.695644
-112.116165
-83.352310
-71.054329
-160.717911
-62.420616
-56.028240
-70.129547
-67.200661
-84.819878
-126.261124
-150.368637
-59.102245
-98.937965
-100.104378
-161.029556
-108.001854
-75.367981
-64.486908
-54.435520
-54.201134
-87.093735
-130.955688
-133.235397
-63.110794
-75.936249
-60.139381
-32.322239
-87.903229
-36.758549
-92.591743
-69.039749
-29.657101
-67.206924
-64.903053
-61.072803
-57.762707
-155.367752
-63.704597
-73.592682
-96.720428
-65.454834
-110.604042
175.062347
-81.334106
-117.714645
-67.185661
-105.315842
-58.782791
-79.705437
-68.049049
-50.080925
-59.883579
-58.621708
-93.412079
-64.768669
175.270096
-69.816803
-138.568542
-68.148117
-109.193436
-61.360027
-48.525658
-62.246098
-61.650806
-68.950897
-139.757950
-60.849251
-80.796341
-66.441368
-130.411301
-60.484585
-66.173576
-42.073479
-65.667549
-81.727898
-151.030914
-66.951256
-100.708298
-130.306122
-67.893852
-61.132442
-58.728046
-47.736454
-54.232357
-49.657887
-67.560165
-71.721504
-64.972992
-56.002094
-63.262157
-70.143562
-46.839775
-137.687027
-82.335907
-59.812679
-67.170708
-67.226868
-70.990982
-137.840637
-83.869583
-150.003647
-56.915134
-99.578705
-62.382915
-65.325813
-69.352402
-106.382927
-68.510941
-130.524475
-62.426628
-42.385025
-79.468735
-86.865593
-38.777168
-120.828796
-55.879059
-64.031395
-95.080261
-132.324829
-71.219551
-67.856506
-80.715637
-21.835554
-105.503906
-50.536186
-136.257889
-62.932446
-117.931854
-59.128426
-61.520233
-78.259018
-135.221024
-52.530621
-58.542294
-152.658554
-130.686890
-107.189667
-63.812870
-62.501003
-102.321144
-163.997360
-86.163200
-149.198166
-65.751808
-89.631516
-72.023766
-82.548065
-67.294510
-106.924072
-55.628925
-108.654968
-53.621273
-78.847923
-84.499908
-65.312729
-85.223145
-49.183411
-73.715637
-58.080860
-93.489265
-143.262833
-74.408234
-163.711014
-70.297409
-75.726799
-56.509628
-86.810059
-146.947662
-79.351021
-123.284775
-72.550774
-63.866821
-66.217560
-76.081497
-68.432915
-132.380676
-51.723034
-62.994164
-60.046566
-100.939049
-97.204643
-114.011086
-118.741875
-77.933823
-58.984554
-56.719696
-51.580296
-58.392963
-86.250473
-57.558350
-122.585960
-61.394463
-89.117958
-103.594337
-118.555344
-62.635357
-108.644402
-98.571106
-74.183624
-60.587204
-100.646080
-68.936249
-61.936123
-60.506718
-137.510147
-105.149162
-105.330223
-93.383423
-62.906639
-28.958260
-83.739594
-93.390228
-157.811371
-175.414169
-61.485931
-79.826332
-49.671829
-90.390442
-69.633072
-96.587715
-59.470688
-123.771515
-58.176201
-58.453575
-65.505005
-116.788605
-71.408691
-61.344997
-102.427757
-153.132812
-131.986099
-86.552536
-140.269638
-63.519527
-77.075562
-78.130188
-151.260162
-89.098343
-76.276550
-69.140266
-60.859310
-86.280472
-63.167526
-87.616730
-92.155602
-159.331635
-69.756042
-57.723892
-66.058853
-60.176258
-61.599491
-56.714691
-71.358269
-48.692001
-104.938408
-67.172783
-59.705624
-106.183075
-35.242386
-87.883224
-55.757950
-57.538849
-147.480316
-104.129250
-117.048317
-59.944168
-44.533802
-139.231323
-106.884369
-130.555359
-102.443245
-94.146652
-57.435535
-50.814175
-69.263840
-84.427620
-115.367897
-69.941849
-56.496880
-112.387856
-66.665703
-70.498558
-68.765755
-119.425140
-59.131310
-67.703766
-28.545731
-70.348137
-122.638939
-137.889984
-128.992920
-165.530579
-114.782227
-52.750813
-69.742821
-66.192947
-150.577637
-62.075638
-74.430809
-105.717033
-63.226852
-50.497261
-99.535027
-54.072605
-120.807816
-106.042488
-82.745903
-158.168411
-160.257797
-58.365192
-86.332954
-61.774353
-69.699211
-65.608231
-74.323830
-71.662590
-57.327641
-68.436264
-61.252872
-50.455582
-90.028053
-74.553421
-87.896187
-75.617119
-83.140396
-62.843876
-87.400261
-78.012703
-90.099884
-128.979233
-152.580673
-73.418274
-95.699165
-73.317200
-157.664795
-152.735184
-58.660686
-84.722603
-59.786205
-76.170303
-159.749390
-63.655693
-30.290695
-66.421074
-127.367096
-126.638985
-147.814606
-126.185226
-73.135063
-87.960503
-34.810669
-101.959122
-76.845604
-125.405083
-130.246735
-113.423180
-108.036514
-57.754654
-59.142948
-80.032692
-52.393177
-61.605530
-83.454964
-79.736412
-74.860008
-155.914215
-61.406109
-166.476288
-138.156418
-78.672020
-148.299957
-132.081009
-125.384918
-64.051064
-64.014206
-71.447014
-56.747799
-73.424477
-53.326233
-63.419014
-80.679115
-126.563179
-39.693375
-66.165833
-154.388596
-62.939724
-103.600426
-50.224121
-69.148849
-82.984024
-122.546288
-77.474602
-56.796745
-44.179893
-79.096382
-68.813156
-61.480209
-71.354401
-60.408226
-62.750072
-136.850815
-61.259327
-132.265610
-147.250916
-121.319481
-38.428818
-138.083817
-50.300087
-75.727890
-74.082123
-59.901936
-68.371124
-88.517151
-77.223251
-50.261932
-98.660851
-84.207481
-101.389854
-60.447731
-69.509979
-85.046913
-170.479523
-72.313393
-93.812653
-77.740501
-85.699577
-92.270676
-102.852165
-93.948219
-122.571342
-115.208786
-100.616997
-65.706337
-50.703350
-81.603088
-139.933487
-69.621674
-71.351707
-54.231892
-80.788071
-169.875504
-67.659607
-95.406517
-122.707809
-117.640717
-77.293793
-116.524483
-108.364754
-120.067940
-107.497421
-57.318974
-116.007820
-128.583496
-73.494049
-62.282127
-157.061966
-78.385780
-43.828957
-109.225899
-59.865143
-67.082397
-132.590576
-61.765732
-116.151840
-52.364407
-83.969307
-156.024384
-55.994381
-145.845520
-55.308910
-59.450573
-154.207718
-131.661789
-47.626953
-67.869308
-51.000717
-116.104630
-82.162560
-42.950233
-84.869522
-136.051514
-62.139946
-77.750359
-153.454987
-67.130196
-93.853683
-42.122921
-104.865746
-136.379684
-86.509682
-59.971352
-104.805992
-59.497215
-76.020561
-73.371178
-58.042549
-54.157909
-67.489929
-60.394661
-137.060165
-77.569107
-79.099434
-63.238163
-29.033066
-50.120300
-86.027496
-99.045143
67.748299
74.513008
63.132050
78.640007
44.615593
82.336731
71.654449
68.668236
-52.850670
-54.218872
-73.111298
-112.843300
-95.824554
-121.277458
-140.918579
-119.063263
-44.117302
-53.616440
-49.820431
-137.328217
-65.401215
-54.434517
-74.450912
-79.463905
-57.258171
-110.502357
-59.142025
-107.536720
-56.769905
-47.008587
-60.867855
-72.051674
-53.626606
-128.611633
-134.762848
-81.406998
-87.484161
-68.402023
-78.385422
-75.138145
-148.482040
-63.791252
-123.431824
-98.119217
-92.486496
-97.515045
-98.188606
-62.848625
-60.664726
-56.477993
-104.537621
-97.695992
-80.032051
-63.253311
-97.678055
-45.726196
-59.175964
-103.720581
-70.303017
-61.012928
-57.324203
-72.865639
-56.844101
-59.668762
-59.784424
-59.559116
-54.774273
-62.633522
-104.178009
-99.806740
-72.103462
-46.345913
-77.627769
-121.524849
-74.585815
-87.688187
-116.478294
-84.660446
-151.121185
-137.959976
-60.967728
-66.035995
-85.127525
-50.662548
-70.212723
-58.785557
-56.371384
-59.344982
-48.555298
-60.982822
-67.326012
-139.597641
-61.929382
-59.248062
-152.264328
-80.799911
-56.116142
-65.645889
-75.798836
-114.381058
-63.326927
-51.789909
-100.882828
-156.655014
-62.375099
-54.408054
-52.028999
-69.907631
-97.255127
-113.251404
-78.063904
-153.913361
-98.336830
-55.826229
-34.065659
-117.676201
-61.216557
-48.594730
-92.110207
-60.513763
-157.368729
-33.293228
-124.626427
-147.782333
-68.187355
-92.971481
-36.768204
-30.208010
-58.088959
-129.608002
-85.247940
-64.792519
-73.418495
-58.635197
-66.339722
-38.375561
-65.444031
-51.362957
-87.029556
-151.928070
-65.444618
-160.856659
-50.767410
-55.921227
-65.476700
-138.286469
-110.636726
-72.003395
-38.134670
-61.148445
-64.577675
-118.169479
-78.310646
-148.289719
-84.941345
-126.470428
-85.951973
-56.967449
-78.464371
-67.589691
-143.560806
-49.920673
-75.806412
-83.938843
-170.142105
-63.026318
-51.006073
-127.168556
-70.410301
-162.514587
-65.005348
-39.772827
79.798241
78.084930
51.586922
45.333996
-51.903286
-49.020962
-134.790009
-144.930206
-64.181396
-87.845215
-68.345001
-86.348808
-67.953873
-68.703896
-60.351734
-138.752472
-47.507545
-75.141006
-66.787636
-63.660549
-81.520569
-86.568001
-148.088364
-79.452438
-129.879257
-93.868729
-110.952675
-140.960190
-48.225872
-146.959702
-66.312775
-77.597435
-124.811234
-56.572819
-110.379295
-46.700996
-152.679474
-59.253624
-112.546577
-127.420097
-107.486664
-119.172531
-50.918362
-104.697197
-58.012775
-77.973213
-95.599388
-71.589645
-152.698639
-73.611252
-83.988495
-77.577583
-103.754372
-122.968452
-58.896000
-134.190994
-88.449715
-60.497059
-150.847809
-111.809998
-101.946709
-68.596649
-57.400940
-112.984314
-104.124657
-60.449028
-64.848213
-53.648769
-66.036682
-54.256092
-77.394455
82.455757
65.771423
24.148912
60.697033
63.474625
51.120815
-86.182251
-56.199738
-50.441345
-162.988907
-82.232101
-162.301483
-75.602715
-101.778252
-145.421860
-68.318161
-64.307487
-72.690788
-142.162415
-62.451626
-94.795898
-63.933311
-57.866180
-93.454895
-137.736267
-40.363605
-54.343819
-62.204975
-171.734009
-123.539207
-165.594650
-70.005569
-100.191238
-108.728836
-77.221992
-82.366760
-45.503586
-48.720646
-74.708725
-39.148544
-58.524910
-161.491577
-80.731163
-64.781471
-86.504555
-56.138157
-99.111931
-118.443108
-89.245987
-59.317238
-78.654358
-93.214157
-73.000519
-43.448803
138.192978
-61.458572
-81.991447
-58.151073
49.779736
-132.656616
-49.841129
-96.323524
-153.065018
-79.128456
-59.686962
-116.929283
-144.202820
-73.242760
-62.863541
-118.397087
-66.633835
-52.737453
-57.062954
-67.599129
-133.445358
-95.731560
-153.962662
-115.786797
-64.773056
-64.726288
-66.192101
-79.717659
-75.386658
-149.599609
-96.893860
-80.396294
-57.502907
-53.928982
-55.728104
-58.273708
-85.781197
-38.010746
-86.060928
-63.409439
-74.322350
-151.931702
-63.767941
-65.410545
-48.045082
-128.554092
-98.570816
-42.954212
-72.725784
-128.018723
-64.189476
-98.255096
-62.747715
-66.626747
-61.695423
-149.346085
-52.051781
-72.332855
-121.072777
-88.508278
-114.490250
-112.087120
-79.174568
-128.034866
-65.060127
-70.985901
-59.254101
-101.640114
-150.698212
-100.778336
-117.044067
-110.289284
-73.626045
-86.851715
-96.501266
-61.844654
-70.345268
-67.492569
-65.574821
-69.084000
-67.922905
-96.856522
-64.840996
-146.306473
-142.408188
-106.854317
-57.666142
-71.475082
-72.153091
-116.567406
-92.115837
-66.201157
-152.323837
-74.540199
-138.413330
-58.375412
-76.270622
28.343439
-111.666702
-48.493771
-107.671982
-98.662949
-55.148563
-106.109657
-117.726913
-66.726578
-71.745132
-26.874073
-63.010635
-41.136009
-93.905670
-72.551414
-65.223305
-42.552986
-104.900879
-120.533897
-68.319786
-116.724823
-66.089684
-148.782425
-67.425247
-162.906174
-116.824135
-52.007328
-78.210457
-82.774849
-64.631966
-124.844215
-55.563362
-105.407204
-64.460983
-71.607430
-100.809952
-60.351711
-112.229980
-150.671280
-63.839008
-36.305115
-61.085739
-69.485031
-69.907997
-62.150837
-63.130089
-83.455048
-59.043629
-103.681274
-114.490860
-81.815742
-62.995651
-53.902084
-153.057236
-58.036201
-65.518288
-60.807499
-92.352921
-112.913445
-150.763214
-61.971252
-79.136093
-86.000076
-105.515205
-75.180901
-75.893578
-66.433830
-92.645859
-103.144608
-70.307816
-42.499153
-41.437481
-58.475739
-89.997101
-61.513275
-59.197102
-125.358116
-128.708557
-67.117188
-76.149666
-63.134743
-51.353912
-110.111328
-50.064640
-104.420059
-105.597557
-91.221436
-57.613129
-143.146393
-92.490288
-76.077774
-60.285595
-51.337482
-70.280037
-100.343231
-30.525896
-75.806778
-65.082634
-172.573700
-84.413300
-65.342293
-73.828781
-49.368275
-64.866249
-136.559387
-61.503407
-54.003983
-117.725380
-143.928558
-62.477573
-54.458355
-25.168739
-123.260826
-68.047440
-55.694221
-115.560074
-75.774811
-54.816479
-69.053291
-58.143204
-104.138672
-108.243584
-120.311142
-101.531693
-85.906021
-131.585831
59.128277
65.465294
59.459061
-135.995773
-59.591984
-51.020607
-68.867744
-90.124352
-63.714233
-109.726799
-64.352753
-121.026222
-112.650726
-55.582817
-76.072578
-53.756550
-67.270874
-64.571014
-57.343910
-60.971592
-143.074127
-58.438065
-60.304039
-81.061073
-142.318665
-73.971718
-41.152073
-139.396866
-102.736153
-66.664650
-75.659760
-75.273575
-40.236580
-62.242027
-55.985645
-56.631420
-105.600159
-103.367584
-63.967197
-65.885353
-74.287872
-77.111641
-57.070644
-105.779526
-66.601776
-152.951538
-61.193859
-64.843781
-75.704994
-71.034286
-63.079964
-77.495697
-84.017776
-92.713905
-79.810966
-79.671982
-63.484241
-158.156677
-53.629169
-155.404770
-73.890198
-95.711746
-68.691986
-96.821602
-122.729507
-128.761948
-156.446899
-156.881104
-105.171371
-60.200150
-79.277832
-66.730469
-56.756588
-80.621483
-57.571995
-98.121147
-66.010429
-60.155441
-44.697861
-91.248901
171.077713
-86.916901
-107.314064
-54.814354
-154.974197
-158.420822
-63.174484
-82.844337
-71.099312
-50.772392
-62.573162
-64.276817
-77.068390
-109.046486
-161.605286
-67.170158
-162.836075
-89.018860
-64.362305
-59.736843
-70.167694
-63.662251
-64.085983
-81.546455
-77.382675
-95.677917
-57.478962
-63.405983
-98.337463
-58.664478
-78.282730
-148.603134
-57.646301
-33.058926
-65.704659
-78.640717
-46.299133
-61.373852
-159.480988
-125.079170
-62.941242
-136.459351
-162.817230
-103.844482
-51.772724
-55.976414
-132.465866
-108.593208
-73.858116
-125.238777
-72.043701
-57.072182
-60.026676
-71.285637
-49.378716
-55.905155
-63.527477
-90.249214
-66.695732
-105.885689
-106.000122
-92.956749
-55.724148
-63.665390
-161.047577
-84.203049
-109.219772
-85.258873
-80.838898
-68.974518
-114.057953
-101.627441
-92.565155
-108.347069
-103.466591
-154.074066
-88.906044
-63.783649
-110.388000
-61.884380
-53.236919
-64.424255
-109.781029
-73.561325
-82.202553
-113.495293
-76.568367
-65.220268
-63.161869
-75.742271
-89.235443
-58.666611
-76.393921
-87.171753
-71.176819
-158.483353
-82.103783
-88.207245
-112.079918
-161.560745
-150.591843
-111.851776
-112.267021
-105.353722
-66.941368
-155.975128
-59.014225
-111.195435
-110.814766
-93.770340
-155.180603
-107.345940
-125.518051
-125.718712
76.964714
57.051201
53.923244
86.652061
61.231167
-90.816216
-52.240227
-64.974968
-137.737869
-126.029800
-104.511276
-58.171749
-80.166893
-132.135101
-62.881695
-102.305550
-112.454384
-95.667488
-97.569588
-125.875587
-108.407387
-82.976982
-113.137230
-88.137146
-63.576668
-87.473740
-72.704865
-74.951950
-65.100052
-80.704987
-139.056717
-74.947388
-58.626141
-75.453598
-53.748268
-123.198669
-97.387451
-123.322281
-102.992264
-143.879410
-158.258011
-99.698456
-70.412674
-60.548695
-91.383797
-67.292213
-67.833176
-75.423798
-83.942741
-69.433670
-58.496231
-137.118866
-54.601967
-42.107624
-157.317398
-68.875725
-83.719826
-53.738026
-48.939972
-44.983517
-80.031013
-71.878319
-57.290462
-76.654510
-126.360924
-116.732903
-118.948883
-123.308624
-64.932930
-54.093632
-109.667053
-122.591370
-146.376343
-65.497391
-72.969368
-94.459938
-61.920033
-137.638321
-59.318291
-67.344421
-158.052673
-53.110100
-30.149597
-48.498386
-88.244530
-160.916809
-73.815834
-113.257072
-115.547203
-72.201454
-59.204014
-85.266373
-67.173134
-56.259438
-48.956158
-71.388741
-75.775841
-65.138237
-61.456276
-134.743317
-84.835297
-142.023468
-60.873142
-68.822906
-141.600113
-89.827278
-119.440727
-60.019573
-68.333755
-72.621307
-78.657944
-70.225830
-97.509880
-114.205063
-63.896267
-65.666267
-79.948586
-65.776009
-50.839474
-151.978119
-65.846107
-87.363853
-69.366989
-84.339645
-59.232994
-133.487228
-64.158043
-63.939926
-59.165051
-75.982643
-49.976639
-58.742908
-156.236710
-70.257996
-78.547150
-110.379669
-142.925598
-77.141251
-124.083572
-58.177021
-101.777496
-94.410629
-78.991333
-132.357574
-78.016136
-67.793205
-89.127098
-96.765587
-126.019958
-53.952805
-149.428162
-61.216694
-50.414539
-139.027100
-32.130417
-57.083492
-70.175392
-37.581833
-64.278267
-146.505875
160.103745
-89.791588
-64.819305
-74.075500
-25.987959
-46.970474
-82.164146
-71.649338
-62.929234
-45.801525
-35.124355
-51.738567
-65.108398
53.826874
67.696365
-78.264328
-62.735531
-58.733833
-64.993797
-52.300755
-54.792747
-35.209248
-99.218239
-56.156902
-67.847893
-42.028988
-154.252762
-72.702118
-64.777870
-40.812977
-120.697357
-74.866325
-85.324280
-56.440155
-72.664108
-61.366188
-153.248322
-92.872635
-88.120972
-45.297058
-59.262161
-63.259502
-76.570862
-150.842545
-79.682014
-58.469490
-68.517792
-153.386887
-79.823799
-70.238213
-90.744499
-49.486538
-103.078789
-66.032204
-121.951874
-149.080597
-72.383514
-120.133430
-92.950935
-113.307365
-61.923435
-73.253120
-66.679871
-145.684235
-72.964622
-81.148773
-89.688553
-90.572655
-80.492065
-75.739548
-124.522758
-63.296574
-58.035580
-56.042629
-68.126602
-87.861465
-59.538723
-86.605606
-65.684563
-74.493889
-32.533089
-56.249634
-112.669533
-142.229187
-57.043327
-124.669373
-70.875420
-67.844620
-47.287376
-99.924995
-84.915260
-35.872578
-54.028107
-26.181091
-158.530930
-97.535637
-78.448746
-91.080009
-60.027805
-59.740143
-58.869698
-58.878967
-52.476643
-128.118134
-68.893875
-57.278656
-83.472878
-101.107712
-92.961647
-68.041504
-119.179337
-58.532749
-114.892570
-167.048569
-103.969452
-57.298351
-75.303856
-159.905518
-84.423561
-74.190849
-118.994606
-81.673569
-98.467361
-155.009094
-58.105671
-57.616985
-70.975281
-98.610321
-103.165237
-74.494202
-84.916115
-63.774872
-59.547600
-114.443687
-74.991936
-65.153214
-75.240707
-50.383564
-77.605438
-62.187679
-51.702339
-71.850952
-30.579441
-55.606373
-63.977661
-72.804771
-79.169235
-57.834595
-71.179932
-65.094307
-66.509918
-68.171326
-43.345360
-157.138107
-78.308434
-122.419304
-90.824463
-80.058975
-63.599453
-63.091328
-120.709381
-108.201485
-87.277283
-133.037643
-62.765106
-62.435493
-79.559921
-66.599602
-101.935188
-63.866249
-62.556648
-128.053268
-59.821053
-41.997135
-87.648552
-68.380539
-153.164764
-82.544594
-165.203751
-79.774498
-150.887787
-83.826210
-154.671478
-67.579391
-51.613167
-99.670868
-116.863235
-128.283493
-53.869728
-56.440075
-157.074203
-108.245644
-65.234535
-67.732819
-61.354740
-80.089554
-101.960472
-100.256912
-61.817047
-69.737022
-79.737335
-81.612007
-65.667473
-72.532852
-73.662621
-63.921680
-150.552750
-84.481102
-71.436737
-64.644096
-145.534973
-122.693604
-61.983219
-157.206360
-53.854832
-145.705765
-159.599350
-89.388100
-52.803967
-76.437889
-103.657974
-68.796600
-62.791756
-83.851555
-60.525909
-71.675209
-75.269791
-60.894711
-105.784531
-68.613441
-77.344116
-65.126595
-76.659401
-145.440353
-65.059601
-48.748322
-72.761971
-60.025463
-81.065643
-37.264847
-94.143044
-54.990257
-115.395248
-87.597603
-61.603474
-135.602310
-127.826340
-74.942146
-161.926102
-68.690155
-72.547928
-46.469570
-58.783550
-60.485664
-78.580116
-107.503159
-50.235680
-76.419174
-77.698151
-60.869030
-87.440727
-61.683182
-95.060005
-83.848061
-86.945572
-91.804100
-96.973129
-72.438675
-149.278275
-145.164322
-102.860878
-51.975193
-59.401810
-61.990177
-61.514786
-54.951794
-120.735870
173.610565
-26.602331
-65.924217
-44.191467
-71.802872
-104.262993
-63.854111
-64.716232
-74.756622
-145.841660
-87.674385
-110.778305
-94.504700
-74.134064
-114.833206
-46.266590
-75.760208
-62.153118
-67.710510
-69.153862
-91.905281
-56.063259
-51.287109
-62.326622
-74.661095
-142.525650
-89.098969
-33.413868
-40.164280
-80.408676
-89.151794
-44.287636
-135.074615
-68.796249
-58.254242
-64.335121
-66.617599
-56.831028
-124.813492
-79.107803
-79.689430
-53.063820
-80.227386
-74.754662
-159.181656
-82.597260
-58.811340
-66.364899
-69.542595
-165.842682
-66.537697
-162.103836
-65.844444
-61.807518
-87.254425
-159.868607
-86.210739
-152.051147
-43.760803
-45.463360
-33.009380
-67.491379
-106.270065
-154.547440
-130.956223
-117.210480
-150.518951
-61.885048
-60.511238
-110.455521
-59.305996
-61.418083
-163.684464
-160.470703
-143.807983
-84.822014
-40.622063
-83.831520
-68.592209
-165.232666
-107.917114
-89.188736
-71.774475
-51.966003
-55.288891
-105.746674
-62.268612
-66.309143
-63.413734
-68.517166
-103.329788
-126.167824
86.778549
-163.142120
-87.238014
-135.133972
-57.707451
46.455128
-92.593323
-121.081200
-60.535561
-68.261330
-77.435883
-103.161232
-75.489388
-107.637062
-90.074020
-153.106934
-100.697899
-94.449272
-109.818016
-86.488342
-41.819263
-70.108612
-137.958298
-97.636902
-85.343369
-52.189701
-108.640411
-71.477615
-56.319885
-144.257492
-83.459648
-59.510460
-60.277988
-76.647583
-110.224136
-160.245667
-52.791248
-74.508301
-73.186722
-69.548607
-62.125519
-78.478455
-102.773750
-92.186508
-53.346619
-164.455124
-58.189602
-56.003475
-50.917328
-62.336761
-159.832077
-111.486588
-63.609028
-78.510040
-59.324753
-159.803421
-87.981712
-66.612526
-107.775543
-66.930069
-92.099106
-114.474632
-93.239082
-102.979439
-56.208294
-58.332573
-66.998421
-104.463509
-49.921719
-94.106056
-16.707388
-38.694157
-57.422253
-146.956635
-102.635918
-128.320526
-112.388275
-98.207130
-114.787392
-117.261772
-165.073288
-149.354843
-161.070435
-121.543808
-84.844437
-77.480553
-58.609951
-88.006348
-56.672440
-78.970505
-75.066483
-80.874527
-151.932114
-65.358376
-106.622925
-144.908981
-66.767319
-148.035233
-81.588631
-95.067238
-64.667259
-53.797386
-58.882725
-67.196465
-58.578205
-70.370178
-106.289536
-65.232567
-79.916145
-44.897476
-64.496117
-39.436131
-52.385063
-73.225739
73.189438
41.002113
77.916801
-83.712112
-81.037025
-138.805817
-88.144562
-133.005402
-47.334415
-120.873085
-71.236504
-83.605583
-66.214676
-92.352783
-39.920658
-33.299568
-66.366127
-71.429253
-87.648788
-100.537338
-155.192352
-78.870598
-54.642071
-71.443901
-67.140404
-64.710777
-79.910278
-64.888611
-65.778786
-58.175182
-119.877220
-30.429754
-81.264183
-65.152115
-66.167542
-115.843582
-80.966988
-103.597458
-123.271301
-62.294750
-78.309647
-102.843506
-95.467590
-78.143875
-94.422073
-63.180824
-69.678993
-82.254051
-94.923462
-64.341469
-123.974869
-48.991196
-141.552948
-94.661133
-71.920410
-80.460228
-125.965004
-62.738125
-108.030571
-150.346802
-73.755814
-64.669212
-110.687965
-117.820839
-100.080498
-60.953465
-64.012352
-58.295437
-115.535332
-108.087669
-90.158806
-135.973206
-50.702530
-61.199432
-71.961090
-154.733459
-86.252045
-50.919415
-61.776409
-71.074303
-64.845932
-83.069588
-61.777748
-69.456604
-144.002197
-59.578255
-105.833611
-106.271851
-62.784039
-142.186630
-113.681808
-58.739632
-66.985748
-41.928654
-61.020714
-79.042854
-67.016281
-72.883667
-64.035591
-60.525826
-60.364594
-94.007820
-59.970997
-43.521828
-89.264267
-70.071495
-74.598572
-57.675194
-111.968430
-84.918037
-101.404099
-42.227886
-116.011223
-72.040649
-87.713173
-117.566360
-95.805702
-60.799282
-93.410301
-91.993233
-87.080910
-129.728287
-101.104637
-119.604546
-71.965134
-61.024719
-87.759689
-121.555664
-95.325935
-130.884583
-68.026642
-60.213360
-71.648026
-122.003075
-82.853241
-76.805054
-153.908585
-56.974140
-62.126385
-155.818985
-129.321854
-60.456829
-106.269058
-60.155018
-79.771675
-83.656677
-128.040192
-67.661636
-67.961090
-58.641529
-135.880676
-134.411316
-149.910248
-85.025085
-75.664040
-22.179707
-61.931404
-113.228668
-154.176468
-71.287598
-119.833557
-86.939728
-157.235474
-78.186363
-111.296059
-85.760368
-69.314415
-124.024246
-47.174198
-74.546204
-82.718506
-56.531963
-125.990318
-65.899315
-55.283661
-59.879337
-151.984818
-145.306717
-153.955978
-75.320854
-91.894997
-84.300293
-96.964226
-132.560883
-112.908318
-109.293915
-100.660248
-111.741646
-98.368713
-59.086693
-57.453697
-136.508240
-141.963882
-78.554085
-45.201900
-70.256042
-149.967102
-62.081688
-60.600227
-157.777908
-61.693695
-99.216705
176.663925
-123.704185
-58.567047
-149.545883
-153.588348
-87.812103
-109.904045
-72.158371
-59.982170
-106.577065
-139.897232
-122.072601
-37.304165
-45.227512
-77.275284
-151.401627
-146.447266
-68.851639
-56.127037
-68.691040
-60.105865
-103.660019
-67.671562
-79.210739
-118.236809
-50.885227
-64.320763
-81.212357
-106.649467
-119.519493
-110.698799
-92.448250
-61.883698
-105.007469
-102.092918
-93.829063
-119.428818
-55.113766
-130.449814
-60.118378
-110.298264
-59.537651
-78.193855
-62.184757
-61.582588
-133.157227
-35.982765
-119.751747
-68.752846
-136.454742
-59.493835
-86.837761
-55.436737
-53.333336
-91.992981
-123.973389
-67.195435
-138.887512
-59.208195
-60.128380
-59.236389
-59.857998
-140.705307
-115.806984
-61.055202
-64.285507
-61.349236
-35.018127
-39.640327
-80.613014
-142.242157
-18.612932
-123.701233
-65.360115
-60.538353
-70.969940
-65.507095
-101.318443
-153.478943
-87.644051
-88.821487
-131.459213
-86.833229
-74.841148
-96.754799
68.338287
40.999195
53.776188
80.717575
86.740784
-99.354584
-98.067253
-154.577301
-49.604687
-61.152470
-119.691574
-100.305611
-34.266003
-55.567570
-71.524414
-57.145813
-84.003319
-87.289978
-108.296913
-53.428062
-90.577461
-65.663933
-108.473152
-150.464462
-66.384247
-110.847954
-88.381546
-142.707748
-82.111099
-78.399635
-112.056732
-59.746700
-44.421345
-69.491150
-62.536007
-120.921005
-73.965279
-168.041733
-44.816486
-56.340580
-82.180389
-65.365311
-51.196163
-53.547485
-53.278454
-125.914627
-54.997890
-60.735809
-66.865173
-129.503464
-136.052628
-56.524540
-65.076881
-97.803528
-102.553642
-68.229172
-124.547195
-94.806046
-77.761543
-94.693932
-109.832664
-105.232475
-84.047813
-90.395988
-83.163063
-136.036804
-79.350784
-85.078415
-146.301376
-58.949688
-66.185883
-66.444496
-76.836838
-81.934471
-61.139820
-73.427208
-97.880516
-63.813892
-93.181702
-160.093826
-60.895657
-46.634472
-43.984058
-46.544960
-60.591846
-58.245239
-114.976173
-107.082977
-114.745094
-119.433640
-90.738480
-49.219715
-96.680649
-84.314941
-106.174850
-87.941559
-68.913307
-91.405876
-67.913353
-167.166794
-82.862556
-50.635220
-57.495888
-88.483437
-32.068878
-82.947189
-122.902748
-56.515480
-64.017662
-159.707123
-86.399658
-93.309235
-114.618393
-79.497101
-154.305603
-99.501556
-130.436600
-60.749420
-58.269016
-134.524368
-76.335655
-144.529785
-113.667480
-70.890106
-84.983429
-40.584156
-63.546097
-121.537674
-148.208679
-79.916130
52.083401
24.196867
66.774719
57.464905
57.700634
86.395355
25.512674
59.327381
43.191444
60.472591
53.482487
78.077133
55.833645
38.490074
58.659145
73.396729
-61.287521
-35.236557
-73.593376
-63.507015
-61.660751
-60.093353
-107.282310
-65.104797
-61.695648
-65.214470
-100.749367
-29.131220
55.924911
57.189953
53.454185
64.103287
47.540730
47.811638
-166.598831
-111.417557
-65.106537
-59.075562
-40.252731
-64.064774
-132.903107
-75.336792
-145.576492
-98.172554
-68.177582
-72.445503
-60.682087
-109.032768
-85.591728
-70.170357
-117.206802
-99.033638
-132.168808
-69.542145
-61.853794
-124.455246
-145.967316
-97.316147
-60.731949
-59.034981
-50.701641
-145.340164
-61.248337
-42.840630
-64.307030
-69.156487
-61.778725
-65.315521
-93.885834
-65.463058
-61.240868
-75.375198
-58.683617
-59.354225
-63.627743
-63.058872
-60.577492
-51.163452
-93.071098
-116.285873
-62.994164
-125.940567
-153.508606
-78.997803
-68.439308
-66.039970
-102.199265
-125.932587
-91.543549
-48.608673
-94.704346
-67.489632
-62.009125
-168.833267
-99.302315
-106.753540
-52.037766
-68.733917
-68.194160
-55.137981
-31.406631
-50.379841
-83.490891
-75.262527
-68.017220
-52.134735
-68.384651
-50.748600
-70.348427
-52.582108
-57.911942
-116.429405
-49.468018
-66.365105
-94.892639
-53.393829
-53.558670
-63.305271
-64.145966
-28.837620
-74.917885
-61.395672
-65.141975
-81.590988
-56.625927
-60.244328
-58.952274
-75.060455
-51.425316
-62.955208
-67.420700
-63.556225
-127.362000
-119.410690
-88.117119
-110.680733
-70.164665
-68.704239
-55.194698
-129.931778
-47.554543
-57.021694
-47.950253
-85.520325
-70.209152
-61.004406
-65.264015
-69.225288
-46.371227
-74.097046
-59.953766
-58.671745
-66.484291
-122.047630
-64.964050
-125.022919
-60.115871
-77.767242
-78.189552
-55.978935
-112.562744
-121.971725
-71.452057
-121.296722
-55.288982
-62.374966
-67.354599
-54.801407
-59.273689
-70.285934
-142.124557
-166.836884
-71.491562
-69.873444
-127.118027
-67.661163
-71.537918
-71.455376
-44.637218
-64.107986
-113.365997
-69.687469
-36.577301
-66.362282
-57.392826
-58.896118
-138.536713
-62.428909
-89.293213
-99.030350
-59.730194
-97.759476
-66.548126
-102.342690
-106.136902
-106.769119
-104.849945
-82.161011
-106.296501
-115.584511
-71.272514
-119.070610
-123.851509
-96.029510
-72.136101
-164.203339
-52.337120
-69.934013
-152.513397
-66.360252
-52.364689
76.219841
46.832664
63.294582
65.755035
-88.611694
-110.932442
-143.986267
-65.276703
-83.942268
-62.135376
-67.213890
-164.821350
-86.939186
-123.252724
-86.977264
-70.570206
-56.187382
-56.480011
-160.030701
-62.490757
-76.148712
-52.435715
-78.075401
-63.468300
-135.247009
-90.068077
-80.921768
-43.864006
-65.554611
-70.716423
-101.816666
-106.551865
-94.878380
-85.638763
-68.935310
-78.902092
-80.812981
-107.711418
-90.663139
-159.755951
-77.115288
-50.910366
-148.241348
-91.768684
-107.044525
-105.367493
-115.042686
-82.983612
-78.083191
-100.579956
-106.826340
-106.259727
-69.350555
-101.710747
-121.075058
-52.821976
-118.885254
-68.800362
-63.450130
-127.231895
-85.095329
-127.990578
-144.458328
-53.446926
-73.824234
-102.675484
-86.492279
-58.223869
-138.893723
-135.945618
-91.646255
-69.349297
-97.787758
-88.352417
-89.916458
-129.333588
-102.352509
-69.074020
-150.107864
-87.241020
-51.499554
-166.327972
-73.742737
-122.519875
-59.087650
-72.639519
-82.324623
-157.329193
-96.780815
-52.894547
-82.115196
-73.671349
-152.414581
-60.777309
-52.299217
-159.981186
-49.532570
-58.350761
-67.352440
-89.324074
-125.051003
-83.124367
-58.074978
-59.631203
-59.563412
-160.519226
-111.803581
-83.547981
-140.049500
-78.526443
-85.141769
-62.168079
-69.950111
-71.655655
-65.090393
-156.178574
-37.153324
-83.955460
-53.069427
-52.357956
75.098671
90.739136
77.055054
68.737648
52.608433
44.555408
74.403641
-60.360168
-64.305351
-176.502716
-95.990585
-112.205688
-54.460037
-63.075039
-104.957390
-69.839989
-77.738655
-105.815292
-54.815521
167.491287
-59.469894
-91.757736
-80.262810
-59.039928
-50.294739
-129.264160
-89.768333
-117.390358
-51.570198
-88.391396
-152.495956
-60.410931
-67.247482
-54.836323
-67.356552
-52.883507
-98.503662
-69.095306
-67.840614
-96.077011
-67.688217
-81.162346
-61.627392
-67.665054
-58.923969
-59.862888
-63.338390
-64.118614
-124.465523
-171.322723
-150.270096
-90.089531
-56.476482
-69.579613
-101.118172
-73.373177
-52.866817
-73.943939
-122.841599
-59.028465
-54.736526
-38.447090
-67.817261
-70.349983
-88.516861
-87.733292
-72.213547
-57.609562
-61.203293
-141.590164
-80.933655
-65.114494
-27.003315
-60.642788
-73.806458
-39.846855
-149.911591
-79.254715
-56.856308
-60.043507
-40.709614
-65.010498
-54.824455
-85.207275
-53.564362
-64.602531
-54.802845
-54.409435
-83.749535
-150.618347
-69.414635
-123.501724
-64.189430
-59.103733
-64.924347
-50.552570
-62.003906
-87.613785
-110.353310
-75.599281
-94.162827
-64.458946
-28.506479
-56.905243
-123.746696
-49.187729
-38.284897
-59.503029
-32.586254
-34.059147
-143.317200
-99.237114
-104.450424
-73.695717
-120.183975
-116.102226
-80.740692
-90.670334
-102.147446
-109.158714
-55.246315
-86.164528
-100.304924
-145.818344
-173.793747
-93.938911
-124.959106
-60.869781
-77.961235
-58.493156
-74.272705
-50.118530
-130.752258
-147.464691
-78.778526
-57.352692
-88.164597
-122.235275
-75.597939
-87.635208
-81.287621
-73.636551
-57.771061
-86.763756
-123.427826
-77.967094
-153.034195
-62.162670
-62.130142
-146.010498
-160.906616
-82.320099
-149.990952
-59.557537
-95.277405
-61.114208
-165.192505
-78.385895
-72.811737
-50.145729
-41.431553
-56.910427
-134.707504
-83.385063
-147.816101
-110.528671
84.827225
-61.418724
-53.989407
-145.681671
-86.191536
-46.518772
-78.744743
-60.214870
-85.970123
-77.185608
-67.707413
-77.885674
-116.628098
-92.598000
-59.684616
-143.445923
-93.137596
-106.041824
-68.318459
-98.841270
-65.429726
-140.855682
-72.479736
-40.531166
-63.786674
-58.952652
-47.687763
-57.782578
-61.816536
-59.412056
-87.806282
-140.823715
-79.392357
-127.733627
-48.607132
-57.940956
-37.622234
-142.446991
-134.459518
-56.501854
-61.045525
-90.017990
-43.332710
-54.187813
-89.143349
-76.474014
-75.123596
-94.764145
-60.287781
-96.431496
-58.236736
-72.941376
-63.951694
-116.112953
-87.730690
-90.275848
-64.093147
-44.200581
-92.657745
-128.274139
-56.484951
-155.409698
-152.848679
-64.157906
-138.847229
-99.646042
-47.905556
-60.091454
-87.037338
-138.523972
-96.333099
-54.332069
-121.904305
-41.884109
-65.218529
-97.519012
-134.342468
-161.193008
-148.471420
-87.798141
-107.930954
-126.013992
-41.403336
-54.795200
-137.320038
-73.547920
-79.865715
-160.468765
-105.286476
-63.746315
-120.932396
-68.771057
-66.548752
-39.371231
-141.205460
-78.827271
-158.999863
-61.310574
-104.855499
-56.003189
-106.820122
-141.160980
-86.332840
-56.369293
-63.695007
-86.390457
-79.320793
-117.074722
-63.107960
31.328867
57.516235
46.334747
78.811661
-65.258987
-104.341820
-119.706520
-95.345825
-117.504738
-155.553070
-118.578781
-77.168640
-73.628189
-97.161133
-143.892899
-88.437805
-131.130920
-58.579758
-56.566597
-53.679771
-84.684944
-46.681618
-50.019005
-57.086868
-54.954548
-43.656147
-72.502647
-111.514809
-70.812187
-140.841492
-59.783672
-65.096741
-65.950104
-92.925110
-158.887604
-163.343445
-55.217754
-74.068054
-54.028561
-107.727966
-33.386208
-89.283524
-66.731133
-158.012146
-81.622398
-107.401680
-62.288139
-59.703487
-68.547920
-61.035088
-151.956955
-65.262642
-39.115753
-128.071259
-59.254032
-82.269249
-68.595222
-153.484009
-66.866753
-88.802986
-68.953560
-62.286316
-68.447632
-54.187073
-76.030243
-80.836189
-155.655838
-52.211765
-79.005974
-112.463852
-93.706238
-161.786423
-97.874123
-102.819504
-68.624016
-135.500320
-66.831291
-62.972443
-162.297470
-158.999969
-70.093788
-94.113983
-90.302353
-31.265196
-56.978184
-120.427444
-102.620659
-57.956753
-75.248405
-91.500198
-71.708641
-24.974335
-140.200470
-76.500443
-52.913132
-65.827057
-109.117630
-161.965683
74.466217
-62.507908
-65.795700
-55.054543
-61.763184
-108.688423
-55.005554
-52.336796
-138.238922
-74.541428
-122.132027
-47.992203
-122.209290
-76.166176
-60.706650
-59.580837
-83.969604
-164.757111
-55.328571
-37.185074
-84.771980
-63.219086
-61.168568
-90.929413
-97.618835
-64.052673
-45.414181
-77.129059
-54.322056
-61.636868
-57.433270
-60.506313
-62.873165
-72.309158
-42.437630
-157.587708
-143.691681
-60.385548
-66.810120
-131.789413
-55.283817
-57.821659
-105.086525
-77.192879
-113.542557
-94.421257
-125.824425
-122.368240
-85.402527
-66.837379
-68.587967
-71.372597
-143.038773
-104.935448
-124.484886
-101.047745
-63.838039
-65.318497
-73.824753
-63.042316
-89.817154
-73.461548
-64.304451
-60.144554
-74.395790
-102.330322
-98.277786
-104.977226
-60.463127
-51.446590
-59.975456
-108.429291
-71.379257
-68.041656
-126.074806
-145.896957
-60.207726
-54.158001
-159.676956
-85.993690
-137.649673
-101.424530
-37.359180
-70.807991
-95.394127
-61.165516
-57.405422
-45.647591
-111.570526
-79.386368
-62.370586
-53.236576
-86.454491
-60.913960
-73.695259
-97.340729
50.929985
69.679977
73.920372
-114.547150
-97.504837
-55.414894
-97.167404
-91.580971
-89.041710
-89.880737
-91.229225
-96.212524
-80.897942
-112.619499
-65.920937
-122.831139
-62.495819
-66.489883
-120.033188
-87.363518
-71.882950
-76.476959
-47.217545
-72.174904
-60.074268
-97.357597
-80.673912
-46.619343
-66.924637
-73.027122
-65.544769
-80.450699
-63.277958
-69.465134
-71.462097
-82.535263
-83.531219
-134.537125
-64.232651
-132.548218
-140.757507
-133.362366
-67.945244
-48.864471
-63.792057
-100.850983
-103.906021
-129.639130
-79.948700
-54.388348
-87.648293
-121.366829
-73.556885
-65.122887
-120.221687
-54.279308
-56.597301
-116.705963
-55.633545
-148.076111
-82.108002
-143.647919
-169.086166
-108.292870
-65.316650
-65.982986
-102.048592
-102.073364
-160.806732
-112.753593
-78.922302
-59.131027
-111.155724
-157.381409
-66.070755
-74.699196
-147.344162
-65.400894
-72.526871
-83.735474
-82.828545
-71.541107
-66.153755
-79.049950
-64.268433
-61.269688
-88.849358
-98.968658
-59.924061
-71.561867
-118.362770
-56.219788
-67.031197
-91.773346
-102.298622
-61.872639
-67.595619
-42.404865
-108.891876
-103.333786
-117.380974
-53.188557
-117.417610
-124.560257
-95.375526
-118.510323
-99.804489
-101.224442
-84.066399
-88.618744
-97.990425
-88.965363
-80.570686
77.087509
82.231590
67.133774
52.848816
58.494282
47.050499
49.415493
68.445847
68.542290
53.714661
48.455967
50.122540
49.223061
44.009403
-69.618477
-47.331245
-69.115791
-156.354218
-40.515102
-52.776360
178.782913
-98.158554
-57.815132
-47.946896
-56.475285
-64.279137
-116.884689
-128.928543
-55.814205
-95.074821
-59.286259
-33.297176
-78.501190
-61.019424
-134.066223
-55.989666
-61.038132
-63.337517
-75.277809
-59.071598
-63.243874
-113.317543
-47.377438
-75.815117
-102.435730
-156.707779
-121.546600
-56.415440
-127.136230
-57.751247
-107.898102
-92.451256
-139.959183
-104.466225
-55.380123
-115.087410
-73.046364
-108.137459
-79.036079
-58.752007
-87.496223
-105.034790
-91.408760
-96.583969
-109.523117
-110.740860
-65.034004
-115.192268
-59.729599
-58.603306
-58.763176
-42.272861
-47.334270
-59.788025
-46.693111
-142.465134
-132.924545
-79.394066
-114.615906
-130.928085
-72.781822
-84.586243
-41.705441
-107.236008
-156.171371
-163.751190
-87.905708
-50.502579
-92.130165
-24.077150
-73.562622
-48.792603
-85.369705
-154.155426
-59.383595
-105.658127
-136.225418
-89.573158
-65.826485
-87.770294
-81.640984
-68.004402
-56.169495
-57.956455
-62.171864
-109.337349
-73.789421
-84.895523
-57.736767
-164.904083
-106.539238
-76.376450
-130.168610
-150.240433
-77.774933
-55.251556
-61.061012
-164.062469
-64.344833
-123.210037
-72.956512
-67.484550
-117.030083
-131.101135
-152.430832
-66.213974
-94.627472
-137.625381
-64.343498
-144.758667
-47.377262
-60.944736
-72.333649
-67.444214
-91.030190
-72.476532
-97.630783
-81.379654
-147.441208
-142.229416
-75.613525
-95.179062
-75.555702
-72.396271
-143.586472
-59.690113
-87.507332
-70.473549
-91.123970
-44.266438
-60.102043
-107.106018
-107.609978
-179.901077
-62.163845
-26.130136
-155.671143
-140.602386
-40.838699
-55.150982
-56.615746
-70.159027
-51.725899
-71.877983
-54.864906
-146.810104
-79.194260
-95.782700
-60.142017
-76.771339
-57.893616
-141.550385
-133.399658
-55.505230
-74.478889
-68.888618
-146.268326
-62.802574
-66.707771
-79.080742
-73.951813
-131.932755
-69.952881
-98.724632
-123.624054
-67.394432
-49.663670
-91.127113
-71.151337
-77.255173
-57.155899
-65.971962
-62.030861
-63.881302
-83.034500
-102.692627
-105.067329
-132.239197
-74.112030
-67.195168
-77.999664
-126.201317
-70.535202
-65.862595
-82.364677
-92.186745
-127.610519
-53.089630
-98.066292
-49.679718
-59.152550
-50.952438
-130.151657
-63.522190
-155.577393
-59.158997
-61.935223
-91.996712
-60.682907
-53.668640
-45.346142
-83.745613
-61.099598
-70.689346
-66.871109
-38.600067
-59.585869
-59.589909
-84.654808
58.014912
77.455887
-66.193886
-71.159187
-77.130577
-78.995285
-116.337868
-59.694859
-145.215439
-55.475281
-102.746582
-64.099243
-65.002373
-75.159058
-74.932686
-58.709911
-74.815781
-65.793037
-56.103313
-58.744930
-63.375820
-50.341244
-57.945698
-44.855576
-63.465164
-91.272713
-142.163925
-46.297405
-65.847954
-73.001343
-56.027802
-73.260803
-60.488247
-71.915222
-71.373253
-153.814133
-61.526783
-163.852097
-148.932419
-171.283508
-59.736320
-55.736042
-55.888290
-66.476845
-58.980209
-135.309158
-94.576202
-70.856163
-57.546494
-55.870655
-101.163673
-62.507580
-74.744186
-81.057281
-62.045368
-70.024948
-60.525787
-95.421295
-134.736191
-66.830994
-68.641640
-66.918091
-67.657204
-126.130569
-83.235474
-67.375771
-77.878586
-100.738983
-177.654556
-75.837524
-58.845062
-49.778801
-94.176620
-51.427731
-59.818546
-59.119537
-66.104340
-67.380486
-160.406769
-70.597382
-61.030094
-65.640427
-78.052940
-83.219734
-77.069305
-86.434853
-59.734310
-115.349785
-60.883797
-63.575191
-70.397331
-153.999237
-64.408165
-152.584961
-140.301773
-52.620747
-117.501076
-84.056267
-66.293266
-64.754951
-46.402298
-116.505142
-122.556114
-122.313820
-66.236687
-104.246742
-74.667809
-114.900276
-70.323082
-59.242912
-57.015327
-90.533783
-60.661003
-80.580116
-113.086449
-135.258194
-75.314995
-60.960178
-66.649338
-150.241180
-55.404957
-165.745163
-62.579323
-68.058571
-53.420624
-84.471428
-93.385025
-51.678802
-66.374817
-61.128155
-65.879288
-58.619957
-90.089958
-142.581879
-127.287369
-56.685020
-93.660759
-93.696968
-63.644600
-60.184605
-152.492920
-93.411217
-72.304253
-105.895271
-111.774124
-105.676025
-49.091969
-131.574692
-158.547607
-93.187813
-67.353752
-70.278999
-59.944252
-91.939415
-98.039925
-114.675690
-68.854218
-58.621510
-121.369583
-134.044586
-44.985836
-119.970848
-57.102295
-81.535759
-160.029938
-145.500641
-57.936058
-144.394180
-124.259087
-66.798180
-74.719933
-67.152794
-71.893021
-74.398895
-113.883087
-156.467651
-67.812111
-81.378616
-66.132881
-61.726921
-147.460770
-49.984203
-84.031487
-80.544296
-139.521042
-131.005203
-138.145905
-68.790802
-166.909958
-139.922470
-58.294125
-60.852882
-128.407822
-60.463726
-55.627693
-62.592205
-108.631615
-72.481598
-70.350082
-61.421257
-75.997437
-26.734079
-69.606667
-83.768845
-70.752480
-134.244736
-150.964569
-122.282562
-78.885330
-56.037457
-161.199448
-58.619598
-94.010139
-77.110550
-62.176014
-57.788513
-88.137695
-80.391747
-69.588882
-53.753269
-65.218658
-61.755192
-120.092560
-72.010582
-26.822699
-53.780140
-70.448524
-152.441238
-55.537571
-94.192741
-53.806850
-63.203480
-165.999344
-146.973038
-55.088108
-62.425289
-148.238052
-37.112152
-38.985661
-79.313354
-103.507553
-95.688774
-94.863083
-82.705284
-84.251808
-160.412933
-95.105301
-54.196033
-91.332039
-30.689899
-70.777275
-89.295769
45.966999
73.259949
56.783691
-60.002213
-143.291611
-159.444443
-95.492531
-82.398582
-96.568253
-144.145172
-111.048233
-71.373093
-71.217308
-65.704727
-79.179642
-60.741089
-57.384892
-90.998894
-108.699341
-59.022877
-104.493263
-68.067200
-67.497849
-71.688828
-82.226997
-55.631577
-113.873505
-103.417816
-60.514851
-60.843590
-93.894135
-96.323868
-106.804932
-136.220856
-118.807831
-63.815376
-76.025330
-52.987980
-71.167419
-159.972946
-32.732269
-68.175583
-153.690460
-91.061996
-56.344975
-122.425140
-111.831367
-101.923927
-126.751038
-144.875702
-64.623985
-76.966843
-63.157990
-27.718941
-50.009811
-134.024048
-65.003082
-54.881264
-100.597954
-71.987823
-76.888893
-64.279282
-92.022011
-67.304199
-56.871498
-140.784225
-73.923988
-64.596458
-66.001320
-73.624275
-55.187431
-87.407364
-119.747635
-66.617325
-58.064972
-58.399200
-68.434738
-76.181877
-78.603630
-138.858154
-55.930481
-54.644253
71.965912
51.756306
38.271404
43.321884
53.100128
82.939995
-109.084389
-90.722633
-44.998100
-79.141975
-113.599152
-79.769547
-133.472870
-83.189217
-96.074249
-158.465576
-130.131607
-83.688545
-89.095909
-51.247543
-52.164715
-86.168068
-70.796455
-69.699127
-68.525337
-60.556919
-152.001190
-50.354664
-89.583336
-58.755150
-71.619514
-83.492828
-79.645355
-76.996910
-59.939838
-70.265961
-67.468208
-61.923119
-67.956512
-63.433567
-63.994503
-67.527191
-60.419807
-62.723938
-81.793419
-19.550669
-67.464516
-66.773964
-61.000206
-86.779617
-44.438084
-107.158852
-165.928802
-99.716484
-56.740032
-99.826180
-98.957794
-67.341644
-155.077225
-61.453285
-115.536301
-66.840790
-79.089371
-70.226334
-123.217972
-59.960922
-70.378952
-70.409660
-57.593853
-139.970261
-67.609123
-58.934490
-72.908249
-148.392807
-60.380589
-67.757286
-156.003922
-57.342003
-134.502594
-83.583588
-61.469112
-84.224190
-54.479683
-69.413071
-111.736809
-170.162033
-62.055573
-62.731747
-84.396255
-54.663971
-58.477345
-55.722054
-53.958321
-62.308331
-57.432674
-58.352009
-54.463245
-81.811287
-85.725563
-60.520569
-63.004215
-161.358917
-65.170090
-85.363800
-58.440788
-67.316200
56.790295
38.365585
84.834190
66.243652
-129.145187
-83.729591
-84.706802
-68.403938
-72.950272
-32.184784
-96.992836
-45.540508
-97.561348
-61.060707
-62.646896
-61.324699
-56.037708
-91.428185
-82.688026
-53.039375
-131.753006
-36.976768
-58.163723
-78.974747
-77.005211
-98.529343
-98.922722
-98.346710
-105.334267
-87.262611
-87.939285
-95.712181
-50.844257
-82.763382
-57.432304
-87.898857
-94.922531
20.812962
51.048355
74.342087
73.530769
69.537392
33.607876
100.834190
53.272339
-63.540302
-89.605293
-65.226768
-46.985741
-149.782349
-77.457886
-61.342487
-55.122368
-49.501499
-108.490471
-72.841499
-148.859879
-123.976959
-70.057961
-77.752037
-63.531616
-91.014183
-104.390976
-136.001404
-98.474655
-154.680984
-65.958549
-144.939651
-89.503380
-81.402534
-69.400986
-49.375343
-50.899632
-131.245804
-60.761852
-61.181526
-152.496002
-59.383415
-76.303665
-93.445808
-140.034927
-57.561817
-63.235802
-121.740845
-145.694321
-53.642818
-58.709183
-95.969925
-154.273590
-84.056335
-131.239594
-118.574684
-61.636005
-62.772572
-79.593117
-54.416664
-80.083717
-153.768784
-54.920727
-60.091980
-59.162098
-81.797180
-72.682076
-75.344643
-75.925629
-150.192078
-62.400085
-91.882759
-165.842270
74.400101
57.720135
-69.367058
-84.088432
-90.164009
-66.135460
-141.083099
-55.037201
-66.775528
-52.383194
-43.925785
-55.410267
-115.792206
-88.481987
-113.172424
-69.575874
-59.117859
-98.140869
-143.488449
-97.815956
-128.185349
-126.667587
-62.350491
-63.855797
-95.993370
-77.950935
-78.670189
-52.809242
-101.308640
-177.967117
-68.867050
-141.548172
-92.841339
-91.735893
-79.721825
-59.285778
-53.364166
-113.946014
-58.894028
-131.713562
-92.156906
-148.915955
-56.706478
-54.684830
-160.046432
-58.302704
-73.702141
-53.992821
-106.311691
-139.564850
-64.885422
-115.237167
-55.117088
-62.432816
-64.644058
-133.909729
-137.027527
-87.143417
-60.927620
-141.431870
-100.507057
-61.315136
-62.983658
-62.317291
-158.473328
-63.819725
-80.840050
-110.875046
-160.078918
-144.710739
-65.466408
-158.367020
-134.260208
-139.812881
-139.419846
-81.506699
-84.797241
-127.723900
-118.141434
-114.502922
-165.124924
-130.483948
-162.940445
-56.456516
-58.931328
-79.758492
-64.727005
-140.852753
-44.661819
-69.354446
-115.625893
-64.499138
-123.942917
-59.141705
-62.103027
-101.505440
-61.701015
-118.422142
-158.046646
-62.865162
-53.248901
-74.421959
-121.172546
-63.650345
-120.672058
-93.355415
-92.801727
-137.666656
-52.655682
-61.568272
-61.362648
-110.695450
-103.608940
-46.291668
-95.605843
-76.952950
-55.555252
-108.989227
-58.580044
-96.416893
-117.412270
-94.475288
-68.200928
-98.180428
-143.366226
-165.714310
-132.610794
-58.811226
-115.930054
-57.778500
-89.632713
-58.037685
-58.968761
-72.747620
-65.288658
-53.366989
-79.050301
-121.823082
-61.180256
-93.259613
-72.122856
-83.134644
-89.214920
-113.153870
-114.744400
-99.540802
-78.699402
-106.429321
-101.512482
-102.309044
-109.977997
-59.819157
-69.495766
-42.145897
-60.329342
-59.663406
-116.640717
-63.335529
-60.798012
-57.251469
-69.920288
-86.637115
-80.012192
-43.789146
-112.589478
-54.304184
-60.601185
-119.073334
-72.906540
-81.088722
-68.125404
-57.961529
-94.910843
-58.307964
-88.745888
-67.532410
-87.671501
-65.295517
-111.894310
-106.513832
-91.571350
-95.568588
-109.779449
-58.998848
-63.955776
-105.667191
-103.948570
-76.266830
-98.557442
-156.519012
-103.689140
-73.114571
-51.161327
-67.258095
-69.771660
-45.821541
-63.367329
-70.806595
-137.593521
-91.836601
-159.763107
-62.674973
-71.053955
-72.923286
-85.557640
-77.191132
-129.002533
-111.103882
-69.910210
-70.518288
-69.705788
-49.893326
-111.031197
-117.656136
-124.397926
-61.650959
-104.437813
-78.675201
-89.821640
-91.764900
-106.336540
-61.517830
-69.156975
-71.701584
-97.925987
-85.892494
-103.668724
-66.776299
-69.380608
-91.428207
-71.011345
-65.556046
-155.373993
-138.521713
-57.000938
-44.310089
-59.401817
-82.015465
-119.300148
-96.600716
-113.214996
-56.426380
-149.268753
-53.190163
-89.941383
-71.629959
-77.182571
-61.230934
-66.520874
-72.580185
-60.691158
-44.542885
-83.863998
-63.672153
-59.018173
-138.928284
-56.662079
-154.537842
-144.807892
-44.805351
-156.169113
-123.713135
-90.747955
-59.315258
-62.710724
-154.227371
-94.347061
-56.484283
-113.775017
-100.415649
-104.148361
-115.638474
-52.101990
-48.858349
-59.567989
-66.494804
-152.085983
56.494991
65.078461
37.416569
49.661720
53.216175
60.714203
41.354534
55.192421
-43.098099
-75.127403
-96.856514
-78.383896
-66.679054
-60.513165
-67.624298
-95.306946
-150.825775
-68.885353
-114.498337
-124.025543
-73.415817
-122.723961
-73.776939
-64.171997
-53.163750
-122.504684
-80.435204
-80.816139
-93.277481
-55.430016
-77.640160
58.433807
47.086155
50.969151
55.507469
-86.081398
-106.896370
-56.823204
-55.670353
-84.448486
83.267990
62.297108
83.998650
44.297836
-93.185020
-125.371246
-40.708439
-64.153740
-56.851028
-100.756401
-60.254452
-49.706413
-39.067520
-95.074974
-50.865257
-62.195248
-66.001328
-80.121506
-63.015690
-69.163239
-85.557381
-143.939056
-61.533173
-68.985962
-70.027245
-66.080055
-44.805805
-54.072384
-88.697044
-61.136173
-54.475533
-154.574997
-103.803574
-52.791733
-81.886948
-86.913673
-35.050980
-166.666489
-76.992058
-78.901100
-97.892662
-52.383335
-158.640167
-56.126579
-84.601990
-81.313026
-55.535156
-68.954712
-146.400070
-39.337624
-153.196579
-95.693489
-102.060661
-104.024300
-93.762268
-75.932426
-119.561661
-138.276566
-103.938164
-96.870918
-57.201080
-157.998779
-72.151505
-22.924292
-81.523933
-54.839767
-69.806946
-122.763901
-61.564671
-89.361145
-50.291588
-60.937481
-50.700623
-14.936641
-60.203934
-106.688454
-97.660614
-37.856541
-73.456703
-59.076134
-74.249290
-104.070770
-92.626762
-82.258057
-64.332344
-176.208618
-54.495106
-147.824951
-75.480675
-81.614647
-51.787289
-72.108292
-63.641567
-61.905716
-38.481392
-53.412983
-75.349045
-83.449265
-101.422478
-112.077003
-133.433456
-64.134964
-65.685585
-51.149509
-70.605873
-53.548512
-86.852074
-62.464645
-66.560028
-60.262703
-48.173767
-61.345356
-59.592358
-63.595478
-84.408440
-54.987476
-67.843880
-53.567093
-78.242523
-91.338760
-59.188484
-69.337616
-70.936325
-93.173920
-67.419876
-62.135906
-66.874123
-64.954582
-58.906261
-129.338181
-60.428455
-56.340416
-117.749039
-92.463814
-94.498497
-132.824066
-113.906761
-88.697151
-80.769814
-95.795837
-145.130585
-59.839863
-96.669640
-75.755119
-114.181366
-88.288414
-102.527283
-63.810642
-54.268570
-108.050377
-147.764847
-94.265533
-155.984512
-119.718430
-160.612457
-92.687958
-114.139488
-66.366928
-127.006599
-68.161186
-134.672882
-60.924438
-79.934898
-30.525415
-74.610741
-165.757828
-88.764320
-62.315304
-54.234436
-60.346752
-64.446915
-68.414436
-73.279175
-87.886810
-48.386002
-75.445541
51.503578
53.060459
35.998352
-72.803490
-63.906715
-92.482544
-68.635849
-53.866371
-126.215820
-99.354546
-97.288536
-102.131485
-154.792938
-90.141861
-128.800354
-94.738731
-55.263992
-90.902031
-157.453827
-64.525726
-62.633953
-162.038223
-97.245247
-73.144951
71.909332
63.541260
95.282120
35.501823
67.827477
49.590538
70.371788
47.679394
49.729122
-64.120193
-68.224792
-77.347702
-53.307232
-73.396103
-165.313034
-67.060097
-121.239563
-98.740517
-71.733536
-67.145798
-55.106873
-60.416477
-150.957260
-120.464287
-121.951790
-96.877113
-120.212631
-88.203911
-169.822083
-109.084450
-92.307114
-101.588089
-73.505371
-157.766937
-67.354401
-68.410782
-65.416832
-65.800941
-42.362961
-59.884357
-100.564102
-67.072617
-62.263634
-53.421879
-61.381744
-60.714504
-69.912285
-57.945763
-57.048550
-147.591904
-78.447159
-69.008171
-78.331741
-59.567669
-71.944305
-67.636772
-92.517708
-80.854630
-132.593735
-77.672188
-89.744835
-50.333004
-60.561428
-90.937660
-67.151131
-117.876244
-91.746010
-81.207329
-129.326126
-63.158894
-59.220543
-61.160091
-66.114601
-125.121109
-69.283554
-70.194023
-149.218887
-61.431053
-73.667244
-67.272400
-149.935928
-61.551208
-54.320026
-60.562962
-74.448624
-151.755219
-83.939407
-179.774429
-118.320465
-159.700058
-60.593952
-52.134651
-62.004974
-103.287445
-87.206299
-115.482071
-46.301140
-70.777206
-83.947960
-58.152378
-80.986816
-83.087837
-148.698257
-118.919540
-59.449020
-58.749680
-72.686104
-68.479919
-61.075165
-99.622398
-67.277870
-90.240318
-99.592300
-114.424576
-56.485241
-69.821831
-67.132339
-59.145447
-56.020885
-88.417633
-66.990273
-107.682556
-102.605179
-101.267105
-89.605499
-62.844883
-63.505512
-140.858826
-81.947144
-72.362411
-86.770363
-79.253975
-68.543930
-48.943962
-80.742668
-69.439316
-116.571327
-74.462646
-98.839012
-55.039616
-69.204987
-84.669121
-129.939178
-89.445679
-77.337036
-57.856972
-87.096367
-100.771431
-51.752728
-67.257050
-71.973969
-58.770702
-21.741459
-69.660599
-61.869019
-92.228432
-77.803032
-61.441101
-59.034546
-55.525806
-39.802063
-140.580078
-71.952995
-79.548592
-69.730766
98.108009
69.140816
63.302681
69.388596
47.616962
57.409252
55.137180
53.272907
45.862240
59.388691
69.459854
72.951569
67.855080
71.863022
-149.717163
-134.085449
-73.164925
-122.396790
-64.125801
-82.241737
-71.599350
-104.108223
-80.923912
-117.007271
-75.987045
-72.120262
-78.042419
-127.695610
-112.148613
-95.179741
-82.256653
-75.055008
-119.317589
-69.908188
-80.534454
-81.399590
-55.196457
-40.573200
-103.957993
-153.965805
-66.858597
-156.946274
-66.632477
-66.161659
-72.667953
-71.990623
-60.367107
98.499245
57.253563
70.995522
-63.658520
-63.566067
-87.919884
-47.629055
-80.549835
-84.017868
-55.546669
-57.363136
-103.102867
-98.893837
-112.587723
-54.712379
-164.848831
-90.810707
-43.605194
-135.666962
-58.658077
-133.654587
-165.930405
-71.150673
-94.530777
-60.749420
-56.464035
-42.977291
-125.181282
-97.584427
-145.616455
-62.978329
-76.431030
-146.723297
-58.942543
-73.270630
-82.852066
-93.855110
-64.959251
-93.251373
-34.769371
-53.251575
-144.162338
-63.791080
-45.915104
-96.962105
-105.093361
-64.903648
-45.864567
-90.997711
-74.848900
-110.692101
-69.902672
-105.820862
-156.675430
-65.318855
-101.839653
-165.508682
-50.737938
-79.555283
-70.332680
-89.422607
-76.325409
-57.335678
-151.898804
-131.460159
-158.880905
-61.578659
-88.462288
-163.336929
-96.066917
-96.318436
-56.595413
-98.817513
-102.085625
-128.501541
-81.197830
-161.072266
-90.956573
-60.370632
-89.659660
-151.246765
-105.054024
-52.627457
-131.593582
-68.718239
-61.790504
-130.369263
-63.963760
-52.318352
-80.691017
-152.837372
-65.723289
-114.970192
-80.046288
-59.087589
-93.880562
-92.619705
-60.721760
-97.747604
-95.125381
-59.565163
-61.643028
-49.341938
-40.743820
-83.939438
-126.235275
-142.594955
-132.968307
-61.455879
-87.273605
-97.152916
-79.580803
-64.734428
-39.161274
-69.768074
-46.065968
-157.365189
-132.043259
-55.487564
-48.909946
-139.623642
-67.844643
-68.258522
-54.314800
-98.803780
-111.213509
-67.128349
-83.375343
-63.126556
-60.094120
-70.784760
-71.555870
-66.484291
-149.956558
-104.924660
-56.833435
-105.974167
-80.029396
-113.642555
-71.398689
-116.994919
-70.398399
-76.687485
-105.573387
-117.338760
-155.649292
-61.408604
-67.691513
-112.191689
-75.971085
-53.142624
-60.078854
-49.834606
-75.229256
-151.732758
-90.915550
-57.132469
-80.340195
-71.250221
-111.856407
-67.511436
-51.908794
-152.699829
-84.430038
-59.194466
-79.475998
-86.500671
-17.091681
-77.277023
-81.119560
-49.405510
-54.645081
-68.386543
-57.643414
-68.634705
-108.211525
-156.844940
-53.659679
-62.107315
-36.974274
-87.526627
-61.279232
-126.513786
-134.337845
-64.251083
-47.338917
-87.779480
-82.111160
-97.877968
-89.764282
-69.897148
-36.643883
-77.846992
-74.161179
-79.002373
-53.825649
-122.134430
-58.947254
-51.155708
-94.820160
-61.944302
-49.027969
-67.361755
-58.061749
-57.666340
-64.178665
-114.119179
-67.561096
-122.822083
-98.175919
-91.851433
-93.634331
-158.161270
-106.978676
-145.149292
-110.195633
-110.560333
-98.080032
-120.317711
-67.215645
-79.966408
-49.262062
-61.394203
-88.464905
-68.575897
-134.133224
-161.132492
-84.298210
-67.066795
-61.179775
-86.639908
-66.195045
-69.456802
-62.381290
-69.569984
-100.728195
-127.512863
-83.753258
83.747375
60.485336
59.165089
50.207821
66.539772
-97.473969
-90.083549
76.015846
96.637428
78.390533
41.917301
76.017471
57.139030
71.504700
52.262913
75.015495
61.593838
61.897289
-161.354233
-116.097702
-106.227036
-64.880783
-150.021545
-35.286999
-103.955055
-159.042511
-116.775505
-60.391327
-69.824814
-52.749275
-67.635490
-124.236092
-137.387054
-104.013428
-149.978409
-127.344528
-93.063911
-65.606003
-77.867310
-88.756355
-41.956066
-67.378143
-72.602997
-69.609772
-102.866165
-44.483185
-38.076298
-83.730186
-96.650230
-104.348099
-58.081734
-62.933441
-42.010292
-80.761734
-61.904625
-54.838375
-108.558578
-95.557770
-70.270790
-111.488678
-102.320000
-129.504913
-120.024857
-109.629250
-114.503922
-108.276634
-62.050026
-126.468788
-65.193291
-64.909889
-65.735245
-33.746552
-98.154671
-45.280384
-68.014969
-74.856659
-152.464752
-99.280182
-56.747231
-65.345757
-102.275887
-87.820549
-175.050888
-100.682182
-68.593170
-93.998627
-143.100845
-77.811943
-48.125881
-154.175644
-72.359169
-79.019844
-60.797394
-61.716526
-88.255943
-122.045418
-105.455162
-84.069710
-51.501507
-56.728611
-67.033951
-95.390228
-41.782307
-49.207302
-102.231003
-144.648422
-61.133617
-65.583488
-116.667603
-63.851391
-117.696037
-108.274879
-122.841026
-61.874897
-80.148308
-164.297333
-127.537163
-95.462219
-63.205173
-70.546440
-92.225853
-59.624405
-36.560978
-88.225159
-34.987267
-52.750275
-74.319824
-78.666634
-58.512486
-70.718262
-66.196243
-46.018303
-64.216805
-116.036316
-62.408241
-117.145309
-77.742950
-94.903984
-68.785614
-59.128418
-86.138313
-64.015732
-61.774017
-66.772461
-62.137928
-137.818695
-145.823608
-52.514629
-74.327599
-102.958504
-115.411995
-106.537834
-111.665680
-69.735039
-99.413300
-71.262802
-57.410252
-144.253677
-77.096222
-60.310425
-159.486069
-162.191437
-102.030136
-102.077309
-62.801468
-59.368362
-76.713463
-108.662811
-108.324799
-63.629520
-93.234741
-154.775650
-120.625618
-104.344528
-90.911011
-119.239494
-114.765350
-162.474014
-80.365265
-83.199883
-44.013199
-85.299179
-50.339520
-85.575882
-50.659485
-64.847237
-155.125580
-101.384529
-88.687607
-94.344101
-153.422028
-37.988400
-60.961594
-94.853065
-54.101349
-50.027409
69.314522
83.487778
-58.892162
-69.698174
-131.366226
-150.710526
-40.017792
-68.422783
-57.066998
-84.402084
-74.973808
-111.156960
-69.963371
-141.033905
-66.335365
-148.559875
-61.818726
-49.771458
-51.643745
-49.946518
-81.895546
-78.311455
-47.290211
-60.425343
-92.826447
-59.067574
-158.838333
-66.147346
-54.073338
-160.251678
-46.063046
-58.128670
-120.387268
-58.565624
-81.755562
-70.929688
-71.074272
-135.567749
-38.006161
-52.247181
-31.032095
-88.794601
-42.916954
-87.894005
-130.144226
-74.275848
-65.343132
-74.417618
-136.291931
-138.324600
-57.229839
-98.436577
-65.957870
-146.220428
-72.046143
-140.263855
-73.616959
-65.397278
-144.300659
-90.736275
-164.632690
-52.701550
-85.758759
-68.994263
-64.371254
-86.612312
-134.702942
-119.263878
-128.838104
-114.559837
-79.624290
-47.312714
-129.728943
-63.350937
-91.150047
-61.009789
-56.224682
-75.645691
-97.534042
-111.286568
-62.540001
-81.940712
-102.327324
-62.071648
-81.459511
-127.141342
-42.116745
-64.002869
-68.320068
-96.197273
-129.078796
-129.767075
-45.403381
-155.183151
-146.818863
-41.465599
-131.787979
-84.921638
67.653496
70.200790
73.123222
71.118958
39.886856
53.418510
59.328693
114.003685
81.844429
79.097305
101.294716
-70.633682
-71.799942
-69.207527
-115.811836
-114.086311
-86.610802
-120.015282
-155.277206
-118.688194
-116.329170
-134.456100
-49.711960
-57.516247
-75.952888
-65.499733
-61.785572
-65.069366
-57.370716
-37.769634
-67.648361
-95.770912
-24.893820
-89.511383
-65.852646
-70.325546
-94.800064
-117.307396
-62.227440
-57.914536
-50.214661
-83.591560
-66.732613
-60.033295
-67.636070
-71.378632
-43.912086
-59.653961
-93.243919
-77.173767
-83.422836
-64.479263
-61.577034
-131.859879
-156.143875
-83.752579
-71.900970
-64.252914
-62.745174
-47.394104
-142.884247
-67.490631
-56.914204
-73.094772
-140.866257
-101.647865
-69.378967
-62.370102
-55.376221
-110.370094
-55.243519
-60.562439
-115.016647
-74.850433
-106.333878
-129.643341
-74.281815
-62.091103
-45.757870
-118.432320
-68.887718
-79.339737
-94.205544
-129.105560
-54.955605
-95.055984
-45.303474
-81.881462
-133.844772
-117.979561
-72.617409
-124.676857
-29.982470
-119.789734
-67.075455
-63.728645
-90.404541
-142.366379
-58.965813
-100.791191
-70.559647
-81.511307
-98.649223
-90.223320
-105.237717
-93.628799
-95.019325
-103.202026
-82.859352
-41.051418
-53.463448
-73.363808
-128.878586
-42.238697
-97.899017
-46.379101
-55.682968
-52.760887
-69.928795
-71.846550
-143.840469
-82.576317
-124.996361
-154.270172
-59.923386
-109.788506
-119.160088
-70.682213
-82.368187
-158.012604
-66.999443
-92.231888
-62.159035
-81.488968
-56.263794
-107.530220
-60.366970
-81.885002
-106.182678
-62.976013
-74.407959
-77.996887
-66.200127
-91.779716
-91.526253
-102.041023
-129.928391
-142.577957
-92.774666
-155.609863
-97.422722
-78.622208
-64.775902
-56.500263
-87.758080
-69.669075
-54.776222
-116.258163
-153.227020
33.205238
85.272392
55.829487
44.429577
55.440792
59.233910
57.237621
50.834667
49.291298
91.184196
53.868744
60.320225
54.709373
50.466190
33.645699
63.829536
44.064869
63.152054
85.448730
69.258904
53.312328
47.540871
64.416176
61.293274
48.660179
74.722565
-61.179996
-140.834564
-94.134308
-121.455376
-70.500290
-166.099640
-55.324203
-144.316666
-58.868736
-135.392242
-82.277809
-83.711388
-59.736488
-83.598381
-51.078728
-154.826508
-60.517097
-56.697483
-63.603580
-61.788509
-48.896557
-142.576263
-141.568909
-67.843330
-49.068214
-94.278389
-64.432991
-99.211433
-141.136398
-87.539665
-62.491650
-82.546776
-65.823402
-109.382347
-103.759041
-102.016754
-85.508415
-64.242836
-84.691803
-48.293388
-68.255257
-29.212660
-129.643143
-63.817513
-99.037949
-62.770638
-108.693161
173.338165
-59.728649
-79.765762
-66.675484
-91.961937
-125.654358
-59.650219
-70.877556
-95.872520
-59.437668
-62.037704
-77.787201
-107.928406
-89.743301
-42.992943
-102.430038
-74.824387
-71.463348
-107.494522
-93.348068
-57.384644
-96.996468
-113.023285
-61.576214
-63.095837
-148.714951
-48.769196
-160.855911
-96.014442
-98.080597
-153.168594
-62.420719
-67.297066
-148.849899
-67.445976
-131.756897
-76.808784
-75.182083
-64.384033
-73.563004
-59.721546
-64.632622
-64.450920
-60.347477
-66.714714
-115.993546
-48.585461
-116.101807
-57.175430
-126.796967
-34.384171
-88.570679
-64.313492
-62.481937
-87.010948
-94.687813
-77.950806
-143.738388
-64.271088
-60.060131
-61.269245
-136.996109
-89.964287
-58.424362
-105.995338
-58.719200
-64.553368
-60.477489
-76.093086
-99.542870
-126.762115
-86.989487
-137.101227
-104.654869
-66.734467
-92.808952
-60.695332
-69.931007
-95.254601
-75.635376
-72.201080
-162.320358
-56.323772
-68.423058
-60.691406
-77.573303
-80.406105
-61.396519
-49.337219
-56.082504
-139.646057
-66.568970
-149.799072
-80.915932
-100.986115
-127.880310
-62.515831
-92.822800
-93.612228
-102.475349
-111.301796
-118.079132
-72.065254
-71.988708
-96.395569
-112.996780
-58.142590
-64.755798
-123.588768
-94.370224
-123.993279
-62.274307
-114.032410
-70.604851
-95.300453
-62.387115
-84.079239
-155.326065
-71.412666
-121.348701
-60.841259
-133.231293
-45.511082
-65.344009
-107.814827
-69.536644
-59.096439
-87.286583
-54.056393
-97.510437
-58.294670
-97.462845
-163.488235
-64.099396
-101.732155
-89.004196
-36.723309
-41.468437
-45.409866
-67.412872
-51.589279
-83.375519
-63.584591
-98.847580
-82.457756
-48.809479
-79.309151
-63.054268
-137.644470
-60.210346
-43.050919
-42.030495
-58.580761
-51.779396
-52.957016
-61.561749
-66.641479
-56.551933
-67.849609
-83.329666
-64.810013
-87.649864
-82.242020
-152.106247
-78.263771
-120.214981
-47.317501
-95.192513
-162.077515
-69.269058
-61.057850
-80.622009
-145.569061
-130.681931
-154.185425
-123.348480
-84.114487
-129.954895
-53.908680
-61.867500
-69.249138
-69.330460
-67.222717
-49.168972
-61.160133
-59.199574
-82.674942
-75.225128
-64.429031
-68.340317
-59.171341
-161.066422
-69.716118
-104.454033
-39.566135
-49.329060
-57.368202
-59.865456
-54.432976
78.077217
63.495197
40.067554
37.717083
-128.311401
-86.482498
-14.509544
-135.696960
-158.841400
-50.719021
-67.260574
-92.352989
-85.213577
-92.594345
-111.031364
-124.812263
-101.921455
-66.212708
-67.981407
-72.709572
-61.612858
-75.533073
-105.550583
-53.984097
-54.219158
-72.840256
-77.896759
-84.967384
-60.138474
-132.874359
-142.180725
-102.234444
-117.643364
-87.069916
-55.758198
-68.751686
-68.808327
-85.120491
-73.507378
-63.593620
-143.227295
-104.058403
-103.022537
-111.012115
-98.327782
-158.423859
-154.600525
-95.445198
-97.646049
-104.073380
-114.727501
175.881088
-43.929783
-69.714294
-53.126453
-47.926666
-93.890610
-61.371540
-124.659210
-85.501312
-52.785500
-83.063759
-74.380684
-64.003708
-56.012100
-83.363632
-53.269470
-78.939178
-62.564754
-48.675404
-46.415718
-127.803871
-62.884476
-61.030113
-74.653824
-62.385681
-132.962921
-98.532120
-114.003395
-56.793327
-68.804184
-67.975754
-32.113583
-59.022160
-109.712044
-50.058727
-74.647003
-66.498810
-111.265083
-126.918442
-124.809364
-87.454521
-77.148743
-72.418823
-59.248829
-120.654961
-137.488800
-60.894192
-85.578979
-57.285831
-113.709091
-101.752930
-62.110241
-62.736931
-104.040703
-156.587128
-128.198471
-79.592590
-92.734146
-141.454636
-66.690842
-143.607346
-67.013756
-60.309734
-123.607307
-81.650436
-92.661102
-116.655418
-106.841782
-61.276512
-155.462845
-67.544273
-71.970818
-149.483231
-66.538193
-57.782303
-57.423439
-60.955078
-103.795464
-63.577282
-89.643806
-169.860672
-99.760391
-107.975555
-158.725235
-103.995918
-163.487885
-88.929291
-114.959999
-142.650711
-75.905312
-149.377686
-50.460567
-75.694862
-129.357941
-159.998505
-88.035660
-142.695938
-67.984871
-26.300449
-60.566837
-58.812824
-58.162098
-75.808441
-80.635529
-149.704956
-49.235279
-63.910103
-143.998657
-59.077290
-41.099255
-27.771589
-63.296192
-160.118439
-55.319885
-103.633301
-131.769119
-168.581146
-54.568928
-99.447586
-131.241806
-108.239212
-86.108261
-140.736145
-76.592369
85.424461
69.897087
62.177380
-95.441895
-57.053638
-54.553066
-118.170151
-59.009510
-105.530388
-60.880909
-81.737907
-55.601635
-58.044952
-158.009323
-86.141960
-133.385223
-95.684441
-139.934250
-65.542603
-102.315872
-101.614899
-60.509914
-62.149048
-103.075615
-99.658417
-145.335739
-97.800079
-114.039146
-99.391785
-94.015953
-121.761284
-72.543083
-128.525635
-139.966736
-100.600304
-159.505142
-98.083046
-132.282593
-79.802475
-102.188354
-59.930992
-82.442261
-66.049286
-32.067467
-119.890656
-57.473034
-40.635155
-159.803253
-84.007591
-144.070267
-108.349098
-82.450562
-43.533817
-58.016052
-81.998238
-80.715500
-102.031685
-154.401245
-75.879196
-44.472866
-152.283676
-67.838867
-122.164360
-69.265015
-150.413239
-57.986130
-57.010841
-42.651390
-143.687775
-79.029251
-69.064117
-161.308960
-122.130196
-29.795624
-70.395592
66.881660
-128.899567
-38.586624
-51.208088
-61.823025
-62.414471
-143.629471
-167.460327
-74.735107
-72.052788
-61.337883
-68.238419
-130.992416
-38.678169
-83.424347
-142.648636
-127.511223
-144.017197
-120.180069
-52.638103
-153.829590
-75.805984
-92.910507
-54.177513
-64.275063
-60.461159
-56.092896
-63.615635
80.293518
-78.214661
-149.508926
-119.151726
-55.650246
-63.666924
-104.281036
-85.973366
-83.274147
-55.429298
-130.257904
-51.702007
-93.991158
-62.493202
-55.754227
-31.399195
-115.345688
-130.002884
-79.034348
-89.355408
-99.323196
-85.115456
-56.392673
-56.935047
-102.317062
-160.368881
-57.049137
-62.546490
-56.782444
-62.610844
-101.981483
-41.247391
-75.670319
-66.920807
-73.365013
-139.742767
-51.968792
-46.892002
-50.691593
-17.359035
-67.110298
-61.731369
-79.783928
-126.550514
-117.992699
-59.419788
-125.539047
-67.656479
-62.591461
-53.618816
-53.165451
-78.454010
-59.126282
-60.103600
-60.730980
-76.968941
-129.143982
-87.827209
-56.836853
-73.032135
-92.104424
-136.679840
-80.354149
-148.488464
-88.320030
-65.709763
-57.339462
-79.171440
-64.877983
-69.900208
-116.121078
-39.291565
-133.566879
-74.926117
-71.765282
-49.018417
-105.104233
-58.430382
-91.450768
-57.977566
-76.519753
-39.760426
-90.243851
-124.066269
-66.658203
-139.808701
-137.130463
-94.752098
-71.552124
-93.554459
-108.996208
-116.949883
-93.408897
-155.925095
-100.786476
-111.457695
-141.087189
-138.151489
-145.993805
-84.356018
-84.571373
-110.516762
-65.092407
-37.706249
-2.962996
-102.157616
-131.701538
-78.545998
-66.661163
-61.209961
11.845997
-49.300598
-76.096741
-55.563423
-71.239487
-64.172874
-83.087921
-48.027065
-147.401306
-74.628838
-100.242882
177.284790
-65.639038
-72.113647
-69.411598
-52.085030
-129.072525
-61.239964
-67.373466
-50.533726
-106.731705
-61.466877
-50.804493
-65.698067
78.331253
44.213123
-20.394770
-77.519768
-110.400368
-58.078712
-136.547318
-56.783298
-57.279331
-51.243336
-69.264473
-64.977249
-108.828461
-64.228966
-75.566261
-60.087505
-64.243073
-106.408630
-134.455414
-80.990005
-56.591850
-86.120087
-56.164146
-60.825169
-58.673420
-75.829941
-136.963394
-68.521126
-109.842033
-70.095642
-57.035851
-133.282715
-116.810188
-139.466324
-80.520325
-137.914673
-66.625916
-65.594002
-66.585068
-157.784348
-59.507214
-73.707024
-70.595032
-65.562729
-146.073502
-55.518906
-157.373749
-157.145309
-101.992050
-36.011387
-83.651978
-65.930115
-150.984879
-67.355164
-100.000877
-145.107666
-113.089630
-65.012070
-75.974220
-77.473824
-71.533829
-33.003952
-74.583923
-64.755928
-52.772591
-95.051323
-59.035172
-85.403641
-54.102787
-120.002785
50.750237
50.374207
75.867149
-107.771820
-120.886826
-168.595703
-158.669495
-62.143940
-69.067184
-165.740921
-59.029430
-69.928223
82.555252
44.643085
40.564949
55.709129
46.719395
61.648983
65.729362
95.922516
67.947578
76.986046
56.398209
44.318703
84.825409
-80.327591
-148.727737
-77.746521
-148.727493
-77.307365
-74.613861
-99.920547
-119.179802
-66.001297
-89.300797
-76.278145
-62.007931
-84.944290
-174.431534
-56.692604
-151.190628
-68.051109
-70.252541
-53.092331
-86.010406
-138.858261
-74.659660
-82.913750
-62.923615
-59.255802
-69.697395
-73.302925
-57.650215
-107.982704
-169.605072
-63.694263
-61.518677
-147.544662
-68.813240
-93.154350
-59.498737
-107.147606
-70.040070
-77.599464
-56.830612
-64.883682
-65.863182
-88.248108
-109.437096
-58.570835
-59.249878
-103.254005
-82.976562
-49.867393
-71.708733
-65.489449
-103.421860
-163.276657
-70.562584
-78.348625
-57.546452
-77.752785
-82.818817
-82.537125
-61.955700
-66.359741
-117.612572
-123.824493
-70.166832
-58.165348
-31.745754
-62.881859
-48.517696
-68.330315
-42.342606
-144.323288
-164.012238
-92.691406
-108.811943
-145.374939
-57.095264
-47.689594
-68.051117
-92.430573
-115.107162
-118.320999
-83.043198
-89.023666
-68.585312
-152.673645
-54.738670
-135.478455
-75.980820
-87.395203
-59.398697
-110.916626
-68.388382
-50.761684
-75.277306
-147.857040
-116.984810
-69.782738
-75.595543
-71.920479
-70.114815
-109.906326
-52.626728
-55.113613
-143.104614
-46.139534
-73.313263
-63.611023
-35.689320
-55.486549
-56.737591
-128.158035
-98.198303
-62.273617
-128.866013
-81.205559
-140.083221
-93.136230
-177.797791
-68.666687
-162.502548
-138.175629
-158.869949
-87.071243
-60.287045
-111.061119
-136.249390
-68.873833
-83.689255
-118.633003
-76.834061
-90.509308
-55.875763
-123.290771
-109.465904
-118.905975
-54.305580
-136.791199
-60.240536
-119.407257
-92.062798
-168.636963
-116.765312
-146.781586
-107.813850
-98.933411
-111.215897
-114.710945
-65.796684
-67.493088
-62.391171
-49.205341
-113.029396
-122.487686
-83.276184
-71.223846
-104.639763
-135.589005
-58.960300
-134.532150
-81.341194
-66.377144
-82.064217
-105.968689
-58.265766
-82.762779
-84.833328
-69.714851
-154.418198
-48.912251
-93.493622
-70.740601
-70.173347
-143.371399
-84.380959
-107.678352
-151.194290
-114.954277
-121.315025
-104.340080
-77.071793
-81.573463
-90.524673
-141.274017
-32.856407
-60.987820
-160.462082
-112.385483
-135.701218
-99.438980
-97.857323
-40.817093
-74.787880
-69.752876
-47.044952
-97.434860
-83.205597
-66.738144
-118.243980
-124.912979
-123.639229
-67.066261
-123.662819
-128.938141
-131.130753
-82.898117
-80.785484
-113.099571
-99.738586
-71.659531
-135.093674
-77.243179
-81.139244
-91.241112
-76.706284
-80.250366
-132.381607
-65.583199
-136.741653
-46.283901
-46.368687
-67.410065
-104.517845
-110.456573
-155.751190
-85.391800
-72.660011
-132.012497
-87.488091
-58.290676
-109.048752
-68.885429
-72.400200
-153.982620
-54.726685
-63.398838
-121.898163
-154.012772
-58.480343
-136.139847
-60.778160
-142.668488
-71.162025
-102.678307
-86.755165
-104.085243
-68.038391
-95.928314
-160.854340
-65.529808
-89.689644
-94.752426
-165.141342
-100.627289
-142.037796
-65.313957
-137.364594
-146.061859
-139.523712
-80.013802
-163.393600
-71.739548
-61.965725
-86.408478
-83.439880
-58.438988
-67.345116
-72.474854
-57.860092
-120.408852
4.876765
57.105724
63.801147
81.212929
46.470352
55.789204
-78.827980
-150.936523
-158.382278
-64.978348
-40.852501
-59.178947
-67.129875
-153.986969
-173.629593
-32.863441
-75.292046
-74.961838
-65.426926
-125.177147
-125.629631
-52.986607
-139.228012
-92.235268
-62.575367
-67.682465
-63.450474
-64.666595
-65.238060
-58.931694
-59.640766
-57.238277
-141.905182
-79.696854
-72.670914
-31.161179
-122.070244
-137.147690
-154.185394
-70.211334
-58.023163
-68.340645
-49.782639
-61.998272
-65.849808
-98.711716
-31.647198
-108.367317
-83.376091
-75.668228
-49.743309
-67.103813
-134.898117
-50.418930
-71.426949
-154.129791
-146.873688
-137.589844
-53.611809
-71.436295
-54.031055
-150.340408
-118.683083
-88.916992
-54.697056
-73.312637
-106.533417
179.765091
-164.002777
-92.663956
-85.705681
-114.159348
-136.029724
-80.020988
83.851830
53.673424
58.534149
42.205284
70.515877
46.070118
63.320377
87.612770
58.234818
60.619259
67.069542
48.110504
55.144390
-98.853241
-78.864464
-54.164150
-151.231949
-114.247658
-57.826248
-69.560867
-148.668915
70.749588
73.095612
78.488167
-72.340714
-91.559677
-63.719406
-68.205696
-62.083611
-114.206848
-107.902443
-168.219513
-75.188873
-144.838547
-43.995266
-147.935745
-92.750717
-50.050751
-21.662819
-59.543762
-59.965916
-105.323967
-69.072472
-107.202942
-55.838120
-47.689613
-83.033981
-50.177929
-91.688614
-69.038795
-41.300690
-91.196800
-63.980736
-39.274132
-110.417503
-59.772095
-108.801956
-122.472580
-66.753960
-72.878944
-67.902473
-70.222084
-59.154408
-64.089417
-77.822838
-102.799561
-28.616583
-71.110153
-60.074886
-76.614586
-70.259155
-67.506638
-95.455078
-59.104275
-58.108311
-112.968575
-95.903496
-99.611519
-88.232422
-99.133904
-55.671535
-61.035660
-47.616974
-73.159653
-60.052326
-60.984947
-83.032547
-73.916924
-62.394104
-55.378048
-57.481476
-62.679768
-56.872417
-71.090240
-94.357925
-91.584320
-56.726574
-67.147385
-98.866661
-106.359703
-97.062614
-152.378647
-65.044640
-115.190506
-133.205704
-62.621971
-50.933414
-159.694138
-58.795746
-85.020363
-78.867859
-121.536842
-104.441284
-60.942509
-137.718826
-71.654785
-56.326530
-133.447937
-157.433228
-159.168228
-55.871758
-149.330246
-63.666531
-99.647408
-100.326797
-140.120941
-136.798569
-146.018173
-70.020531
-69.607124
-63.795574
-69.754509
-129.141006
-145.638428
-56.195469
-64.424576
-83.550537
-100.272919
-82.473473
-71.933365
-68.605049
-154.970184
-80.968567
-68.238960
-49.049667
-61.745529
-72.103317
-146.770096
-149.360764
-141.059937
50.192432
-84.181305
-68.291039
-49.363911
-66.531998
-74.426849
-65.199272
-97.164162
-84.128441
-66.803581
-78.433266
-88.876686
-54.504993
-60.188190
-54.335007
-32.713242
-69.089401
-60.194202
-57.936203
-52.867748
30.124207
61.732891
80.405075
73.417625
44.461288
87.179695
53.683510
29.364689
66.408882
88.147278
52.435669
60.316494
52.900883
47.840031
57.763126
84.535118
73.852875
47.667522
69.036591
54.365128
-53.645241
-72.463486
-58.143410
-103.166969
-154.101227
-100.431114
-54.772202
-58.647579
-121.282379
-99.813004
-87.368011
-75.327232
-107.537827
-70.046730
-29.859201
-41.727032
-57.717163
-139.832611
-56.560669
-152.631439
-167.722336
-83.083473
-69.487564
-66.707359
-63.896854
-64.145882
-94.605125
-52.941326
-62.592846
-81.054848
-150.670929
-55.915936
-65.921776
-85.080009
-72.635674
-64.409248
78.423828
60.919601
62.305092
84.931572
-144.379822
-130.735504
-77.223640
-55.118500
-98.667099
-46.129612
-58.250793
-62.871670
-50.604660
-69.939301
-66.653717
-128.604446
-65.872406
-57.821304
-136.069214
-61.571995
-68.581642
-79.453651
72.079208
60.264381
81.004410
78.009987
48.966686
36.603920
50.700039
84.697754
55.810253
52.490219
43.186817
79.206909
-139.063278
-140.649078
-63.220665
-158.092865
-60.369129
-66.680389
-110.961113
-63.446251
-112.649017
-130.362610
-59.021732
-157.216019
-52.644936
-93.118683
-77.233368
-67.425056
-57.429382
-102.420158
-57.649452
-58.752014
-59.103630
-147.988708
-64.835899
-78.884819
-86.597023
-154.229218
-62.079052
-69.542465
-136.856171
-62.978550
-54.162651
-73.334824
-139.858994
-84.775314
-51.060680
167.445526
-114.902451
-164.484360
-137.157516
-70.681564
-84.637917
-164.336319
-87.114365
-57.092564
-60.471188
-62.679153
-76.450951
-56.924419
-58.495480
-93.946274
-55.918106
88.399902
55.806644
51.813446
54.002079
49.607571
77.458267
53.342319
75.131615
-61.924801
-38.819336
-48.873093
-66.325500
-64.755981
-118.724121
-49.662334
-58.788082
-92.150200
-29.524204
-94.187355
-123.264198
-66.871658
-61.615681
-125.619537
-56.681374
-50.786102
-70.978638
-88.794327
-85.965187
-51.793198
-61.028049
-112.748680
-76.676865
-117.375153
-157.387299
-64.189880
-86.693207
-62.930649
-60.814682
-58.866196
-149.827316
-68.424271
-64.084946
-157.600693
-50.963161
-49.860661
-94.553215
-63.795574
-50.860931
-55.456802
73.773193
-163.130005
-137.291046
-45.900433
-67.065948
-64.526131
-63.877346
-53.558826
-115.413429
-68.006721
-67.830406
-80.974434
-57.384117
-128.443710
-161.088959
-67.432716
-73.031036
-98.356201
-60.115059
-56.344494
-47.036209
-51.641228
-136.177444
-80.585266
-68.135986
-145.703049
-63.017235
-66.068687
-69.717667
-135.362411
-67.866455
-143.033401
-140.366425
-96.438332
-103.237473
-129.252762
-98.720650
-64.087074
-54.993771
-105.629417
-73.054657
-61.459522
-92.508858
-54.257019
-103.648125
-55.417763
-46.097298
-155.358795
-43.776638
-63.093754
-167.974396
-63.069725
-59.182732
-102.939636
-77.915283
-70.431076
-61.532215
-58.493984
-54.732319
-72.646194
-104.419189
-64.564751
-67.187019
-71.759911
-139.957916
-140.817291
-91.284988
-80.303268
-73.433182
-56.224262
-83.204498
-81.495544
-70.788864
-73.904518
-133.681015
-61.831711
-76.988960
-88.677132
-55.498276
-69.310043
-65.821510
-51.486961
-60.389496
-109.943161
-93.382454
-158.339615
-73.742996
-54.645741
-59.978271
-47.818974
-62.805599
-79.373108
-62.455582
-153.383316
-63.113773
-121.435730
-54.131504
-149.676590
-67.459824
-63.188904
-103.271599
-85.090714
-138.495499
-76.859550
-57.134277
-137.153503
-88.146805
-65.563065
-145.902222
-69.002686
-93.543465
-46.039688
-39.223866
-97.512947
-69.255333
-88.104759
-120.564117
-69.076988
-67.255898
-124.154366
-66.782799
-28.243967
-128.869904
-94.509979
-67.598053
-85.384087
-112.612488
-82.048775
179.265640
-57.987114
-39.574394
-71.412041
-64.478844
-55.943714
-65.444939
-161.024261
-74.099319
-57.307087
-62.769531
-60.423000
-55.968903
-85.617874
-25.608755
-146.022171
-60.887112
-141.753403
-122.134064
-67.955711
-59.978642
-58.295696
-64.926704
-56.223186
-66.051765
-55.006516
-77.794830
-97.792305
-126.201805
-97.530304
-143.626907
-68.167587
-64.044380
-59.101200
-59.663448
-108.829117
-119.284798
-145.773666
-73.719910
-65.483238
-77.886108
-66.334473
-61.615101
-142.918289
-49.400848
-98.343384
-99.061852
-51.614243
-66.250961
-167.610321
-78.982437
-146.425583
-74.731827
-57.335781
-98.301437
-117.477829
-55.455780
-148.179886
-60.788189
-147.822617
-65.477119
-50.323559
-63.237999
-79.530937
-54.274765
-131.055878
-67.770798
-70.540504
-61.497395
-62.695889
-82.143913
-153.227173
-65.366425
-59.458755
-117.010406
-75.487686
-75.369461
-55.376904
-58.542656
-115.443848
-156.459579
-79.270042
-153.114334
-140.162796
-132.495895
-79.185005
-42.285038
-55.096062
-163.823120
-141.716339
-52.404476
-58.488697
-121.230087
-67.630974
-141.926300
-68.800941
-80.038132
-100.519684
-57.037247
-73.865707
-149.199738
-161.507645
-141.440567
-60.396191
-80.806313
-66.662422
-123.087296
-82.621727
-61.295822
-35.422684
-126.066216
-62.690514
-105.768959
-112.823204
-74.270294
-55.951401
-77.707932
-76.549286
-70.841675
-61.567963
-67.512337
-91.484138
-149.581955
-136.232437
-66.075058
-111.336639
-80.754890
-104.327148
-111.246521
-63.885105
-114.334686
-107.923637
-87.947205
-77.931038
-94.433258
-108.591896
-113.987274
-110.788391
-169.930847
-61.059601
-93.638535
-43.677574
-61.689102
-84.710068
-80.026947
-69.730110
-118.330208
-70.756271
-65.715782
-80.694992
-65.741188
-61.836452
-63.180573
-65.130989
-56.404449
-70.082779
-92.322090
-105.659729
-88.849953
-57.315781
-73.735291
-59.709522
-134.910797
-151.338501
-70.217865
-79.614136
-119.949837
-114.807198
-81.960274
-64.839363
-115.347542
-145.793411
-60.157795
-88.966621
-100.929932
-148.906906
-131.493210
-82.130379
-106.250229
-86.136353
-149.624603
-104.152641
-79.939331
-104.533524
-54.564747
-95.028023
-136.171692
-122.060677
-73.036354
-94.945709
-97.937164
-54.855640
-162.278152
-52.471363
-44.837132
-64.973137
-58.771862
-61.431080
-63.138470
-77.657936
-73.382782
-61.252506
-68.973297
-44.755920
-64.540855
-84.787918
-131.433945
-84.903183
-49.416946
-77.142075
-89.519676
-133.310913
-37.150162
-46.633198
-150.484818
-53.606701
-76.591255
-161.475815
-68.391350
-83.329872
-94.386726
-78.264915
-72.901672
-49.500168
-51.730412
-52.012596
-69.479225
-72.620171
-64.531830
-64.774872
-60.886856
-59.305038
-64.457314
-110.028893
-164.566757
-55.553257
-64.694199
-105.105522
-59.198292
-68.272850
-41.301666
-65.646759
-75.753883
-94.062111
-93.300041
-38.490791
-52.107071
-113.156403
-79.663826
-57.195164
-68.658455
-86.130234
-66.444267
-49.574642
-65.823509
-63.196739
-69.173706
-152.759216
-71.233521
-72.212440
-58.894997
-54.941330
-66.393822
-50.587410
-115.427200
-119.549271
-55.087418
-90.381592
-57.997135
-59.391068
-75.673386
-66.464363
-55.620022
-56.222775
-56.581589
-66.336143
-59.611687
-74.450294
-138.976562
-58.215473
-135.107086
-70.887848
-133.456329
-66.108307
-59.244728
-81.060638
-86.071709
-92.642006
-71.453903
-153.672775
-107.720375
-75.900490
-66.224327
-127.465164
-61.921570
-68.662758
-58.233501
-55.044483
-75.230240
-73.120079
-108.972954
-96.746033
-79.199608
-61.824341
-68.421463
-77.472046
-69.155640
-110.458061
-143.322281
-54.590698
-53.393898
-50.766991
-62.741253
-104.481171
-98.227913
-85.059357
-70.832977
-58.830730
-59.379395
-76.203476
-141.244446
-98.741974
-67.854637
-71.944328
-85.617416
-60.156357
-55.539856
-63.532852
-64.806160
-104.241508
-73.879829
-131.589340
-54.241112
-45.074284
-98.154106
-118.221077
-120.023453
-83.548660
-87.113106
-123.543701
-70.691902
-108.052567
-127.797203
-106.087502
-111.876907
-56.738678
-98.143021
-107.531067
-55.087582
-145.030685
-100.720490
-112.383148
-107.881004
-152.373352
-64.072281
-86.890633
-105.611351
-74.156906
-94.971039
-139.783234
-147.534210
-69.502960
-79.980606
-84.342316
-98.914001
-112.518188
-110.400490
-63.984211
-88.029549
-62.631233
-76.654716
-94.513397
-159.437332
-49.278511
-122.566948
-75.009560
-111.797897
-125.777611
-66.749779
-61.652229
-67.188354
-143.743866
-112.945816
-84.526207
-51.357582
-147.440277
-38.552032
-64.522209
-54.572350
-62.291451
-63.627968
-36.231224
-54.363518
-151.867142
-38.171936
-47.104008
-97.489159
-62.327980
-132.896896
-121.255997
-65.765228
-45.168533
-78.849426
-50.477600
-53.334808
-32.591553
-72.762192
-78.818748
-65.187775
-121.843475
-121.079933
-65.564529
-67.837128
-64.082405
-55.168301
-135.798523
-52.349918
-60.326481
-58.357849
-114.567421
-125.399918
-54.477043
-131.768478
-66.923744
-96.330780
-60.121315
-52.431774
-69.609825
-56.128063
-65.851021
-123.844109
-99.017174
-61.576283
-96.331734
-44.503716
-115.608734
-144.594345
-152.258667
-60.987957
-154.167664
-72.585533
-71.616867
-154.056137
-70.272438
-165.165161
-63.840805
-157.381195
-67.957672
-107.855675
-59.572716
-50.794991
-135.872421
-56.185452
-70.448975
-108.361946
-72.031258
-65.973671
-35.366989
-168.430771
-59.615433
-85.966492
-147.442368
-28.771442
-104.635704
-52.015728
-65.730270
-102.208115
-26.142092
-149.250702
-72.495056
-113.824944
-68.106689
-62.311150
-63.391254
-43.559181
-57.996758
-117.660332
-66.988007
-82.236427
-147.375961
-54.870102
-33.845631
-58.779552
-76.997345
-137.605530
-67.959282
-18.495594
-147.063690
-90.887383
-70.664307
-97.160629
-69.979935
-65.472076
-61.273048
-60.723534
-66.935921
-71.230034
-55.932541
-72.220238
-65.508095
-59.171333
-57.987087
-56.773350
-43.681801
-63.201958
-51.478004
-67.425537
-77.100548
-55.326382
-67.854912
-146.166321
-62.627243
-59.976326
-128.150925
-92.001976
-68.531822
-159.060089
-64.229179
-37.455170
-43.521240
-66.591209
-64.566216
-81.358276
-79.514359
-73.597679
-150.827011
-90.705177
-79.398438
-144.923721
-93.813828
-63.101505
-146.147049
-62.539585
-65.165321
-48.582264
-73.888405
-107.946541
-59.768646
51.027233
60.857502
78.930580
76.580818
75.025810
41.515793
36.172108
-126.650864
-50.408585
-76.040260
-63.286072
-63.534622
-63.797031
-94.439285
-109.390785
-118.966019
-106.517639
-71.982597
-101.747772
-107.205116
-101.921951
-85.915916
-104.125641
-52.847797
-146.446548
-38.733688
-56.881519
-60.660007
-96.381775
-59.288319
-148.596298
-70.391083
-69.164604
-77.677849
-72.505676
-81.809547
-108.860207
-58.038033
-55.185390
-136.880966
-109.126350
-60.702374
-93.943634
-129.792801
-58.097054
-62.902199
-133.938889
-51.318825
-61.720905
-78.205803
-30.801430
-75.704330
-97.194000
-75.603233
-55.483482
-62.915493
-55.108391
-44.093670
-50.562057
-62.049759
-123.462059
-67.519341
-112.938042
-64.982811
124.405930
-29.767315
-68.198669
-39.587467
-75.955482
-66.053612
-46.448048
-65.781479
-95.605103
-58.502815
-154.712219
-122.156151
-55.335999
-103.752411
-68.848831
-97.592072
-110.024033
-14.753064
-111.505241
-113.994392
-86.679985
-120.107941
-61.683147
-62.693443
-112.880867
-100.123100
-110.050362
-141.136398
-128.132095
-90.367134
-99.095657
-58.372684
-92.607094
-108.316414
-107.332260
-74.081512
-62.803989
-148.820007
-82.258553
-108.412743
-59.750587
-89.463570
-76.634544
-91.743851
-32.809158
-149.040115
-155.767471
-110.402031
-96.766525
-69.617233
-90.269844
-65.668159
-88.802307
-40.440689
-76.419945
-61.352497
-101.781319
-83.429436
-129.263840
-125.778526
-58.993153
-80.513252
-68.053383
-66.653000
-56.158749
-70.812698
-56.817989
-56.006111
-74.889854
-90.158722
-139.730881
-52.600998
-79.130959
-63.671074
-63.278427
-139.867538
-59.585323
-68.193779
-43.857956
-94.390091
-136.047821
-50.970772
-67.280495
-122.284828
-95.482445
-72.899193
-35.679760
-57.418385
-117.073723
-110.264496
-86.492332
-102.525185
-67.183960
-150.440659
-50.029087
-56.935905
-167.366592
-98.971779
-73.291008
-64.753250
-66.572113
-64.201797
-77.022911
-128.960526
-62.034096
-41.918350
-117.144073
-40.765610
-55.795925
-64.831459
-61.971928
-152.295914
-85.996819
-127.609718
-110.051392
-107.458336
-49.146729
-142.619431
-79.766830
-69.960670
-71.349159
-69.320801
-121.269470
-89.518707
-37.943871
-112.612602
-64.074326
-56.134502
-115.987305
-100.576874
-55.513363
-36.383877
-81.839897
-80.953552
-135.949936
-52.560936
-153.660126
-47.460674
-143.335876
-141.460724
-63.938599
-103.921783
-67.208267
-102.928398
-71.790977
-61.049305
-76.118271
-65.761169
-116.079086
-64.545647
-143.295059
-49.934040
-143.033890
-140.547958
-87.274940
-56.718166
-50.709137
-65.082405
-57.761848
-62.915073
-64.892159
-131.343079
-93.944862
-67.179665
-80.329636
-130.351974
-102.420692
-99.839706
-67.995872
-98.054420
-139.392410
-71.528397
156.409500
-46.049370
-111.813660
-90.050613
-61.927299
-125.904259
-66.881363
-104.966621
-112.530983
-67.937798
-97.478004
-107.091545
-80.125572
-109.306725
-152.132477
-98.384285
-74.761894
-54.271847
-109.323784
-96.980988
-71.223778
-90.139427
-85.218277
-92.297546
-96.501396
-62.617710
-57.187099
-54.023239
-59.525436
-124.983414
-123.719597
-76.506546
-57.819386
-68.935951
-51.027447
-73.346916
-69.110909
-52.077080
-69.503792
-61.583721
-70.325157
-61.526039
-86.892006
-72.231392
-64.459633
-139.450073
-161.756439
-66.400352
-79.284569
-66.872124
-152.554367
-69.258453
-44.657021
-64.974480
-48.711430
-83.545799
-118.212646
-74.609955
-57.790794
-90.230957
-93.966415
-71.142784
-80.661049
-44.210529
-68.953926
-119.738869
-75.246437
-44.453022
-54.379536
-66.347656
-155.403946
-98.142494
-106.996658
-68.013222
-111.940079
-59.325523
-66.939804
-87.035553
-77.862434
-70.130402
-55.426826
-73.285225
-124.195183
-44.761230
-166.884018
-77.682930
-166.184067
-87.188133
-84.855263
-58.037003
-110.318230
-77.540115
-138.023987
-53.151539
-158.633301
-168.318695
-70.234093
-72.291916
-53.999882
-131.103592
-156.322205
-50.766026
-54.529587
-89.646812
-56.798550
-78.841827
-60.200928
-91.433868
-57.241543
-89.410370
-58.667461
-115.740059
-49.506336
-93.283119
-59.702339
-94.212135
-61.948547
-25.463247
-62.283035
-63.099934
-121.696632
-68.519699
-58.372803
-72.687996
-33.792595
-146.900894
-119.934044
-50.481750
-43.243088
-62.231598
-97.381142
-97.328461
-92.531311
-64.295967
-139.464157
-48.897770
-156.266037
-30.347187
-135.630768
-177.894104
-70.630539
-81.963371
-70.336304
-99.287071
-48.433743
-154.499878
-62.691612
-75.536186
-73.374176
-57.062008
-67.807983
-81.906067
-73.255577
-118.321861
-148.788788
-96.535332
-60.879131
-71.895660
-164.474091
-59.428490
-152.175156
-69.528526
-146.409134
-141.695328
-108.843437
-56.398106
-53.496971
-80.342216
-60.091316
-57.546886
-33.925018
-66.800095
-64.649597
-128.340988
-53.597115
68.874527
58.567142
44.348480
-52.564732
-75.376198
-40.493282
-56.517204
-130.943237
-68.286209
-115.708344
-60.309570
-83.813736
-63.619423
-115.902199
-94.417610
-118.890259
-78.591606
67.398460
66.831810
62.632530
84.235847
50.893276
-44.044304
-155.759171
-98.115021
-164.805283
-126.128304
-49.556473
-44.386158
-120.855598
-67.624054
-64.715240
-53.246567
-148.291992
-72.190659
-66.417984
-82.827591
-53.495472
-106.913795
-123.945686
-153.097733
-73.473488
-134.696503
-76.765503
-122.346657
-110.543297
-67.931168
-63.193897
-72.786896
-82.462181
-83.739067
-115.270897
-82.567596
-72.980797
-62.068882
-64.486046
-76.295570
-48.091042
-84.953880
-66.915581
-61.831261
-73.652016
-92.104851
-81.983597
-86.728821
-79.326729
-137.524780
-63.924019
-77.848251
-58.127125
-135.859436
-131.448730
-95.141685
-77.449280
-75.813492
-103.338585
-63.189766
-83.852760
-130.677582
-77.355957
-76.926582
-112.754456
-92.875397
-64.525658
-95.656685
-64.004028
-66.472443
-65.884491
-51.399517
-160.042206
-58.862873
-66.212120
-120.656639
-118.492577
-140.402954
-107.409126
-53.471844
-145.078430
-106.425491
-79.006721
-60.383392
-116.942589
-67.144829
-67.506027
-40.617500
-76.274742
-71.745323
-124.801895
-57.508511
-81.828232
-60.197460
-56.839703
-85.600723
-66.430450
-63.103149
-130.981567
-66.538635
-61.158726
-72.241348
-96.155312
-80.334633
-142.397461
69.725075
44.931664
76.409576
85.945732
-78.285080
-72.977356
-90.861404
-154.740829
-86.947495
-77.224495
-57.838436
-62.443062
-69.903351
-74.628059
-121.861359
-76.211365
-56.845844
-77.273521
-63.051029
-73.973923
-52.996159
-149.914719
-62.516212
-47.048355
-64.997124
-162.102798
-41.616219
-157.373413
-134.934464
-19.674196
-77.333420
-137.978912
-90.398773
-150.102966
-60.802776
-105.344025
-81.566574
-84.335060
-69.559097
-53.286804
-74.337601
-75.140083
-147.779144
-68.288429
-137.874496
-58.454052
-52.911381
-60.642078
-94.157280
-70.905724
-57.375797
-162.563828
-72.031624
-68.662468
-86.816124
-50.847797
-71.442894
-97.668434
-46.088482
-157.674652
-38.982796
-116.341721
-70.353455
-54.135406
-90.812370
-66.642914
-73.737984
-58.052841
-166.698654
-92.940994
-63.674381
-55.664398
-85.669914
-145.351685
-39.582546
-85.770126
-67.845818
-87.696777
-59.182369
-144.740082
-95.808731
-64.641045
-62.672024
-103.851486
-119.296463
-99.605415
-94.071419
-99.044556
-91.153481
-90.589310
-73.463043
-91.590508
-93.520683
-98.520538
-72.439407
-137.633179
-114.032799
-64.105576
-34.697136
-54.186985
-58.461239
-141.730209
-93.376762
-125.176285
-64.764389
-65.313354
-87.326859
-82.258102
-119.946274
-60.772232
-82.254395
-53.021801
-57.598148
-43.937714
-80.885857
-111.736328
-148.507355
-56.973331
-62.303841
-41.915592
-110.482513
-149.721024
-79.227043
-74.340775
-66.149063
-63.821892
-76.118835
-96.458443
-43.628735
-74.958641
-160.192017
-55.395649
-117.206696
-49.265228
-66.564140
-64.738251
-135.192001
-78.863998
-31.045725
-85.258980
-82.305763
-58.806927
-85.865051
-51.022388
-150.475403
-101.926765
-45.073433
-129.751724
-48.430447
-121.832916
-70.544952
-57.394344
-150.546570
-59.040806
-66.451378
-130.648056
-118.882370
-64.445381
-115.680397
-82.258781
-84.900879
-53.346016
-33.708691
-72.065552
-77.703316
-146.555115
-85.212029
-61.221931
-143.990356
-62.590122
-47.942471
-73.248390
-94.965942
-51.343719
-153.395844
-96.407356
-31.134108
-31.527311
-68.628555
-67.447083
-123.608330
-57.457188
-149.020523
-53.986530
-70.116783
-57.316109
-62.938030
-60.711033
-65.025307
-86.826164
-66.446114
-130.691406
-75.588737
-95.621559
-56.748085
-73.921867
-62.347618
-70.061951
-71.695259
-57.337097
-58.936394
-65.536400
-75.429794
-73.746315
-78.621353
-139.687347
-53.377628
-83.146080
-70.127777
94.947754
-62.125015
-65.752899
-43.469646
-119.074371
-68.708511
-88.230782
-147.241821
-66.770767
-71.627357
-118.747009
-63.030807
-122.857010
-60.062660
-61.383591
-118.766243
-133.307465
-150.957993
-53.483753
-74.743790
-62.979012
-57.577377
-57.501030
-80.499748
-60.463058
-137.161209
-52.410236
-144.928223
-124.087074
-66.531311
-80.622581
-58.440952
-51.117699
-59.368923
-61.641819
-76.345238
-73.197212
-120.449478
-159.611115
93.055466
39.525223
76.242470
94.441246
-73.962502
-39.812798
-55.599232
-53.091110
-91.863930
-87.439743
-144.620087
-146.581070
-69.003677
-63.237194
-127.211472
-99.625343
-63.080242
-65.010513
-55.200806
-68.161575
-77.129326
-71.672417
-58.048832
-118.316727
-53.809784
-123.063995
-68.843765
-120.403198
-59.531986
-98.499779
-58.595768
-62.826904
-58.537102
-137.749832
-116.412033
-97.103058
-50.844311
-106.446167
-88.922600
-79.795738
-69.215881
-115.367790
-101.853355
-67.735474
-62.862251
-57.017132
-84.652359
-64.729172
-61.506607
-94.364975
-76.365257
-49.591949
-144.907227
-90.538162
-158.405548
-83.061897
-91.365868
-60.900082
-71.857414
-101.958778
-89.439560
-65.033485
-38.839149
-143.570374
-68.301666
-73.796097
-64.819069
-75.593262
-55.929897
-49.754143
-146.771133
-124.656204
-128.844131
-68.746452
-110.774033
-136.954544
-145.096100
-71.424225
-110.289986
-93.270905
-39.898846
-31.167027
-100.243553
-104.786125
-67.992325
-87.564400
-54.554577
-67.328270
-73.044914
-81.376976
-162.358292
-85.816437
-70.895744
-65.650925
-72.681747
-71.582031
-112.804283
-56.795040
-60.198963
-89.790184
-63.061741
-56.976006
-62.561981
-48.916996
-59.860432
-65.813202
-81.903091
-65.266502
-113.112267
-65.425217
-63.741581
-61.459049
-146.685516
-67.995651
-60.639332
-138.932022
-153.648254
-55.003323
-55.322243
-59.342693
-68.151093
-88.313492
-142.004410
-92.534561
-100.376160
-83.665070
-59.089512
-95.029465
-150.914047
-65.493065
-120.918259
-121.069847
-58.140877
-63.055580
-74.080299
-54.215607
-169.847427
-112.325623
-71.475975
-57.946480
-74.445953
-112.598831
-64.183655
-135.697052
-53.376572
-56.554634
-64.380745
-70.942993
-150.104218
-65.465424
-60.837994
-48.109928
-84.602348
-70.712105
-82.537735
-125.782188
-74.849525
-99.344971
-38.618694
-67.072189
-62.160503
-52.600067
-84.356979
-90.796951
-73.519058
-56.661629
-64.674271
-101.267403
-52.232136
-46.918915
-55.577236
-124.710365
-112.191299
-120.808365
-67.284828
-64.585884
-144.419159
-67.818573
-148.646881
-67.863632
-66.465034
-55.882393
-68.117851
-127.514542
-63.211246
-53.890038
-57.365158
-59.463631
-118.338264
-100.350510
-64.699646
-76.587936
-87.069923
-58.378967
-63.938667
-72.122719
-117.464111
-162.772598
-160.565857
-71.912689
-81.672264
-57.364243
-106.780014
-125.882454
-118.743362
-69.538567
-79.430038
-148.863998
-99.161285
-67.579903
-94.370796
-84.490387
-118.362503
-80.528992
-98.745827
-86.155281
-99.291878
-173.494507
-61.486206
-68.143333
-151.925354
-59.687710
-77.375275
-60.666965
-116.307556
-111.943954
-81.686844
-55.405739
-55.254242
-157.196121
-115.935150
-74.730690
-93.523811
-67.293831
-47.249783
-59.853191
-39.000549
-47.119625
-158.843719
-133.740555
-64.465698
-47.370155
-118.104973
-143.603546
-45.013142
-60.750240
-76.112534
-60.793537
-37.130814
-106.864883
-110.117317
-65.176620
-65.887672
-52.519642
-77.775024
-69.757141
-102.960930
177.496948
-51.333683
-57.492088
-63.276508
-153.925980
-66.944099
-144.583130
-50.336716
-57.654942
-64.969498
-57.065735
-55.787155
-79.677376
-69.855179
-62.672588
-71.248962
-156.548615
-58.598095
-53.965900
-78.466133
-157.201141
41.288349
70.133987
54.763184
36.406216
36.327332
48.944805
63.996902
42.095074
81.936478
77.173882
-61.371014
-57.797577
-54.303341
-65.632927
-72.169083
-131.059601
-164.300003
-56.328350
-137.573837
-151.360626
-67.202339
-67.268967
-56.522907
-124.826073
-61.243481
-63.141884
-77.527313
-123.239708
-95.242256
-109.117950
-115.059280
-64.179688
-101.818840
-63.412182
-61.393410
-68.977463
-113.622032
-73.331291
-104.322601
-89.503616
-82.339897
-106.013123
-70.969177
-60.590118
-68.710320
-61.023106
-52.197102
-61.474514
-75.611496
-54.900410
-76.408409
-105.133629
-57.558109
-82.607895
-133.029617
-74.379532
-73.835381
-72.894142
-69.813576
-50.157452
-64.317085
-59.949730
-52.815491
-52.755665
-94.654419
-70.323280
-86.815262
-123.618889
-49.418385
-68.126747
-107.647530
-149.588989
-127.309364
73.464310
85.479782
52.787289
68.112595
81.215073
62.824028
64.637230
84.377045
-75.495209
-79.399605
-59.388779
-61.674404
-76.816216
-107.187630
-93.865738
-150.429825
-100.901802
-51.457615
-31.578018
-82.078476
-54.407398
-76.497406
-119.060844
-61.482307
-94.004166
-62.339725
-100.109795
-98.816765
-153.092621
-68.717697
-132.707855
-47.865967
-37.575958
-39.688961
-55.141930
-54.590637
-103.892052
-66.069954
-62.497593
-77.134796
-119.636032
-67.328743
-65.447350
-147.055511
-156.972183
-141.946854
61.179871
57.031536
-53.760834
-69.649559
-35.615120
-73.215660
-28.956886
-74.389526
-66.292419
-60.606300
-163.565643
-110.773674
-89.546013
-112.338783
-96.575691
-59.053471
-100.335716
-123.968010
-63.040901
-67.598648
-116.057991
-93.599449
-104.417694
-118.577202
-150.378616
-142.943832
-83.905022
-59.117710
-79.230087
-66.040199
-47.447323
-100.950989
-99.107956
-42.655228
-35.771030
-162.247833
-67.830742
-172.246414
-57.994053
-66.026230
-56.795170
62.321762
85.596725
64.177483
26.747999
-63.295372
-65.021141
-73.815552
-40.784607
-63.016750
-69.805977
-95.161804
-87.730751
-70.541046
-122.363213
-76.762833
-102.589424
-93.221558
-97.272705
-87.052925
-94.845039
-40.049473
-44.434471
-65.904045
-154.721085
-119.899200
-52.692684
-80.749031
-57.641109
-78.453857
-67.118042
-155.109863
-116.335190
-65.511871
-76.137756
-74.467857
-59.919941
-163.425858
-122.605690
-48.018509
-69.737595
-93.100220
-47.621109
-122.312576
-57.397049
-61.280849
-71.721405
-71.010437
-83.715752
-105.379707
-99.461304
-89.333473
-95.695732
-129.418564
-144.324722
-71.635864
-66.732994
-76.039291
-75.407112
-77.911667
-111.594849
-82.684433
-67.782867
-53.380413
-72.517250
-75.516251
-53.761391
-58.373425
-74.239479
-154.948959
-50.165997
-59.599033
-59.936348
-92.202415
-104.007889
-64.892136
-62.972824
178.951141
-65.302940
-160.436981
-81.651482
-24.235125
-54.717987
-56.693165
-45.686306
-152.089935
-47.898319
-70.941841
-62.692322
-66.293991
-65.156830
-62.383194
-38.932133
-83.774086
-92.600090
-72.590919
-76.126457
-48.323490
-109.867134
-127.352501
-51.247971
-64.460838
-125.969353
-64.099289
-151.605972
-75.136177
-63.700993
-153.017532
-45.912170
-142.178146
-156.986084
-62.102161
-82.229446
-88.423950
-63.174232
-148.235031
-49.854660
-69.388885
-63.628201
-67.898453
-50.913113
-152.717941
-125.834793
-156.108109
-74.751366
-104.886520
-92.187141
-43.863438
-64.071022
-75.929573
-74.410950
-55.017097
-97.880203
-64.269295
-68.378166
-94.504425
-56.134613
-74.253960
-72.127151
-59.804790
-72.609062
-71.340462
-138.615265
-59.763653
-85.039864
-55.364151
-90.423759
-58.940254
-55.389580
-28.010300
-82.833252
-60.225861
-95.649147
-73.483978
-73.801529
-64.477936
-106.255089
-69.682373
-76.003265
-69.631493
-97.431061
-93.256287
-97.081879
-84.242561
-48.237606
-41.217194
-49.685768
-76.793274
-60.924984
-61.249096
-43.037300
-65.849121
-29.452017
-65.024872
-66.056877
-150.895447
-64.291512
-153.955444
-55.043560
-158.674713
-61.475960
-147.161072
-70.975204
-71.973213
-85.859825
44.237133
80.772995
48.371399
73.674675
91.457008
41.804844
53.090504
65.868576
76.495903
-57.567162
-53.136307
99.624252
-123.219421
-82.284149
-62.900890
-142.852554
-154.722656
-71.831657
-134.021500
-55.123734
-95.230164
-133.161148
-71.707138
-56.943916
-112.437943
-40.121418
-71.058174
-114.834953
-110.227585
-84.849068
-54.711678
-56.716686
-59.593254
-60.924217
-88.070862
-68.046638
-158.194717
-56.483036
-75.832664
-115.252441
-131.190994
-65.859901
-34.616932
-80.993088
-62.549114
-140.307220
-75.755325
-49.090584
-68.736694
-77.466789
-57.973747
-129.498184
-79.556778
-49.285938
-130.630920
-81.142883
-77.561035
-84.738106
-121.611740
-54.378685
-120.323204
-111.170670
-83.721115
-73.353035
-64.180656
-101.836685
-57.339645
-113.627563
-165.869553
-101.323692
-73.886307
-101.624077
-116.644531
-67.943153
-89.688774
-148.550461
-83.647263
-62.416233
-84.140182
-41.056648
-84.193192
-63.683430
-103.720612
-57.791752
-75.690300
-59.323086
-70.399811
-59.563133
-59.166782
-61.676098
-146.500671
-53.348370
-136.798828
-78.071411
-108.727600
-145.908661
-105.484032
-78.143745
-94.921249
-62.324741
-86.191078
-54.459972
-54.951500
-69.618561
-69.227715
-66.238914
-110.974205
-72.684959
-78.804588
-77.448074
-121.375244
-136.562469
-48.839672
-56.995941
-48.903641
-67.479538
-64.936226
-95.693466
-54.261868
-134.974747
-80.027634
-155.891251
-155.466476
-63.113022
-74.125854
-84.881409
-59.881397
-154.530121
-59.005516
-81.250549
-91.847061
-146.927994
-65.104004
-53.927971
-77.285690
-60.089283
-50.161156
-56.735397
-71.643288
-81.659065
-149.413055
-58.483006
-153.205948
-69.150955
-90.345482
-48.784744
-63.573456
-53.326714
-129.408157
-52.348534
-122.515938
-65.858566
-74.319695
-115.961296
-55.811214
-158.459900
-61.001633
-33.136040
-145.579727
-64.638168
-113.912735
-82.012703
-50.722530
-98.769424
-74.003555
-5.710520
-71.615891
-61.654510
-62.835724
-80.800697
-74.163620
-150.144485
-105.662300
-40.002632
-55.394531
-65.321907
-57.140903
-152.680573
-68.701073
-36.587528
-98.771851
-146.149536
-148.159973
-86.826836
-65.761871
-65.759789
-56.950272
-117.616562
-65.063644
-133.140076
-77.840714
-60.360344
-99.116241
-51.434170
-101.545456
-70.944984
-64.381866
-56.550362
-61.414639
-144.518890
-54.371647
-55.277424
-50.389008
-55.958427
-62.194805
-76.900162
-83.505981
-56.420116
-75.900360
-125.491814
-138.979599
-79.584175
-140.067230
-119.332962
-151.030060
-55.010571
-139.766693
-53.558933
-143.070099
-63.312790
-157.922623
-101.965126
-66.631760
-139.469620
-75.603592
-173.928452
-53.742550
-110.658821
-108.643448
-83.987381
-102.861046
-138.810577
-64.352013
-54.379593
-55.457764
-108.385208
36.333218
61.934616
32.238453
52.775208
85.368141
-59.720638
-93.306450
-70.872665
-89.413429
-59.398155
-101.802963
-100.379318
-59.629189
-59.866947
-116.817116
-73.417038
-72.207375
-66.709023
-58.916798
-102.865921
-86.712463
-90.512039
