# Supplementary material for: Comment on 'Valid molecular dynamics simulations of human hemoglobin require a surprisingly large box size'
Source: eLife. 2019 Jun 20;8:e44718. doi: 10.7554/eLife.44718 (PMC6586461; doi:10.7554/eLife.44718)
Supplement: Figure 3—source data 1. — The zip archive contains a README file describing which source files correspond to the different panels. [file elife-44718-fig3-data1.zip › figure3/panel_B/box2/phi7.dat]

-148.729507
-139.928055
-157.680161
-111.119827
-135.644974
-53.563652
-53.706245
-147.013779
-64.316978
-65.088799
-39.805672
-55.367863
-68.950058
-61.410625
-161.483154
-68.587082
-32.902412
-44.979637
-66.095589
-75.153465
-94.005608
-77.845871
58.245575
83.903816
61.398808
43.328819
58.538857
56.353783
53.844864
81.315765
66.886742
87.553596
-57.965572
-130.040405
-50.015209
-60.773823
-51.694851
-149.475861
-149.749817
-60.925461
-65.774925
-56.287529
-45.824486
-44.747166
-133.822876
-85.362373
-73.931244
-165.754700
-143.460236
-74.188057
176.338730
-67.911751
-66.988632
-72.223869
-63.581833
-60.283268
-81.381454
-58.667313
-77.222755
-29.382143
-84.754822
-68.409866
-5.363118
-76.153404
-47.538368
-42.599384
-75.776283
-90.530106
-60.290276
-67.306732
-61.765697
-47.147049
-60.909706
-69.947914
-66.783073
-75.227638
-52.846485
-52.785675
-159.458740
-98.181290
-73.334671
-116.276085
-60.169823
-72.715958
-45.353855
-49.258347
-65.514229
-67.512581
-139.234695
-99.220879
-113.425850
-99.429550
-100.721504
-98.164803
-60.908154
-59.835953
-112.056297
-71.554413
-69.468521
-76.896088
-76.791122
-159.146179
-96.625961
-71.683632
-98.863258
-63.493427
-154.888840
-110.470657
-164.176056
-98.100845
-79.391258
-149.428177
-66.000412
-73.584251
-63.052921
-65.642120
-77.877769
-110.582710
-78.448135
-81.798676
-61.216618
-38.679695
-63.258327
-105.742577
-52.876961
-65.081238
-63.336483
-71.067078
-135.573624
-89.618698
-142.758041
-70.489532
-83.049858
-151.699417
-87.831688
-53.306225
-63.977634
-86.996994
-67.387825
-63.275089
-73.259308
-142.751862
-56.520824
-88.608833
-60.433430
-57.484196
-60.757656
-79.974213
-109.208832
-33.406666
-63.861652
-59.906452
-66.865906
-59.210320
-66.579147
-84.358253
-62.710144
-79.992935
-40.136944
-56.509445
-147.952087
-150.247101
-62.390209
-60.720604
-62.703045
-43.607021
-134.158966
-59.553551
-152.249496
-81.128624
-82.986374
-65.755920
-57.664333
-104.608231
-59.947773
-58.511726
-136.481339
-141.019852
-67.747360
-115.301918
-177.037201
-71.212486
-93.602074
-97.313385
-110.140831
-61.930782
-112.581848
-106.315453
-61.287346
-115.059738
-132.583527
-111.677864
-78.821815
-58.080074
-92.293640
-101.333435
-102.168114
-95.332001
-89.758972
-124.706146
-91.821960
-61.627659
-113.334595
-109.203255
-110.647141
-90.458908
-71.164680
-73.409706
-55.413532
-54.194916
-53.763100
-136.358963
-137.526917
-131.355072
-59.548962
-72.127289
-95.902786
-139.397400
-58.153320
-73.035316
-60.301865
-60.288860
-54.132534
-80.346992
-65.410362
-56.705372
-88.535202
-95.279510
-56.887913
-56.440826
-63.437878
-70.789368
-72.361549
-60.001869
-125.129387
-57.806293
-63.928352
-164.184387
-102.204544
-27.628164
-53.813419
-56.969280
-60.651249
-145.864166
30.021385
80.048843
82.084473
89.711830
69.454773
78.278412
46.681072
54.458725
39.640907
45.997738
56.111824
59.435211
43.558640
38.780796
76.611473
-76.109680
-157.583038
-80.143234
-45.355808
-63.833687
-59.614113
-149.301956
-60.912415
-65.902908
-93.888626
-102.916252
-163.497772
-115.586441
-65.007904
-95.703667
-93.817810
-98.316734
-129.380539
-39.271378
-63.750122
-58.878551
-70.259766
-82.460236
-171.789642
-60.281067
-96.697044
-53.795330
-117.214699
-64.664253
-151.747391
-100.172859
-76.593033
-57.600517
-57.738976
-124.108139
-99.829636
-82.861084
-94.321884
-65.045776
-150.480179
79.761917
87.752556
63.732006
67.117363
-46.967632
-116.613846
-68.737053
-43.866360
-86.010353
-96.149124
-111.731468
-146.369904
-62.808136
-50.315941
-49.915817
-68.780396
-82.814407
-70.417809
-68.289833
-103.967834
-71.683868
-67.348076
-58.204498
-75.501808
-51.512096
-56.214535
77.843567
-116.966873
-64.418419
101.305855
84.607376
-136.763077
-120.375641
-65.859055
-69.822487
-57.397991
-128.619339
-60.096863
-87.470253
-47.392666
-63.603844
-57.358498
-93.985573
-62.563068
-164.763809
-64.880852
-60.340496
-103.046509
-61.655323
-76.901741
-72.002556
-60.917606
-68.120422
-49.235188
-34.652782
-64.058418
-67.773911
-69.632256
-77.620445
-58.558891
-62.342896
-38.856857
-112.945938
-30.307333
-86.070183
-63.961605
-163.672577
-62.613216
-80.115829
-145.973557
-104.854118
-80.929436
-50.820465
-75.943031
-75.753731
-97.468269
-33.197727
-21.197485
-39.016811
-75.748390
-87.413544
-129.273834
-108.794785
-68.621094
-156.466263
-110.944214
-105.775574
-157.054962
-67.060669
-80.725578
-138.430878
-68.781975
-73.394913
-121.060234
-59.450645
-111.983368
88.944580
55.583172
51.163605
73.034409
47.961140
63.661457
49.016010
28.883978
-153.881607
-56.915058
-84.100883
-58.210892
-68.722176
-64.213699
-144.067810
-80.245865
-92.809631
-70.803513
-70.562614
-74.301208
-75.332130
-73.942322
-149.303009
-63.016865
-60.371002
-63.272507
-33.633816
-52.472401
-125.466278
-76.616219
-110.478195
-109.873260
-76.859856
-138.792740
-80.681557
-138.254440
-65.044899
-74.239166
-145.767731
-83.107582
-70.317787
-65.516411
-71.077324
-129.183044
-68.274422
-159.090393
-51.885605
-51.312645
-68.215538
-72.041092
-50.823513
-170.921310
-96.304565
-95.346306
-146.214615
-111.810959
-54.734310
-137.261200
-62.073219
-66.078194
-68.383904
-70.831390
-65.580971
-39.444408
-94.207596
-53.951057
-67.633064
-55.625572
-65.669937
-68.460403
-86.466499
-48.509846
-62.960434
-106.132980
-69.101990
-60.628551
-76.419434
-71.040604
177.702179
-56.374699
-146.416794
-66.283401
-62.851643
-69.057503
-40.531944
-54.581501
-57.436962
-127.796524
83.288727
65.036285
35.710537
60.415234
59.136166
51.223713
59.584137
46.191288
56.941196
60.041840
73.543968
65.334373
65.079765
75.315697
-52.428356
-96.553444
-48.301575
-73.766617
-73.696350
-60.959881
-116.668808
-63.500259
-79.377548
-66.714050
-55.462811
-111.321548
-143.600266
-54.934010
-65.499298
-100.485420
-81.380112
-110.310165
-93.943130
-43.099205
-136.018295
-145.765457
-103.968712
-74.759544
-56.740814
-80.526947
-86.060059
-47.088730
-46.059601
-63.373093
-107.642387
-66.008949
-68.914627
-141.493317
-120.572311
-62.609348
-40.403034
-40.497509
-95.829590
-55.765007
-56.116707
-155.104462
-61.586502
-118.090698
-63.305454
-57.050423
-97.218750
-44.497005
-67.931610
-54.848579
-55.482990
-47.825081
-68.191444
-69.943329
-78.517677
-110.952827
-84.858780
-141.715179
-114.694077
-77.734497
-116.702927
-145.790573
-89.081505
-77.535126
-58.654907
-153.221542
-136.214294
-109.324425
-89.850639
-85.035995
-56.008205
-133.219360
-157.391693
-153.396362
-158.170044
-118.216194
-106.546249
-95.723793
-76.080627
-92.497025
-106.254837
-57.236343
-120.516930
-68.304840
-70.859581
-62.121986
-60.439842
-59.269367
-78.521339
-152.551865
-120.591766
-107.488365
-57.959698
-88.519356
-77.712601
-90.276207
-113.494896
-77.979187
-162.276535
-106.803375
-94.341270
-117.521019
-95.181328
-65.527695
-99.551979
-71.851875
-141.165817
-71.181992
-91.501038
-61.331749
-55.150505
-105.626404
-63.045120
-94.650131
-165.079010
-65.724327
-61.180855
-64.299965
-93.884140
-66.744888
-75.645279
-62.551567
-129.757843
-56.648331
-150.426651
-103.672119
-98.034912
-90.255997
-85.841331
-58.234039
-60.742836
-110.545837
-61.845631
-166.525116
-64.689011
-130.019485
-70.033417
-132.203720
-52.551105
-133.826508
-148.445114
-76.919800
-166.251282
-78.013519
-105.454819
-86.414528
-108.990120
-85.970421
-50.336525
-53.655277
-126.927444
-69.799767
-107.953156
-139.920715
-32.893131
-95.761139
-74.460899
-127.725349
-83.997864
-70.847588
-141.032074
-65.385941
-155.581039
-49.159687
-108.515419
-67.514938
-46.807205
-69.426208
-77.592201
-79.360313
-65.847549
-80.848969
-69.502991
-135.438385
-140.319656
-129.292435
-96.856865
-157.651581
-77.633774
-119.941628
-59.627602
-78.461395
-71.580078
-161.467453
-91.665596
-155.508484
-72.964554
-149.934113
-91.920792
-103.314491
-96.600830
-127.903198
-39.911194
-91.564415
-80.117256
-83.598824
-140.742218
-42.524113
-58.133514
-120.082397
-58.793884
-70.515091
-57.662979
-79.116020
-64.370865
-66.828514
-113.837662
-57.763393
-94.789673
-66.078392
-147.287659
-45.085854
-135.198303
-84.710541
-58.908226
-67.537071
-113.008728
-95.276970
-101.665588
-67.322273
64.658478
-59.261402
-91.394463
-158.259216
-63.275677
-141.473892
-75.798088
-61.730373
-59.916882
-75.874802
-68.736702
-72.583076
-152.600082
-94.622635
-58.804031
-44.347630
-68.498528
-112.896408
-102.532425
-112.200546
-60.896446
-123.434189
-81.173561
-164.352493
-57.711872
-120.591232
-66.089752
-57.876637
-118.526810
-62.498371
-59.728069
-62.966854
-53.480331
-60.462990
-62.500557
-44.665031
-51.011646
-75.742935
-61.092842
-47.234837
-165.082245
-149.151184
-34.018158
-66.558212
-50.576710
-46.838085
-88.932762
-93.997253
-51.896317
-127.088448
-112.984833
-65.768372
-60.095749
-143.169022
-100.962059
-47.232109
-82.277023
-68.637810
-74.019218
-44.351044
-71.868591
-82.737534
-36.755131
-54.055271
-150.265335
-44.233280
-58.518604
-121.770630
-114.753281
-114.081741
-55.060120
-67.375275
-95.627808
-119.339050
-155.787796
-65.518883
-61.051289
-59.905216
-110.290695
-125.811562
-49.092487
-76.283730
-77.858566
-123.474419
-74.635864
-66.404533
-149.478043
-155.896835
-39.490250
-122.290894
-94.064926
-101.198486
-165.529312
-139.492813
-62.427250
-83.019562
-56.752380
-119.998032
-51.981976
-63.592186
-124.447205
72.617119
69.593857
-58.250973
-39.317001
-82.756943
-76.884026
-53.434963
-52.567532
-123.183083
-105.313492
-87.711639
-59.598637
-79.953087
-68.174034
-69.992607
-151.286591
-69.453812
-67.673615
-122.092194
-53.461525
-96.593391
-145.099304
-95.386879
-123.909584
-81.509094
-127.183426
-112.699837
-71.749748
-60.688080
-40.602253
-88.869736
-143.477127
-114.215782
-137.038406
-36.964085
-58.127583
-145.127777
-163.766708
-64.451721
-63.608067
-62.192863
-70.147568
-99.973099
-146.539291
-95.596764
-147.566559
-56.615612
-156.579041
-75.692841
-95.380905
-57.846584
-86.154297
-56.524338
-55.536022
-38.930775
-86.731903
179.372849
-57.011932
-68.230186
-32.295635
-65.313583
-68.850388
-68.771423
-60.139996
-113.822075
-56.666634
-54.637119
-98.344055
-132.953964
-67.270554
40.665642
60.062290
-95.167984
-74.348137
-72.610207
-118.566544
-110.476303
-148.675171
-67.090965
-89.327232
-67.825912
-68.843399
-58.795414
-63.513729
-138.536423
-133.929352
-54.893471
-88.577354
-113.251671
-38.986263
-73.329109
-108.729218
-115.035980
-152.677612
-87.119621
-119.713524
-101.041924
-62.103596
-80.380646
-52.513954
-66.535950
-62.390781
-111.518394
-119.216988
-143.506302
-67.796181
-61.579075
-79.931793
-41.076092
-64.052742
-96.268242
-99.221512
-54.558559
-59.338917
-160.257050
-86.620583
-168.818802
-89.031982
-65.154625
-68.119385
-60.484615
-99.377693
-64.659256
-74.739113
-143.030548
-58.910557
-51.215202
-84.970398
-88.086937
-89.809029
-68.282051
-154.145874
-99.666840
-39.139160
-128.809204
83.249161
56.153175
60.695919
88.478119
-85.878693
-79.387184
-48.095566
-55.228970
-72.209549
-60.657677
-59.557457
-72.537529
-38.413635
-96.789665
-61.848785
-122.560692
-132.905457
-100.120735
-109.883148
-58.444054
-80.303101
-56.460964
-77.694618
-104.194199
-74.646339
-130.786560
-92.484940
-55.743587
-139.886322
-77.040405
-112.552193
-59.596470
-142.666855
-147.417603
-20.468632
-90.741226
-61.896202
-67.949387
-74.842697
-59.062092
-61.613659
-95.118813
-118.950905
-61.448341
-61.366337
-131.588974
-67.825279
-114.712608
-118.563797
-34.088688
-151.532349
-58.018383
-163.589905
-69.630676
-67.438179
-142.415253
-94.940666
66.467400
-145.781921
-77.182137
-66.796509
-45.910187
-72.230217
-101.555336
-83.351723
-109.293388
-121.308334
-54.836018
-71.486771
-53.511505
-76.868187
-43.316250
-105.897179
-57.410339
-146.381744
-63.354412
-59.164379
-50.778561
-136.782761
-98.021767
-77.789978
-62.675385
-122.366165
-53.611790
-137.953781
-57.133469
-60.299515
-69.747162
-72.474586
-84.190788
-98.260971
-74.728683
-161.199234
-143.059799
-144.931992
-177.051819
-158.845932
-99.837357
-105.316948
-97.105728
-55.774509
-112.229271
-68.103348
-129.237320
-158.076324
-143.250702
-99.480316
-61.845104
-59.921860
-71.500610
-77.672630
-66.997429
-67.708900
-93.959435
-111.400955
-79.420967
-116.966286
-90.505981
-60.095798
-130.714951
-86.545074
-93.071243
-58.234970
-56.499489
-148.334320
-134.623672
-121.044212
-52.498207
-108.264511
-54.414734
-40.269440
-111.362587
-49.281261
-56.212433
-56.597294
-34.996925
-117.121834
-68.735619
45.327965
53.141655
29.474581
47.923611
52.239979
70.481331
47.753872
82.453247
72.669708
48.686665
68.837082
64.556496
66.765968
44.297520
-121.710724
-127.571259
-69.905487
-165.853424
-54.983120
-45.203697
-119.790649
-52.922775
-74.009033
-63.300907
-33.114498
-172.996262
-74.780975
-99.232193
-67.108818
-119.715179
-65.556305
-92.122658
-40.884678
-75.410103
-65.432983
-57.928997
-81.559723
-91.336517
-56.121120
-61.600395
-87.723213
59.101070
-48.682728
-149.057861
-62.069355
-53.933655
-148.706482
-123.627701
-137.202316
-60.799732
-133.246140
-146.721390
-54.567429
-65.591843
-108.470238
-64.576332
-105.576469
-68.993439
-58.252869
-117.098480
-74.513466
-95.872406
-110.680344
-81.209732
-83.597359
-71.408653
-64.863213
-110.408676
-71.777962
-77.389389
-79.710777
-107.317101
-99.033264
-110.280434
-88.219711
-106.136360
-112.265633
-74.235199
-56.026535
-83.741600
-49.404984
-76.353958
-62.858269
-63.758202
53.678699
72.869125
-82.651207
-86.702827
-79.844101
-91.684578
-93.221329
-75.304001
-145.973755
-95.011551
-51.634220
-62.245327
-68.492027
-156.850067
-100.080345
-142.477875
-56.438675
-158.413681
-57.965195
-68.713081
-77.165733
-56.499531
-61.393604
-47.225048
-100.087608
-173.615601
-94.831024
-136.839325
-81.200211
-74.707863
-45.638123
-65.165268
-101.437546
-94.419189
-52.825935
-59.452564
-59.964920
173.587250
-65.751831
-61.833351
-32.765614
-149.474121
-40.251415
-64.760597
-51.380749
-126.765137
-58.961269
-52.984890
-80.767677
-60.119881
-40.281353
-74.695641
-120.691277
-162.084213
-60.916267
-86.164421
-95.254974
-69.673622
-67.112457
-84.185593
-77.998787
-99.649620
-51.780628
-101.929688
-47.908970
-133.730515
-106.506721
-89.878105
-56.665363
-53.236923
-72.749046
-61.596519
-73.619217
-56.379494
-80.528770
-74.512100
-66.666504
-119.195793
-92.334457
-80.564056
-67.441055
-94.799088
-56.090759
-115.246391
-97.911797
-70.859192
-105.569305
-99.148788
-103.426964
-76.204613
-85.190498
-105.243149
-146.557907
-34.985264
-143.356979
-135.842941
-91.046738
-67.849693
-55.042675
-27.845072
-93.163788
-102.157990
-149.669907
-133.942245
-112.385696
-81.363838
-123.903610
-42.181629
-87.668938
-58.545788
-57.736687
-41.785374
-69.463745
-125.637718
-72.774948
-63.204670
-91.414078
-56.045761
-61.140926
-63.904545
-71.215294
-91.507362
-76.114525
-98.760956
-58.487858
-58.971077
-96.764114
-100.583755
-62.513145
-50.859806
-89.760872
-119.120842
-69.421402
-112.169212
-160.577423
-50.687370
-62.703087
-109.738647
-56.498352
-71.263336
-72.623871
-59.360023
-88.906898
-65.466087
-93.028893
-153.638824
-71.341774
-79.338753
-80.149055
-140.321152
-85.491920
-54.684898
-84.555138
-58.820679
-74.029572
-68.525024
-56.598186
-143.458710
-67.218323
-63.262302
-53.784397
-87.715378
-126.432228
-119.305519
-63.700211
-62.139584
-129.264359
-136.698654
-34.719597
-59.641476
-73.080353
-84.935493
-89.159157
-65.593597
-100.049408
-56.432049
-96.722466
-48.402084
-104.323921
-98.030869
-90.344910
-59.627254
-58.348560
-59.981148
-76.646591
-144.735336
-53.554077
-115.030136
-114.404366
-66.884377
-109.424416
-94.648926
-79.247108
-53.702858
-50.992393
-122.468170
-64.785416
-78.378937
-128.320129
-88.034805
-142.716690
-147.034302
-57.410030
-148.147552
-65.724312
-62.355183
-65.508713
-52.917759
-122.532303
-97.667038
-72.118324
-66.690361
-63.096924
-153.262375
-59.416203
-77.057190
-77.333191
-52.451443
-52.801567
-58.491215
-68.461815
-77.569809
-152.644943
-79.780121
-50.701397
-57.306351
-68.094627
-110.774086
-131.720520
-82.012344
-62.007595
-121.593903
-158.107758
-83.650047
-64.134026
-72.998856
-55.730156
-120.864204
-94.519806
-151.497467
-82.039368
-48.689651
-59.837124
-86.910652
-143.917618
-56.818016
-66.947716
-71.323616
-131.597244
-68.284203
-82.193382
-56.234524
-72.251312
-68.038376
-49.885330
-103.581711
-61.669323
-82.909279
-155.856323
-91.516449
-89.957359
-110.786903
-55.944691
-63.580902
-57.721066
-153.547119
-138.978165
-60.902668
-84.750504
-71.985626
-88.495003
-57.933949
-116.323578
-105.019814
-55.979958
-68.593658
-65.885002
-99.376015
-49.073204
-54.713718
-63.564777
-61.233639
-136.198395
-51.886139
-48.444607
-49.035393
-65.448601
-108.748497
-64.554680
-55.325470
-45.951794
-127.767616
-66.620178
-86.923553
-63.411514
-72.704140
-140.956375
-64.110107
-71.246017
-62.006996
-138.805115
-57.135609
-156.869598
-155.497833
-158.856110
-78.032036
-64.969902
-82.827744
-92.437813
-62.580585
-24.320070
-52.660252
-63.669949
-154.542435
-61.884235
-61.952503
-59.718384
-61.628738
-139.621887
-97.683876
-55.979031
-86.821587
-50.315300
-83.135323
-66.551369
-52.228161
-104.570549
-157.620819
-154.003952
-68.551758
-145.291061
-68.173782
-56.356037
-62.602848
-61.922573
-70.928543
-71.320015
-75.268753
-125.235390
-73.203384
-46.042309
-121.255028
-49.136917
-63.524006
-47.259129
-93.650368
-58.547703
-66.972954
-55.043354
-81.622414
-102.167595
-115.229836
-39.728958
-86.801727
-150.769226
-77.404907
-61.505863
-56.222561
-36.993706
-123.959923
-67.215797
-72.414848
-78.957771
-76.623589
-68.874344
-69.451637
-48.006851
-112.019371
-148.787186
-99.514183
-81.526634
-95.309570
-60.898571
-61.603699
-80.926392
-96.516930
-59.569798
-57.935722
-89.878281
-84.661255
-57.395435
-72.866020
-104.548920
-24.488556
-122.718109
-70.148590
-67.626373
-154.936310
-70.898705
-59.513573
-55.436913
-55.025349
-79.227684
61.679146
49.769794
52.162926
56.334740
-23.041904
-87.934128
-66.767776
-123.816391
-163.440277
-76.957359
-106.512299
-90.740395
-88.412384
-105.651085
-76.773964
-109.805046
-61.233734
-96.885559
-74.231049
-80.425697
-76.994461
-154.120682
-90.092957
-106.060249
-120.375656
-63.561375
-153.808090
-140.434387
-49.141373
-79.148415
-52.742588
-54.993690
-69.882057
-78.723717
-58.901062
-64.942062
-61.760990
-52.230789
-51.494865
-148.136581
-165.063217
-99.431534
-132.145111
-70.139496
-166.767883
-68.099800
-55.006760
-163.585220
-55.753990
-80.563683
-65.318344
-57.507027
-54.175728
-150.632019
-72.501831
-69.371132
-78.694275
-147.912827
-64.701180
-84.417839
-62.663616
-117.395073
-78.003952
-88.374840
-81.972404
-45.769096
-111.949814
-64.542038
-67.296928
-77.366623
-85.450569
-154.079559
-54.794533
-31.362755
-92.873672
-128.073608
-60.543259
-19.237560
-50.611156
-151.064758
-117.254517
-87.581757
-69.645889
-56.603531
-71.565895
-105.548485
-60.978901
-102.088455
-101.326096
-69.980881
-137.261475
-119.792030
-73.487221
-50.880604
-72.005135
-114.103424
-60.482891
-117.194290
-57.786205
-120.371666
-51.172291
-63.251194
-77.723381
-62.464031
-124.451614
-72.938164
-139.280197
-75.461052
-47.471283
-72.363937
-82.113266
-136.013245
-100.615395
-76.946922
-46.715370
-89.794556
-59.996891
-77.884377
-69.386284
-64.867607
-64.908798
-56.703167
-77.286964
-62.083096
-81.046272
-90.208107
-55.028107
-130.834717
-127.324089
-146.665695
-68.759811
-65.627106
-103.814522
-126.243919
-110.301308
-112.522362
-32.176140
-59.054283
-51.062817
-54.770054
100.845337
71.301964
61.528023
75.903923
96.727417
52.183971
71.126678
-87.952362
-81.578056
-83.130150
-140.813995
-52.480865
-148.885300
-68.363243
-44.948330
-78.366318
-83.362137
-117.870178
-59.587646
-78.170700
-60.963329
-102.721832
-61.034977
-43.506908
-107.925713
-64.990273
-89.440109
-51.550423
-50.587967
-113.373970
-78.967552
-100.849884
-98.193398
-65.811386
-95.648376
-98.390915
-102.039612
-50.731350
-102.659470
-102.008461
-159.958420
-87.741936
-72.466194
-96.076096
-76.166847
-108.130508
-54.189018
-97.427879
-101.294647
-119.752800
-53.539791
-124.649048
-78.355240
-146.518463
-97.839828
-94.192795
-92.231819
-113.200378
-77.391891
-63.892941
-77.909767
-119.884857
-111.428085
-84.244316
-79.469772
-63.042820
-48.634472
-98.708038
-61.426880
-45.875706
-76.070618
-117.148491
-164.433090
-46.811565
-56.747505
-76.851486
-61.902042
-101.876595
-56.813587
-115.700569
74.914070
49.781204
80.492561
51.994686
68.541862
47.236320
55.912094
77.750801
-64.914528
-74.498650
-74.955635
-76.275536
-44.242542
-108.927887
-63.647717
-101.819725
-150.873184
-55.196514
-61.928986
-48.837456
-143.134827
-116.256317
-63.716721
-154.742554
-77.057610
-147.000153
-40.593246
-80.953621
-55.373207
-62.767979
-157.951035
-68.209305
-51.510937
-66.877167
-66.286865
-105.412964
-174.219513
-76.987213
-63.436634
-84.171326
77.934105
44.839588
65.278427
39.810928
39.794212
64.780205
56.532822
32.360435
52.320438
45.912479
72.551956
55.321320
63.468102
-54.436054
-67.843422
-75.074539
-63.281372
-53.808701
-148.471008
-96.218231
-48.506527
-53.083843
-43.724064
-104.756340
-101.931671
-96.682365
-141.993225
-51.650345
-167.636169
-60.954750
-99.721985
-53.381496
-62.831623
-63.137882
-128.247498
-64.459877
-77.360893
-71.753746
-75.901863
-158.986343
-70.170563
-67.082329
-69.328148
-53.738556
-150.071548
-92.792755
-60.533585
-99.031464
-162.754089
-55.942566
-67.989487
-66.612541
49.472313
53.830860
73.601318
82.822968
79.617661
75.735504
39.797100
-54.522053
-95.122078
-60.143017
-58.902252
-76.370628
-53.924252
-138.121170
-44.529106
-57.976875
-71.100449
-62.073582
-74.363602
-91.025085
-65.111809
-60.752213
-151.954468
-121.319328
-71.124870
-48.863457
-58.517361
-152.217361
-76.518936
-68.630249
-37.575485
-126.612442
-112.684990
-85.883713
-69.343506
-177.048965
-31.967762
-104.327141
-54.848568
-71.110420
-55.601509
-72.599030
-84.099213
-127.884933
-135.861938
-58.430183
-73.596062
-64.719467
-65.198128
-76.229691
-68.289528
-79.943275
-91.247047
-89.814194
-139.195160
-109.514549
-99.124916
-118.935799
-56.860920
-157.374115
-43.112202
-132.310577
-139.178131
-99.475685
-48.228310
-91.566757
-83.323257
-93.767868
-66.051277
-55.958031
-156.885681
-55.311943
-61.385319
-132.148880
-54.479267
-100.997971
-70.815353
-112.849655
-107.245384
-57.249172
-98.787247
-92.049881
-105.726257
-97.848442
-114.445541
-66.183357
-55.226707
-159.038330
-61.907082
-59.146622
-52.488869
-65.917412
-79.619179
-67.167091
-94.348885
-74.735657
-68.295044
-69.277458
-44.872910
-74.183716
-59.657963
-67.981453
-48.940441
-101.831512
-80.703018
-147.713730
-55.091431
-150.176010
-117.035248
-42.899208
-139.662170
-53.297905
-56.595127
-73.576080
-128.955917
-116.440720
-168.363464
-84.498672
-47.487549
-79.318588
-81.325340
-78.435287
-70.361420
-63.586182
-57.210155
-91.003990
-69.658936
-154.869400
-85.641670
-63.229477
-63.475170
-51.110100
-85.171608
-144.858612
-110.609406
-72.396149
-62.181404
-59.019642
-116.268333
-114.286598
-71.144081
-75.676956
-1.520971
-104.493927
-60.685600
-76.442711
-65.178871
-53.252468
-143.407990
-105.578430
-161.834015
-70.236557
-75.561882
-82.610931
75.573280
-46.538788
-67.508667
-58.486988
-67.799797
-73.901878
-62.128586
-63.950634
-142.658295
-59.303177
-50.826099
-152.643677
-59.635956
-68.250999
-129.228271
-68.517998
-114.199341
-83.200142
-67.071022
-65.625977
-83.049332
-52.172897
-144.744858
-56.224018
-76.904419
-58.830116
-77.459190
-56.913437
-155.253113
-114.176292
-58.932194
-55.745045
-91.062759
-59.109329
-72.522324
-99.295715
-51.958374
-51.246819
-111.303650
-129.838013
-58.412315
-80.923172
-68.123085
-63.170776
-144.704041
-90.873924
-48.341656
-84.365746
-54.029648
-75.243393
-143.322571
-56.409996
-58.849678
-85.552681
-65.356949
-158.307663
-67.630920
-179.511795
-117.665947
-76.148491
-85.342133
-98.856285
-89.438896
-125.061058
-111.904846
-105.952339
-91.241661
-90.633324
-100.664650
-65.385040
-136.414536
-150.860916
-58.724609
-142.232193
-106.653900
-63.713955
-150.824615
-100.811935
-136.953430
-145.526672
-88.880302
-47.330647
-47.721607
-45.349026
-64.668076
-65.713051
-37.917343
-56.839138
-139.200882
-83.143303
-56.669773
-89.173218
-72.703934
-62.202312
-73.354546
-159.258255
-63.998241
-74.671417
-80.489311
-54.211815
-53.434925
-105.682686
-157.112900
-99.905090
-121.939842
-89.901627
-65.555420
-90.024948
-110.263031
-126.595703
-61.896969
-74.739967
-58.572708
-67.237083
-69.785492
-69.894363
-83.371872
-65.330841
-78.731812
-158.291306
-71.267708
-111.022659
-132.975266
-125.193535
-63.770161
-68.440674
-61.103497
-60.483864
-63.409191
-159.243073
-132.962967
-61.712914
-32.269146
-87.321678
-62.494041
-80.150970
-74.823311
-61.400120
-59.052036
-81.466347
-106.469154
-98.745064
-39.953007
-63.827621
-79.744553
-45.265388
-146.849884
-59.278828
-58.292999
-54.065708
-146.848251
-66.622375
-55.299286
-49.261158
-58.599236
-92.432663
-61.293282
-139.478790
-68.416840
-138.971344
-57.440605
-90.743416
-155.417282
-70.651894
-142.099350
-109.784531
-78.358383
-62.389874
-88.618370
-57.762920
-48.571228
-81.774628
-105.703247
-110.968475
-157.117447
-172.507339
-130.608749
-83.518074
-87.840210
-44.814865
-19.024208
-139.225067
-57.075581
-61.278687
-60.342026
-59.679226
-66.717926
-116.582802
-59.053196
-103.546143
-68.849152
-72.753769
-58.230255
-119.827866
-124.666931
-114.607574
-118.737015
-61.143097
-83.900230
-142.281677
-76.641800
-68.721031
-75.381668
-48.109119
-35.573414
-47.937393
-113.667053
-75.687698
-55.911114
-54.944904
-68.578827
-47.187675
-112.838615
-66.452057
-77.196365
-66.719460
-91.428154
-66.388664
-116.676506
-61.395344
-54.782230
-57.567719
-123.958870
-59.896221
-79.877419
-88.165329
-61.945442
-166.535965
-147.681519
-137.460175
-94.028419
-144.999313
-55.895100
-86.301987
-44.445621
-58.350376
-89.973892
-59.947433
-77.941490
-89.245522
-115.341110
53.506489
62.731144
-71.896637
-78.210861
-156.523407
-59.781315
-62.967831
-62.290897
-59.072659
-109.659447
-57.822929
-64.329399
-71.182343
-67.610947
-44.760517
-125.909378
-67.064896
-77.066772
-71.165176
-64.213554
-67.349174
-84.721840
-78.910172
-61.951698
-124.180061
-146.884644
-64.062775
-81.105049
-54.064434
-128.658005
-86.868668
-152.524094
-27.538015
-45.596062
-67.934380
-48.433289
-137.656067
-55.338783
-62.936008
-79.736664
-43.881424
-66.928268
-78.531265
-113.420410
-52.773785
-60.448017
56.243839
48.264812
74.310234
72.969933
40.653351
30.826097
77.421341
76.324532
-89.606644
-80.048851
-69.802361
-79.353645
-129.948776
-54.450291
73.763184
61.978580
-75.817451
-50.946465
-100.801712
-67.767151
-91.658394
-114.537331
-124.335968
-80.695747
-48.862720
-58.006184
-133.441345
-60.282234
-70.093491
-58.580315
-53.319641
-61.614601
-62.069885
-51.658028
-53.201660
-84.668716
-52.970146
-58.345310
-64.728645
-144.281433
-150.084915
-74.226440
-68.522385
-72.162094
-63.358082
-54.920792
-39.323181
-80.084671
-76.931839
-52.274254
-67.374573
-173.144333
-69.417343
-83.099312
-56.160275
-66.216850
-56.435898
-66.337250
42.317627
-68.634811
-164.954498
-59.952644
-78.969162
-77.576370
-59.308018
-92.329765
-56.945679
-72.239807
-72.085609
-77.650856
-75.181717
-125.843208
-59.091732
-59.981243
-70.800262
-69.921242
-49.518948
79.599457
40.786442
51.206150
49.964417
67.431419
75.850349
-48.303341
-59.233582
-71.971115
-158.551224
-20.275446
-82.334450
-82.449379
-154.836975
-125.117256
-52.036339
-151.791611
-62.498688
-91.979355
-63.036312
-116.076324
-152.228302
-78.641777
-60.359627
-165.093124
-90.449921
-54.905563
-100.599068
-101.176941
-74.764641
-151.752304
-76.766891
-58.162800
-91.482285
-90.885406
-68.423622
-47.481354
-51.849819
-84.388840
-148.196289
-131.800247
-134.958527
-49.638405
-57.033974
-92.448410
-79.503830
-126.581253
-147.475769
-113.159019
-63.852131
-112.012421
-114.722801
-120.870491
-126.366417
-117.015671
-90.571358
-74.904160
-150.186630
-61.913532
-64.435081
-65.877815
-56.567154
-144.513535
-32.901703
-112.714188
-88.826950
-133.628983
-129.914780
-61.486290
-71.471321
-80.838638
-75.172844
-69.137230
-63.048790
-58.904045
-43.705902
-57.297260
23.699898
76.155373
54.142090
63.298592
53.919075
-127.505173
-60.060665
-82.041000
-64.858818
-45.676079
-134.857697
-57.658775
-56.529751
-135.812103
-117.409576
-136.660995
-59.314201
-64.597069
-63.427689
-45.778511
-59.589546
-95.577431
-60.146969
-51.656876
-91.521973
-74.285889
-155.391144
-67.172951
-66.950516
-62.652039
-170.383698
-62.028782
-60.449440
-67.637383
-139.363983
-102.214005
-31.053169
-113.748474
-77.876579
-86.350456
-104.783531
-95.543350
-62.254978
-64.829285
-52.633572
-139.752594
-77.366753
-78.709358
-61.824219
-152.127548
-22.630419
-146.115417
172.240341
-72.374504
-159.650787
-51.160187
-134.965408
-78.568115
-132.238739
-123.864685
-57.802071
-112.901260
-125.377991
-72.114632
-92.308777
-83.258270
-120.109993
-59.026791
-54.411743
-65.511314
-98.665512
-72.166000
-131.499329
-87.257851
-89.624115
-108.089462
-138.163132
-82.249603
-69.659134
-74.798843
-108.249641
-100.328026
-52.016556
-51.431580
-124.573189
-73.497040
-87.310371
-52.467335
-109.190384
-88.550659
-110.528191
-90.012344
-126.684799
-178.073380
-117.768631
-114.115501
-118.444885
-67.474983
-90.790604
-100.182053
-48.503887
-100.695198
-121.766144
-57.321129
-135.236435
-64.867867
-70.810013
-51.953758
-45.434338
-121.001221
-64.108688
-70.888420
-65.847374
-120.611214
-159.544388
-62.937798
-61.854851
-63.365376
-94.957275
-55.178398
-67.375458
-62.152225
-52.951679
-52.183491
-157.282349
-53.014107
-87.658455
-55.194931
-150.733749
-45.913807
-63.834946
-40.553696
-51.909801
-65.478889
-52.174660
-69.156097
-92.678070
-114.697952
-66.316505
-87.796280
-119.710793
-59.925236
-80.186226
-56.202114
-94.720993
-62.088139
-61.471130
-106.846718
-54.077023
-99.372414
-100.245987
-100.836433
-90.224953
-112.295494
-106.297569
-81.973480
-59.399448
-140.925995
-100.557655
-77.126183
-93.500137
-158.109909
-82.435120
-56.921841
-127.366615
-129.472260
-136.571228
-87.087914
-64.934227
-133.211594
80.435020
54.323334
63.233002
47.096298
39.870495
52.120255
30.572916
76.032669
52.842484
65.862915
68.950020
37.975372
51.055168
87.138664
57.595322
78.966820
86.570007
52.747417
56.494274
49.684643
46.089474
-58.519260
-94.655281
-62.299641
-97.793236
-162.283844
-53.451485
-126.848625
-67.622047
-59.336399
-62.646900
-83.571953
-63.479343
-71.301338
-59.424488
-42.577896
-87.655876
-102.409866
-108.990349
-89.799934
-80.210365
-134.264023
-86.558357
-85.427872
-126.052750
-79.691368
-100.814766
-52.770279
-54.982780
-89.953445
-48.799992
-94.340477
-97.167824
-142.202393
-57.937977
-70.975426
-47.658302
-122.082535
-83.277260
-79.337059
-86.095818
-105.537727
-62.934971
-124.495079
-87.811378
-89.043533
-120.357338
-55.659828
70.834877
44.554802
53.821716
72.284164
42.700848
70.137161
63.145859
71.300369
54.170025
-91.619896
-65.289711
-53.051342
-56.000252
-82.865601
-75.633148
-65.764862
-70.834953
-57.213211
-104.687599
-105.318199
-72.446068
-90.398003
-53.728359
-81.552559
-54.824936
-110.404419
-66.092667
-95.388275
-161.777374
-73.602249
-94.250427
-58.539391
-85.400925
-86.108299
-126.036560
-54.165249
-45.529293
-73.278992
-154.575424
-145.637009
-76.057854
-132.274826
-21.056726
-61.738171
-108.673676
-58.402241
-132.194351
-54.097511
-63.157192
-67.807152
-60.471786
-57.718914
-61.980370
-82.833847
-57.232586
-145.193878
-90.868729
-103.585907
-86.468369
-62.877682
-62.732273
69.598930
-57.683548
-72.635269
-82.290909
-54.264427
-59.512611
-71.524231
-163.874878
-56.791786
-52.281898
-67.304283
-136.700317
-56.715744
-39.679832
-51.262421
-61.723335
-110.519424
-129.899475
-68.372154
-139.293915
-58.138302
-91.314133
-93.722549
-96.339844
-43.284878
-162.844559
-54.052612
-152.467987
-49.462669
-60.752739
-40.841518
-81.346725
-76.883392
-70.602081
-109.279099
-112.959946
-64.798424
-114.432068
-65.577591
-57.820076
-141.462601
-60.537029
-154.259201
-52.407684
-34.661072
-51.565018
-61.778587
-87.744843
-129.484940
-91.314476
-77.725708
-63.246853
-72.979256
-70.007256
-42.225716
-69.680382
-79.460388
-64.710289
-157.172501
-58.829159
-61.605217
-129.227097
-56.532143
-86.142998
-152.069687
-53.002716
-59.281334
-62.525890
-145.728653
-70.598503
-58.892483
-87.078514
-67.947357
-82.380630
-60.935200
-101.319016
-96.012177
-62.400398
-107.618645
-91.239777
-66.901558
-116.622711
-100.325523
-99.366402
-70.740807
-63.070972
-108.604782
-95.968330
-111.803429
-56.664795
-154.210724
-61.596188
-128.270798
-82.669861
-143.867767
-56.769508
-62.757332
-67.932877
-46.120495
-85.658699
-135.243240
-48.954662
-126.467667
-38.563046
-56.903130
-74.570686
-74.723389
-62.200420
-46.014511
-79.788063
-36.177338
-99.870888
-56.653172
-77.476006
-100.532372
-110.764191
-82.607407
-127.576057
-83.477608
-25.322487
-94.925674
-57.979588
-143.840744
-58.278572
-53.199009
-58.366322
-52.371014
-67.294533
-52.446987
-43.422432
-89.449593
-57.862503
-68.734825
-56.322906
-71.364227
-64.380402
-70.084534
-84.119667
-35.291061
-86.364006
-149.285004
-98.717651
-66.423775
-121.734360
-70.478706
-77.866814
-72.738167
-58.036915
-142.959320
-63.548351
-153.819916
-70.374588
-79.994499
-77.760887
-73.446259
-93.329056
-59.834209
-95.495132
-129.654907
-85.559647
-133.968307
-60.758770
-152.665451
-90.872955
-122.320488
-78.732590
-127.007088
-59.690453
-119.215401
-102.736206
-75.785309
-81.005844
-114.876579
-90.069542
-99.198318
-63.249454
-126.916878
-107.282867
-50.561768
-137.455093
-76.334450
-136.534454
-120.791763
-45.025528
-66.315742
-65.019829
-70.054688
-78.266312
-64.847275
-128.797592
-101.564857
-153.669693
-114.199516
-107.909912
-62.000595
-142.210663
-125.349770
-66.227531
-86.213524
-81.889580
-74.536484
-49.718685
-35.751228
-68.077278
-155.763855
-58.099655
-36.486179
-26.286364
-60.889664
-139.282196
-60.910191
-58.926533
-138.635101
-68.508041
-59.492489
-72.987701
-146.914108
-37.383862
-67.973587
-63.655350
-95.985992
-114.198906
-89.724541
-106.305817
-60.638382
-158.070114
-71.605179
-106.005157
-60.315941
79.483337
53.469284
35.955441
50.007858
-63.168900
-116.642059
-162.082764
-72.565674
-149.382294
-58.437046
-111.069908
63.101360
-60.908401
-71.428337
-60.443161
-62.863487
-52.613766
-63.069702
-52.954449
-125.014847
-72.569374
-57.120892
-63.313854
-76.331688
-21.494953
-157.447296
-147.159866
-147.720444
-81.404633
-56.299122
-54.204666
48.579693
-150.779663
-56.913177
-53.553699
-132.723389
-103.996376
-60.863895
-88.782219
-100.252876
-71.188141
-77.501343
-115.039108
-49.210293
-88.246910
-160.067978
-80.427399
-79.738976
-49.842030
-61.761032
-87.316963
-97.545372
-28.758333
-158.134995
-65.525139
-109.245964
-115.335526
-92.928604
-82.522949
-81.091660
-59.938854
-106.539932
-101.060402
-121.573410
-143.453033
-132.283646
-58.479774
-62.654270
-70.190224
-85.231087
-48.587540
-81.762756
-60.180794
-150.979263
-98.285484
-58.662880
-79.896301
-80.183632
-136.028915
-61.737408
-103.552452
-103.766785
-68.287895
-90.280640
-72.971970
-81.595001
-127.095016
-112.631844
-83.984154
-46.622723
-52.120502
-91.352196
-62.337276
-101.674721
-60.138672
-153.001358
-80.451248
-134.992355
-86.843002
-69.388931
-65.252876
-59.480957
-61.755604
-96.638535
-97.754410
-59.996994
-83.080833
-156.467255
-106.180023
-161.942184
-56.794613
-77.870247
-133.167831
-57.159603
-143.771881
-77.868095
-86.693718
-60.724995
-57.822193
-66.834778
-59.352768
-135.522003
-63.638428
-96.599823
-94.058838
84.828125
41.888756
72.450951
-152.405075
-66.925034
-62.244392
-62.231518
-146.261719
-53.747311
-57.244308
-85.552628
-154.226547
-115.134018
-61.957005
-146.439209
-99.136444
-143.903915
-141.134720
-36.054859
-62.249325
-93.858543
-109.671356
-85.503555
-109.996628
-122.062210
-104.040421
-108.311394
-102.211060
-162.031876
-106.235504
-119.958702
-75.538879
-68.190163
-69.326553
-126.707214
-68.913834
-161.004822
-75.642059
-150.354065
-44.917076
-111.548622
-63.270676
-73.131714
-85.918747
-66.221291
-93.853584
-72.555466
-102.117905
-71.775612
-118.750275
-42.874241
-58.840477
-163.407425
-49.926552
-86.542938
-63.531910
-73.337181
-75.701027
-71.701111
-72.265594
-87.627502
-71.136444
-68.963791
-56.586330
-104.140671
-150.695343
-73.816994
-64.750763
-73.524986
-51.945366
-128.855438
-50.664623
-148.401321
-143.843964
-49.875797
-113.357788
-83.941818
-43.115925
-49.610966
-25.527594
-55.834862
-54.792431
-68.733536
-98.792900
-66.429359
-67.229759
-66.914261
-70.075157
-81.076263
-38.179344
-82.567345
-95.785233
-101.613853
-77.490952
-73.888474
-92.718185
-85.252258
96.709999
87.092720
64.924568
88.508255
73.711266
69.409515
70.230583
-38.798843
-66.480331
-124.263985
-167.298325
-49.096806
-119.371384
-73.711639
-74.338783
-44.714123
-149.873077
-51.175385
-65.949875
-122.174484
-101.031029
-86.324905
-113.295982
-83.552589
-111.724648
-153.385788
49.392475
41.766808
65.752472
64.201210
45.540886
58.472023
57.074497
47.395771
85.690155
81.278328
-56.126202
-121.817482
-94.090141
-93.086929
-72.954803
-64.376488
177.043015
-109.639885
-64.159920
-147.912308
-130.240906
-63.056747
-71.531143
-77.885338
-119.081818
-66.818764
-114.465904
-55.673717
-101.193947
-122.584541
-61.535549
-69.095764
-102.464096
-136.214539
-92.599045
-94.856949
-94.522774
-126.209404
-105.967018
-80.296272
-112.376755
-48.516365
-65.803238
-58.759171
-72.258118
-66.522942
-153.332001
-84.836037
-52.699642
-86.533264
-147.042740
-119.656273
-59.789143
-105.444061
-79.772385
-113.770828
-69.961220
-66.184982
-51.017509
-122.624565
-105.230545
-64.303932
-121.447365
-62.226360
-100.190704
-102.337906
-167.754868
-61.436291
-116.608948
-54.563545
-87.522514
-68.357216
-98.801033
-91.875122
-99.671616
-92.366188
-78.157028
-147.442764
-35.164825
-82.706001
-77.719154
-86.619804
-75.192055
-48.592812
-60.419865
-48.151974
-90.725380
-65.636490
-62.267525
-147.568146
-53.144829
-141.531128
-62.211109
-55.922062
-79.220207
-64.580475
-57.440735
-90.765488
-156.195129
-82.846443
-58.495594
-101.028557
-59.050293
-140.580368
-59.499081
-70.099785
-139.997391
63.552509
50.895287
67.652176
63.308002
61.442909
69.156532
58.513824
68.930962
-158.881348
-104.612907
-151.374985
-147.847229
-66.572754
-66.305878
-52.670929
-124.094391
-68.775780
-96.358185
-55.798943
-126.820198
-85.187935
-116.616158
-90.391418
-68.965904
-79.399773
-131.612610
-143.130585
-116.496796
-152.794067
-65.569756
-71.433731
-73.009315
-69.050842
-151.327820
-118.552528
-59.613232
-47.811192
-71.218651
-49.123047
-67.283699
-63.623508
-55.322838
-89.907379
-61.488228
-89.603264
-129.027817
-116.148918
-66.011665
-50.323948
-84.587212
-140.029877
-123.806122
-55.999363
-82.362869
-48.744530
-70.069504
-67.879456
-122.723305
-55.329735
-146.703522
-59.405403
-65.300392
-74.726593
-129.601044
-65.506699
-78.354645
-66.883926
-70.337067
-42.596508
-68.450066
-133.437759
-88.486435
-48.057781
-83.225990
-70.182541
-53.556496
-50.583046
-59.236904
-145.773117
-55.086731
-78.857178
-106.819496
-132.302231
-137.389801
-141.877502
-145.567551
-54.038948
-54.681801
-31.836811
-69.910522
-83.260201
-96.673248
-66.252090
-62.371536
-165.236328
-81.804710
-61.266644
-69.509109
-81.926056
-134.194351
-72.466820
-147.861649
-53.114845
-113.872330
-71.370949
-68.011993
-107.618858
-143.188599
-124.781372
-55.996838
-70.042206
-61.038010
-92.252609
-91.773956
-96.309723
-76.189880
-73.571487
-121.599556
-168.722855
-133.327164
-57.433048
-86.573616
-107.605553
-72.191887
-80.001694
-97.129211
-94.470535
-99.113419
-74.567368
-98.840530
-157.471008
-74.513222
-71.044800
-96.451614
-89.424576
-45.207462
-119.687622
-129.749268
-58.455467
-34.567116
-67.160034
-145.456482
-48.556267
-135.714951
-82.415527
-51.970184
-70.162910
-55.823223
-49.936245
-151.634216
-59.236794
-45.496700
-56.096210
-58.848858
-93.517448
-56.926811
-96.520210
-97.957275
-60.254532
-71.385635
-101.718681
-102.877113
-145.021500
-117.928551
-95.974190
-69.159821
-67.619888
-55.183903
-152.952072
-56.914536
-60.764816
-58.442245
-158.562073
-56.862537
-99.381950
-85.684647
-88.557831
-77.211647
-63.723667
-77.319572
-109.448090
-141.515976
-97.220573
-58.289345
-39.924908
-144.990463
-158.762650
-151.380325
-77.503624
-78.762108
-75.792969
-80.635605
-75.450188
-69.155411
-82.364990
-56.060337
-49.653927
-62.748760
-67.016541
-165.714966
-118.316658
-145.229431
-123.727097
-67.775070
-116.380653
-112.585487
-94.054428
-86.800514
-63.719624
-96.109108
-121.988319
-82.166016
-104.572304
-55.715984
-162.515579
-110.175446
-78.211761
-71.866112
-89.662529
-36.326733
-56.761593
-61.625557
-100.454590
-97.413750
-113.165207
-56.774693
-69.400185
-109.093811
-172.062546
-118.383430
-94.501137
-65.291359
-60.912724
-93.583656
-92.028938
-89.531815
-61.477978
-56.640247
-71.140373
-63.269352
-52.665504
-69.353806
-81.400330
-58.924625
-95.342140
-63.760693
-56.725304
-77.518051
-61.747448
-57.358780
-166.436295
-59.711212
-62.382347
-71.630608
-96.209183
-60.011555
-46.989258
-96.264313
-92.292389
-76.885208
-67.546700
-104.587799
-58.305332
-54.230129
-140.284088
-68.349869
-61.664078
-47.623478
-43.973759
-86.933403
-85.395012
-104.422287
-61.668335
-147.799896
-163.000580
-140.319870
-45.047832
-77.601227
-96.187637
-62.091724
-59.497330
-69.587494
-91.319481
-56.377995
-142.156570
-57.717239
-60.474499
-54.140385
-71.066841
-75.610260
-143.281250
-106.953995
-53.139236
-150.765305
-59.540485
-38.628082
-83.338150
-78.617737
-68.956406
-68.256371
-68.037910
-66.624229
-53.766224
-56.459957
-114.040146
-64.036179
-81.848213
-164.002045
-44.276211
-87.092659
-139.118378
-77.228828
-87.263329
-98.756424
-54.111420
-53.649029
-103.827934
-73.635529
-62.152493
-73.299568
-78.986290
-57.155567
78.720757
44.997269
63.973988
-159.718002
-52.243908
-62.600292
-84.603119
-37.553562
-63.141811
-55.935619
-66.661377
-178.365891
-71.676178
-47.023926
-54.424496
-61.769421
-51.970448
-72.028435
-80.201248
-58.658768
-172.037491
-59.618614
-126.771446
-60.457237
-123.787170
-111.019096
-116.601707
-113.856750
-148.147690
-59.735241
-92.293282
-100.681587
-83.198143
-62.617779
-87.147682
-126.412834
-65.565033
-81.625374
-132.588104
-58.160744
-112.102753
-61.930531
-72.051224
-21.517031
-57.903561
-63.968128
-74.299355
-42.367477
-62.965515
-61.807034
-70.880058
-38.008766
-57.883732
-51.000420
-142.546478
-122.086159
-79.594589
-72.091095
-92.529274
-73.125542
-155.165497
-134.750946
-59.231567
-141.365997
-79.425903
-85.777962
-82.478165
-119.828789
-95.335442
-117.603409
-91.671043
-96.274834
-125.138077
-110.726959
-152.948761
-59.732738
-53.828423
-114.146164
-150.548447
-81.692284
-58.707100
-62.584919
-63.478409
-157.715988
-125.446526
-144.670563
-78.490837
-63.332569
-71.711296
-59.833336
-72.082237
-144.578217
-64.820541
-47.606247
-48.197689
-63.180679
-50.852066
-48.892822
-51.670238
-52.817020
87.900871
66.708336
73.275116
76.584488
39.419853
104.329971
92.930656
-132.437286
-60.705120
-64.364571
-89.617661
-58.839439
-121.270660
-63.519253
-61.565094
-59.687702
-115.020378
-121.011681
-93.872879
-87.574852
-64.684387
-126.921684
-119.292130
-131.367798
-62.955727
-63.281494
-61.858341
-83.329468
-150.173538
-115.256325
-117.685707
-145.226974
-81.950386
-116.037094
-77.837914
-56.417549
-57.096939
-140.648773
-125.245392
-68.377983
-87.531914
-87.971046
-53.435955
-63.018539
-73.062073
-107.260315
-93.982864
-77.725090
-90.980652
-73.160973
-99.702995
-64.295555
-58.916271
-76.822678
-54.075878
-59.802437
-157.223053
-56.872063
-36.645195
-116.377678
-68.552330
-84.417480
-83.387718
-86.210365
-72.264488
-80.403183
-65.502075
-143.213898
-83.919594
-165.251205
-87.636330
-154.517899
-67.117485
-69.847618
-67.567627
-66.735176
-51.198235
-129.992249
-72.352432
-70.400856
-139.509094
-90.694145
-92.419449
-107.300591
-100.106071
-58.459293
-80.291740
-94.864372
-88.108612
-92.199448
-127.195549
-85.669876
-114.953415
-100.595932
-57.645317
-124.621780
-56.282402
-73.351807
-75.932121
-56.172401
-105.586647
-53.712029
-139.611847
-54.361343
-56.748615
-64.214622
-66.185509
-33.909946
-52.737114
-71.633789
-68.908722
-60.003613
-61.745823
-128.274902
-34.506870
-104.449539
-73.647629
-108.749809
-117.886093
-148.614059
-47.247002
-95.107613
-81.542000
-143.379684
-65.982452
-62.245026
-82.159546
-57.877476
-60.453617
-67.417091
-61.527939
-60.892849
-90.229553
-51.709831
-64.454330
-77.947701
-93.484238
-159.590561
-74.620331
-106.971664
-104.078949
-132.169296
-98.002480
-96.050812
-96.610039
-73.223877
-107.188492
-85.247192
-71.675323
-112.325478
-97.132332
-91.803352
-167.197510
-104.682610
-107.240486
-117.844925
-49.831184
-98.001091
-71.440170
-92.685905
-90.046440
-60.086716
-61.484985
-68.900513
-149.851990
-155.419464
-166.097549
-25.290344
-146.387421
-139.045868
-83.842125
-95.906700
-71.581223
-86.528046
-113.835793
-129.621521
-115.987312
-56.692604
-60.508316
-159.155273
-65.597160
-50.141060
-61.454411
-60.239426
-60.339062
-59.373138
-98.934921
-62.472309
-54.084644
-91.945816
-66.752716
-70.819099
-137.448761
-136.458252
-92.629272
-78.949867
-82.997787
-100.928230
-124.504494
-116.694107
-174.232224
-105.305862
-90.527496
-135.477310
-101.482330
-124.467758
-66.940948
-55.472965
-91.647438
-64.971016
-29.767159
-72.007004
-84.777962
-62.405952
-75.220497
-81.082031
-87.727142
-85.472252
-60.658730
-93.245903
-63.107452
-55.061157
-61.089222
-72.081390
-121.451889
-63.816933
-86.483795
-69.321716
-81.019852
-60.721554
-59.344566
-54.448399
-55.722729
-158.190369
-61.693092
-144.557159
-74.063782
-101.166809
-128.769791
-59.156006
-157.092346
-70.790901
-153.381546
-74.831718
-80.151337
-49.651775
-80.335602
-81.174423
-54.386150
-66.465370
-59.114922
-95.254936
-63.763260
-94.619293
-73.939812
-44.886497
-54.872654
-47.988918
-144.109283
-82.313034
-48.973053
-57.896511
-72.140663
-79.218597
-161.018341
-83.407387
-73.731209
-129.709869
-147.079269
-71.002075
-67.274597
-73.737465
-156.325836
-72.967087
-62.939098
-63.802288
-47.674225
-60.271538
-136.310394
-142.255585
-78.557625
-74.094574
-61.605305
-100.328552
-108.301064
-75.404213
-107.205711
-147.544861
-57.623241
-157.239777
-72.696014
-72.875618
-79.761810
-43.627327
-97.183647
-76.552078
-73.918633
-53.227661
-51.026028
-98.868042
-82.609009
-67.499146
-81.611259
-138.560059
-163.410767
-70.744560
-60.491364
-95.227394
-65.719330
-63.103474
-38.351395
-94.314095
-155.611725
-108.983101
-55.154491
-70.739914
-126.345184
-59.988396
-154.363831
43.596348
72.024437
-62.100506
-41.123215
-133.600067
-67.366013
-51.915810
-69.372826
-151.972443
-140.915543
-72.034714
-85.233444
-94.536140
-61.150768
-97.019485
-120.714600
-150.214264
-46.454830
-106.771042
-61.125072
-50.788483
-72.534012
-40.940403
-33.068916
-53.401421
-149.891739
-66.130623
-65.213875
-71.023247
-71.105408
-76.437378
-52.012920
-50.224621
-48.161240
-62.400269
-94.602036
-50.591335
-59.646851
-63.408562
-55.498272
-70.641800
-81.924767
-65.579529
-78.071648
-77.346344
-73.825478
-76.643715
-79.667458
-80.430321
-57.381481
-144.356552
-62.075783
-50.526569
-51.664974
-64.789749
-66.732239
-69.765579
-62.452801
-142.210892
-48.295521
-70.541000
-128.559814
-64.171249
-29.678833
-57.468040
-49.680748
-80.358238
-69.895592
-102.714058
-106.924767
-101.864059
-116.884354
-101.592926
-116.526314
-62.770809
-67.507919
-59.089710
-54.477608
-122.128418
-129.546692
-87.151604
-107.995941
-92.539322
-60.693756
-110.693848
-134.978989
-100.916245
-150.389282
-71.549751
-69.512527
-47.769020
-84.230522
-62.702335
-41.149406
-36.839985
-130.740753
-43.427483
-75.322662
-58.565960
-49.717957
-115.602791
-70.705154
-137.927094
-110.828552
-109.051804
-54.184559
-63.481522
-109.853432
-49.533844
-140.064087
-90.402267
-53.490898
-123.936630
-60.932743
-68.201378
-55.565762
-98.710846
-61.945782
-68.020325
-133.775620
-55.009323
-143.673141
-74.216576
-72.619339
-67.333931
-58.438194
-65.218796
-75.904091
-58.863262
-139.982620
-86.545006
-98.131439
-174.372543
-154.838135
-64.592751
-52.562222
-135.248947
-71.285782
-60.213215
-95.752449
-121.392784
-43.473270
-50.734715
-103.674843
-62.654068
-94.225349
-126.843178
-50.118229
-74.868324
-52.666214
-107.959488
-104.805107
-63.285355
-95.067566
-76.215683
-142.607590
-70.857834
-74.695419
-61.212345
176.178513
-58.317219
-113.512352
-77.805466
-67.186050
-109.679802
-63.462051
-75.934616
-78.894211
-60.163143
-126.574631
-62.732613
-53.258713
-58.578880
-56.711548
-72.636200
-98.298973
-113.711243
-104.173912
-153.271271
-95.487320
-112.448563
-44.825710
-87.004662
-100.671875
-154.894394
-56.613548
-71.479950
-80.620155
-63.040184
-62.705627
-118.796051
-60.246445
-52.194405
-147.653366
-75.714943
-74.033852
-141.565536
-112.836319
-111.052460
-89.514214
-86.636612
-86.879730
-94.013321
-58.432648
-83.427658
-77.976196
-111.562721
-33.638187
-107.628326
-62.415878
-60.220314
-157.031281
-75.392487
-81.073685
-43.927334
-57.691704
-81.792961
-71.527428
-132.450912
-78.134354
-89.571098
-56.616840
-108.512695
-69.297699
-146.321091
-95.866577
-59.382229
-49.445023
-54.103714
-77.210800
-70.947739
-88.549904
-120.638206
-59.879795
-48.743717
-68.871902
-61.386074
-60.100410
-64.856903
-52.591793
-63.184219
-95.506668
-68.554817
-69.797287
-69.415199
-90.420448
-93.693939
-81.157623
-65.083847
-79.673599
-60.368885
-130.692688
-61.549126
-68.519089
-68.622253
-62.417400
-78.079910
-175.066315
-79.185234
-64.278564
-129.507721
-75.794067
-95.279411
-88.973816
-98.093094
-74.796143
-153.465164
-63.235733
-59.955582
-62.250053
-125.091545
-125.638550
-61.019375
-112.097847
-124.202957
-124.099899
-145.805649
-58.787853
-109.512199
-155.159943
-65.669945
-108.311256
-87.766426
-52.569656
-80.729195
-60.515827
-123.168861
-70.938820
-144.818848
-66.100410
-43.468746
-105.375320
-76.815514
-59.701279
-159.316574
-134.123932
-96.732712
-86.357994
-54.526745
-73.600426
-92.449814
-91.099419
-119.479782
-68.549736
-97.745811
-148.386429
-125.494553
-115.561302
-101.620781
165.666977
-79.037903
-97.476837
-58.121483
-56.751621
-46.824608
-120.746017
-59.980915
-47.433563
-51.129833
-95.631744
-77.044518
-106.616577
-113.500008
-71.265060
83.696709
71.759850
63.091362
69.692818
37.564224
51.872822
72.237740
64.239426
79.183357
61.369644
52.364853
80.478836
82.424065
89.998779
46.510349
144.087799
-61.679111
-121.881302
-63.340057
-52.108452
-72.674873
-134.871857
-57.079838
-86.751671
-56.410961
-151.383652
-103.322639
-60.451008
-70.621132
-64.292610
-100.467682
-61.107471
-74.533028
-63.729050
-125.304092
-75.397949
-142.420166
-59.081631
-58.734562
-42.919106
-147.868042
-168.742477
-81.338440
-110.519714
-93.708351
-109.965065
-56.912342
-65.093178
-79.211967
-89.134605
-159.297348
-83.392296
-66.751350
-66.097046
-62.142593
-67.839767
-88.972115
-78.922791
-147.417664
-76.563087
-61.741623
-57.134201
-150.043686
-27.584883
-103.530083
-53.711040
-63.619854
-161.018814
-63.282356
-78.380394
-128.548401
-150.706345
-62.496029
-48.088581
-80.067184
-86.822227
-80.671898
-107.867561
-69.017006
-172.783310
-102.170715
-149.486740
-134.080551
-75.293129
-53.243404
-101.247864
-68.772217
-61.614143
-111.842171
-121.319275
-100.339371
-108.188019
-86.127785
-110.924881
-75.224457
-25.411869
-56.891174
-75.608063
-154.182266
-158.736542
-55.850109
-134.265717
-109.689072
-76.454399
-115.039009
-124.708458
-116.394325
-90.697411
-83.101433
-56.159542
-119.283371
-43.282162
-118.242218
-76.395409
-91.866058
-66.432556
-112.868675
-152.804611
-112.186127
-93.340065
-55.744740
-42.847820
-145.932190
-62.039021
-58.382393
-53.368046
-116.882889
-117.547264
-59.168552
-157.100952
-125.938805
-84.495979
-156.951385
-62.667076
-93.979858
-128.515549
-50.332870
-54.527996
-121.563919
-77.663818
-56.217354
-94.183266
-100.514778
-67.714828
-66.611549
-154.977219
-43.211315
-60.762089
-81.034538
-111.633804
-55.385918
-111.367104
-129.752472
-63.405201
-66.798576
-120.745720
-84.006088
-124.737007
-63.294266
-53.750103
-123.985275
-43.955036
-58.939625
-70.865700
-151.258545
-60.390697
-122.418610
-82.550171
-32.538582
-42.917362
-54.778847
-75.410355
-43.225399
-133.872421
-153.105469
-89.559074
-74.657715
-99.531059
-79.404999
-81.636940
-145.065094
-76.512917
-101.891083
-121.992851
-60.036499
-72.862404
-152.506836
-67.585243
-74.016174
-142.401733
-78.709961
-139.503159
-63.324318
-161.901047
-71.713394
-80.550110
-56.726704
-45.816994
-148.516083
-70.165001
-78.503532
-57.271080
-104.798553
-68.045830
-90.691422
-36.655674
-77.082466
-60.277386
-154.948624
-54.427452
-66.162025
-97.404007
-61.761093
-101.114746
-110.281395
-71.329407
-64.346306
-94.727188
-103.518196
-62.055954
-65.402588
-70.335358
-58.919666
-70.410561
-65.125320
-74.520485
-63.227386
-79.137489
-131.118073
-154.001495
-60.840298
-56.998581
-67.374077
-78.840424
-55.945480
-56.305855
-66.909859
-73.231934
-67.783455
-124.883308
-59.200653
-53.991138
-100.041451
-93.365044
-63.294922
-58.988617
-125.184410
-78.371529
-91.917068
-75.446312
-148.021820
-57.006401
-63.612484
-77.594078
-76.308563
-67.254860
-66.569244
-115.102959
-54.814716
-95.192093
-53.374981
-80.158363
-57.896217
-83.739983
-115.603691
-63.994907
-133.078354
-66.260780
-109.289536
-57.819767
83.988785
71.937737
-63.935593
-147.863251
-73.056900
-153.084015
-128.667282
-49.414299
-57.195194
-75.592346
-65.569252
-90.981583
-89.395363
-80.053909
-103.584137
-62.817825
-57.805000
-67.415245
-59.090080
-70.414139
-87.713196
-60.237045
-127.498558
-93.405273
-59.019299
-83.532349
-101.858963
-144.878159
-67.713341
-68.152634
-56.645798
-111.450745
-111.641220
-67.660690
-129.443039
-70.196114
-67.850197
-132.252197
-99.767876
-55.562244
-78.740257
-99.127380
-106.853638
-121.110435
-61.989182
-126.266159
-105.176735
-157.158463
-81.835518
-74.006714
-112.045486
-110.238686
-58.614120
-59.523777
-67.161705
-85.281113
-52.832226
-152.042236
-64.273872
-45.926922
-68.147888
-154.904907
-92.098801
-97.862221
-124.511093
-52.499901
-79.586937
-132.969955
-76.540764
-110.146202
-72.071640
-73.950783
-131.906784
-62.800575
-98.970787
-44.229794
-99.552994
-50.831070
-57.635372
-67.412506
-93.278511
-88.835861
-123.787117
-106.540741
-65.636345
-122.310486
-94.642448
-131.175674
-81.819832
-66.027321
-60.836258
-97.285271
-128.748428
-82.887360
-98.613953
-91.229462
-85.515602
-155.021561
-93.005409
-139.906403
-94.386040
-110.543861
-62.673061
-74.448380
-61.899010
-74.285378
-72.671417
-93.061974
-62.300289
-71.839516
-77.485603
-64.116158
-104.996391
-124.166481
-103.446144
-66.969696
-60.128380
-119.601921
-137.744308
-130.716003
-58.675762
-52.125198
-55.144585
-125.356148
-64.420990
-153.222229
-84.750801
-72.249672
-145.300522
-97.669647
-75.571709
-68.166595
-123.793442
-90.354347
-118.068855
-103.853325
-60.482361
-149.635239
-117.822968
-153.445465
-173.739777
-62.597389
-141.295319
-76.321686
-67.419868
-53.329525
-83.790268
-84.044937
-59.011581
-73.076530
-71.408180
-158.493835
-81.626373
-67.329865
-69.015533
-53.183300
-63.390045
-65.253952
-73.267281
-99.093575
-106.745377
-132.188156
-105.249054
-64.368912
-113.416237
-108.245979
-74.545471
-107.170525
-115.634384
-106.398170
-66.128708
-83.687813
-49.684269
-83.484398
-64.390854
-64.269753
-52.233948
-48.577972
-68.187408
-59.204269
-68.908623
-163.176102
-71.647957
-81.303627
-71.642097
-61.513977
-66.979813
-47.563042
-34.399803
-36.186138
-63.047012
-66.053444
-152.675934
-57.411991
-55.934502
-105.033020
-62.362904
-105.197388
-110.208870
-97.508064
-48.924915
-103.515244
-61.116673
-79.960846
-95.960152
-63.338367
-124.771187
-57.341682
-123.211426
-88.080719
-102.911873
-66.172562
-157.391327
-59.095463
-94.045006
-90.947464
-160.729706
-89.362328
-65.411690
-159.056976
-85.916092
-105.194321
-92.044121
-91.741844
-53.533001
-80.584213
-57.302681
-80.479660
-88.778763
-65.386467
-52.640701
-59.262291
-80.057800
-124.967934
-71.406967
-132.889450
-37.032856
-47.424591
-73.176277
-135.996979
-103.416931
-69.843895
-92.144958
-53.112179
-68.015236
-103.618767
-102.935379
-95.867065
-50.637558
-123.702751
-134.513382
-75.241623
-64.589424
-121.585747
-77.087990
-40.965633
-48.662621
-59.165020
-82.891693
-55.381901
-60.158474
-64.931076
-72.190544
-58.801811
-58.603363
-62.664204
-78.625099
-47.169926
-64.790642
-118.487846
-59.076668
-145.102310
-59.827736
-71.741310
-64.345772
-105.189003
-91.708191
-151.159897
-65.973000
-82.896973
-99.335342
-159.010147
-77.062279
-69.278786
-105.863914
-98.985184
-96.840942
-72.497810
-74.774887
-53.768955
-63.629684
-127.949654
-52.974953
-57.944035
-57.392437
-117.180397
-106.964851
-97.084541
-56.349113
-124.135841
-141.665512
-61.528820
-64.377823
-30.067427
-65.042320
-85.610237
-67.586891
-51.485600
-50.231155
-60.449425
-64.997604
-71.559074
-65.081444
-61.996628
-67.283455
-78.811188
-75.317841
-82.436584
-118.820999
-68.930183
-83.849396
-46.897629
-55.517353
-44.282207
-136.757751
-69.721840
-70.606216
-131.457153
-22.621435
-54.359615
-54.024105
-74.409790
-79.283211
-14.544168
-152.980957
-150.458969
-73.065590
-57.398781
-53.587757
-46.227093
-53.408127
-144.237610
-103.061401
-42.121220
-101.941330
-94.869324
-137.532089
-57.866711
-138.198257
-37.858376
-52.470058
-63.517265
-64.610863
-58.653568
-85.533424
-63.258095
-173.557495
-90.282631
-129.569366
-85.932785
-64.722214
-68.631798
-71.055656
-48.744080
-138.197418
-63.811653
-63.839214
-120.773026
-62.316498
-121.293358
-61.090775
-59.223412
-50.567581
-65.263489
-83.335579
-59.860874
-82.375740
-63.186024
-72.322723
-94.278595
-54.812592
-86.556992
-91.124352
-109.778725
-106.998253
-120.657768
-135.589951
-73.733963
-59.656597
-67.334526
-99.195488
-104.498390
-82.289894
-76.744797
-66.807953
-87.091614
-90.129219
-73.993156
-127.111519
-157.660568
-87.741501
-53.810600
-117.931129
-54.946037
-80.806709
-66.127541
-62.919590
-61.589138
-47.539425
-48.091503
-89.356850
-67.865044
67.828064
74.155769
56.402870
64.504097
40.737068
67.350342
52.604427
53.767647
59.416809
54.319439
55.352139
81.303139
69.050903
61.866028
82.480011
97.929344
56.750813
41.255341
53.321537
70.590805
82.619850
-64.960136
-57.413616
-93.772491
-58.338837
-80.486359
-79.516922
-58.220181
-150.930649
-148.408768
-97.935860
-74.951241
-61.059437
-54.067215
-49.663784
-50.519154
-131.689362
-52.563450
-62.509342
-63.815498
-88.027306
-108.828728
-122.360130
-46.162495
-91.732521
-155.843796
-71.417931
-73.176186
-160.967651
-78.519928
-75.820274
-54.069607
-79.631233
-90.849319
-98.819168
-62.702457
-55.398323
-75.956108
-124.282814
-87.773018
-101.730247
-71.743706
-86.430779
-119.605240
-52.608711
-63.375469
-35.476635
-76.782600
-68.881126
-63.640415
-42.678459
-163.171860
-64.751488
-30.954548
-75.534889
-83.257553
-135.957474
-44.590317
-137.731110
-66.127823
-131.731537
66.618164
67.113380
41.312042
39.608875
58.600628
70.163071
86.708473
-55.245602
-72.345459
-104.041626
-123.442108
-118.185219
-172.061844
-63.443726
-54.117085
-76.337173
-56.763077
-63.714775
-154.745193
-61.603092
-169.106476
-71.791855
-52.289631
-62.387074
-62.413254
-112.373459
-71.061928
-108.514404
-94.733917
-108.127922
-99.630745
-59.982037
-104.757378
-54.562962
-119.246201
-60.603802
-157.303497
-78.448112
-167.044373
-74.810104
-84.305664
-149.221283
78.906151
65.549927
85.005447
56.059036
79.179276
62.228893
89.460236
55.746399
-152.460175
-72.631561
-62.048958
-98.982468
-55.248241
-59.953526
-144.673859
-75.187714
-64.974274
-54.682529
-119.645195
-69.250877
-70.675720
-143.200775
-112.876503
-115.684441
-60.415615
-91.749611
-88.241043
-59.577297
-67.557800
-73.480835
-87.895096
-66.424660
-90.894058
-108.183685
-49.054592
-122.223335
-49.831562
-135.550156
-74.609688
-87.924339
-98.430550
-67.634850
-121.388657
-87.931190
-79.218010
-114.611565
-118.642647
-77.113853
-62.685040
-75.852890
-105.368523
-54.816071
-109.537071
-111.639633
-128.165329
-37.681252
-157.335907
-104.520401
-43.999870
-37.954678
-124.843582
-93.090294
-75.482750
-104.945732
-106.366272
-57.746704
-93.726189
-78.907433
-97.019218
-115.375237
-58.521877
-0.318981
-54.682343
-81.126862
-108.184151
-54.904057
-97.357445
-104.910637
-96.712212
-164.662628
-65.065308
-122.330826
-110.925659
-116.539703
-57.575779
-133.588623
-38.569523
-82.670403
-92.070122
-80.824753
-58.600342
-61.942551
-87.204765
-59.727829
-75.450798
-70.951912
-141.924240
-91.419075
-116.117401
-132.075546
-64.453552
-50.344193
-73.645645
-56.929695
-147.480331
-55.035507
-139.472458
-68.743050
-151.314850
-79.642365
-56.053493
-71.662842
-113.168579
-61.743076
-61.243790
-39.454700
-59.327156
-66.272095
-159.733551
-58.013874
-83.737564
-56.030594
-67.674973
-147.645325
-71.859825
-58.312561
-42.352066
-105.173355
-66.163368
-156.091812
-57.826153
-120.169136
-33.605366
-82.979202
-48.706600
-106.345161
-144.002716
-65.371193
-88.216652
-70.923172
-60.893051
-55.323410
-63.584305
-58.972511
-152.533157
-74.708855
-56.907642
-48.816013
-61.940590
-132.562515
-55.203266
-161.266190
-127.781013
-97.975510
-90.480988
-63.722015
-65.487526
-69.774498
-135.883255
-75.866219
-62.457027
-60.273205
-153.072174
-68.433533
-58.698048
-34.307446
-62.095581
-107.011726
-167.720367
-140.313049
-71.080971
-63.815491
-67.519127
-38.281906
-44.230583
-65.662872
-129.239166
-65.122749
-131.351639
-135.226868
-60.644394
-69.450401
-145.978287
-123.238815
-103.597595
-61.646130
-123.923119
-97.724113
-65.943779
-100.598190
-83.227592
-85.037643
-102.373421
-60.568653
-160.672592
-81.356522
-169.472443
-88.570473
-55.186226
-113.486351
-47.639774
-62.399696
-52.705826
-124.478607
-101.459801
-58.513340
-66.199730
-80.001709
-86.232803
-74.624435
-110.623802
-87.352264
-81.143730
-123.278732
-78.445740
-129.663544
-71.318329
-122.421738
-110.869759
-94.275970
-61.190731
-61.442574
-88.434334
-72.144508
-62.296780
-147.672882
-152.808121
-55.055279
-75.801453
-36.155563
-55.106201
-71.382874
-114.951324
-48.625538
-109.688423
-98.558914
-80.890312
-94.943855
-58.181145
-127.795891
-127.805862
-74.689804
-104.041595
-111.984749
-49.932125
-107.870918
-81.591003
-60.186810
-128.166962
173.523361
-35.617489
-60.855690
-55.621819
-92.682571
-66.818031
-86.275002
-133.470856
-116.193748
-65.266670
-117.370590
-54.072849
-31.747213
-81.550552
-124.372002
-60.751408
-71.069153
-142.932510
-53.928040
-39.834652
-67.318680
-78.356659
-67.410774
-77.086769
-58.434677
-149.284225
-85.945282
-113.090584
-114.511841
-76.642525
-107.780128
-75.457291
-102.407173
-55.835522
-137.764603
-59.286900
-79.959999
-98.013954
-107.887970
-85.719337
-67.262604
-114.573067
-83.693390
-136.939987
-97.470062
-137.512375
-41.392601
-60.606903
-65.597359
-49.992626
-43.091778
-147.575989
-88.144279
-50.437805
-44.524754
-58.885044
-80.370903
-88.695389
-74.483940
-132.830399
-141.342972
-79.495811
62.394001
73.386024
61.246769
92.255173
26.200924
48.804096
69.811836
56.478443
70.202705
45.118069
39.978535
73.387085
71.222191
67.953110
70.536545
35.569149
47.294838
-54.237274
-53.841980
-37.887573
-144.999954
-73.739922
-97.547981
-162.939728
-41.966591
-69.615440
7.556345
-62.968090
-110.471916
-61.530003
-67.535919
-68.144402
-81.271515
-99.899826
-147.432602
-64.309349
-51.845375
-76.845566
-85.871429
-155.900345
-71.605865
-62.089996
-158.903244
-66.772995
-121.113594
-106.500290
-76.736626
-113.360626
-105.057159
-127.231514
-102.436600
-62.157032
-63.118553
-120.344154
-60.630875
-68.422920
-59.800598
-65.695671
-85.773575
-65.666786
-58.280109
-64.615189
-59.439636
-49.294312
-61.386013
-72.809998
-142.323288
-149.236694
-47.219040
-70.666664
-60.247478
-76.452126
-29.959089
-75.272560
-47.612457
-58.699081
-65.202469
74.615318
-37.842529
-145.545441
-157.234085
-68.092674
-71.833740
-62.250805
-161.958908
-57.848221
-138.562454
-115.083084
-147.754425
-68.394798
-151.409317
-68.805725
-64.771538
-57.186871
-62.285652
-79.936523
-69.184570
-64.480118
-84.409554
-98.583900
-60.398880
-58.140629
-61.200478
-135.499252
-51.125641
-128.582428
-60.240025
-63.134583
-105.755478
-132.954453
-100.250038
-105.719353
-60.098347
-71.659195
-54.664120
-126.149063
-159.892670
-67.529404
-63.350868
-98.077995
-146.761658
-60.735180
-138.738708
-66.051086
-65.102821
-69.749641
-91.833855
-57.809002
-90.790352
-60.322861
-68.553757
-102.583313
-88.966728
-162.900421
-164.219055
-82.930450
-70.740364
-67.289963
-95.407120
-64.006317
-86.518066
-136.036926
-100.477921
-154.528885
-63.246967
-71.394569
-70.799767
-32.125221
-52.463871
-158.912613
-56.703064
-61.052094
-55.074123
-64.375206
-86.675369
-154.819901
-75.176552
-61.665077
-76.576202
-142.295547
-51.841190
-64.682861
-110.774315
-63.776478
-170.283249
-149.383820
-50.055923
-47.942913
-46.179661
-66.824387
-68.729851
-65.944336
-73.719948
-100.733810
-63.257614
-115.854767
-64.609787
-55.693005
-51.361374
-63.904167
-60.889889
-81.465378
-63.217796
-43.920078
-37.862873
-86.597626
-94.258759
-36.836498
-62.555870
-63.631596
-54.840824
-142.465424
-74.991066
-65.743790
-146.944626
-101.042076
-56.619610
-94.034874
-112.054306
-80.264091
-55.477623
-50.705746
-138.611771
-61.245728
-67.362061
-142.131424
-53.521225
142.786209
-149.886642
-79.142128
-58.996384
-64.089821
-53.810482
-65.740311
-118.205566
-77.967934
-101.940514
-82.962257
-68.969009
136.435608
-47.806183
-75.069839
-85.056046
-128.399658
-99.499138
-162.235016
-80.729660
-62.463840
-57.216702
-129.421539
-97.396690
-72.622482
-52.026356
-125.588676
-43.539795
-56.036049
-61.942272
-145.330948
-81.306725
-32.411800
-57.986385
-118.933586
-52.907131
-96.632645
-72.374199
-52.684444
-54.299908
-90.894897
-85.975159
-114.298889
-64.797356
-117.982033
-159.505066
-140.089584
-95.504120
65.080322
45.470211
70.931999
29.306171
64.375168
42.133850
71.198586
52.032635
57.644073
61.044525
60.279202
40.186493
-99.455017
-54.458374
-67.764267
-121.018723
-63.714882
-90.338020
-83.654686
-76.334480
-89.717224
-122.579102
-114.398544
-80.093910
-58.788761
-97.806129
-111.241745
-97.943520
-51.744667
-97.155556
-97.274200
-64.229256
-121.057198
-60.197945
-153.237854
-57.466614
-84.480530
-97.374931
-55.509853
-51.978176
-145.156921
-124.085175
-49.795658
-88.249466
-103.905113
-63.365643
-71.223320
-129.665466
-156.408066
-68.681808
-130.808838
-90.830383
-59.668461
-116.774315
-133.864746
-72.793190
-69.121521
-73.463486
-72.099052
-73.234039
-66.903557
-73.470566
-73.109077
-151.529755
-67.878334
-44.920807
-67.257805
-61.205105
-60.564342
-145.301010
-103.315178
-99.123032
-90.837692
-50.707916
-92.019020
-61.342239
-52.146011
-107.186470
-69.075409
-167.654495
-119.446693
-60.691105
-95.877029
-111.116272
-80.262688
-69.715141
-31.008152
-49.145939
-69.952606
-37.814621
-64.474541
-77.142319
-85.847519
-69.775764
-120.335785
-55.441326
-85.256203
-92.460098
-68.777649
-60.702484
-56.796764
-73.042992
-103.778854
-146.068863
-74.873177
-94.659370
-142.733276
-52.312752
-98.158081
-61.158741
-31.704168
-73.697578
-57.840382
-42.845905
-150.972458
-64.131981
-121.710304
-95.998611
-54.395569
-62.957039
-64.247253
-52.683514
-178.245972
-70.423119
-88.000816
-52.326633
-53.172886
-76.324440
-62.223961
-62.171131
-87.273300
-58.392296
-44.964184
-146.127167
-148.290421
-58.589931
-54.950851
-59.430237
-159.128098
-113.126205
-123.871788
-61.580879
-72.081779
-61.565681
-69.264130
-91.456772
-64.824554
-105.821625
-118.118866
-71.490456
-139.756546
-95.029671
-174.766953
-106.532394
-73.229538
-88.439438
-158.140289
-65.206749
-102.007408
-67.155937
-77.126442
-61.610188
-67.304390
-92.506699
-91.675766
-34.678211
-103.187729
-69.606102
-57.039425
-71.033226
-56.172096
-144.285217
-64.463814
-46.334267
-54.966076
-49.039413
-26.017054
-138.319061
-116.688736
-58.303078
-59.528744
-62.296745
-155.367294
-130.434158
-80.797745
-75.182320
-147.007019
-46.663364
-66.870407
-132.912964
-62.120949
-137.622162
-70.785217
-71.965393
-141.089020
-133.186584
-126.967773
-97.722733
-62.470669
-93.377174
-152.085770
-100.055626
-88.203102
-40.618305
-81.319298
-88.220238
-86.888725
-62.437302
-70.040123
-139.350037
-75.778313
-58.537819
-70.517799
-71.662476
-74.490204
-90.271065
-84.703743
-95.273567
-116.628441
-78.416161
-73.180527
-58.086536
-87.130844
-62.206539
-87.919937
-49.995289
-41.580288
-158.953018
-66.587746
-99.166260
-78.390656
-116.813423
-79.519165
-56.778671
-124.981636
-70.261673
-139.663528
-60.145592
-88.606567
-91.495895
-96.392464
-62.509464
-60.372395
-68.924561
-135.030685
-66.190361
-95.345879
-71.646492
-94.444763
-86.660339
-112.126648
-92.488609
-78.835999
-99.654182
-67.680283
-84.400536
-79.024864
-120.947563
-144.390274
-106.096611
-61.595490
-63.395679
-151.232178
-76.099243
-140.261826
-108.927795
-48.515057
-55.042027
-51.148357
-119.789314
-80.387581
-73.693291
-61.249443
-117.646393
65.383186
50.955471
61.744625
-44.981583
-55.670395
-65.607201
-152.871078
-62.077320
-152.195206
-57.507526
-81.497047
-97.923798
-76.610741
-73.096001
-154.948563
-106.278465
-74.238220
-65.738197
-90.685616
-109.747459
-76.741592
-81.203430
-76.136559
-66.183167
-71.620651
-71.238579
-97.880363
-77.381363
-58.985935
-55.251842
-82.533371
-41.158703
-56.182850
-61.264717
-53.541443
-68.741264
-54.671955
-129.535202
-62.831120
-75.814888
-68.505081
-40.685246
-65.653107
-77.350220
-115.157745
-65.128395
-156.648987
-87.493301
-61.336720
-64.812614
-155.196594
-61.742290
-55.362595
-61.179516
-64.729042
-58.953716
-83.081749
-103.957123
-70.552055
-95.205513
-42.562687
-54.379822
-56.334438
-66.495445
-118.450607
-66.153984
-103.114853
-55.988960
-112.333450
-126.093620
-58.199417
-160.417862
-64.292526
-94.882385
-67.721298
-123.543755
-61.315712
-107.381493
-82.739281
-74.537346
-79.151146
-61.539135
-90.430527
-73.011238
-69.473213
-70.537003
-106.002205
-46.997585
-87.288948
-119.717545
-105.827782
-106.217743
-121.720032
-56.423931
-60.130741
-110.718948
-80.375732
-120.057312
-107.766403
76.839211
73.389740
-34.069298
-49.127396
-56.726997
-131.920685
-83.797424
-108.632919
-73.473038
-84.344955
-62.947247
-77.599159
-67.533127
-99.165329
-84.073219
-99.555603
-65.920158
-54.647358
-120.199387
-144.425293
-133.772171
-73.229584
-65.310432
-59.417316
-70.159760
-80.359741
-159.746613
-67.006065
-76.713242
-83.528816
-80.746391
-112.947159
-112.568642
-140.352661
-94.605942
-86.654091
-43.758854
-71.481712
-80.115875
-34.099201
-78.432045
-56.850857
-66.459892
-61.233517
-145.583817
-78.602531
-99.977684
-45.031174
-61.713257
-80.080231
-123.020020
-94.531555
-46.625820
-159.824631
-63.983017
-80.139885
-97.004349
-75.960403
-119.886726
-146.523026
-46.686470
-54.801395
-68.211288
-49.350555
-49.757927
-59.037025
-142.161484
-116.730164
-115.522156
-100.515892
-161.359253
-154.030106
-87.464607
-146.124420
-96.969894
-147.240982
-68.648315
-156.207474
-57.056213
-130.743546
-51.866535
-47.657131
-165.618240
-149.152847
-35.327213
-53.790638
-112.807709
-64.732651
-67.509712
-61.295399
-157.088455
-63.798664
-126.788620
-59.659370
-54.033588
-42.994617
-49.606632
-44.757908
-60.396027
-54.201397
-51.140316
-47.160816
-63.173946
-57.094025
-58.363998
-37.721561
-54.955406
-145.462540
-62.909119
-33.386578
-67.808235
-63.497356
-46.307705
-150.007339
-36.575024
-87.764801
-65.285431
-137.369675
-68.381989
-31.542328
-59.668659
-119.694893
-60.820126
-50.489880
-37.642982
-53.358997
-60.614468
-138.569778
-81.704620
-77.207581
-59.495945
-42.728443
-150.994659
-65.448753
-86.057579
-72.344971
-88.596016
-122.073669
-111.786644
-58.030895
-63.000786
-153.128647
-66.387520
-99.239906
-83.495201
-83.050125
-67.244881
-127.883224
-104.441048
-43.876205
-56.067860
-60.831738
-61.289257
-29.781857
-74.212402
-79.907738
-78.255089
-70.026917
-84.735695
-71.695717
-67.093376
-82.239342
-48.356529
-76.251747
-159.530533
-90.911247
-66.836800
-75.071556
-68.439957
-52.700779
-117.033615
-68.883095
-58.924694
-64.650703
-157.548019
-101.251976
-60.520794
-145.075302
-69.543480
-73.925117
-75.075546
-162.576996
-52.224960
-140.172256
-78.720848
-85.756241
-85.997314
-62.414497
-35.702065
-59.354530
-65.471161
-58.229034
-56.798019
-108.799950
-61.177364
-72.255806
-48.105564
-85.460716
-107.704323
-87.354477
-163.951141
-62.394176
-128.194000
-74.144051
-120.126167
-95.203178
-79.178802
-62.262882
-54.256977
-133.538132
-54.793694
-109.527962
-157.787506
-116.700333
-135.198135
-57.806297
-91.468239
-69.121567
-61.208485
-56.173122
-65.853439
-96.629539
-84.902634
-83.634811
-90.021126
-135.759842
-163.380463
-63.442886
-60.191257
-73.830521
-45.769890
-71.721275
-120.752960
-113.091675
-59.359688
-83.221428
-155.738861
-155.834412
-68.523033
-58.873955
-56.007923
-66.614746
-128.852814
-65.442947
-132.227905
-86.907417
-68.825562
-67.808357
-60.819458
-98.427536
-136.516617
-132.902161
-33.819725
-86.811539
-109.254395
-61.229206
-140.989548
-61.137867
-134.681595
-73.757370
-47.162708
-92.575241
-129.842361
-102.859505
-53.643867
-33.303963
-74.121315
-53.343651
-65.930916
-118.059761
-54.309147
-65.279037
-73.949371
-123.292450
-127.312424
-71.724174
-60.802048
-47.390289
-57.822563
-61.031788
-118.288063
-85.469017
-142.137894
-63.769745
-111.907204
-136.313248
-62.206558
-63.711475
-65.935570
-59.539364
-117.121880
-50.980289
-50.012726
-111.335457
-81.517693
-55.223267
-62.645741
-94.972015
-58.207909
-76.879753
-98.669167
65.650658
171.612961
-56.076805
-141.673950
59.485584
88.546989
67.316727
-60.164249
-101.492996
-80.438980
-55.193245
-87.131744
-65.708588
-139.065613
-128.852646
-56.271267
-106.071846
-58.958141
-118.873688
-104.313309
-160.468430
-57.559734
-128.838882
-130.170532
-64.923889
-70.949722
-58.591518
-142.768646
-63.819584
-136.361237
-125.476456
-55.984905
-165.634033
-58.537750
-151.016602
-125.680962
-66.636314
-101.549011
-153.867340
-127.843407
-56.421196
-65.660583
-157.332901
-92.772934
-88.207146
-56.567493
-95.910942
-60.444550
-39.063850
-141.258835
-47.786045
-68.199379
-76.264801
-76.550461
-142.236649
-59.914635
-54.785095
-35.557526
-44.645752
-92.859367
-77.668587
-52.932114
-56.825829
-92.945381
-106.407219
-89.660439
-104.564491
-121.963020
-69.298729
-99.921181
-93.778290
-121.644653
-79.311218
-66.042648
-83.502914
-65.636734
-96.993828
-135.596497
-158.844788
-117.548683
-72.975090
-101.069473
-89.561150
-51.193802
-81.297226
-53.756851
-55.998402
-55.015553
-66.583359
-62.541977
-80.923981
-120.643867
-57.555439
-58.127235
-160.627441
-69.310844
-88.234673
-80.013748
-61.195652
-55.161209
-96.234291
-90.190453
-122.424988
-51.949413
-141.047455
71.179443
58.733818
-64.719460
-166.916580
-51.581848
-91.618759
-78.635139
-96.491638
-136.321259
-101.007507
-60.793686
-109.898941
-118.138512
-53.683891
-47.218700
-46.011139
-124.562401
-85.339760
-86.228600
-63.067921
-57.822601
-82.927902
-62.085144
-66.893745
-69.672760
-43.953423
-80.567871
-83.585251
-65.466400
-76.927345
-59.478836
-70.213837
-120.966003
-132.963837
-134.957764
-119.296021
-64.513786
-101.688011
-116.225105
-92.609436
-77.444954
-90.290352
-88.183960
-93.529984
-96.466393
-97.878914
-87.067940
-61.164715
-60.313881
-123.484734
-64.797424
-63.450768
-68.368179
-124.691582
-65.079536
-68.846237
-64.455254
-61.364037
-125.844879
-61.306202
-123.361977
-93.960297
-75.424400
-35.275906
-85.967194
-101.445999
-48.586262
-54.445583
-85.110603
-86.060959
-102.509445
-64.385483
-60.844051
-55.763206
-61.708809
-58.890350
-67.874413
-81.015457
-58.396400
-146.041061
-119.277115
-97.141869
-159.356125
-86.213371
-50.462219
-56.970955
-136.794861
-47.578457
-123.975723
-84.196182
-120.525864
-94.850639
-106.072845
-117.869690
-96.974907
-107.098450
-121.118645
-89.868584
-107.874336
-90.343117
-64.765770
-91.697723
-64.427406
-114.381294
-69.941528
-111.331200
-84.701401
-165.496002
-66.008926
-49.581684
-57.266720
-78.629295
-116.247108
-157.418564
-50.924713
-59.070240
-60.081741
-122.629745
-65.778572
-117.105339
-51.527206
-28.049246
-120.337814
-54.036636
-152.337036
-50.667503
-59.879890
-64.239784
-64.685188
-73.719589
-138.570618
-64.965027
-142.587234
-56.827507
-68.714371
-72.220367
-58.061924
-91.053772
-64.725929
-126.341743
-65.125206
-60.531265
-59.957413
-89.291229
-67.880486
-162.314606
-139.377914
-56.664383
-57.014671
-118.180695
-80.472000
-68.152161
-124.393364
-95.500145
-70.683754
-77.741959
-65.644012
-119.484917
-141.285812
-128.783981
-77.226601
-70.995346
-129.347198
-162.132187
-85.206009
-133.889832
-59.765537
-160.153030
-78.377937
-44.412785
-41.133453
-39.480289
-60.617664
-135.575104
-89.166405
-64.514450
-124.534203
-54.646652
-83.246468
-116.554222
-86.103828
-51.560379
-102.527802
-65.485588
-102.960648
-86.574318
-67.190918
-96.664268
-75.744980
-51.742355
-78.286629
-71.246223
-125.373009
-83.347397
-52.562149
-61.576405
-162.026581
-53.354195
-52.850662
-81.155380
-107.826202
-107.776932
-81.753067
-67.083305
-113.011253
-53.553837
-63.901054
-57.511250
-78.718742
-57.055504
-97.364838
-51.224953
-67.618210
-84.926605
-105.436913
-64.940903
-127.409111
-105.279137
-140.870102
-54.841122
-49.652195
-119.462486
-29.726351
-117.927048
-67.024544
-110.558739
-74.037567
-98.132179
-85.608841
-107.020790
-121.580231
-119.534462
-95.533150
-57.819309
-91.804848
-104.867111
-74.431046
-63.064281
-116.008842
-140.082336
-150.650955
-67.370277
-63.572803
-87.912209
-95.696564
-156.919327
-126.941978
-22.320980
-49.171398
-53.389118
-151.062164
-58.148445
-51.573856
-79.535713
-69.826828
-62.923382
-59.602299
-73.426117
-152.471359
-116.493980
-128.767181
-60.330921
-85.291351
-86.354668
-27.437128
-82.432579
-84.806534
-152.510284
-34.807697
-134.714722
-65.713913
-152.853668
-61.331093
-98.877525
-130.132370
-100.778831
-166.875504
-111.430756
-71.860947
-134.865082
-160.200333
-60.866966
-45.890274
-79.418114
-51.435974
-96.235725
-35.037895
-144.123947
-68.165924
-150.993530
-84.442741
-129.746094
-62.498940
-91.695808
-124.167419
-52.168465
-69.153633
-143.727219
-150.530060
-141.377289
-66.856308
-155.112991
-100.414757
-83.493500
-70.574715
-53.632164
-69.574051
-53.031334
-57.474056
-67.382774
-65.263229
-42.929379
-75.365181
-81.424591
-46.251369
-98.832016
80.564926
53.484680
74.896019
34.963852
59.456718
64.389313
70.940063
68.500404
59.881405
78.744865
-155.133163
-47.659641
-96.579414
-73.118782
-46.599804
-59.379143
-91.152657
-147.565308
-86.434227
-116.381622
-59.970840
-91.421379
-54.063843
-52.190681
-98.828911
-99.496590
-96.773087
-68.877594
-105.908958
-82.070671
-101.433189
-59.874222
-74.638992
-65.672440
-148.103897
-73.385078
-60.718288
-106.530586
-143.288666
-84.229179
-129.109772
-61.342422
-98.493118
-151.149673
-40.683128
-116.376060
-68.719444
-102.456375
-61.239445
-170.038773
-82.517578
-43.569244
-60.833649
-86.432213
-61.205841
-144.063477
-53.391991
-123.832481
-113.078804
-73.068077
-26.446810
-79.323441
-81.561234
-59.593220
-91.340042
-67.031021
-83.804779
-43.085175
-125.158127
-49.433212
-83.841309
-162.967896
-129.016144
-76.928856
-95.314705
-108.082123
-80.144875
-100.193321
-78.300697
-92.285606
-94.516426
-94.063980
-56.944908
-62.354767
-73.713669
-115.892570
-68.603752
-149.430161
-38.893269
-67.351372
-52.709682
-146.192902
-68.441620
-78.582794
-62.591263
-98.242996
-70.003830
-90.603691
-114.911140
-63.484024
-72.718964
-84.002411
-85.102257
-78.383980
-55.353336
-102.810516
-78.251846
-39.467579
-135.214493
-54.218342
-120.726685
-78.142418
-161.542038
-59.080437
-85.487740
-90.003929
-71.978302
-148.398956
-74.727203
-52.695320
-61.020744
-98.468704
-128.538132
-85.178810
-68.049446
-71.858696
-109.214813
-48.467506
176.549667
-144.164734
-62.015995
-63.325138
-113.499474
-87.623154
-63.042965
-66.223930
-56.459801
-101.478928
-74.031982
-71.552223
-62.021523
-112.189705
-99.099861
-76.969490
-63.300304
-79.869217
-139.839233
-64.311081
-108.925766
-129.093491
-66.581299
-72.858704
-159.327026
-84.323151
-51.551640
-67.869781
-60.773464
-62.186771
-66.220657
-69.751984
-141.236877
-68.017403
-83.554039
-158.440079
-135.324066
-55.995403
-37.511623
-128.524185
-63.097054
-154.038727
-55.044552
-48.191914
-51.522015
-134.570404
-51.326424
-85.630402
-115.903397
-109.498878
-64.068977
-105.917198
-168.573059
-93.157845
-150.133240
-78.692337
-62.562405
-33.861908
-76.184341
-63.814297
-99.740547
-117.670914
-91.852455
-59.676071
-156.404785
-112.687881
-46.824795
-61.797390
-63.825294
-163.150070
-67.464729
-77.328491
-81.448570
-61.905315
-77.993950
-58.092079
-65.251488
-156.711319
-72.207664
-69.399330
-110.093460
-67.007591
-102.482689
-115.962547
-96.409874
-85.107819
-142.110580
-97.503433
-97.151436
-113.977310
-59.555107
-63.947098
-64.263153
-111.535751
-47.375298
-92.251579
-38.027016
-144.132935
-86.232208
-94.386986
-121.014648
-123.312622
-121.872696
-124.012459
-80.386589
-103.273125
-131.992249
-67.551010
-150.085175
-94.236687
-118.989128
-62.064041
-104.857071
-67.450996
-60.929901
66.888412
51.161747
55.741890
45.535946
46.571808
-95.180283
-55.896553
-71.004211
-46.976128
-132.538010
-71.731026
-70.531219
-127.082817
-126.855881
-45.610104
-71.931717
-63.372375
-91.150429
-66.831871
54.894424
-62.749779
-55.786819
-74.314575
-145.460144
-67.782478
-101.748901
-92.537872
-103.039970
-49.099480
-82.466087
-51.802135
-82.000038
-123.004402
-37.606464
-110.843056
-111.217995
-115.524406
-128.365250
-74.765274
-74.902473
-88.875870
-64.338661
-92.238564
-73.788521
-51.035519
-142.610825
-69.738869
-55.860336
-61.039185
-63.382267
-136.238007
-67.054420
-59.927898
-57.955990
-67.919769
80.341087
70.573677
40.736221
68.115868
54.290642
42.213268
59.799976
24.343477
70.238960
64.227943
-51.626083
-62.500454
-69.440002
-59.466984
-75.160896
-85.386703
-74.153198
-99.971062
-117.361565
-158.566666
-128.868088
-67.363853
-66.518700
-59.714790
-98.310539
-44.405533
-144.220291
-78.134041
-65.922585
-85.357796
-41.551140
-50.397678
-88.877602
-50.813282
-51.024899
-60.209229
-61.819874
-62.814445
-122.033218
-108.892235
-64.011795
-48.338406
-61.015251
-42.852360
-92.113441
-54.050777
-64.189133
-158.324432
-55.773312
-66.419525
-63.176056
-131.889557
-81.249481
-164.203735
-142.504883
-160.712250
-90.608086
-134.634735
-126.159119
-57.429947
-65.261208
-58.566021
-80.804405
-87.203819
-81.338181
-73.068405
-149.685089
-75.912857
-152.549179
-97.153595
-88.215202
-70.347588
-115.089912
-56.627613
-36.615612
-80.195061
-81.046654
-168.096649
-156.524384
-58.648945
-54.582424
-138.118042
-39.114895
-119.500381
-65.960770
-53.203583
-139.517746
-71.893997
-73.005463
-56.994484
-61.214523
-71.240379
-98.230736
-179.500305
-58.906464
-60.895493
-138.817856
-60.947525
-67.712692
-99.137756
-74.980293
-54.599010
-60.702457
-69.576164
-47.895699
-52.066826
-87.753418
-64.375748
-57.690971
-75.548378
-57.156487
-57.688915
-63.843258
-71.709137
-65.099236
-86.009033
-64.004539
-151.015671
-80.418564
-72.880974
-30.187782
-51.284367
-78.072929
-46.487522
-59.690659
-65.592613
-65.618477
-69.463486
-81.812782
-84.747124
-47.716167
-65.440788
-118.497025
-64.517067
62.276253
-86.016159
-36.854858
-67.415466
-147.866974
-155.000320
-83.783707
-60.130898
-115.728371
-57.927479
-116.482735
-71.708580
-91.037903
-104.407364
-161.067505
-110.344566
-73.623817
-147.789627
-49.734161
-45.445141
-58.317352
-53.524559
-79.835411
-76.878273
-69.166290
-68.587097
-61.488705
-73.920509
-70.114006
-132.344574
-83.469681
-76.860970
-78.219200
-108.471779
-105.652946
-70.250618
-78.604156
-136.471741
-123.667374
-167.568100
-100.289467
-101.494545
-80.754021
-63.478001
-64.109337
-137.806839
-97.025879
-92.238930
-56.586048
-63.890461
-118.166092
-97.801567
-83.878014
-140.555969
-127.798843
-124.354065
-60.017941
-54.561386
-67.610191
-122.434113
-65.825256
-70.458000
-162.955582
-60.732166
-62.880260
-119.164696
-58.673275
-103.805565
-82.170532
-62.455559
-55.824707
-62.502811
-65.455360
-59.985451
-129.843567
-86.023010
-67.277672
-52.574310
-85.781769
-137.615356
-93.427597
-55.530811
-145.251556
-157.886200
-128.675354
-45.218300
-73.636665
-78.519539
-66.232567
-59.292007
-113.482224
-32.973072
-117.907707
-57.165096
-71.086136
-81.413574
-144.355988
-82.154060
-34.556622
-81.147034
-70.591110
-95.914070
-57.546642
-53.275440
-64.799805
-100.875183
-52.960651
-134.883286
-118.231140
-78.973160
-57.526283
-145.126236
-96.460670
-118.038231
-122.395042
-54.771030
-51.372826
-64.062691
-51.836403
-158.790176
-140.915466
-62.455982
-47.303139
-49.678333
-76.092728
-114.030891
-130.150467
-66.952751
-85.035126
-57.668747
-97.242249
-53.805782
-135.642227
-148.758911
-55.429317
-105.244385
-114.429230
-68.329582
-85.275497
-69.376839
-80.064186
-91.521263
-94.711388
-36.809471
-47.096729
-93.167732
-57.932697
-59.374023
-55.938599
-38.166721
-62.914318
-121.009430
-49.606125
-77.189751
-65.154358
-82.214783
-66.384178
-129.946869
-155.376953
-75.938965
-66.653137
-156.449661
-75.989120
-117.978851
-66.692505
-129.737503
-115.022293
-83.891922
-45.038979
-58.332230
-145.544266
-112.007385
-63.953682
-93.678970
-143.251343
-86.271339
-119.191055
-111.659142
-68.649399
-90.067635
-167.544144
84.679085
60.515663
46.515453
52.103783
54.886528
58.136593
56.765934
75.863525
88.252037
63.136497
32.674179
68.957054
97.333611
60.433231
-60.327370
-63.450581
-55.963020
-73.097046
-65.953598
-72.183784
-83.620636
-93.193085
-127.362244
-61.807991
73.363686
64.574448
78.678413
80.846237
70.571396
52.048798
72.444016
61.215828
61.260578
84.703293
-85.099998
-66.109650
-78.791229
-65.650627
-62.822395
-137.238953
-52.405899
-72.015999
-56.042202
-62.212120
-59.545948
-53.964130
-112.534653
-97.053848
-61.101803
-143.669312
-112.762054
-43.551979
-54.149536
-63.617252
-92.253883
-62.923714
-65.978722
-116.537064
-116.811363
-54.718594
-117.761597
-157.405365
-118.972748
-102.308586
-131.106934
-77.698166
-134.419296
-74.420395
-144.162506
-148.001373
-95.149559
-150.586395
-70.876083
-67.396210
-171.547440
-69.421783
-59.671875
-141.838104
-69.621338
-101.410347
-90.839401
-45.028736
-74.765366
-61.653164
-55.659416
-59.746754
-47.796459
-92.308548
-52.824547
-130.723114
-88.856979
-80.859314
-152.693405
-91.994751
-73.205978
-10.656395
-68.931229
-62.994652
-67.010826
-64.957405
-65.150757
-88.925339
-112.571785
-96.614983
-90.842690
-63.529354
-87.717285
-61.150723
-60.262714
-79.048302
-71.377182
-60.251102
-75.486572
-62.592896
-49.472340
-98.258209
-99.678947
-46.056381
-122.970963
-48.200539
-53.524597
-58.882778
-70.237190
-119.412956
-87.859001
-120.231155
-97.489799
-132.315750
-37.048542
-62.685192
-148.820496
-70.396545
-76.704697
-67.662201
-66.490059
-62.976688
-51.441097
-93.947617
-62.153763
-136.465500
-115.253204
-94.139648
-73.107025
-67.983215
-159.155533
-87.683464
-96.910553
-71.347374
-40.867527
-66.646492
-70.569481
-120.728706
-74.776703
-89.438835
-30.662834
-40.739017
-98.108070
-113.931953
-103.071518
-59.288609
-59.805119
-52.612885
-159.240356
-145.129410
-143.112854
-66.127029
-70.892235
-52.019867
-59.757206
-70.945076
-57.855968
-54.422966
-76.876556
-53.546906
-130.941635
-71.068748
-60.153698
-65.463020
-100.438461
-113.650917
-48.521866
-61.503399
39.609234
94.144341
58.486839
61.095444
67.260002
38.220585
78.162697
43.346157
-63.028072
-65.696793
-71.954796
-57.164402
-105.663528
-58.036606
-60.771046
-129.567795
-73.096786
-92.851357
-137.288345
-37.187164
-94.155846
-59.193783
-55.076275
-59.815052
-77.635201
-66.283722
-99.811867
-68.357605
-87.601143
-107.846252
-67.088707
47.873936
54.742332
57.212040
53.572475
54.010994
54.425877
43.622070
66.469032
45.865479
63.891102
69.682480
47.099419
54.337353
58.086235
102.143417
44.498272
63.019550
78.521591
41.908333
-64.222023
-148.561249
-76.937378
-71.954124
-64.144402
-132.003906
-107.151108
-76.479126
-97.286797
-72.136162
-71.695114
-105.075012
-80.685883
-66.030647
-57.854622
-58.991631
-59.879356
-61.330589
-99.543854
-85.741051
-69.543304
-60.665001
-46.293476
-102.469620
-64.989311
-47.117119
-122.135384
-53.135616
-66.179718
-129.731049
-129.830246
-61.409626
-126.622086
-88.663963
-70.900703
-59.333366
-126.024673
-74.506882
-85.082542
-100.853355
-40.632214
-52.830544
-172.894745
-162.556305
-46.944355
-152.856339
-100.821342
-38.223507
-115.605141
-61.124645
-148.960770
-143.772049
-118.113228
-86.197311
-54.516869
-59.158497
-58.474728
-54.647797
-65.131348
-63.909851
-87.191208
-143.646744
-54.185341
-132.316711
-148.307343
-87.643692
-112.296555
-59.766125
-110.216896
-69.374504
-78.480881
-66.174698
-110.460823
-138.110275
-66.486488
-120.967987
-66.410904
-38.541458
-67.733055
-58.002754
-57.585690
-96.210045
-62.721977
-118.906906
-102.388412
-72.451538
-66.121178
-141.967758
-60.354855
-69.909599
-63.387985
-69.530891
-57.463951
-84.750206
-70.865997
-60.183319
-93.545074
-64.992477
-47.502731
-63.398113
-58.210453
-148.345078
-51.312634
-56.111858
-134.607803
-45.802017
-73.171738
-60.601860
-50.691673
-114.869949
-166.197952
-91.909439
-78.485573
-65.845497
-78.283951
-72.744774
-91.414116
-98.939819
-158.152267
-57.906143
-162.450165
-30.629650
-60.725460
-78.075127
-65.312019
-51.132133
-65.010193
-91.186317
-61.302597
-85.328598
-55.498814
-76.598137
-75.620132
-77.868759
-61.483528
-48.631035
-119.830994
-155.160782
-72.438049
-95.143806
-69.620453
-62.716206
-110.159454
-77.720551
-57.161503
-105.597977
-71.240074
-55.106976
-134.239807
-134.648422
-65.516975
-85.837067
-151.604065
-53.471310
-64.150772
-63.612732
-52.748650
-74.371994
-58.530968
-68.859566
-85.821655
-79.247780
-65.496681
-57.042122
-76.844269
-138.008621
-95.788574
-144.009155
-69.086700
-97.321884
-60.186359
-126.079041
-141.670441
-102.641853
-72.361580
-143.861542
-145.924622
-64.342506
-83.003120
-144.023773
-88.959091
-62.892513
-64.593834
-59.751339
-132.043304
-49.811607
-72.577446
-63.409008
-126.217804
-62.437817
-62.064602
-110.210342
-118.989426
-106.889687
-33.376495
-146.802185
-91.912369
-168.608826
-77.487259
-109.983940
-116.300873
-63.094757
-63.273251
-104.085075
-62.641022
-64.957718
-90.053085
-133.012238
-64.880730
-139.388641
-58.349216
-110.427826
-88.760170
-68.651535
-165.968140
-72.928841
-109.669037
-82.758553
-109.643974
-97.942406
-58.131130
-83.486145
-73.143356
-61.570053
-95.492699
-151.077194
-70.734772
-68.498474
-151.733276
-63.793186
-130.270401
-57.043880
-90.936447
-140.247086
-91.432442
-67.423729
-88.946014
-76.898270
-123.965904
-78.462173
-101.258659
-39.278389
-66.191261
-78.332100
-67.974068
-48.282398
-113.578293
-71.107590
-57.133690
-77.840164
-58.496136
-93.745544
-66.846474
-63.805904
-79.256058
-136.570618
-155.981094
-90.175339
-73.027657
-82.317749
-117.294945
-41.041706
-46.560219
-82.440041
-60.576977
-72.100166
-146.849228
-59.581753
-73.827621
-44.972511
-53.004013
-152.703949
-59.639664
89.252274
16.917767
74.953819
45.940247
64.677948
69.190239
-144.385483
-59.716858
-161.773422
-64.156853
-69.139267
-83.964691
-63.355846
-75.576591
-90.632614
-72.858986
-118.870445
-140.095184
-57.765823
-116.052666
-131.684479
-93.303284
-75.230499
-136.661697
-67.467918
-53.776878
-74.759544
-64.298088
-67.847595
-61.966545
-64.515152
-132.878860
44.651703
66.007706
82.771820
69.231895
59.337059
-55.464653
-68.527527
-57.965847
-167.010696
-79.876534
-143.642563
-148.967041
-57.630913
-121.414024
-54.250198
-86.729935
-78.577316
-63.506618
-92.697006
-58.550907
-49.674915
-92.337311
-66.365623
-146.496048
-84.175682
-60.143105
-48.281830
-30.569996
-81.517387
-72.126083
-70.610229
-57.735744
-162.721466
-88.738457
-61.152782
-147.063309
-54.495785
-83.415085
-65.849487
-146.627945
-59.924545
-67.967773
-83.252426
-63.318432
-82.069145
-64.822136
-146.807831
66.967293
-52.222019
-113.681152
-104.126854
-56.782688
-60.415596
-28.313515
-141.802338
-96.671692
-63.340431
-66.858757
-64.019264
-94.899902
-51.963589
-61.600571
-95.780373
-114.883636
-91.653320
-62.812641
-66.862373
-155.277847
-40.853382
-63.854362
-58.202682
-116.901413
-63.757744
-35.110500
-82.996262
-142.440994
-59.364845
-45.350525
-111.177811
-68.587173
-82.735596
-48.453632
-77.351395
-56.447445
-151.350861
-72.535286
-157.251755
-68.452011
-87.803001
-109.688118
-126.682297
-98.341225
-62.732990
-70.233177
-80.860428
-78.843102
-99.137489
-53.252857
-65.830551
-70.021278
-55.427914
-54.441692
-59.082512
-160.895401
-129.909241
-92.609627
-80.237823
-80.397820
-163.857086
-55.907814
-164.128296
-73.453423
-52.990711
75.639572
-77.398399
-91.228386
-62.120819
-78.196831
-73.642441
-100.165291
-66.227043
-58.639896
-103.724823
-108.999901
-60.599113
-63.022999
-145.100632
-122.586670
-126.333450
-73.606567
-51.384083
-148.982559
-159.816818
-122.073425
-62.747265
-94.610718
-71.517624
-137.944107
-84.123573
-76.494972
-62.946079
-62.779900
-61.941391
-70.517517
-149.449112
-107.097145
-106.170547
-84.852516
-82.196899
-91.583244
-70.166672
-112.275360
-71.120338
-53.177986
-120.697388
-69.055138
-143.724243
-57.553211
-100.263672
-95.584908
-64.388298
53.854187
-41.907139
-136.273987
-99.896004
-59.292583
-80.770737
-72.689674
-167.676880
-137.945648
-61.614914
-30.128208
-102.852493
-62.958542
-86.409309
-55.607700
-128.929001
-111.906433
157.875504
-71.051613
-58.312504
-57.351021
-31.916922
-69.946892
-69.826981
-111.095596
-34.951050
-73.672150
-155.396957
-165.263870
-61.180653
-58.077362
-108.472534
-89.767357
-121.907326
-77.514786
-65.630836
-112.029289
-60.954361
-62.047661
-104.682770
-133.904968
-59.883926
-133.799088
-85.640213
-94.718910
-59.150120
-57.907215
-138.922318
-79.824417
-163.985916
-58.938370
-149.198044
-89.736244
-55.094524
-130.732040
-54.730587
-128.594330
-55.021355
-65.791405
-55.780521
-73.329338
-135.603378
-66.115730
-79.652451
-93.467827
-61.296913
-64.324730
-96.183952
-33.807682
-112.863617
-113.887840
-71.197090
-139.032806
-57.175331
-53.993832
-77.395142
-83.172958
-118.149574
-86.075890
-103.973137
-103.901497
-75.000900
-124.125595
-63.896347
-151.493988
-151.619522
-156.047104
-77.277275
-58.340248
-61.119099
-50.169342
-50.274548
-154.045563
-100.600914
-110.035072
-64.848412
-56.841934
-53.918900
-53.359783
-41.773300
-123.014160
-65.239052
-90.924240
-91.229408
-63.774437
-110.156044
-91.704460
-71.920532
-126.873077
-161.374359
-57.715096
-75.737617
-77.422668
-59.268627
-62.667309
-63.682606
-66.215813
-88.945900
-107.498909
-140.214127
-138.788864
-83.865631
-118.431023
-122.926102
-80.446869
-67.289642
-72.902672
-96.116852
-123.358635
-66.150085
-111.248070
-65.397408
-134.948868
-93.245010
-115.767532
-85.345612
-71.249214
-81.312927
-70.697388
-69.197342
-94.808746
-109.970787
-92.752495
-85.719421
-100.662369
-120.611572
-83.889107
-114.067749
-140.826050
-65.528641
-64.384102
-79.198677
-143.344193
-54.804142
-84.438042
-62.816975
-61.865185
-40.275520
-154.885544
-59.891514
-57.077152
-57.079517
-59.066612
-97.707245
-74.061363
-151.446655
-84.982361
-69.940346
-74.050560
-65.810333
-64.727402
-126.056664
-56.411289
-42.448116
-71.210945
-103.514893
-58.736801
-164.478088
-119.582207
-97.278702
-112.042145
-66.433075
-155.107666
-73.792046
-76.627228
-61.241783
-50.425331
-157.494415
-33.328190
-110.700340
-57.874321
-78.600403
-156.871780
-51.667843
-98.094231
-143.185120
-70.685402
-60.137936
-64.523972
45.204109
83.916374
44.515011
91.666130
13.817078
-127.262909
-78.275490
-61.944096
-32.233009
-30.549959
-86.096039
-165.719269
-52.234013
-103.808678
-38.520603
-72.093163
-70.696365
-149.732803
-68.926903
-82.806305
-122.457939
-67.324051
-111.452560
-63.062710
-78.749680
-156.548264
-147.114563
-40.825489
-66.406494
-63.208454
-84.502953
-68.700920
-58.281113
-75.303040
-129.683517
-69.957596
-59.843342
-103.684120
-140.259827
-63.069958
-83.069862
-158.718292
-48.067932
-150.646393
-76.352943
-148.165039
-61.333073
-79.159126
-90.794701
-120.158691
-103.431488
-142.854568
-81.210304
-136.464813
-86.462189
-89.586967
-51.069614
-118.299049
-117.728149
-80.470375
-55.563644
-82.021851
-97.831543
-90.260399
-103.753616
-61.165821
-65.960663
-78.707787
-45.174595
-67.806252
-153.392487
-57.684563
-151.894577
-52.783329
-69.734718
-66.494835
-69.465874
-69.585175
-90.059448
-81.071030
-51.564236
-115.501472
-162.966721
-155.715103
-71.098434
-135.044281
-70.490623
-95.785660
-120.944801
-97.988091
-122.510567
-100.940247
-97.807602
-106.756989
-169.775024
-136.034744
-144.884598
-63.158375
-81.752579
-74.281639
-53.786057
-54.872360
-160.522415
-53.240990
-157.166885
-49.143959
-104.634407
-69.498047
-64.084625
-100.712242
-59.233440
-95.929932
-64.167305
-46.852962
-156.570007
-75.691940
-118.373566
-152.558334
-161.700500
-47.967010
-69.563271
-114.441376
-54.381691
-61.467319
-145.308243
-62.647366
-96.604385
-74.526741
-69.257050
-49.836697
-78.003311
-57.360165
-56.172329
-93.127563
-67.942154
-114.860481
-65.181923
-69.205894
-18.797234
-51.700893
-64.439850
-140.079483
-114.194290
-82.706940
-54.248875
-66.600853
-150.067230
-70.565712
-72.804977
-74.917648
-57.243671
-67.667908
-57.995186
-69.154243
-76.130081
-92.056877
-107.854797
-109.166847
-107.594810
-128.942474
-83.335228
-100.661140
-93.977821
-132.862091
-65.421326
-40.227737
-64.941475
-151.430695
-106.082108
-41.504292
-96.682335
-85.219948
-78.184273
-170.968903
-98.815781
-59.633499
-40.889328
-63.127998
-139.414810
-66.652069
67.784584
41.153622
50.060032
49.102085
46.075230
82.464142
68.150963
61.959492
47.480896
41.517017
48.992561
91.006660
-49.169540
70.227013
-120.533951
-171.132187
-96.851082
-69.126892
-60.880554
-178.986053
-77.932793
-164.803589
-64.323700
-149.984558
-119.323151
-72.020866
-86.213531
-83.511383
-42.781651
-161.254700
-62.788033
-55.834484
-79.255226
-80.504684
-103.015694
-56.313213
-57.941700
-55.139404
-55.825691
-124.682144
-85.623375
-51.973545
-64.382271
-66.159889
-69.062134
-64.230423
-53.829491
-124.222450
-72.528473
-102.787003
-100.639503
-61.569534
-54.600281
-150.056717
-96.646255
-57.868931
-71.633064
-53.322792
-61.207821
-61.388542
-62.343182
-122.917229
-109.063095
-70.363228
-62.493385
-51.101700
-61.083431
-58.132740
-59.637917
-28.143406
-72.211952
-65.396210
-118.201485
-91.554764
-64.157372
-44.142048
-155.842072
-57.418884
-62.261257
-121.653748
-60.717197
-100.059708
-108.429199
-62.491455
-72.938591
-117.087540
-102.293633
-69.170586
-79.372643
-86.406532
-101.776367
-72.989243
-80.932755
-128.210754
-63.067642
-158.042664
-74.749054
-162.384811
-73.302223
-56.528378
-126.524605
-59.860172
-100.003593
-55.787025
-62.729736
-56.301323
-97.795181
-47.990608
-159.836563
-107.439209
-76.374588
-71.716133
-89.010292
-50.439102
-130.007538
-66.114998
-89.125549
-49.640888
-100.219536
-76.351555
-62.803463
-74.940933
-61.974659
-75.431320
-95.565224
-148.993744
-145.548843
-97.549217
-80.119377
-51.589916
-61.373398
-145.753067
-81.192558
-27.512720
-133.362015
-81.512642
-135.626266
-114.955643
-98.773270
-38.640121
-64.144676
-83.362869
-42.101093
-57.801907
-59.796997
-60.075684
-58.656765
-122.338356
-122.537865
-137.472214
-67.341423
-60.361774
-85.983170
-38.322876
-31.932318
-104.537735
-93.048859
-52.169361
-67.066956
-62.220997
-131.647354
-67.091713
-105.970436
-87.844727
-59.079323
-89.044930
-75.200378
-61.543552
-78.187271
-68.942879
-92.042267
-92.790527
-119.087524
-57.940155
-72.305351
-64.997055
-48.234417
70.804146
80.265343
-82.437561
-70.907967
-52.180225
-60.805790
-40.877407
-115.970665
-34.367321
-79.415230
-66.866592
-60.214096
-62.568459
-56.630146
-96.064430
-59.115326
-152.728165
-46.505081
-64.517532
-58.460270
-71.935448
-122.420113
-86.041176
-66.927132
-136.363266
-75.759315
-136.313034
-140.714890
-92.186111
-62.900806
-66.195168
-57.988201
-135.252945
-78.322853
-55.444122
-57.754272
-158.735611
-148.171951
-141.358826
-59.216557
-53.001118
-47.267796
-115.500008
-84.315132
-124.690369
-64.720650
-114.112282
-90.870430
-63.049458
-96.939667
-23.598059
-61.094959
-52.842690
-42.865402
-69.485847
-88.863304
-1.616405
-60.145496
-160.297562
-68.512230
-110.501045
-107.154930
-150.927200
-53.577938
-141.788910
-75.261917
-69.761589
-83.531021
-139.548981
-124.801537
-84.582306
-67.537132
78.204681
50.863609
100.862190
84.733124
59.322403
51.219181
57.186424
73.266884
61.724380
61.087112
65.341644
83.147797
41.520084
54.113003
66.390678
-108.496780
-45.854744
-88.858788
-64.999451
-61.702900
-71.870483
-70.436356
-106.626137
-151.891098
-60.326210
-57.365711
-150.761719
-64.807442
-60.786030
-89.823898
-96.936729
-63.729778
-74.420967
-64.508446
-57.742954
-106.428040
-149.826553
-155.298187
-112.056419
-131.803986
-126.127808
-129.245834
-109.483887
-65.389473
-126.231056
-157.213806
-49.774166
-141.165588
-75.463699
-122.048370
-65.154732
-72.014832
-56.482254
-61.822258
-48.865772
-52.455357
-75.381401
-130.759995
-95.100288
-132.298325
-53.640892
-62.349571
-81.865051
-97.714226
-103.867943
-49.996796
-64.316788
-58.717892
-75.351097
-86.877586
-56.600792
-58.784737
-157.735504
-134.558456
-86.955811
-110.220306
-83.577667
-142.303528
-110.742226
-62.754395
-66.658325
-133.834030
-67.390038
-152.390121
-152.454239
-74.975555
-75.963776
-70.130913
173.001221
-64.288673
-64.799194
164.173660
-73.688713
-58.508560
-67.670135
-53.362923
-59.118004
-35.734673
-48.607857
-75.918533
-74.935944
-55.108967
-60.846668
-63.398804
-90.596680
-58.339012
-71.006027
-124.225822
-62.827137
-70.766212
-147.570053
-64.604889
-60.789658
-58.295395
-68.699471
-57.150318
-89.912743
-44.430927
-111.043121
-65.545563
-57.521126
-69.213898
-59.161633
-82.233986
-70.704437
-114.883636
-80.934944
-62.137287
-76.400528
-101.418495
-123.225433
-70.164680
-85.968224
-56.602623
-90.025627
-104.527649
-86.245399
-74.044815
-119.463448
-126.971909
-65.335457
-167.886307
-86.976074
-89.130585
-136.638535
-142.186783
-62.185207
-80.207878
-60.208218
-68.933502
-124.406128
-67.015480
-94.848625
-161.073044
-73.478203
-109.064400
-84.754662
-93.058235
-137.081055
-139.647293
-110.088715
-94.775177
-159.331833
-98.567398
-48.771076
-153.057312
-63.360115
-75.382004
-59.339104
-43.345047
-70.883568
-162.029312
-56.617981
-65.920166
-142.608444
-58.668896
-138.999252
-107.920074
-74.843681
-50.904873
-68.140480
-155.838852
-150.706696
-74.947319
-89.204872
-135.991135
-75.887642
-127.058502
-79.835167
-76.224731
-72.038498
-87.057404
-143.535324
-135.278336
-101.299911
-84.901901
-113.472359
-152.654358
-124.610146
-121.826309
-47.915794
-73.680458
-91.885002
-32.777370
-57.825520
-58.927605
-74.926170
-71.657578
-65.410194
-151.246002
-61.967052
-63.324184
-93.770355
-71.938812
-107.294708
-146.016037
-61.610870
-74.384186
-102.167671
-154.334991
-51.768066
-91.243340
-106.795258
52.944038
56.708641
-42.989742
-45.862419
-73.670570
-34.002590
-160.118362
-68.275558
-68.430275
-75.417130
-60.526455
-146.527069
-82.310204
-127.778023
-47.464596
-48.927174
-122.087524
-42.633289
-75.225540
-87.928802
-147.150406
-127.842163
-101.364616
-65.422287
-99.753967
-101.714417
-62.849060
-157.069794
-42.383755
-169.253189
-116.532539
-145.232864
-81.176987
-123.062355
-79.463737
-91.114426
-68.770538
-94.030128
-96.489510
-56.057354
-68.562462
-59.696438
-107.760696
-94.433128
-166.415253
-120.502083
-105.264397
-87.710426
-95.219612
-110.461136
-87.414818
-92.406258
-115.356544
-55.088272
-83.215683
-70.501663
-134.781067
-61.271389
-73.368866
-60.810974
-111.060570
-67.611687
-87.933876
-56.619942
-67.896561
-61.152470
-58.311966
-67.741302
-94.314186
-54.978088
-114.738747
-66.441505
-65.332726
-57.130463
-120.856064
-60.531975
-94.216660
-74.623459
-100.952614
-60.441036
-77.706902
-132.181122
-66.892601
-94.602394
-62.408241
-104.568993
-72.227310
-52.883823
-55.427776
-63.250355
-159.294022
-142.940170
-41.715431
-93.045570
-151.976746
-32.857639
-134.655502
-135.589813
-100.166183
-66.702782
-57.699879
-73.341118
-120.699493
-118.845200
-58.686573
-136.053207
-59.862392
-137.281387
-58.470284
-53.442936
-158.900833
-58.393032
-140.252594
-84.524643
-69.704575
-56.058437
-61.699219
-60.176872
-83.121506
-44.393002
-83.837860
80.027016
77.092300
65.710159
-61.849457
-114.447556
-58.367924
-49.736935
-80.634995
-85.329056
-82.345802
-111.821350
-74.568665
-161.815567
-87.895630
-81.887451
-96.560432
-90.535080
-107.070091
-96.681862
-50.388405
-88.479927
-75.462936
-66.046501
-63.078228
-71.691940
-141.042725
-155.072906
-115.480774
-57.508217
-70.478638
-65.294632
-105.646263
-116.358414
-144.091156
-72.743309
-60.482430
-71.119820
-66.890762
-41.487698
-102.721428
-45.467690
-71.800377
-89.977859
-123.806229
-71.062759
-121.853844
-48.650387
-163.008575
-151.283752
-71.625244
-59.646305
-71.405777
-56.481236
-128.801025
-56.639465
-104.967285
-77.931808
-80.067818
-116.156021
-70.335587
-61.220333
-96.395912
-84.585632
-45.454868
-58.011860
-121.652298
-74.838531
-98.509865
-28.785656
-64.919113
-53.326424
-75.787872
-109.849686
-61.470867
-60.638756
-126.931366
-64.034225
-54.137394
-80.298790
-39.571770
-87.194679
-62.482029
-128.113831
-54.625721
-107.710190
-82.682739
-80.885727
-116.854912
-134.689713
-62.814308
-107.365936
-112.864090
-61.246086
-63.509964
-39.699635
-53.355476
-67.698166
-65.848206
-57.616119
-75.424728
-95.903442
-71.801483
-65.234146
-161.443604
-64.455879
-162.487244
-74.135948
-54.926498
-62.773327
-55.912392
-61.910374
-99.811714
-148.531647
-76.185402
-109.170853
-68.083130
-49.709351
-97.940582
-159.246185
-147.357391
-82.619301
-97.873978
-74.646629
-54.045685
-114.120125
-67.678307
-117.059532
-99.753372
-137.200302
-64.333153
-147.152603
-86.816551
-68.673889
-59.054092
-78.243187
-159.178040
-93.170441
-86.206345
-73.152847
-140.097122
-79.461662
-71.318481
-99.768318
-158.051331
-94.220245
-90.314362
-66.343880
-50.305939
-79.830795
-68.566284
-63.109333
144.032104
46.190838
40.961426
55.200745
-96.892181
-55.055588
-65.112862
-82.496323
-57.412518
-77.761620
-60.523804
-95.575409
-53.964535
-153.514862
-152.938507
-63.485287
-75.071648
-74.464912
-65.343178
-126.066116
-87.345802
-97.798141
-93.568024
-118.288162
-118.374619
-165.023010
-64.110268
54.155685
82.946640
45.592453
66.136147
67.035622
39.186085
49.372845
49.773899
55.895363
88.404518
83.448921
82.532875
71.061981
46.419731
42.774113
-39.276733
-73.788551
-56.653343
-68.424957
-62.387463
-61.265331
-52.116451
49.490147
48.409786
54.428047
87.413353
68.678673
64.203537
66.672668
-78.549675
-67.780991
-162.760025
-127.304993
-75.516251
-62.103321
-109.532707
-89.307755
-115.168884
-102.070854
-126.854706
-82.072800
-68.288719
-77.440834
-110.413734
-63.021839
-56.988094
-136.780228
-76.998154
-115.262726
-99.652603
-118.048096
-162.456375
-71.895508
-68.022209
-64.218613
-148.572266
-157.485443
-83.849976
-58.627327
-72.320053
-76.686974
-165.519119
-47.420376
-57.082710
-62.405727
-56.116020
53.452560
65.092850
74.367050
95.016685
55.497772
47.346119
61.146103
51.648655
95.800148
38.878029
52.805534
56.617237
46.168312
50.300446
49.641819
-157.085571
-138.687469
-91.790054
-73.747002
-58.638645
-58.521851
-153.107925
-148.251053
-73.718819
-107.600067
-107.484848
-93.505463
-179.799210
-79.354073
-133.004044
-143.332001
-52.478275
-58.647949
-62.026951
-124.743660
-51.456593
-101.577492
-73.562050
-105.554741
-68.836426
-63.295422
-148.566193
-76.136101
-53.709362
-72.528618
-65.180298
-61.092468
-75.430153
-137.700104
-49.051712
-102.331978
-92.783409
-139.660309
-75.212379
-67.793953
-154.254990
-57.550686
-97.424667
-56.809902
-97.925003
-64.950653
-52.734947
-161.334045
-73.342369
-50.495743
-83.332771
-63.636734
-53.169224
-125.440895
-135.952866
-65.202278
-37.478241
-172.713516
-56.872158
-59.997261
-109.811249
-124.288567
-66.876389
-53.600620
-27.059395
-26.609644
-57.609241
-58.406036
-63.738354
-124.098068
-47.350109
-59.940582
-144.386032
-59.235756
-54.774063
-73.851250
-61.486507
-85.859924
-58.922203
-54.166920
-71.557198
-146.408188
-66.526352
-155.238846
-59.335094
-95.335899
-172.006210
-52.777897
-93.653191
-93.874214
-68.972664
-116.915863
-92.184685
-113.654755
-49.661293
-73.354141
-81.514664
-140.803421
-63.331490
-86.839066
-96.828796
-57.139938
-56.067429
-99.323273
-97.443626
-69.497086
-61.314079
-62.806435
-81.516228
-59.916248
-95.825188
-61.495224
-84.460541
-152.844208
-43.630589
-59.127632
-138.956421
-140.841232
-132.488373
-145.814377
-43.306637
-65.035866
-79.219032
-53.079979
-60.738525
-69.244286
-104.079437
-125.578392
-55.950333
-60.787846
-76.455841
-70.417618
-63.990067
-75.761848
-66.452934
-72.975250
-39.231682
-63.238777
-116.124123
-92.944244
-151.107208
-95.374146
-76.774475
-68.485023
-88.536079
-97.654449
-105.186218
-108.416580
-71.018570
-81.754074
-60.145111
-61.647141
-95.394440
-68.138138
-59.526524
-59.398033
-79.941353
-79.552971
-140.709991
-52.616096
-69.568771
-60.075268
-62.152149
-70.867905
-143.292435
-61.073132
-64.460587
-68.338829
-155.531067
-146.663620
-86.890236
-77.662788
-35.762436
-54.314938
-101.797844
-48.349869
-130.580429
-104.126137
-57.312065
-112.866913
-90.061852
-88.155136
-62.605526
-25.677156
-113.694656
-66.050743
-71.478920
-48.351479
-123.195129
-60.295856
-56.537727
-84.949867
-125.947998
-68.434021
-66.504280
-77.338570
-92.367210
-55.971375
-76.205643
-64.703819
-73.750397
-54.447144
-155.761154
-62.713757
-107.613815
-88.184608
-118.157242
-155.753815
-122.134811
-70.638351
-120.846611
-48.257359
-96.865250
-152.272659
-56.625614
72.127228
42.501751
25.553066
40.195454
-150.351303
-109.586807
-70.123589
-66.347702
-91.136559
-29.943617
-64.499504
-49.774361
-119.374641
-143.253342
-130.444199
-76.184509
-75.549637
-60.862255
-94.578926
-60.703918
-59.134060
-46.205566
-55.100250
-71.124672
-89.530762
-75.826828
-79.666000
-64.171097
-147.669098
-86.659859
-130.098648
-62.329750
-58.816040
-91.266014
-46.912910
-68.895157
-67.502182
-73.991882
-49.063942
-92.331802
-57.343185
-89.863426
-74.419411
-152.635498
-47.867630
-87.457031
-120.428970
-103.451637
-63.461700
-162.804459
-68.122391
-114.791855
-62.258778
-63.395626
-58.262943
-77.048096
-61.905933
-105.065498
-60.711636
-104.518875
-73.414452
-71.985123
-99.330742
-158.811295
-134.396133
-101.029465
-55.592690
-144.090561
-109.272118
-82.872658
-71.976341
-67.434166
-65.781105
-36.727253
-43.465004
-71.490097
-75.092941
-50.229984
-60.106564
-86.677208
-65.579353
-76.794220
-85.000717
-126.425713
-67.888145
-72.172226
-150.099701
-60.650047
-98.942505
-70.666443
-104.681122
-68.109123
-95.649559
-55.527802
-132.067627
-81.207817
-93.111801
-73.315147
-66.702332
-108.313591
-62.055859
-52.669975
61.484867
81.428383
-146.508362
-70.362915
-73.048813
-89.532883
-38.752232
-57.153557
-72.841835
-57.299664
-98.915466
-89.786545
-94.621407
-61.373127
-62.197269
-138.535324
-51.560188
-90.160469
-72.159546
-51.433167
-60.948685
-50.109741
-111.619286
-59.600166
-94.053360
-81.942108
-72.704926
-113.255867
-55.725464
-66.409431
-82.378738
-39.629436
-83.261017
-54.865372
-63.788662
-82.920242
-124.860649
-72.522202
-143.694061
-61.954567
-35.253765
-124.181671
-162.700882
-47.516075
-65.808327
-57.376633
-59.939762
-85.509583
-85.326431
-67.555290
-159.783020
-66.121262
-72.468109
-63.829563
-79.292435
-132.175964
-95.579712
-106.768196
-73.519005
-61.559124
-60.388691
-75.479897
-57.199894
-57.281246
-54.122383
-58.083523
-110.890350
-53.603401
-73.953987
-102.507584
-101.783539
-76.102142
-74.839943
-62.771267
-114.227867
-148.425034
-126.360420
-81.844078
-150.810699
-140.446030
-90.610886
-130.350174
-50.550301
-85.081894
-60.007538
-69.386253
-63.140697
-129.112045
-61.045483
-83.844719
-65.362236
-83.250977
-80.172066
-71.810020
-114.141098
-71.101791
-105.059196
-89.952400
-58.290195
-58.927372
-84.350990
-59.417130
-157.005371
-101.614136
-76.980278
-116.685623
-58.779369
-80.620583
-53.580490
-68.909332
-61.655144
-61.560513
-170.109039
-83.964928
-114.370735
-95.445068
-78.019882
-132.134964
-84.188019
-57.380096
-68.735985
-73.863976
-50.555187
-97.529449
-149.855301
-84.645256
-54.553570
-111.970261
-52.145927
-63.383450
-70.943504
-72.194366
-138.877136
-63.949337
-119.312332
-52.580528
-55.038353
-60.513546
-62.825253
-87.487885
-45.497776
-87.080284
-82.461823
-54.454945
-66.341103
-66.953323
-121.136879
-115.190041
-65.849525
-66.045746
-63.094170
-49.443638
-145.454880
-154.142410
-87.173187
-80.859665
-47.716103
-70.904449
-61.950336
-65.840660
-103.376373
-53.600307
-70.017136
-92.646530
-93.374405
-90.576202
-121.861565
-57.333252
-142.687851
-92.854240
-73.759552
-139.169495
-70.893692
-53.736706
-61.269928
-46.486328
-50.645725
-58.017399
-71.474037
-75.489708
-88.969009
-114.109970
-108.895889
-36.482643
-62.980591
-96.336761
-78.104790
-63.537907
-132.622986
-56.349751
-141.457916
-35.127537
-68.258362
-111.845581
-61.502209
160.765778
-117.550201
-82.596397
-58.286652
-113.125580
-159.286255
-83.150452
-66.461060
-64.666290
-25.800285
-91.153618
-32.377773
-56.097221
-56.081013
-58.641338
-69.693214
-151.044952
-42.215927
-98.448685
-84.787621
-62.903355
-106.225723
-115.713264
-155.327423
-131.234024
-90.909798
-61.165924
-153.278137
-55.880219
-61.302433
-149.908081
-104.442726
-48.935398
-61.283051
-71.726257
-169.395020
-152.584152
-71.374619
-55.389904
-83.301689
-85.262909
-149.784103
-49.939934
-156.898407
-64.825508
-68.514320
-63.281120
-139.748474
-57.264118
-74.879555
-32.028828
-56.825226
-64.355110
-81.795586
-156.556931
-111.461578
-65.373940
-161.876846
-109.157562
-74.404510
-58.798943
-101.738960
-75.234886
-130.541718
-100.859276
-106.091309
-120.116058
-53.235767
-38.187714
-164.117722
-80.447929
-43.201935
-46.386379
-61.143360
-79.252419
-157.803375
-60.922157
-151.437668
-56.949486
-121.567413
-76.859131
-78.261017
-59.808598
-59.923775
-118.684502
-64.026817
-63.270073
-102.496529
-134.301422
-125.730713
-49.004917
-53.769611
-81.834000
-90.493523
-95.817398
-57.443146
-147.140991
-54.713226
-12.172489
-123.650894
-123.706383
-97.724701
-127.366943
-107.862732
-58.973606
-60.513081
-51.465057
-63.495872
-134.846573
-67.862778
-60.328045
-73.063011
-64.176254
-59.839367
-57.418255
-59.880108
-147.037430
-103.766586
-131.858963
-155.396240
-152.526291
-66.526848
-69.026573
-110.230354
-153.609482
-58.748653
-88.009041
-121.780533
-94.892021
-74.929794
-63.325363
-128.022049
-71.900261
-66.193413
-52.167782
-140.755600
-147.166916
-161.472595
-58.028553
165.586945
59.875820
42.364094
44.762051
47.800838
49.265514
72.127617
-79.682617
-62.810192
-77.398338
-55.449974
-78.026901
-73.975700
-173.668060
-59.955875
-62.268059
-136.361221
-103.129860
-118.950798
-117.786018
-87.175034
-90.507446
-53.630791
-109.884300
-69.914612
-119.122894
-52.916382
-93.761566
-115.318558
-102.967270
-119.730492
-70.540176
-85.072212
-162.979645
-108.859840
-100.976799
-99.473625
-84.359573
-60.055447
-151.168793
-165.104614
-95.274750
-46.839455
-71.180588
-64.618736
-52.165428
-58.522835
-54.211929
-51.191113
-86.896645
-45.602722
-144.188324
-123.662643
-154.472198
-140.236374
-69.100723
-81.412613
-155.785324
-87.194618
-142.307739
-136.438370
-32.516045
-84.584450
-61.363415
-61.021427
-71.257111
-90.752831
-92.747902
-56.343159
-76.843361
-64.508110
-60.788250
-102.821365
-80.819878
77.065392
50.393005
-132.857834
-149.267563
-50.846718
-61.588688
-56.371449
-111.990707
-64.872490
-64.383514
-66.440788
-84.471550
-174.193085
-155.293976
-90.599823
-59.282398
-68.819801
-59.588310
-130.687439
64.586479
-66.686562
-72.207771
-90.267021
-119.534477
-107.724236
-89.915283
-100.179779
-80.370842
-80.271484
-149.995316
-60.326305
-98.158272
-98.360245
-63.451271
-123.491196
-84.661705
-81.500450
-57.463367
-72.846321
-54.332573
-78.044952
-59.578636
-71.409569
-65.737228
-69.799538
-123.996712
-94.563156
-125.602776
-110.804893
-113.666122
-78.256966
-54.448307
-59.976257
-77.852623
-75.857788
-70.405670
-67.135826
-76.569733
-42.190998
-69.379433
-142.470123
-69.598862
-41.379005
-50.745090
-60.428585
-122.689262
-126.681290
-114.393379
-143.756332
-62.920784
-39.534542
-65.372818
-57.082745
-85.739952
-61.991516
-54.322430
-72.891487
-99.841270
167.647552
-57.690990
-125.064636
-77.534302
-98.831154
-65.679222
-78.676010
-157.906235
-91.345589
-157.055649
-56.486771
-62.595947
-68.977913
-87.101425
-47.248325
-108.540794
-57.569981
-86.941261
-64.128639
-62.426983
-53.171986
-54.241924
-152.958313
-28.372623
-98.296104
-123.775261
-53.163704
-59.005333
-128.684586
-70.984215
-59.694656
-159.356644
-119.486259
-74.173363
-165.491989
-85.510475
-85.536758
-97.866676
-157.556702
-107.385735
-115.844521
-68.925728
-108.286972
-98.869698
-126.125664
-62.344292
-60.182343
-105.575516
-86.572044
-125.526688
-113.765991
-91.116798
-83.371841
-64.931206
-108.889175
-54.185272
-47.282288
-57.773117
-64.924904
-24.358023
-53.145420
-116.207291
-71.306900
-49.740967
-62.539387
-94.272057
-64.695541
-70.424782
-76.357292
-78.647560
-59.830898
-56.064781
-67.704514
-65.839478
-83.547256
-55.394085
56.248844
53.374962
56.700962
-118.889656
-57.832458
-60.479107
-65.155106
-105.119293
-99.374954
-50.448128
-138.632523
-60.353336
-91.415405
-61.415356
-131.814667
-82.542213
-111.806465
-56.194450
-79.208107
-124.778885
-56.404472
-109.283546
-74.837410
72.032661
82.681122
23.109921
58.427879
-55.214520
-40.504536
-63.188946
-115.454475
-78.880730
-112.971893
179.048782
-115.165497
-49.552315
-142.271927
-56.037189
-70.251945
-145.728409
-51.368378
-64.039574
-86.634438
-112.303909
-67.225792
-151.485840
-61.015659
-82.489143
-66.964729
-57.671299
-104.719704
-41.072208
-162.636124
-68.251205
-69.775162
-53.820534
-54.470898
-88.800255
-58.006252
-69.411278
-92.668350
-61.457355
-65.494873
-58.436855
-58.726120
-73.791710
-46.492725
-90.443916
-78.028030
-53.123741
-67.307716
-55.253262
-76.875183
-40.644295
-94.237183
-62.602547
-155.364441
-68.366768
-82.385094
-59.555840
-83.941589
-84.294075
-67.289429
-59.109425
-87.979561
-37.560768
-156.813873
-80.395332
-135.690414
-76.464676
-57.305038
-66.995285
-58.808437
-33.412773
-62.669811
-139.693130
-81.960220
-73.048912
-46.527119
-59.772839
-159.861755
-56.633163
-69.543999
-56.550392
-53.900650
-31.063780
-59.364285
-91.120735
-62.742832
-63.337872
-71.827209
-78.495705
-82.627563
-100.427574
-77.318008
-55.455376
-123.065552
-66.410599
-81.583969
-102.442070
-62.276321
-66.977051
-86.134010
-85.156502
-59.324863
-54.340450
-63.174446
-64.289032
-40.995049
-159.002930
-132.260193
-112.229401
-78.643585
-153.276443
-77.868523
-42.521488
-74.930725
-47.392200
-51.377102
-120.605141
-149.737030
-83.450615
-93.460358
-72.992035
-161.259338
-114.287437
-111.259216
-88.036629
-99.588776
-98.523476
-96.896828
-111.931458
-52.899040
-65.302155
-53.176331
-36.249775
-138.228699
-54.219219
-156.838104
-92.598991
-57.561176
-114.523102
-104.837479
-103.965408
-94.279694
-47.809547
-99.734283
-71.573082
-94.712448
-99.817680
-59.818623
-75.711273
-74.839821
-78.274773
-70.079597
-69.893471
-134.241974
-86.624290
-76.831314
-72.128830
-65.345551
-118.230415
-66.960320
-65.591080
-48.902588
80.072159
91.437630
-123.916634
-86.344772
-148.430420
-177.562317
-114.656509
-146.338104
-81.319099
-93.511513
-43.574970
-75.511932
-147.703384
-79.683716
-172.743469
-30.020620
-97.764542
-98.703987
-117.979515
-60.291229
-53.458111
-100.372467
-101.996109
-78.287819
-35.677692
-94.630630
-53.314915
-151.584595
-59.545086
-54.395660
-144.893051
-70.599495
-85.159058
-146.138031
-102.379463
-150.765533
-55.038147
-168.858261
-89.825851
-111.822884
-68.002892
-69.526886
-119.122192
-115.691704
-68.523285
-78.331589
-69.928795
-68.878281
-98.886765
-54.337597
-62.070930
-60.864986
-57.319244
-70.494164
-93.166832
-58.818466
-91.081963
-91.379501
-69.259384
-147.868027
-24.296394
-141.702255
-79.424141
-70.792305
-131.735870
-102.683784
-28.755594
-46.253448
-112.833694
-56.907665
-81.129112
-79.662415
-81.644699
-72.984322
-159.902649
-58.244328
-55.847809
-99.259026
-117.890808
-121.212372
-65.052666
-83.347519
-42.486679
-63.098499
-129.386841
-110.437202
-60.059147
-63.151680
-61.673271
-78.957817
-74.311058
-95.684479
-151.981812
-64.819252
-122.545227
-107.586884
-102.287743
-63.485676
-115.183113
-57.094009
-62.958073
-134.837509
-59.311741
-130.645645
-67.424232
-53.086803
-92.570473
-79.784668
-61.280872
-31.591040
-56.118835
-78.372169
-61.546101
91.216141
54.040489
60.572697
66.861183
64.406013
37.340389
94.699661
83.652702
27.296268
74.308609
52.926678
85.956589
54.266396
27.011559
-57.100056
-59.439854
-87.972267
-52.486221
-58.812611
-65.979500
-61.068802
-137.092545
-143.577515
-54.185589
-61.285393
-150.284607
-138.353394
-57.616371
-140.326935
-65.010307
-148.395798
-64.291710
-156.332016
-115.617256
-91.653786
-55.887276
-48.091713
-122.854576
-52.472054
-68.784096
-49.347443
-69.118980
-41.946167
-118.895828
-64.269844
-115.579796
-100.922867
-85.867119
-59.642262
-113.722343
-72.491951
-89.658089
-87.799286
46.339443
70.525009
48.146156
64.500114
73.236595
-81.942894
-68.390678
-67.556183
-74.815208
-63.336628
-64.249634
-53.323372
-100.639748
-155.370682
-68.430870
-49.284775
-75.376221
-85.702293
-87.589218
107.235260
-54.923462
-100.843185
-71.537560
-76.314369
-97.742317
-79.110153
-54.647789
-58.529980
-108.425911
-67.035545
-97.359222
-133.386581
-95.060661
-137.832047
-60.251717
-34.589336
-99.382042
-30.600554
-54.846909
-127.745377
-144.379013
-56.808800
-64.513557
-95.695831
177.484863
-132.444733
-82.199051
-49.849133
-51.046814
-125.471077
-83.676514
-61.828575
-29.364948
-119.364830
-109.004219
-131.709976
-71.859558
-75.965073
-97.573044
-107.153557
-102.051056
-66.315315
-134.856354
-85.272125
-77.999168
-58.124756
-73.080147
-65.276466
-97.659676
-114.393532
-91.892273
-134.898010
-81.720200
-100.040092
-100.771416
-67.313126
-156.541367
-58.087025
-58.371517
-158.231705
-38.062225
-58.663120
42.740929
71.054710
52.398972
74.532784
87.397255
56.609188
44.341869
43.319183
53.610832
93.624916
58.556084
73.641403
77.014847
78.949593
71.989655
-74.694214
-74.508415
-141.326141
-60.445656
-97.333084
-63.609200
-87.294556
-36.222939
-67.562386
-38.225353
-40.196869
-68.790993
-86.253738
55.993980
53.147789
53.295868
42.228527
72.039635
89.918549
-66.022003
-89.474739
-77.531151
-55.681309
-70.319351
-113.585915
-62.847683
-90.436035
-55.936523
-78.795288
-81.810966
-57.060200
-61.032341
-171.760269
-37.157028
-54.188278
-58.078556
-48.275162
-138.941483
-93.029869
-93.574646
-82.683090
-55.222996
-64.965324
-141.186066
-49.584679
-71.747841
-61.594116
-68.892769
-61.356857
-66.304832
-158.850296
-65.332642
-72.977013
-47.586285
-55.837692
-59.211193
-60.465454
-140.804535
-72.012665
-134.739334
-81.539330
-58.774887
-138.661636
-62.380383
-66.583031
-94.818474
-68.223358
-68.411217
-130.380844
-77.764740
-110.985611
-62.205002
-52.680801
-65.720215
-61.294231
-143.514877
-80.639114
-80.954369
-71.681435
-58.997505
-46.144993
-156.593307
-80.820969
-63.823101
-49.403202
-59.999096
-137.284470
-71.363861
-89.761475
-58.501591
-85.443497
-108.267830
-76.891220
-56.341110
-50.878815
-126.402031
-46.943974
-67.685524
-54.364941
-63.639675
-32.291267
-63.433453
-68.540108
-88.486794
-59.130398
-71.957909
-75.036163
-84.229691
-74.108337
-105.104576
-91.258575
-115.053574
-68.919312
-58.753250
-119.265724
-59.011539
-105.743752
-96.153091
-72.279869
-93.554337
-88.907455
-76.559586
-66.077675
-91.764847
-97.256462
-115.859772
-93.560982
-71.192245
-93.035049
-91.014839
-143.338730
-60.869728
-85.940498
-69.031342
-64.271339
-61.714287
-88.521500
-97.645134
-49.177727
-39.373123
-89.278999
-105.168785
-101.287331
-74.415115
-92.099709
-96.203369
-152.687042
-134.282166
-67.701050
-159.027893
-76.098900
-68.010803
-97.614555
-110.461250
-68.019859
-161.314026
-173.710464
-112.148659
-109.405457
-177.135406
-125.576683
-115.583954
-42.049763
-68.019371
-74.523300
-65.334686
-72.019547
-39.432037
-102.826782
-116.580818
-71.715576
-126.024323
-160.783417
-86.405914
-58.064705
-81.603874
-68.562408
-66.762444
-61.979702
-81.352905
-62.830074
-70.691956
-62.022419
-71.675041
-57.615059
-55.778236
-71.354736
-143.308456
-79.336685
-47.217903
-55.040241
-95.633972
-76.823524
-72.754539
-96.301262
-117.156357
-74.410667
-68.510078
-84.369949
-110.800972
-55.189274
-50.686123
-111.455551
-75.055397
-43.992771
-62.624691
-63.982765
-63.217640
-146.459259
-96.649536
-86.847115
-91.697388
-108.677261
-101.929787
-80.411362
-64.239479
-56.309566
-63.824009
-78.232948
-81.478012
-59.188225
-84.005646
-127.841064
-66.268814
-65.660965
-131.507401
-45.361927
-73.563004
-146.670410
-60.378445
-83.464859
-74.322426
-94.762451
-141.081818
-112.502907
151.492905
-79.189049
-101.290855
-93.899338
-66.748177
-115.389076
-100.208649
-51.321674
-168.494003
-149.654526
-91.725189
-84.452003
-68.322762
-62.332466
-151.122070
-134.511154
-116.187347
-56.660828
-63.493614
-55.423504
-125.326668
-119.898964
-109.094299
-59.501633
-86.367592
-126.043358
-89.608673
-48.944168
-65.327179
-51.204891
-60.690994
-70.786163
77.728722
55.551334
-55.112846
-115.919685
-96.773514
-91.540970
-88.690155
-26.389004
-66.209175
-86.772163
-112.922859
-114.496582
-171.608795
-160.090302
-69.399788
-114.131111
-62.083252
-27.661823
-58.030022
-62.227329
-110.345299
-65.206787
-57.085472
-49.421272
-65.340660
-159.303833
-47.775810
-58.373203
-47.007637
-69.807182
-162.123779
-88.188744
-62.174603
-43.964878
-119.716843
-68.382599
-82.639435
-65.293114
-111.060814
-151.532516
-61.875484
-102.799255
-61.851849
-73.022896
-90.668381
-60.970760
64.534615
35.353924
-53.712917
-112.099533
-121.993073
-61.936810
-96.026154
-153.768097
-72.300018
-58.194656
-56.749794
-69.025078
-85.682724
-54.262783
-66.950668
-114.622505
-80.044281
-54.586460
-144.507172
-54.667221
-59.787415
-69.639465
-60.643047
-42.697971
86.957703
-70.350563
-72.886459
-62.536964
-55.015255
-153.360809
-78.606102
-54.599648
-53.578331
-70.022301
-83.797569
-92.894279
-66.767120
-135.467880
-147.418701
-75.511375
-81.487434
-63.771984
-66.111893
-160.151474
-65.404778
-87.839745
-68.916664
-162.046036
-67.236031
-74.537720
-60.867130
-61.214691
-83.857124
-171.299591
-90.609009
-80.064560
-66.114975
-49.683510
-65.021172
-140.375687
-145.075821
-153.520813
-55.297325
-62.398289
-75.177307
-149.964783
-67.884506
-61.114056
-56.808533
-62.823139
-76.593140
-55.431683
-40.287296
-148.304047
-55.899460
-82.677055
-62.984806
-69.206268
-104.143349
-110.229698
-58.026356
-70.802727
-85.256531
-99.364647
-118.724228
-67.590385
-56.256950
-120.501495
-132.311890
-60.215874
-103.842346
-129.470139
-134.557602
-87.630875
-178.136475
-151.028992
-148.769836
-112.440948
-107.153229
-55.429501
-62.099373
-118.092010
-102.700897
-57.231762
-74.952911
-71.216370
-37.889668
-98.108887
-148.707031
-82.920937
-96.340202
-35.098274
-154.495468
-54.173714
-41.154743
-78.944649
-59.872555
-110.811371
-127.490639
-133.385971
-84.874344
-80.965088
-61.716103
-42.942940
-56.437283
-64.141685
-84.633942
-63.812653
-60.911663
-72.302109
-84.669914
-76.116516
-96.534019
-98.871735
-108.036415
-95.536690
-81.770096
-109.727119
-41.393803
-166.917603
-107.833366
-118.775810
-123.000496
-157.201935
-92.952881
-54.725548
-75.165398
-94.757927
-114.966064
-55.689007
-133.178116
-121.362961
-69.246353
-65.267189
-152.304840
-81.084480
-87.082428
-125.444710
-42.600708
-65.570694
-68.322800
-70.841980
-122.287949
-47.313030
-69.121048
-36.604565
-139.349304
-70.441544
-124.723961
-142.324234
-62.247753
-96.697670
-105.099701
-72.027084
-61.392769
-98.730385
-76.269798
-73.834641
-137.642868
-124.417419
-60.990131
-83.901268
-58.073578
-34.890316
-124.769722
-42.915962
-57.038967
-67.491211
-61.227711
-65.200386
-74.507607
-59.629234
-72.932991
-58.171906
-89.426727
-67.273460
-69.060379
-54.617931
-110.785309
-66.500572
-81.063927
-89.709343
-122.600876
-120.007782
-63.416576
-49.184597
-72.278069
-91.297394
-67.716896
-74.941757
-102.643311
-56.985840
-153.991882
-124.304520
-135.987686
-154.580185
-42.039631
-132.592621
-105.343872
-92.469147
-101.337616
161.965515
-73.002563
-77.873993
-30.789658
-27.830854
-86.489250
-88.453789
-43.384026
-109.625458
-77.200836
-72.001373
-169.076370
-67.688583
-63.536259
-57.508209
-119.150475
-60.232212
-70.463326
-162.660492
-57.460560
-60.674782
-69.534683
-113.075302
-88.181465
-64.667213
-162.070297
-62.955517
-76.412849
-82.020279
-67.347527
-62.965282
-62.696365
-59.763168
-143.783600
-50.434238
-63.977997
-97.889763
-58.335003
-54.173649
-69.268158
-79.431992
-53.826057
-25.983929
40.602352
45.918491
-40.611057
-66.318237
-60.870117
-68.853561
-73.702713
-60.364483
-54.269367
-98.552589
-71.785118
-129.074783
-65.116058
-88.728302
-79.669159
-76.884163
-70.257507
-151.750092
-68.117065
-140.703384
-60.294666
-70.442482
-51.586082
-114.409058
-83.202583
-71.098457
-62.161999
-149.440903
-104.808731
-56.852539
-83.526299
-57.353001
-124.973846
-79.712540
-80.466072
-67.682983
-68.067841
-54.231316
-68.257416
-54.786770
-78.958710
-105.155655
-57.733570
-94.641663
-67.910629
-80.946724
-59.842373
-89.068459
-62.408726
-72.371918
-59.469574
-93.199081
-78.970596
-58.672798
-78.508377
-80.418648
-76.760597
-49.224236
-59.940090
-158.183594
-56.057934
-106.159630
-78.136765
-69.758888
-142.434937
-57.462971
-142.028015
-82.435951
-143.972015
-64.191818
-83.394035
-151.298080
-91.628113
-83.070816
-85.565735
-114.198700
-116.630157
-90.087448
-85.239983
-106.535767
-66.105515
-50.036964
-57.810760
-92.866592
-57.144489
-58.476757
-64.251266
-88.917274
-49.620689
-53.227768
-74.005051
-158.501160
-68.112091
-46.365921
-61.398106
-61.992508
-165.467789
-71.820320
-153.787704
-149.728958
-69.850166
-86.829163
-69.399078
-51.195057
-103.151459
-150.096237
-160.567688
-61.242355
-59.888626
-160.154907
-160.033630
-52.555973
-108.647217
-53.845245
-109.697296
-128.769333
-73.534729
-60.240803
-105.359924
-93.223312
-40.334362
-80.333618
-80.609322
-146.105057
-142.800598
-57.778221
-114.142494
-48.459778
-66.911156
-65.559898
-65.912506
-88.440826
-41.452076
-71.782890
-105.601646
-99.719162
-104.149361
-116.000977
-70.164619
-99.694023
-82.541603
-61.539593
-86.093231
-150.922363
-101.723717
-72.286621
-104.309044
-143.805649
-77.433205
-52.704643
-62.383251
-56.740646
-104.444229
-164.285828
-62.440273
-68.215706
-98.599571
-107.165413
-64.357674
-52.724701
-63.557365
-98.713837
-114.457268
-63.327969
-66.482246
-130.434464
-53.641766
-135.739288
-92.784721
-56.003677
-90.020264
-68.352432
-164.049408
-50.508881
-66.112244
-64.290276
-75.057182
-101.409683
-106.166817
-105.564659
-60.526825
-71.218895
-138.315521
-79.996307
-54.703228
-150.174271
-104.225792
-95.237076
-91.170479
-112.711136
-122.636818
-92.576714
-98.515327
-93.730614
-66.023109
-62.320843
-88.794403
-57.113045
-123.370995
-108.740837
-126.357918
-81.518547
-66.476555
-148.277161
-160.988831
-48.683960
-60.357052
-56.189442
-139.363831
-101.988853
-105.827675
-118.736496
-93.005478
-81.487778
54.634697
-112.442909
-50.832733
-69.262680
-125.108940
-90.904770
-118.781631
-67.111847
-91.590744
-65.790169
-89.851288
-115.652962
-83.586029
-158.385315
-117.736938
-83.568878
-98.529663
-93.470245
-72.659119
-97.581375
-104.223183
-106.702042
-91.390427
-66.281410
-66.917847
-111.580078
-68.030907
-58.897392
-32.317242
-158.026245
-69.875969
-107.566841
-64.586006
-34.919365
-128.408676
-88.130119
-67.095978
-124.833435
-145.200974
-110.610619
-96.416878
-59.937569
-97.215485
-72.824501
-56.282036
-86.057411
-48.878029
-74.334457
-115.895638
-148.453751
47.307781
84.121468
82.600700
62.402874
62.852715
88.823990
62.381359
69.774742
-93.921440
-146.389832
-53.300285
-57.043743
-69.682663
-110.004227
-85.649437
-71.262833
-123.300674
160.934158
-60.487804
-69.516037
-62.139481
-81.381317
-115.570786
-57.757099
-121.143944
-70.120094
-74.693901
-55.325577
-69.851959
82.628876
-20.881891
-87.079666
-64.298553
-136.116180
-58.981030
-84.573898
-60.654835
-30.565159
-59.808788
-69.945503
-54.899525
-62.548546
-47.996647
-60.005928
-65.966805
-77.852409
-72.237022
-78.195984
-135.163132
-68.457634
-59.868942
-103.561806
-74.086693
-126.923088
52.597500
93.457108
81.684250
85.956718
32.779179
47.488586
88.719757
33.805885
56.384029
-74.487434
-65.861176
-55.293041
-46.760414
-56.416935
-61.432549
-62.554230
-56.014210
-68.383575
-76.884880
-89.905006
-112.327057
-112.440872
-75.435577
-138.938965
-71.054138
-129.215912
-146.965454
-73.276634
-135.577576
-62.881893
-122.405563
-67.242607
-59.776882
-81.000587
-131.769836
-160.090302
-74.525749
-147.074371
-85.431915
-75.228889
-64.406502
-86.999184
-115.949844
-58.045395
-88.416817
-72.229523
-65.201393
-70.287781
-139.146286
-144.620117
-91.457039
-55.447330
-70.369759
-48.385914
-57.668457
-56.542885
-111.924706
-117.592926
-108.792702
-113.563652
-93.038162
-59.976482
-77.085335
-88.224014
-118.167992
-143.771973
-60.751183
-89.516487
-43.763222
-108.627815
-33.017727
-53.148521
-63.649490
-121.027969
-59.585625
-61.887241
-148.703110
-81.620178
-90.798935
-72.789558
-57.431854
-78.797913
-69.496147
-75.397705
-56.659718
-31.046463
-143.058365
-103.906685
-28.445574
-96.740509
-39.521904
-74.254517
-67.870087
-62.036530
-83.233826
-70.779724
-117.404114
-66.110382
-39.988346
-107.269875
-81.911629
-66.187042
-113.964729
-100.363197
-70.046524
-78.840675
-136.907761
-75.615334
-57.055462
-72.054787
-94.577065
-73.525261
-105.370155
-72.223145
-61.630165
-133.744095
-62.032883
-159.235840
-72.471626
-67.320404
-126.771637
-97.142464
-132.471741
-27.142454
-75.061478
-55.514225
-152.889435
-81.673035
-83.260719
-86.617050
-53.248859
-79.793129
-124.860222
-70.045021
-60.992397
-76.386482
-18.035702
-129.847961
-132.765182
-63.170231
-105.684082
-102.608353
-95.233200
-59.587612
-64.853928
-106.388504
-104.062927
-79.498077
-60.854004
176.789459
-55.582043
-68.491714
-163.813904
-41.694016
-81.121376
62.994099
38.643501
42.917805
98.147385
91.447060
66.128792
64.470688
-47.103142
-75.238235
-110.710297
-163.107758
-79.757935
-161.706467
-60.312424
-52.813019
-103.686401
-60.313038
-117.409935
-67.876106
-61.249977
-106.418617
-160.064743
-87.524467
-118.306000
-62.200699
-110.673119
-58.297997
-83.671844
-59.747219
-112.077118
-124.420959
-98.325356
-57.449974
-54.273232
-58.064724
-131.532089
-99.060570
-38.710453
-59.814068
-52.666267
-138.648544
-65.344238
-77.072006
-83.050255
-117.544464
-61.443687
-108.403458
-83.459038
-71.427322
-162.635315
-154.530136
-117.537468
-122.574677
-53.366821
-158.162659
-54.464291
-144.884583
-68.393639
-119.667778
-60.488331
-76.397766
-132.113571
-123.715141
-58.767799
-149.662003
-22.779133
-146.813797
-70.497810
-75.446899
-84.668922
-58.344799
-155.294006
-106.869957
-74.981018
-38.250549
-67.078506
-59.473923
-67.178024
-64.320045
-62.387291
-69.357147
-76.664421
-68.805733
-132.134995
-98.063789
-152.357635
-168.098007
-102.909470
-66.314018
-104.114990
-107.379776
-92.393829
-90.383469
-106.300804
-96.242935
-101.748924
-84.795746
-101.849014
-164.623322
-80.527206
-110.217529
-57.858665
-50.054008
-158.621964
-121.305901
-161.781784
-50.949841
-54.584587
-64.196098
-77.395393
-142.725388
-73.074425
-61.028557
-64.601768
-89.847321
-132.498566
-73.250427
-77.484734
-88.100731
-141.078903
-93.366432
-51.977749
-77.173897
-59.768032
-62.468899
-55.984062
-155.948715
-58.249187
-72.243156
-68.893875
-148.985840
-52.100796
-63.320126
-67.965309
-151.067078
-69.499687
-61.814629
-75.835907
-65.399925
-60.346725
-75.052597
-102.645248
-83.774467
-85.368828
-161.175400
-56.257370
-64.275681
-61.393631
-42.622086
-58.951115
-66.691910
-60.163090
-52.638348
-169.302414
-46.268257
-44.803902
-124.985321
-62.619579
-64.301682
-153.003525
-143.788254
-50.137775
-58.892853
-63.061440
-92.435135
-55.163109
-60.922592
-162.206757
-101.008224
-100.558601
-61.300228
-70.754723
-97.105644
-67.259682
-80.385910
-96.273163
-87.414574
-62.594807
-75.372581
-59.651653
-55.006699
-63.971283
-88.700005
-70.996834
-51.145306
-60.600658
-77.457573
-154.947922
-126.439064
-57.289196
51.329288
49.690971
69.773689
-65.696198
-53.151634
-48.746437
-154.902908
43.529900
-61.399178
-78.996376
-64.819984
-118.331436
-147.250076
-121.550217
-71.655930
-29.285681
-145.891220
-151.031601
-32.186111
-162.213028
-76.299370
-145.693466
-87.059441
-80.431831
-52.258190
-80.369263
-86.686356
-75.890266
-74.451874
-56.365437
-110.981262
-140.738403
-45.582207
-58.617554
-56.702579
-69.914963
-166.394653
-172.240524
-80.905991
-111.868530
-104.917793
-56.474106
-110.895279
-56.594582
-56.039307
-104.175591
-62.129311
-163.140518
-87.894730
-56.359055
-124.063972
-108.246544
-68.418610
-70.612534
-69.289055
-106.384285
-81.526115
-78.210739
-52.955498
-106.199829
-45.967411
-137.935303
-97.769646
-152.548737
-54.203857
-80.730125
-62.615276
-56.619083
-156.485245
-132.764603
-136.177460
-26.242334
-68.330040
-87.388184
-29.709761
-119.645744
-67.545830
-36.429771
-156.212952
-62.365715
-83.685936
-60.456829
-77.849998
-53.349209
-125.298515
-35.146904
-67.716759
-160.985809
-87.747116
-43.710136
-58.865479
-73.877258
-132.113007
-146.203445
-65.713715
-37.868256
-149.578491
-71.506447
-70.492058
-132.044418
79.945358
63.079647
45.298729
-70.869415
-35.630966
-155.233475
-56.997955
-149.552155
-55.170883
-53.205471
-146.831436
-17.073555
-57.835388
-100.746574
-73.398727
-101.241562
-144.859406
-56.776222
-73.833786
-97.649155
-68.963631
-79.665733
-151.664139
-141.222061
-46.589550
-178.134796
-155.020264
-142.378693
-71.046638
-57.281601
-81.800766
-154.794556
-71.400925
-136.713516
-83.416733
-55.856102
-58.110825
-82.271561
-58.731216
-108.360054
-62.079128
-115.122940
-156.710663
-64.712440
-69.692215
-156.150681
-85.837158
-129.106827
-89.895126
-161.355484
-65.856926
-55.385426
-67.872673
-71.990578
-58.397240
-75.499336
-112.584236
-110.383331
-93.090065
-150.720871
-53.326988
-60.404781
-57.204308
-72.482788
-56.197807
-93.646133
-111.073044
-76.672356
-57.961372
-65.083145
-77.960617
-60.892464
-57.140022
-60.623978
-70.387154
-43.743683
-64.421547
-65.251839
-51.942909
-80.735268
-65.459091
-71.531845
-47.707081
-89.058388
-66.368362
-150.364273
-93.600060
-60.713318
-75.468887
-58.926540
-151.448807
-114.625404
-69.572456
-57.415333
-47.114388
-67.045906
-54.707054
-68.231621
-39.375801
-62.887569
-71.812752
-62.908020
-55.321339
-167.688095
-69.936577
-83.673973
-112.029678
-69.963921
-69.633095
-64.466087
-42.637451
-37.330349
-59.372231
-68.522697
-66.458977
-73.849808
-55.163136
-59.577614
-67.517181
-99.896194
-79.730003
-63.561916
-79.434586
-110.280067
-37.526527
-61.292572
-33.648865
-52.531380
-61.257786
-56.822536
-123.382904
-61.561543
-57.084137
-57.017162
-90.256516
-71.132652
-84.760437
-127.402214
-149.976349
-61.113659
-90.144882
-100.000984
-79.151260
-95.692291
-88.556374
-59.419945
-139.138229
-160.956924
-63.943291
-56.788620
-62.196709
-106.192566
-79.115852
-92.149681
-103.470360
-49.281895
-65.333321
-63.522018
-55.679398
-66.624222
-141.705765
-107.690498
-107.779930
-93.230225
-136.351273
-55.946941
-60.758110
-61.303814
-78.329094
-167.932938
-88.714851
-98.966255
-158.632996
-95.409966
-89.508171
-66.995697
-101.608406
-61.668560
-62.401829
-103.676476
-89.704285
-90.246483
-111.855431
-113.723083
-107.446785
-104.578758
-108.478630
-96.826874
-103.422455
-112.437035
-69.540268
-101.441391
-74.437691
-70.562004
-144.640594
-58.879883
-161.768326
-90.364746
-82.060005
-51.987957
-64.583366
-63.059105
-59.401566
-86.781723
-136.324066
-93.554001
-138.562744
-62.715065
-70.563515
-56.312317
-58.275097
-55.091595
-61.510235
-153.989532
-114.797058
-124.792442
-66.144531
-87.645676
162.242264
-55.245663
-47.914280
-59.063770
-61.586643
-69.596214
-86.630737
-92.566338
-105.978645
-162.849075
-90.354355
79.904137
60.582417
76.935844
42.174255
49.929325
49.275112
52.369728
62.462830
46.048103
-80.311401
-69.678932
-58.198589
-64.438736
-64.110901
-64.459770
-139.941650
-85.935974
-49.880020
-47.644749
-161.644424
-122.948318
-104.099442
-77.018219
-105.414558
-60.937584
-71.544350
-96.533325
-100.477875
-115.746948
-80.874092
-169.043747
-97.997055
-102.113556
-90.888786
-163.177444
-85.394951
-86.865143
-88.005226
-120.562805
-86.022942
-67.825943
-136.035385
-120.649300
-89.592094
-55.820770
-89.619957
-145.865570
-88.780220
-62.279602
-140.149384
-58.490116
-64.575668
-80.701157
-70.855186
-46.087143
-56.219120
-113.760384
-151.717834
-62.064148
-172.118042
-56.278507
-80.812660
-48.305153
-65.823105
-70.150665
-60.459091
-103.916763
-78.667427
-53.774025
-131.771698
-66.434006
-106.693939
-104.925407
-95.305397
-90.667221
-109.512718
-73.334373
-99.751495
-59.619694
-119.076965
-59.079384
-68.485878
-114.143822
-43.407120
-151.603149
-130.340759
-119.949402
-82.213028
-113.009171
-156.866180
-159.372787
-111.893204
-141.984406
-75.497833
-161.460846
-61.060062
-97.362968
-67.709435
-104.860580
-101.310997
79.857719
65.378555
78.067108
84.020294
-72.749207
-78.477875
-75.924568
-63.980789
-79.738075
-61.411274
-56.569229
-98.482918
-77.818115
-78.672806
-44.118477
-88.687424
-87.476341
-149.434311
-125.588120
-66.507797
-78.505501
-56.816002
-37.140808
-59.113487
-150.775848
-87.909988
-52.840260
-62.332439
-149.022186
-44.389133
-91.148674
-89.237137
-79.888031
-98.947578
-113.576500
-60.172310
-106.350098
-59.946171
-48.437588
-6.500833
-78.883835
-80.316269
-67.343445
-52.154545
-99.324875
-64.250938
-152.898438
-54.356346
-162.109100
-82.996574
-65.351837
-39.407070
-35.662144
-88.904449
-158.169388
-125.951157
-74.057419
-79.058792
-95.208145
-88.660561
-57.175365
-28.375059
-68.883904
-58.008499
-84.723251
-75.954086
-142.720276
-69.646019
-47.627548
-142.245178
-61.726601
-62.405701
-55.796741
-70.102470
-76.313087
-97.463333
-64.111359
-148.979889
-66.068222
-77.239792
-121.415565
-78.253067
-70.477371
-161.767731
-61.673920
-60.328762
76.977386
68.662163
30.582764
74.519699
31.397179
73.875359
-117.996330
81.259010
68.684715
74.597595
42.805611
31.618723
49.521580
37.407799
55.849857
52.244976
65.092186
-65.627342
-62.706432
-79.014282
-103.533989
-69.681419
-62.385033
-94.368851
-168.214279
-108.113907
-61.482620
-57.747482
-60.665752
-81.167084
-170.888474
-59.257610
-132.115707
-114.816605
-112.301147
-66.270386
-68.983948
-156.506317
-60.630131
-55.609299
-48.781548
-141.315140
-72.287750
-114.202080
-84.480293
-145.697479
-108.321632
-101.629265
-68.341766
-92.094208
-95.074791
-110.163734
-55.921860
-80.463707
-65.909126
-52.250282
-83.061005
-128.862350
-21.960215
-62.452038
-61.620037
-116.509712
-93.343452
-154.552780
-62.029385
-87.749039
-64.366318
-66.108856
-139.370422
-48.058907
-69.292877
-102.922951
-57.749950
-45.865250
-133.970917
-88.406509
-66.616928
-46.981579
-47.940659
-108.103035
-121.602196
-65.157272
-56.053150
-113.086395
-58.190285
-104.618256
-155.558975
-79.229073
-100.477577
-121.227203
-100.199768
-61.937977
-59.487392
-41.550350
-81.860451
-42.023891
-64.112465
-128.326538
-48.813736
-125.738670
-85.822762
-78.198441
-54.115444
-69.728050
-140.440018
-113.552544
-61.683529
-69.526131
-148.311371
-45.589306
-52.081974
-99.947830
-82.626907
-115.107849
-63.619808
-141.714294
-104.931770
-98.941460
-139.613541
-95.387573
-91.444633
-50.924465
-121.858696
-43.819168
-91.900215
-147.192749
-82.866219
-148.403168
-61.187824
-55.651371
69.890320
48.697941
65.979118
58.638245
-65.071129
-70.171219
-56.756687
-50.509430
-61.060329
-61.226009
-132.971680
-82.677094
-150.549713
-98.337593
-165.114456
-67.255486
-91.394890
-119.422256
-73.024681
-92.639290
-101.052094
-70.116447
-101.592117
-94.588371
-92.473663
-103.290749
-78.472679
-64.755127
-58.850819
-104.200043
-38.565205
-108.137947
-54.286484
-65.486717
-62.405140
-65.449699
-73.348976
-88.341278
-119.816513
-75.101418
-54.919296
-55.710739
-73.400223
-54.363571
-153.627808
-148.789520
-59.074718
-46.721165
-76.473167
-159.983719
-66.271828
-173.716431
-124.987198
-74.381111
-116.409760
-61.391029
-53.289013
-135.074585
-128.373260
-54.393433
-82.197227
-67.073700
-66.686409
-58.892342
-89.403069
-58.598587
-65.890343
-64.014694
-47.302822
-67.580605
-126.057747
-87.824684
-99.203262
-111.192070
-166.127151
-83.614380
-109.872688
-111.791702
-61.260838
-124.242775
-95.446777
-59.901382
-73.637833
-61.846794
-147.418259
-72.056030
-161.928619
-84.514412
-66.686890
-81.496490
-77.588387
-49.563290
-48.024975
-74.738235
-133.616653
-87.734962
-62.067402
-61.547665
-72.784981
-94.344238
-109.710602
-86.787285
-103.880997
-55.134369
-79.235725
-95.639595
-99.528328
-49.949913
-54.859989
-165.844589
-146.405212
-67.735443
-43.826687
-113.880066
-63.838306
-113.555077
-69.650085
-50.318905
-95.456223
-89.256126
-68.188271
-82.953087
-109.312096
-60.313000
-44.597000
-52.869236
-85.357330
-156.832901
-126.380653
-53.256798
-101.507637
-65.382446
-67.399170
-46.758369
-131.873062
-55.447712
-54.308140
-121.990204
-93.252960
-71.333534
-56.604633
-84.086143
-59.021683
-62.280174
-43.238544
-101.584129
-63.085674
-69.973686
-57.815807
-71.323090
-54.207836
-59.650852
-58.868504
-40.918549
-87.353210
49.364365
67.165215
63.576355
84.830940
58.069317
77.674240
-67.262672
-78.374710
-58.145519
-59.090122
-92.236473
-76.042854
-58.125160
-70.486267
-70.637871
-123.053162
-62.929363
-63.185108
-70.664108
-124.071281
-76.684219
-52.224201
-76.454956
-52.621250
-93.475632
-67.620575
-55.976418
-97.280754
-79.949112
-56.086426
-54.937454
-65.189873
-95.444901
-74.917274
-59.416428
-113.844368
-143.871704
-62.347664
-102.667221
-62.922104
-142.632477
-63.654175
-74.861610
-66.137032
-61.638233
-154.523163
-101.240234
-96.504349
-79.489517
-78.087318
-163.399460
-84.920128
-88.533699
-146.446823
-91.593361
-112.013924
-113.585625
-98.918739
-90.670227
-86.219131
-88.397507
-143.229538
-56.488361
-76.652756
-62.680691
-67.256950
-58.007668
-145.228088
-46.996456
-60.306755
-56.954163
-132.032867
-62.230698
-50.752628
-65.836082
-44.067345
-105.554688
-118.146690
-56.394554
-73.363785
-55.801632
-121.509827
-60.265800
-72.726715
-104.541954
-70.412964
-155.919571
-131.554428
-144.780014
-135.341919
-79.062729
-49.571186
-109.838806
-60.736141
-62.317005
-53.103893
-149.734085
-47.251289
-38.126934
-54.350197
-75.446404
-70.679337
-68.709305
-71.035545
-59.921989
-64.636086
-145.383209
-123.536720
-109.335976
-83.581017
-53.766270
-62.209454
-140.405701
-45.793953
-147.497879
-76.044502
-67.752129
-42.350708
-60.943829
-62.089230
-134.701935
-79.583221
-81.982254
-64.785187
-60.054367
-57.367500
-46.984802
-69.320419
-68.489555
-77.157791
-102.403694
-62.414730
-115.427010
-83.710869
-65.534958
-43.853344
-69.400734
-54.326336
-55.784294
-22.193975
-74.460419
-70.534897
-169.980408
-87.534325
-67.838936
-71.734894
-59.953880
-60.251915
-159.138596
-176.678925
-86.958427
-87.956757
-128.820465
-99.939758
-121.449059
-75.253395
-106.587029
-83.117554
-145.381439
-65.872444
-113.654259
-114.346031
-111.131241
-103.837021
-65.768463
-110.082397
-62.601166
-67.989777
-150.685989
-102.424210
-136.134918
-81.333328
-75.200035
-72.071945
-84.602402
-131.285522
-113.524551
-81.682281
-81.766045
-72.549332
-60.170425
-149.805099
-65.647385
-63.641521
-57.744328
-64.439354
-64.352837
-63.733299
-53.204140
-59.859821
-79.507202
-60.285160
-154.220901
-63.809528
-114.227318
-84.238480
-64.069366
-67.847946
-67.615547
-110.770157
-99.240097
-75.376213
-75.978241
-108.182579
-92.974113
-119.197205
-95.931877
-106.713806
-89.003517
-57.531601
-105.701500
-104.904060
-146.077423
-120.559143
-58.875996
-92.894089
-81.760513
-113.938515
-121.901031
-59.708405
-142.947479
-70.232140
-99.190277
-92.847481
-152.219193
-62.022118
-75.646858
-154.633377
-60.281082
-56.666916
-57.764614
-75.801926
-158.829056
-96.606789
-79.436081
-57.718845
-96.085045
-75.473396
-60.641640
-50.515667
-59.952747
-162.649567
-29.849298
-101.205170
-59.703083
-62.194061
-56.437141
-86.084175
-107.315575
-119.276993
-129.701141
-86.950294
-72.259544
-67.819237
-94.518059
-70.404640
-129.838852
-148.035141
-62.296970
-69.019165
-128.163208
-63.559040
-87.386787
-70.727524
-66.483376
-149.470520
-121.697655
-56.082066
-69.501091
-149.115448
-97.420448
-94.762955
-61.528587
-62.751293
-113.591339
-58.795578
-104.190727
-54.469048
-98.548027
-83.910660
-112.199295
-101.302986
-156.270981
-91.356285
-120.875916
-167.840729
-126.221436
-108.876198
-98.339035
-94.359482
-88.726067
-49.979591
-114.893829
-75.709908
-36.782902
-50.343418
-146.666840
-123.612076
-90.130333
-66.402458
-64.393356
-158.198669
-66.643799
-46.213432
-63.747150
-53.725132
-72.825058
-80.543770
-121.603233
-70.551971
-120.785904
-115.324242
-144.302002
-56.648689
-83.365944
-66.893211
-102.722725
-43.717422
-84.349533
-126.557076
-85.614525
-150.337280
-70.796036
-80.226852
-58.354675
-67.555038
-96.494385
-167.833237
-59.165806
-66.938217
-75.598732
-79.650681
-100.526993
-61.564877
-147.149216
-103.874619
-96.353592
-77.974724
-72.963181
-21.833744
-62.737045
-57.066071
-111.072144
-61.938011
-53.871784
-71.905975
-77.490486
-51.850677
-74.928299
-60.419113
-88.075493
-70.266022
-152.297989
-110.296043
-77.774918
-82.209015
-98.821564
-98.674683
-119.611412
-150.129364
-49.224274
-56.080437
-69.540970
-60.122089
-68.495483
-65.512108
-61.780914
-127.640968
-59.807228
-88.406738
-66.041031
-49.590160
-51.830959
-85.626480
-138.723679
-55.722378
-62.134308
-59.919109
-90.855789
-67.380035
-58.381325
-50.850952
-51.733150
-62.750298
-64.126213
-59.495697
-63.032635
-58.950062
-58.447994
-96.149651
-142.145203
-94.458336
-59.542873
-70.382339
-67.291550
-80.446037
-113.066780
-154.799973
-102.645645
-87.622810
-116.785652
-126.156616
-144.760742
-73.964149
-50.176304
-66.516472
-58.851589
-162.362610
-124.686241
-93.481079
-108.928101
-57.873535
-85.618858
-117.420395
-106.547195
-169.373352
-138.484940
-81.108910
-62.337967
-58.486782
-78.389374
-65.113518
-86.648491
-81.728340
-151.166519
-63.269344
-178.034851
-49.677467
-61.445736
-80.392456
-70.254829
-67.788490
-143.290115
-133.810608
-104.768700
-98.202980
-91.546562
-177.290070
-91.133293
-123.009842
-123.351379
-71.256256
-117.069466
-39.841381
-75.269112
-45.971470
-151.345581
-41.451305
-24.661362
-82.490379
-147.059036
-67.069870
-64.243935
-86.760605
-74.904198
-46.072552
-59.497952
-92.869255
-109.278610
-106.620949
-121.358711
-154.624893
-121.438828
-65.814384
-107.963600
-86.356865
-63.360340
-59.435497
-48.116890
-67.303017
-79.312767
-48.404587
-91.859940
-146.890198
-52.475986
-85.246490
-69.779114
-94.820602
-115.833389
-67.042671
-95.745346
-84.432686
-54.198524
-62.704350
69.102669
65.546661
71.779182
85.019394
68.650238
54.284508
80.232712
-145.126099
-58.045101
-40.629276
-109.292374
-43.519463
-83.901367
-51.142498
-169.649506
-84.827309
-142.743179
-125.383194
-115.063194
-102.427551
-153.973694
-91.456154
-85.603134
-119.197311
-154.307144
-137.241592
-66.106598
-65.343964
-93.298019
-73.645676
-41.082344
-48.913662
-60.706600
-67.698769
-68.363640
-82.010887
-93.528122
-42.251438
-154.697006
-57.486790
-148.060410
-93.502907
-126.823685
-77.470108
-109.693222
-58.615334
-89.218361
-132.984406
-109.786156
-102.883774
-63.501877
-92.779892
-70.674561
-77.255989
-105.284584
-113.144417
-104.444992
-134.890930
-64.055145
-55.852932
-27.739851
-61.558353
-83.134148
109.233452
62.138218
64.572128
57.429996
91.572037
65.036461
69.568611
92.564789
84.602005
-60.908810
-72.968048
-62.229107
-59.860729
-59.117512
-106.245438
-81.247284
-177.108215
-76.019722
-75.741547
-141.313858
-53.643784
-92.161652
-143.140076
-66.994240
-137.682373
-152.061768
-71.998894
-92.062584
-83.719833
-66.398338
-76.414421
-73.187248
-79.955849
-101.585365
-49.709473
-83.558510
-63.435760
-60.964832
-130.391678
-46.069988
-81.035225
-74.189003
-74.209709
-51.644978
-58.554462
-116.755058
-100.746811
-70.202850
-40.775394
-121.800842
-80.744125
-79.457916
-43.120304
-37.995487
53.451012
77.252518
73.532860
82.081406
-70.834221
-79.152054
-156.064819
-81.029778
-63.218342
-35.992561
-58.086407
-68.497658
-106.307022
-90.699059
-82.840897
-64.354568
-170.227814
-84.333977
-137.779724
-109.940140
-78.988541
-105.574005
-80.283356
-89.600586
-113.212440
-146.393127
-70.058128
-75.400642
-111.463089
-57.963715
-58.754883
-98.082779
-50.561188
-121.181999
-114.568748
-64.579514
-122.836220
-105.700165
-90.061081
-153.059174
-57.500458
-107.206795
-74.858002
-94.919563
-81.585953
-64.203606
-71.784454
-93.756958
-94.488701
-158.257950
-61.654133
-84.925346
-114.805969
-148.734497
-159.938416
-167.370529
-62.908779
-79.834656
-123.679886
-116.125343
-99.508507
-63.384399
-58.861084
-60.022007
-94.641708
-47.798950
-65.133408
-73.927597
-54.997688
-59.787827
-43.611526
-61.236755
-72.576836
-156.251404
-76.197159
-75.601082
-48.726398
-73.616318
-68.812691
-57.948681
-69.409645
-64.419586
88.788818
46.901493
50.804321
51.994762
75.935593
30.746637
71.961159
61.386139
69.211662
64.022423
70.056580
16.749567
56.949459
48.736668
61.447731
-89.420898
-57.797386
-63.945736
-59.629944
-35.748108
-73.428871
-93.093620
-57.740742
-108.630791
-90.372978
-100.575439
-131.107422
-59.341488
-141.844254
-170.041580
-65.052452
-57.339237
-157.294968
-64.353264
-81.243057
-62.505966
-68.618134
-97.893623
-30.524479
-70.780647
-41.330692
-121.527176
-72.693031
-53.711765
-59.597023
-152.719131
-55.274799
-88.864410
-94.793167
-59.062145
-103.279762
-130.252502
-71.044395
-152.387955
-69.923149
-50.491692
-52.399807
-82.457565
-66.020485
-98.189301
-92.303108
-128.545319
-57.267967
-51.560070
-65.480118
-51.047653
-55.434387
-84.966446
-61.216385
-98.314110
-125.811981
-60.612873
-122.306717
-55.503876
-67.892784
-59.474995
-151.043777
-60.902504
-151.366272
-76.359962
-119.509956
-66.664589
-86.205399
-64.703300
-65.014786
-54.520809
-160.447205
-148.594711
-36.552631
-54.254898
-154.918320
-126.125366
-68.377991
-156.472748
-70.050278
-128.809540
-63.182934
-75.096603
-57.687202
-71.501221
-72.603195
-158.445007
-93.481827
-46.499630
-88.461288
-101.564613
-69.018211
-100.799004
-93.736870
-62.615086
-124.385986
-41.907959
-76.763474
-52.024601
-66.353218
-82.118439
-161.677429
-75.045082
-153.334366
-51.278084
-52.220390
-56.692333
-44.125725
-134.858505
-147.906723
-64.544029
-72.356606
-92.875633
-86.490646
-77.949066
-159.204926
-143.163086
-52.514679
-94.129303
-136.876770
-103.685707
-65.087318
-144.756104
-64.335266
-56.993114
-59.363201
-65.530525
-59.404037
-72.270950
-107.290733
-100.840591
-142.612549
-49.685947
-60.437283
-100.973564
-139.225632
-62.541061
-141.637939
-75.076271
-52.121639
-61.475025
-85.493637
-66.646370
-166.419388
-83.252571
-61.471359
-118.383850
-61.344971
-58.225441
-77.893219
-123.047653
-41.761017
57.275875
70.872528
-48.279835
-58.774868
-104.660286
-87.793396
-113.565758
-68.825668
-69.565559
-159.488892
-86.684631
-69.144012
-43.208290
-150.875366
-58.224388
-72.250618
-134.441086
-123.122459
-68.189835
-86.228989
-69.365128
-83.118729
-55.009254
-63.376282
-89.588081
-112.386467
-112.483025
-71.809265
-68.852486
-113.079765
-72.492661
-65.115715
-61.973656
-59.710014
-76.056000
-78.379684
-144.873276
-59.721928
-138.475983
-63.816448
-68.628670
-87.959541
-85.240936
-66.334473
-119.542976
-128.354843
-74.892662
-90.114410
-66.073883
-91.033142
-155.231812
-57.524593
-132.875702
-138.470673
-99.154968
-122.498314
-65.368050
-61.438137
-73.754021
-46.348824
-73.984779
-157.342407
-111.066147
-68.941902
-57.790051
-66.700645
-51.159435
-67.418144
-45.109154
-43.194908
-144.423859
-159.852615
-94.631935
-50.568184
-113.675392
-108.903816
-126.475456
-52.873734
-78.765144
-88.943787
-86.068298
-158.828613
-94.721565
-109.153374
-38.118706
-45.769604
-130.754486
-66.486076
-76.144630
-72.861305
-151.287506
-124.725616
-93.153915
-58.968369
-122.401382
-102.830513
-104.235207
-87.923103
-88.211113
-77.961761
-97.979324
-99.960007
-94.329124
-58.566021
-70.193550
-100.975677
-53.802086
-69.408020
-104.890991
-118.833466
-54.570988
-94.910507
-125.072411
-66.659409
-164.400177
-86.668098
-39.776993
-58.743061
-72.316124
-143.562576
-60.009682
-80.112175
-54.588150
-21.756252
-148.536652
-85.455261
-69.942223
-59.472031
-64.990776
-60.391804
-84.226715
-163.268448
-38.711746
-57.999374
-34.665955
-113.135109
-161.036758
-138.144287
-54.521114
-53.469360
-133.472794
-141.013489
-90.926018
-109.747345
-101.365356
-72.834450
-84.707497
-146.731323
-79.045532
-58.456841
-53.187935
-107.408981
-94.756836
-139.347244
-54.364883
-93.951736
-67.455154
-83.246292
-87.730537
-64.905067
-48.471516
-154.722794
-67.793739
-136.978973
-65.767738
-58.375767
-69.985603
-81.075264
-66.508453
-52.163559
-115.680801
-137.399582
-65.787094
-99.268135
-32.112701
-75.492386
-56.871075
-91.150490
-166.033310
-55.802654
-72.069054
-53.022484
-39.217587
-67.683853
-59.701874
-70.673294
-67.869827
-62.841171
-134.991562
-56.499359
-71.993019
-115.759964
-54.468033
-59.791069
-59.565010
-60.145042
-61.877071
-56.193806
-110.036209
-67.081200
-72.605232
-131.726364
-66.271736
-64.146278
-156.665375
-149.060394
-166.508835
-110.751244
-47.926872
-58.003445
-67.808327
-60.106945
-121.824760
-89.922005
-114.921150
-138.876755
-96.651085
-83.263031
-144.749969
-57.038139
-67.945885
-126.890015
-60.405636
-151.414764
-58.353226
-62.131958
-62.662235
-70.784050
-70.656815
-142.949677
-130.137482
-157.548111
-68.965988
-79.776260
-54.529224
-54.624050
-49.725277
-53.485840
-110.331970
-100.698738
-117.670837
-118.452988
-67.311989
-57.484119
-166.038330
-61.511261
-68.840263
-83.361038
-78.766556
-66.189056
-66.639061
-57.037334
-136.982483
-73.881874
-71.141914
-76.150490
-90.478676
-144.242569
-69.412720
-159.189606
-95.178757
-159.719589
-88.516129
-132.014496
-98.276070
-71.727921
-55.293392
-68.963585
-62.540077
-123.954926
-68.749504
-54.245251
-68.683357
-136.743118
-66.133598
-152.323639
-95.956711
-59.539070
-62.855236
-64.378586
-68.431564
-59.548412
-70.771385
-156.035095
-74.869156
-62.498135
-99.246422
-74.379639
-99.185875
-127.556442
-164.533524
-91.234444
-94.849899
-152.964752
-66.149246
-56.412247
-54.727859
-50.834343
-49.933029
-54.385853
-57.342999
-151.310028
-80.895020
-157.088181
-65.667976
-118.649612
-70.160133
-45.924400
-69.248238
-141.053665
-56.560116
-60.827908
-143.056915
-65.205696
-73.159737
-158.856750
-66.173859
-142.252686
-84.308846
-123.220100
-62.353703
-56.500710
-76.640511
-72.801216
-60.099445
-153.904312
-38.519077
-69.203613
-94.732315
-65.520958
-69.944969
-100.972412
-61.259136
-145.289215
30.900267
-62.622955
-61.470348
-76.446617
-138.525986
-57.506222
-83.972755
-80.625313
-58.211403
-86.435730
-94.677963
-82.967346
-48.498486
-105.525826
-89.158768
-95.893532
-79.624962
-132.913483
-162.669189
-106.213013
-57.885426
-83.303757
-111.726524
-173.921005
-70.511940
-29.178354
-61.298279
-97.480484
-46.989388
-60.662254
-56.098530
-80.864685
-67.279701
-52.771294
-130.273880
-64.875221
-38.022118
-138.889618
-55.373329
-132.991501
-78.900284
-63.376446
-43.670101
-63.431934
-101.856293
-98.048027
-59.562847
-68.117874
-126.052200
-115.129280
-106.048294
-77.257080
-104.137428
-146.292877
-114.795021
-78.015320
-177.930939
-57.515190
-123.921288
-64.681625
-87.214844
-147.189468
-37.992290
-78.066170
-131.478897
-110.928047
-73.735832
-104.892433
-153.956894
-114.250603
-108.367149
-160.065765
-103.758049
-103.666519
-135.206635
-161.024185
-68.130165
-31.690826
-34.697922
-59.572510
-141.794739
-85.756500
-77.459290
-156.547012
-71.770264
-114.015457
-117.652039
-51.584679
-132.379898
-123.563385
-58.074711
-106.999229
-109.731316
-55.583271
-74.468246
-65.582092
-58.007633
-51.478191
-65.360481
-66.206154
-133.058609
-69.379196
-96.450211
-61.022518
-142.065735
-62.093307
-79.540878
-59.706497
-64.318512
-140.977829
-149.244888
-80.416679
-82.571449
-140.176147
-66.178108
-65.674835
-60.106098
-59.300404
-86.004623
-54.448956
-67.946861
-120.761780
-136.528732
-150.183655
-70.258629
-147.541779
-75.398575
-36.278088
-77.268570
-79.848816
-76.667130
-145.784485
-85.708092
-40.488426
-64.124657
-106.883522
-108.506004
-115.486427
-103.821228
-69.267357
-72.168007
-87.078545
-130.489868
-82.092621
-96.015152
-97.766083
-90.294113
-106.772858
-77.940331
-67.898453
-54.852440
-58.078926
-135.531631
-114.880768
-76.727509
-56.700935
-164.896027
-59.292725
-78.940659
-63.042336
-58.973019
-129.394241
-110.993698
-60.261772
-55.111534
-70.625053
-114.004219
-53.855381
-93.342369
-109.067436
-89.255074
-66.763474
-55.943024
-35.666985
-60.362667
-89.255592
-68.821106
-154.544998
-50.248577
-73.205872
-87.957718
-91.601517
-58.839775
-71.553818
-112.045898
-98.243401
-143.407471
-48.638630
-49.977650
-117.599648
-63.323936
-131.964905
-140.478622
-67.002708
-92.589401
-112.091370
-86.406464
-128.123734
-138.681564
-30.013315
-67.987061
-41.997452
-115.489517
-54.603619
-101.185875
-94.723228
-98.029388
-143.752396
-91.822845
-76.567276
-112.709534
-65.200386
-155.483368
-64.745224
-93.635155
-72.643951
-72.990898
-69.803360
-56.634277
-64.984962
-69.946892
-78.195305
-106.561310
-164.009888
-71.439995
-50.719360
-153.039368
-32.254021
-63.353504
-149.120850
-91.805260
-114.110413
-78.314926
-80.375160
-65.943535
-146.502380
-56.856392
-73.858582
-54.775681
-80.114906
-84.755821
-108.336617
-139.477325
-61.319672
-124.503059
-146.912491
-126.854996
-53.432529
-112.008003
-47.904831
-59.515404
-113.660370
-157.249954
-124.256569
-47.621323
-60.446606
-118.195000
-66.702980
-58.146736
-67.865982
-164.277237
-70.030281
-96.575928
-63.674919
-117.817352
-56.850925
-74.655998
-57.829441
-87.246407
-121.051788
-74.301270
-164.722702
-57.741188
-66.452232
-65.904900
-94.298225
-103.771606
-121.940811
-168.616852
-72.723305
-69.284386
-55.768585
-72.048347
-69.481644
-121.722527
-71.423515
-62.759792
-53.505653
-144.239349
-64.586494
-68.015686
-60.926594
-81.403999
-64.596252
-63.847641
-142.091614
-117.945900
-79.181168
-55.715443
-113.093674
-127.700226
-142.953110
-94.005264
-116.485329
-78.070633
-139.457352
170.707977
-64.513412
-68.538887
-77.682220
-55.496075
-62.378010
-76.267906
68.691269
39.148571
83.053749
74.400383
80.791763
81.664360
76.082367
80.566528
82.890259
68.388863
89.482033
-54.513935
-61.594391
-101.854424
-143.523392
-54.584160
-59.704380
-65.293083
-70.980904
-87.723091
-103.748314
-62.861725
-54.871574
-106.724747
-67.268547
-55.591694
-55.800247
-159.737183
-97.835381
-119.359940
-107.547890
-91.452126
-114.625130
-55.841255
-87.528877
-89.377625
-67.621811
-75.547478
-62.082073
-104.122414
-98.542839
-91.448547
-119.655663
-107.524506
-152.920990
-56.591801
-63.418083
-65.712738
-74.345978
-122.062401
-78.242683
-60.657829
-63.219612
-56.354168
-76.085228
-79.053291
-64.809677
-62.191196
-87.120850
-73.942345
-59.909328
-94.207977
-103.033501
-104.006538
-54.808014
-58.038532
-101.965088
-90.846741
-70.562477
-152.373459
-121.608940
-84.784203
-96.632309
-109.715553
-77.771469
-100.262550
-108.429199
-103.924202
-98.525208
-111.620979
-116.581963
-71.489548
73.869820
47.254520
54.044655
-138.292343
-136.744141
-63.505245
-101.166931
-107.891441
-74.137207
-73.558723
-46.325779
-138.493591
-51.908436
-101.115227
-178.031967
-146.155960
-64.141006
-66.149956
-91.560791
-151.354614
-79.200203
-63.374100
-158.816452
-77.586624
-104.665077
-91.748802
-62.725136
-149.243195
-64.976395
-71.901299
-70.392120
-93.268509
-140.747345
-124.667656
-85.698219
-127.341675
-75.864449
-45.488377
-169.622253
-51.592522
-55.700642
-84.268036
-67.407730
-68.620049
156.751389
-35.390053
-129.800888
-45.041950
-162.163361
-89.910797
-114.638245
-55.488651
-111.845375
-79.814743
-151.347321
-90.997185
-88.268005
-61.795998
-150.914108
-43.884228
-69.598854
-82.725349
-84.273773
-56.564713
-75.371681
-61.216808
-146.101181
-60.693630
-126.966049
54.277340
49.111160
62.028645
33.283588
76.656975
50.337639
58.133808
26.638815
-117.021103
-74.393967
-56.264828
-64.511597
-56.176445
-42.884674
-116.892838
-53.421230
-53.614758
-77.787094
-142.569504
-50.014172
-108.516945
-76.416580
-66.463722
-80.927719
-66.938499
-76.264877
-60.705612
-57.378517
-70.727493
-52.787865
-106.911552
-79.361839
-75.830399
-61.671303
-58.934155
-54.815113
-145.515991
-92.157585
-60.466595
-55.935204
-63.221806
-147.942139
-133.912125
-93.220490
-55.731075
-68.608574
-58.896915
-118.318733
-65.498718
-56.694386
-108.391685
-116.335999
-59.217083
-113.973244
-68.424896
-137.225418
-67.711899
-125.320961
-66.557961
-63.210056
-60.167175
-122.905998
-59.165329
-164.457367
-62.841671
-59.345379
-63.997013
-175.007339
-112.913879
-96.764214
-67.179070
-106.459808
-142.385544
-126.196457
-48.938435
-63.078850
-142.793259
-60.161369
-122.872856
-51.117779
-167.215576
-142.534760
-101.952728
-84.266678
-73.767441
-135.535294
-62.676334
-123.691139
-84.237320
-64.617004
-70.422089
-14.629772
-51.914337
-147.309982
-148.986191
-59.057274
-59.653641
-120.581024
-113.666458
-71.242905
-48.290546
-151.465820
-50.379353
-90.657272
-94.558899
-96.554970
-65.286621
-58.246292
-119.610321
-56.528229
-78.964226
-60.295719
-83.394669
-58.163525
-54.051464
-78.727325
-79.706963
-53.672398
-31.652819
-66.455246
-59.032658
-52.647270
-153.166824
-120.366913
-150.725662
-58.812664
-117.045761
-60.302280
-66.592796
-64.238953
-86.902870
-55.909718
-107.996719
-62.373852
-61.314522
-62.591591
-106.147911
-129.485962
-148.970352
-121.738991
-27.367920
-88.791412
-108.157341
-29.970921
-56.080822
-74.270752
-140.822327
-62.966129
-53.784824
-73.474289
-122.567055
-58.788303
-52.428055
-59.870457
-134.119888
-65.122215
-91.663208
-71.219971
-79.077850
-154.680069
-59.299072
-88.838196
-111.145042
-145.349304
-56.339413
-69.062119
-138.237167
-67.108566
-159.200790
-81.524963
-162.042191
-70.298584
-63.497028
-152.259735
-155.861008
-77.659767
-97.350250
-67.295090
-126.915642
-48.825085
-167.590881
-109.571518
-119.125374
-68.817711
-108.515083
-159.346008
-81.619034
-67.139610
-122.498032
-108.820251
-87.961205
-58.518627
-70.104095
-160.999680
-83.968246
-158.771866
-63.043034
-52.181717
-89.086952
-109.072289
-77.239349
-60.690258
-134.888687
-61.520130
-108.064812
-67.644913
-119.718536
-79.506851
-69.786308
-132.415649
-103.439041
-65.558533
-158.557907
-67.370781
-83.778954
-69.307854
-57.171165
-100.328156
-67.733841
-142.955307
-100.704880
-95.204208
-97.010864
-58.271858
-87.319801
-145.402664
-70.942657
-50.723522
-55.825161
-46.795097
-158.404617
-63.135395
-97.473518
-106.300552
-58.235310
-62.612438
-79.441734
-119.395180
-135.304443
-118.350441
-85.939888
-73.668877
-59.520580
-104.598289
-70.809921
-157.428848
-62.211273
-112.066620
-147.075714
-62.037655
-122.313629
-96.252983
-98.161674
-166.026047
-69.459755
-148.323898
-61.462494
-60.643204
-60.091644
-66.213310
-76.288734
-95.523010
-113.230614
-141.628433
-165.408005
-81.283241
-102.223816
-94.634109
-138.554306
-69.448456
-80.944641
-63.973270
-93.970749
-101.620140
-109.682747
-63.354271
-63.442291
-127.361877
-108.729362
-60.945358
-109.129303
-84.432213
-65.483864
-79.372154
-154.433380
-114.919403
-29.992411
-73.578926
-47.267792
-59.422096
-146.321182
-59.583138
-52.707775
-41.407150
-89.305061
-62.733753
-56.811489
-67.430786
-57.968681
-67.712036
-109.696442
-73.990417
-56.901382
-49.528408
-115.405411
-59.971897
-137.409393
-65.560989
-57.106060
-52.820129
-148.347839
-134.831497
-47.013783
-39.152611
-81.859039
-88.586121
-34.596008
-157.544525
-131.662231
-136.040634
-152.374908
-106.422821
-105.050041
-90.272751
-133.410202
-82.491913
-78.464622
-115.925598
-120.298286
-114.939384
-82.690765
-141.648178
-163.201233
-74.665245
-128.118011
-60.813488
-90.961678
-105.117722
-101.754555
-165.860443
-58.048073
-63.896114
-58.471272
-146.331985
-159.906662
-100.117561
-113.011406
-116.937515
-56.452366
-60.412979
-104.246674
-65.181198
-66.481430
-54.952923
-149.706848
-80.104752
-134.135773
-85.793510
-115.916939
-60.452007
-69.049797
-56.304752
-68.276642
-53.228485
-134.998932
-74.023048
-56.676598
-105.688026
-75.083313
-53.213104
-138.864029
-87.948479
-52.972248
-61.333183
-55.084694
-85.770828
-82.805168
-68.178032
-56.773849
-116.537964
-84.090111
-89.568970
-66.443886
-89.530441
-63.381187
66.251480
49.177818
52.015347
47.141102
53.090431
73.960587
-68.133781
-64.826187
-46.475533
-85.786774
-69.354652
-56.592400
-66.983963
-72.947891
-76.746704
-66.334656
-67.988548
-71.030396
-71.814888
-59.500938
-104.939522
-52.353287
-98.896538
-111.286987
-110.142670
-102.870216
-130.037247
-109.642883
-75.207809
-90.671295
-66.358437
-69.366745
-137.546524
-159.398056
-136.348877
-64.961006
-58.618073
-118.234230
-53.298210
-85.887939
-122.367928
-92.581131
-118.017479
-31.765907
-90.290268
-122.045311
-74.208145
-66.946915
-99.124298
-101.445061
-71.023254
-77.768448
-107.582047
-148.742554
-55.271992
-102.607193
-59.007339
-152.528748
-55.472736
-156.090408
-133.757370
-70.190208
-62.157574
-60.034916
-63.255772
-60.662254
-81.438255
85.103363
56.987045
52.944897
55.409725
53.889095
60.393623
52.744495
56.022106
-128.164032
-71.460609
-115.963509
-152.715500
-65.401596
-32.257168
-66.131569
-164.909454
89.445274
49.244843
48.044880
63.765644
41.869797
65.316330
-91.406654
-96.664780
-67.978226
-136.053009
-58.172890
-58.752827
-150.817581
-55.816048
-64.163750
-54.215992
-65.571465
-74.668274
-61.720257
-80.790695
-67.018387
-131.860565
-129.467239
-143.460083
-62.500072
-96.292114
-81.224731
-102.625679
-53.525005
-54.774723
-147.490158
-71.097992
-130.831238
-108.189896
-95.676872
-108.328400
-81.887383
-102.005661
-104.263260
-104.427689
-97.777893
-72.977623
-87.675552
-67.708786
-80.171707
-127.201553
-58.718575
-61.967777
-69.413361
-60.584347
-85.778503
-82.913895
-70.129166
-59.769569
-102.957596
-54.436035
-163.914551
-104.892578
-72.718155
-71.918282
-109.315681
-103.059669
-152.660446
-80.511894
-94.902344
-91.535072
-108.010674
-143.729248
-138.061783
-61.157272
-39.592571
-103.492760
-128.583832
-59.626858
-140.720337
-90.929573
-54.631004
-89.686150
-94.094116
-106.897888
-123.880844
-68.159264
-70.832123
-96.982002
-64.363777
-62.479534
-78.308144
-85.951866
-79.605713
-73.387985
-114.446503
-71.984383
-37.124924
-102.806076
-47.797745
-83.848267
-54.003368
-73.912971
-85.846527
-115.494698
-100.813278
-85.749496
-144.624115
-121.241722
-59.849140
-68.476257
-37.331825
-153.996796
-86.502579
-138.392807
-58.515476
-58.103268
-132.900574
-64.792976
-124.862480
-83.113586
-95.279686
-108.677765
-113.403137
-150.846680
-56.490955
-90.893089
-74.628105
-56.146030
-50.186592
-129.955872
-69.466957
-61.285851
-61.163082
-149.223480
-107.635170
-59.196186
-143.840302
-52.216980
-50.697914
-63.493347
-149.120087
-49.481342
-89.043106
-150.343979
-108.141945
-66.949837
-60.140385
-155.824493
-101.259315
-57.983604
-67.367325
-63.114880
-63.723564
-111.480103
-47.008430
-59.129150
-71.607040
-33.937634
-71.448006
-61.168644
-74.188705
-58.064472
-69.603645
-63.176243
-168.039841
-119.468788
-85.930573
-74.670418
-63.069637
-68.832321
-159.028320
-65.502998
-65.394821
-86.527794
-86.408943
-83.743309
-85.138054
-60.468330
-146.835617
-99.174736
-160.219940
-119.208557
-62.040421
-73.193352
-55.645054
-138.005096
-115.699913
-44.903149
-72.855576
-130.309784
-61.362373
-123.540260
-72.293755
-133.269989
-99.329079
-100.617134
-134.661758
-156.888748
-122.622383
-102.348129
-57.033112
-104.253304
-67.651672
-66.596001
-101.693985
-140.893265
-154.915192
-65.373207
-60.812813
-76.847130
-74.846817
-93.860481
-62.126606
-102.458786
-62.393543
-160.420639
-67.203796
-52.289631
-90.652580
-103.191856
-158.999893
-75.403893
-28.126719
-74.882172
-95.535606
-78.268219
-88.180374
-67.895370
-83.460098
-101.833099
-89.409477
-76.297714
-117.571426
-57.540844
-56.123161
-75.563423
-69.774582
-94.565811
-55.550953
-94.950005
-95.997650
-72.842155
-111.140175
-59.955738
-62.973461
-64.110016
-155.471573
-75.192085
-78.242111
-137.710922
-58.065273
-66.555969
-56.298683
-118.692764
-155.524094
-146.884216
-124.478172
-129.480865
-145.777557
-73.283630
-86.559601
-57.560078
-64.924713
-121.351227
-63.946857
-94.350449
-65.145157
-68.506699
-156.471481
-63.507866
-47.544605
-105.176331
-61.988773
-98.812462
-51.929512
-141.778793
-78.873192
-66.505119
-48.554203
-41.558189
-101.803741
-106.058777
-98.030708
-111.435852
-65.402390
-83.419121
-116.708458
-87.896667
-91.237000
-103.485954
-127.355209
-161.111008
-24.427763
-69.835350
-64.648819
-69.988060
-57.458130
-60.241226
-61.603535
-63.211266
-119.094124
-67.548187
-57.539356
-61.996731
-152.886917
-55.691967
-62.668579
-75.124619
-30.353441
-54.801861
-52.981899
-68.004082
-33.256874
-128.794159
-62.747402
-119.093208
-124.220154
-82.144936
-61.148193
-66.101089
-125.587395
-106.204506
-144.721039
-58.097168
-53.473850
-45.801140
-71.895073
-47.050690
-71.473763
-57.421669
-131.549438
-71.105698
-121.978729
-155.659210
-100.197273
-119.454781
-54.674473
-57.398796
-124.513168
-76.502884
-140.467484
-100.885101
-94.788055
-95.420441
-87.706291
-131.791626
-56.821674
-123.703957
-82.705269
-92.559586
-48.834755
-159.852722
-76.295731
-62.144543
-69.185593
-69.530540
-76.145454
-89.895004
-97.344612
-58.311180
-59.621387
-164.040390
-62.992878
-81.954460
-100.832298
-81.295418
-94.314262
-93.711075
-153.546295
-104.201180
-93.874481
-145.569321
-70.631111
-59.018604
-58.018650
-77.455223
-62.458035
-49.127430
-65.684937
-53.046577
41.658199
53.582333
47.202137
75.671829
53.827065
-87.155441
-80.921242
-71.113274
-73.960388
-71.592659
-151.165985
-58.664799
-71.025162
-67.580605
-73.110916
-52.906063
-57.655537
-57.497108
-157.539322
-54.219952
-78.193237
-64.087738
-69.758141
-168.738495
-50.017883
-59.688957
-52.969463
-142.367737
-157.101151
-58.641418
-63.844582
-105.471451
-173.789383
-100.092041
-87.098328
-67.724770
-127.240967
-51.296543
-57.469673
-132.637848
-79.409676
-57.621502
-60.676311
-24.723141
-67.498642
-165.604431
-54.203293
-69.839386
-68.002831
-62.382259
-47.133430
-65.233902
-58.527760
-141.794006
-120.849945
-60.699818
-161.271271
-109.648155
-80.267693
-59.709641
-75.687492
-59.645561
-63.345219
-70.904778
-78.606010
-62.688034
-106.758247
-153.724655
-58.013424
-131.216400
-76.280098
-102.645660
-75.414162
-56.325626
-167.333786
-98.821121
-59.769699
-31.182346
-62.352806
-38.438881
-54.698795
-90.479156
-55.405159
-32.513828
-70.520981
-95.525665
-56.839569
-61.425430
-52.623707
-76.555794
-78.501389
-82.846909
-55.420971
-116.635803
-74.329208
-126.561348
-64.521301
-56.665051
-164.995407
-56.813892
-69.026367
-140.341568
-82.612350
-70.163780
-59.711205
-72.714218
-77.803688
-78.904091
-84.311226
-53.030018
-161.172714
-76.974838
-65.788704
-63.036255
-135.534454
-64.325447
-77.615524
-50.118080
-78.209641
-123.710594
-38.043087
-68.392799
-61.070263
-127.208412
-107.242798
-42.602314
-104.440727
-84.012344
-67.649139
-70.952850
-67.014526
-150.445068
-72.254150
-63.605534
-149.550522
-51.397346
-141.956253
-135.681625
-60.748909
-57.763821
-50.426762
-116.259918
-65.030792
-127.833565
-55.655846
-85.448250
-56.587902
-150.003220
-76.567772
-59.484455
77.122757
53.756245
51.905235
52.469921
51.080002
-63.722450
-61.807411
-63.706207
-62.023891
-106.281067
-92.659164
-81.729378
-56.026726
-81.704277
-60.450226
-137.720291
-86.268196
-65.893166
-66.261124
-157.949921
-68.232224
-34.819313
-69.321388
-54.905914
-56.085484
-63.373245
-97.468437
-141.843338
-76.723503
-98.102837
-51.417820
-54.998066
-28.844622
-76.244057
-90.901611
-81.759193
-57.542019
-58.406261
-80.661919
-24.122330
-97.185410
-123.098213
-63.263840
-52.739292
-63.208691
-107.025848
-108.974678
-113.847527
-89.586494
-95.565643
-64.883446
-41.645424
-46.521542
-108.508652
-58.214260
-49.849770
-57.037586
-151.996780
-76.821892
60.446693
39.803856
58.994732
109.398071
76.700165
50.821033
52.349827
59.691002
54.456120
42.085388
66.525688
62.911060
70.426300
51.493954
61.878784
45.915424
59.399925
61.710587
59.260555
46.489330
-90.969948
-66.888779
138.193298
-70.631638
-76.535301
-74.770020
-69.967148
-70.645378
-107.134949
-58.865543
-140.633011
-68.989029
-64.842766
-58.098869
-94.892677
-92.923828
-70.434158
-123.081177
-49.536381
-148.723206
-54.444527
-86.804085
-58.302784
-49.572666
-57.557606
-64.477707
-163.710220
-67.609406
-60.452801
-92.298203
-97.584465
-101.332779
-115.282616
-106.703835
-121.581429
-80.313675
-155.147919
-80.570335
-117.459251
-105.250412
-96.758186
-74.874985
-99.922592
-88.079742
-82.450325
-117.091637
-71.275993
-89.800972
-69.941818
-65.102242
-72.319962
-37.910309
-104.817551
-77.158005
-47.735798
-77.704056
-67.051079
-53.392399
-142.533951
-32.513245
-64.927994
-74.000404
-105.203758
-69.031227
-103.895943
-85.430252
-61.854237
-65.924889
-70.907906
-47.121937
-76.984970
-97.196754
-92.789383
-79.065498
-66.534378
-108.105598
-153.430054
-61.992214
-81.249519
-121.149132
-60.695488
-61.030968
-75.036812
-79.568146
-116.239250
-117.417458
-90.231285
-63.410511
-108.182831
-41.690113
-147.411682
-73.435089
-115.776451
-61.879208
-158.831070
-36.105499
-35.625347
-53.254967
-68.529289
-93.678040
-111.272270
-69.830025
-61.292053
-65.001442
-59.536182
-93.293137
-158.429550
-71.297005
-90.331299
-141.765213
-77.244461
-69.232895
-44.027054
-140.655502
-74.382980
-61.215675
-117.570633
-56.576134
-55.207130
-157.860168
-120.184441
-62.239658
-73.247818
-58.034550
-53.219070
-57.576004
-55.180962
-58.770496
-62.613659
-65.566742
-138.457718
-99.663803
-69.954819
-94.208519
-71.409615
-144.868027
-100.168648
-77.198647
-64.070999
-79.633911
-64.822166
-52.557949
-74.965981
-53.696426
-67.563499
-73.430969
-129.760880
-77.503952
-146.800217
-59.067139
-72.852844
-59.955547
-38.860874
-33.129993
-63.982121
-96.212624
-97.486588
-153.101089
-108.177750
-90.401138
-136.685669
-54.345146
-54.646542
-59.425293
-52.747116
-75.372154
-92.201233
-116.634369
-70.484718
-92.710442
-107.957687
-101.525299
-48.633511
-46.103405
-74.879921
-88.626564
-64.035248
-150.547287
-66.310997
-96.888306
-71.008240
-145.434937
-61.084133
-50.902855
-29.699612
-59.209103
-59.094109
-112.688782
-51.903660
-68.673897
-61.375515
-55.698917
-71.845291
-65.225281
-105.205521
-67.627136
-138.921539
-61.574917
-75.461357
-145.747116
-69.532661
-171.738373
-106.715935
-93.614830
-72.216934
64.283371
50.506844
69.679108
37.949928
34.787136
68.000732
48.793530
60.829853
55.384315
-80.467133
-35.518330
-59.683617
-66.996506
-99.720650
-52.038345
-88.477821
-99.535721
-94.164215
-97.698036
-112.171921
-76.661369
-67.196320
-91.754387
-131.460632
-65.311165
-58.596157
-111.717201
-144.408752
-86.934692
-66.301529
-60.074463
-84.809891
-144.935623
-46.667374
-59.157803
-146.339539
-60.216599
-75.475212
-93.107841
-79.593338
-73.190216
-65.126411
-76.935516
-64.947952
-103.381119
-67.013580
-89.862244
-69.257843
58.721542
71.569221
45.046463
-67.252556
-118.932396
-60.547501
-82.832047
-122.766548
-152.597778
-126.329079
-60.368462
-75.994896
-78.156364
-66.060860
-73.669884
-97.848976
-108.177238
-66.197365
-138.717468
-36.725174
-150.753403
-59.420448
-84.615051
-66.995918
-150.103760
-45.950165
-144.730133
-75.674065
-86.115372
-67.789032
-105.869820
-77.946220
-68.345085
-60.017189
-85.220062
-82.989441
-53.940388
-79.918121
-50.802593
-69.353638
-136.622269
-150.469681
-89.765671
-41.472843
-136.891190
-161.247787
-42.890411
-76.942863
-75.699364
-64.112434
-74.086754
-66.192101
-27.027344
-165.772659
-43.920448
-90.207695
-67.796928
-147.018509
-156.481293
-152.920883
-65.201843
-47.630257
-69.545860
-63.106380
-89.458763
-105.147774
-94.780190
-154.728668
-86.746078
-58.538708
-58.778427
-58.692604
-153.347305
-53.723446
-61.028774
-63.389984
-75.736153
-116.537132
-123.411499
-75.190544
-69.767723
-128.819031
-79.071655
-48.067417
-142.722137
-152.917221
-103.821213
-99.545296
-167.515854
-125.803978
-103.904671
-63.275093
-91.145477
-92.810631
-63.508842
-98.341621
-66.080055
-84.908455
-85.555664
-156.611862
-87.841698
-109.362068
-59.408600
-146.760956
-152.667465
-91.626854
-77.196510
-55.173210
-82.944092
-68.712311
-83.071266
-31.776047
-83.147751
-56.137844
-61.719704
-166.525162
-100.401146
-82.844551
-55.360428
-74.620178
-72.805672
-66.551842
-61.414673
-105.432655
-83.749283
-98.759399
-157.143311
-58.154118
-123.175652
-31.758978
-56.470470
-112.399879
-116.054619
-106.250076
-168.711334
-54.214615
-99.202408
-64.810585
-133.956635
-79.312805
-163.896179
-51.583378
-74.260529
-49.903328
-59.651268
-53.728233
-62.573868
-139.969009
-54.165794
-38.908417
-144.651123
-72.535774
-68.234138
-63.331135
-54.918411
-64.925110
47.011379
45.021301
50.902264
58.150753
81.831772
50.785229
57.942944
78.319092
76.212234
-57.150085
-131.417297
-51.826195
-69.305161
-58.308674
-66.966904
-67.162315
-72.084404
-81.774261
-111.770416
-72.217316
-114.253082
-161.865768
-136.328735
-133.392746
-85.526604
-85.156456
-65.643387
-77.829414
-32.597115
-73.457359
-80.353775
-63.591228
-122.006737
-95.218750
-141.052933
-59.173512
-143.207504
-80.012352
-63.779469
-70.830421
-76.529175
-67.785194
-62.628407
-115.996574
-63.226955
-104.241264
-94.548355
-60.918617
-67.644272
-161.155502
-97.926147
-40.576340
-23.107334
-34.911068
-96.080269
-62.162872
-49.354679
-77.553795
-37.102451
-70.610420
-123.923637
-80.106453
-52.549145
-51.478970
-57.488216
-70.613937
-56.142460
-85.102463
-65.360344
-70.012711
-67.212051
-77.416908
-83.010574
54.424782
66.108810
50.309792
49.947308
62.748226
58.465466
82.841545
81.254921
39.582897
-102.076393
-41.425999
-144.246933
-51.694183
-146.738953
-70.249565
-69.253830
-57.170460
-128.606903
-168.069260
-77.992058
-83.294716
-56.351147
-36.140217
-77.125954
-60.234650
-72.439987
-66.966202
-114.208382
-154.744888
-140.192261
-162.032562
-54.892262
-106.758362
-61.285931
-58.146217
-155.031769
-151.715820
-68.774185
-75.688217
-99.830055
-63.890453
-123.518776
-102.579887
-102.234871
-81.841194
-57.123299
-67.654037
-55.300163
-109.418739
-66.956116
-101.675430
-88.247833
-68.899956
-53.444878
-107.955093
-76.676010
-56.191299
-70.599678
-50.038448
-87.523872
-95.865685
-136.608063
-127.499542
-77.975510
-129.386978
-81.252022
-63.953304
-67.601196
-38.827122
-69.972282
-68.379013
-113.516495
-48.869934
-108.137779
-74.805473
-170.903519
-64.054977
-151.679031
-163.520126
-69.414566
-61.142265
-63.538788
-87.444176
-107.253723
-136.424667
-98.157715
-66.271454
-66.701599
-60.382748
-154.396729
-65.505379
-105.981155
-147.694641
-61.611511
-80.191040
47.302540
64.300575
64.952644
-78.907471
-38.150101
-66.441017
-21.872379
-125.850121
-75.684601
-73.653862
-77.317680
-111.351311
-60.936935
-69.872559
-97.757591
-146.639908
-74.799980
-113.241241
-138.362885
-112.756416
-124.727814
-120.206818
-67.490051
-79.767471
-80.125916
-94.711586
-84.469574
-93.916039
-57.716640
-92.241081
-113.317596
-65.837761
-75.552917
-69.148766
-82.514481
-112.393845
-154.323822
-94.810699
-60.383869
-57.747833
-168.704529
-69.187897
-68.511208
-62.490776
-114.078201
-86.406364
-54.773117
-35.789501
-82.777473
-107.285217
-82.344391
-70.148598
-79.689545
-62.283855
-71.777512
-67.901642
-148.686401
-56.570873
-150.270706
-110.526794
-49.853558
-95.657005
-79.736877
-50.959240
-98.219185
-67.730621
-114.674980
-128.460464
-167.377472
-97.268295
-84.083687
-116.366066
-67.120888
-65.049850
-70.002579
-94.458771
-114.208351
-71.561600
-56.973564
-158.074875
-56.519562
-117.778152
-57.809597
-96.102310
-134.407211
-69.349785
-95.613708
-62.204060
-62.674721
-116.061546
-60.175602
-151.298767
-53.151333
-48.753994
-44.256397
-96.808205
-98.721245
-72.696571
-73.074959
-93.575874
-55.614891
-161.159470
-55.944424
-59.241165
-64.832672
-63.519924
-76.365532
-82.888077
-55.880314
-35.024185
-125.788567
-62.493340
-157.938095
-62.024399
-165.635742
-78.520714
-102.197510
-138.411377
-77.086075
-93.839600
-93.107620
-150.359329
-114.537193
-146.237411
-102.835258
-65.006744
-66.816292
-54.489700
-61.835968
-59.616463
-62.540543
-97.620430
-102.622498
-94.709976
-51.669025
-62.115040
-140.670883
-58.471786
-96.642830
-58.621380
-70.396896
-61.266918
-115.405182
-62.924446
-28.445187
-137.480164
-86.046638
-61.201225
-70.376678
-66.119141
-56.304989
-143.662079
-134.195892
-66.716873
-78.540192
-52.825722
-45.888271
-62.636513
-63.679775
-68.306427
-100.708298
-94.289879
-109.656532
-108.737038
-120.379784
-79.514267
-74.351631
-101.835533
-87.972656
-58.470604
-52.746025
-110.911873
-85.130882
-116.673302
-45.811611
-94.093147
-104.430023
-78.896431
-72.105309
-155.733704
-65.707321
-65.884323
-102.339737
-114.603127
-67.961548
-103.201591
-58.590458
-92.703972
-58.467251
-31.881874
-50.490017
-84.323402
-80.069305
-59.132420
-67.325150
-62.710922
-62.099094
-49.491447
-68.060783
-44.543419
78.317726
34.529827
-54.617893
-104.106575
-43.618690
-65.497299
-56.011848
-41.429745
-54.247173
-92.250000
-32.874779
-129.837189
-167.635590
-46.828533
-146.368698
-87.618797
-124.814964
-72.668480
-56.226406
-80.850281
-78.028755
-55.147270
-74.602837
-137.444443
-57.715164
-123.099533
-104.390396
-90.188118
-79.557167
-54.869675
-85.858780
-64.458038
-66.050255
-63.076580
-56.383907
-148.560242
-99.986488
-89.222099
-65.234276
-66.365242
-95.893097
-68.405396
-65.905602
-139.527191
-59.518627
-118.943764
-44.898712
-79.833374
-73.629868
-102.232956
-83.469955
-90.384598
-61.059273
-68.274323
-47.137199
-96.101303
-150.325089
-56.696243
-67.685074
-131.670471
-128.781433
-52.161613
-102.883537
-87.524620
-93.393959
-94.862358
-64.015221
-58.251770
-64.821892
-167.458267
-61.383869
-53.721485
-110.283134
-56.471230
-50.636356
-88.980705
-69.947945
-141.877762
-80.611275
-75.729469
-71.999519
-51.810417
-154.681854
-66.559883
-44.190224
-99.948540
-146.012405
-119.641289
-63.338566
-150.563705
-147.414658
-66.153748
-82.122604
-154.879242
-78.266495
-70.781509
-81.350922
-145.586487
-82.517143
-167.000854
-54.603054
-69.048912
-55.495365
-149.894272
-61.029137
-63.691605
-66.012741
-119.628479
-84.720268
-115.611366
-90.767220
-171.606384
-158.438660
-105.878777
-105.908806
-64.908928
-154.925781
-72.110725
-65.011017
-55.080429
-89.820740
-96.973625
-93.589935
-78.898262
-84.238937
-76.226112
-91.639832
-111.328590
-81.336105
-61.833488
-84.383995
-42.982101
-65.336121
-141.360855
-72.475471
-91.432472
-87.580994
-74.200691
-126.690880
-72.367744
-49.723721
176.430313
-50.939625
-50.194130
-159.081207
-70.383865
-59.302685
-55.535801
-160.165115
-79.846352
-55.061367
-95.025047
-126.561211
-121.511887
-49.604557
-98.324829
-115.297592
-128.191666
-63.502628
-58.009655
-76.529541
-59.140507
-97.988304
-118.737671
-55.467525
-83.320724
-56.805004
-59.282711
-72.799980
-64.235100
-110.812325
-93.703377
-65.317986
-92.303772
-158.167343
-162.773849
-64.406860
-76.738899
-59.137169
-66.161255
-88.715385
-71.812820
-147.146042
-121.528564
-82.829353
-122.257591
-159.056381
-60.973396
-64.887466
-46.912380
-62.966820
-65.359024
-143.745834
-141.597107
-85.837311
-85.969078
-61.711597
-78.600105
-69.665794
-68.011696
-54.713146
-21.846090
-163.790543
-71.145531
-61.311192
-75.353889
-80.121803
-71.083939
-154.346512
-120.389389
-90.971527
-51.609161
-67.946724
-129.525421
-82.184341
-68.874466
-60.557327
-31.405071
-70.587616
-48.558922
-53.029346
-141.561676
-135.255981
-70.463417
-62.977108
-66.307541
-118.758736
-65.892403
-67.010544
-137.806839
-79.906982
-129.808533
-85.287926
-52.371109
-79.673347
-64.257271
-65.594978
-64.481339
-77.590347
-158.552002
-52.939095
-95.323082
-71.151306
-34.700298
-45.272205
-94.359711
-84.712448
-43.993340
-82.201134
-151.917908
-127.173431
-131.517929
-85.793434
-153.560760
-74.551506
-113.059837
-127.127655
-136.665207
-50.132637
-157.121750
-88.370728
-62.655514
-83.553879
-108.226006
-124.039604
-134.402756
-67.918839
-58.942001
-52.667931
-69.962227
-69.318367
-63.448616
-108.451027
-121.116570
-119.415497
-59.156395
-57.816975
-88.098869
-81.966507
-167.221085
-91.296104
-112.898651
-102.451073
-103.948647
-78.785927
-122.333900
-97.930374
-84.159637
-129.151794
-82.131676
-81.415291
-58.878918
-62.796310
-143.476227
-83.465034
-163.163651
-118.064537
-56.434727
-70.254707
-57.813828
-50.404980
-81.724007
-65.593193
-57.710110
-68.018311
-59.211044
-58.781235
-125.610695
-75.940559
-60.526325
-48.901451
-139.130005
-56.270470
-86.082367
-52.384804
-92.991890
-48.654770
-76.452744
-58.072777
-103.930077
-73.315979
-94.871094
-107.152969
-62.348503
-84.347130
-49.162624
-101.701897
-71.604019
-164.675293
-73.999710
-71.436981
-113.050346
-93.531120
-58.938061
-76.486176
-105.829742
-89.601768
-48.849174
-41.342491
-83.377670
-152.187027
-97.892075
-62.151234
-60.412720
-54.571503
-101.428833
-55.977623
-88.230820
-83.846130
-156.155121
-56.299038
-158.106873
-49.811588
-63.091042
-143.252960
-58.315586
-54.834465
-58.597691
-103.403099
-77.122696
-154.203232
-143.766464
-60.872078
-66.390526
-62.403534
-61.999447
-55.422653
-61.047707
-48.724014
-59.836498
-88.587189
-66.609985
-100.468834
-66.053482
-57.391071
-146.308517
-137.811081
-138.854294
-51.524193
-50.836403
-71.477516
-73.103241
-51.720486
-66.643608
-64.398682
-59.183285
-154.664520
-79.896423
165.083420
-54.446346
-48.775757
-148.141357
-109.898529
-146.585312
-81.488632
-148.675079
-63.610764
-54.993950
-81.089302
-60.141670
-164.823837
-74.752960
-65.750198
-118.272766
-104.725830
-72.792221
-119.709579
-70.452652
-99.768257
-55.974281
-59.625362
-116.519302
-57.254845
-60.395741
-68.904510
-58.485535
-49.903950
-121.946548
-115.435242
-62.756668
-64.869514
-50.793377
-155.450073
-93.754044
-79.417946
-117.636604
-102.048454
-75.942085
-77.426689
-106.949959
-168.099899
-63.887367
-57.993378
-63.726276
-60.215469
-132.459946
-86.519363
-86.103836
-68.397018
-71.212967
-61.745323
176.319092
-140.379639
-68.859138
-96.396637
-151.635681
-63.322460
-85.491356
-90.519218
-86.153297
-69.937531
-93.913757
-57.557911
-60.548817
-110.320496
-98.623314
-82.853165
-72.008980
-141.758606
-80.158585
-73.237755
-66.739220
-54.997635
-66.948212
-55.950340
-135.215744
-66.478203
-54.563011
-55.641270
-141.305481
-114.103714
-98.282814
-49.138844
-141.803543
-55.771626
-155.834808
-94.376923
-120.567299
-166.592270
-145.213058
-51.989777
-62.463940
-124.660606
-150.804871
-150.526810
-98.260681
-56.361332
-61.936024
-50.048851
-53.096764
-50.688053
-101.689362
-48.677589
-69.111572
-99.355331
-166.250122
-71.655121
-93.621101
-65.877747
-51.971832
-150.734985
-34.672749
-116.101814
-65.726204
-73.055725
-137.347855
-56.584442
-98.883720
-85.949287
-71.099693
-104.786041
-102.741356
-143.322067
-54.936550
-111.310326
-76.386047
-149.531525
-65.646034
-147.653320
-54.285393
-108.199188
-105.461174
-110.373573
-158.062988
-23.576918
-148.547485
-148.207520
-78.760231
-59.505062
-70.076355
-67.999992
-94.902306
-64.826279
-68.766731
-50.099503
-110.050850
-113.349396
-63.508026
-80.561272
-161.414749
-47.639404
-88.219040
-98.824577
-121.244049
-67.745377
-55.308758
-80.287865
-150.228027
-148.290649
-38.335617
-64.731956
-79.767021
-60.987350
-59.816322
-60.661678
-69.738632
-54.489391
-46.628910
-60.555363
-57.269379
-41.594982
-85.338455
-112.780952
-68.994713
-114.765831
-151.476349
-56.705647
-152.301910
-81.981255
-128.761597
-58.497314
-145.868103
-75.090225
-87.495041
-51.880028
-76.978432
-61.286137
-59.595890
-39.056942
-144.373764
-145.180023
-65.749573
-82.899963
-55.271736
-61.649338
-56.028244
-57.336670
-95.632362
-42.372932
-49.894413
-54.173130
-38.956745
-82.889702
-110.313103
-56.706371
-67.048767
-77.032211
-116.772980
-143.018448
-167.933609
-71.148582
-62.614231
-155.206329
-134.011368
-87.068802
-67.234543
-104.384834
-62.010334
-140.010452
-99.594810
-81.031532
-66.028847
-144.225723
-69.043083
-158.102722
-50.155693
-70.328438
-60.357834
-65.008385
-31.592161
-55.227985
-65.936180
-67.691360
-56.857407
-144.931747
-75.330498
-109.881523
-66.342461
-64.971642
-63.413544
-144.332031
-111.574493
-127.314690
-150.836777
-64.830093
-49.279362
-68.641594
-156.072266
-129.311447
-69.833702
-85.801231
-42.248711
-101.190567
-25.994356
-163.560394
-33.740582
-57.725765
-58.588486
-70.186058
-73.328125
-107.028656
-49.468491
-117.199440
-148.685455
-155.389938
-66.462234
-73.656624
-37.313129
-100.296509
-61.981796
-32.845772
-58.800617
-49.018631
-65.067642
-61.608807
-155.520752
-57.265976
-113.561256
-43.762543
-51.554886
-79.528893
-67.312149
-122.199905
-64.709030
-60.097050
-131.469391
-141.825272
-58.871365
-147.621078
-55.934765
-96.178886
-128.676483
-46.075642
-76.666283
-55.676113
-57.715908
-63.167404
-83.603928
-75.537582
-90.077148
-102.572342
-100.182800
-69.082489
-79.634689
-91.916260
-109.873718
-75.977760
-67.094826
-55.860046
-92.043999
-145.238007
-95.735428
-56.273148
-161.632538
-153.407349
-71.336250
-102.446884
-80.437279
-101.634537
-123.754837
-159.698288
-55.698147
-71.006195
-114.248596
-61.267586
-118.473793
-118.601570
-119.833313
-115.762848
-161.380371
-152.388275
-63.337223
-83.501022
-69.384285
-46.000504
-43.119923
-158.465149
-63.162621
-52.116234
171.712158
-57.570110
-51.420803
-65.015511
-78.992081
-68.353394
-69.049004
-115.144485
-83.095215
-46.588696
-99.825584
-100.014824
-39.040535
-86.806725
-69.322601
-28.027893
-64.708496
-73.029297
-53.686687
-62.532402
-68.511345
-63.733921
-128.269394
-115.579742
-56.311626
-63.639675
-114.320145
-54.229988
-67.356834
-131.749664
-115.824295
-56.713776
-77.086319
-107.478683
-80.429520
-65.002457
-149.191711
-111.631187
-80.538872
-48.178295
-76.459442
-92.313942
-110.061081
-117.838554
-119.103203
-105.692917
-102.332108
-67.190712
-63.147118
-145.839066
-113.578537
-116.091698
-102.250908
-89.089760
-94.485420
-145.298859
-102.036407
-151.552567
-46.149521
-62.909992
-90.845718
-71.930458
-59.697823
-63.505997
-64.599937
-154.043991
-145.012268
-150.338226
80.050903
60.225941
36.746944
59.326843
53.794624
49.756237
-71.359177
-81.584724
-56.746479
-62.475742
-129.706100
-121.490494
-57.810566
-60.994610
-42.011471
-63.520401
-133.277969
-162.902512
-161.336243
-72.729568
-130.430328
-168.660843
-37.734394
-69.688431
-78.941261
-58.988182
-138.279388
-144.764725
-113.154480
-54.427818
-75.811523
-76.714363
-59.574532
-96.466225
-153.361710
-79.594643
-50.056969
-124.308601
-67.498367
-60.051315
-55.837788
-84.190163
-71.687187
-102.789871
-79.655785
-137.846375
-94.539314
-51.608753
-61.770882
-61.189613
-118.623329
-74.148476
-145.443985
-66.887688
-88.277100
-105.988121
-45.631630
-45.424129
-71.398323
-94.397011
-137.521240
-58.860451
-73.932060
-65.566925
-89.693138
-126.733032
-144.022720
-162.898224
-50.521095
-81.867043
-60.501701
-41.903305
-163.407806
-77.832977
-58.565346
-77.804794
-119.363174
-63.360985
-147.767517
-76.718681
-54.785450
-101.039787
-55.589397
-85.921539
-103.556129
-143.604431
-127.425529
-93.755241
-52.233768
-63.876629
-163.642883
-44.397568
-91.345932
-100.488014
-148.076447
-59.906998
-61.440910
-61.396587
-129.605469
-65.763069
-144.268936
-89.553139
-65.597443
-62.795074
-155.265915
-85.982948
-36.041164
-77.538269
-85.987640
-64.309235
-156.391022
-52.026939
-58.667320
-64.645889
-20.149717
-115.160095
-75.203751
-61.145939
-113.231384
-67.773209
-45.820644
-72.034637
-73.412743
-145.105820
-80.100769
-139.522751
-99.687401
-114.004143
-76.413864
-77.039696
-66.274910
-32.333019
-82.957146
-72.012833
-57.225708
-73.368011
-150.096588
-77.307625
-16.752943
-59.234711
-87.381050
-73.610062
-54.438179
-85.467590
-95.717300
-104.787277
-98.971275
-69.830795
-107.508255
-135.820114
-78.937431
-106.097961
-89.340576
-98.213173
-104.271797
-108.473045
-65.840424
-160.385483
-70.458221
-137.441788
-107.312500
-54.762444
-106.002228
-143.290588
-65.661804
-162.869888
-146.792450
-72.125862
-64.925346
-57.241150
-55.164024
-112.916748
-60.489708
-136.447052
-156.100006
-157.266510
-82.639824
-69.886261
-92.549568
-134.710007
-35.102787
-71.356201
-55.777950
-54.825912
-59.574867
-84.629852
-116.254784
-154.753265
-78.221352
-56.232643
-86.123810
-80.488327
-68.714745
-65.924896
-93.923714
-57.166969
-109.299545
-153.421249
-70.718956
-111.503075
-69.810905
-56.104595
-54.174625
-34.361118
-119.130730
-57.722569
-67.861282
-143.516296
-131.428238
-117.483315
-26.497053
-71.187141
-81.724045
-62.724972
-65.199631
-56.450321
-78.967232
-103.052376
-78.548950
-87.870300
-100.297707
-104.059570
-96.308937
-54.178234
-76.334709
-70.034637
-77.744026
-85.456215
-50.061371
-133.534622
-55.682236
-39.930828
-60.557491
-28.523226
-92.914581
-69.823204
-53.531693
-71.887878
-62.421970
-56.865944
-64.897644
-52.039165
-73.209846
-74.012321
-64.006393
-64.295296
-57.657272
-66.994751
-152.157776
-70.800278
-79.007782
-178.254578
-55.068821
-25.842239
-33.375774
-82.151146
-116.264008
-93.364433
-68.118935
-92.581314
-59.176884
-102.732277
-142.638733
-66.547577
-68.766167
-104.025604
-126.331581
-74.392998
-130.779938
-108.617416
-62.444767
-74.156807
-63.305851
-52.749352
-80.071251
-60.948269
-59.408237
-92.445869
-61.840168
-51.981197
-91.320946
-149.908737
-58.542259
-50.462551
-58.983570
-164.755783
-91.975182
-75.241440
-68.150368
-77.749855
-58.560982
-116.286789
-31.257311
-65.634346
-61.925484
-99.931137
-70.587234
-148.193222
-142.018616
-150.519592
-72.147186
-67.580070
-124.213921
-86.538795
-123.755424
-162.475266
-112.796341
-87.040657
-85.419281
-150.013336
-68.992928
-87.769981
-93.282471
-59.905327
-58.834408
-56.713886
-104.424530
-77.318192
-67.699699
-58.888161
-88.334778
-76.834312
-86.194183
-82.883728
-53.945229
-62.455261
-133.256851
-63.258701
-157.167145
-56.664448
-135.151321
-64.350708
-45.858082
-155.877411
-57.836174
-84.384605
-134.884537
-86.714844
-67.515884
-40.025436
-93.432655
-79.346382
-66.949455
-60.794739
-88.757599
-103.740677
-88.886665
-79.773613
-78.177856
-60.029778
-60.080990
-75.491249
-114.476990
-61.481453
-58.618839
-91.177551
-65.312263
-83.226433
-56.560940
-72.944710
-64.711174
-53.768345
-65.701500
-21.964808
-105.358765
-80.516068
-63.244965
-169.268692
-108.620132
-107.559547
-42.852116
-93.902733
-80.432297
-79.449852
-100.972893
-85.321686
-152.809036
-87.027885
-147.934921
-65.481087
-55.710712
-81.612961
-83.765121
-71.407768
-68.237846
-140.147034
-142.345703
-58.684620
-52.557529
-96.245659
-57.235905
-55.121353
-54.021996
-116.532913
-86.286301
-75.962685
-111.290550
-98.482933
-126.368782
-148.360458
-83.314476
-75.417046
-146.253830
-76.424095
-69.618401
-157.100082
-67.023239
-96.778214
-69.680183
-55.693035
-55.904190
-51.803909
-65.950966
-76.795448
-48.391041
-72.800293
85.191879
107.778992
59.122982
58.191978
52.726753
63.080673
39.853909
41.984150
50.090019
-75.646973
-114.352234
-112.865509
-84.385658
-62.070686
-148.594971
-142.952560
-91.279236
-139.200043
-78.655548
-91.731850
-143.088562
-85.432571
-68.885300
-126.738541
-47.495625
-149.540787
-116.272568
-67.796738
-147.894653
-59.882553
-57.139797
-73.520073
-111.866127
-53.400982
-103.389793
-69.597557
-109.388817
-66.586075
-55.622887
54.217583
-61.346680
-72.578430
-161.364655
-50.770428
-46.428589
-135.428940
-96.879456
-64.592094
-69.746620
-119.931137
-91.076859
-72.640137
-135.285446
-62.231407
-69.678673
-102.228195
-73.488754
-60.641838
87.909004
62.125137
50.866764
83.364029
57.327579
58.306091
-164.599396
-39.065800
-54.584087
-154.414032
-68.045944
-147.363312
-124.233376
-49.854137
-146.725693
-143.440857
-129.768875
-60.622131
-109.438492
-96.059288
-101.581329
-97.952133
-86.977768
-80.662964
-89.650436
-52.817890
-125.922424
-73.764404
-81.582184
-66.586647
-69.510300
-58.389946
-59.676765
-109.024986
-65.625320
-99.370094
-70.610062
-123.458992
-81.693275
-65.688675
-87.677643
-35.696281
-56.542755
-63.573582
-54.702236
-139.594009
-61.615433
-100.596970
-73.663673
-73.116837
-49.816982
-142.922516
-77.739746
-67.575752
-47.313152
-110.494980
-125.358856
-65.001892
-93.784454
-98.574890
-55.894581
-59.971722
-65.111542
-132.007584
-129.596848
-59.498909
-37.276588
-60.960514
-55.350395
-68.968269
-57.417564
-157.853775
-64.017433
-47.813740
-150.790436
-55.118118
-60.656162
-63.135719
-58.646370
-63.307037
-157.290665
-29.712915
-90.643517
-107.797714
-84.728851
-58.405182
-62.188816
-66.174454
-52.488068
-68.037834
-89.717743
-93.711090
-152.494949
-68.438393
-146.781860
-150.840012
-91.935295
-100.055565
-73.882660
-50.580849
-83.632729
-69.020264
-48.018509
-83.423714
-148.869598
-147.657761
-62.995434
-62.922554
-77.336235
-60.278873
-130.652008
-69.085724
-137.843430
-76.523674
-69.344894
-81.308937
-135.252655
-97.442192
-138.743942
-97.531868
-86.456383
-82.994537
-92.325195
-100.171135
-62.734669
-76.868095
-95.676521
-46.785088
-134.505722
-72.832451
-162.267654
-80.065659
-67.819389
-75.112350
-65.668297
-24.689953
-102.942513
-70.986687
-65.893539
-60.563583
-43.655815
-97.701012
-50.278046
-68.782158
-77.739410
-63.758991
-51.696335
-145.966766
-106.528236
-61.233189
-63.832138
-66.406311
-83.460464
-60.470078
-86.426392
-100.712975
-98.930031
-61.978485
-94.942741
-96.474045
-64.654747
-160.565536
-111.522324
-83.388084
-32.105110
-101.983154
-71.986786
-56.874504
-28.362137
-49.146572
-60.245899
-62.780582
-78.894531
-63.765030
-66.286911
-57.414581
-137.515182
-58.510643
-101.149986
-138.121384
-62.572643
-69.960205
-62.853222
-93.486305
-109.307968
-70.403458
-63.061890
-56.716312
-64.535484
-103.433258
-69.290192
-53.475132
-121.126297
-69.034561
-62.409046
-70.697792
-155.275146
-155.292786
-75.627655
-60.974030
-80.536514
-124.499573
-86.768921
-55.301445
-86.960365
-65.751198
-61.263912
-75.130684
-123.713013
-52.105515
-46.161507
-129.756790
-64.819260
-149.093735
-74.685196
-56.737801
-164.082825
-117.101921
-86.937386
-162.684158
-156.706696
-165.127029
-75.449104
-99.039078
-73.120644
-64.748451
-111.757751
-81.112961
-50.020260
-61.111912
-146.535126
-58.439034
-78.611641
-83.543205
-59.212833
-135.616531
-70.402748
-91.657730
-82.942596
-120.213074
-112.832985
-106.245728
-118.731972
-113.929031
-118.516861
-146.676971
-46.740261
-89.209106
-70.988068
-58.650757
-65.399246
-109.326393
-72.309898
-60.371418
-148.856842
-149.837372
-63.349606
-71.236511
-57.632961
-81.954422
-32.469162
-56.707794
-79.374352
-69.216003
-90.169655
-131.225906
-100.168144
-62.202782
-72.194901
-86.341324
-155.655121
-58.965927
-59.163635
-145.973999
-137.225616
85.146027
-96.238228
-45.223759
-64.801811
-53.599495
-154.624741
-55.081951
-53.841957
-44.282192
-129.752304
-36.423454
-66.984734
-121.882095
-54.109970
-54.920525
-68.012459
-69.726295
-113.888092
-68.935371
-70.754143
-84.181816
-119.268867
-76.000160
-105.021454
-59.983994
-123.944801
-66.651321
-62.558846
-71.759270
-88.858841
-68.242348
-47.334118
-40.630459
-76.406609
-71.965469
-68.345284
-158.308594
-143.119888
-63.349262
-126.798355
-57.821667
-59.628933
-90.037971
-113.172028
-69.209724
-84.843132
-129.304245
-97.204704
-83.556458
-75.141167
-83.708031
-150.694992
-79.487999
-44.757515
-162.080826
-145.223846
-67.809021
-117.258385
-60.160576
-91.653542
-97.658859
-56.289669
-143.913361
-83.796745
-147.147354
-86.300095
-64.304947
-59.319424
-123.994247
-67.237297
-162.526352
-133.657867
-61.547562
-126.387711
-59.180561
-125.664490
87.742393
67.391830
-59.570072
-57.313236
-72.734901
-77.742508
-117.835800
-89.485176
-142.414459
-115.762627
-65.335640
-55.106407
-54.071068
-83.869797
-152.209122
-108.184746
-89.914986
-143.314758
-176.687302
-91.204666
-64.001503
-149.426254
-72.361710
-150.801758
-70.011993
-61.465572
-144.761139
-86.739990
-141.677414
-72.996811
-65.425331
-149.233841
-51.152374
-67.454750
-66.882401
-120.056084
-52.831406
-92.687721
-54.833496
-42.211765
-104.670311
-46.508411
-58.236568
-66.991676
-161.777176
-95.667900
-118.221565
-62.569679
-112.621704
-66.789078
-56.163036
-60.567490
-72.161964
-161.959396
-109.969543
-114.072639
-61.717857
-108.422691
-90.667770
-62.704971
-57.294846
-112.690926
-84.316696
-86.395897
-69.473686
-95.233490
-108.942650
-60.128487
-75.289436
-91.121170
-87.538086
-72.059685
-139.447083
-130.712906
-124.761429
-89.271118
-79.007301
-70.364700
-75.323059
-84.580864
-130.000153
-61.373165
-68.777489
-124.938850
-63.445557
-69.475899
-157.665756
-75.647377
-62.303932
-79.740555
-149.504440
-73.227577
-126.281693
-60.464573
-61.628288
-55.682594
-55.371078
-70.834007
-86.634506
-49.184311
-64.617981
-129.636063
-66.584068
-71.753441
-113.100739
-52.749943
-82.347343
-50.310436
-101.488640
-110.186348
-92.779366
-50.205753
-122.765129
-64.883064
-62.670307
80.220047
-127.841385
-62.977196
-140.532303
-46.315723
-60.098148
-70.395615
-50.250877
-72.747025
-48.539906
-98.426399
-142.445740
-53.556541
-31.884783
-81.281273
-62.302464
-61.932907
-56.326687
-67.997101
-96.176826
-59.950268
-66.626991
-63.406822
-72.867844
-73.190857
-79.390129
-80.993660
-57.465233
-167.015732
-30.812342
-80.255486
-27.131029
-74.060165
-107.884705
-80.423653
-52.044937
-85.154259
-71.275002
-113.680367
-148.408676
-58.225780
-57.726780
-164.486038
-54.609371
-57.448498
-62.534847
-70.431107
-137.183685
-73.946220
-70.558640
-63.045647
-140.120178
-62.070213
-150.411163
-85.144577
-110.794006
-95.571236
-121.469376
-58.295300
-87.541183
-60.873878
-57.901978
-101.866661
-100.690247
-61.934772
-41.285690
-140.978790
-113.592178
-41.251949
-61.561050
-52.225449
-67.182594
-74.276680
-67.021790
-132.054810
-140.461105
-57.476086
-22.873713
-82.421265
-67.940361
-85.131668
-32.904972
-60.709778
-79.840561
-71.078011
-157.602386
-101.931038
-115.402229
-42.201183
-71.331429
-67.928207
-50.481213
-160.278305
-61.915356
-114.735291
-52.050346
-160.696747
-105.761971
-154.610092
-102.773605
-103.052055
-164.911972
-68.007439
-106.162094
-65.958084
-100.174431
-57.717548
-57.881638
-52.565071
-125.272560
-48.927124
-93.864105
-82.008415
-120.182693
-140.297577
-89.036736
-59.565750
-85.614395
-57.704426
-72.124229
-64.928253
-145.986465
-76.482307
-84.378624
-46.742550
-156.133224
-64.149963
-86.436623
-80.391533
-61.113224
-43.427925
-148.883392
-61.354233
-121.483925
-71.320816
-77.712929
-76.082932
-96.069038
-96.358688
-114.203171
-127.588692
-160.945007
-64.039246
-84.154587
-81.379784
-162.688477
-105.709679
-50.632233
-79.759544
-96.097351
-144.167831
-90.131584
-105.438690
-64.176888
-110.045296
-101.127632
-64.033997
-92.896599
-103.290230
-99.289970
-155.733185
-166.565979
-99.905716
-115.231377
-147.792465
-84.104324
-118.838089
-71.571480
-159.841003
-45.595985
-100.500038
-133.822464
-58.639069
-65.625549
-62.343803
-57.744553
-157.040924
-82.383400
-90.946869
-30.110491
-49.126049
-49.341873
-32.526917
-126.173111
-51.754807
-93.820160
-68.357414
-88.177551
-79.401031
-89.376854
-64.745033
-74.770294
-53.393047
-66.903091
-57.673111
-160.704620
-130.448380
-120.970375
-68.714478
-61.703743
-66.376587
-140.440109
-62.851082
-66.946709
-135.320648
-85.092422
-148.901749
-54.109673
-90.791168
-85.664352
-65.811584
-132.913345
-75.243134
-69.410973
-102.482765
-76.571686
-103.055611
-96.047821
-116.023422
-75.337296
-37.054497
-56.210621
-64.594994
-98.596603
-63.377262
-55.309921
-68.755226
-81.910789
-104.449005
-77.227814
-63.128914
-121.941368
-124.977783
-139.308456
-136.767670
-69.976334
-69.686821
-64.205101
-159.306595
-157.786118
-58.024429
-54.835136
-56.052917
-64.926445
-65.963303
-57.505955
-56.412514
-52.268082
-56.537033
-75.363647
-60.289516
-64.894768
-85.083939
-68.598221
-63.805138
-77.679596
-49.075905
-91.295219
-78.283028
-99.532547
-70.439980
-75.369926
-150.767380
-97.492958
-59.112007
-87.853508
-65.451256
-55.556797
-71.402245
-128.010040
-51.241211
-155.866623
-94.034477
-60.643223
-67.056679
-148.296616
-64.155975
-84.158630
-102.394234
-61.304852
-72.478836
-54.942974
-90.530556
-117.397697
-93.816711
-114.653419
-51.675491
-117.329559
-105.967880
-102.411552
-103.934708
-98.718620
-118.066940
-67.967331
-73.178291
-89.859940
-95.814415
-103.862305
-81.576180
-116.394341
-136.686081
-107.323074
-64.606636
-127.082413
-68.015915
-130.855209
-33.203831
-56.519234
-96.329811
-66.948967
-119.324379
-56.509651
-138.437805
59.369526
45.577671
87.539711
85.736031
-64.718117
-123.008736
-96.015656
-64.494873
-121.482162
-61.349480
-51.174286
-61.763172
-66.196648
-54.570724
-62.434086
-94.752708
-63.143101
-128.184494
-57.882713
-105.919907
-127.919052
-58.390648
-67.742393
-144.862228
-68.761627
-62.110500
-151.821060
-87.645676
-100.302185
-78.401817
-140.300232
-134.122604
-95.888634
-73.509949
-82.800476
-56.226196
-55.272514
-132.030197
-146.500763
-114.271248
-145.821915
-152.088531
-52.142296
-57.868713
-65.848770
-55.487759
-116.628448
-91.546280
-138.770554
-45.018604
-55.513699
-94.627106
-63.863529
-62.013443
-91.501442
-103.473351
-103.282394
-127.157761
-135.286713
-69.018356
-89.163940
-56.947914
-66.578033
-66.303673
-150.306366
-52.913536
-81.089729
-66.656494
-50.619808
-86.092880
-117.627090
-111.833771
-68.314835
-92.355774
-89.715324
-96.129417
-71.537498
-98.555817
-96.033569
-106.909775
-106.049225
-73.352448
-117.070763
-72.506607
-98.881142
-108.795525
-95.214462
-100.457863
-69.860291
-111.582298
-82.708008
-87.254105
-128.615921
-64.234070
-86.985901
-144.429306
-54.989727
-71.242447
-70.090698
-152.696609
-62.419067
-154.207642
-73.654663
-57.048695
-86.958359
-49.635151
-92.821182
-64.021118
-160.182373
-85.934715
-73.848770
-72.684578
-131.603760
-59.090374
-95.980347
-99.953201
-57.791893
-76.911804
-118.900757
-121.949799
-80.360298
-66.869339
-70.918289
-166.067566
-165.089417
-60.119022
-162.705292
-123.870705
-59.117817
-59.080021
-74.633804
-99.825958
-102.216125
-72.097794
-77.362900
-77.368050
-126.161591
-135.462372
-83.392174
-40.929218
-169.365189
-151.940308
-112.439117
-104.833183
-108.022774
-104.287170
-117.784668
-103.327240
-77.835533
-70.859695
-140.676178
-144.776535
-62.074047
-79.285950
-27.785109
-81.304779
-17.690611
-58.613361
-72.430573
-93.265404
-51.225601
-101.039764
-131.609879
-79.851357
-88.970123
-62.506062
-105.599182
-166.089478
-133.507278
-72.193275
-67.663445
-123.722000
-74.747276
-77.288780
-98.165977
-88.883614
-62.124214
-124.952538
-51.895222
-69.524796
-57.919392
-58.554859
-68.635818
-68.692337
-60.657761
-132.724442
-63.834732
-136.647705
-22.298445
-57.760777
-98.843071
-84.253899
-145.622787
-111.781395
-74.324516
-156.747116
-36.318504
-55.397923
-65.119949
-77.676544
-115.942223
-64.488289
-135.258636
-66.201523
-92.229797
-64.203484
-61.114140
-140.610733
-102.635864
-67.187897
-170.840363
-108.832954
-81.901917
-49.904324
-60.426182
-85.007202
-53.203495
-57.218773
-63.560181
-59.552498
-85.848122
-56.247616
-59.526630
-60.121605
-81.170456
-49.598858
-67.251236
-116.825706
-133.547668
-152.996017
-85.470421
-66.043327
-120.191788
-60.479759
-141.268051
-149.750626
-169.888290
-136.576401
-89.154182
-152.117447
-59.794498
-106.249641
-55.371796
-73.652122
-127.992195
-104.165405
-66.979897
-72.928589
-126.982796
-54.961250
-66.185966
-132.399582
-95.542297
-114.436554
-76.306480
-48.015007
-54.165249
-56.520012
-71.437180
-55.439148
-86.530739
-124.358124
-58.924477
-86.949074
-92.645393
-112.263756
-54.034748
-66.376045
-147.047638
-107.408409
-124.458351
-65.582054
-96.352478
-102.108070
-108.326874
-99.322044
-148.399506
-128.683044
-71.432541
-63.745918
-90.856239
-104.200348
-53.597736
-51.969532
-61.519482
-88.874573
-81.116989
-72.424271
-107.868774
-66.678673
-53.369900
-76.379967
-33.411930
-123.139709
-55.315559
-71.363586
-138.929993
-56.566353
-58.493408
-48.813522
-73.395844
-64.700729
-70.238960
-72.495132
-57.434402
-58.294556
-138.563141
-58.719891
-69.956078
-83.530609
-33.941788
-73.011696
-57.659081
-50.393517
-117.143639
-51.879356
-86.115685
-82.985733
-71.189026
-48.070728
-107.592979
-12.024852
-156.088913
-77.183151
-89.139984
-55.119457
-24.748835
-156.896057
-70.215759
-71.885773
-65.519188
-66.646194
-119.078522
-62.103184
-70.600533
-63.223709
-69.821411
-88.673683
-58.641960
-61.620640
-62.196342
-56.501148
-148.139297
-70.025856
-162.552475
-118.225334
-76.226959
-92.409569
-64.824699
-59.812412
-147.286499
-146.658249
-79.213310
-152.851746
-112.457741
-75.547417
-64.179962
-154.482254
89.952522
72.480392
-52.949615
-37.920010
-47.140984
-95.093315
82.109764
60.154163
42.051544
42.959332
-62.841068
-56.904457
-114.853806
-82.483887
-161.689667
-60.921570
-52.852451
-67.643509
-117.873566
-115.069420
-49.308315
-66.081566
-63.262505
-90.186020
-82.451454
-100.659637
-114.446648
-52.239006
-91.714867
-117.738724
-107.390160
-59.903660
-45.276333
-74.152573
-112.462067
-58.946884
-93.364159
-140.842270
-143.520493
-84.734718
-157.898315
-94.218277
-66.244209
-74.008141
-105.219810
-99.023788
-62.693886
-63.065613
-43.435463
-68.343269
-72.791534
-90.599083
-43.778034
-152.801620
-91.950981
-133.654266
-89.963226
-52.317314
-117.523941
-75.949524
-104.948944
-89.563240
-56.182671
-85.716942
-84.699738
-102.988304
-162.653458
-58.437450
-57.989574
-72.467346
-88.759087
-100.718117
-76.749168
-52.201855
-64.267418
-133.018127
-101.598465
-81.823097
-87.163742
-120.926010
-72.486320
-52.474918
-141.509140
-76.379738
-125.792732
-89.839478
-28.717655
71.901268
-164.681046
-81.574860
-119.484138
-70.835640
-124.099640
-158.954178
-160.507324
-119.767403
-84.818932
-87.444160
-58.842617
-161.639847
-120.083069
-78.819641
-119.309181
-55.528233
-71.532959
-116.660393
-76.899826
-115.536438
-42.488255
-63.485157
-36.266357
-63.002434
-79.970787
-61.148315
-126.044456
-50.303020
-151.542374
-56.230259
-73.194313
-103.419006
-64.313423
-72.923889
-72.082375
-141.057251
-79.716599
-103.365540
-66.076981
-69.375923
-58.455418
-95.579590
-73.791382
-37.607674
-67.880135
-142.925949
-86.850540
-160.958603
-132.367798
-90.957848
-89.812599
-72.508720
-60.319378
-75.237953
-151.622101
-64.319481
-72.598129
-136.485748
-75.589134
-57.395512
-67.376854
-61.841446
-151.880554
-62.125641
-153.015228
-44.462566
-36.723412
-49.895527
-55.295368
-78.753380
-89.868858
-88.850754
-83.764030
-138.570740
-55.064735
-46.796772
-65.749046
-107.154922
-95.478195
-58.639622
-111.369537
-110.599312
-149.236374
-39.278206
-71.844734
-66.026886
-72.194962
-83.842087
-57.254307
-78.504639
-127.082695
-100.527611
-104.892845
-114.500534
-74.296333
-127.341087
-99.192650
-153.506042
-80.621468
-135.693665
-136.122086
-87.001968
-68.004807
-92.756783
-106.807899
-169.796967
-102.083260
-57.913479
-158.671356
-70.753868
-146.889801
-51.287418
-64.273972
-138.161133
-72.558411
-65.609169
-82.235046
-148.791763
-97.986191
-54.803265
-64.660049
-51.367470
-53.877846
-63.986889
-57.646973
-117.568474
-88.839943
-48.146549
-141.695648
-70.196884
-93.920105
-73.242577
-94.287773
-43.250019
-62.004913
-157.040787
-55.781040
-60.167728
-62.924686
-69.137970
-158.436844
-39.857117
-60.938560
-101.489967
-68.386444
-61.062183
-56.146347
-116.463463
-57.481174
-66.496750
-80.647697
-157.767776
-90.974525
-158.334595
-65.388420
-129.948517
-60.794315
-69.104439
163.772278
-73.101501
-61.646797
-85.145378
-107.571022
-56.473316
-58.430695
-127.971291
-69.639099
-121.567413
-105.350380
-117.726364
-71.659973
-63.380470
-120.216583
-128.030548
-78.649948
-70.126740
-141.989578
-65.126022
-84.894638
-42.520813
-70.970863
-87.361649
-124.442543
-67.371918
-106.912888
-88.254799
-69.773438
-122.056877
-126.718140
-76.672012
-100.618149
-112.671669
-89.724136
-99.330872
-99.392227
-55.908043
-50.419312
-69.653862
-63.891163
-66.147591
-79.034126
-62.808388
-81.279938
-92.588219
-76.436440
-55.361259
-56.274769
-165.832520
-96.131859
-79.177910
-98.757950
-82.645111
-149.099182
-158.715393
-110.560287
-58.703938
-76.598099
-118.183723
-60.967018
-67.607452
-130.776505
-70.067314
-115.073967
-101.040367
-72.654755
-85.334183
-72.369087
-152.797928
-93.151703
-73.397881
-81.379585
-90.396172
-59.363453
-90.195290
-120.574799
-66.349075
-51.600487
-95.570625
-64.013992
-85.242836
-19.461208
-156.922623
-93.425026
-81.899567
-79.119514
-76.995239
-75.708405
-45.932369
-64.431549
-90.615898
-97.729607
-62.858131
-102.645836
-121.953674
-106.239937
-71.440948
-94.329681
-39.828255
-80.997993
-63.806721
-95.933342
-60.876842
-91.361618
-152.713776
-67.269753
-124.491882
-44.223404
-76.611877
-83.815186
-109.545036
-131.584290
-64.201271
-145.545975
-61.575001
72.940231
76.103958
95.133064
76.274132
8.732259
64.109131
56.299854
99.967293
49.222034
20.791479
-85.260635
-73.502861
-117.480370
-63.363182
-137.912216
-68.485840
-29.655079
-55.872734
-74.135826
-55.012432
-111.897476
-85.179779
-88.868683
-88.371185
-100.178024
-64.920250
-67.903442
-53.736721
-53.567379
-62.835232
-40.073509
-64.077759
167.889771
-62.622379
-87.294411
-61.038528
-56.032364
-60.110977
-139.818878
-46.544315
-60.325996
-105.136940
-105.258133
-73.381516
-89.841110
-78.901459
-54.130329
-73.561325
-52.369678
-66.125565
-69.446465
-91.492004
-108.766006
-65.723618
-99.534561
-54.177006
-56.126316
-58.400063
-77.775192
-54.390453
-55.729561
-48.681114
-32.276993
-53.617580
-51.357212
-61.658867
-53.784702
-46.179848
-58.230434
-57.886074
58.182137
62.391376
56.205860
52.535683
84.552124
47.221836
54.392281
56.386181
50.307625
58.503109
69.565460
63.226498
70.427811
-60.454235
-68.532089
-133.414902
-83.948402
-166.048355
-56.275120
-160.488342
-58.592407
-91.620605
-80.287094
-73.798309
-101.569618
-62.031673
-66.194450
-68.588806
-67.826927
-69.269463
-64.882751
-69.021614
-93.134415
-48.919365
-76.044197
-108.455826
-68.395393
-66.094139
-82.760956
-46.000206
-137.235367
-159.104340
-71.235077
-67.297478
-88.750267
-84.884720
-115.658920
-55.750446
-39.501846
-163.733597
-95.488235
-133.959259
-68.460472
-43.620213
-98.313522
-73.526398
-129.202484
-117.832382
-59.546387
-83.725105
-41.354477
-116.879326
-155.566483
-136.878052
-80.981934
-63.595772
-139.266708
-66.572525
-72.242058
-76.873894
-58.325928
-65.112000
-37.224079
-151.197571
60.671345
-60.066490
-150.900406
-94.528671
-121.227219
-115.679482
-63.479435
-67.272438
-73.062325
-53.597996
-68.074036
-55.393391
-74.475357
-154.453293
-84.728127
-58.806675
-90.960922
-91.165916
-80.328865
-69.267570
-160.466522
-59.424023
-54.844540
-59.259613
-84.407745
-84.296059
-146.895401
91.497223
58.798698
58.673561
50.325325
77.432991
51.791374
76.975327
70.275818
63.569153
42.929539
83.179413
60.245872
16.804028
56.905533
61.251774
64.910561
55.632385
58.825771
57.992867
-61.886932
41.583443
59.242249
60.278069
48.249031
74.129227
67.319733
45.581581
-108.705261
-131.469681
-129.231216
-102.113228
-64.983772
-65.589684
-162.535568
-136.253784
-121.287949
-59.218842
-58.558670
-74.140060
-49.233730
-66.854034
-148.790237
-75.509666
-113.820374
-101.687576
-73.425156
-143.754868
-54.182976
-129.598495
-86.606155
-68.824661
-73.906372
-58.695862
-62.762325
-64.228035
-64.592293
-106.557381
-95.383995
-94.687805
-62.041542
-71.838516
-115.210175
-142.220856
-152.844193
-63.608509
-58.926670
-67.060928
-65.597008
-138.699554
-84.334320
-67.343628
-107.351280
-37.845585
-149.111557
-113.934502
-150.793854
-82.845802
-65.725685
-80.858986
-60.455257
-80.104683
-63.161800
-80.936943
-80.174072
-37.278721
-131.417282
-71.105377
-77.829758
-73.149803
-94.273621
-30.368847
-80.187294
-89.116318
-46.614468
-124.691528
-63.464073
-64.196495
-96.546646
-106.566048
-35.097832
-72.787003
-87.433907
-62.283131
-93.771194
-161.558792
-51.805470
-78.408119
-68.611313
-90.286949
-86.132942
-72.746216
-70.364044
7.970703
-118.698189
-149.078156
-73.526077
-67.245338
-64.436554
-104.613632
-102.745590
-106.816154
-61.077244
-105.261597
-111.874535
-109.728325
-103.485970
-76.797028
-78.960915
-65.765282
-99.821381
-90.065346
-48.449345
-81.245445
-111.752609
-91.700798
-102.108040
-83.656265
-50.218376
-89.632324
-53.837421
-113.524361
-113.756165
-67.628906
-72.960411
-51.886398
-91.199799
-78.530678
48.126175
47.861099
55.266548
56.693512
55.792397
70.209747
69.809151
68.523376
-54.664513
-57.610435
-77.175323
-115.522522
-72.729843
-59.730465
-55.853287
-76.464592
-111.729866
-120.381393
-63.952553
-64.882774
-141.317337
-132.813675
-68.235176
-56.593937
-60.201962
-73.384125
-64.185951
-84.189247
-61.616013
-44.664291
-74.570496
-92.308807
-57.475262
-102.801872
-57.588280
-86.984955
-59.006508
-83.811867
-99.498055
-57.005672
-89.941208
-104.175308
-66.748718
-126.430061
-76.328835
83.363434
58.279228
72.123405
83.881004
37.117500
72.415031
91.391273
-46.305618
-68.105667
-60.836315
-132.679489
-86.291962
-131.354263
-171.904816
-118.928146
-109.380280
-66.952003
-66.289932
-103.864174
-79.968193
-71.561264
-66.897133
-114.733131
-55.136723
-72.863564
-35.278366
-65.345253
-58.544205
-125.190491
-78.607430
-62.222820
-156.354965
-68.075920
-96.070206
-83.831596
-63.159847
-68.107033
-88.637199
-94.923058
-133.982590
-47.248493
-154.855637
-144.571091
-126.077843
-80.463531
-67.161751
-154.964966
-60.871040
-79.472122
-72.638458
-46.020233
-120.102371
-52.637917
-59.635582
-72.143875
-51.126675
-87.374550
-76.945129
-68.884521
-137.296387
-78.183762
-102.898857
-78.979218
-126.491135
-88.154411
-127.221420
-42.157959
-144.330032
-89.178535
164.701553
-86.664970
-57.232052
-93.150856
-60.198509
-144.355835
-53.814247
-51.360466
-142.286926
-52.273960
-70.282883
-137.609268
-83.461311
-113.744812
-90.584488
-77.236771
-104.494781
-146.610336
-107.844360
-111.735100
-76.714317
-113.594986
-160.960129
-68.714661
-84.578239
-90.777649
-155.785492
-67.028610
-85.869675
-141.608521
-32.847965
-48.612289
-64.909073
-123.574043
-123.323158
-111.369293
-94.717079
-82.737457
-149.880997
-56.689022
-143.662140
-136.855682
-151.391571
-64.553703
-74.245201
-64.412117
-150.819595
-63.248211
-58.145416
-70.774277
-51.948479
-66.186958
-67.286377
-95.553429
-104.087639
-65.119263
-47.760193
-81.760918
-164.664749
-91.613449
-61.225021
-102.485962
-140.216949
-86.154991
-143.974792
-146.558136
-65.962433
-141.853439
-75.565887
63.534634
82.462631
44.286781
55.305813
59.878689
60.555683
50.169453
81.753876
-49.989742
-106.918877
-108.234100
-52.183670
-63.094906
-162.121429
-75.308571
-136.395081
-70.643410
-53.246704
-61.572392
-78.961166
-46.896252
-54.642418
-84.169670
-44.406960
-65.578598
-66.162552
-50.360641
-69.403282
-55.818092
-65.770645
-48.390209
-58.274132
-134.732178
-141.379944
-61.324829
-157.079391
-118.342186
-58.535225
-65.606064
-63.366810
-60.964195
-108.277962
-51.669830
-66.345276
-61.171806
-60.122559
-59.850273
-62.915512
-101.051208
-62.959343
-65.612038
-81.960258
-99.918312
-84.237564
-51.661106
-33.567242
-148.355072
-84.735176
-88.222572
-50.856064
-83.711784
-95.462372
-64.483208
-70.793091
-70.931976
-72.451912
-43.963528
-49.667324
-58.259331
-67.168922
-61.933556
-142.162170
-142.802643
-122.177216
-58.391720
-125.280060
-59.104656
-50.001232
-61.039036
-75.635010
-28.321960
-91.968628
-59.004169
-63.214054
-69.811470
-68.767860
-112.420158
-153.996964
-114.720627
-71.583824
-69.231697
-160.384094
-64.312798
-127.766304
-47.795460
-89.471115
-73.957268
-71.336060
-61.049389
-62.178089
-59.696739
-75.580292
-68.819870
-67.000473
-43.735271
-65.354492
-137.780487
-127.404686
-59.710079
-104.011078
-63.752155
-73.438347
-80.078239
-63.230316
-60.495625
-53.047665
-76.943367
-130.991959
-45.171646
-77.022530
-60.606663
-61.773647
-61.649460
-106.849518
-163.318695
90.933571
56.253719
52.769329
49.799294
42.347504
47.810913
16.038166
66.416069
56.098892
49.255585
56.199490
55.635239
65.071480
59.698132
65.317978
56.926033
62.519489
41.454689
50.561188
46.798985
67.485580
53.888798
60.252777
85.180687
47.470699
50.407875
42.673927
46.335350
167.958420
78.042892
76.047585
-152.927826
-61.576462
-72.061234
-63.190052
-84.416267
-49.646236
-87.543846
-67.293274
-51.904938
-63.252430
-63.200249
-56.165310
-63.406349
-155.705170
-63.507156
-73.045143
-65.560211
-67.143784
-89.889915
-64.288261
-70.536865
-93.182358
-49.622372
-116.985695
-73.011017
-62.767242
-59.938267
-82.370125
-98.380989
-98.186455
-49.431725
-97.368912
-98.317726
-99.643982
-78.879059
-88.868706
-106.503159
-118.635391
-141.148209
-169.345154
-78.312790
-57.207607
-106.408714
-109.138893
-71.161827
-73.599358
-75.946793
-48.582741
-110.636566
-140.936249
-162.819092
-150.986237
-62.731186
-127.989021
-160.759338
-88.406136
-146.414536
-90.145531
-68.105469
-154.010391
-148.296021
-72.304497
-74.182129
-98.774017
-51.552433
-140.305115
-132.255234
-63.689899
-101.227768
-148.050934
-158.706558
-63.671852
-88.820091
-60.399879
-129.159744
-111.186775
-54.203560
-53.495495
-61.791706
-143.622849
-81.592903
-40.822151
-45.808174
-63.583561
-91.762383
-120.738808
-64.076569
-84.394470
-101.068558
-161.086990
-46.413818
-90.708176
-55.576607
-73.189201
-99.360085
-142.401581
-103.618149
-80.392159
-104.253014
-76.150108
-47.363495
-85.499138
-64.483131
-65.877953
-94.691139
-67.304001
-118.375748
-82.777107
-56.036465
-62.643459
-70.135887
-109.013840
-36.028118
-54.437538
-80.848000
-100.869461
-114.424881
-83.224426
-136.147171
-156.669968
-87.002167
-68.210060
-62.955433
-58.528065
-156.139832
-68.937401
-28.794832
-134.459320
-82.427979
-84.086937
-88.596069
-64.691322
-105.223221
-65.699997
-92.224388
-76.498573
-92.146133
-66.240906
-99.818474
-93.710747
-87.313606
-61.706120
-66.708832
-58.841816
-66.780807
-116.781540
-36.526840
-169.033478
-131.471756
-147.116058
-106.436188
-69.685150
-110.183083
-60.043133
-166.421936
-56.439236
-65.752663
-63.557892
-61.981026
-97.493469
-124.836594
-80.843750
-126.328163
-107.356377
-129.917725
-120.665665
47.043190
74.890427
75.887436
83.844589
40.755650
-140.616119
-155.583252
-96.892273
-42.390591
-74.431824
-156.720200
-81.188377
-58.378395
-154.951416
-96.385239
-69.781746
-77.556114
-54.298889
-69.838760
-159.844254
-130.814377
-67.578819
-158.355896
-69.609802
-114.640404
-84.269371
-78.144493
-67.658836
-73.509346
-124.340210
-58.947971
-105.591232
-66.993187
-85.934196
-97.929054
-105.493965
-59.819027
-96.486687
-92.755013
72.413223
-119.095314
-68.270988
-92.528984
-97.263481
-144.599365
-55.274010
-102.612595
-76.133293
-98.726074
-89.021904
-103.714539
-110.573753
-105.119919
-132.566406
-128.544846
-91.481277
-102.241570
-88.551430
-91.465218
-91.093033
-93.167686
-86.759567
-57.857533
-61.782310
-95.048149
-60.398487
-64.453293
-49.560699
-61.145340
-146.003372
-122.604431
-155.647003
-138.405487
-157.054840
-65.876450
167.694489
-55.767799
-64.025101
-59.511311
-67.129005
-53.345661
-82.942139
-54.689728
-136.658508
-46.171024
-23.919321
-64.916794
-86.699699
-54.978996
-60.519627
-69.838120
-88.688217
-52.697212
-64.927139
-56.743660
-150.106262
-76.628235
-67.944305
-119.765068
-145.446518
-85.460693
-84.647736
-154.325409
-65.384178
-119.281433
-70.791779
-64.961449
-61.767677
-145.825317
-153.532669
-137.655273
-87.913338
-114.770721
-59.339825
-119.475960
-57.661938
-131.354950
-88.346367
-69.166870
-58.494148
-75.653046
-69.759918
-65.646996
-79.602592
-152.674438
-53.684044
-116.286781
-171.382339
-52.723171
-63.104816
-161.650208
-71.154282
-133.526093
-119.355858
-126.131348
-103.218391
-95.336693
-82.493248
-72.122169
-131.732651
-61.667820
-56.171616
-66.275055
-77.693329
-60.940243
167.437439
-82.541878
-67.801056
-72.945114
-82.551918
-97.020493
-121.212166
-97.648895
-87.333878
-92.928764
-93.709778
-43.101147
-123.767586
-74.958878
-88.686371
-51.823963
-93.464134
-55.574608
-74.773941
-46.125206
-59.280327
-58.230827
-91.496994
-59.960163
-136.667206
-80.975327
-100.877403
-152.449951
-151.728043
-54.234215
-79.899750
-56.097294
-56.984058
-76.371925
171.918045
-73.369995
-95.756622
-122.812752
-82.093658
-52.865635
-53.807362
-58.692604
-76.530724
-90.195221
-155.794998
-68.272293
-47.048340
-63.093227
-93.696198
-53.664059
-106.378677
-124.978493
-91.305481
-71.964165
-61.200512
-89.000847
-66.481506
-93.065475
-79.061058
-104.108337
-75.701721
-109.194763
-76.060997
-60.262470
-66.541878
-76.517380
-127.983284
-110.897057
-74.729744
-72.614090
-67.249268
-70.249458
-79.025658
-71.677971
-93.208290
-125.932770
-53.112434
-49.758316
-50.181068
-5.950253
-48.335045
-66.822479
-51.023224
-42.551128
-124.246841
-87.967514
-138.384216
-69.288994
-51.377155
-67.731430
-68.725922
-56.360023
-44.744076
-72.231659
-117.435928
-115.374214
-51.803421
-65.423714
-59.898884
-76.656479
-44.051884
-89.860435
-69.275124
-71.168365
-53.501369
-44.479595
-75.255875
-53.022617
-63.911430
-144.628098
-46.462452
-63.624657
-85.543159
-113.859772
-115.753532
-106.775597
-69.982841
-125.601875
-72.362427
-103.841461
-56.910477
-111.477440
-71.548141
-105.064987
-75.767143
-62.427845
-86.154305
-83.372452
-57.668137
-113.521645
-55.908897
-102.865623
-119.631615
-119.327179
-49.183540
-107.526321
-67.963181
-100.556587
-48.125053
-75.718880
-142.778076
-71.298630
-150.929947
-65.236687
-95.116310
-79.678452
-156.717987
-55.217686
-90.322960
-80.354912
-62.344379
-41.870628
-62.732239
-59.208809
-56.260883
-57.194462
-140.140152
-75.462311
-72.422073
-90.760529
-160.795395
-138.015228
-150.642822
-56.149277
-63.674496
-65.912682
-109.877052
-73.372490
-104.966545
-70.335114
-81.811279
-122.646889
-57.928928
-73.158020
-67.110939
-92.834389
-146.370804
-126.473228
-59.090366
-79.147476
-63.328972
-64.697426
-86.237595
-65.380135
-57.687672
-59.359928
-42.415852
-71.133957
-95.114296
-137.481903
-162.172409
-97.332664
-112.756897
-77.128708
-153.985382
-66.964020
-64.148300
-53.966717
-39.454002
-97.888412
-62.194599
-61.494812
-116.064308
-121.161591
-72.015465
-28.119577
-57.895992
-92.720512
-52.590790
-68.112076
-48.114689
-128.334366
-133.082367
-69.466675
-50.599686
-79.565781
-88.110443
-60.238605
-66.430023
-150.754303
-47.309013
-41.161797
-86.436783
-53.439781
-107.620537
-65.381630
-91.510010
-70.761559
-60.152920
-98.885033
-96.210060
-60.985104
-61.833817
-68.112251
-132.581482
-65.639595
-102.431572
-97.133438
-66.095863
-69.940750
-62.040024
-133.226517
-142.310379
-62.076008
-128.857529
-76.499748
-145.045914
-71.473831
-56.071125
-35.035225
-129.383911
-67.093391
-50.141342
-69.821640
-128.393417
-140.667343
-79.189484
-103.431396
-106.560120
-71.453247
-71.332809
-128.846832
-51.914974
-45.269672
-67.112724
-75.964478
-131.093079
-135.396454
-70.173813
-52.475307
-141.451126
-61.203983
-53.418949
-68.105919
-66.818954
-49.123028
-46.647480
-65.606255
-68.430473
-122.852287
-62.772022
-52.637165
-47.462337
-150.142395
-32.753426
-119.016396
-70.813881
-107.453949
-107.026756
-102.679550
-101.493904
-80.859558
-95.024696
-77.294098
-61.947723
-69.645729
-57.677494
-144.297485
-69.245377
-41.235725
-56.289856
-118.192513
-65.784088
-65.783592
-66.928360
-82.413177
-88.868988
-71.117363
-57.272739
-61.714027
-67.025848
-125.917717
-56.177643
-90.007294
-100.501129
-58.128910
-68.116074
-128.398026
-71.813934
-44.171452
-54.523083
-82.988060
-98.589714
-142.145767
-116.982910
-63.597389
-61.893238
-65.516548
-146.780502
-107.274956
-84.525635
-66.682930
-100.251266
-152.032211
-76.964981
-53.328926
-63.323349
-119.771469
-102.587486
-122.615631
-61.550076
-62.290638
-61.206905
-68.535088
-137.332001
-73.773293
-77.197914
-144.221573
-91.372398
-64.176125
-67.448715
-63.177773
-28.693794
-52.953606
-121.903259
-97.160744
-112.909416
-138.644958
-126.797424
-57.426136
-37.770416
-63.962608
-97.320435
-71.125961
-72.942253
-71.535072
-59.806744
-65.211143
-82.763214
-73.621735
-70.525848
-129.704025
-75.065742
-59.619709
-106.405968
-165.053589
-130.747009
-166.480286
-140.987335
-80.771423
-56.369381
-75.084541
-60.677315
-66.830719
-53.266491
-66.241974
-171.054855
-53.473763
-45.791901
-59.906696
-71.938103
-64.349091
-69.625793
-93.204857
-69.346237
-71.565392
-175.256363
-82.022285
-103.980667
-65.683365
-57.598087
-106.026779
-79.661827
-132.841721
-99.329277
-115.360634
-88.341583
-176.197998
-108.046951
-93.108894
-74.835037
-103.704132
-126.028023
-128.686295
-91.271141
-101.983383
-71.108467
-64.028160
-99.481621
-107.026054
-160.233261
-112.951363
-111.086693
-150.633423
-134.726227
-61.759052
-175.210373
-70.127907
-178.153152
-57.278111
-76.202042
-41.258770
-54.741375
-46.404724
-62.054409
-65.346054
-110.090012
-157.599121
-80.778374
-93.875031
-67.317696
-56.532207
-63.211617
-46.074463
-26.628904
-61.513287
-86.273514
-113.726402
-126.632874
-152.139359
-116.409706
-77.755692
-53.569733
-82.117287
-58.997463
-74.334541
-57.524490
-49.913212
-60.066826
-81.514084
-82.282890
-60.034233
-64.301147
-50.211697
-157.238327
-136.404800
-65.821411
-55.586834
-84.653343
-83.518761
-48.257404
-65.132309
-77.874756
-68.576157
-143.469864
-95.731674
-68.261627
-40.820068
-43.296883
-145.327545
-60.018044
-65.891296
-68.606010
-61.242466
-91.479538
-109.557701
-64.346664
-60.645451
-102.868256
-66.054100
-129.937973
-65.458107
-111.875557
-46.009537
-67.393997
-116.163483
-104.747536
-107.240288
-108.829636
175.556732
-114.057976
-105.328682
-55.517075
-103.476692
-62.105568
-79.484627
-135.985519
-67.475586
-64.262871
-89.003044
-64.581917
-88.604843
-55.403484
-75.949532
-57.248524
-65.797287
-64.492935
-78.746582
-80.033203
-62.956699
-140.246582
-87.061241
-93.948608
-105.213066
-136.262085
-72.214806
-111.036537
-66.439873
-144.333466
-59.695072
-103.585228
46.077309
61.657673
46.320393
49.651371
44.504753
37.213764
52.349468
71.028038
33.019039
94.093498
72.658661
52.907665
54.954708
35.415718
58.004517
45.844051
39.111893
52.265930
63.772617
-65.635040
-67.892632
-99.598251
-140.821426
-145.335251
-88.306267
-101.521896
-69.784302
-55.826630
-76.539452
-149.443817
-112.263313
-55.135536
-56.322933
-77.495415
-67.364883
-163.825974
-160.255768
-134.234711
-34.989761
-59.608841
-71.339241
-40.389126
-142.695511
70.294975
-73.987160
-71.211266
-111.535164
-58.364552
-47.024979
-106.745224
-56.073330
-89.129936
-60.268219
-80.537888
-82.607849
-76.340607
-127.902184
-87.154800
-149.035706
-125.072777
-91.950089
-136.399780
-69.703262
-71.846252
-57.897770
-138.136139
-66.342186
-54.341496
-79.783371
-96.102119
-81.980751
-91.031906
-86.702309
-161.078445
-91.401123
-113.769569
-64.026939
-68.973289
-114.577248
-110.672653
-140.325211
-63.058319
-148.673843
-72.306618
-43.659508
-57.261669
-62.480656
-64.172043
-128.405411
-110.227638
-93.058548
-97.751411
-64.333626
-128.567917
-63.911961
-112.336159
-63.848770
-66.528648
-132.154785
-158.852127
-59.011696
-147.242325
-81.006859
-63.803619
-124.193558
-55.143242
-64.868530
-84.146904
-101.199059
-66.801613
-132.623413
-95.666885
-105.193092
-69.559097
-116.478287
-104.940445
-88.533424
-77.985977
-78.714615
-83.056862
54.067913
45.808598
39.549664
-81.544121
-41.114582
-158.768753
-66.005768
-61.203144
-51.469944
-60.112698
-45.435787
-67.428947
-99.107422
-173.593491
-141.423187
-137.012650
-69.227394
-66.752907
-64.265762
-88.527351
-81.202240
-62.753262
-58.694710
-35.029118
-90.837456
-54.591553
-107.175331
-56.242012
-55.748348
-50.200588
-119.141006
-62.242184
-149.022705
-67.156006
-58.046959
-141.625092
-150.235336
-64.437256
-165.207489
-59.130474
-106.007797
-70.485954
-83.982872
-55.258240
-116.657646
-107.610336
-157.538147
-120.111259
-115.880043
-170.046265
-99.727371
-56.491695
-77.325935
-148.070938
-124.599922
-105.926979
-105.572319
-85.236809
-83.332115
-55.061768
-58.470154
-157.037018
-166.891266
-66.986351
-144.895599
-109.752083
-58.452824
-123.802910
-69.931831
-143.385101
-83.443558
-150.316849
-82.270531
-127.365013
-56.507553
67.061966
-73.888069
-60.860397
-87.053619
-72.066597
-162.810760
-78.216072
-68.574829
-40.316166
-96.171936
-152.997711
-98.503242
-73.149864
-86.271118
-65.077431
-61.201736
-78.320877
-58.247925
-46.598495
-67.185524
-49.141499
-108.040245
-65.920502
-42.164040
-150.505936
-76.680183
-96.663445
-65.441872
-69.352379
-59.650524
-95.233253
-59.128014
-96.570557
-59.936703
-136.125000
-68.549568
-155.299377
-53.577477
-80.330856
-111.144669
-150.606598
-89.764496
-97.231422
-105.377213
-75.596184
-123.460495
-124.015190
-53.287300
-55.874901
-114.551773
-57.741093
-135.738052
-85.467186
-46.098557
-100.587082
-63.087723
-88.484756
-106.051498
-114.719086
-79.298981
-66.810211
-65.539864
-53.103363
-55.674603
-39.189808
-135.700531
-69.466972
-148.796204
-70.983963
-58.618580
-57.919025
-59.065731
-133.444061
-83.868141
-91.234749
-74.977501
-83.083954
-75.986450
-61.171131
-79.699013
-138.388916
-159.259781
-149.940979
-57.788048
-101.109566
-72.457214
-146.568649
-48.219131
-104.077393
-110.570129
-117.341553
-72.023766
-96.366028
-85.352112
-70.872505
-54.583385
-125.877045
-52.387074
-56.023293
-48.197083
-61.626450
-63.571613
-119.133659
-72.843307
-65.451859
-154.885422
-48.836674
-107.227661
-90.470024
-70.778473
-104.713676
-49.859154
-117.792221
-82.256592
-61.253613
-102.547699
-110.361641
-99.832809
-116.651291
-58.958927
-42.713062
-68.509041
-76.573349
-53.268398
-114.224846
-59.819813
-72.436066
-67.389732
-61.304211
-62.818092
-121.784920
-66.232079
-153.732880
-62.577255
-127.284554
-70.589073
-58.471573
-60.788715
-83.663963
-157.603653
-116.369339
-53.717411
-74.392464
-129.744888
-92.798431
-54.369392
-64.171783
-66.721886
-62.575985
-51.676098
-45.044312
-68.939499
-142.893692
-74.288528
-119.269836
-113.358673
-64.990021
-69.209259
-52.427124
-51.881615
-82.481483
-60.003181
-58.877674
-137.847595
-54.599834
-58.466148
-66.779121
-89.260780
-71.903679
-68.092453
-128.799744
-38.106636
-145.002869
-62.753109
-55.543358
-58.407917
-133.760284
-70.831474
-99.588821
-69.946861
-48.276711
-147.185165
-58.414574
-57.241428
-58.421089
-64.604530
-165.612076
-68.542946
-47.833233
-60.761887
-56.942570
-70.100021
-59.260857
-66.938812
-64.205162
-39.277721
-84.362373
-84.163246
-123.105438
-82.960823
-95.598808
-96.815880
-86.061172
-73.852791
-113.127373
-69.314125
-78.654228
-35.288979
-71.113899
-62.895649
-119.626518
-35.707581
-86.493690
-107.529617
-57.231514
-92.985313
-73.414253
-122.161476
-144.757294
-61.080372
-87.027962
-57.916115
-66.685547
-72.559906
-76.301254
-62.893116
-160.786896
-52.425701
-104.264252
-100.848259
-120.204559
-81.311531
-73.294846
-70.836845
-98.587860
-70.194458
-102.738426
-86.985817
-61.847607
-93.481041
-62.253216
-145.370270
-55.465889
-81.456818
-48.284023
-179.421204
-116.491386
-84.814659
-67.204163
-111.310257
-126.356659
-52.816319
-140.975418
-51.489384
-55.405262
-67.271454
-56.586819
-141.288513
-92.488266
-133.235565
-48.409073
-113.268036
-140.788177
-68.460365
-61.595974
-130.144104
-98.198700
-56.909290
-96.210045
-52.608368
-58.333294
-64.701889
-62.366405
-53.978893
-155.506683
-74.045982
-65.632927
-68.820190
-58.259010
-120.313324
-65.985886
-151.804245
-17.953232
-55.128067
-132.555618
-78.532784
-56.463284
-53.176262
-123.849533
-85.511795
-60.188992
-140.194748
-77.816521
-97.055527
-68.309601
-121.138603
-145.862366
-156.758591
-54.326874
-66.878464
-77.784195
-63.247070
-63.933907
-66.298073
-82.189354
-69.817337
-103.123589
-62.762291
-58.121799
-142.522339
-91.057037
-163.530365
-80.571320
-70.886780
-95.549782
-112.139908
-71.804863
-58.831749
-80.701378
-72.462128
-64.017288
-51.751083
-39.645458
-28.463615
-59.337059
-50.183632
-73.622627
-30.419563
-67.084381
-62.919987
-86.158081
-86.868530
-41.848373
-53.617207
-96.036407
-48.189056
-52.946301
-68.429306
-91.620674
-69.080597
-82.101585
-62.016823
-89.782005
-93.660149
-58.119080
-106.321579
-76.828506
-85.964157
-72.884491
-87.076218
-76.745369
-98.831367
-44.628033
-59.593918
-82.869560
-63.096600
-80.596939
-42.922817
-59.238789
-78.819870
-59.988140
-59.294315
-85.850914
-77.868340
-88.162079
-75.754631
-124.787155
-60.640846
-36.025555
-129.018326
-71.928581
-149.425659
-28.501942
-42.700096
-117.008469
-49.033646
-91.868279
-60.449276
-124.914864
-97.386513
-144.245071
-44.343491
-47.501953
-57.312149
-108.352013
-106.781372
-93.543205
-64.498650
-136.190353
-52.512657
-60.193703
-89.236366
-156.429535
-63.904591
-161.321259
-67.313477
-44.630798
-83.307388
-78.305672
-153.637146
-68.747047
-64.113251
-120.650955
-60.362804
-59.983463
-66.707504
-70.622803
-102.681755
-73.812965
-77.165375
-126.611549
-63.810272
-111.559700
-121.643517
-131.778793
-125.642143
-62.216694
-46.416897
-61.386444
-85.885941
78.618172
30.461208
54.233818
54.716831
62.154922
85.591217
-130.122620
-131.648666
-141.093445
-112.548599
-151.852661
-136.346741
-115.202843
-136.509415
-112.425171
-79.563660
-92.772026
-92.686325
-71.619827
67.516113
99.536308
-54.140430
-40.852676
-47.658333
-119.301239
-59.860008
-152.878876
-77.185165
-67.166878
-82.649956
-77.820068
-39.812084
-44.692413
-94.742767
-110.151428
-76.805511
-46.717613
-65.960457
-132.179688
-138.897583
-37.330917
-55.659592
-56.692619
-85.353317
-95.699890
-69.031731
-135.230362
-76.318748
-55.655918
-74.150429
-50.100861
-95.096603
-134.102356
-76.825661
-97.265732
-57.360935
-65.877838
-66.960342
-72.003632
-78.069641
-51.817532
-56.479042
-63.097118
-64.808220
-59.099678
-143.130997
-62.481575
-80.132065
-99.661339
-107.451141
-134.918579
-70.329926
-55.496445
-70.161560
-126.772652
-155.748901
-58.129536
-139.674240
-104.420792
-51.591316
-67.928658
-30.794159
-161.346710
-72.406792
-70.106422
-99.886726
-89.355721
49.155205
82.347786
84.038200
-37.868874
-130.385315
-72.230446
-102.228737
-80.182182
-64.941422
-72.197144
-125.082611
-101.106865
-93.634720
-50.913815
-81.564896
-95.122017
159.228653
-64.081909
-136.278915
-67.921303
-52.242165
-46.483360
-46.744225
-59.765068
-116.476273
-118.334427
-60.570839
-61.560787
-52.196880
-131.333191
-58.940437
-68.899490
-55.886799
-70.705208
-63.551289
-59.157421
-40.875172
-76.520569
-64.185516
-72.749252
-26.296511
-52.866852
-68.843529
-61.936501
-128.177322
-51.329048
-63.257767
-75.701012
-60.874229
-59.086159
-107.949356
-150.425735
-63.242535
-65.338020
-68.845894
-156.780121
-24.994522
-70.518173
-55.484543
-62.144787
-75.116524
-82.097801
-86.321808
-46.449425
-135.149307
-78.453247
-70.169090
-94.642075
-29.625660
-63.212456
-71.509171
-64.214760
-121.537064
-66.772865
-165.053711
-89.241646
-108.772835
-99.227928
-68.070442
-77.955284
-36.001553
-45.241524
-128.130219
-109.739433
-133.621674
-52.152515
-86.598007
-67.565659
-53.227543
-116.916084
-137.116440
-70.997681
-98.411148
-88.719597
-59.642902
-91.780998
-46.744419
-75.532066
-150.821701
-152.135101
-151.107880
-139.587555
-67.461670
-58.827507
-56.870361
-128.568054
-58.293980
-35.469559
-114.625320
-62.894550
-64.082214
-61.238392
-62.371590
-109.498116
-66.951866
-119.567703
-67.734398
-80.216934
-70.403442
-75.833656
-103.424217
-82.659950
-80.131744
-138.874985
-82.136658
-54.070419
-74.812263
-122.699066
-64.327194
-141.862823
-68.366852
-75.767876
-121.899269
-63.389877
-66.893394
-59.448814
-54.978569
-63.677589
-68.465736
-55.733963
-114.928360
-72.695465
-62.089901
-113.010208
-61.404789
-54.056686
-50.301785
-116.206131
-52.962879
-68.604111
-103.195389
-59.162506
-79.944344
-48.437756
-67.354225
-68.128906
-85.157333
-75.374168
-122.581886
-134.482620
-62.057102
-87.331810
-47.658798
-144.276138
-146.038132
-78.068214
-63.992962
-76.893074
-130.950348
-97.224411
-79.319328
-70.883011
-62.263187
-54.852077
-36.866245
-56.391975
-55.434387
-64.806717
-81.365852
-54.582230
-76.289696
-65.625832
-24.604401
-48.747131
-74.986061
-93.010086
-104.852547
-67.424950
-55.003666
-77.336510
-72.101730
-65.595558
-81.753136
-58.660072
-154.543564
-68.972969
-58.296188
-47.446411
-71.162285
-79.143776
-80.271439
-30.185459
-159.021378
-75.717010
-64.348763
-66.440994
-70.231331
-61.982193
-119.388832
-63.978680
-134.751526
-54.429203
-61.425125
-35.045017
-67.144318
-158.067337
-126.807922
-51.015343
-87.516212
-62.526745
-65.937630
-61.273010
-72.037376
-84.912750
-59.011158
-74.607361
-67.834572
-73.656540
-86.498238
-56.730900
-40.244595
-81.844414
-146.231628
-61.074074
-86.020515
-116.577278
-61.535587
-89.298241
-59.151100
-62.501404
-142.631165
-62.132545
-58.205032
-146.175873
-61.084290
-74.857254
-72.076180
-94.897568
-84.485077
-98.648895
-58.099804
-110.871346
-158.572525
-62.635555
-140.292679
-75.552254
-72.363190
-82.125092
-158.184021
-70.258713
-161.449951
-73.436615
-151.249359
-71.728638
-125.679916
-62.788013
-39.339184
-56.317875
-53.593269
-65.373611
-128.593979
-114.105148
-80.238289
-56.740280
-153.839081
-55.469788
-50.028297
-117.706177
-117.320679
46.108479
90.056168
90.205338
25.876808
72.042747
-159.684250
-136.628021
-74.839569
-93.178513
-79.706100
-66.323357
-79.142426
-56.726967
-57.589912
-135.678604
-72.783058
-63.901867
-61.902637
-87.307129
-81.797371
-135.356247
-119.168434
-116.378029
-98.234642
-77.666893
-83.129219
-121.201454
-110.766342
-54.569645
-159.256973
-32.584663
-65.322327
-91.366837
-66.877884
-49.241585
-60.226440
169.477844
-70.316071
-53.350487
-73.223503
-113.654755
-67.796082
-63.505573
-44.472908
-53.214165
-86.480988
-60.801815
-126.722321
-49.055424
-65.931358
-67.056732
-91.299789
-122.511269
-104.564537
-97.577682
-96.104134
-126.228531
-72.039017
-101.884956
-80.514465
-84.581551
-131.727997
-89.445175
-137.023529
-51.144226
-67.114151
-96.699188
-101.672676
-65.338661
-102.213699
-76.149796
-114.715538
-50.026981
-109.364395
-157.679062
-137.798721
-99.452805
-112.181763
-66.195076
-57.711987
-83.985901
-106.897247
-60.692642
-127.437401
-59.227020
-91.580582
-98.386108
-101.511360
-123.490646
-77.954834
-93.232689
-120.268120
-64.374344
-95.035027
-73.175789
-44.673237
-46.796860
-120.047211
-72.682404
-147.752441
-124.891396
-24.882744
-75.995010
-65.668648
-76.915085
-44.410347
-58.037357
-61.781059
-57.903084
-63.912502
-34.937317
-63.050301
-58.054371
-115.055748
-55.329853
-82.758034
-59.478760
-51.381756
-152.821838
-57.073071
-95.247429
-113.285576
-98.744553
-83.051987
-64.833244
-63.900253
-51.044243
-55.956543
-74.430038
-155.149994
-75.625000
-56.518406
-64.639473
-66.259514
-64.096436
-94.484230
-74.503731
-58.845245
-85.401466
-155.087204
-140.772125
-163.378922
-57.459156
-45.273930
-95.486320
-107.749443
-101.118858
-64.177467
-139.957031
76.622520
71.530869
93.521019
65.855583
53.352718
60.836258
48.215824
64.219170
40.220783
50.936817
72.550087
58.712875
78.371468
-77.776291
-60.211037
-44.101856
-157.895248
-54.868782
-155.533966
-63.507896
-130.264893
-73.963524
-104.763710
-67.298737
-53.108952
-110.262413
-113.822212
-106.477356
-106.440269
-111.893272
-103.348145
-97.349792
-39.917683
-87.914780
-70.331238
55.544994
62.015076
51.403011
75.490974
-69.140556
-101.443649
-96.711891
-63.328781
-64.136658
-99.167328
-69.300529
-54.571785
-112.849976
-62.814945
-94.753685
-109.583275
-75.627953
-76.798706
-70.139969
-80.616417
-71.801689
-70.957603
-81.852524
-145.993195
-77.510788
-83.292595
-108.360283
-90.814468
-116.206863
-92.392723
-63.590172
-103.420128
-62.648949
-165.411926
-103.528496
-109.792496
-79.054214
-84.099457
-44.681110
-47.606716
-76.348953
-55.551147
-70.751465
-121.501137
-75.826355
-49.401703
-88.611343
-150.868652
-103.222198
-48.690514
-126.911438
-34.481670
-75.201271
-124.974998
-130.212570
-53.355614
-64.991447
-55.770519
-73.654160
-80.639473
-65.235954
-69.449196
-20.089056
-60.065800
-59.773106
-132.466599
-136.377975
-39.942616
-125.580833
-54.180824
-69.046196
-70.753548
-81.610947
-82.994087
-101.274574
-96.040237
-103.254494
-99.251884
-62.513561
-63.716537
-102.989517
-115.473495
-74.953568
-108.703262
-62.727264
-80.077171
-69.837105
-59.926029
-113.531876
-33.013199
-59.671875
-60.921009
-130.498169
-126.028168
-48.426926
-88.119392
-61.942516
-67.598236
-118.664368
-108.484741
-120.966331
-159.362289
-62.736092
-116.375351
-50.459896
-114.339439
-125.157639
-69.036057
-69.804390
-81.397987
-74.531975
-61.091537
-111.204506
-77.579239
-82.021378
-108.646423
-106.395927
-104.724854
-165.550751
-163.536560
-76.583847
-74.502213
51.579933
49.381264
61.134655
39.098225
57.870781
58.261169
50.520447
51.924648
67.343513
44.728500
62.885399
48.729580
55.150730
56.684937
53.091709
-53.697205
-113.405647
-95.840279
-63.154236
-62.404922
-54.925949
-88.842888
-76.856728
-154.266586
-57.456299
-67.639244
-92.861679
-108.509087
-62.676311
43.849964
62.207325
65.355934
37.962521
73.746216
49.666218
65.117920
45.225723
58.482208
79.118942
48.261429
73.806450
45.194962
64.782951
86.037979
-62.884434
-108.492271
-52.470947
-62.238491
-68.400574
-73.388275
-88.317490
-67.302483
-58.477657
-65.081100
-86.947632
-95.854759
160.238556
-54.638416
-97.133812
-67.662384
-76.472305
-126.218254
-56.152294
-145.758591
-145.272873
-59.253117
-102.160522
-32.852200
-72.097641
-64.243736
-106.159317
-142.152054
-70.615921
-111.171692
-56.946346
-92.813019
-68.044075
-65.832771
-72.464775
-53.487091
-94.289391
-66.717743
-107.567131
-124.140427
-77.876198
-71.432671
-79.014275
-56.710533
-141.612762
-136.165070
-107.713882
-69.317963
-100.825424
-105.868683
-50.916630
-76.420944
-67.529495
-70.908562
-74.631226
-52.524242
-65.768219
-132.796753
-89.764259
-80.299675
-75.853203
-119.751717
-71.480888
-57.550961
-88.054672
-66.372452
-77.392761
-57.986549
-62.616158
-51.217003
-68.357933
-63.707302
-117.091705
-58.757286
-78.441498
-122.352310
-109.023354
-124.331032
-67.471870
-114.893539
-104.190079
-92.631584
-81.068848
-93.814987
-66.123360
-128.357300
-65.997139
-82.067741
-71.285576
-53.869164
-132.184769
-83.467110
-58.281590
-70.297775
-82.771469
172.279465
-147.810074
-131.814392
-31.688581
-42.270226
-62.764427
-143.730804
-154.085678
-131.771164
-48.392307
-58.106422
-106.655426
-70.293144
-123.653229
-109.155609
-119.307419
-82.514397
-77.286591
-87.208984
-61.881584
-87.245789
-137.459595
-63.809681
-68.141571
-67.934464
-64.128372
-80.869568
-43.551197
-69.688004
-71.370781
-27.894356
-60.665970
-67.054665
-161.803497
-68.180260
-65.478058
-42.821251
-78.875206
-40.551662
-145.476440
-78.836494
-119.799438
-155.667877
-101.560997
-59.231232
-54.398796
-83.880646
-59.804882
-62.662994
-67.853577
-92.961945
-89.032349
-62.951324
-79.197433
-107.343056
-58.813152
-68.206169
-26.556940
-56.195534
-63.292995
-74.223984
-58.038128
-73.693901
-72.297035
-41.108444
88.449623
86.229874
60.355156
74.120087
-67.796257
-71.027199
-47.886055
-42.500084
-87.411186
-147.748245
-89.746002
-57.769806
-65.686485
-65.593544
-87.372253
-73.464088
-66.510513
-67.224380
-66.553253
-94.407440
-68.706650
-151.248352
-70.262138
-62.774044
-55.315235
-66.619041
-70.861481
-92.576096
-98.050949
-114.412621
-55.220432
-97.656044
-83.360504
-96.774391
-54.735523
-101.408394
-154.553146
-70.943222
-149.941376
-135.584396
-55.014751
-101.723747
-92.740204
-149.438797
-79.574394
163.100189
-56.434460
-82.400215
-61.798031
-56.142746
-70.932594
-69.494057
-53.088207
-49.439228
-60.276237
-58.721100
-68.267319
-75.623817
-65.662376
-89.503448
-64.740463
-58.336178
-109.222618
-91.094147
-96.623466
-101.835144
-95.947411
-137.806763
-71.029243
-89.158333
-161.478699
-82.614113
-120.611656
-51.325447
-92.672844
-136.061691
-94.790176
-51.035221
-69.713379
-80.947411
-56.720551
-74.080444
-54.087666
-95.271240
-76.815697
-56.334869
-30.426849
-54.565750
-77.728104
-80.076828
-50.947990
-144.835938
-67.525055
-166.216339
-58.728359
-91.438492
-88.689621
-100.506264
-95.112930
-99.800041
-75.853981
-87.603233
-70.586449
-74.852966
-35.046230
-125.248505
-138.998535
-61.425621
-54.084110
-58.401924
-30.224634
-162.527893
-62.990612
-63.788307
-27.773420
-60.170479
-47.451923
-55.051880
-123.286575
-64.903725
-34.481148
-66.038132
-94.682442
-67.999733
-134.694611
-153.361633
-68.639748
-63.161652
-141.661469
-136.560608
-58.671200
-94.347328
-105.607040
-136.696655
-84.616791
-63.743946
-59.309158
-62.233273
-126.514534
-55.712246
-110.775520
-77.907280
-80.759575
-80.336998
-133.794952
-124.494476
-25.661974
57.191795
-73.145927
-98.498047
-80.870773
-30.133539
-62.225815
-91.149567
-38.989735
-69.999245
-60.055870
-46.745876
-51.860435
-73.162575
-72.508194
-33.027008
-63.335461
-78.270508
-79.032570
-77.001732
-78.314445
-118.569916
-98.232788
-118.810341
-107.797318
-59.546917
-97.932236
-22.157587
-121.808601
-149.032211
-57.702419
-82.594925
-80.806877
-120.574112
-161.407120
-60.987595
-139.318878
-62.875687
-56.296879
-60.341919
-75.697182
-54.879601
-153.926987
-89.819252
-97.678223
-60.403561
-61.285488
-102.742035
-120.246429
-97.986900
-147.589554
-81.566093
-143.281006
-113.783913
-83.536934
-62.638199
-153.063629
-106.772156
-111.396065
-49.458656
-151.773773
-61.176758
-74.737076
-65.369682
-71.946396
-125.412102
-58.823486
-103.795753
-146.110214
-165.772781
-60.838596
-131.353088
-143.951019
-88.650978
-122.103233
-58.381245
-107.695885
-103.563728
-98.306770
-73.463615
-115.195175
-123.993744
-57.465103
-40.558075
-62.744087
-72.380020
40.891167
-83.951233
-148.053925
-62.142204
79.850914
-122.724556
-122.852829
-57.852718
-72.552910
-87.854210
-78.477844
-159.258575
-60.811302
-63.755600
-133.868469
-68.319756
-72.398109
-62.358612
-65.996933
-71.861282
-155.878174
-68.677872
-68.107918
-91.228256
-115.676308
-109.711494
-116.194054
-108.161537
-128.047943
-158.033173
-167.848312
-151.326157
-57.460186
-129.034760
-52.079723
-56.970726
-128.839508
-67.397560
-61.595039
-58.917427
-75.434898
-83.666931
-34.106461
-105.443069
-138.429733
-56.846001
-41.474506
-122.141068
-89.170662
-73.395790
-153.998535
-171.771942
-62.917854
-91.982315
-59.415081
-37.978233
-56.717484
-154.044800
-59.687817
-94.961739
-148.696136
-79.020897
-55.336906
-81.470985
-99.631927
-78.290390
-97.302658
-128.200165
-68.038742
-58.935341
-112.047081
-153.529449
-64.040367
-77.004684
-57.892406
-45.916855
-60.446079
-116.276489
-90.085068
-116.208870
-147.397858
-57.650700
-124.128120
-139.552780
-102.853981
-63.140751
-53.761738
-57.781075
-54.920403
-55.650635
-83.853065
-70.521301
-72.827431
-69.260269
-48.387909
-151.530106
-55.448269
-86.859512
-76.730293
-70.137192
-133.227692
-113.858643
-70.812881
-112.848579
-112.471825
-92.324753
-108.378899
-99.701996
-106.792259
-63.927166
-60.223133
-114.022636
-80.005241
-66.060165
-117.239700
-75.337555
-63.537476
-82.545464
-65.178741
-80.696701
-63.319511
-99.415031
-88.419334
-67.124321
-63.992565
-55.958435
-122.731949
-66.412086
-114.007225
-143.077087
-125.636665
-57.915813
-114.505974
-99.307457
-94.998138
-58.121914
-58.172581
-95.776688
-66.430771
-98.327644
-56.236546
-64.783447
-49.155418
-79.685135
-60.448750
-81.317902
-73.515015
-48.250854
-145.740509
-47.167988
-155.471344
-84.325584
-60.762180
-58.611202
-69.064995
-66.757721
-145.571548
-57.983734
-127.577805
-57.987976
-54.791718
-110.951920
-63.477898
-142.618011
-99.198021
-99.543640
-129.213577
-83.223427
-58.758488
-78.598244
-134.099304
-51.814564
-53.116333
-127.233711
-51.968170
-82.444229
-131.533279
-56.836540
-69.463120
-62.418999
-116.400406
-108.691498
-56.518089
-143.722839
-114.419777
-107.619949
-41.372429
-140.564117
-152.562195
-75.398666
-58.392704
-142.852493
-98.959999
-57.422600
-65.617798
-108.651192
-107.806808
-111.646996
-48.095615
-66.192223
-70.721848
-70.805511
-58.158585
-57.076706
-61.299210
-56.689896
-52.658081
-148.698410
-132.346481
-145.843506
-130.107941
-113.367035
-122.448891
-141.217712
-99.142426
-64.987991
-118.621941
-88.818550
-46.805332
-66.686836
-89.855972
-116.247467
-63.404125
-59.626522
-65.130157
-60.954380
-58.951218
-60.190617
-157.257858
-59.175861
-142.309204
-118.750771
-76.780693
-45.555801
-148.637833
-76.293236
-80.039444
-70.960747
-112.777412
-66.430153
-90.090591
-63.448357
-159.330704
-75.226540
-58.083473
-138.911240
-62.269146
-149.843796
-51.388187
-59.348557
-60.952400
-127.501160
-84.689758
-56.912361
-75.360786
-172.933960
-86.073631
-63.016994
-70.341248
-65.286087
-59.242653
-57.337399
-58.805264
-134.594345
-147.741608
-153.737503
-59.251087
-69.923409
-99.109894
-63.430958
-57.208488
-63.384892
-55.053818
-62.441265
-124.971336
-161.926056
-61.275101
-95.483154
-103.757401
-57.060902
-144.627090
-158.602203
-63.427181
-134.114563
-85.059349
-108.270187
-124.164963
-76.584335
-137.045563
-133.223495
-111.891846
-144.638535
-72.743256
-87.254028
-80.500664
-125.840958
-70.013802
-82.727463
-67.194099
-34.636074
-83.923149
-45.564880
-133.856369
-34.982124
-116.746140
-83.469521
-109.969414
-92.511284
-88.772827
-83.573822
-138.693420
-82.043396
-68.170906
-72.203850
-78.351784
-46.434776
-63.986542
-68.406952
-71.114967
-71.114952
-78.396881
-87.128548
-102.280312
-126.370544
-64.345802
-92.481461
-57.216560
-157.110916
-54.794537
-63.822723
-76.309250
-72.106522
-74.098595
-40.811043
-59.388466
-63.416492
-83.863869
-56.579750
-58.271839
-150.342453
-59.031239
-75.233604
-58.027855
-64.271988
-96.124718
-120.731293
-90.241005
-98.409882
-163.912720
-146.290970
-69.769341
-96.157516
-70.181755
-101.416702
-76.551003
-88.388443
-176.304123
-112.619331
-97.277199
-123.287766
-62.974777
-77.318542
-144.565125
-59.803406
-106.013741
-151.248657
-74.393936
-98.240898
-57.652695
-59.503143
-154.744720
-73.486259
-61.993607
-73.704048
-152.760651
-68.490143
-98.237328
-110.199089
-124.306183
-62.861034
-136.665146
-79.928024
-155.204697
-98.589264
-62.429443
-75.170006
-97.047791
-107.686043
-82.952141
-107.857666
-104.298660
-134.437256
-95.733673
-102.982430
-37.574638
-117.931435
-115.665993
-66.518440
-136.120361
-51.890278
-82.034660
-115.976753
-88.156540
-68.179443
-59.473003
-154.314102
-80.931786
-64.975296
-90.290642
-159.242844
-106.996437
-123.921562
-170.271774
-78.249939
-43.228153
-67.078079
-51.751476
-77.935410
-78.001526
-104.280548
-69.317062
-56.439587
-62.364555
-72.628754
-55.912800
-67.063591
-147.942108
-58.896458
-64.737633
-79.228882
-100.853928
-66.397171
-75.681488
-71.848145
-52.987751
-83.775421
-59.950848
-55.289845
-138.056046
-144.209290
-127.090187
-74.359756
-104.017776
-125.792351
-91.863556
-62.179649
-53.888676
-62.892056
-50.383438
-144.134857
-76.524033
-96.839905
-73.912476
-159.139526
-152.401627
-133.472870
-101.451973
-73.007530
-47.303226
-57.408794
-106.933327
-69.922646
-136.283539
-72.122925
-143.167145
-66.502098
-61.218899
-51.151405
-64.056328
-50.335583
-67.628784
-118.879822
-74.808350
-138.601608
-144.450058
-47.811852
-143.147263
-80.777672
-98.517075
-106.044350
-64.311844
-60.324978
-145.009766
-88.893013
-107.527222
-75.387733
-59.258976
-102.966888
-51.880760
-105.100342
-96.326004
-89.315964
-63.149513
-107.559586
-60.627037
-74.082191
-99.996147
-89.353745
-71.248322
-42.200684
-58.052357
-65.039131
-79.328110
-53.938221
-72.989922
-54.308857
-116.336884
-114.273758
-98.972351
-118.656937
-117.898239
-137.663788
-111.995323
-72.204330
-72.407204
-64.196236
-58.527641
-80.818932
-106.200142
-54.570133
-24.475388
-53.846806
-55.152107
-119.572388
-138.672531
-64.827675
-43.065212
-63.903347
-74.347549
-60.764828
-90.662834
-75.360748
-107.944344
-151.344803
-79.285049
-78.569946
-60.286812
-169.148758
-47.731396
-84.663429
-149.181839
-114.107727
-34.774265
-103.860596
-108.683945
-53.433361
-45.639290
-129.024567
-59.678726
-63.740242
-70.602867
-59.602043
-29.783960
-66.385681
-134.601196
-77.273399
-87.130829
-100.046600
-66.537086
-74.374908
-58.146244
-57.161404
-57.758808
-98.557060
-57.626896
-50.607594
-128.210205
-77.130928
-64.205353
-64.497238
-44.388668
-62.923943
-65.687569
-62.689877
-51.207710
-70.708023
-81.304794
-34.150902
-68.893784
-58.257404
-109.532730
-45.741737
-83.830482
-68.556335
-159.185806
-135.850754
-69.091034
-163.547852
-60.240406
-74.182999
-82.985115
-98.326729
-78.905151
-107.082428
-58.088257
-53.043873
-61.347534
-95.623184
-55.901436
-151.506104
-54.860207
-62.175125
-57.739410
-144.182266
-86.464149
-119.011642
-136.519791
-61.939499
-54.136471
-31.151880
-127.295662
-69.114517
-52.763138
-59.526405
-68.477448
-64.490013
-138.156494
-164.515656
-64.077126
-95.902885
-77.167908
-100.166206
-147.323715
-59.860630
-73.017799
-108.158661
-70.653206
-155.828354
-101.871185
-54.415668
-65.479912
-93.558830
-129.433975
-66.239120
-159.446716
-56.704544
-94.702965
-68.602074
-120.228699
-64.236320
-83.835274
-124.719887
-96.585594
-67.583473
-69.875435
-87.604858
-73.863083
-71.453445
-60.034069
-68.327324
-79.824051
-135.774857
-147.205704
-72.208565
-129.825317
-70.132355
-152.297760
-52.987774
-69.249245
-77.621696
-79.211403
-62.517189
-100.052673
-167.670517
-44.426308
-83.469017
-72.743095
-79.271027
-124.268158
-56.275200
-98.994171
-54.013630
-85.777771
-57.062302
-59.440586
-57.244251
-73.850853
-45.922081
-60.845486
-73.105637
-61.942749
-106.677643
-157.543655
-84.806358
52.026821
51.291439
83.710587
56.098480
51.097099
53.665813
65.288277
43.450771
62.606022
64.044899
53.412029
56.781540
91.487968
88.157784
-53.598427
-120.873444
-57.474728
-99.579033
-50.196178
-63.018486
-70.864113
-65.860481
-53.523613
-153.313919
-78.373688
-67.838493
-69.832993
-40.065620
-94.137886
-62.409824
-59.285561
-48.035652
-61.024220
-58.734760
-114.329384
-46.592972
-75.431389
-25.936550
-78.486786
-63.608047
-63.604488
-91.055382
-61.383461
-143.651352
-87.674042
-44.763882
-50.896854
-64.476494
-39.014519
-40.785851
-75.646233
-72.044266
-150.570221
-60.287537
-39.953663
-80.941444
-127.381393
-146.387772
-57.196632
-73.714813
-90.782478
-128.733978
-68.761337
-63.732456
-72.371559
-121.134659
-154.370590
-71.993973
-56.765141
-81.995529
-125.246742
-108.028015
-139.828156
-78.405754
-58.919399
-163.498459
-64.313828
-49.084911
-77.698830
-69.407829
-118.819824
-59.040951
-56.366299
-58.905148
-90.628319
-57.156712
-81.652824
-52.379795
-75.043930
-27.496304
-142.693909
-66.051270
-71.125504
-49.436764
-65.909889
-101.046608
-113.538445
-94.972023
-72.818817
-60.604469
-121.459145
-52.520882
-73.842812
-58.620197
-47.807827
-50.220772
-71.399597
-71.213020
-154.119415
-43.748596
-124.141472
76.898239
-72.142258
-52.964340
-54.033134
-63.854664
-60.402172
-52.807510
-72.387505
-47.297878
-63.510914
-52.230606
-152.994171
-138.507050
-65.058220
-99.987465
-84.521591
-144.096085
-65.080612
-59.854988
-49.060276
-143.063065
-62.613972
-120.167625
-60.252552
-59.867027
-149.493210
-81.993408
-62.621727
-130.219894
-69.353760
-128.893448
-85.694550
-53.201736
-62.493366
-148.657333
-111.267830
-119.055244
-141.206284
-104.755745
-102.299194
-101.325226
-112.903656
-61.390919
-160.383423
-97.369133
-145.514389
-129.344162
-83.709465
-133.864639
-101.448807
-93.311813
-81.226456
-90.470490
-78.142677
-62.240108
-92.409744
-58.037582
-143.440216
-144.212967
-90.677689
-76.201088
-147.220734
-64.113350
-54.354530
-50.101707
-88.039497
-77.471321
-131.665100
-96.643799
-78.325012
-66.806633
-89.746475
-51.093323
-66.418884
-47.384464
-69.962891
-157.394058
-58.653057
-56.444454
-48.389000
-87.909714
-56.568100
-69.780708
-72.128197
-124.575264
-58.129463
-66.958038
-149.745346
-92.322548
-28.232910
-64.111649
-93.699890
-42.803215
-71.540146
-137.961594
-111.974792
-86.800682
-71.330673
-108.710579
70.914505
71.510391
-57.337521
-61.506580
-54.042252
-135.946091
-75.857880
-69.196396
-130.747864
-73.656357
-59.023746
-122.838707
-76.297104
-59.087158
-140.467834
-56.673717
-71.419708
-77.930840
-58.161194
-152.770294
-54.915264
-146.153366
-107.959549
-71.323151
-61.250305
-120.272263
-56.445358
-129.788513
-51.407921
-58.479134
-54.235210
-70.502296
-42.969784
-75.547447
-151.726273
-151.615707
-68.051208
-152.323410
-128.201096
-61.370243
-74.627953
-135.839600
-86.305176
-60.664837
-68.004791
-50.752621
-151.505539
-63.863018
-64.252007
-127.012741
-76.965744
-55.416233
-86.403915
-57.680786
-70.661827
-68.763443
-104.945740
-108.386177
-141.330887
-99.643990
-78.136620
-66.625023
-70.988258
-57.494732
-55.037724
-120.023331
-146.074387
-89.884010
-73.183411
-167.734116
-72.036469
-125.704872
-165.106171
-66.389984
-64.559753
-57.994995
-34.952625
-111.562637
-59.704327
-158.146683
-55.560421
-68.099770
-55.206562
-65.141235
-73.988197
-67.116058
-156.096832
-74.408897
-62.440903
-69.883026
-81.543671
-122.614044
-160.967621
-83.318016
-77.770004
-62.133476
79.292152
65.429298
108.246346
-117.994041
-74.125092
-107.972786
-92.947548
-108.639763
-144.952667
-142.997513
-108.270142
-97.892326
-66.591866
-76.882538
-55.314865
-72.329933
-112.492966
-80.000359
-117.973518
-51.770531
-60.366047
-63.819145
-156.837219
-73.233574
-165.953583
-62.258961
-53.664585
-47.535324
-49.007778
-64.891808
-83.215393
-115.242767
-133.931091
-44.018478
-62.045437
-58.565746
-58.359695
-81.530205
-154.690857
-119.465492
-73.276459
-84.257507
-59.079376
-62.755733
-56.692753
-49.932068
-43.177399
-91.532127
-61.087666
-81.381935
-144.094696
-50.849567
-63.475395
-153.853745
-151.514679
-109.211250
-62.331326
-105.279900
-90.546906
-95.663452
-165.705154
-68.043625
-84.995781
-66.637802
-110.113884
-109.510353
-69.658165
-72.331566
-52.692413
-137.635223
-99.275169
-56.366928
-102.795746
-85.021912
-111.058281
-120.661758
-86.099197
-102.165215
-94.316833
-93.519714
-72.400040
-146.602982
-68.697647
-59.339527
-149.305817
-55.249153
-63.759869
-67.074036
-64.313332
-76.954811
-50.529602
-87.273521
-56.339218
-102.710793
-100.464973
-105.173325
-115.740448
-100.303703
-92.666275
-100.258064
-63.297523
-152.841400
-97.260796
-91.631294
-37.114494
-154.973099
-105.792236
-99.547020
-34.313709
-115.340576
-69.151962
-66.776566
-126.667900
-63.119598
-84.565910
-70.806023
-60.623985
-58.732357
-61.544373
-65.204872
-145.250244
-111.021835
-47.569603
-121.251534
-54.903088
-52.925137
-78.942200
-88.193604
-85.170212
-79.429756
-66.695877
-65.544083
-112.148491
-72.715385
-103.883911
-80.285263
-113.630997
-88.446732
-60.173061
-138.225525
-102.614471
-120.454201
-70.391731
-58.344360
-91.979706
-72.726677
-73.858040
-144.093460
-71.874611
-78.167862
-65.001648
-63.306671
-47.812801
-52.233860
-116.822006
-138.811478
-59.120789
68.153122
86.729294
-73.107933
-107.675537
-127.850792
-58.189949
-160.440842
-127.467690
-63.412689
-91.909340
-67.444443
-142.007019
-84.691170
-144.016586
-45.788670
-25.555733
-97.346153
-63.969593
-95.207710
-106.457954
-29.756565
-62.395386
-84.290588
-133.028137
-71.413223
-57.569607
-112.714745
-97.781685
-147.627991
-125.242630
-43.762390
-141.741669
-126.759087
-57.098301
-50.014050
-104.230156
-77.520111
-129.891907
-159.595596
-62.128307
-87.672783
-61.220921
177.337936
-120.681824
-88.061066
-161.042648
-65.751816
-66.168961
-110.015732
-69.967995
-160.727463
-127.188248
-100.762260
-65.993462
-99.795906
-55.692303
-151.785187
-99.639603
-79.197311
-82.656334
-69.643127
-93.386612
-93.840149
-79.313644
-56.764172
-80.146095
-157.392578
-126.784187
-62.125233
-152.469696
-65.581276
-102.644554
-80.419609
-127.689453
-80.630028
-61.113171
-110.869835
-81.263474
-141.849258
-63.661144
-168.649811
-39.571659
-65.272354
-59.070213
-127.394264
-93.974709
-47.422291
-106.070480
-87.426529
-109.400558
-99.667801
-107.351624
-143.449417
-119.606468
-124.327675
-145.746307
-118.352829
-67.966331
-104.168831
-60.561550
-47.828335
-33.851967
-80.395958
-48.559692
-50.788357
-108.246910
-101.692711
-97.039062
-136.366180
-51.245186
-86.074997
-91.184372
-79.827377
-63.155674
-134.375336
-67.480782
-72.055801
-57.565693
-114.087563
-108.603218
-140.917511
-51.625763
-80.487221
-67.805016
-111.869385
-82.199379
-56.163826
-169.562515
-116.024773
-142.082993
-149.351532
-48.212433
-149.934128
-59.287601
69.148788
38.051594
74.283569
70.979614
54.991241
36.251884
55.624958
67.964104
59.660400
48.558075
82.378822
109.228661
-45.976830
-125.558952
-60.792667
-50.044586
-58.519295
-36.525036
-55.821781
-57.725498
-61.387566
-44.042088
-62.332310
-151.360977
-143.931824
-74.317558
-158.304459
-79.977600
-63.800491
-92.730545
-82.552277
-57.809269
-73.931122
-154.080948
-81.347122
-49.693756
-80.927437
-81.578407
-49.333542
-73.087639
-51.623104
-64.382195
-63.917984
-65.688042
-102.205414
-116.721817
-42.087490
-108.294930
-83.166008
-79.753510
-111.375969
-67.113762
-156.617783
-61.706501
-142.177429
-96.761971
-67.449532
-52.017982
-48.799046
-85.763031
-68.023964
-145.083191
-106.536125
-120.632256
-73.899826
-100.137924
-83.528168
-62.934505
-62.835072
-146.582886
-53.446716
-49.519562
-64.696106
-151.416550
-104.824081
-58.881874
-150.445450
-50.977703
-79.486420
-64.413506
-95.390846
-82.643623
-83.512695
-97.898170
-156.975922
-61.722054
-97.202469
-107.227470
-102.571373
-63.886253
-123.547150
-87.253632
-141.992310
-96.549706
-78.142677
-67.567879
-144.355347
-92.139320
-66.900429
-45.359352
-93.772522
-58.374439
-50.938519
-53.141769
-117.101974
-59.101303
-128.091522
-80.489746
-132.051239
-134.991043
-56.740292
-45.633896
-58.268387
-95.619499
-66.831238
-134.104202
-142.720901
-88.300415
-69.440338
-85.742279
-105.397049
-104.510628
-106.662643
-139.306870
-131.527252
-51.710907
-42.386833
-61.040264
-89.483978
-130.773499
53.022228
52.536713
82.510574
-60.844673
-135.118652
-79.620201
-67.040962
-116.956085
-92.050674
-132.517120
-52.998726
-75.495834
-86.941643
-62.305706
-135.156097
-66.334373
-34.583038
-79.007645
-83.779320
174.546249
-79.227516
-57.735722
-60.577465
-71.704521
-141.706024
67.496742
60.634811
83.435760
-58.636944
-36.181988
-160.730606
-78.230438
-63.843266
-61.543308
-50.791046
-59.014252
-61.245728
-76.901749
-82.956200
-96.962669
-64.025887
-64.709747
-88.077179
-65.660835
-141.137650
-42.028046
-85.690735
-38.318371
-126.035645
-74.989227
-79.184860
-142.688477
-75.131546
-53.281483
-44.481190
-56.539703
-136.522629
-50.480350
-100.676552
-82.830070
-71.420036
-158.781570
-101.821930
-165.255478
-71.077202
-61.650417
-58.189091
-81.894165
-113.345428
-66.596260
71.622185
-149.980484
-96.106339
-65.782959
-139.772202
-158.177750
-136.380341
-40.417995
-80.152077
-106.599876
-109.404732
-109.294060
-149.566849
-60.421680
-100.305740
-89.958580
-98.233101
-97.219536
-59.604710
-92.415703
-62.373585
-100.042061
-103.811905
-105.901230
-84.044540
-106.701759
-106.254387
-67.726250
-102.636642
-61.602539
-62.166424
-72.099808
-145.414825
-70.866676
-137.744400
-56.444954
-118.911728
-63.143318
-80.491119
-70.761871
-135.995865
-102.814659
-68.303696
-53.631386
-68.172333
-53.090073
-70.015121
49.300697
70.516899
68.580887
65.262085
-148.145264
-56.008682
-116.114891
-56.009895
-139.044296
-64.159294
-69.399788
-164.792374
-60.163349
-68.451630
-59.008438
-50.938610
-62.301609
-128.539536
-82.410728
-55.943558
-101.239182
-87.886841
-163.471954
-149.492508
-59.515774
-113.698936
-85.245567
-139.185364
-143.995651
-55.090755
-80.723389
-39.045158
-92.360634
-83.827583
-47.539692
-129.022003
-132.743652
-149.249374
-62.566170
-83.449150
-53.781170
-64.521629
-163.972458
-114.951530
-112.038307
-69.960266
-57.792244
-61.609859
-159.639755
-50.114494
-69.786484
-23.620415
-115.144730
-114.935059
-50.663326
-59.708351
-154.259506
-63.397778
-95.482407
-81.190826
-98.107330
-103.659950
-66.103127
-61.923153
-64.385445
-65.622917
-113.653297
-89.041992
-64.879181
-81.908897
-75.941475
-106.973244
-137.661530
-62.659115
-96.014008
-71.838036
-86.396698
-144.397629
-55.745022
-84.804825
-64.129776
-98.032021
-66.593803
-91.440819
-55.759956
-67.416519
-45.001167
-144.244217
-97.968307
-48.610847
-56.964729
-63.880299
-60.328407
-74.866905
-71.726959
-55.852245
-141.332870
-88.619263
-59.039707
-58.911274
-57.370602
-113.681313
-93.596664
-59.760117
-52.164558
-59.635971
-106.618263
-70.599289
-91.378098
-42.758949
-77.748756
-139.297119
-55.483555
-66.669716
-57.340000
-101.278595
-134.587006
-86.129089
-121.733406
-80.491684
-99.046165
-53.999256
-99.237328
-85.663322
-97.926834
-100.361244
-76.266884
-128.049850
-116.020523
-81.697723
-111.841499
-123.797462
-123.807800
-91.280128
-83.904358
-67.052322
-161.646606
-67.810318
-63.154438
-148.656830
-146.685608
-54.391735
-46.093124
-79.427193
-65.121727
-156.966003
-82.382973
-132.918335
-69.294121
-57.663536
-75.114998
-61.342880
-88.409279
-75.364128
-67.731285
-99.514580
-71.241211
-117.270706
-56.350918
-83.935837
-88.464500
-131.173889
-149.624466
-59.934792
-53.400890
-70.957474
-119.743057
-65.436440
-46.199451
-145.851974
-174.883957
-54.834255
-51.802555
-90.695145
-119.182327
-53.104702
-105.251732
-77.629684
-66.004059
-86.768311
-54.845867
-87.349091
-96.549942
-79.245316
-58.686546
79.109871
-57.828285
-94.508698
-76.039482
-77.865273
-55.667839
-66.457024
-79.075439
-34.367653
-86.561920
-55.811810
-91.298119
-54.791431
-45.707745
-140.810760
-57.884415
-74.160477
-68.826668
-69.060234
-90.945869
-121.515915
-93.169930
-111.511452
-70.680763
-94.551575
-142.302933
-100.385666
-75.180641
-107.296349
-77.242287
-88.110649
-113.980629
-77.898880
-52.308346
-160.753296
-38.710243
-55.130638
-147.665863
-36.900513
-61.558880
-152.888046
-75.753624
-152.504425
-110.598076
-75.104034
-99.595917
-79.847816
-124.671219
-66.368607
-68.694511
-69.614799
-114.334023
-105.680107
-155.032715
-66.907051
-129.247070
-44.209297
-81.024498
-86.982590
-64.046082
-58.791832
-68.475746
-102.982452
-59.131210
-77.130409
-156.619293
-95.305641
-60.798695
-55.996986
-68.785507
-47.214096
-86.351715
-76.463776
-62.379288
-47.187344
-83.861366
-60.569450
-52.882954
-58.775665
-83.083984
-148.007675
-87.894394
-81.075676
-57.003277
-73.101723
-155.126190
-41.691086
-116.866211
-120.752960
-45.566406
-102.679520
-54.455040
-62.898396
-106.400826
-50.472286
-55.110706
-54.611061
-160.399872
-151.673508
-52.465729
-56.566032
-155.629166
-109.068985
-110.681763
-71.998329
-56.017921
-91.816605
-63.354740
-71.533165
-128.407166
-144.239456
-52.426208
-63.319263
-121.536186
-76.276962
-101.486465
-48.859241
-68.635010
-62.398712
-59.397705
-112.125015
-77.266518
-86.038849
-60.919643
-57.120075
-110.642609
-56.973953
-130.773148
-60.430786
-111.863892
-57.358349
-59.617008
-52.635654
-46.939583
-59.786911
-79.737938
-77.065414
-110.730621
-48.211063
-67.323227
-66.030914
-85.265572
-164.919357
-111.940063
-73.118073
-46.981503
-66.927696
-77.255653
-65.401573
-153.757889
-70.900375
-140.390030
-84.750359
-118.280685
-68.914688
-56.712578
-85.251831
-62.348763
-104.590637
-143.037460
-138.128662
-63.823257
-82.239220
-122.141914
-109.539391
-46.719421
-156.523468
-117.920586
-110.355980
-95.463608
-109.568306
-108.566757
-68.904747
-66.390312
-107.179245
-163.274048
-104.003494
-81.248390
-60.323421
-92.841125
-69.350624
-144.818954
-93.337631
-69.039536
-56.443481
-38.674850
-106.544754
-87.968201
-93.814095
-63.949253
-114.288467
-58.543701
-159.288116
-108.952988
-92.994499
-67.263939
-61.226456
-65.994934
-86.781914
-49.818913
-42.686790
-155.214310
-80.983208
-64.426071
-65.228554
-62.957619
-157.740860
-80.983910
-80.827522
-99.832909
-65.399605
-97.539696
-107.297859
-83.092339
-98.525482
-102.456230
-90.864967
-90.029976
-161.249847
-58.165855
-115.577583
-110.906647
-58.896931
-67.440536
-104.951790
-58.998817
-78.657295
-101.403732
-124.655563
-89.596642
-79.827675
-45.920242
-104.708603
-76.744972
-77.094215
-103.769539
-80.729874
-78.029518
-130.083511
-96.706398
-62.218449
-55.584995
-68.697441
-136.266953
-65.863892
-62.634750
-76.132927
-49.273514
-160.550858
-96.681198
-55.069530
-109.483215
-106.269821
-45.987171
-100.751617
-79.949142
-64.073921
-62.436382
-113.794685
-145.929901
-108.343140
-108.520309
-33.982635
-149.845123
-52.631573
-114.274483
-103.992905
-131.960114
-70.463341
-57.578346
-98.227699
-48.198326
-56.095768
-151.613953
-95.368340
-65.899940
-157.393997
-62.376896
-71.596603
-61.264874
-66.294403
-64.463516
-72.152260
-64.335007
-61.997173
-77.000725
-74.863602
-84.907761
-65.700325
-123.010391
-62.974586
-72.308273
-57.413010
-76.105995
-56.985535
-62.528637
-60.578201
-71.015800
-78.249367
-77.431305
-86.724075
-67.842506
-116.608780
-92.788956
-118.052078
-102.745720
-67.133186
-59.015221
-116.160477
-91.455559
-59.425838
-62.923946
-112.686913
-57.732292
-96.608604
-131.939392
-118.830009
-52.136711
-65.407196
-54.588814
-84.777214
-62.586166
-61.569309
-55.686077
-84.081345
-83.297287
-51.868294
-85.721291
-65.357117
-59.677601
-72.457222
-144.585129
-42.994198
86.684479
-74.165787
-62.505074
-115.368446
-74.348000
-60.851273
-53.411903
-104.493546
-70.594360
-78.303268
-61.527187
-64.470428
-123.912086
-68.381233
-60.276756
-79.927849
-79.414696
-40.782467
-64.173569
-58.703438
-132.010254
-100.476997
-82.509750
-57.013432
-137.127579
-58.345070
-135.047150
-76.176117
-49.417213
-86.223602
-45.630310
-60.895744
-64.330460
-28.613615
-60.464874
-64.863625
-66.539368
-51.271702
-22.896614
-64.373886
-59.940338
-111.522583
-124.455887
-71.260475
-85.054039
-56.718529
-145.413055
-66.418732
-61.440247
-44.989243
-77.548286
-56.181900
-60.792145
-50.456814
-85.173714
-84.489365
-64.260414
-121.809464
-67.770584
-59.694950
-54.320568
-62.403336
-54.918262
-90.485901
-69.331459
-41.279152
-78.121834
-59.844173
-54.927929
-52.746403
-163.060806
-142.133072
-139.646530
-121.141228
-120.405083
-135.108292
-112.679253
-79.534721
-83.793091
-85.681831
-110.504959
-150.782166
-59.138870
-59.392185
-49.477543
-79.275635
-80.367172
-51.559860
-64.967232
-57.065777
-131.337402
-85.649109
-44.275753
-38.485485
-42.434711
-65.813774
-113.733421
-82.980705
-64.716682
-98.891998
-128.087616
-35.287792
-91.561699
-118.212402
-67.189507
-51.407162
-61.866772
-87.548515
-54.917164
-44.726349
-174.578400
-51.425812
-129.288528
-158.121521
-64.851143
-68.743248
-117.486198
-167.047775
-61.375195
-121.911163
-68.854889
-50.404018
-67.490829
-155.499496
-53.482456
-78.290413
-77.889961
-70.455009
-60.294235
-92.988892
-103.199936
-77.453842
-98.294746
-162.482971
-154.450836
-88.614059
-123.697342
-56.562229
-50.378204
-140.594452
-73.726089
-55.145889
-122.346169
-80.865578
-48.651466
-70.474411
-137.224045
-100.073700
-68.688904
-102.531113
-76.251472
-75.448067
-96.534279
-72.388695
-73.891685
-121.948418
-111.694565
-99.460732
-63.995426
-78.548416
-62.184292
-33.619923
-50.462051
-38.624672
-87.823685
-167.040741
-69.643272
-54.566994
-154.723251
-67.806931
-101.485954
-53.111248
-62.306225
-58.085415
-71.098495
-62.868977
-50.594398
-62.154163
-84.123245
-61.036003
-75.075905
-64.356743
-25.536934
-86.362366
-67.097961
-84.063705
-82.704155
-157.467056
-87.977791
-58.331829
-71.805786
-36.551834
-45.575405
-83.791084
-63.050491
-118.815094
-66.856499
-69.056541
-66.654854
-62.795860
-47.824818
-58.238792
-59.175129
-55.656357
-69.883118
-93.200089
-73.542999
-82.530289
-154.171951
-63.502178
-91.352295
-62.953236
-60.997143
-58.529610
-64.773010
-107.277466
-85.024307
-103.176636
-103.141380
41.330650
-138.847549
-97.556320
-82.853928
-82.749329
-94.390778
-130.485336
-75.458481
-84.229347
-69.853096
-48.517139
-98.993668
-11.764771
-156.287872
-64.289192
-82.313423
-64.144173
-56.876770
-136.048569
-142.400558
-66.147781
-119.074043
-101.686005
-67.821602
-69.106590
-63.361149
-165.998611
84.513351
-138.347473
34.410820
55.659809
-72.052559
-111.814270
-80.212128
-81.114792
-121.512718
-60.511524
-64.406601
-56.980572
-56.764221
-144.945312
-92.269531
-121.290916
-71.576324
-58.967358
-160.156708
-78.871918
-38.323376
-134.972168
-127.812042
-123.229881
-140.515213
-79.752632
-102.933929
-87.047081
-99.053940
-68.177223
-143.306290
-154.770569
-155.301056
-85.121597
-100.573204
-86.552551
-64.502815
-103.919632
-95.172691
-128.402618
-142.434875
-65.444389
-56.928593
-37.705040
-79.017059
-88.389503
-35.124176
-136.939774
-88.907593
-84.197456
-56.194088
-75.166374
-69.667732
-118.217972
-129.853302
-88.060760
-40.138512
-61.808361
-122.601791
-62.165913
-76.462730
-150.160767
-94.902382
-97.978844
79.829544
38.828747
56.083149
54.460110
41.641327
65.607971
62.202038
-67.390564
-73.281036
-55.602745
-148.980698
-65.828255
-137.704514
-132.983368
-87.012238
-61.469624
-137.150192
-65.349686
-98.259659
-90.343658
-56.491348
-77.716187
-66.957748
-68.829315
-56.193096
-64.306374
-108.854004
-74.989914
-78.208519
-93.164803
-61.670506
-63.423733
-107.696487
-63.621323
-60.692089
-118.349236
-152.930298
-45.397743
-123.087036
-71.577400
-68.213379
-64.982643
-98.317566
-128.750595
-71.589043
-65.058517
-17.164501
-138.424820
-160.845993
-53.547470
-68.015579
-115.748314
-62.610271
-140.930893
-70.826515
-157.290817
-53.451263
-146.598587
-105.175278
-62.786201
-118.726921
-91.704330
-64.107849
-27.510775
-53.878628
-65.150414
-130.347641
-106.289932
-54.877632
-119.132423
-165.370682
-65.572548
-97.104454
-88.396805
-113.349564
-66.140076
-147.964981
-51.540676
-64.977921
-91.064873
-65.345039
-93.935127
-43.430943
-47.557423
-78.529327
-122.970695
-157.410095
-76.941650
-69.598106
-114.418816
-109.006340
-57.069111
-66.741302
-67.071991
-136.189911
-111.372147
-161.493668
-67.644165
-91.811920
-54.492130
-115.887581
-149.816345
-75.489517
-53.043053
-68.376389
-93.834404
-52.964504
-105.898293
-145.571014
-46.159180
-56.060081
-101.168816
-58.336159
54.788258
63.891060
30.894699
53.564468
31.934767
80.433846
-113.987724
-100.754639
-105.790131
-156.705338
-48.695881
-59.765888
-110.887192
-67.674286
-153.844818
-81.458633
-61.289135
-78.011589
-154.544724
-58.575878
-89.555016
-110.185791
-142.764130
-60.430859
-61.443909
-151.922821
-151.439865
-129.807678
-132.619537
-65.797897
-169.877075
-29.334326
-76.727928
-62.394047
-73.699417
-73.426331
-131.513611
-60.531975
-93.400078
-58.326084
-87.016922
-65.533920
-85.698982
-142.817200
-77.866592
-54.993061
-59.947372
-56.004276
-159.460724
-50.651276
-66.254059
-71.547104
-117.234169
-78.408310
-62.498837
-53.431690
-64.924973
-127.729065
-74.543465
78.943123
66.535599
55.263531
74.692055
-171.176422
-48.789490
-127.296227
-67.989235
-75.151733
-58.047966
-70.000320
-120.034431
-70.898857
-62.146236
-94.558914
-60.818001
-101.595688
-68.740677
-135.681519
-129.983704
-44.686394
-59.613110
-58.631542
-72.467224
-54.007870
-56.090340
-86.956230
-134.120529
-123.629395
-120.188950
-66.761787
-63.377628
-54.907669
-104.740524
-79.217537
-146.533997
-64.017502
-136.215500
-130.240356
-56.834579
-73.611649
-66.176620
-136.411774
-125.955620
-105.610649
-58.945110
-62.000328
-90.480698
-61.974060
-129.314468
-61.176308
-64.602081
-70.680717
-32.792080
-86.348045
-111.266022
-75.104088
-24.384399
-59.438278
-75.602333
-104.882988
-104.599014
-84.100388
-79.218246
-78.262886
-34.711830
-144.213821
-76.965027
-66.179207
-91.325516
-110.651787
-112.083122
-78.340195
-63.291153
-74.232201
-60.140728
-50.174232
-142.942978
-94.217117
-101.831436
-86.225807
-69.767555
-98.413170
-76.270218
-55.834866
-49.004097
-41.920586
-76.530327
18.548443
-48.950039
-56.353901
-61.987049
-52.380733
-91.353317
-67.970352
-73.419418
-59.715588
-129.363510
-50.794060
-60.798241
-83.397980
-42.631294
-102.543274
-71.087425
-72.542999
-130.681549
-140.516632
-75.995178
-98.845139
-106.129082
-83.851639
-116.138069
-143.508408
-97.401237
-159.023163
-61.228600
-59.927742
-127.063301
-146.739365
-107.248360
-53.146019
-53.627144
-77.209152
-59.178158
-123.797966
-124.418037
-124.331253
-100.552940
-61.775124
-94.311577
-57.664879
-123.261757
-57.319859
-70.968903
-72.148689
-62.832909
-86.514114
-152.510223
-139.933746
-67.518906
-68.823723
-161.747620
-61.861320
-58.176960
-61.272285
-125.545998
-93.019638
-63.333675
-146.662003
-108.347237
-62.059784
-73.254128
-89.216667
-55.160408
-75.588432
-35.145317
-110.203461
-64.331322
-127.465477
-61.181698
-53.634769
-146.128891
-106.943558
-99.051727
-74.471375
-46.416134
-79.984016
-65.138756
-96.622414
-46.856373
-58.441528
-64.106796
-98.878448
-59.066845
-55.617966
-96.037277
-109.774544
-57.462494
-113.982162
-102.365074
-71.066574
-59.828812
-122.887947
-129.739716
-88.344711
