# Supplementary material for: Comment on 'Valid molecular dynamics simulations of human hemoglobin require a surprisingly large box size'
Source: eLife. 2019 Jun 20;8:e44718. doi: 10.7554/eLife.44718 (PMC6586461; doi:10.7554/eLife.44718)
Supplement: Figure 3—source data 1. — The zip archive contains a README file describing which source files correspond to the different panels. [file elife-44718-fig3-data1.zip › figure3/panel_B/box2/phi3.dat]

-148.729507
-130.871719
-137.078171
-80.759445
-115.960541
-146.440292
-85.657509
-51.647495
-107.501999
-77.376709
-117.733330
-56.330418
-148.703690
-72.112793
-96.129333
-71.011627
-102.350288
-92.443604
-161.059448
-61.603481
-143.673264
-122.490295
-106.936630
-145.893097
-144.455185
-77.775192
-97.120422
-97.928810
-90.378365
-102.788528
-151.130768
-146.953079
-63.349590
-176.025116
-66.176964
-62.551319
-96.546440
-106.712624
-105.556534
-57.124855
-88.810211
-149.491486
-93.443146
-150.099899
-73.403236
-53.980026
-70.993202
-90.241432
-68.554543
-51.151005
-138.169754
-56.921566
-169.521805
-33.676025
-57.735054
-142.831787
-80.365456
-91.918289
-76.224747
-154.279999
-72.383896
-67.519814
-71.862701
-45.795559
-83.183182
-110.800278
-58.662216
-57.805595
-49.568825
-61.383289
-63.945171
-62.034622
-69.922157
-88.637749
-83.747948
-64.443634
-150.833099
-57.438419
-73.379028
104.126648
78.008095
90.431458
31.909983
52.687283
54.499039
84.378372
74.901955
52.444584
59.527676
67.876846
54.466175
60.131172
39.602558
52.565731
48.668217
77.608109
-83.976929
-114.186417
-65.142593
-33.746490
-62.128803
-90.407814
-61.547665
-64.582123
-54.140808
-51.679180
-65.821419
-133.618484
-104.103035
-80.357780
-54.163464
-75.208244
-64.148575
-64.314659
-52.965538
-64.884827
44.133850
122.573227
-137.814484
-55.060406
-41.349838
-83.533989
-107.528839
-65.409492
-78.155960
-85.370026
-146.630432
-118.244148
51.126534
-97.887032
-84.354881
-161.443787
-111.456703
-55.033569
-65.224472
-75.663010
-66.412178
-64.977730
-71.503593
-107.689964
-145.391739
-62.044163
-116.111778
-135.046600
-76.219963
-94.218590
-85.087219
-84.882812
-42.303669
-28.355831
-80.601257
-58.428413
-52.659714
-49.279430
-157.740509
-55.979546
-86.449722
-52.110172
-142.035263
-68.467262
-95.393776
-72.877914
-81.945534
-133.089569
-67.127617
-51.106022
-74.188080
-91.114212
-77.064217
-130.813263
-90.420837
-70.160194
-95.784340
-122.824768
-94.965263
-71.761795
-111.401512
-94.744270
-151.183701
-54.867748
-96.801849
-60.073437
-84.978210
-61.950687
-57.002346
-153.769547
-63.401623
-101.337379
-80.741844
-96.578049
-102.735435
-58.537048
-104.055710
-132.271927
-101.583260
-100.738190
-85.791840
-95.026474
-153.467239
-68.562393
-91.353218
-77.152588
-49.828930
-72.503914
-109.006454
-59.217060
-74.240692
-76.195908
-78.153175
-97.623611
-61.126816
-51.493336
-63.162472
-56.333862
-60.325039
-118.894165
-146.701523
-91.067131
-145.732117
-81.848183
-79.973282
-39.533485
-67.368156
-30.812365
-59.798687
-73.239189
-66.478340
-111.782555
-61.387688
-50.201893
-58.338200
-118.675499
-74.179993
-85.183464
-95.578712
-78.288467
-102.537361
-158.264893
-78.900879
-90.989952
-55.864288
-113.634697
-61.496532
-102.018173
-71.775711
-56.499912
-100.759987
-150.439804
-92.532631
-89.579689
-126.804504
-146.641113
-65.354385
-109.924362
-53.856655
-64.459473
-151.584900
-128.809570
-73.149117
-51.987320
-61.152065
-60.603664
-74.791039
-136.964188
-80.365692
-61.343536
-103.577438
-117.194130
-99.111404
-84.417221
-93.669838
-59.396614
-53.108974
-73.450363
-61.699409
-147.628326
-122.830963
-70.481697
-152.472794
-56.121891
-142.203247
-59.000282
-75.485825
-154.314331
-73.066315
-60.345608
-61.443489
-114.093864
-56.076809
-53.352802
-43.218742
-107.283310
-147.872604
-47.891575
-67.605370
-110.513420
-115.770676
-115.765770
-109.815353
-113.198532
-106.956024
-105.657677
42.230362
50.229305
57.540993
66.241158
76.431068
54.270561
46.006783
-54.796093
-47.861549
-113.106575
-50.395847
-83.350357
-64.684494
-43.425167
-66.398926
-63.468033
-57.050468
-70.519638
-43.018890
-146.557037
-82.809875
-44.531460
-60.696922
-52.411831
-160.547638
-162.459671
-76.790504
-125.571899
-140.563492
-100.674301
-59.956161
-50.415482
-88.976868
-79.963531
73.597374
47.341381
58.975346
70.261688
52.382416
42.930714
50.156441
46.081532
42.870525
81.552567
-58.769070
-56.948143
-136.930298
-81.214035
-57.668098
-123.209610
-62.843994
-146.556747
-57.578465
-65.801239
-95.585022
-57.793022
-44.602798
-67.040977
-72.856476
-73.876282
-153.140244
-57.864082
-43.283619
-74.648453
-139.372269
-60.535511
-71.374924
-60.054073
-65.821304
-145.924301
-70.371628
-49.726727
-139.010025
-72.870728
-162.217590
-90.417419
-37.185703
-60.913319
-85.094116
-67.831673
-58.138805
-52.901936
-76.383034
-56.426853
-61.354614
-73.255676
-67.782722
-64.302856
-100.907478
-114.296379
-89.872803
-57.822083
-51.372044
-58.432339
-81.256500
-72.098419
-126.656319
-112.604698
-107.753288
-58.805386
-66.604607
58.818813
82.697380
-154.823196
-51.697956
-57.043167
-139.369919
-87.632889
-104.666199
-94.219475
-64.763580
-137.282822
-132.266190
-127.016884
-62.396152
72.488190
97.855759
75.392387
55.105904
80.067284
58.107853
72.470490
80.220390
-49.531963
-72.444427
-96.383705
-66.178444
-125.685501
-58.036850
-58.014782
-59.489986
-165.233124
-78.170334
-86.221779
-142.985397
-50.644859
-41.810169
-133.285934
-55.755169
-64.766685
-80.755447
-58.928211
-94.957596
-59.323811
-70.905807
-64.793427
-67.440727
-54.291332
-109.836227
-160.216751
-67.618538
-43.305832
-48.322464
-56.033768
-71.879761
-68.446999
-96.591797
-75.582649
-52.693439
-104.607063
-107.750595
-71.826218
-109.915428
-50.073147
-103.257401
-61.042095
-166.583145
-180.000000
-58.010571
-104.187477
-66.330009
-62.878132
-58.704224
-62.298534
-65.177704
-154.799591
-67.566978
-74.081184
-71.722153
-104.141083
-58.871124
-89.749702
-75.530403
-109.314735
-95.831955
-122.866943
-13.642628
-43.318348
-50.397545
-52.251575
-96.957634
-78.496086
-85.041290
-94.758583
-59.576355
-60.488911
-106.188332
-60.229153
-44.910164
-72.308113
-52.864250
-136.853729
-86.850204
-63.814442
-78.397858
-62.840073
-61.120586
-106.326866
-69.770599
-65.293388
-59.071934
-87.601990
-69.297234
-112.193802
-117.769028
-140.550888
-116.088608
-140.921814
-138.687653
-153.752884
-50.059975
-104.780205
-59.271820
-117.534912
-62.460327
-146.924088
-151.016159
-45.892452
-48.706970
-92.242714
-141.860016
-64.186867
-73.311218
-66.653831
-68.065208
-89.708092
-94.854179
-132.015152
-133.424438
-63.194901
-67.627792
-84.401489
-129.442429
-50.923965
-85.571686
-114.597481
67.932541
58.707233
-65.966309
-76.367264
-67.977905
-87.604774
-150.146912
-30.611065
-63.580986
-130.110764
-61.051834
-63.450821
-146.740723
-82.924683
-53.842831
-48.020016
-103.024719
-119.180099
-130.052643
-125.953377
-62.257309
-62.733173
-104.842804
-119.309288
-115.662582
-74.003738
-67.740303
-56.234062
-45.004177
157.721573
-82.345573
178.365402
-62.743492
-157.150223
-103.534660
-167.578064
-121.331635
-57.312099
-72.621338
-143.330704
-38.577347
-104.744064
-135.047028
-122.888771
-147.693878
-79.013588
-77.392845
-59.077110
-49.902710
-54.526306
-84.549408
-41.363544
-62.453697
-55.992142
-74.374542
-48.831005
-102.050941
-75.257988
-110.169014
-74.394295
-57.433697
-122.851517
-67.845810
-160.190323
-97.404327
-147.459000
-65.773270
-78.199997
-62.576645
-65.269844
-75.811134
-142.070236
-50.769650
-55.156631
-96.086235
-60.433899
-64.599998
-81.743713
-57.305004
-62.980858
-56.421623
-59.060921
-145.143204
-70.266579
-60.280884
-61.937790
-163.853409
-49.998230
-119.062851
-136.404739
-73.393906
-64.096169
-72.448441
-73.252136
-103.832741
-78.609329
-65.294525
-96.268906
-72.958588
-80.357857
-27.200010
-33.396896
-130.611237
-90.797050
-150.521027
-144.008133
-82.008469
-61.015606
-74.005051
-140.209976
-115.475540
-95.799896
-97.700554
-122.859657
-135.534042
-109.250328
-117.989029
-45.619007
-99.790764
-65.133026
-161.556229
-68.667908
-73.805115
-73.372688
-106.767868
-53.811592
-95.614365
-145.468704
-98.443230
-25.330166
72.973984
91.311050
68.109947
54.570713
83.460487
54.624516
87.642181
82.110565
73.262787
83.908508
-79.461174
-50.111206
-73.979721
-74.711006
-140.022476
-72.437332
-85.146301
39.325577
-35.269230
-144.417465
-103.030006
-79.262093
77.724045
89.991020
31.455212
74.657372
-54.345497
-57.276890
-44.242180
-99.512955
-137.664291
-61.311012
-57.575710
-81.683105
-157.218506
-153.424454
-90.125366
-150.351532
-65.181206
-109.464226
-60.380344
-87.945328
-64.764969
-57.335400
-64.104424
-79.169891
-164.744797
-61.330589
-97.525299
-61.966389
-132.643188
-72.024559
-71.377106
-53.026897
-69.791344
-136.375900
-135.669556
-129.096893
-122.123421
-115.244766
-47.587044
-58.042076
-98.005081
-154.967590
-69.919907
-159.118347
-79.210747
-88.452240
-89.825287
-160.082779
-67.948524
-58.542789
-101.750839
-54.080177
-67.327385
-61.938896
-58.823315
-38.967903
-47.515125
-65.275009
-111.486145
-102.055901
-95.017708
-80.379616
-60.647720
-50.644356
-93.106476
-52.390026
-61.672112
-104.213264
-67.702965
-59.350555
-63.429893
-128.093094
-74.299110
-134.907852
-55.120632
-56.648125
-48.566376
-85.022942
-76.629730
-65.280334
-118.844223
-72.953232
77.725510
-50.334671
-147.194305
-70.008316
-66.640190
-121.898109
-113.462212
76.344536
-80.642586
-103.519104
-102.304955
-57.828045
-60.382168
-103.225555
-113.261909
-96.810631
-128.949402
-108.771172
-70.591888
-37.708118
-59.274036
-69.234657
-53.492546
-54.460693
-90.647339
-112.435966
-114.530121
-59.121773
-120.009941
-70.771736
-64.386742
-175.119522
-63.463806
-55.488365
-152.138428
-79.423172
-75.301620
-81.678818
-66.079948
-87.727325
-105.141716
-83.268929
-68.838631
-56.058167
-101.814896
-155.275665
-71.623787
-129.827911
-76.791748
-100.255966
-107.156158
-84.707733
-81.217941
-58.248955
-87.889015
-67.379318
-83.149902
-70.798553
-82.048882
-41.962227
-98.259834
-154.142014
-93.563477
-87.066589
-73.913445
-115.688248
-118.736877
-143.901047
-69.653374
-92.005867
-71.490944
-53.529575
-77.734894
-80.865540
-124.179649
-55.314480
-86.108238
-70.039955
-37.338913
-58.097782
-147.592957
-57.948967
-98.053619
-100.617203
-54.546692
-52.072323
-66.163216
-69.618271
-102.818993
-89.362427
-66.281296
-102.391022
-86.401215
-116.022980
-105.204407
-125.146545
-84.765358
-58.247166
-104.510956
-131.571960
-65.551491
-67.435379
-73.452385
-152.955460
-96.419159
-56.704014
-55.198421
-86.949768
-89.810532
-154.608185
-72.831314
-139.143509
-56.106483
-112.322563
-70.497177
-92.709671
-63.207634
-98.532669
-96.582275
-61.775726
-89.401665
-100.628227
-71.704361
-88.204185
-143.657013
-80.236977
-114.267365
-89.585571
-123.520546
-122.740005
-86.844734
-91.081497
-95.509514
-90.133995
-66.809219
-124.593437
-126.908920
-36.083870
-147.593307
-79.851646
-94.671394
-65.316254
-59.177406
-98.833649
-149.732956
-65.419220
-63.597767
-123.250008
-47.225857
-73.504822
-58.979424
-68.170311
-142.652008
-72.303055
-82.843399
-117.727211
-75.949341
-64.225014
-70.740280
-67.348831
-87.814751
-74.005974
-52.341103
-119.454071
-64.700661
-139.678940
-132.191589
-70.251984
-105.851196
-72.338829
-153.705872
-53.475941
-38.714981
-73.376740
-60.697144
-110.144920
-66.370323
-64.487755
-67.644623
-64.092918
-42.243126
-66.317406
-83.679085
-87.688133
-65.858826
-131.843903
-82.178017
-62.710682
-51.647461
-159.462372
-55.345123
-162.064713
-24.845665
-164.031067
-61.560383
-45.118153
-52.383369
-76.653030
-75.090858
-101.460747
-97.479088
-100.894508
-98.617752
-68.303871
-107.010178
-51.880924
-67.748268
-75.835030
-56.119801
53.285782
79.029205
-63.576530
-76.676727
-144.005051
-50.142937
-57.555050
-62.949097
-38.731758
-97.481544
-121.245949
-61.197044
-55.250927
-48.809250
-56.572845
54.587746
48.232548
52.128132
54.836864
57.709919
-81.822266
-71.971077
-61.658150
-20.049566
-103.508331
-50.353130
-111.384300
-86.699188
-154.608521
-88.347870
-73.924660
-143.914062
-100.006081
-68.494537
-137.127151
-123.756981
82.955841
-75.463829
66.828735
78.033440
-61.257080
-76.021736
-57.133232
-55.756432
-62.324108
-63.936905
-56.600636
-76.150955
-138.292328
-133.915329
-62.412891
-108.981133
-65.596542
-74.059654
-151.570312
-58.791794
-75.338364
-93.171333
-74.907921
-82.949509
-88.709778
-93.003365
-154.377823
-71.739647
-57.127892
-78.153030
-54.840168
-71.783401
-57.640804
-65.822166
-112.129112
-92.024284
-107.401566
-91.317490
-123.012329
-98.970322
-53.551777
-156.666794
-145.996567
-160.203873
-78.095390
-61.463531
-81.706245
-68.977760
-53.850201
-102.689644
-57.336845
-60.306877
-48.975597
-45.734894
-69.541733
-86.293442
-151.041168
-124.849510
-49.197723
-58.698315
-118.858345
-95.527985
-104.897499
-68.204620
-100.909645
-95.209442
-53.949970
-63.454037
-65.509277
-60.422405
43.175770
90.829781
47.142124
107.928383
89.908424
65.797913
62.915726
40.118507
76.381752
62.194572
47.895603
72.110100
59.750820
35.319847
40.823372
78.781540
86.451828
51.708408
57.806286
56.649418
56.258003
49.369762
-60.850372
-64.250542
-121.903656
-140.001297
-78.349266
-65.093361
-54.556244
-95.378349
-64.644539
-96.543015
-80.974228
-70.498955
-145.678345
-121.365669
-69.233734
-54.023685
-56.697212
-66.551689
77.456924
80.218033
68.570450
78.079437
66.204849
70.420990
71.685570
1.754685
-81.475807
-76.026588
-60.439289
-66.470963
-48.259205
-76.369743
-141.887695
-144.843842
-61.732025
-47.918926
-89.190132
-54.319489
-105.313675
-77.419586
-70.260757
-68.780838
-148.142975
-61.134914
-82.411514
-55.313007
-149.871658
-80.842575
-65.429466
-70.243668
-101.781639
-61.855022
-57.202225
-84.114998
-76.252937
-86.572372
-59.322670
-66.033577
-60.412392
-63.077225
-69.871658
-156.138687
-126.878998
-124.126785
-65.678375
-53.072334
172.137222
-87.991135
-90.107986
-84.258667
-53.194168
-128.119812
-75.771271
-75.555046
-158.510223
-78.354675
-64.189980
-63.490028
-73.471207
-143.420319
-74.645836
-61.633785
-98.740532
-53.012928
-149.764587
-63.859436
-67.806702
-127.810646
-60.375351
-65.113129
-83.249054
-67.964622
-65.343323
-60.640656
-63.519951
-61.814747
-105.429916
-90.561882
-54.463852
-85.111404
-78.277664
-98.314369
-62.538799
-53.365368
-57.861488
-80.900444
-67.549606
-56.745171
-111.264893
-154.667770
-60.036827
-123.908897
-84.385590
-109.852020
-65.685204
-84.461479
-63.617710
-69.892113
-62.823524
-138.736053
-102.549599
-68.236076
-66.166359
-62.382744
-71.204544
-86.569839
-140.689209
-72.509651
-138.103333
-57.777271
-149.099121
-60.038574
-70.053886
-126.407753
-110.761269
-57.250172
-63.760693
-79.746277
-64.056450
-56.499905
-33.070637
-55.528618
-66.391006
-80.054756
-79.614410
-75.439163
-36.171452
-53.467983
-109.181831
-33.713219
-83.875290
-149.706543
-83.887650
-92.111984
-147.003616
-154.684616
-46.394547
-71.488358
-108.138168
-64.170578
-76.300392
-149.706711
-51.884846
-73.625053
-59.563309
-67.284859
-55.528858
-156.863953
-60.839935
-98.766808
-60.971485
-62.444965
-166.336472
-64.772011
-84.344528
-99.343460
-75.842224
-71.478981
-142.624527
-93.238037
-86.024414
-77.951508
-66.432167
-50.166477
-78.498573
-77.244476
-80.564507
-76.463783
-104.233185
-56.135536
-74.334007
-111.023712
-90.745758
-168.937073
-92.039375
-116.903656
-102.317268
-145.232559
-54.253407
-78.613029
-145.363464
-76.789146
-55.327709
-66.116341
-42.402397
-85.446350
-148.095795
-100.685226
-55.694202
51.891079
67.701523
47.192570
62.700027
42.895782
-68.646706
-66.777046
-68.024437
-55.971409
-163.063889
-59.772861
-94.745819
-36.697121
-147.212418
-74.498222
-54.030113
-75.128563
-92.298088
-54.773773
-61.350933
-112.314796
-77.262993
-85.101929
-61.845596
-56.659092
-59.090260
-159.957291
-69.169991
-92.182503
-35.917397
-130.030762
-110.028549
-69.514595
-59.884998
-114.978294
-91.876373
-147.317612
-62.258106
-69.951889
-111.289680
-163.812927
-96.562592
-60.363255
-63.994526
-89.171295
-44.920261
-102.192612
-48.794281
-50.551502
-71.948593
-53.793819
-143.436829
-74.707794
-48.061359
-100.609734
-70.906044
-114.519333
-57.338486
-24.491505
-42.663216
-63.642811
-62.116016
-67.253929
-89.839417
-59.114143
-56.885582
-53.030792
-131.705872
-67.511650
-137.728165
-46.154720
-76.027107
-100.615044
-72.966522
-128.850418
-102.614670
-101.294472
-82.146729
-91.053490
-121.332077
-110.199348
-62.473633
-84.123497
-48.145203
-62.479065
-69.286613
-151.677490
-110.270424
-56.103455
-64.537804
-96.504898
-153.015228
-41.786728
-118.648834
-49.017376
-64.756409
-91.329636
-43.922878
-62.131626
-67.550987
-56.526051
-68.774879
-63.619793
-74.927574
-57.924435
-72.442497
-162.027008
-89.866585
-99.269539
-145.477249
-119.388763
-41.534119
-150.825562
-57.682598
-67.609016
-61.593391
-149.844177
-65.748405
-72.278099
-53.597767
-145.430374
-131.335587
-59.080540
-155.771362
-93.204094
-157.730774
-62.706432
-98.454544
-110.767906
-141.211517
-64.769058
-71.332642
-68.477463
-51.725376
-50.468910
-101.798378
-77.690666
-85.513947
-70.459900
-47.474449
-127.657104
-77.975975
-119.391342
-59.148716
-56.052807
-143.546906
-57.562550
-55.169235
-67.496666
-59.741886
-63.179295
-63.357582
-65.427345
-65.925598
-57.299088
-69.238869
-65.623734
-118.760948
-158.910751
-123.267601
-142.725586
-110.193268
-67.737770
-84.448204
-61.677452
-83.122841
-60.435287
-95.257751
-78.743362
-83.786057
-82.218483
-111.916183
-126.532387
-65.247383
-50.096493
-127.238235
-66.706383
-94.906143
-65.794113
-100.340462
-52.691887
-93.009598
-117.203598
-152.564819
-56.908424
-67.938934
-97.459129
-140.975677
-79.854431
-60.697800
-59.570244
-129.081818
-43.311974
-101.629768
-163.407761
-167.326843
-69.608505
-62.579487
-65.717606
-158.197678
-76.040222
-48.401943
-71.158417
-153.354950
-78.310211
-62.288086
83.085945
-70.145264
-57.189709
-133.844406
-52.470840
-112.311470
-59.890804
-68.686165
-63.616516
-136.656631
-74.887741
-94.300934
-112.220367
-63.981895
-65.034950
-57.657764
-76.544243
-48.480118
-93.448036
-65.140297
-85.953735
-149.216095
-82.878525
-94.355034
-56.007137
-69.270615
-140.013199
-71.671669
-63.015255
-56.556301
-35.043999
-73.955215
-61.079399
-54.252224
-51.180290
-144.268188
-41.927242
-121.890480
-72.899689
-72.974350
-64.837578
-97.815453
-96.599487
-64.934532
-40.295078
-58.918247
45.941158
51.148396
45.337524
53.923233
89.172615
46.656055
-79.842842
-143.505371
-63.528896
-60.529705
-64.719658
-59.395985
-107.120636
-51.099716
-58.896404
-58.559395
-144.661896
-102.060387
-107.301346
-80.936546
-65.065689
-61.772350
-66.070709
-59.487598
-79.039078
-56.514896
-46.980022
-50.418274
-156.220535
-155.036270
-65.313942
-63.558266
-139.865311
-141.922974
-118.270157
-82.499825
-70.867813
-50.764942
-116.944153
-108.938126
-72.613869
-56.439972
-139.324768
-139.496216
-59.482632
-154.380264
-94.504204
-99.973694
-58.266266
-53.176605
-155.261734
-73.889847
-86.858940
-84.331627
-63.344379
-75.355148
-65.109787
-117.930939
-83.598030
-88.822037
-73.066353
-94.098160
-88.651794
-64.274246
-70.775040
-81.947578
-141.171371
-139.346741
-75.199509
-56.195686
-62.496113
-94.096794
-97.363815
-63.813728
-61.473511
-52.871849
-111.040421
-74.855827
-66.855339
-78.988358
-66.272453
-66.339401
-62.084087
-59.326878
-113.921646
-44.096958
-76.787735
-55.016464
-109.731979
-140.477402
-104.643639
-64.851501
-71.628738
-67.992615
-64.190254
-57.766281
-114.846291
-127.507988
-90.734581
-50.988869
-90.115601
-59.460510
-87.805893
-50.714706
-49.212688
-48.323254
-84.443756
-67.894913
-71.217682
-149.291092
-98.852715
-39.498539
-159.183395
-78.730537
-139.317535
-65.278015
-84.244652
-69.778885
-133.421036
-142.329559
-86.532562
-61.755848
-56.480255
-90.486984
-131.463409
-131.621857
-120.449219
-78.539452
-65.708511
-145.784103
-60.213291
-70.282860
-152.977753
-92.874672
-75.168274
-109.587791
-170.540024
-98.206589
-93.949623
-57.167320
-66.048790
81.353310
68.691704
51.275097
105.689552
81.418388
88.181801
72.202988
51.626610
37.373253
-157.087830
-113.973549
-85.080910
-152.678879
-60.908169
-55.633453
-74.329987
-53.237469
-123.402390
-125.761108
-58.571465
-61.201195
-57.843987
-107.467384
-130.499725
-55.642029
-116.990562
-120.754799
-58.742718
-93.768196
-66.346336
-70.924438
-45.929173
-92.706238
-53.774048
-131.907806
-59.001949
-117.495903
-65.667633
-60.552494
-148.720398
-69.299194
-69.626656
-43.693188
-57.541309
-35.509686
-109.627838
-82.908783
-42.832294
-60.783085
-56.506672
-98.397682
-34.931019
-94.356262
-92.313133
-58.956161
-85.202194
-136.440826
-53.342091
-64.453865
-115.695641
-150.796631
-60.644958
-54.564941
-89.452820
-77.409256
-49.928860
-64.414474
-79.542313
-37.797283
-141.680984
-61.488281
-56.299393
-73.863770
-104.860123
-59.995632
-58.472366
-77.802284
-85.760612
-58.612957
-43.783524
-49.765598
-67.579819
-144.043610
-106.825867
-55.026546
-141.905426
-125.498558
-143.967438
-29.617861
-68.249107
-63.592297
-60.970036
-85.752411
-72.300728
-114.295380
-155.050461
-60.150555
-55.442802
-38.778034
-61.646572
-63.860722
-83.963013
-61.008064
-87.249702
-56.093071
-61.437656
-79.368065
-55.694386
-58.891384
-97.689049
-159.157959
-151.869171
-74.552322
-133.801422
-155.854462
-103.176605
-145.884491
-69.321251
-165.145996
-71.101418
-133.130875
-50.376499
-68.479118
-150.685822
-58.299458
-61.518650
-51.675728
-115.442612
-41.805374
-31.801023
-64.935577
-91.523285
-106.455063
-102.307693
-114.362892
-141.176620
-114.230820
-76.066040
-38.797714
41.045120
20.980650
-92.790230
-146.110916
-76.561043
-58.605778
-57.542286
-74.367470
-72.471817
-77.611794
-134.424072
-53.317982
-38.157135
-61.540409
-116.096764
-161.656433
-75.129822
-58.153889
-153.207916
-70.985321
-64.092743
-94.658333
-74.201866
-105.428665
-85.612015
-117.653679
-78.496613
-138.426025
90.290619
78.279770
66.010933
61.500702
49.745346
85.115562
-159.968506
-71.596558
-77.776237
-63.303719
-159.130203
-41.538990
-86.806786
-55.654362
-62.192120
-87.098648
-57.169258
-94.477890
-109.683174
-83.089409
-68.626320
-85.918335
-37.242580
-99.736336
-92.099365
-80.758904
-65.249573
-62.840954
-54.844982
-52.525948
-103.702171
-68.086777
-107.790520
-58.064922
-54.569748
-74.131844
-75.083733
-106.621284
-48.804588
-24.637051
-86.566292
-79.112274
-73.453804
-163.139297
-128.744614
-62.683743
-73.282158
-147.646225
-115.615044
-60.686363
-85.875031
-55.533840
-62.294888
-70.999428
-53.108261
-119.355736
-72.191742
-54.126564
-44.753544
-148.936890
-44.547573
-73.381050
-64.838516
-65.889435
-66.821632
-63.643105
-70.845665
-100.393974
-62.944569
-80.612450
-142.447357
-60.416286
-152.354523
-88.798370
-111.965820
-75.937241
-133.449356
-75.011787
-110.809784
-99.395248
-76.776085
-170.619781
-116.514084
-89.244957
-52.582485
-154.502457
-40.018234
-72.935905
-156.869064
-50.327133
-70.262039
-159.262329
-75.370079
-75.659203
-71.002464
-136.019501
-68.402740
-65.235825
-75.540726
-60.251617
-164.984573
-89.097130
-50.565311
-24.608919
-157.942566
-61.374371
-67.911377
-70.845657
-63.028328
-146.429214
163.873245
-135.944916
-61.345470
-63.147678
-56.005764
-113.300003
-72.873222
-67.077370
-149.119217
-52.573666
-64.726616
-62.558125
-105.182487
-159.695312
-55.831417
-56.808247
-70.009407
-71.974503
-31.551682
-100.793388
-141.498764
-134.379639
-51.342468
-60.789562
-103.152542
-66.320351
-65.335709
-57.930252
-81.884361
-51.268188
-57.825451
-152.118698
-125.518845
-71.508080
-68.208244
-58.855797
-57.071049
-71.313164
-59.800159
-49.347786
-120.187004
-30.100574
-74.884079
-72.943176
-93.829712
-106.321281
-84.989532
-120.761673
-163.051590
-121.653725
-113.940849
-73.763016
-36.797028
-88.457253
-56.077812
-48.419353
-67.508492
-58.442894
-123.388260
-84.862427
-119.494057
-97.218414
-150.778625
-80.114349
-75.812271
-92.709846
-56.347519
-78.690857
-48.871529
-57.667728
-53.427845
-53.765049
-56.761494
-64.186516
-57.477425
-82.400887
-43.750954
-68.149673
-77.290558
-69.185318
-58.210747
-154.103928
-84.346512
-54.004665
-121.689590
-65.462112
-64.627151
-88.963539
-116.163017
-83.439972
-90.183807
-63.160435
-67.377258
-64.465157
-107.622437
-92.559265
-63.546963
-88.839989
-78.297913
-131.034210
-98.304199
-80.732239
-97.571930
-120.888382
-120.897377
-57.237770
-87.364731
-93.310600
-83.441238
-97.165634
-112.080841
-130.307816
-105.650391
-120.004326
-95.617065
-60.052155
-90.950287
-114.795708
-138.663574
-63.294678
-71.156372
-88.396942
-103.562691
-113.779892
-109.172600
-127.236938
-61.256561
-94.942093
-79.082932
-69.575912
-78.798187
-62.646164
-42.539154
-60.284489
-64.977341
-64.351273
-56.946957
-73.181030
-104.839340
-127.935928
-134.712357
-149.892868
-67.655373
-143.688644
-79.199867
-61.983624
-64.565987
-93.083153
-56.660538
-58.965553
-55.719177
-68.399780
-70.406212
-54.636955
-66.223419
-136.315155
-127.064407
-80.725853
-68.938705
-81.820610
-113.855515
-72.122269
-160.261490
-56.169491
-130.250931
-87.265549
-108.224785
-59.370045
-94.393745
-102.150230
-77.594696
-63.731106
-65.848724
-43.131012
-111.387878
-103.097557
-63.991177
-26.373255
-34.792217
-41.089947
-149.379822
-118.847359
-36.561611
-130.523148
-66.865761
-65.198097
-70.162811
-79.259529
-80.088043
-72.912590
-73.733360
-57.598919
-81.239357
-64.979408
-72.264397
-77.776924
-69.600563
-74.206596
-102.702118
-67.638359
-64.686897
-59.194084
-116.845764
-43.189400
-88.561005
-73.410347
-54.452667
-58.767117
-87.327469
-60.754162
-71.183617
-145.179932
-57.166222
-40.181080
-141.343552
-86.767273
-80.681107
-44.661465
-114.553093
-62.631077
-161.808136
-108.813942
-54.092674
-35.052387
-102.548065
-67.671761
-147.772247
-57.052528
-107.526573
-57.517715
-94.295036
-64.918892
-154.013947
-52.678204
-57.289730
-41.639355
-60.078041
-61.930122
-64.510376
-60.333023
-59.523949
-64.702888
-81.645317
-126.871758
-64.843063
-47.044067
-57.375648
-51.117485
-50.942387
-44.238060
-67.057549
-65.920830
-93.117989
-48.655525
-87.011055
-72.320221
-59.404442
-61.470646
-34.389709
-55.730118
-62.682228
-74.500786
-76.793976
-55.611923
-89.785011
-160.682098
-108.255516
-142.162643
-110.913635
-60.921494
-57.148998
-62.628963
-83.630608
-96.630455
-64.960167
-141.266724
-110.746933
-86.181244
-67.298531
-63.959785
-102.111435
-59.297676
-111.793648
-68.427597
-57.199524
-164.140961
-133.503769
-58.561806
-87.997833
-90.419052
-57.312321
-76.644119
-99.381653
-100.903419
-74.185165
-63.567162
-65.705467
-96.587151
-65.429016
-106.100410
-41.612240
-157.025070
-81.276917
-109.060219
-61.413754
-42.618595
-59.933014
-65.218170
-59.624760
-59.520103
-70.586319
-161.758713
-63.830334
-130.992691
-80.373413
-62.998951
-96.296806
-116.171593
-124.884277
-38.791935
-59.699547
-56.817795
-119.549423
-95.812515
-111.407913
-51.485672
-69.613213
-140.257477
-85.412544
-58.613449
-79.590401
-84.529968
-130.110443
-55.676933
-96.091034
-147.279175
-44.110180
-44.665581
-70.476654
-68.875336
-162.084549
-75.011581
-152.348679
-70.842140
-72.728264
-113.271210
-107.211121
-56.707535
-97.141876
-118.624817
-135.477966
-107.518494
-85.851036
-100.949135
-123.118835
-82.943726
-63.901772
-90.771347
-94.258247
-59.160061
-128.593216
-61.870720
-157.231934
-62.522659
-145.397186
-90.751312
-134.094574
-65.422012
-56.777847
-109.862556
-96.041031
-62.895905
-57.743195
-61.330238
-57.778069
-38.046993
-65.773911
-70.569992
-92.455414
-85.098450
-62.424782
-61.285679
-86.438141
-152.753983
-52.922825
-151.785645
-56.581161
-37.390503
-70.890068
-123.755287
-67.804817
-63.771805
-83.573982
-71.380608
-65.988785
-152.806046
-69.733185
-55.384544
-97.364334
-131.802612
-83.906967
-107.742744
-92.128387
-78.980499
-45.097931
-83.687561
-53.017509
-61.939678
-60.236992
-55.782021
-99.970284
-166.652512
-62.322159
-51.455509
-66.479950
-156.821182
-69.411964
-69.144470
-50.346863
-52.594238
-41.235981
-52.839905
-52.252209
-71.340309
-123.353523
-48.160568
-61.716843
-73.751686
-57.424274
-122.327728
-28.477427
-157.058975
-72.509705
-77.449722
-63.011627
-146.368973
-92.742897
-100.167336
-118.133583
-151.968979
-95.095284
-76.905655
-54.922871
-60.730049
-81.726929
-71.578842
-59.797981
-83.135361
-47.711258
-113.554092
-42.505245
-100.425171
-73.587379
-66.041573
-45.062531
-64.147331
-93.954285
-63.547920
-59.313911
-154.050156
-103.398628
-95.063782
-118.796822
-109.401825
-91.737114
-98.926674
-153.592163
-65.865189
-125.224380
-62.806858
-130.027328
-106.404938
-61.724018
-89.310234
-106.305023
-144.332108
-55.509995
-78.834625
-61.360245
-90.847305
-116.882477
-94.384422
-66.262932
-97.106667
-71.860916
-96.084183
-70.555870
-107.367302
-73.492111
-130.493454
-167.070633
-94.179283
-80.774696
-57.310043
-55.985626
-56.564373
-70.432480
-72.690773
-49.346134
-57.957649
-106.045036
-58.646732
-93.698219
-94.667717
-109.188873
-74.606491
-131.348434
-73.711906
-50.988232
-103.982460
-89.473434
-67.074982
-142.255341
-159.228592
-62.310295
-84.265045
-99.621582
-53.661728
-54.482502
-71.046898
-63.170567
-53.996815
-121.111595
-71.672684
-77.740883
-65.080673
-82.815315
-100.268776
-120.885490
-57.075588
-63.707684
-61.835873
-117.682571
-76.663490
-139.751968
-102.025536
-76.079254
-67.561066
-53.955654
-98.607918
-86.794693
-58.181850
-159.626328
-105.918236
-92.878357
-51.107914
-101.459213
-67.061913
-74.713478
-117.243988
-77.149422
-119.207451
-69.133080
-60.424698
-87.573357
-57.187824
-55.429016
-131.289062
-70.738312
-87.495575
-118.862427
-50.798752
-108.182594
-63.837833
-78.743988
-149.692108
-101.312447
-96.377640
-102.411087
-51.192867
-131.617569
-95.896988
-100.462639
-99.809456
-127.642952
53.023205
69.571075
59.687462
86.867943
60.326988
59.381435
-119.281731
-71.124519
-123.942642
-153.345535
-49.562878
-70.783577
-93.840660
-58.112865
-141.870834
-58.220993
-80.422554
-110.954132
59.662838
-152.880997
-68.180801
-108.041443
-55.129230
-66.671783
-77.291588
-70.488892
-139.460480
-55.007168
-127.735542
-58.494202
-62.427364
-67.564636
-143.092072
-60.436462
-85.420219
-159.529312
-136.787781
-33.305004
-164.075851
-60.795170
-62.373341
-124.690781
-79.076019
-138.366409
-72.280968
-105.945244
-122.026596
-104.831787
-92.245308
-65.830284
-122.070053
-105.890129
-62.371124
-64.347130
-91.851120
-54.574272
-84.803474
-98.172218
-127.838127
-139.198837
-126.020699
-59.877159
-62.338585
-57.072498
-98.500320
-66.747993
-144.560211
-89.832710
-161.746109
-108.334732
-90.942734
-72.943863
-71.570946
-36.142426
-75.665878
-131.116348
-96.703842
-114.910454
-108.637543
-68.241959
-67.013000
-60.060806
-73.482040
-35.815296
-62.571003
-57.157661
-144.743301
-81.530624
-105.004341
-71.607910
-73.949272
-173.935074
-69.582855
-97.562714
-60.989449
-108.020607
-105.569748
-79.059647
-64.688728
-80.135399
-147.268051
-43.421669
-66.197121
-55.472446
-50.948730
-62.747700
-51.691387
-107.718040
-61.771667
-113.296127
-91.567833
-139.150070
-108.113380
-69.352982
-112.809273
-99.940025
-103.590317
-106.060555
-98.934380
-59.514351
-35.553455
-46.116676
-57.774956
-95.284462
-122.035065
-96.336494
-122.553528
-78.528267
-152.441116
-45.697594
-56.933098
-62.958889
-54.750404
-47.355843
-97.542274
-152.073792
-66.911507
-100.671371
-30.891533
-90.765816
-89.999039
-100.679482
-70.370277
-82.949753
-129.474564
-70.167366
-60.670498
-166.052841
-155.250137
-99.410591
-148.115402
-89.157738
-121.524902
-77.571320
-64.927307
-91.750175
-113.185547
-84.884636
-127.318886
-63.676403
-62.379631
-66.504585
-58.846508
-68.963188
-84.784378
-114.504028
-81.517708
-169.933609
-56.370113
-100.501190
-63.553173
-39.268471
-108.798866
-61.363262
-52.146015
-76.698112
-84.016769
-160.376419
-93.778236
-78.565315
-130.406448
-66.193207
-34.453045
-28.319519
-92.625359
-91.337074
-62.056938
-116.236603
-47.709076
-53.792873
-63.647511
-130.151199
-70.070145
-58.105522
-40.043800
-78.836342
-63.918015
-70.504204
-112.567116
-98.084175
-49.283875
-65.435333
-115.591660
-107.120323
-122.747574
-97.611412
-120.492699
-69.469383
-109.494278
-94.536263
-61.933910
-91.239655
-166.932907
-101.948326
-111.101051
-95.023827
-164.134720
-133.444397
-84.590027
-134.049484
-129.453339
-71.794563
-53.018845
-148.001160
-137.634109
-119.604362
-41.459835
-50.499058
-74.227821
-68.404243
-107.103584
-65.833885
-68.887657
-136.018890
-47.893154
-54.773956
-57.732689
-63.988670
-64.056122
-77.492119
-64.326225
-60.497223
-63.533714
-58.582344
-62.454685
-92.359154
52.754704
47.872639
57.567093
-44.105209
-56.951153
-57.708199
-77.260986
-80.777336
-52.792038
-91.667259
-57.046864
-61.466946
-63.058098
-87.313179
-44.525303
-81.218132
-87.129448
-57.537663
-163.426956
-86.935738
-61.655445
-64.674309
-128.315628
-158.340927
178.701080
-45.407887
-72.619392
-133.828644
-54.645618
-44.193417
-76.036774
-154.041962
-57.004662
-152.843216
-60.464684
-79.153320
-55.422909
-49.943268
-117.421494
-150.473526
-61.868076
-55.639290
-69.176300
-53.063496
-61.917561
-72.283066
-98.098457
-102.452705
-135.655960
-60.839809
-76.684509
-77.287498
-77.510345
-66.387619
-63.632244
-93.305344
-44.829292
-143.070969
-121.504578
-147.986374
-153.231293
-127.386696
-37.118835
-46.168175
-72.532394
-79.684860
-64.658791
-82.645012
-54.276264
-56.841064
-59.797333
-41.079369
-144.573517
-102.009163
-84.952492
-147.017288
-51.721848
-66.797012
-24.707827
-54.045658
-61.300007
-62.396526
-29.115473
-65.680496
-58.191055
-59.405773
-88.955009
-128.070740
-60.670998
-77.412048
-88.025177
-63.259167
-70.141182
-56.982059
-57.145893
-56.609489
-101.912766
-68.500954
74.955559
53.096294
59.873966
52.242916
66.039566
36.077324
-120.869019
-60.453125
-71.704994
-83.938553
-63.748257
-125.253929
-73.911163
-111.666527
-91.782249
-119.104256
-120.528542
-92.091873
-119.303444
-156.574844
-109.549911
-82.867897
-100.762939
-169.251205
-75.018684
-105.222328
-66.359665
-76.646942
-89.431068
-140.320496
-102.155098
-59.815262
-116.730125
-92.530235
-134.261215
-90.550301
-137.387192
-113.310333
-55.863850
-28.184633
-67.556984
-75.055237
-70.366364
-59.170868
-71.137917
-125.275787
-69.047516
-72.648148
-47.250404
-66.028732
-96.738251
-98.639252
-84.617676
-58.208591
-63.010792
-65.068481
-54.146866
-35.858288
-61.291683
-51.185764
-63.133423
-43.686615
-59.089310
-122.777237
-105.496223
-52.063854
-75.260033
-101.927872
-75.917572
-59.400951
-163.344299
-65.324867
-62.334312
-15.831051
-67.016022
-76.108009
-46.749893
-60.483261
-68.003876
-58.980278
-75.409042
-48.475254
-153.476578
-59.731888
-57.928387
-57.861153
-53.859486
-135.655365
-78.632011
-78.741585
-65.467430
-77.937347
-59.541466
-51.508198
-64.848816
-68.970573
-49.809212
-77.674217
-51.967464
-147.836731
-44.197407
-54.267181
-78.622498
-68.623894
-121.548035
-151.594208
-59.779030
-72.041878
-111.852104
-106.978462
-93.012558
-64.691887
-56.394642
-90.199837
-99.257095
-105.358498
-59.651577
-57.547039
-106.238373
-94.758888
-93.688881
-92.329018
-108.436256
-105.380409
-94.870964
-57.812138
-64.951744
-105.529190
-67.589066
-130.373474
-113.311363
-106.411957
-77.549149
-59.920372
-135.514725
-53.499809
-32.138981
-154.137833
-102.559914
-67.560478
-44.347755
-119.575897
-126.367523
-99.492172
-91.988274
-88.395721
-49.538441
-53.900997
-97.121033
-87.625267
-170.776031
-55.933544
-68.675598
-83.783615
-86.095909
-59.706192
-59.238289
-62.519566
-58.336758
-74.164749
-80.123505
-58.460289
-0.973576
73.287308
62.451805
-43.831635
-75.565773
-103.461784
-76.188225
-74.205063
-47.360466
-138.287766
-88.473282
-77.195869
54.737625
-47.085976
-74.593674
-60.174088
-103.570320
-62.196613
-70.149361
-33.935863
-51.782524
-106.245224
-112.432961
-56.523438
-94.531860
-141.140930
-75.255676
-78.468719
-105.530586
-100.848213
-147.568573
-90.759933
-39.423103
-88.921722
-64.004517
-57.890556
-64.963127
-49.450787
-50.925541
-150.546585
-148.100540
-99.101227
-149.734146
-60.007130
-72.344360
-130.728455
-102.322388
-67.620491
-65.584358
-57.142540
-71.035461
-150.745636
-114.597824
-91.258858
-157.335892
-142.825653
-63.728832
-67.783096
-93.570259
-69.164360
-61.037121
-108.030762
-94.358192
-57.925438
-146.713181
-116.651604
-81.267700
-96.400551
-122.489601
-121.839012
-103.003082
-86.341087
-88.104050
-83.919250
-111.596535
-61.005020
-64.301903
-60.588577
-77.137283
-52.419880
-59.662888
-117.446365
-50.495026
-67.780777
-104.114464
-153.534027
-36.074940
-126.801430
-48.856293
-84.374718
-63.128517
-77.500084
-156.213058
-64.931870
-166.633667
-155.954788
-75.495178
-45.581154
-77.303261
-39.703537
-90.081245
-60.586945
-109.067184
-69.392921
-70.595886
-70.060226
-55.243950
-160.498825
-86.550705
-70.132172
-124.832085
-73.062523
-73.085304
-115.653046
-108.657959
-111.910049
-62.848980
-118.911400
-63.526699
-154.865570
-56.852432
-49.203026
-101.262741
-87.394600
-75.730568
-86.251488
-145.576141
-63.957970
-38.647923
-85.254555
-48.168381
-124.211739
-98.006699
-58.237911
-58.036476
-53.857933
-73.278633
-141.467178
-60.844032
-59.742432
-100.486084
-66.846359
-150.110123
-68.205269
-68.531456
-76.873520
-61.908134
-82.510078
-53.293793
-117.354019
-81.957451
-37.082912
-50.513424
-149.387970
-81.290413
-152.524399
-70.291168
-67.418282
-74.360916
-56.786514
-74.311310
-67.406036
-85.041031
-124.038582
-60.786667
-61.926926
-66.287773
-69.215134
-154.827927
174.189743
-48.199875
-73.755417
-97.912079
-66.357208
-65.176765
-100.883972
-65.375465
-121.148727
-125.292221
-62.080338
-139.595490
-101.583908
-21.212128
-127.551041
-98.184959
-72.813347
-71.074875
-49.794102
-74.275391
-158.195770
-24.056280
-137.543884
-97.687119
-78.165146
-152.501358
-114.942802
-123.620392
-111.362053
-59.760445
-56.352623
-139.454910
-90.703232
-66.066391
-72.878906
-85.265472
-65.333969
-91.515633
-62.558056
-54.263180
-94.483643
-61.543343
-66.504745
-52.071697
-63.294308
-121.406609
-92.462463
-56.012718
-110.400406
-97.635719
-102.527603
-70.522484
-76.682152
-86.925667
-75.406929
-165.386032
-97.997803
-91.475990
-70.282402
-154.185974
-150.632950
-66.866722
-92.112335
-82.918846
-65.731392
-101.176346
-139.285980
-83.681252
-60.133228
-42.806816
-71.709198
-148.961136
-72.871826
-56.872513
-60.813255
-140.819275
-73.480934
-97.964905
-111.599648
-97.617538
-128.541016
-118.798645
-72.287537
-60.216740
-98.172943
-97.626785
-64.053001
-123.007080
-85.385109
-105.600960
-69.155167
-152.092041
-120.089851
-147.178436
-80.273804
-47.383419
-57.231621
-58.939850
-55.022629
-65.275467
-108.960938
-79.859314
-103.815506
-97.836159
-72.910637
-153.388138
-94.064590
-83.651016
-120.197502
-63.333950
-62.162258
-68.004494
-114.992897
-66.042267
-94.860855
-122.075790
-98.387962
-51.673622
-70.897835
-59.914074
-57.594509
-149.060730
-63.965649
-70.474083
-51.679382
-73.149261
-62.385662
-149.038651
-130.153824
-141.293304
-50.757275
-135.803879
-59.268738
-71.369308
-146.806549
-79.247757
-63.867867
-83.280151
-72.786942
-111.931221
-92.902969
-117.413200
-107.441246
-80.914032
-51.433170
-91.026649
-64.196877
-62.441933
-93.578606
-110.259209
-78.595734
-79.809196
-60.177734
-68.575806
-68.617577
-62.887257
-76.875519
-72.339188
-63.255116
-65.966507
-37.715168
-84.506081
-69.789093
-22.034931
-90.155983
-151.359238
-72.493401
-93.481499
-62.977871
-65.665009
-96.985191
-90.220016
-94.980957
-100.209015
-65.192604
-92.042084
-85.786674
-59.078819
-55.753956
-79.739532
-59.312901
-87.074364
-105.345665
-132.464874
-115.036850
-84.936020
-124.959381
-60.629757
-99.140373
-154.702713
-54.357704
-63.033833
-83.209000
-140.691040
-159.456589
-122.979965
-114.380333
-56.715115
-68.007469
-60.287838
-71.600960
-75.586655
-88.066589
-70.835381
-72.620872
-60.512318
-50.069077
-62.633759
-63.866596
-53.843716
-144.308258
-99.997162
-91.585571
-101.772568
-66.235527
-63.398132
-52.495781
-87.858620
-104.174393
-119.385788
-139.942291
-63.334080
-106.084892
-59.656830
-74.606094
-118.211716
-78.257225
-64.805618
-58.328506
-131.094055
-70.238167
-82.116943
-62.161228
-83.086487
-82.547241
-58.197708
-91.928062
-144.149963
-95.239639
-57.424736
-60.669411
-41.547607
-62.663582
-67.283287
-96.625603
-45.546516
-156.528381
-66.531273
-79.164108
-65.677574
-162.479065
-77.113464
-58.371372
-107.995636
-81.867897
-107.871750
-112.087471
-119.253174
-102.093643
-86.538948
-61.814453
-64.752441
-64.197693
-76.809296
-117.254044
-112.964523
-45.591640
-53.762184
-53.501026
-58.298149
-74.744408
-117.074135
-97.464783
-78.409691
-77.747612
-144.472702
-101.506317
-63.753555
-153.028198
-80.150650
-56.000286
-93.906410
-91.134315
-66.458496
-72.953377
-111.319420
-87.557175
-61.473133
-97.446945
-60.596199
-79.180511
-98.578552
-114.154366
-111.506706
-67.006874
-73.160965
-105.582024
-60.879967
-121.069443
-101.845673
-82.912888
-46.877270
-124.128876
-73.014999
-59.089439
-55.270290
-55.310284
-32.846401
-64.383179
-91.580101
-33.374821
-42.085503
-56.853783
-152.391800
-57.629295
-71.511200
-126.446289
-59.278374
-70.208900
-163.406586
-64.868042
-131.998260
-73.041382
-70.268440
-52.003441
-75.398193
-57.280647
-58.318359
-90.680931
73.757256
72.415764
85.224586
-27.268427
-67.556107
-70.067924
-149.045364
-68.693550
-43.553356
-159.207214
-44.994415
-72.098564
-86.980415
-84.706932
-123.820885
-80.083656
-163.823593
-111.732216
-81.510376
-60.835911
-77.841537
-63.891773
-81.362411
-62.273201
-57.602554
-97.006897
-147.900833
-101.022942
-56.949078
-77.559242
-68.393921
-60.903408
-92.907471
-114.030891
-72.021568
-94.887329
-98.697960
-64.998985
-168.963303
-110.039452
-126.514191
-64.716743
-106.714211
-51.287727
-61.476772
-79.717667
-91.249352
-154.581390
-51.887733
-58.483322
-61.290359
-72.632729
-68.158592
-59.158676
-160.235458
-129.902863
-104.664833
-64.392075
-83.855133
-104.777428
-70.297249
-97.804253
-67.327972
-118.238724
-107.603821
-143.854218
-71.189987
-64.375511
-118.713036
-109.981392
-100.481827
-124.518875
-71.164993
-87.099197
-53.794865
-56.588715
-66.387413
-81.150406
-61.128845
-41.302570
-136.712784
-104.024254
-62.059635
-87.063576
-104.939293
-36.048809
-48.374649
-103.640762
-53.415611
-127.719337
-65.862633
-155.453247
-81.858643
-159.047241
-139.330902
-90.061623
-129.967041
-57.619862
-70.502556
-98.561821
-136.582932
-69.209442
-56.190033
-58.314342
-148.616196
-51.004967
-58.731380
-53.212940
-34.337799
-44.767818
-67.252319
-110.274681
-85.421089
-157.315338
-137.305069
-76.482834
-130.182129
-73.013535
-135.074310
-65.710777
-95.548164
-58.910748
-42.683533
-93.415886
-65.340836
-54.191360
-95.653374
-57.391476
-53.512650
-62.392258
-31.325994
-74.691307
-86.710266
-63.295174
-73.375198
-143.679031
-89.044518
-81.807808
-68.795181
-91.355515
76.345497
83.395737
68.419998
-38.681217
-63.960079
-114.421959
-47.625900
-72.400681
-59.455757
-90.267227
-67.091293
-96.088814
-74.136848
-68.408203
-110.842628
-62.939426
-74.594406
-164.549957
-68.091675
-75.647491
-121.271317
-81.574738
-58.455563
-114.071991
-87.932579
-32.748913
-61.574570
-57.938587
-104.174988
-53.943382
-141.985306
-66.896782
-59.825623
-119.665672
-76.785500
-59.062325
-38.636658
-86.555511
-99.638809
-49.902203
-72.227737
-82.386688
-125.750580
-46.449291
-125.008232
-70.277039
-57.860031
-148.507614
-55.291794
-60.115170
-54.864323
-144.383087
-65.484131
-62.966438
-56.912693
-107.809189
-62.563046
-70.706970
-156.284622
-120.606255
-54.685432
-65.454010
-35.958939
-60.887199
-36.823647
-33.278996
-100.386902
-164.347717
-147.301056
-70.283882
-52.719414
-107.676758
-90.348068
-104.660530
-161.613556
-118.600151
-140.004486
-80.759705
-155.205139
-64.679871
-44.408161
-49.597515
-45.999756
-39.526421
-80.384102
-78.148827
-21.714550
-65.876923
-69.777550
-53.439800
-165.646576
-132.411331
-73.916458
-79.989960
-54.071072
-74.585884
-37.189091
-69.163376
-46.769714
-107.900314
-149.297531
-102.796974
-104.612083
-63.246742
-69.080925
-158.617126
-73.187614
-62.512852
-163.513840
-90.923401
-65.197243
-107.818283
-125.853752
-72.479317
-152.654816
-93.229164
-111.474686
-143.740860
-97.850906
-121.577728
-134.831726
-63.051960
-66.938866
-140.704453
-67.847382
-64.384796
-85.232353
-41.925640
-64.939110
-123.157349
-38.241810
-150.758911
-99.234077
-73.954391
-149.188156
-66.276855
-68.782814
-152.488297
-20.022345
-79.249420
-73.593010
-92.365143
-167.348251
-66.419136
-77.375381
-141.657990
-72.941345
-85.662567
-59.335434
-64.159378
-81.937195
-121.400620
-38.073433
-75.089188
-86.016357
-66.422180
-59.643707
-30.134148
-83.631294
-110.086975
-127.739349
-105.278496
-82.322678
-59.422012
-132.843048
-87.715866
-61.988544
-109.128365
-79.399117
-112.351486
-71.559563
-65.051476
-62.071518
-63.165661
-50.755032
-59.516407
-132.693542
-93.232582
-54.146259
-59.974148
-79.247551
-160.850098
-53.104664
-102.819458
-102.122177
-139.648544
-51.807644
-94.676384
-56.829208
-78.482857
-71.678978
-53.520084
-80.935562
-59.498840
-70.902481
-130.180832
-87.117798
-112.112122
-93.521660
-58.184738
-56.705994
-67.227524
-99.093857
-123.484543
-81.799919
-100.348152
-138.211792
-48.093861
-144.328598
-157.114502
-63.191166
-115.535591
-59.836956
-111.163597
-69.981133
-93.484711
-123.839249
-121.930046
-157.747879
-119.899460
-80.842247
-119.791679
-128.647736
-71.666794
-71.379349
-58.276470
-48.618176
-64.440605
-45.238613
-48.565636
-66.353424
-62.099079
-131.641190
-83.284035
-140.767075
-63.096882
-66.354446
-131.245667
-125.830246
-40.434361
-69.293495
-139.475128
-87.615929
-64.365517
-56.329834
-51.099827
-89.489059
-113.577736
-67.732986
-136.489212
-149.973267
-128.965820
-72.344673
-98.111359
-59.793575
-124.405991
-53.681011
-58.689545
-63.749729
-61.625748
41.693935
77.019897
-115.126030
-51.383808
-158.996597
-59.132183
-60.615726
-88.140686
-70.043747
-39.754406
-79.830315
-50.676510
-112.107697
-67.432961
-67.325333
-56.893753
-88.188919
-63.989792
-64.016273
-87.030022
-69.680153
-111.977669
-73.591660
-138.483704
-59.504700
-66.538391
-55.104427
-65.812355
-80.637939
-131.010529
-58.638824
-100.152138
-149.639954
-59.195370
-128.176315
-22.174358
-58.697544
-119.963348
-42.965790
-110.966446
-54.377480
-121.099876
-60.989910
-69.050049
64.432365
64.398499
73.296188
80.582352
-51.802101
-155.503052
-56.949112
-71.945808
-57.337658
-66.589142
-165.087219
-70.753258
-110.376083
-74.302017
-67.181541
94.478676
78.916916
34.393574
76.852730
67.310074
56.231903
49.784435
66.089020
81.236465
71.251083
40.955692
68.573418
-68.604424
-62.787891
-142.819138
-61.916092
-59.345127
-71.596680
-174.511627
-91.816277
-61.569782
-78.119537
-66.020737
-78.837669
-63.366661
-64.865829
-136.592499
-90.238869
-88.650414
-161.725555
-39.878536
-90.535576
-131.266205
-87.696098
-81.312271
-77.301720
-59.598389
-96.369812
-51.369148
-97.932686
-73.230186
-135.078522
-137.110718
-111.338127
-67.959229
-145.560806
-106.900185
-82.759560
-64.702980
-56.137791
-99.552628
-77.624298
-93.246414
-105.173714
-79.536781
-119.585709
-136.253799
-68.518494
-169.417175
-56.543156
-79.186188
-52.613647
-60.626934
-57.672024
-122.540993
-96.620110
-73.052940
-58.266846
-55.036499
-111.854218
-69.448021
-69.789581
-122.034584
-151.312454
-37.431286
-47.593521
-68.596748
-50.811184
-60.606972
-66.811157
-75.209602
-83.032822
-77.774620
-83.471748
-93.359657
-57.986050
-64.855881
80.348595
35.184940
70.602829
55.117252
58.065224
69.925003
76.855873
79.083260
-51.102215
-60.552082
61.199242
65.364075
64.225975
77.632248
70.132050
36.228504
65.396317
51.983913
54.731140
62.711918
58.769035
-71.187347
-74.469490
-109.068871
-123.679901
-103.149353
-79.927963
-135.834259
-69.214272
-58.101337
-73.131531
-70.304382
-155.356750
-82.749893
-144.697769
-57.755749
-75.632454
-57.433044
-100.026642
-92.577850
-143.642700
-39.750454
-59.290020
-156.342834
-66.140633
-57.937233
-120.912346
-60.506573
-71.174660
-158.418457
-146.781906
-29.672724
-75.350418
-74.272400
-51.512131
-61.370491
-68.483589
-57.532429
-108.232712
-58.385002
-84.518402
-77.795738
-49.689903
-56.084255
-50.802364
-96.758850
-77.254852
-69.993683
-88.551460
-136.660004
-121.048378
-157.693085
-91.483345
-59.203426
-63.618374
-61.571625
-66.667946
-65.244644
-62.682987
-52.182575
-42.183121
-79.380020
-83.958900
-118.273895
-86.854019
-156.971146
-86.840179
-67.722504
-101.853928
-61.129951
-149.817993
-56.723282
-100.824944
-58.684509
-106.016228
-102.836105
-63.697071
-85.577843
-59.003960
-130.322052
-77.924698
-90.494743
-49.636028
-57.412266
-73.779816
-154.298080
-142.406616
-62.330677
-139.395691
-66.463799
-36.316334
-118.232727
-96.488075
-142.219650
-158.479355
-129.804108
-107.917061
-128.284851
-61.473877
-143.779388
-50.404476
-42.635567
-67.352394
-142.980865
-56.916737
-150.604675
-146.268433
-103.391853
-151.821411
-85.308983
-134.159485
-63.323349
-71.003876
-75.725655
-127.178581
-57.770012
-110.449539
-75.123665
-118.964088
-68.361870
-153.198013
-112.464920
-136.720047
-91.175720
-100.757202
-72.764030
-55.706852
-100.034920
-126.655907
-42.874512
-121.346107
-131.746643
-74.036636
-40.290031
-31.661623
-52.825214
-75.902580
-157.004089
-98.224289
-157.283752
61.993046
111.421242
54.786053
65.797844
72.771614
59.725868
-63.976898
-160.649902
-55.983875
-68.479698
-77.355873
-76.298378
-145.869324
-152.955719
-161.198196
-62.700054
-52.772984
-47.744827
-116.198479
-92.553543
-120.420052
-148.831131
-71.596268
-167.774384
-81.615486
-97.323105
-97.702759
-110.093262
-64.132866
-85.928391
-64.024399
-150.904251
-26.346750
-100.799232
-74.094704
-49.961033
-68.166298
-56.092667
-108.370201
-47.740345
-60.395317
-64.298859
-56.504990
-74.290573
-73.480835
-137.882004
-80.993950
-61.419140
-53.644680
-56.928799
-60.038212
-63.725464
-108.133583
-51.533375
-67.160324
-77.477585
-151.293839
-52.597633
-56.417587
-60.674713
-64.404266
-39.052216
-66.379929
162.573242
-63.326363
-124.768600
-112.748672
-81.644127
-74.640266
-147.122879
-64.773087
-106.475784
-75.520630
-77.212303
-95.491928
-116.949760
-105.586044
-100.451492
-78.503899
-101.529930
-43.232895
-144.694763
-73.843933
-150.454941
-61.014481
-45.986256
-35.537807
-76.806450
-55.245388
-69.888870
-64.784622
-70.477600
-59.202957
-79.922562
-96.666199
-165.851364
-60.556721
-68.809860
-118.648346
-121.805786
-105.899445
-68.350731
-79.936317
-72.582520
-57.400600
-90.782547
-63.742626
-69.432793
-126.981842
-79.537987
-115.981674
-35.944817
-59.086857
-121.034798
-92.163635
-161.708771
-55.814686
-165.793655
-65.417458
-79.451134
-85.523041
-62.055737
-116.533989
-78.681183
-127.275200
-90.388741
-100.233994
-67.631905
-105.935089
-60.814049
-90.756088
-60.942551
-68.614792
-66.080032
-86.391571
-96.092400
-72.825981
-116.054428
-52.728828
-137.981766
-101.276367
-76.044937
-69.390427
-83.651451
-52.958851
-64.385277
-69.934814
-30.290449
-70.224487
-165.999664
-87.362076
-97.408936
-130.569016
-111.180840
-35.030708
-93.712631
-60.816219
-64.524284
-54.494106
-49.362015
-99.170990
-59.291893
-74.791687
-110.391525
-141.222931
-83.283951
-136.969269
-65.963509
-100.363365
-64.576988
-98.542252
-111.362823
-134.638260
-88.296249
-145.567139
-59.369434
-63.444286
-68.933853
-57.101131
-100.299133
-145.648712
-73.521729
-122.955078
-97.168060
-115.813515
-66.518288
-61.523487
-79.272224
-130.394730
-63.127117
-63.510284
-57.253426
-35.230400
-116.396034
-94.896881
-57.994675
-165.505646
-95.099998
-97.741501
-92.747879
-130.400085
-112.465202
-136.662918
-117.665016
-81.533600
-104.783699
-70.587296
-73.492310
-71.596931
-119.307747
-64.958984
-132.752945
-57.881474
-118.156311
-58.066940
-39.729584
-141.128601
-73.559624
-122.894524
-154.040970
-125.040497
-76.095932
-68.244179
-42.506203
-57.467632
-57.100315
-69.167503
-168.190811
-70.524857
-63.070934
-93.289932
-84.939903
-77.412575
-80.175278
-69.957741
-135.637924
-73.785881
-59.754841
-91.445549
-110.115631
-105.063881
-90.645401
-58.458904
-137.086868
-36.689484
-145.830612
-109.606773
-89.621788
-53.520660
-66.498459
-38.220837
-79.334900
-72.068550
-55.477478
-63.441376
-60.763626
-146.812836
-104.149040
-66.853516
-63.237625
-59.244858
-70.235703
-87.047874
-74.943542
-59.345604
-93.632149
-53.152058
-114.342781
-61.881321
-101.506363
-109.001251
-60.204411
-79.817207
-111.656235
-53.582809
-76.754616
-89.782440
-59.722740
-138.233658
-79.064972
-148.227173
-124.329353
-92.773979
-65.780609
-63.110680
-43.633492
-60.630875
-111.562904
-56.152679
-58.619766
-137.971191
-128.629623
-57.282818
-160.293030
-63.459770
-60.086552
-60.114773
-145.495422
-70.318115
-79.846283
-102.817299
-122.962662
-70.504501
-64.265190
-150.765442
-98.916618
-79.803299
-102.406303
-78.671806
-54.337070
-89.241829
-58.960854
-123.169205
-126.824104
-58.775162
-97.377121
-73.169647
-108.213089
-144.788345
-56.411087
-68.285522
-68.580292
-67.692558
-67.896103
-110.894081
-69.996475
-63.940464
-60.638996
-134.331268
-148.367813
-85.157684
-75.890793
-72.964249
-58.073189
-68.223053
-82.847580
-157.065521
-54.212769
-94.683655
-55.335503
-79.814262
-112.273193
-60.507401
-58.727112
-68.461502
-57.571594
-81.938278
-72.155296
-83.314507
176.526093
-102.928490
-95.822823
-65.891098
-135.249786
-126.725700
-149.880844
-85.406776
-108.986931
-141.352432
-79.884750
-58.966263
-59.892265
-78.313179
-73.943626
-60.787670
-70.984047
-121.047722
-30.784084
-48.561943
-147.924561
-93.249573
-92.937248
-87.656403
-100.289352
-64.364815
-67.942001
-143.089798
-60.998367
-99.474258
-114.801476
-97.568535
-42.122375
-70.029778
-112.485313
-115.569511
-98.942818
-45.502346
-172.818939
-93.159218
-99.438446
-81.741005
-58.695126
-60.858593
-57.431511
-41.449127
-45.418865
-169.161514
-63.695671
-81.076721
-170.196335
-66.932564
-101.409081
-82.595222
-80.478874
-70.256638
-80.032822
-57.307442
-28.389429
-94.958885
-90.434883
-73.211105
-81.257195
-152.063950
-144.669922
-150.987000
-70.138512
-83.421143
-64.407425
-142.628311
-102.868637
-154.747818
-59.233513
-73.800499
-116.929024
-101.261963
-122.968765
-80.210793
-150.675262
-101.356331
-77.512642
-65.027092
-77.678299
-54.806644
-61.297817
-62.758533
-49.147861
-114.702583
-129.670593
-166.414078
-24.168224
-72.328430
-61.646217
-66.247635
-61.659904
-76.265938
-96.965286
-62.524239
-79.412605
-73.847267
-26.376898
-147.726532
-89.100243
-57.218876
-68.075768
-79.207237
-72.568123
-55.230503
-66.582603
-74.319160
-58.646885
-57.732914
-78.695587
-158.566238
-86.073792
-142.812241
-54.708363
-86.431206
-149.812531
-79.268425
-73.280869
-48.074318
-55.398750
-85.237709
-33.745693
-148.964981
-128.590347
-151.793869
-148.381500
-52.522453
-160.184113
-53.445206
-56.452267
-36.112728
-53.022972
-92.902931
-17.892441
-61.304707
-142.482117
-77.748024
-75.404564
-139.059906
-67.428024
-127.638649
-64.643845
-82.315666
-37.121655
-114.467690
-151.097824
-147.475342
-55.291294
-87.100029
-50.032322
-59.852581
-78.554855
-75.397896
-58.353085
-153.880951
-67.447350
-69.123901
-72.784660
-49.298527
-98.957535
-89.815361
-60.473930
-37.688152
-124.935791
-67.045280
-60.146370
-58.812160
-67.614830
-138.393677
-75.600693
-69.016365
-61.170063
-63.069702
-55.579124
-118.110138
-148.828537
-62.868290
-70.764565
-96.588570
-40.802128
-68.859016
-36.901527
-55.733727
-72.871300
-64.131607
-66.519302
-68.688148
-72.989723
-157.428421
-76.402710
-72.628708
-74.331985
-63.962170
-113.985825
-66.836105
-82.738892
-110.399063
-51.774544
-116.972542
-75.372452
-69.455162
-58.102737
-145.531189
-144.173584
-137.566208
-154.059036
-58.194839
-117.648689
-58.883564
-59.595741
-51.144592
-71.860313
-65.984047
-93.620308
-141.470535
-42.226276
-42.666565
-73.096527
-50.742256
-71.746407
-56.926777
-52.396851
-122.188850
-41.698269
-79.792656
-59.766815
-109.560837
-47.872791
-91.264503
-146.482788
-128.778946
-127.112297
-34.092262
-52.717007
-58.704060
-55.471977
-73.878845
-107.534576
-100.327400
-141.759125
-75.281006
-51.421638
-156.464523
-131.194382
-66.313072
-88.011261
-69.411644
-170.160049
-63.762566
-52.624699
-153.714127
-60.961308
-61.778000
-65.460503
-166.686874
-67.546577
-120.219543
-95.839920
-137.990936
-52.877808
-153.510757
-85.462440
-152.806900
-73.469955
-98.193787
-153.745239
-65.196442
-72.702965
-139.101929
-125.892525
-172.063400
-146.345490
-52.311909
-64.797562
-118.662239
-95.603889
-66.700279
-120.460449
-56.951443
-175.794296
-167.557556
-78.566887
-83.213303
-72.683884
-113.794739
-117.594582
-143.374573
-67.795036
-93.745026
-83.321602
-66.626854
-147.408875
-112.421906
-58.339066
-67.704491
-90.071220
-151.821671
-153.462799
-152.224945
-51.988602
-57.658337
-29.218700
-78.279388
-116.208122
-59.828663
-86.360817
-85.126991
-155.606552
-68.893707
-66.468895
-92.723412
-57.027863
-149.690506
-99.672890
-115.110619
-69.645203
-123.292488
-134.399750
-74.891380
-72.352249
-112.461418
-64.628616
-61.979851
-59.073803
-90.791565
-58.669853
-49.514812
-61.980358
-50.799843
-58.566193
-57.499657
-121.844872
-136.243469
-35.066170
-56.504391
-115.381874
-42.058250
-57.527184
-94.917633
-74.179016
-70.924294
-81.043640
-76.614006
-101.002625
-91.608681
-106.009315
-60.266369
-117.783028
-98.826866
-83.755142
-117.436638
-74.287827
-60.882950
-77.884735
-78.769981
-109.760956
-54.466965
-74.681709
-120.532654
-112.327560
-51.870831
-61.693256
-43.093933
-63.415440
-66.658104
-71.239861
-150.332367
-120.193672
-79.799706
-46.018467
-60.440567
-79.813301
-61.770069
-40.501457
-82.012520
-75.448288
-139.739578
-54.057808
-178.392685
-101.378304
-82.450722
-54.551682
-69.982887
-41.469650
-48.964188
-87.692154
-59.005058
-88.122894
-72.060402
-127.426910
-90.773994
-135.389984
-91.599297
-72.029236
-50.283615
-124.861099
-98.518829
-63.395161
-77.796387
-55.067535
-59.363029
-86.164680
-78.303001
-126.383736
-158.128983
-87.373398
-77.934746
-104.972664
-109.981003
-66.150314
-58.009113
-60.098339
-72.892159
-89.454918
-150.338226
-83.409737
-56.892250
-90.400017
-60.418373
-119.799515
-106.233276
-157.589539
-60.682991
-56.315189
-84.488274
-95.089882
-103.495186
-94.861313
-60.583004
-56.191116
-83.611984
-82.556831
-91.064529
-77.650963
-133.337631
-154.484558
-73.799850
-117.517029
-58.626244
-74.826286
-46.503124
-99.921310
-99.864235
-52.475616
-107.013252
-61.983902
-59.853107
-63.898930
-47.529720
-94.312508
-65.541122
-56.118649
-62.519478
-57.559212
-49.587795
-144.199249
-65.060966
-47.711651
-157.265213
-55.444881
-61.474964
-62.171017
-168.098495
-80.391678
-162.408417
-53.844418
-150.459549
-85.436424
-95.424500
-154.797607
-55.891582
-42.721329
-69.597168
-47.372135
-68.466415
-68.485741
-114.532288
-112.925957
-115.880547
-59.789860
-65.329758
-168.008957
-83.703674
-90.492943
143.782394
-112.085663
-68.821953
-81.026077
-65.824097
-73.825417
-93.667664
-55.095173
-64.360168
-126.640823
-15.573580
-91.165932
-151.258469
-62.385517
-64.594215
-28.537712
-69.919342
-59.186981
-57.525803
92.648575
57.266926
52.873497
52.349239
84.864227
-66.895142
-139.907608
-62.627010
-116.638260
-120.917099
-81.634819
-69.233421
-47.741131
-60.532337
-52.676048
-113.951355
-76.379341
-141.940125
-60.245010
-111.237175
-85.402634
-91.882256
-58.184566
-77.044418
-67.979927
-85.505508
-71.735252
-131.558304
-144.039764
-83.544678
-60.878510
-69.060608
71.023468
-56.074947
-152.328796
-119.385345
-125.032532
-133.871475
-63.828621
-93.855255
-135.496140
-144.739380
70.940567
-81.644150
-160.504807
-118.551903
-100.774323
-67.778984
-76.538757
-62.210049
-91.027290
-65.527153
-122.813705
-77.463509
-69.328476
-110.514282
-139.943832
-86.787697
-91.011452
-105.793739
-102.918350
-65.194275
-90.873817
-59.972950
-104.692001
-163.410034
-109.869438
-127.276962
-76.674713
-115.269165
-53.156685
-132.725922
-63.341953
-111.571632
-72.377419
-95.703110
-114.395790
-79.615234
-121.462967
-115.269638
-109.993324
-105.617554
-53.462372
-82.385345
-70.764595
-87.234261
-75.642654
-101.012657
-70.647141
-72.845810
-75.425690
-56.140705
-87.114929
-127.346779
-66.084015
-81.987953
-53.067913
-58.990147
-87.218880
-66.642891
-143.193466
-141.300552
-68.244743
-92.260780
-162.850723
-147.877304
-50.245220
-82.226166
-136.452026
-64.841560
-36.703377
-69.342102
-142.210846
-134.137970
-103.909111
-59.594250
-86.435692
-59.923275
-65.446129
-74.729530
-76.619743
-79.353775
-103.790855
-67.324326
-123.850929
-76.196251
-48.924583
-140.401093
-152.840912
-56.616390
-144.551041
-97.137527
-115.125130
-140.793961
-41.873913
-94.131172
-44.550705
-84.674812
-137.233215
-73.362885
-146.489822
-65.440651
-152.149033
32.764339
-83.700470
-53.509697
-133.535309
-66.935692
-23.157129
-45.868732
-64.495834
-168.062881
-151.132523
-161.904541
-170.871490
-84.599495
-44.330696
-112.888664
-72.223396
-92.161240
-66.932350
-102.969757
-109.973137
-66.236572
-97.372993
-162.589996
-71.876434
-66.785248
-77.066330
-79.696701
-78.765381
-156.579025
-117.298111
84.579788
50.910198
100.277718
-134.210480
-79.490585
-46.357258
-67.231865
-83.519943
-55.459854
-134.536148
-162.931961
-78.989906
-89.493469
-117.842720
-90.451172
-127.901840
-173.609650
-79.667183
-97.971931
-95.040710
-71.048965
-144.969345
-67.600708
-63.704254
-88.067276
-157.729935
-95.840454
-97.081490
-113.900505
-91.993065
-86.032501
-113.170273
-93.113106
-96.721916
-150.394424
-97.438629
-59.556297
-73.351379
-43.051712
-67.870567
-48.880245
-53.773296
-101.237770
-72.874527
-126.816864
-72.167313
-61.684502
-143.815704
-55.909142
-58.710308
-61.286423
-145.545441
-111.418045
-105.335953
-82.915649
-174.102875
-74.154419
-170.454834
-90.545616
-54.596077
-94.328743
-59.371429
-54.189602
-160.892639
-81.497757
-67.633568
-27.836100
-121.181015
-115.141930
-124.193130
-86.784668
-71.509285
-70.320206
-94.156021
-60.527588
-56.230930
-82.154617
-54.699863
-40.164932
-70.602371
-70.584862
-88.237930
-77.400726
-101.646896
-62.006115
-108.475731
-76.059959
-65.248039
-99.118034
-113.370827
-67.376709
-145.247330
-79.469612
-90.729767
-38.662926
-46.454109
-107.715103
-121.582321
-47.322021
-62.677364
-68.947968
-67.790970
-94.468597
-84.687119
-116.861809
-65.285454
-157.836044
-99.133247
-27.237207
-70.517723
-53.977867
-144.381454
-56.855873
-72.088753
-127.462402
-102.029610
-79.716721
-86.985237
-79.182854
-108.482307
-63.168175
-44.265858
-80.779266
-145.119949
-117.484138
-58.929153
-110.489998
-55.246948
-122.158142
-100.342995
-96.943115
-140.158722
-66.794189
-73.093727
-67.773010
-109.780952
-62.708141
-94.679428
-75.603798
-62.706951
-67.052177
-65.319221
-53.876247
-65.293808
-69.624374
-61.634926
-63.995350
-84.610504
-129.074661
-62.051186
-69.207176
-37.570435
-147.163956
-155.926590
-65.896835
-57.869934
-118.487465
-162.065659
-69.355728
-67.537018
-61.168152
-93.696877
-40.661022
-57.502254
-63.441185
-129.539459
-46.428043
-80.606438
-70.331612
-152.650452
-63.932774
-63.415627
-67.518723
-60.496258
-65.407066
-47.693531
-64.131920
-66.843727
-61.505680
-87.037918
-68.691124
-58.513123
-87.959656
-65.756104
-89.996246
-159.200180
-122.361961
-72.111595
-128.944901
-161.811523
-54.670631
-91.086868
-76.041199
-54.657951
-129.159195
-62.040707
-75.320229
-157.467346
-128.217896
-56.969723
-60.221951
-58.251701
-69.242165
-58.071987
-70.711647
-61.775055
-57.155106
-86.146675
-126.640594
-68.968231
-96.517586
-158.973526
-130.818604
-94.287476
-83.021523
-129.336090
-66.199493
-58.831688
-65.344925
-53.871372
-49.997299
-79.414780
-66.412979
-148.281891
-71.760986
-66.769920
-60.548054
-65.390366
-58.748955
-57.397343
-58.105434
-61.476501
-85.904404
-54.339497
-64.107437
-64.081940
-128.924423
-89.096504
-130.895630
-113.576530
-76.914223
-113.487083
-103.010612
-108.868073
-58.351749
-128.111099
-138.775742
-58.063095
-169.945724
-131.773102
-134.760147
-58.064167
-72.156425
-47.671379
-104.552315
-60.073273
-61.492264
-59.162022
-67.673134
-107.073563
-110.018349
-113.909897
-102.240044
-55.477352
-107.421196
-63.833614
-70.019402
-71.029755
-60.904266
-73.392860
-98.985374
-63.011250
-58.486519
-113.456779
-65.023438
-57.368362
-63.177628
-126.981651
-59.314644
-117.077675
-141.754715
-64.255440
-31.073879
-69.495178
-145.474228
-71.633080
-141.781982
-67.154045
-64.679298
-46.673111
-124.234825
-89.285568
-63.914169
-53.438950
-63.937580
-166.252182
-141.591064
-51.368919
-59.842705
-114.017433
-114.655838
-69.532623
-92.106743
-82.002441
-123.808029
-69.561569
-89.546036
-110.066513
-105.219452
-79.358391
-56.512417
-68.108795
-110.820168
-96.385880
-63.029774
-52.748032
-66.614204
-72.734650
-139.331467
-69.562653
-84.826767
-62.380093
-85.574844
-61.345333
-56.625999
-70.105331
-92.142227
-74.211395
-42.741875
-94.923462
-125.426651
-77.592522
-66.632858
-58.426403
-55.619640
-77.881737
-83.736961
-68.432907
-67.946259
-75.075516
-58.998127
-72.760162
-154.518555
-59.041286
-62.416962
-50.899281
-133.193329
-165.166016
-55.711845
-150.084305
-108.719986
-79.651245
-116.495628
-100.770157
-55.396999
-94.901291
-82.456436
-54.615086
-74.978424
-59.558372
-36.894112
-57.452671
-87.806923
-89.031593
-84.985817
-72.832565
-69.960777
-78.873657
-74.283844
-52.168713
-55.399479
-105.163544
-118.427170
-87.965569
-99.715813
-95.439438
-133.881256
-64.829903
-93.153419
-142.704163
-158.730453
-142.076416
-97.638794
-156.531708
-62.957668
-76.673157
-119.394333
-52.743443
-60.456486
-49.631390
-64.620880
-152.636749
-67.959938
-87.091034
-62.060913
-50.979191
-64.817017
77.364677
58.123199
66.890129
50.898735
47.361801
77.531662
77.259178
58.097729
90.903328
-157.600204
-112.558167
-122.921654
-111.181648
-114.389969
-57.323692
-123.832443
-63.665390
-51.405350
-135.732910
-124.429062
-132.236237
-102.968704
-139.619247
-61.332993
-103.697021
-70.766975
-133.326965
-84.076233
-149.256104
-64.082603
-117.275528
-86.391380
-61.268345
-150.205475
-57.946774
-147.869019
-73.963470
-21.225149
-68.195396
-73.644035
-139.696136
-70.379845
-41.075436
-74.175987
-112.279305
-70.950775
-54.998943
-95.314651
-75.205956
-88.018738
63.402363
-63.417873
-132.797028
-59.453106
-81.470764
-112.197876
-88.727043
-67.618889
-111.857552
-50.125687
-45.515087
-108.451744
-102.610527
-57.123463
-64.584290
-81.058632
-55.316971
-90.561134
-61.375004
-114.817017
-110.570221
-123.879311
-104.090302
-67.983078
-63.109531
-122.741089
-135.543106
-67.716103
-66.554680
-90.792610
-82.399292
-57.430611
-87.329498
-47.680382
-96.084213
-96.085892
-105.865097
-80.782921
-56.464516
-80.224968
-69.294762
-91.584206
-70.089142
-57.105873
-62.393093
-110.776451
-87.091995
-81.642006
-112.081902
-113.957077
-111.182281
-70.248505
-133.807159
-132.252701
-66.803314
-77.304459
-55.677216
-34.711094
-71.980164
-55.021271
-34.054855
-125.919395
-90.767319
-69.593208
-151.488724
-152.630066
-127.965019
-103.723595
-85.788437
-152.298538
-85.209190
-51.718193
-99.890182
-99.348892
-98.024223
-113.658508
-126.958511
-66.840866
-137.006744
-92.032173
-113.855064
-71.802010
-92.653183
-112.756813
-64.823448
-103.180260
-75.725250
-49.251656
-102.912537
-132.226501
-148.321854
-58.754761
-63.392513
-52.713394
-76.304855
-79.209106
-133.729599
-74.073547
-124.814682
-68.616089
-77.436317
-116.663300
-111.214828
-84.932938
-69.800461
-69.126831
-126.623940
-127.331932
-65.867706
-51.541592
-128.945663
-111.714874
-88.142075
-78.063904
-66.823341
-68.715393
-67.175377
-121.243721
-40.930847
-47.453907
-120.287277
-72.335876
-90.481155
-60.761242
-111.663925
-168.853256
-106.880440
-77.662979
-80.140182
-99.587120
-63.214108
-94.013695
-78.577835
-93.121536
-56.468887
-70.410919
-148.846863
-148.073364
-68.606880
-80.529915
-143.345551
-61.922520
-59.170731
-69.592628
-146.206696
-60.194023
-95.108093
-113.576614
-31.878656
-45.319519
-123.919312
-149.493088
-53.529961
-74.024033
-51.808662
-2.776644
-55.187973
-141.147842
-150.264038
-58.827808
-66.533852
-67.633156
-108.802345
-97.236588
-44.745987
-161.812424
-55.858940
-60.731144
-56.858543
-79.093231
-57.120243
-54.555920
-69.512070
-36.648499
-155.555634
-111.209183
-62.798450
-143.089859
-62.905670
-154.902008
-75.760040
-68.037445
-162.246017
-94.252502
-63.634205
-46.777580
-126.728760
-70.513023
-61.677505
-126.729233
-48.813072
-99.943581
-36.588509
-109.535431
-63.861794
-36.912762
-116.520004
-49.024940
-113.912659
-159.601700
-159.956573
-112.307869
-81.236351
-96.496918
-97.193375
-104.085640
-60.524284
-98.016251
-69.722290
-95.083290
-79.091606
-78.118309
-64.608871
-84.556824
-65.982330
-150.637314
-163.086899
-52.058125
-55.208427
-56.766838
-113.631012
-85.800659
-41.956921
-53.796890
-159.504013
-175.404022
-73.236031
-68.020134
-56.570374
-54.423935
-65.517448
-98.422623
-47.506969
-58.821129
-78.247261
-105.277328
-165.139786
-59.883339
-61.190350
-48.137356
-69.703827
-56.187416
-59.209595
-123.500725
-150.528976
-90.018738
-62.590729
-81.841736
-73.429100
-49.604164
-155.648636
33.424496
53.491913
37.881992
60.771748
50.093830
53.179821
73.723503
59.909286
-94.035919
-57.442665
-66.449783
-127.781654
-64.358337
-78.582787
-62.532379
-64.658829
-59.720638
-63.556793
-102.257896
-161.357971
-90.045586
-72.472183
-36.889275
-146.720703
-120.284447
-81.988495
-82.254799
-21.637020
-66.492058
-56.073212
-60.512768
-56.507412
-83.218864
-161.427246
-148.910797
-66.579521
-62.521412
-66.645409
-61.917145
-77.342880
-58.811512
-131.374786
-114.161583
-167.823059
-65.569351
-51.913456
-29.260294
-58.474625
-60.994003
-61.505207
-52.894135
-126.876671
-92.643440
-79.313774
-63.139107
-66.327271
-129.646790
-126.417618
-165.110672
-124.884964
-69.205597
-110.455887
-98.658600
-103.207306
-94.088341
-67.048851
-66.771858
-58.624584
-39.723251
-49.021137
-59.221672
-117.758194
-112.064484
-84.040985
-47.424862
-141.364120
-46.097168
-71.486938
-149.574478
-54.296017
-72.790260
-131.850403
-44.503716
-63.601749
-43.437027
-83.371948
-85.266754
-86.246376
-71.180740
-51.747540
-55.546608
-107.419716
-84.323303
-122.425598
-74.731087
-134.712418
-71.583435
-57.760811
-59.375404
-67.245178
-53.658791
-63.540268
-83.351006
-71.268448
-76.711487
-59.969009
-101.360176
-69.559814
-118.473122
-63.385216
-62.788204
-103.292305
-97.204422
-63.050087
-75.163330
-87.076561
-56.827110
-65.736717
-66.899811
-134.232269
-137.257401
-31.316685
-26.974960
-69.339127
-46.176353
-74.847649
-86.744644
-73.790726
-62.260525
-55.571266
-120.019913
-52.241982
-53.251583
-60.590729
-47.475159
-59.900921
-73.820190
47.993649
80.383469
57.887928
17.787411
-77.049286
-59.485165
-108.053078
-90.205566
-84.982094
-64.159119
-59.019356
-70.407326
-41.184963
-142.505280
-66.378975
-61.833248
-67.921921
-75.226562
-100.916397
-62.892063
-129.364334
-78.925095
-61.343796
-54.357742
-129.901184
-60.126030
-155.605392
-79.665329
-131.289291
-64.128380
-65.421257
-74.959618
-44.432468
-145.684021
-162.460083
-89.296799
-56.803272
-139.117798
-98.206276
-132.897034
-67.359932
-133.265869
-84.144768
-65.497490
-114.806732
-119.019836
-50.548134
-150.140991
-59.823601
-68.784683
-87.276161
-68.588409
-122.069229
-63.416302
-152.222122
-61.756840
-57.099304
-104.724937
-75.134567
-64.381607
-66.505714
-118.574402
-53.040016
-132.538040
-47.016117
-64.972130
-69.658813
-162.314072
-64.464691
-50.438160
-79.128075
-102.907295
-69.501953
-67.418633
-15.136687
-93.565239
-150.806305
-97.280777
-64.659203
-53.253498
-65.671120
-78.898460
-55.653240
-67.988266
-81.183220
-101.991570
-76.321297
-41.762131
-84.853233
-157.969315
-74.716301
-125.366943
-64.854370
-99.058998
-62.655304
24.157042
-67.868141
-101.374565
-121.166046
-139.228149
-69.553947
-77.687233
-163.835037
-64.050262
-96.007385
-66.298279
-92.930931
-113.858940
-86.068428
-134.558365
-107.889755
-58.123234
-131.965500
-123.550400
-62.882542
-89.281609
-150.841995
-158.135117
-51.551373
-79.204803
-124.854256
-105.919533
-66.925262
-56.584534
-67.327438
-44.554085
-52.961929
-51.766960
-48.116482
-42.334042
-89.388580
-72.782219
-32.774178
-89.338417
-57.493721
-125.704407
-51.571308
-64.539482
-66.845985
-52.652634
-105.492516
-116.872139
-82.805672
-89.119583
-114.546013
-162.699524
-63.987785
-68.807899
-80.242950
-124.355400
-61.490318
-93.787323
-80.144554
-127.599907
-60.637188
-108.607231
-109.441055
-100.348740
-139.587234
-67.109604
-56.597736
-74.190323
-85.672043
-65.404213
-56.814697
-76.858734
-85.948006
-94.174957
-96.859245
-108.151436
-99.768784
-82.085922
-120.461105
-93.316681
-75.372627
-64.382034
-91.128410
-128.225998
-59.674347
-85.509445
-59.774727
-93.505913
-68.230728
-64.012314
-54.998455
-166.509262
-90.568771
-56.551746
-81.218376
-51.934448
-55.388275
-56.197594
-39.531456
-72.459305
-82.776245
-109.908806
-160.206360
-103.026604
-173.611465
-98.813347
-76.193199
-128.554932
-94.331192
-92.187569
-61.442848
-58.797291
-60.406441
-80.874504
-69.253593
-151.692490
-76.029190
-115.300415
-153.531052
-52.648159
-66.275162
-59.961926
-60.923241
-65.593857
-79.007233
-68.953186
-53.333672
-64.600853
-69.190292
-59.045597
-67.170700
-69.451912
-81.531586
-160.707336
-124.666161
-56.078560
-89.511078
-131.322067
-149.513443
-144.483963
-154.119827
-88.115944
-137.350815
-60.618805
-141.740753
-143.660309
-58.813641
-106.688217
-142.834198
-145.369690
-53.601856
-60.218006
-83.849579
-56.765640
-143.981339
-53.080383
-155.363251
-98.251274
-84.982109
-87.305580
-64.498474
-119.580444
-56.294556
-63.898163
-144.893021
-69.649826
-82.415840
-147.500656
-92.622688
-58.689041
-153.614609
-99.117691
-73.512520
-60.134773
-55.096699
-65.748230
-95.354836
-57.836224
-40.132542
-58.508804
-57.921120
-38.877888
-129.713776
-35.548565
-72.027756
-109.546829
-134.048584
-109.400879
-84.935318
-66.051239
-119.487144
-134.864044
-79.193199
-55.540802
-44.712051
-92.215332
-114.909622
-97.301872
-45.694054
66.424530
57.972622
59.197323
47.238201
57.078362
49.528938
70.352219
62.904980
78.764557
-89.096008
-99.902473
-58.419117
-124.428009
-48.957973
-61.308094
-77.038116
-43.035095
-142.580429
-66.977692
-69.422951
-110.657013
-137.291916
-58.426468
-65.358185
-90.662086
-51.902058
-61.600857
-133.652481
-51.593388
-69.761627
-150.673645
-155.734100
-71.919571
-55.531918
-142.765427
-67.149277
-127.479439
-132.141815
-140.490494
-67.750366
-59.539139
-35.799744
-66.589622
-36.890312
-102.201469
-57.299976
-73.609665
-67.288773
-71.116447
-66.388824
-160.751892
-58.121048
-117.864319
-135.264511
-160.928268
-56.440002
-122.915176
-57.652435
-98.056168
-74.622658
-74.366318
-108.169876
-64.845345
-75.385139
-42.771915
-92.977303
-83.060638
-99.776192
-54.806866
-65.828560
-53.355278
-100.900368
-35.302620
-66.859184
-53.774857
-56.721561
-64.391045
-149.203842
-120.219490
-94.554970
-89.351463
-85.480293
-80.630020
-169.108017
-65.091614
-91.838509
-92.527199
-74.031555
-58.011757
-77.595741
-129.711166
-67.248154
-118.971504
-51.580776
-69.435287
-81.784271
-74.916763
-114.549957
-142.149567
-54.607300
-72.777100
-97.573105
-42.237026
-70.095963
-62.633446
62.982250
73.150253
-61.166145
-57.443020
-61.205418
-138.974319
-61.017723
-88.044212
-115.745277
-135.283188
-68.540573
-106.208130
-71.334213
-72.986267
-63.009262
-118.344826
-73.466942
-61.306927
-120.468483
-125.204041
-151.054474
-145.710388
-63.946106
-55.387138
-84.250092
-74.054176
-30.260151
-57.896778
-60.143787
-62.184429
-69.997017
-37.458321
-60.988968
-147.899384
-153.904053
-56.372654
-67.191849
-73.479073
-62.106552
-68.031799
-69.287773
-140.630356
-84.139320
63.927734
-47.378365
-73.169273
-59.749828
-50.702118
-84.910393
-65.554298
-125.150177
-59.256332
-54.929131
-81.846764
-68.316917
-65.598152
-132.782120
-58.800014
-72.906303
-133.542542
-167.225586
-101.624672
-55.703674
-70.171364
-75.319359
-62.680847
-28.974142
-99.526413
-69.949776
-152.257217
-54.072941
-58.034653
-76.397850
-63.760517
-75.784050
-100.726723
-62.484501
-68.626152
-132.302353
-63.991261
-72.357475
-110.081360
-77.398079
-75.945244
-70.681686
-73.972664
-110.906189
-81.009010
-65.308067
-80.882614
-97.351074
-156.187241
-60.062862
-95.413826
-114.022263
-63.267628
-78.954102
-88.837708
-48.530575
-58.571957
-99.024269
-68.180450
-92.956482
-96.748116
-66.297928
-72.578712
-150.067688
-139.579239
-55.138985
-63.836372
-67.583824
-44.683117
-141.630524
-102.364616
-46.402740
-75.970062
-72.472633
-71.483009
-57.732327
-51.628716
-59.220863
-130.072601
-87.970421
-55.946556
-83.712898
-62.228333
-156.211288
-120.521881
-99.808685
-74.894798
-69.935471
-106.377937
-133.324905
-90.752716
-93.529190
-83.409637
-59.469421
-102.626518
-82.880455
-72.574722
-136.505478
-56.553627
-141.543640
-73.294601
-64.432877
-71.168037
-129.418182
-135.102890
-97.446930
-96.721863
-114.928062
-114.917244
-65.487930
-56.640049
-87.149551
-108.614616
-68.008514
-73.405518
-110.478539
-90.686813
-70.714996
-106.778252
-93.453308
-116.405991
-56.814655
-149.189194
-155.895340
-50.298264
-67.315765
-74.670845
-61.244751
-53.126907
-70.866936
-100.260918
-71.498970
-118.902237
-55.425365
-80.700127
-67.562775
-61.065754
-65.990578
-61.794460
-62.826817
-65.565063
-148.153488
-52.950783
-54.800785
-152.507919
-97.542419
-72.560661
-50.671146
-48.138783
-136.843323
-148.831009
-179.426636
-60.722248
-57.371174
-118.974373
-63.967052
-65.775307
-74.506058
-76.600128
-65.910400
-37.475460
-72.425056
-61.793797
-59.054672
-124.186974
-71.827034
-62.828556
-119.769875
-84.452629
-75.319092
-32.612774
-60.202171
-63.573097
-165.768723
-52.142414
-81.024857
-55.106075
-64.292519
-63.738838
-36.398376
-129.155640
-148.173386
-64.967232
-64.156693
-114.375648
-65.700951
-80.254868
-86.394836
-167.122650
-79.720901
-82.887314
-80.144829
-144.599625
-55.489944
-47.858940
-104.528908
-60.427540
-78.324112
-57.569645
-59.792107
-57.648350
-64.095840
-89.601242
-55.018044
-78.087578
-34.025436
-122.583145
-76.443695
-53.781059
-42.505463
-149.708313
-38.033421
-57.118542
-83.106873
-75.637932
-55.137928
-153.988617
-74.158546
-122.562737
-93.582314
-114.228394
-53.996418
-64.880768
-46.035614
-152.152664
-93.058792
-64.099533
-116.124756
-69.830177
-99.459885
-148.114822
-65.769196
-136.714478
-54.631569
88.288788
74.263641
67.287926
81.245239
63.221088
48.827515
-91.075851
-104.147697
-71.010368
-66.753044
-71.007439
-57.382767
-77.204689
-83.853981
-173.246536
-143.353745
-70.635788
-74.115097
-75.554947
-43.882542
-61.260593
-60.950352
-133.457184
-51.705269
-121.467285
-52.313671
-82.473404
-72.276237
-66.693901
-47.446854
-120.509827
46.242863
68.811134
50.809296
76.324860
36.461346
72.400078
43.939137
55.078289
44.382240
94.584862
44.977230
65.950157
64.862450
59.852055
57.509956
69.114120
71.351707
44.896572
49.001152
22.133179
39.978165
70.858994
76.688469
71.204201
-68.282906
-162.321136
-70.153542
-61.395214
-79.993813
-152.760956
-78.555725
-66.919540
-145.426010
-67.009468
-66.231354
-68.591568
-49.319653
-72.497444
-77.074585
-62.577187
-19.972143
-77.097229
-72.176285
-97.243240
-48.981174
-77.877319
-63.558228
-50.877274
-56.557850
-61.828289
-59.319527
-142.744278
-102.685814
-62.222923
-79.949661
-117.719276
-61.898052
-56.152111
-89.738304
-56.479725
-53.001762
-120.015991
-80.099655
-95.093369
-71.498055
-111.892822
-103.782837
-102.322411
-42.644276
-70.860176
-34.925468
-47.089848
-76.006805
-53.280739
-109.454063
-88.424789
-36.300621
-80.851395
-135.974136
-66.856812
-89.344940
-79.264809
-87.047913
-173.073547
-129.864487
-56.567841
-155.351028
-68.431427
-83.349716
-59.969181
-117.791183
-79.382866
-74.482666
-71.489822
-125.048187
-64.835144
-95.451340
-92.010689
-117.350952
-85.851326
-85.199844
-64.903008
-65.656792
-56.876259
-62.181137
-76.562073
-79.645920
-51.092888
-130.373718
-52.084026
-165.152481
-160.817520
-57.475487
-60.479435
-70.461952
-58.114483
-138.896484
-117.517334
-62.587719
-92.593109
-109.186729
-24.121361
-57.958912
-56.443962
-78.730820
-68.190529
-105.959099
-64.973976
-95.282608
-57.295704
-154.903931
-109.728249
-51.051186
-67.172554
-72.250137
-65.318085
-140.391846
-100.153458
-83.029648
-112.287407
-124.631371
-173.489807
-160.295135
-66.913696
-96.138367
-76.111656
-129.660889
-81.633667
-96.339714
-83.597885
-81.507942
-142.820404
-158.122894
-94.141106
-76.751205
-68.907860
50.603672
75.588898
-66.008751
-69.599228
-57.853203
-101.166664
-64.425972
-65.460403
-69.620895
-75.607277
-78.280136
-74.097473
-55.176872
-82.562935
-79.392067
-74.425819
-109.036224
-100.405693
-154.667801
-114.765625
-71.410027
168.663788
-65.130959
-48.883774
-64.556442
-119.211464
-76.598206
-65.030327
-75.018272
-64.350845
-91.042679
-47.334946
-107.917046
-75.808403
-110.513710
-57.200901
-76.484528
-60.852066
-54.643562
-142.367432
-88.608780
-63.360786
-126.720108
-63.564198
-74.713326
-32.549355
-40.396049
-116.683952
-80.894180
-63.473793
-82.127205
-143.309006
-55.274666
-142.907318
-76.536552
-89.083832
-147.773041
-158.036957
-65.008636
-112.179428
-92.765282
-97.181854
-59.365181
-59.164333
-85.201218
-72.357971
-61.712368
-106.570305
-51.828320
-121.528595
-147.580414
-86.877815
-77.018265
-98.601418
-101.364594
-88.683151
-112.709167
-145.740540
-101.065544
-67.604805
-102.336258
-41.939060
-55.035435
-95.550682
-68.204521
-56.942780
-111.241829
-103.310936
-102.479004
-140.789948
-66.056740
-58.965210
-50.704742
-78.926697
-148.132904
-73.838852
-108.881561
-122.983246
-62.115486
-61.863499
-68.874634
-69.858353
-68.925125
-55.038269
-156.107040
-152.234238
-153.739365
-76.867111
70.208511
-64.962646
-59.945099
-65.347809
-142.644501
-48.265663
-62.701576
-57.999634
-82.969444
-87.090256
-111.253014
-54.177574
-53.842075
-45.915634
-154.599350
-86.900085
-67.065491
-134.709457
-72.891541
-49.634884
-119.329315
-165.850266
-164.912430
-61.078594
-114.806839
-99.169891
-104.717415
-124.692299
-88.370598
-129.993988
-65.778717
-80.342514
-78.427025
-100.181694
41.944992
73.496422
65.877876
-83.427818
-59.471691
-64.019844
-144.459106
-84.850174
-108.166321
-31.173241
-150.493881
-147.915985
-139.891464
-58.695301
-64.104561
-65.648346
-120.911606
-70.394341
-65.742615
-110.211739
-163.729034
-65.091347
-81.084610
-57.382042
-78.023788
-57.282097
-165.094910
-96.681496
-113.918709
-132.125839
-109.629929
-75.610565
-71.738838
-64.521713
-155.722702
-75.428406
-75.311874
-71.176765
-30.549911
-138.993820
-133.095245
-166.710205
-83.951797
-100.647484
-153.902573
-150.252228
-115.765266
-62.479507
-49.033264
-101.559868
-59.117729
-109.314201
-23.136427
-48.489483
-63.088951
-120.668236
-141.489273
-128.341919
-90.095673
-104.662857
-132.246201
-94.522255
-115.318405
-77.632011
-67.445328
-77.032494
-75.049019
-67.150017
-99.385437
-65.644142
-153.915787
-75.898857
-133.775406
-144.593185
-58.470501
-119.600525
-77.766914
-71.548683
-123.356819
-133.226822
-93.389702
-61.056820
-74.625000
-87.444817
-74.128525
-70.862755
-54.545128
-153.121078
-124.454376
-62.476978
-95.027763
-86.796478
-75.412086
-59.227516
-86.356583
-147.746048
-152.926422
-112.528130
-60.885559
-119.110840
-54.051769
-57.570118
-57.630352
-79.869667
-110.740311
-67.590080
-143.985138
-64.198784
-67.559982
-125.107269
-62.556648
-102.743507
-86.412010
-73.162758
-117.380508
-84.139671
-116.265564
-63.700512
-71.670357
-54.041946
-66.116669
-112.827461
-140.715988
-104.656494
-129.417358
-59.442642
-90.476120
-105.882324
-71.771156
-130.845901
-50.644157
-65.870972
-93.976196
-79.806702
-102.888664
-62.468777
-59.841572
-79.095917
-158.755829
-118.231483
-60.069283
-68.300514
-56.960175
-92.294868
-162.441437
-121.374802
-70.240654
-58.819366
-152.786163
-52.758125
-62.272430
-61.818237
-130.215424
-77.053719
-72.651505
-62.269371
-62.264412
-118.540985
-58.968147
-67.653687
-68.162254
-69.454193
-123.132324
-133.399994
-63.835899
-67.347717
-100.094536
-137.912079
-113.145027
-133.762711
-68.480148
-55.624203
-135.718155
-66.987762
-79.444656
-41.270016
-28.657297
-43.801929
-59.871597
-54.713432
-40.682426
-64.649223
-47.436462
-58.970688
-85.388123
-141.349670
-167.914764
-114.696793
-47.452988
-56.628742
-86.745422
-55.157272
-53.909889
-67.625999
-162.663483
-106.951668
-63.789379
-110.270050
-58.499310
-95.426895
-120.963303
-170.533005
-104.562134
-165.136536
-105.946449
-113.202011
-61.739941
-103.369858
-61.548874
-112.934700
-68.272575
-133.910843
-116.990768
-104.438683
-69.176224
-83.296532
-66.816635
-80.479294
-45.651703
-165.664276
-83.806099
-81.770866
-35.418144
-142.666138
-66.914581
-57.421112
-37.644554
-48.248131
-72.600395
-52.538689
-16.258635
-65.685486
-151.754166
-146.724823
-59.113800
-73.962997
-126.611206
-58.187241
-64.008965
-57.854942
-152.492477
-87.808090
-65.178391
-59.104008
-67.826271
-56.744720
-66.431038
-74.685570
-64.121071
-73.180992
-92.732254
-96.837448
-97.671005
-73.249680
-104.114899
-97.628723
-105.223419
-48.202206
-61.960400
-122.606232
-78.114769
-91.622185
-58.450188
-146.574692
-114.430702
-99.867142
-169.512924
-66.551697
-133.807739
-143.680130
-81.793579
-70.371552
-72.917870
-161.904694
-62.917854
-56.540989
-62.841099
-61.868217
-34.244820
-60.705433
-71.572784
-56.587658
-99.270370
-47.710827
-56.250740
-66.785469
-89.876144
-56.071438
-154.908936
-62.408726
-40.158485
-91.382889
-55.370293
-61.460567
-62.973297
-56.913216
-122.745827
-59.304562
-138.942673
-46.311562
-64.476387
-144.294083
-66.755806
-149.467896
-59.338360
-66.696136
-70.132622
-60.848904
-71.654579
-66.013138
-142.210266
-130.888412
-118.874954
-76.835579
-88.478386
-120.366997
-144.524979
-62.786301
-119.356636
-79.139648
-47.252544
-145.626373
-147.356613
-64.313164
-147.033890
-141.409119
-138.550461
-142.842087
-123.008614
-112.324402
-75.708366
-57.305763
-118.989075
-61.937202
-151.792114
-60.101536
-72.733688
-56.593071
-67.024223
-143.856583
-79.052704
-134.245178
-60.785591
-63.572823
-60.405617
-58.492043
-72.041992
-105.364830
-73.460114
-137.790817
-83.298752
-61.436134
-55.035191
-58.700417
-67.726173
-70.411957
-56.943245
-94.370598
-60.139244
-57.783501
-75.554955
-67.467934
-56.998726
-53.117420
-120.375969
-127.360237
-101.630775
-53.080261
-69.228775
-61.252819
-66.205208
-61.647202
-107.646606
-89.379997
-93.187111
-67.055962
-90.277275
-66.647659
-36.191338
-92.546165
-76.866158
-74.853676
-131.935211
-113.976410
-82.995743
-126.520187
-58.158928
-121.554436
-114.137466
-98.055405
-101.037308
-75.142136
-110.302933
-59.086720
-107.350586
-73.877220
-93.132957
-65.428398
-96.091682
-84.915092
-70.665077
-105.959335
81.538574
111.729050
23.916651
61.784809
57.189831
53.445591
67.391563
48.479076
68.709038
56.014763
46.283073
53.075764
82.169647
87.262306
71.024773
-115.818115
-152.313202
-62.695381
-53.887299
-62.753986
56.085564
49.292397
66.342415
65.871620
69.580704
87.756439
-67.709084
-69.550705
-152.455154
-63.721661
-57.439388
-109.752396
-58.815479
-96.952057
-73.942047
-58.455387
-57.918964
-88.630440
-126.964096
-126.115067
-107.546967
-156.617218
-65.003891
-86.234871
-100.675842
-97.334656
-63.536678
-71.090073
-75.373131
-75.095566
-41.198616
-87.704330
-66.719246
-57.419369
-165.011276
-86.841080
-73.044044
-105.326584
-135.934998
-70.416847
-158.649643
-76.300003
-69.143402
-67.464859
-60.383862
-38.454292
-135.305984
-147.754379
-60.793556
-55.202415
-77.388977
-78.690262
-66.980080
-47.301838
-146.557785
-30.918158
-56.211437
-136.461761
-127.056648
-59.948505
-139.084061
-146.319366
-60.142578
-78.147934
-57.090557
-119.857300
-69.098633
-71.130348
-51.411289
-56.705990
-69.463608
-81.898628
-141.995163
76.206680
106.537010
72.575333
-55.255154
-59.035549
-90.132996
-109.933037
-149.051682
-52.487339
-156.099182
-32.606720
-46.340710
-112.948250
-105.858055
-142.787842
-70.658195
-79.084862
-61.270134
-74.229324
-62.447186
-83.293022
-79.233780
-151.290131
-54.305183
-65.085266
-51.590645
-48.349327
-62.475395
-82.968445
-143.468109
-73.707184
-76.089050
-81.208229
-93.113365
-64.728485
-153.214630
-62.512955
-52.857227
-60.413033
-72.799240
-103.315361
-80.494469
-91.190750
-98.400154
-72.273354
-103.583298
-58.354279
-151.574738
-92.224739
-95.351692
-124.894089
-107.876740
-47.913197
-79.137398
-61.634407
-98.032410
-79.592232
-81.573631
-110.388847
-118.771263
-78.544434
-114.036621
-91.276772
-52.136066
-64.483925
-65.941116
-118.139496
-91.239319
-158.917572
-85.574631
-70.416885
-117.368301
-126.275711
-66.484207
-88.659500
-133.947647
-59.998878
-80.551231
-58.544067
-70.197716
-57.302471
-60.518875
-81.306290
-66.077377
-141.810196
-89.227005
-79.231056
-60.091087
-61.016754
-78.493202
-91.650490
-44.428860
-48.588463
-51.695213
-69.960640
-102.031090
-60.748764
-62.400032
-138.740341
-118.655159
-128.304535
-98.426506
-158.558624
-115.653442
-56.374096
-43.071777
-60.046066
-81.690651
-86.640907
-73.511971
-151.664154
-87.397606
-66.986938
-129.304413
-132.460236
-157.426727
-82.042435
-92.309418
-135.147156
-121.294014
-123.396484
-88.345322
-117.515488
-67.445587
-140.295319
-91.989784
-77.797226
-48.411022
-51.991245
-39.550758
-77.949730
-128.745239
-28.097134
-34.556934
-104.379326
-96.969261
-60.447334
-72.474174
-151.690018
-64.954720
-60.711620
-59.963757
-60.365585
-148.780609
-70.759979
-119.074181
-67.375832
-152.166382
-70.471565
-70.734322
-88.047081
-155.407898
-97.695129
-63.481113
-83.882156
-52.869583
-73.287178
-85.795242
-88.959435
-130.462173
-141.262970
-76.229843
-56.642799
-72.644043
-57.939503
-34.981647
-70.692413
-62.938126
-143.571777
-81.954033
-62.056942
-106.688332
-36.960308
-118.976257
-145.263931
-69.520164
-71.520409
-110.854301
-98.922005
-93.834145
-150.785294
-58.740383
-159.154785
-50.563583
-122.825455
-72.589127
-99.354347
-67.947212
-171.601273
-133.096481
168.714493
-95.715927
-69.155006
-157.535126
-50.877895
-62.043755
-72.023987
-71.488655
-59.468304
-67.838020
-58.062935
-72.492722
-95.943481
-71.895317
-92.543617
-163.754074
-63.808636
-48.894356
-117.148422
-137.014832
-131.545486
-103.030708
-101.850693
-76.192238
-157.445602
-68.675995
-60.720623
-52.875523
-95.943924
-71.930527
-60.824280
-98.774406
-47.043629
-70.157471
-119.918419
-72.816170
-72.342262
-115.039780
-124.949356
-61.596310
-78.736076
-84.808258
-69.054260
-69.540977
-59.197609
-52.673950
84.731583
-55.487309
-81.273071
-85.334282
-45.764454
-75.825966
-68.145119
-83.087341
-89.084473
-63.392273
-143.919174
-62.454811
-69.823097
-163.414917
-53.496067
-61.916370
-66.245537
-55.093544
-82.135010
-117.801125
-61.478592
-62.840115
180.000000
-64.763702
-51.045547
-54.085659
-86.919769
-61.947041
-91.929970
17.405014
-59.758156
-48.276516
-75.769630
-89.019356
-93.854057
-96.547440
-155.218948
-115.172340
-93.317459
-65.054794
-57.609024
-125.756371
-53.535446
-82.955772
-74.095612
-70.368622
-66.063980
-82.320992
-52.131729
-72.654144
-66.955070
-65.212387
-162.364624
-58.388721
-122.128212
-62.401821
-88.545761
-63.834591
-132.110138
-70.743317
-96.699692
-156.395096
-66.354759
-38.159069
-63.962582
-43.304688
-51.832760
-73.435905
-70.477478
-161.547699
-68.541580
-120.710693
-53.790630
-94.889526
-64.591225
-61.572964
-64.265381
-51.939178
-83.475899
-104.171494
-61.517551
-132.504700
-61.831936
-35.237984
-118.644516
-67.795425
-97.387909
-141.416382
-58.551323
-154.657639
-95.864639
-113.686287
-62.539051
-143.359619
-108.219658
-79.950859
-120.099388
-169.979050
-87.055740
-42.210083
-92.070435
-82.772690
-50.654446
-64.630501
-138.066406
-146.170151
-48.102730
-141.658905
-105.901031
-68.155540
-72.097412
-117.913986
-114.824554
3.378465
-83.446960
-60.799801
-147.133499
-61.511513
-173.071472
-75.817307
-84.205597
-60.496403
-122.480995
-65.422142
-63.304268
-62.001328
-35.385948
-90.137436
-68.873772
-62.717682
-168.415436
-69.190132
-29.650778
-58.157303
-86.294579
-65.914330
-63.128704
-92.538673
-132.681290
-75.177704
-120.503807
-140.619766
-56.958138
-115.427910
-62.237103
-62.592281
-136.809052
-91.010414
-69.141731
-96.506134
-147.135971
-144.174850
-18.127743
-54.607986
-87.737808
-102.911407
-90.405144
-93.429710
-90.377350
-75.248283
-113.625610
-68.778198
-118.593590
-84.708763
-150.459763
-89.622932
-67.871941
-68.494362
-32.232742
-134.255173
-73.668930
-139.134995
-35.455498
-51.626099
-48.189182
-69.223885
-52.861034
-65.501907
-88.902328
-90.661720
-63.066650
-60.358761
-108.356644
-123.038994
-92.184418
-80.380737
-72.017143
-52.885334
-41.416702
-58.054241
-110.473892
-88.655281
-55.546337
-159.275894
-63.560120
-57.319000
-63.508961
-84.136940
-56.869335
-106.371513
-57.322659
-149.861679
-58.054420
-73.047073
-49.099400
-132.156128
-143.844254
-69.595993
-175.536209
-69.395943
-53.228905
-69.092415
-50.871666
-66.948174
-92.371162
-108.014893
-161.365143
-76.073090
-87.515221
-65.068504
-160.306000
-53.549423
-69.994125
-115.591125
-60.732483
-87.163315
-151.846497
-121.395325
-57.192417
-72.721954
-58.679203
-76.018333
-77.562943
-85.903610
-90.844246
-166.969986
-66.153885
-139.223129
-92.158936
-97.104301
-72.098274
-75.295769
-100.431129
-95.355675
-93.549278
-79.048401
-80.192192
-145.424362
-158.601776
-65.276726
-65.753334
-60.002579
-108.449493
-57.321941
-78.004349
-125.052971
-130.497482
-150.243942
-94.482468
-67.722885
-141.975449
-54.964165
-59.012108
-119.453217
-62.323452
-70.366432
-133.498825
-56.916145
-73.248901
-53.715672
-81.504074
-65.384575
-102.850380
-91.697166
-69.323128
-74.565727
-110.839958
-73.855911
-91.208862
-129.506287
-60.578270
-95.589882
-56.655121
-74.698799
-114.750069
-70.609314
-52.810738
-60.026554
-70.472237
-72.282921
-84.753059
-100.851089
-153.477905
-146.595535
-60.008114
-141.229416
-35.964714
-69.117409
-62.425236
-60.483704
-72.961716
-74.622177
-104.517548
-79.555489
-111.907043
-98.233986
-107.541664
-115.488182
-63.391079
-96.386902
-63.029610
-98.080994
-94.743706
-110.275246
-59.224594
-64.595680
-53.473476
-68.607643
-125.095375
-90.517494
-50.353371
-75.262321
-60.366863
-61.196865
-114.881508
-103.390816
-81.872963
-59.762104
-162.789169
-70.489479
-61.434814
-76.774826
-91.944832
-143.953415
-85.989311
-137.498932
-74.464348
-112.789711
-61.057484
-64.531075
-59.760082
-88.201012
-31.958361
-125.562012
-63.197533
-66.947411
-69.180527
-70.771515
-167.062973
-65.441490
-147.096237
-41.090714
-104.729813
-66.629791
-113.264198
-107.512375
-94.981804
-92.658051
-68.485222
-161.058685
-131.066681
-59.838951
-46.260353
-84.737839
-94.394043
-124.884758
-153.910767
-83.150970
-157.168289
-151.364502
-143.105576
-61.893715
-129.194962
-70.736137
-89.209084
-58.313194
-77.890106
-62.015545
-69.710823
-28.615526
-164.434158
-136.229568
-69.208633
-123.209076
-58.760826
-69.579338
-136.777344
-62.712376
-48.100166
-53.973625
-66.883148
-79.106110
-81.722748
-130.294724
-102.471855
-143.736526
-61.852905
-92.462379
-97.130569
-71.576347
-82.892975
-68.898384
-73.019073
-106.030495
-122.690872
-28.718721
-88.685501
-64.202148
-48.934200
-71.709183
-58.433304
-100.171989
-60.476151
-50.405594
-95.780586
-63.515182
-75.805099
-83.578346
-54.992931
-109.382462
-87.931015
-60.962811
-59.113815
-95.404625
-53.761024
-76.997215
-79.484779
-92.691963
-107.476166
-104.884697
-74.001869
-98.912857
-81.303757
-71.351158
-140.380981
-52.414165
53.402248
60.479614
56.443043
64.187576
-143.087860
-27.954386
-82.064926
-48.930119
-65.931679
-63.570992
-106.448112
-82.033981
-85.181587
-69.324898
-82.294716
-58.902142
-78.107040
-156.719604
-65.528107
-61.920578
-122.783707
-60.984161
-103.424927
-54.005684
-37.129761
-83.123955
-70.853432
-64.993568
-47.394737
-64.452461
-89.244850
-118.329842
-52.323765
-125.371132
-90.978134
-69.805191
-60.415337
-30.600353
-64.394989
-59.990498
-95.117554
-60.646355
-141.997604
-161.252686
-46.302700
-90.749992
-79.841263
-60.452404
-57.062504
-146.649796
-94.733116
-99.346870
-56.943333
-56.093769
-73.083984
-113.152679
-51.404602
-162.116669
-60.407925
-76.330505
-73.234596
-109.893593
-69.873108
-121.320435
-62.642200
-78.463554
-114.909729
-95.245224
-83.621231
-98.116341
-116.492683
-117.327751
-96.927284
-99.033249
-63.823151
-151.952408
-57.147907
-123.093895
-41.452900
-153.626709
-69.282494
-53.122227
-78.146759
-84.087769
-60.597408
-56.534718
-74.738548
-55.704037
-138.011246
-71.523109
-57.860962
-116.888763
-135.219711
-55.146240
-104.823471
-114.961243
-162.738724
-106.127785
-84.932343
-153.996628
-70.166801
-109.953491
-71.875839
-79.151398
-48.686943
-155.327759
-61.009037
-147.247208
-118.848564
-84.829742
-80.992844
-58.773720
-135.605988
-137.014923
-143.115326
-64.974823
-70.361938
-140.034866
-68.613869
-72.602188
-156.216553
-75.062447
-70.106262
-106.261757
-25.060047
66.821396
72.414986
88.386772
21.906721
-66.303970
-135.214920
-143.001358
-72.234436
-76.094330
-60.234539
-110.269936
-149.830490
-95.885185
-125.450516
-132.423187
-95.916786
-161.178329
-89.029289
-58.179993
-66.389145
-61.312103
-113.396408
-113.142593
-75.168915
-69.974831
-82.730247
-97.674927
-53.451744
-76.640488
-61.070263
-89.197296
-54.815128
-83.602737
-50.825001
-168.652435
-92.414787
-155.594162
-84.137390
-79.322174
-144.749741
-45.667492
-39.464478
-68.149849
-65.187973
-113.687469
-134.498856
-117.001465
-99.324341
-96.335205
-60.105320
-126.040123
-60.865910
-139.341324
-81.149750
-56.442642
-76.456406
-48.810219
-138.525406
-58.295609
-65.698219
-65.791901
-87.892181
-54.731865
-61.744053
-57.714657
-64.682205
-30.425936
-166.314133
-46.533592
-122.873215
-76.744606
-54.445610
-82.708534
-94.765823
-158.244125
-84.665268
-151.190689
-66.972336
-65.765099
-67.993942
-42.459190
-143.004257
-29.827923
-139.197830
-60.424515
-79.463486
-73.207108
-81.040932
-87.397301
-110.725136
-60.251095
-68.791542
-88.480186
-59.861290
-158.400848
-67.378922
-58.109028
-177.336334
-111.200096
-81.122894
-59.978340
-85.343666
-81.963936
-94.113182
-82.609245
-156.648163
-51.930695
-59.419228
-56.355381
-71.579109
-59.253445
-82.199661
-146.027374
-160.523560
-61.392250
-56.513527
-71.822487
-118.620903
-163.053238
-61.403820
-49.703194
-93.685600
-64.517799
-54.066143
-53.381687
-110.604210
-89.996193
-43.950874
-59.278275
-165.412415
-111.067108
-49.139729
-45.716358
175.541992
-71.536636
-53.383354
-123.573112
-41.824406
-84.913559
-77.178017
-59.581314
-66.162445
-95.769920
-67.214012
-125.284515
-74.825554
37.371006
61.519947
77.715828
68.498444
-54.455723
-59.839378
-70.680832
-52.956520
-55.445362
-59.643196
-121.067474
-88.934631
-125.265869
-66.836510
-117.895012
-27.738243
-117.033958
-71.198616
-122.864357
-56.690247
-140.137299
-61.965481
-71.775856
-59.881344
-103.052330
-41.026196
-68.056221
-64.466545
-45.884293
-152.257812
-60.279026
-119.212097
-91.120422
-102.182106
-72.585297
-101.198433
-86.351723
-121.262787
-93.692169
-119.052979
-52.801254
-109.957359
-59.598145
-101.579834
-105.689621
-70.878609
-55.766289
-56.165497
-54.690117
-62.273632
-119.298264
-90.518532
-69.297401
-94.071907
-62.899025
-59.867493
-87.415276
81.724976
54.303276
78.661819
37.164761
73.203987
46.133224
85.748718
19.346230
-137.950592
-54.553677
-74.838516
-63.821522
-75.713951
-60.309460
-114.548500
-55.953773
-133.730362
-131.091156
-161.065872
-57.488949
-54.253574
-54.727654
-169.077637
-67.497101
-103.679466
-80.071289
-65.366394
-60.990227
-158.713974
-121.457558
-103.339745
-74.607765
-110.650681
-96.319099
-55.410992
-114.239670
-65.148651
-90.125610
-61.908653
-51.241257
-62.902882
-131.555954
-55.267555
-89.952919
-59.459103
-78.595245
-88.449684
-93.480820
-134.584442
-63.314362
-78.060410
-102.969765
-101.939049
-116.692024
-98.408325
-70.726311
-153.548981
-88.787384
-70.275635
-142.473816
-111.994225
-81.926872
-54.117558
-60.132526
-40.263729
-59.665939
-53.054169
-86.604698
-91.377090
-65.715897
-93.307083
-106.899582
-48.555401
-112.946960
-161.217682
-84.978882
-66.036011
-152.537430
-96.560638
-98.889183
-80.496590
-132.697510
-126.035545
-66.599258
-97.756004
-85.274651
-99.754044
-61.725742
-62.187244
-64.609070
-42.191315
-77.731232
-160.247574
-49.483482
-99.552597
-88.006981
-153.721878
-92.240211
-75.774254
-107.413284
-102.972183
-106.464523
-113.995239
-78.437798
-118.883591
-86.348465
-75.101990
-69.681671
-66.526604
-66.832870
-139.667465
-144.537216
-166.088715
-143.273621
-137.205093
-91.197060
-62.230412
-75.719543
-74.199921
-66.656181
-114.885742
-60.543926
-91.929955
-97.272171
-68.042221
-95.916313
-146.136719
-64.794174
-58.695549
-66.089798
-90.470772
-78.508942
-90.904045
-57.660912
-51.766434
-61.284523
-55.501347
-73.172905
-163.330765
-97.206657
-101.329231
-100.533401
-127.354904
-58.895420
-62.919407
-70.049187
-67.454208
-62.224796
-67.078880
-103.764687
-87.979347
-67.783379
-54.329384
-92.009552
-73.209198
-86.507828
-56.628719
-141.105713
-61.348373
-56.364559
-58.422512
-91.441605
-78.769379
-44.827663
-48.598206
-83.841469
-56.645851
-87.083679
-91.196678
-72.623779
-118.447197
-159.295792
-158.217941
-66.500862
-159.529770
-102.891685
-65.037560
-132.834335
-88.512856
77.233978
-85.226845
-88.034386
-90.811974
-137.796173
-104.197365
-85.628174
-102.385384
-82.493156
-95.905136
-59.022366
-151.479660
-143.223618
-116.835953
-83.036057
-76.872887
-63.559967
-73.983589
-103.617180
-50.148609
-84.566940
-61.839409
-106.974861
-52.793526
-66.565125
-162.544601
-61.196880
-117.306877
-141.254242
-89.596947
-75.557198
-147.407883
-110.351631
-114.491692
-73.170715
-106.896660
-100.983055
-56.953655
-85.056129
-131.599594
-52.334320
-57.048683
-112.959755
-74.318550
-96.930916
-143.522827
61.943577
86.568428
42.723499
77.739723
-70.424911
-69.668823
-63.405735
-55.971130
-78.145432
-62.756042
-58.707981
-130.708008
-57.374508
-53.428154
-154.771820
-61.637146
-72.699272
-54.677101
-102.926575
-101.276962
-93.615158
-91.024414
-113.314461
-124.878159
-97.764946
-52.812855
-62.228786
-75.539810
-58.873413
-57.133728
-55.315189
-168.367783
-45.418636
-38.083080
-60.362461
-59.784992
54.914803
-62.878922
-52.950680
-98.675049
-62.278366
-93.392693
-69.660858
-48.760101
-156.631271
-57.485859
-44.494621
-105.044312
-86.555992
-100.828056
-56.263340
-73.465965
-51.249619
-62.128197
-59.492809
-60.475304
-67.827110
-153.650391
-127.098175
-79.125923
-93.852463
-109.900398
-97.365349
-66.034538
-69.103737
-32.148746
-145.243149
-64.014702
-17.964319
-58.909279
-66.442055
-114.397690
-63.857880
-96.910774
-62.399662
-86.000191
-66.145302
-64.822777
-97.000908
-127.531479
-80.091492
-91.983009
-91.987312
-121.599792
-137.216431
-61.747993
-63.811413
-80.076584
-59.541325
-79.540337
-106.675842
-151.596313
-150.231354
-76.877487
-84.957115
-135.576614
-92.047844
-147.989197
-62.373074
-53.300247
-79.032372
-68.119469
-60.965794
-73.399895
-87.212692
-143.732040
-83.690048
-65.334427
-161.610245
-159.036591
-106.767090
-82.705421
-50.980690
-63.498283
-73.825981
-59.247066
79.954735
-63.803730
-21.142202
-74.502373
-55.483227
-61.278419
-61.285385
-78.623726
-52.416599
-105.327438
-115.061813
-104.532539
-60.280636
-111.676834
-66.183601
-66.434937
-65.240990
-75.611343
-67.919792
-59.719570
-70.222610
-48.777294
-72.672325
-54.876629
-84.362015
-67.858887
-81.020714
-78.796036
-111.011627
-119.483116
-64.098076
-59.405430
-124.795647
-32.763897
-34.099873
-65.962906
-57.155846
-70.702469
-124.265617
-61.992828
-60.412392
-77.769096
-56.712738
-132.024551
-62.162655
-116.652901
-50.827175
-57.964581
-104.282021
-128.881241
-97.146660
-70.037102
-66.333786
-77.944031
-81.909653
-64.344162
-40.175247
-59.217865
-132.257675
-90.482124
-94.084908
-27.255201
-102.657104
-62.744915
-60.984146
-64.337021
-109.788223
-62.525883
-111.912155
-74.737801
-110.069046
-88.714684
-65.873589
-140.763947
-66.189285
-62.799515
-80.821236
-109.552307
-55.836933
-64.273956
-55.462955
-49.881351
-72.014786
-44.531181
-54.563164
-126.701927
-69.383667
-99.719543
-98.013199
-110.892570
-64.791977
-62.848412
-30.612465
-101.023865
-74.887398
-135.141541
-80.204277
-66.317802
-152.125702
-116.461113
-64.779755
-86.796562
-84.083382
-78.264809
-69.988441
-162.193604
-99.126350
167.655289
-68.179756
-100.437943
-54.441437
-58.460892
-137.685928
-120.578743
-111.622360
-31.484671
-75.025299
-103.053062
-93.787750
-64.180672
-73.891747
-74.816261
-66.759155
-154.412338
-101.409615
-124.882622
-41.169380
-123.375160
-134.112946
-52.224060
-84.248848
-126.467377
-67.390526
-123.625488
-28.726667
-41.715088
-95.354919
-144.293335
-75.519142
-53.155285
-94.156265
-92.601067
-57.077660
-99.263672
-68.319237
-109.772209
-68.458534
-86.779922
-117.097656
-69.182762
-93.224731
-63.591763
-116.344208
-52.280441
-108.155388
-62.907055
-52.910728
-61.278622
-71.291969
-104.329201
-70.051666
-78.649849
-143.896912
-142.701645
-120.831055
-72.652870
-51.894215
-66.326004
168.172226
-140.485809
-69.903946
-73.445602
-90.213531
-67.312462
-110.103653
-95.431221
-88.440857
-83.652847
-117.792068
-65.595863
-116.412018
-95.220459
-65.252602
-95.954445
-75.719658
-59.305328
-65.499084
-146.388245
-40.941376
-61.695950
-82.155075
-101.043808
-57.319363
-107.071007
-107.312523
-78.138519
-103.689682
-42.948555
-156.458496
-106.638565
-66.554008
-65.992409
-78.626915
-70.116440
-69.974693
-74.504478
-54.296787
-69.235176
-87.207054
-77.538780
-83.051926
-147.725662
-155.227005
-151.338425
-117.028206
-48.483967
-135.183319
-50.349400
-59.881741
-69.445686
-113.508354
-128.380951
-109.730774
-62.283916
-42.096024
-69.784264
-62.328220
-78.163116
-92.229622
-121.469994
-68.475250
-105.743782
-71.337074
-150.673553
-58.762169
-113.401512
-100.960236
-58.616428
-79.988625
-75.382355
-66.364494
-57.674080
55.856220
67.038589
64.150772
66.553482
63.229420
86.878464
50.029984
75.019272
59.256855
63.796574
-56.659000
-42.150547
-69.134453
-144.458832
-58.987709
-68.350273
-150.994064
-140.583023
-52.261520
-30.095888
-64.750412
-89.689606
-26.583488
-82.040405
-127.569489
-72.078758
-122.679108
-74.897392
-58.022816
-115.722565
-61.193329
-57.607262
-53.442566
-124.748260
-63.733757
-111.129944
-69.730713
-67.304977
-69.548492
-65.255836
-87.004677
-65.332458
-64.090469
-67.172150
-58.315727
-48.267548
-67.656487
-120.585030
-14.138376
-60.289860
-66.162109
-67.657242
-95.005142
-94.853836
-63.102791
-93.796280
-74.918762
-92.847527
-123.235527
-119.522430
-70.260544
-47.687920
-142.291641
-70.172783
-132.049271
-83.343185
-66.355339
-104.577019
-111.739044
-58.497833
-153.008148
-54.334492
-91.621117
-83.234314
-67.604454
-111.432915
-65.674034
-145.927353
-123.294617
-63.369507
-81.937241
-64.153297
-63.849430
-68.708412
-85.865532
-136.677505
-43.946194
-58.257301
-71.356873
-66.885658
-153.538681
-64.281235
-116.803535
-50.919495
-58.507526
-62.886055
-66.548882
-142.375900
-155.803604
-97.978996
-53.173725
-64.958969
-60.254704
-54.378685
-61.487400
-65.072266
-69.021660
61.286507
-29.216299
-115.835793
-112.148094
-69.126305
-69.394714
-81.445190
-45.961643
-156.397156
-44.289253
-68.777161
-85.670441
-122.959328
-74.006981
-73.265823
-58.039726
-89.362526
-139.076660
-57.931709
-104.726685
-108.588173
-78.265900
-71.381050
-82.835587
-61.232254
-62.522537
-158.145721
-69.910698
-112.118767
-75.216301
-97.565201
-60.395222
-71.865570
-53.103176
-51.970860
-148.488312
-111.540054
-92.574860
-107.409660
-84.990898
-80.040359
-71.950783
-112.301979
-148.372742
-95.984482
-100.144798
-160.202896
-56.422077
-98.725945
-142.965210
-128.162750
-26.280317
-104.580956
-78.962502
-152.510498
-103.214760
-61.061356
-91.289948
-72.990959
-115.699379
-159.128830
-86.215530
-119.017075
-75.729073
-74.377869
-63.529327
-61.396622
-64.208702
-12.186895
-165.260223
-59.973881
-87.149002
-58.497406
-57.603874
-83.996208
-68.891472
-30.116468
-29.409710
-79.707939
-59.690926
-57.610607
74.058823
66.411263
110.579185
37.966385
75.010544
48.343235
48.213558
46.306900
33.900490
-66.345802
-145.105423
-154.069824
-68.808372
-90.212044
-73.842155
-116.040184
-74.448395
-127.867744
-74.005219
-66.295158
-135.756638
-52.845860
-48.210163
-132.775574
-95.031380
-78.140862
-51.100712
-79.638184
-88.929512
-61.888901
-76.559875
-65.441772
-121.059547
-142.086716
-139.502579
-77.141411
-69.654808
-148.631241
-59.200867
-93.163155
-130.672791
-116.633148
-112.676926
-137.897354
-75.503471
-54.512558
-57.817028
-86.952385
-66.710815
-42.643909
-65.200699
-64.482018
-59.976578
-61.144737
-56.264351
-64.140762
-148.735077
-86.551506
-56.459473
-66.441727
-152.387695
-154.133636
-122.820999
-80.695427
-73.926888
-83.835587
-107.797638
-53.231613
-56.558117
-60.345154
-121.662491
-60.446842
-82.683609
-53.121361
-67.180840
-130.360214
-140.095047
-46.461437
-37.453934
-112.858574
-68.983353
-73.353043
-70.117126
-67.501625
-72.534744
-62.906170
-75.442200
-71.025017
-77.739395
-64.867142
-153.751450
-69.033936
-61.063835
-140.281235
-120.393295
-40.149193
-69.930481
-121.244499
-67.217735
-60.821835
-60.136322
-109.576706
-72.233017
-71.445404
-40.467361
-58.970074
-84.159264
-171.471802
-129.426895
-50.687397
-64.160934
-66.095772
-67.712570
-114.946899
-86.918343
-96.440094
-62.372478
-59.025131
-60.800457
-62.532135
-55.553230
-37.374325
-55.735138
-59.322060
-98.966339
-42.963242
-58.650368
-105.266777
-100.470215
-60.765053
-55.639450
-123.302094
-76.678551
-63.942822
-58.339081
-118.235100
-73.105827
-61.516838
-63.984444
-67.913948
-157.034363
-63.474514
-85.278656
-61.697315
-51.990192
-90.496017
-85.221024
-97.826904
-136.467178
-71.470558
-45.302471
-25.172560
-71.206444
-56.017582
-61.368374
-59.347088
-48.807060
-53.500584
-61.489513
-113.161476
-97.021095
-132.354691
-93.526619
-83.701454
-59.195183
-80.918488
-87.562965
-147.714340
-61.345272
-57.481346
-58.554718
-65.911575
-86.450737
-87.085098
-62.454483
-38.440517
-99.635376
-151.998291
-55.349628
-48.327679
-47.248405
-66.487015
-60.963192
-135.674271
-63.899361
-65.335442
-140.411713
-126.735748
-86.510986
-57.432789
-67.309242
-102.970490
-48.358501
-133.004349
-87.200371
-98.004517
-58.996143
-60.618511
-79.784737
-72.999008
-133.474106
-60.606548
-141.733444
-101.550949
-105.528694
-127.522934
-62.467720
-57.398296
-119.380730
-116.679298
-62.471085
-46.276657
-156.304672
-103.061584
-53.355663
-61.379196
-95.372383
-115.627068
-70.994789
-39.634312
-66.179047
-120.630966
-61.190186
-64.729118
-145.824509
-59.507454
-118.365097
-83.182159
-53.972160
-61.074600
-84.133064
-104.710266
-67.041824
-102.919098
-109.700790
-100.710045
-97.492279
-80.046860
-61.086475
-89.522881
-93.568985
-97.821167
-100.913673
-103.685783
-77.132187
-97.804291
-91.423981
-110.452415
-109.663841
-63.722336
-66.140282
-66.110832
-120.717957
88.037224
40.010818
42.841343
55.461906
63.746929
54.394310
38.405003
46.795628
74.412323
53.705296
38.120632
49.332058
79.232964
67.841751
48.130772
57.155529
66.955040
58.630280
60.559280
72.634071
-70.098625
-79.155174
-59.586517
-58.656937
-60.209793
-63.761971
-103.996132
-61.085785
-148.016937
-67.942116
-141.705612
-62.798817
-50.967712
-56.802307
-113.531021
-120.179970
-61.920803
-124.966530
-80.023483
-111.057327
-137.384201
-117.088913
-125.043625
-100.114357
-133.513779
-90.017044
-55.973576
-62.330883
-55.144150
81.405716
-68.962105
-121.010704
-78.630730
-146.440369
-77.576836
-68.582230
-62.286972
-106.935532
-79.339630
-103.570801
-96.551163
-92.759560
-97.235283
-114.452423
-114.355164
-128.167038
-159.213562
-64.210518
-154.567520
-62.767036
-64.155861
-74.941238
-156.489655
-109.241821
-96.481300
-49.709560
-108.544907
-77.320786
-62.577221
-147.001266
-117.347275
-115.959747
-67.316917
-136.045380
-108.749229
-142.719727
-65.832222
-66.525696
-169.184357
-64.849762
-137.241776
-93.186386
-157.381470
-68.505524
-68.542000
-94.779785
-107.731941
-108.188049
-140.606018
-105.877144
-155.249512
-102.093048
-62.192127
-89.827957
-139.987854
-93.513885
-121.906631
-110.639061
-69.417542
-48.501442
-53.275017
-120.919830
-61.596146
-62.975712
-72.464470
-77.252594
-52.828579
-152.389435
-57.179657
-63.178524
-84.068687
-67.210670
-91.013191
-110.982185
-61.356186
-136.494125
-67.791138
-135.134842
-96.506889
-151.092545
-105.414764
-53.771133
-113.084511
-63.086246
-74.395432
-163.640503
-73.286919
-58.480618
-158.133530
-96.780350
-66.472534
-65.380852
-56.560257
74.529350
43.981907
68.190071
35.741184
45.627975
77.825630
53.452072
82.387108
55.045765
65.137604
61.222820
45.455196
53.650116
57.872410
53.488407
48.279419
70.777977
69.519592
-109.819366
-69.275826
-59.436863
-90.024628
-81.344917
-70.562256
-84.503593
-143.289490
-145.509171
-60.410370
62.525700
78.763306
66.654137
49.212067
47.113026
56.030998
36.617493
43.391064
62.762825
49.729565
58.354141
74.878738
50.799095
77.681175
72.863243
-160.509384
-87.892761
-64.119576
-140.791061
-74.191780
-85.642113
-118.387283
-64.274124
-83.986069
-106.881538
-105.699921
-112.586288
-100.617180
-88.336311
-89.124863
-54.325367
-116.443832
-71.726357
-84.673225
-67.469070
-49.468487
-97.138809
-72.718735
-73.328766
-77.145164
-74.011093
-94.689735
-144.035248
-69.359962
-71.792686
-70.463737
-74.196877
-58.236061
-40.427219
-61.626198
-52.423321
-89.365105
-153.924408
-58.170258
-117.255981
-40.787952
-61.861649
-55.301704
-57.237301
-130.198212
-67.095924
-63.462582
-61.120369
-63.474201
-73.494316
-34.613930
-58.574505
-66.486679
-130.061295
-87.188477
-43.236465
-146.159012
-79.084984
-65.969452
-110.964561
-52.989441
-66.144821
-56.669369
-144.974991
-99.742050
-161.971237
-68.366447
-113.460258
-66.085236
-69.418190
-104.355942
-117.924629
-77.515289
-82.918411
-71.139366
-81.404366
-110.643814
-92.060890
-90.794250
-153.969299
-80.811737
-73.833267
-87.726532
-98.834709
-106.769966
-84.722946
-62.239052
-53.792877
-84.289268
-136.782730
-109.649025
-154.900970
-55.086014
-52.891411
-91.301720
-64.277679
-60.117432
-46.305653
76.034027
11.413196
-66.180855
-109.814651
-146.880508
-152.789719
-53.863491
-100.184204
-116.980057
-64.743263
-115.847900
-64.586288
-61.981438
-118.550766
-65.110649
-47.930382
-132.092651
-52.654541
-77.167664
-45.975555
-65.868324
-109.916840
-51.625420
-74.124336
-74.233032
-76.451309
-65.818756
-164.375946
-76.370331
-61.513363
-53.994446
-58.716782
-152.770462
-65.247200
-53.807247
-153.483582
-59.123096
-114.911903
-41.547661
-70.418304
-58.275143
-74.883896
-75.769539
-53.600330
-77.488312
-137.907104
-76.400375
-79.065994
-80.480904
-72.023155
-67.481239
-79.259575
-60.937286
-61.474792
-69.487816
-105.870621
-123.941559
-100.449745
-130.485535
-65.871284
-75.397964
-132.273560
-77.154877
-71.354233
-51.880459
-69.773872
-71.962051
-53.275940
-56.072834
-77.382637
-143.875397
-69.838394
-100.575607
-73.311081
-46.414730
-121.571457
-63.742382
-77.304832
-75.104874
-112.147850
-102.698326
-95.153946
-105.185745
-59.616318
-108.699112
-91.999062
-73.528725
-108.600792
-169.739944
-64.978058
-56.818012
-63.515141
-60.196751
-51.464760
-78.568481
-61.712799
-59.581356
-62.568321
-92.021980
-61.152523
-111.461700
-84.761398
-46.926811
-54.694225
-98.166206
-125.622993
-129.214935
-70.497086
-102.956985
-66.850311
-61.080849
-82.128700
-165.987091
-113.508026
-99.980400
-67.805809
-77.689323
-42.790485
-91.254120
-31.181007
-79.230965
-66.873985
-101.813347
-61.113007
-156.198700
-121.297951
-89.047142
-102.883682
-70.373924
-80.712303
-65.981224
-59.219704
-51.831379
-149.182480
-110.644226
-61.659340
-163.848846
-68.115356
-118.137894
-69.010017
-145.632889
-77.491966
-126.299454
-141.329193
-66.378952
-69.420578
-88.882065
-144.727509
-60.252182
-110.364082
-171.837219
-60.351044
-70.194305
-96.819206
-119.494934
-107.989365
-107.281769
-80.936363
-114.541626
-80.561943
-94.124870
-95.443535
-64.517883
-106.612282
-72.262665
-122.234222
-70.622337
-61.456207
69.667137
52.646843
55.217201
45.361378
52.569767
80.518433
48.971195
53.819767
-60.956745
-126.841171
-152.029160
-71.129845
-152.546097
-101.055275
-87.484802
-55.601315
-139.994034
-52.790825
-71.193909
-160.101288
-63.700745
-87.850578
-132.502136
-52.764900
-49.914413
-37.125591
-73.863991
-58.960770
-165.153442
-159.095184
-65.042343
-64.590263
-60.583160
-62.766369
-40.972389
-110.168007
-57.039967
-97.716591
-141.220169
55.100685
-66.613113
-63.931709
83.287735
-60.310532
-60.631325
-50.266571
-80.262894
-135.719421
-124.731789
-74.723091
-59.308338
-62.593822
-73.207222
-57.749149
-83.274704
-66.232994
-89.620445
-52.688313
-123.992569
-100.208694
-40.579357
-60.898785
-66.367905
-64.544693
-73.536644
-76.037285
-98.239235
-58.803036
-70.130753
-59.165737
-50.169094
-98.077377
-69.182594
-87.956955
-99.603142
-101.827103
-97.741371
-95.139633
-126.089592
-61.854034
-106.713463
-108.458397
-62.612797
-151.775513
-67.862427
-126.713554
-71.806755
-42.089180
-142.872498
-109.779480
-91.954613
-60.514652
-98.120796
-105.118530
-70.444550
-83.479996
-56.884342
-144.590973
-74.248810
-78.438438
175.356430
-54.008587
-33.018692
-136.286545
-85.359940
-55.123802
-54.827686
77.738197
89.224907
78.139015
-120.283775
-96.592262
-104.297356
-89.910614
-57.314594
-60.094284
-94.576706
-64.465042
-82.138123
-81.872337
-60.867516
-83.284882
149.311066
-18.153278
-127.824760
-49.951542
-66.877464
-130.348846
39.541904
53.229431
-59.763081
-66.020813
-53.479385
-87.035904
-95.294456
-65.100296
-101.422844
-137.423737
-91.344154
-125.558350
-151.958603
-64.125702
-59.983212
-98.081200
-148.830612
-44.250324
-58.906765
-66.235344
-59.153152
-96.555870
-64.620621
-77.953453
-55.210274
-76.617523
-71.610596
-78.061363
-59.519981
-79.822243
-49.017025
-73.920227
-164.228058
-36.846676
-60.954094
-92.053001
-85.993698
-68.176567
-148.837357
-51.116692
-30.698601
-54.489452
-142.891830
-66.906090
-43.585293
-62.844452
-61.979790
-144.357941
-87.732628
-92.590309
-107.093430
-60.283730
-62.966457
-54.904411
-151.142975
-60.005913
-173.363617
-102.773193
-57.227444
-64.389145
-60.804424
-69.438332
-91.248634
-89.814941
-63.076897
-62.805908
-146.997818
-39.628300
-59.378670
-118.944633
-64.421417
-57.392815
-66.951958
-175.309891
-106.835037
-61.751900
-56.286098
-92.241776
-59.774315
-70.416443
-65.711159
-49.915703
-149.005905
-126.456955
-66.628120
-67.487022
-64.627426
-142.913208
-120.383400
-143.797531
-59.983570
-54.930546
-62.590225
-59.353397
-140.373642
-49.585464
-59.541428
-59.825871
-50.920364
-65.371490
-106.260719
-61.275688
-66.157043
-80.525124
-70.466202
-138.113739
-41.526119
-97.645264
-66.697876
-148.452942
-153.104904
-62.537605
-61.821377
-62.163551
-149.538315
-58.507233
-40.012634
-65.463417
-51.962246
-122.271141
-151.623108
-62.935482
-49.726524
-77.008148
-56.665855
-60.369347
-102.110191
-80.899933
-62.814308
-59.983471
-95.906006
-61.531990
-140.679901
-117.269356
-85.457886
-56.743359
-59.725903
-51.948254
-88.281502
-128.648666
-103.984123
-76.009506
-134.280502
-61.569576
-56.695610
-82.850403
-61.460018
-64.137077
-37.864769
-85.369308
-68.176804
-69.804222
-106.761459
-89.622208
-82.167953
-105.065422
-47.861523
-58.297718
-75.557953
-53.842064
-34.255585
-130.789474
-62.913074
-64.700363
-73.397919
-43.456314
-60.756222
-158.439499
-36.749580
-61.284756
-61.134205
-126.715111
-74.659485
-87.936867
-118.675735
-110.294884
-116.153549
-65.465668
-66.998459
-79.669922
-80.894814
-168.403488
-118.761589
-56.586483
-109.882019
-149.721756
-95.894798
-120.840858
-106.095680
-91.535057
-85.936859
-81.995026
-71.820076
-52.916782
-70.356834
-111.820564
-53.142300
-64.131378
-149.025330
-49.517479
-151.916519
-142.034943
-103.568649
-156.479599
-73.715294
-64.331024
-70.660324
-73.313446
-148.473038
67.587425
47.369469
78.455307
74.196686
75.476456
63.921429
67.854034
73.114372
-133.019104
-75.453873
-63.965549
-86.592026
-70.243835
-59.235775
-154.898285
-56.384823
-54.671558
-146.432495
-58.496525
-62.189594
-56.036053
-72.935204
-59.469807
-83.990250
-159.948944
-93.394348
-89.544258
-165.721191
-102.821129
-54.655972
-78.191917
-55.194988
-82.049217
-80.296768
-101.646866
-74.225807
-75.573097
-86.630959
-136.157990
-56.657833
-114.637260
-111.995789
-153.424484
-69.797615
-59.238178
-98.557457
68.932358
85.133209
55.199577
17.755377
-56.734589
-128.747498
-86.475914
-45.759529
-74.152397
-91.909027
-68.630295
-55.402344
-73.124107
-68.194756
-64.707687
-31.315958
-90.911209
-59.820011
-55.378296
-70.549217
-47.435112
-92.052788
-91.972839
-67.092133
-55.349487
-64.520790
-48.984253
-82.772224
-110.086945
-64.107254
-64.568901
-94.507782
-57.142475
-61.652515
-142.572266
-51.390892
-54.232189
-86.130508
-57.348675
-66.569916
-132.779083
-118.761124
-52.083988
-140.998444
-57.045383
-116.396729
-96.819778
-61.499493
-79.798370
-50.727028
-153.712036
-59.331070
-89.360405
-155.190186
-80.296768
-101.464943
-74.586952
-111.385078
-129.176636
-134.333832
-47.149147
-62.716988
-65.668007
-163.882675
-112.754570
-134.700027
-115.404198
-110.990990
-78.258202
-117.854057
-104.054863
-80.316483
-140.561386
-72.236595
-119.562645
-98.295471
-113.501472
-80.695030
-168.928711
-60.243980
-25.126734
-53.148819
-73.703873
-61.456966
-81.047020
-57.969364
-66.484207
-70.803429
-62.810982
-111.668892
-161.341888
-58.199787
-86.269325
-108.028770
-75.110947
-49.704975
-70.146286
-75.038589
-157.959381
-144.277191
-65.225571
-112.659760
-55.259232
-46.729404
-122.175087
-145.803192
-134.764496
-115.138680
-106.696541
-67.853096
-83.790428
-95.724686
-32.992355
-57.740517
-63.040977
-79.975838
-61.803085
-63.826420
173.347244
-92.349495
-64.003258
-121.221878
-157.805115
-150.786652
-90.036034
-64.480171
-63.228683
-158.614532
-128.273331
-62.029991
-75.093895
-63.313549
-64.391380
-54.174580
-50.735954
-156.901367
-61.824757
-53.480309
-77.064224
-95.735825
-111.819878
-100.073082
-90.395081
-157.432083
-93.315186
-97.987938
-113.272430
-54.231327
-58.038628
-138.637894
-86.848213
-148.877502
-138.048737
-56.653584
-98.127266
-101.103722
-140.821487
-121.948402
-52.333187
-69.226608
-60.754215
-90.988869
-68.484962
-159.329315
-106.145432
-79.174179
-140.768890
-47.453777
-116.244102
-79.310318
-56.429344
-152.218597
-67.051506
-68.492424
-84.583656
-148.077530
-73.742409
-99.228050
-109.034149
-91.749901
-106.633385
-87.743347
-62.294861
-81.116158
-54.556240
-94.454582
-150.314667
-126.074524
-50.867340
-123.370903
-61.865002
-72.266945
-125.670334
-58.162003
-73.582260
-77.530670
-123.350777
-114.283401
178.516663
-151.819672
-79.005051
-78.673767
-108.629112
-170.201385
-67.458893
-70.289391
-63.258846
-120.394028
179.447495
-58.706936
-54.822292
-101.301865
-96.900856
-105.782021
-104.193481
-91.221535
-113.007828
-99.174408
-37.689388
-58.520885
-96.513306
-59.280384
-59.360722
-114.567612
-46.306087
-85.235489
-103.514549
-58.383690
-72.830231
-55.363140
-143.331161
-64.241615
-99.263367
-152.660980
-120.534119
-85.192398
-130.065643
-49.076134
-38.418152
-77.718452
-66.669060
-140.704712
-65.894188
-92.941467
-119.972160
-129.510178
-57.324783
-94.362839
-60.070034
-74.957207
-155.112549
-64.925568
-152.336426
-61.510761
-72.102448
-133.079529
-44.830566
-56.815231
-65.219864
-74.473122
-56.445061
-60.699108
-64.120644
-52.586056
-24.850948
-52.651382
-155.130066
-110.983994
-50.523388
-91.515945
-65.076019
-66.071068
-151.675842
-90.514328
-132.290558
-107.079163
-78.507301
-82.338493
-61.730755
-66.237946
-70.822716
-63.217548
-84.138443
-55.128712
-56.875854
-75.223015
-23.767572
-64.480789
-77.140091
-68.270432
-148.856491
-104.116608
-90.533798
-65.125320
-115.991821
-113.285828
-86.046204
-65.620003
-83.064331
-51.710434
-71.030357
-116.583305
-82.236740
-164.027069
-61.563591
-58.206261
-70.060051
-45.195370
-155.205536
-152.182785
-61.492382
-73.397110
-119.250755
-71.320656
-113.835747
-35.672676
-62.313084
-49.838287
-115.599289
-81.932518
-119.271446
-69.924271
-103.326698
-138.922272
-54.826313
-77.893303
-79.739716
-68.486015
-105.728111
-134.183426
-98.606911
-65.565063
-88.910858
-159.696396
-107.747978
-53.666065
-58.229591
-80.677490
-114.114922
-64.354828
-61.621300
-137.523056
-58.184425
-70.074173
-84.136719
-93.508736
81.855385
76.622932
-47.162010
-96.503983
-45.994438
-42.821087
-59.160061
-74.229027
-131.779541
-70.081055
-130.508240
-70.645447
-85.905098
-107.909576
-77.627769
-101.130081
-52.021870
-58.302876
-83.396973
-69.518845
77.960106
-59.617664
-68.208481
-61.572403
-72.453384
-60.326141
-109.167458
-36.446106
-67.548637
-55.354877
-63.120548
-87.066277
-63.024872
-64.202820
-67.216690
-36.359585
-73.734741
-58.245659
-44.755089
-69.817360
-77.511269
-85.066948
-60.850807
-61.167946
-62.936516
-97.846077
-47.153126
-86.850967
-56.430172
46.612106
41.077415
52.677303
47.055504
55.849308
54.604362
60.167271
53.500343
49.942837
45.006100
41.831181
25.361176
35.472172
57.799644
44.492844
40.186584
64.763336
-78.268059
-82.320290
-91.194977
-74.482430
-61.205402
-142.761307
-77.175201
-71.698128
-68.511230
-94.865211
-61.590736
-157.403687
-114.530884
-141.563248
-74.426575
-137.390991
-57.853741
-119.726601
-35.219208
-66.996536
-72.378090
-106.941673
-63.288837
-59.814068
-124.818329
-58.485474
-79.260849
-54.336914
-101.450249
-145.409714
-96.707535
-123.400734
-71.514214
-66.706917
-65.041344
-70.376297
-71.930878
-102.683731
-93.819427
-79.752525
-62.695526
-90.308945
-150.348831
-57.789898
-86.036118
-77.419823
-60.323120
-79.508522
-60.673203
-62.114323
-63.861622
-63.065708
-52.721233
-80.027550
-72.361923
-53.517540
-73.379028
-64.959930
-44.629623
-61.565903
-55.375031
-88.837921
-81.907333
-49.793774
-64.140533
-56.357006
-94.760139
-84.745430
-85.544220
-106.145004
-90.951477
-63.555004
-70.146912
-75.716515
-108.525986
-50.000931
-65.913513
-73.290955
-53.717918
-166.416672
-67.717674
-111.077545
-142.059204
-75.156097
-93.128868
-81.315041
-150.952057
-165.699432
-145.907196
-60.388649
-54.291241
-68.126282
-77.487099
-79.558914
-84.937523
-67.770226
-119.705261
-152.776306
-32.960732
-67.123230
-101.648079
-66.724007
-154.362640
-67.167587
-35.575459
-153.036270
-58.077404
-33.890339
83.321671
63.588955
68.262711
51.465336
58.550224
44.656670
45.962296
-85.487305
-116.484337
-56.324635
-83.599770
-63.570179
-60.134716
-65.291748
-150.118668
-32.787701
-71.872658
-58.926205
-76.135284
-131.603912
-151.046753
-51.829178
-83.725731
-121.809586
-129.736206
-55.607967
-66.222847
-108.895905
-58.983170
-174.324112
-59.961578
-140.980484
-128.749374
-106.151924
-146.221252
-54.754681
-53.118919
-92.639900
-40.288223
-74.245689
-79.906075
-63.577297
-138.279037
-78.922562
-152.021637
-78.460342
-157.006516
-64.992119
-170.582169
-59.134567
-147.735489
-161.677094
-62.421600
-48.026733
-84.493973
-58.426399
-85.434616
-84.263580
-72.081017
-50.819469
-63.233097
-96.203674
-131.681808
-67.492157
-125.587448
-107.699745
-63.067238
-54.741467
-101.417770
-51.919643
-63.607132
-74.967674
-95.769997
-118.754265
-94.515335
-119.976135
-129.303970
-66.397659
-105.332832
-70.819946
-85.923698
-94.075645
-75.031540
-67.165001
-160.400284
-67.720070
-119.013008
-56.926678
-46.667393
-56.881897
-63.845436
-62.121822
-95.399925
-158.901062
-80.396423
-126.115997
-79.634727
-68.807854
-141.272980
-86.701981
-44.635979
-79.292732
-52.874725
-137.744339
-67.342041
-46.371632
-54.147846
-74.351669
-91.852722
-61.326550
-108.777985
-101.068542
-81.478363
-103.731491
-147.411942
-100.718552
-78.414886
-164.241379
-124.994560
-96.510437
-72.618034
-74.382317
-143.961990
-88.122406
-104.772240
-109.764519
-76.376999
-66.879913
-84.858505
-143.508286
-108.358574
-89.906998
-71.144913
-57.963638
-54.262840
-43.636009
-59.616047
-57.125515
-98.004196
-139.553085
-141.319473
-80.159798
-84.661736
-33.724327
-93.941566
-84.654190
-33.145622
-82.776505
-56.070156
-75.556404
-73.570190
-65.251038
-68.695816
-50.927261
-79.642586
-60.384926
-86.636147
-60.724518
-135.668472
-157.580017
-62.066936
-51.809372
-68.369278
-67.676079
-61.390961
-51.636345
-141.146393
-148.242813
-62.321926
-62.511986
-54.063606
-27.886515
-87.897049
-131.671204
-75.903297
-66.980179
-62.735558
-44.223442
-149.317001
-86.200127
-66.867859
-121.647263
-61.875515
-102.956177
-65.118332
-60.435261
-69.722359
-51.473148
-62.180073
-60.487961
-71.000664
-56.337036
-104.388527
-112.829231
-79.252182
-92.756836
-116.218887
-73.537109
-128.069595
-56.330124
-87.325165
-113.110313
-55.298050
-57.030910
-85.374039
-70.475250
-86.234344
-88.454292
-94.781151
-87.714226
-89.857925
-74.151787
-55.731018
-129.666260
-64.000595
-72.506493
-73.607712
-60.510529
-61.526894
-61.033871
-59.934258
-91.759544
-93.193886
-85.975075
-92.959534
-61.090248
-52.772205
-135.550690
-80.700035
-72.318237
-90.638077
-104.847725
-61.634079
-54.576744
-56.420902
-125.939842
-58.607891
-69.206558
-94.156914
-124.320419
-97.763000
-65.986427
-126.252831
-80.597221
-89.455055
-19.281149
-74.980743
-60.674232
-102.825241
-60.095989
-141.425323
-84.008942
-131.217087
-64.805061
-47.526348
-69.231216
-80.509979
-53.152779
-64.196320
-58.809204
-60.585018
-57.354755
-104.897560
-93.249969
-72.878166
-99.832069
-158.093857
-60.080540
-133.355011
-73.061462
-62.498379
-100.369850
-123.012535
-124.910736
-94.777107
-57.837151
-55.411766
84.373917
-29.729759
-59.452950
-50.778019
-62.879894
-65.050430
-70.080650
-157.691727
-68.771507
-81.253548
-131.112473
-63.070263
-71.689537
-91.436050
-78.492683
-64.263924
-64.225746
-52.698483
-66.701927
-63.107166
-67.408630
-62.673138
-118.086533
-100.669159
-61.870964
-61.507236
-103.335220
-95.137108
-121.672028
-58.172253
-59.676315
-64.421684
-72.965172
-75.323425
-63.044289
-73.710823
-93.893265
-87.280228
-84.661285
-67.556526
-58.538502
-47.023022
-55.035484
-76.570259
-72.044548
-58.420933
-128.728683
152.967178
-170.168335
-76.712418
-63.226429
-58.574776
-97.453842
-65.505020
-132.641830
-84.624016
-78.209412
-71.831581
-97.148720
-73.678947
-97.564415
-58.132023
-84.988907
-134.595840
67.982872
-144.167984
-129.000412
-67.169617
-49.656807
-88.698204
-99.443344
-88.097733
-91.904045
-49.830944
-127.448265
-79.994453
-57.568546
-147.119446
-101.728523
-81.045883
-54.238644
-119.482491
-60.639503
-44.580509
-72.078323
-72.050629
-70.900352
-102.353577
-55.265202
-130.144501
-73.981384
-24.705971
-73.383652
-80.708611
-62.650570
-125.612556
-57.941803
-85.819443
-73.405334
-106.740334
-94.525841
-66.688522
-80.509300
-70.549713
-154.114502
-70.122635
-75.207146
-133.882690
-74.469322
-60.378693
-69.071472
-74.829483
-51.423096
-84.532410
-55.941330
-62.112541
-150.505661
-81.210045
-58.278389
-146.909225
-50.221237
-67.397820
-86.265694
-75.373390
86.776657
-61.823257
-60.936623
-113.659813
-156.139404
-135.840576
-64.734085
-90.158005
-136.816772
-83.280403
-59.734215
-60.444752
-140.621368
-62.510265
-136.983047
-70.802620
-36.669777
-71.331856
-84.377609
-59.971962
-56.702492
-61.553612
-166.774216
-59.795101
-58.963997
-60.611149
-81.921654
-55.534805
-66.097008
-49.062725
-61.444626
-132.173477
-100.209961
-33.427917
-134.944046
-61.855862
-59.768509
-62.247364
-65.061424
-60.677456
-151.619843
-69.018997
-62.264439
-55.869041
-43.215771
-41.403732
-77.579117
-67.325630
-100.081779
-60.808609
-57.483047
-72.633720
-153.420135
-145.447861
-71.949646
-77.358421
-81.117920
-56.917877
-139.916077
-139.904739
-98.730690
-132.768829
-61.539398
-132.160034
-85.957611
-68.531845
76.851013
47.250587
76.688774
74.225998
27.994225
36.160976
47.706787
61.056507
82.447685
42.361095
63.953918
45.183819
40.122208
59.463516
63.099079
62.127506
64.401222
49.566650
57.318256
50.267651
63.582909
76.087379
65.221527
-156.662094
-62.573929
-63.083881
-111.905487
-67.632843
-55.906506
-52.831863
-58.335228
-118.230469
-52.837646
-137.712860
-101.477165
-152.742340
-142.928009
-53.287964
-69.073830
-55.761745
-69.474663
-114.262642
-61.499756
-61.171364
-67.644157
-71.245583
-69.795914
-99.936455
-59.209198
-55.837730
-81.166168
-93.696915
-66.982132
-64.429092
-41.840164
-61.469597
-65.016281
-82.040985
-83.713928
-86.456436
-60.056648
34.344730
48.497086
64.431358
46.044918
55.580097
77.609688
81.776878
51.660992
45.733196
68.263306
48.073307
54.536552
99.943184
46.271660
70.399193
43.546959
46.655136
37.235394
61.833885
34.399498
-73.067711
-121.357071
-60.798992
-64.297920
-147.989166
-137.447128
-70.825348
-72.651672
-66.176346
-80.426659
-140.102097
-69.838226
-60.349567
-78.411194
-86.547897
-108.429550
-148.828140
-70.058083
-74.967026
-90.727852
-97.175026
-150.630280
-87.401840
-153.472260
-62.563633
-79.895409
-64.409439
-102.582153
-54.685730
-63.805916
-58.065216
-67.023735
-120.202850
-48.662853
-118.043419
-66.465851
-62.345131
-143.635605
-105.364784
-145.908554
-111.310722
-90.555878
-44.489525
-74.965561
-57.189335
-86.346703
-79.025711
-67.771492
-137.924637
-48.537136
-94.517784
-87.617790
-147.820312
-71.438751
-60.102070
-64.709999
-72.052048
-80.575256
-63.074062
-56.608158
-70.113731
-157.248871
-53.837509
-52.693184
-58.143177
-119.332581
-110.227051
-88.097488
-110.847282
-141.045395
-117.601135
-84.579361
-60.181942
-151.930313
-107.220428
-64.011467
-114.673103
-88.935402
-41.113319
-75.212494
-63.620216
-65.277946
-60.660923
-95.509567
-39.539890
-33.546440
-78.597015
-62.350323
-109.199677
-150.000687
-54.026379
-62.259106
-61.252026
-83.133423
-130.850327
-62.579857
-149.667938
-80.524208
-127.022346
-110.485733
-54.894821
-49.128174
-133.770538
-63.851898
-58.908287
-80.394455
-81.356712
-99.777130
-115.119553
-63.215099
-70.246086
-54.963959
-120.581573
-92.107437
-89.343483
-161.203568
-41.746735
-47.664436
-113.064804
-102.288391
-61.052818
-114.479187
-85.252876
-164.901016
-62.440464
-131.945374
-132.172455
-115.525620
-82.820793
-73.872101
-52.015938
-28.854801
-61.678516
-91.158035
-53.982800
-121.131569
-109.520554
-84.282898
-176.947052
-134.774887
-99.946739
-136.520828
-154.976456
-104.909897
-128.471741
-99.906761
-105.783165
-164.307648
-116.100479
-179.031860
-92.665924
-93.260529
-120.219162
-107.314133
-126.966064
-86.612457
-58.072689
-84.671974
-119.376495
-107.098648
-63.728031
-70.394928
-123.987297
-97.898392
-93.682907
-135.645035
-67.201904
-54.722874
-106.706810
-91.258347
-69.753006
-141.286423
-150.431763
-68.928513
-101.783989
-113.954819
-112.069260
-70.703751
-102.353134
-154.045898
-94.761795
-98.045815
-150.856201
-59.484558
-139.942841
88.950905
39.367428
71.406578
50.820763
55.704754
47.064133
71.953018
60.075897
46.378025
66.281761
101.246529
49.531391
44.345768
65.075287
-79.491478
-71.630356
-62.060856
-62.545444
-49.838615
-73.870155
-102.239120
-75.891800
-37.359379
-149.598160
-56.659431
-68.385437
61.516026
-130.947464
-145.570618
-124.999313
-71.895424
-55.588818
-146.225647
-63.808170
-167.998047
-90.704941
-130.205078
-87.076233
-72.850082
-50.489281
-94.807304
-57.010201
-68.073387
-120.498611
-59.432888
-72.142349
-97.961586
-102.062302
-92.812088
-109.590729
-105.124832
-71.027420
-156.751083
-68.551979
-69.095299
-157.806168
-64.373253
-161.794434
-6.904784
-61.736103
-62.460972
-45.706951
-55.958195
-135.680008
-61.917542
-65.392052
-97.472351
-26.915808
-49.874981
-143.564606
-54.266567
-134.422623
-49.173710
-63.377220
-63.988800
-101.768982
-70.271248
-98.240753
-64.172981
-106.416252
-64.509644
-49.584473
-84.154205
-67.329170
-40.344135
-86.996208
-128.399765
-134.458466
-63.350964
-50.320103
-64.947777
-154.055420
-71.138016
173.636581
-121.635689
-66.275581
-99.301804
-83.205269
-73.489647
-149.507996
-69.479614
-119.691261
-47.687592
-163.863846
-158.589951
-104.138565
-89.189507
-91.511971
-62.033604
-56.427841
-99.590706
-73.452339
-96.656105
-65.336090
-86.375824
-114.928749
-102.751335
-107.358040
-40.315746
-90.771416
-128.623886
-81.343071
-66.784409
-53.472511
-29.252878
-38.629135
-82.572517
-53.103146
-55.886818
-51.023136
-152.133972
-52.640480
-78.123573
-56.235241
-156.333084
-76.827919
-76.522270
-75.812645
-94.003822
-57.211750
-51.950958
-118.460114
-129.881149
-63.212769
-57.622005
-92.424301
-123.439636
-156.386353
-57.492638
-90.612022
-62.568710
-60.915981
-69.467567
-40.090733
-61.068314
-79.457474
-91.381447
-117.660957
-59.656036
-53.332722
-114.423012
-103.926811
-54.314281
-64.408791
-61.592251
-62.773289
-56.033321
-97.048729
-63.196472
-63.187218
-54.775696
-96.359978
-102.197395
51.875542
69.088577
86.129982
37.569096
55.874557
83.830673
56.313362
42.816185
60.857677
83.395454
51.684654
53.060181
52.229080
69.802711
72.980202
45.340145
-67.235764
-145.804062
-58.992840
-113.302071
-76.072403
-77.951553
-62.413692
-50.850117
-58.959732
-62.509682
-106.261658
-144.704208
-67.539619
-102.685936
-51.419575
-68.263557
-127.851013
-96.531059
-67.748619
-90.047882
-153.482941
-54.807438
-151.615021
-33.855423
-61.246235
-72.432205
-61.649883
-60.837231
-151.020248
-90.597458
-30.913418
-58.062813
-71.281807
-62.584015
-111.089737
-69.012367
-81.968277
-143.359329
-28.627083
-126.907379
-58.136566
-57.788307
-55.513287
-101.259140
-50.394623
-141.645477
-150.308594
-85.921791
-149.781143
-57.445255
-95.216827
-71.633400
-59.049393
-114.772118
-53.634079
-152.961700
-61.885323
-156.641037
-150.765961
-62.491093
-68.216660
-51.242493
-58.581264
-103.110168
-85.904404
-55.760941
-40.664333
-74.011147
-91.017494
-130.203598
-75.452454
-52.875427
-90.428658
-149.935272
-65.991432
-63.979923
-67.080452
-59.802593
-57.381073
-61.408573
-60.861954
-53.636288
-112.712379
-57.819706
-84.608742
-55.365986
-11.218946
-49.505241
-64.384354
-137.123703
-69.137459
-44.535011
-121.075974
-149.858841
-72.872856
-67.112114
-155.756882
-126.963402
-63.694801
-75.934563
-58.203598
-88.841263
-62.188911
-119.531540
-68.641212
-67.376831
-74.403877
-69.892479
-155.617661
-61.944710
-104.833565
-95.165237
-70.312576
-58.417408
-46.820087
-112.337395
-51.903812
-93.470604
-65.115028
-70.589165
-51.828529
-159.862411
-42.941738
-165.397507
-63.436787
-132.229263
-87.760269
-90.029312
-86.238853
-163.508835
-118.858917
-67.961510
-137.410736
-69.339561
-142.518280
-132.768372
-71.658401
-120.549118
-81.322235
-144.163345
-86.229286
-57.370377
-80.161537
-146.987610
-132.676834
-76.139488
-71.070724
-75.672646
-55.925758
-142.917557
-80.440292
-90.052940
-48.248608
-138.706573
-59.897949
-79.496162
-157.831299
-59.348755
-80.814209
-127.847969
-62.984409
-120.442581
-86.290733
-105.695419
-99.353630
-127.165779
-67.269753
-116.914009
-91.458412
-60.930965
-83.617783
-81.429161
-59.315498
-59.922741
-62.109318
-59.695694
-66.356384
-120.963066
-70.746361
-33.709038
-84.017677
-60.226131
-73.232941
-81.861984
-57.282631
-81.425728
-57.012035
-125.768074
-92.013054
-118.204666
-86.932838
-90.596481
-66.400833
-66.655663
-101.886864
-53.153812
-80.019531
-83.607864
-114.897514
-145.733170
-144.622849
-134.031204
-111.132034
-157.410385
-70.435051
-81.661217
-62.132412
-129.907272
-49.591846
-55.064709
-63.560543
-60.616928
-157.245728
-57.621147
-66.371521
-84.567200
-72.687447
-83.882393
-56.211998
-52.192749
-163.287766
-123.114426
-89.583565
-158.153473
-130.019211
-56.887066
-43.423370
-63.122768
-44.453262
-68.511314
-66.819504
-58.606770
-63.206245
-63.038982
-65.977646
-63.389648
-111.380531
-73.263153
-56.230026
-67.978561
-145.567093
-28.897501
-136.379608
-75.863838
-113.750389
-47.819355
-70.188828
-143.965652
-84.204849
-45.228088
-54.101414
-60.484299
-128.668869
-91.046272
-123.217087
-92.265785
-62.125130
-44.861862
-124.256065
-73.179398
-112.146973
-118.495514
-59.165493
-85.857628
-62.121811
-74.705589
-140.866745
-105.851433
-111.508911
-97.349281
-70.916039
-154.493698
-68.603867
-67.638542
-49.909309
-140.446472
-70.222290
-89.607399
-62.146500
-123.024223
-59.510574
-157.997482
-83.047684
-63.643093
-58.923035
-50.876251
-58.202564
-69.305923
-47.207466
-81.472336
-106.340012
-105.877510
-65.249786
-72.192711
-54.589947
-137.497162
-57.016972
-39.115307
-60.926582
-86.582260
-62.998512
-127.429550
-65.507149
-70.919098
-54.606819
-145.229019
-130.245544
-83.777458
-57.149082
-82.846077
-128.467163
-65.526855
-74.034393
-66.198685
-84.129959
-88.041039
-102.099396
-83.899872
-115.934357
-120.962563
-40.266380
-67.947121
-76.348412
-42.158386
-105.467705
-71.445160
-48.254452
-53.649727
-101.683258
-83.785614
-100.724457
-88.375977
-66.420509
-45.792263
-153.584396
-93.286995
-75.854332
-146.403046
-70.357040
-51.139160
-46.713432
-58.510620
-104.239861
-132.519577
-56.225025
-65.278419
-58.872124
-64.596336
-69.004066
-55.130722
-66.710503
-60.897518
-75.413628
-66.207191
-126.014824
-62.347713
-52.153988
94.860962
45.634434
57.488537
-31.685324
-165.723236
-72.866890
-59.987938
-115.068176
-83.971581
-65.676674
-168.335129
-60.286449
-92.057251
-64.157265
-73.762634
-120.892418
-56.757252
-59.693844
-60.888504
-76.257332
-42.213467
-64.391602
-148.750946
-136.557419
-111.815247
-64.840553
-81.538292
-67.117661
-57.366913
-69.942543
-81.856346
-55.290066
-77.053658
-121.235428
-91.259026
-71.363098
-64.464447
-61.407768
-106.407509
-115.894203
-69.459824
-75.271713
-90.679436
-62.359951
-55.807648
-68.689079
-69.769890
-90.551842
-102.906090
-156.971207
-67.518448
-77.119637
-154.578812
-66.743378
-155.404877
-59.540524
-57.450542
-64.950188
-109.547195
-44.857571
-64.342590
-76.862091
-75.427124
-64.272926
-71.980385
-48.063309
-96.750488
-87.513885
-100.224083
-52.914394
-145.358459
-65.453629
-123.631714
-141.406845
-103.435684
-67.206459
-51.410118
-73.548378
-53.622532
-108.187981
-115.612610
-62.435043
-105.324310
-68.887970
-59.284050
-70.600311
-70.872971
-143.583252
-63.161633
-90.241638
-145.787140
-138.806778
-125.271103
-91.516525
-155.340958
-53.085930
-58.770756
-46.815464
-82.548691
-75.276794
-107.364792
-71.209930
-86.351295
-50.078079
-63.299240
-82.973022
-105.379333
-62.067085
-53.232571
-112.082588
-54.345490
-87.086632
-41.476517
-65.779739
-127.254684
-98.006493
-57.693840
-130.805954
-78.207375
-109.838150
-103.356949
-71.336884
-64.774925
-79.340866
-110.549271
-66.281105
-60.240421
-105.069489
-85.502182
-153.898926
-90.153969
-133.947235
-63.053051
-67.645065
-119.651016
-148.022614
-99.868050
-74.129028
-154.107758
-153.487457
-59.650581
-136.075714
-70.100983
-51.263298
-78.742020
-65.044266
-118.443382
-51.289845
-66.920998
-66.185715
-127.619179
-97.454567
-96.472336
-84.349937
-77.466759
-102.597610
-62.208725
-122.429413
-63.263325
-129.667587
-62.404415
-61.510674
-70.285675
-110.934395
-66.189476
72.259331
69.560051
40.899647
-58.312191
-76.232269
-58.016872
-58.618881
-150.803925
-30.476101
-61.682396
-63.796516
-145.164246
-47.907154
-29.360455
-67.995377
-158.262039
-90.007195
-141.119324
-53.970432
-60.486050
-52.987968
-147.362854
168.286453
-69.185883
-58.769451
56.346001
49.329342
-152.553207
-64.627190
-57.501896
-52.559250
-121.133492
-137.224823
-154.263657
-56.976608
-44.577789
-74.637924
-89.960037
-49.418941
-65.920868
-68.164665
-162.180161
-66.667007
-55.974464
-64.737709
-80.058121
-30.092148
-56.011456
-127.416664
-166.861908
-118.495224
-73.703979
-93.872223
-68.119431
-78.651237
-97.865250
-154.957413
-73.470665
-84.552208
-104.148872
-58.596722
-79.257172
-99.676781
-162.983078
-102.509109
-131.043411
-100.661201
-66.810219
-102.058899
-154.146606
-72.228264
-63.926819
-60.713638
-103.513496
-155.910706
-85.527168
-80.683685
-68.592834
-155.142136
-67.127464
162.971802
-64.537720
-60.167435
-63.688313
-105.496925
-101.068565
-123.612679
-57.616112
-112.828590
-77.181839
-120.959335
-106.111893
-94.620750
-71.145538
-104.340820
-76.593323
-32.243778
-69.852318
-58.118076
-80.014549
-75.647110
-48.845642
-49.690250
-133.697617
-60.158691
-147.155060
-40.012672
-69.111908
-62.181648
-114.139908
-170.687805
-142.482483
-94.573029
-109.781319
-95.441917
-80.535866
-61.210094
-97.964226
-103.552856
-85.003517
-69.532906
-83.156685
-108.843445
-171.835358
-105.060143
-77.444023
-75.902580
-140.467972
-73.910225
-123.634453
91.301765
-106.432724
-157.334961
-174.904480
-95.955086
-58.423660
-86.107033
-135.282135
-65.133751
-137.217484
-145.289566
-53.344971
-89.302536
-74.394814
-56.895256
-110.435219
-57.872559
-63.699104
-48.042419
-68.806206
-163.185638
-65.130142
-54.394470
-88.698105
-89.284904
-58.870060
-61.670841
-146.599289
-138.500320
-137.267075
-88.353333
-79.229469
-69.395172
-102.712639
-80.173645
-63.106724
-91.700813
-102.315559
-62.594391
-169.607758
-70.544952
-149.460846
-66.995491
-55.196964
-90.294159
-64.112015
-159.330811
-75.630020
-127.050362
-66.749207
-73.427910
-105.261513
-93.743889
-174.268509
-94.920876
-62.309956
-121.105011
-70.644661
-73.796379
-56.165573
-123.991409
-156.521423
-56.923161
-125.380577
79.530525
75.070412
-139.774460
-158.425323
-55.958553
-79.506920
-46.054150
-52.143139
-54.343262
-63.962418
-44.120167
-144.564987
-68.802238
-35.657265
-102.998024
-51.039967
-108.258400
-65.668007
-64.728889
-59.519035
-77.009438
-64.023613
-119.240585
-103.750259
-72.027344
-135.768555
-65.765549
-119.562225
-104.984116
-59.192070
-92.737862
-65.823357
-100.552711
-80.172462
-69.984215
-76.222305
-154.635941
-71.690559
-60.029274
-159.719742
-113.266273
-112.593323
-148.015457
-69.703354
-92.669006
-101.909279
-97.030380
-55.751572
-116.441689
-83.832359
-58.816895
-54.203892
-75.796288
-125.566147
-87.029327
-145.552933
-114.424156
-21.114565
-59.754425
-147.070633
-48.303200
-113.472061
-145.949783
-139.442688
-71.006462
-48.677212
-134.180862
-110.215218
-97.258347
-49.646713
-149.982758
-104.968506
-61.634129
-120.228645
-122.930107
-101.855629
-116.799873
-151.004227
-70.671524
-105.786148
-161.182220
-91.004570
-58.548794
-143.098145
-137.620880
-90.199364
62.535774
80.121704
63.895603
51.706684
70.150139
62.076138
46.351372
55.604439
50.396343
40.429447
51.157776
75.126251
64.766403
-46.220390
60.700176
-130.934723
-77.446609
-79.627205
-94.056229
-68.620377
-117.938179
-69.347069
-91.799271
-119.158241
-65.895271
-135.576965
-67.040543
-61.159996
-119.273186
-119.258430
-78.477135
-90.625603
-54.719051
-131.004395
-116.986763
-64.295967
-72.638405
-66.174629
-60.330307
-38.923222
-92.698524
-50.923908
-63.759197
-72.118271
-55.597080
-46.602192
-147.176117
-163.314713
-55.063961
-55.341221
-85.750244
-71.730751
-99.744125
-147.845795
-94.469627
173.103333
-68.918541
-76.216385
-64.136429
-55.761921
-94.538574
-66.472038
-82.063644
-66.760612
-74.040558
-60.577137
-71.903107
177.883896
-75.114265
80.745209
58.927876
46.552441
58.686546
53.150333
54.020901
51.782753
-63.822269
-148.216019
-106.235199
-86.599213
-60.275486
-128.228683
-55.649853
-58.634178
-58.519577
-48.479340
-101.687469
-76.974831
-102.537308
-94.797874
-89.999184
-102.495087
-104.071617
-47.586819
-107.670441
-137.731415
-58.348186
-53.960358
-144.180939
-75.397102
-64.276024
-134.353119
-62.481998
-76.184807
-131.560013
-54.545456
-62.090622
-92.846985
-99.053391
-131.104019
-82.108437
-81.256668
-98.134499
-117.117439
-111.435341
-65.877747
-77.538925
-77.298782
-70.416885
-41.266563
-101.926163
-50.597137
-69.938774
-59.212616
-63.666893
-52.527885
-118.830971
-80.315666
-104.392258
-117.235161
-108.511002
-42.116016
-73.988060
-103.759727
-96.348717
-144.590408
-148.437927
-128.083054
-84.436874
-109.479446
-62.860016
-105.163429
-88.924446
-69.794678
-78.102791
-62.426517
-77.739105
-90.506226
-77.210724
-81.164871
-113.827888
-89.913612
-104.862068
-63.784832
-43.239178
-116.668419
-160.108200
-166.339264
-62.439003
-148.500961
-151.757065
-140.548080
-54.499859
-75.214981
-156.173523
-134.323288
-81.960770
-55.684681
-52.595997
-59.927536
-91.214706
-65.880585
-57.568081
-63.578976
-85.552116
-69.436531
-67.105583
-13.439833
-64.088173
-59.041954
-119.055984
-132.275452
-66.880249
-64.816101
-144.951004
-46.651127
-97.133270
-136.927216
-71.792885
-125.248672
-60.267891
-42.399826
-94.940559
-135.672470
-72.373344
-31.593803
-62.172127
-68.271317
-82.915802
-63.311451
-64.067162
-130.783966
-86.781158
-117.909126
-112.398849
-62.052525
-58.352264
-94.283813
-96.960869
-57.309299
-64.435478
-114.162140
-90.756416
-50.509987
-98.121254
-46.180435
-62.154964
-139.346222
-153.140778
-56.438240
-135.908218
-55.544331
-147.569016
-43.909325
-112.201836
-151.003662
-81.478157
-128.120621
-73.147453
-120.518967
-63.743832
-57.362396
-64.212227
-85.274620
-49.829262
-112.969215
-61.511600
-106.512123
-80.493561
-131.462097
-69.283951
-57.511501
-73.314873
-60.604580
-111.322090
-74.633316
-120.537613
-57.340351
-93.992249
-70.540512
-154.506607
-57.837589
-163.799438
-154.580872
-52.678814
-146.394348
-121.233749
-66.636604
-60.969578
-66.263664
-124.861313
-132.838257
-114.587921
-59.594421
-116.154602
-75.861244
-82.960419
-111.070076
-67.084053
-94.853615
-143.069839
-92.752785
-109.519798
-46.509010
-109.466515
-59.141273
-103.885208
-145.776382
-103.965332
-111.474846
-108.042381
-90.873558
-117.729065
-87.784546
-114.977646
-62.780308
-65.668182
-54.707294
-60.262455
-162.310715
-146.658676
-68.618317
-74.122002
-71.825203
-99.552193
-66.415428
-61.105999
-46.257458
-76.362587
-60.208714
-121.800026
-69.184044
-101.563202
-153.844955
-49.391804
-164.803406
-125.732407
-161.150528
-56.206799
-74.266121
-73.692627
-61.338558
-96.024467
-50.978069
-89.961357
-66.333031
-101.729744
-150.877502
-64.115417
-132.324554
-63.059986
-81.160393
-98.837830
-71.032539
-122.526009
-109.655800
-167.006760
-73.019264
-118.256355
-78.551788
-63.234024
-109.304703
-59.608356
-68.321693
-92.812088
-108.821960
-85.718811
177.516098
-155.254303
-53.311832
-66.701096
-37.937695
-139.921967
-91.588020
-62.248444
-146.308762
-112.140663
-72.192215
-75.163811
-139.353104
-67.575897
-62.552338
-148.013626
-70.883789
-69.417053
-56.548611
-118.475853
-65.681107
-123.149940
-140.455673
-51.568985
-51.426075
-94.539604
-153.895538
-101.858818
-125.876282
-105.406929
-104.280769
-79.055443
-101.344208
-57.031788
-87.610756
-68.981491
-157.878647
-69.480331
-75.103363
-51.517551
-136.420395
-139.441711
-63.033558
-98.887230
-82.138741
-34.868477
-76.559410
-138.690704
-104.206093
-50.056034
-143.581894
-69.849594
-64.616615
-134.536850
-55.651257
-117.576424
-63.403835
-76.200279
-54.667740
-63.115875
-56.050251
-84.483116
-154.804153
-70.522919
-178.106064
-152.409973
-139.376297
-55.617798
-56.714035
-84.406548
-78.736870
-68.143730
-103.008217
-101.100792
-59.771992
-56.825439
-56.126907
-98.197716
-64.736679
-78.375847
-157.817581
-159.493439
-106.986374
-47.126076
-129.175720
-61.139111
-63.926949
-71.452629
-76.355148
-156.840073
-121.253647
-65.467239
-132.249832
-146.501587
-57.448902
-51.533890
-149.722488
-75.778885
-145.213898
-103.406357
-65.690773
-128.638275
-104.375168
-87.445068
-93.316063
-108.797913
-90.978271
-89.595993
-54.260563
-69.449097
-108.483711
-130.602692
-65.904984
-139.861954
-113.138489
-86.672615
-50.300114
-71.555450
-81.324036
-82.473358
-59.219048
-65.183907
-161.361908
-67.660263
-137.297211
-69.917030
-80.716232
-155.401764
-151.467239
-122.671478
-86.453278
-114.176445
-51.501682
-47.938469
-146.095413
-58.564404
-65.651497
-50.308277
-49.704037
-101.491142
-60.737728
-132.055511
-65.943291
-79.271400
-48.689873
-75.397758
-66.830711
-148.052628
-62.617886
-64.959564
-51.757397
-81.701752
-69.152229
-76.874001
-129.902481
-54.969166
-60.768490
-64.322556
-68.556084
-132.444412
-74.333954
-65.722725
-160.335083
-102.439507
-87.104858
-66.602066
-60.703781
-60.873539
-66.586113
-62.696400
-52.411545
-42.163574
-118.529030
-126.790817
-68.351013
-91.502190
-59.781773
-143.354156
-70.834656
-153.143799
-114.445198
-92.155098
-63.660583
-114.281487
-49.658031
-61.340511
-94.512161
-56.074158
-145.934845
-99.824585
-58.562317
-80.597481
-100.531525
-151.257248
-57.373550
-56.939949
-136.665146
-91.233681
-95.456589
-91.327164
-161.541672
-104.435745
-157.859772
-58.590363
-77.154099
-80.382706
-152.264648
-66.375198
-59.855286
-67.214127
-146.012466
-81.307495
-73.620323
-71.200279
-152.373795
-59.592190
-150.254517
-75.725647
-135.734573
-117.158554
-92.568924
-103.965324
-70.125656
-99.274734
-92.159027
-59.516277
-151.441605
-97.118591
-57.276703
-17.991251
-40.510120
-88.648468
-60.811562
-137.574387
-158.215683
-118.334442
-95.971916
-63.046654
-68.710426
-58.570427
-41.181324
-63.162422
-62.993423
-152.776428
-94.063194
-110.022537
-74.262589
-62.870461
-134.519379
-109.422112
-69.099487
-143.846100
-111.961975
-123.450142
-104.268860
-68.800423
-61.708134
-112.882721
-69.822800
-96.911041
-117.121361
-115.726952
-81.967239
-72.266403
-84.290581
-62.488865
-49.688133
-131.507706
-52.184322
-30.102062
-64.228752
-64.184799
-82.027336
-67.084671
-114.386848
-98.358467
-164.688202
-103.353905
-57.431438
-37.130764
-67.878822
-141.401840
-53.007771
-139.599716
-67.252983
-64.043739
-109.903305
-134.021042
-96.021027
-59.193817
-60.598194
-74.493111
-54.734489
-46.406380
-84.146599
-60.683208
-70.133194
-79.533630
-117.728989
-60.391834
-54.232410
-153.364349
-66.827522
-60.505318
-91.492035
-151.543045
-78.859169
-63.750797
177.728317
-36.808243
-69.892395
-75.742561
-135.675537
-112.417313
-29.056808
-54.007442
-60.420097
-77.165558
-107.515457
-58.727425
-63.937931
-58.006752
-82.124580
-53.281212
-62.087128
-81.252663
-54.978088
-50.027889
-166.532196
-121.799438
-105.253563
-73.125046
-123.533607
-79.755745
-96.833557
-134.323822
-136.896561
-119.896072
-95.010300
-92.645004
-158.260452
-122.629349
-151.246140
-170.003326
-131.143463
-131.667374
-136.365601
-68.763245
-74.573952
-63.060177
-111.331177
-148.196198
-55.410984
-73.918411
-138.695648
-130.905380
-74.582207
-118.867432
-59.800987
-65.959061
-78.239227
-51.581551
-148.649673
-143.488144
-96.018867
-58.067772
-65.098190
-63.166412
-81.504448
-99.055962
-116.953461
-89.021454
-63.771301
-67.991562
-40.574051
-128.238571
-109.134079
-97.981644
-86.201180
-135.346817
-59.244320
-80.851280
-60.610275
-91.797432
-59.523026
-105.056633
-64.218506
-100.759064
-129.755493
-78.510612
-42.020741
-124.065514
-42.331177
-78.632927
-64.582054
-48.570099
-117.517853
-60.724701
-55.534184
-56.565147
-128.754379
-63.522667
-76.575623
-54.032078
-50.236618
-134.349106
-102.690430
-100.984825
-94.330605
-100.072395
-63.162811
-66.302200
-60.604389
-55.489628
-154.244705
-150.348907
-55.047779
-67.342712
-75.531845
73.716652
51.311470
67.400276
52.786282
50.950981
47.220806
63.201015
48.158600
79.014862
-74.284645
-159.064072
-63.418289
-74.676788
-86.620506
-62.582249
-46.196003
-104.506325
-55.619572
-121.217056
-139.953918
-62.933483
-151.518234
-60.693100
-36.449181
-41.930218
-131.461929
-55.261036
-81.652901
-91.083237
-150.581909
-63.571285
-162.334518
-121.576271
-70.246750
-58.253887
-79.260429
-67.605957
-42.845745
-40.450619
-163.422501
-44.470848
-43.722828
-69.872337
-59.134525
-130.303909
-92.237701
-108.383034
-136.755463
-48.248592
-75.938858
-81.598557
-55.910858
-41.767818
-52.769268
-62.860207
-31.747362
-61.108757
-68.354439
-93.608749
-74.223755
-61.742912
-63.356701
-37.725349
-65.446106
-86.618317
-120.612053
-156.441437
-88.608009
-67.656395
-53.964413
-138.690216
-53.666454
-105.238388
-70.008270
-77.185509
-153.164200
-155.695923
-128.638580
-50.556713
-59.854591
-163.821915
-107.970558
-65.998497
-97.810555
-63.756432
-85.907669
-51.042168
-66.415001
-153.313644
-71.181702
-63.254875
-154.928482
-127.647690
-65.584152
-83.637993
-59.404408
-35.387085
-84.478683
-102.681244
-59.870605
-56.434597
-63.012554
-158.177872
-92.071388
-83.322166
-113.917587
-105.536995
-137.508331
-108.635811
-52.411346
-66.350525
-159.975845
-109.014099
-83.983765
-143.352692
-63.909176
-68.078354
-53.666870
-83.944458
-71.692978
-102.837303
-62.522011
-103.813110
-94.078308
-95.922966
-105.329384
-111.149025
-162.780853
-71.377419
-159.902405
-80.602707
-121.040047
-63.540733
-65.400360
-98.487816
-55.873108
-88.966766
-127.016571
-147.587189
-138.691055
-71.898308
-62.088470
-102.624184
-58.473423
-84.226929
-66.452919
-65.379143
-58.937748
-59.320450
-154.613297
-61.382912
-128.281540
-85.954773
-152.529556
-146.467331
-54.446915
-50.663036
-81.069115
-71.385284
-29.579950
-104.943779
-61.443714
-61.420055
-67.646255
-63.560642
-84.781830
-99.710541
-79.192192
-54.202103
-58.982162
-153.707474
-72.897392
-141.346436
-61.694939
-59.474854
-67.886520
-63.135559
-33.573193
-55.342678
-58.182266
-83.314148
-87.864105
-77.429657
-96.256981
-156.009674
-72.073174
-79.447380
-112.825035
-103.876144
-130.878540
-83.890533
-77.262115
-38.434048
-73.209900
-149.774628
-140.927475
-76.215179
-95.494370
-50.493786
-110.773842
-92.790741
-68.922775
-166.310287
-92.261436
-45.986355
-151.745636
-90.870682
-84.026009
-74.096329
-157.401474
-57.093281
-118.339905
-91.213577
-96.623322
-74.848274
-56.995075
-68.500343
-72.995552
-56.014519
-69.489532
-126.671860
-154.572357
-58.904278
-69.576004
-78.226654
-51.915382
-57.098869
-55.827229
-146.814194
-59.717571
-59.627693
-64.511559
-102.288658
-65.984016
-62.221081
-69.388763
-46.516304
-164.970428
-59.379017
-107.412552
-62.825756
-101.695442
-54.580009
-130.761154
-105.775368
-86.360260
-58.955101
-85.516968
-150.733215
-114.336540
-54.379543
-146.903015
-72.864120
-58.309799
-95.560745
-64.095131
-66.256462
-46.851624
-70.915863
-67.615318
-148.383148
-97.655174
-66.472290
-60.747753
-67.066528
-59.399208
-61.463406
-77.139595
-120.138824
-71.998566
-110.670357
-155.060455
-126.289467
-55.612564
-104.692329
-144.780197
-65.076675
-71.905975
-79.839867
-66.486435
-80.802811
-138.552063
-90.282745
-57.256470
-58.780685
-51.858330
-78.272957
-70.885536
-57.746677
-47.308788
-68.352364
-49.933144
-145.611237
47.118088
78.081383
42.205425
71.860611
57.818295
-55.347282
-34.102100
-111.473015
-83.721123
-57.985870
-59.333652
-120.686127
-76.603554
-54.942493
-101.487480
-112.151184
-63.147724
-121.238785
-103.471558
-111.748047
-117.785843
-118.822578
-120.019638
-51.554646
-66.260201
-48.286278
-89.960381
-65.252960
-59.473557
-145.624283
-138.291168
-142.545578
-71.201248
-154.359390
-138.452621
-40.647690
-161.659180
-113.022034
-64.512825
-97.229073
-96.501129
-45.001675
-116.355705
-115.227112
-46.863914
-65.424652
-117.101540
-109.088593
-68.716286
-66.447159
-66.399933
-155.503159
-82.973961
-54.001774
-96.210434
-69.981201
-61.104534
-52.696728
-115.023163
-53.257118
-66.184036
-64.330109
-71.635132
-67.160049
-51.684017
-80.002914
-157.794144
-60.733753
-60.724464
-142.200958
-139.845856
-100.047226
-101.251846
-59.936459
-69.258492
-161.099396
-143.600296
-71.724602
-136.798950
-62.034187
-78.935303
-102.960846
-47.317604
-65.886696
-65.574402
-54.189167
-30.762854
-69.594162
-151.457779
-149.784378
-78.920189
-55.268970
-56.431286
-131.258713
-57.151657
-58.410519
-75.632774
-59.628437
-64.523315
-115.374443
-75.294479
-36.278980
-75.288666
-131.344254
-93.059601
-72.757034
-152.221237
-69.060776
-64.419456
-51.327347
-58.279079
-157.259293
-58.501354
-79.122055
-112.165321
-68.858101
-161.446533
-140.843338
-142.439133
-56.006054
-32.083252
-74.555595
-58.525387
-35.671162
-70.745926
-100.476646
-49.473885
-65.515961
-79.183891
-58.988441
-63.845203
-82.634392
-96.876045
-58.162109
-103.171600
-47.457565
-110.812790
-167.278534
-83.343925
-58.095024
-63.677242
-68.789177
-56.236839
-106.639153
-56.791748
-64.098351
-139.647110
-45.977463
-54.509785
-75.634865
-67.679832
-88.034515
-75.793037
-62.931126
-160.874969
-77.300339
-82.349464
-60.791111
-53.151661
-63.020267
-72.973755
-50.690208
-53.001751
-118.114632
-58.839836
-62.359577
-53.475117
-54.290291
-79.645439
-78.303986
-67.635513
-58.205448
-68.176361
-60.163376
-68.821068
-61.003899
-152.108383
-106.244141
-56.100945
-72.321907
-102.699234
-59.596424
-60.149773
-56.267994
-53.641224
-92.494293
-56.364643
-75.207474
-87.653976
-64.839325
-63.245731
-54.797535
-149.170746
-77.934082
-96.987297
-84.706146
-150.113632
-68.365677
-112.919930
-108.380707
-95.152916
-72.386147
-97.048439
-52.868393
-53.879372
-83.856758
-62.092045
-64.019394
-78.463448
-67.193436
-156.498413
-81.704643
-113.666367
-101.989510
-69.269043
-93.208084
-92.656830
-144.754547
-87.048126
-78.213371
-70.416237
-50.663078
-81.179131
-70.711502
-64.829552
-65.783173
-67.076714
-67.426109
-50.355537
-62.832470
-111.036453
-47.682091
-92.152229
-70.078995
-123.013763
-143.365967
-115.563431
-91.128326
-68.896614
-66.292366
-73.200516
-65.040154
-69.132927
-69.825912
-61.179668
-21.308073
-105.447586
-56.598804
-36.514389
-63.158413
-48.547577
-32.816338
-161.392502
-62.671730
-75.730415
-81.944359
-59.426029
-59.467510
-42.640327
-66.692894
-63.276180
-86.390755
-118.338226
-79.747032
-46.561150
-52.223423
-70.001991
-148.241577
-111.411339
-51.438137
-108.451859
-63.109730
-130.842987
-155.162018
-93.941727
-55.159195
-131.892899
-76.039810
-60.899761
-151.370514
-59.722420
-154.080002
-164.906616
-78.821304
-60.364704
-65.419937
-90.584648
-49.903450
-58.704269
-69.111038
-57.795582
-63.271637
-85.388115
-47.960320
-21.234064
-38.261799
-41.618931
-43.903988
-62.932091
-48.370850
-113.428505
-101.105316
-52.374447
-95.707054
-115.998924
-34.754116
-57.534000
-72.949120
-30.715803
-55.814205
-77.031631
-67.578194
-121.438957
-157.612411
-128.218246
-88.851059
-54.061134
-58.136955
-95.557938
-61.915867
-79.731506
-77.646240
-80.741020
-143.176346
-44.887646
-66.021133
-128.683472
-41.244854
-60.608597
-123.009460
-101.117546
-120.522263
-106.856026
-81.396805
-65.979408
-54.035122
-81.466782
-69.893517
-62.964054
-57.469067
-86.877220
-91.365150
-98.181877
-65.800522
-118.788033
-57.290226
-81.091141
-50.977516
-59.009388
-76.167229
-57.222832
-59.973198
-56.468807
-96.657455
-62.499062
-62.886353
-43.806702
-86.301796
-63.483093
-80.851234
-88.049454
-118.004433
-41.435436
-76.654686
-99.274635
-98.101234
-86.775269
-56.144440
-86.500069
-151.637421
-65.698540
-62.718864
-47.341263
-54.880642
-69.735214
-58.927719
-117.521088
-165.111023
-83.100349
-115.673233
-61.849922
-47.965153
-149.604202
-91.545967
-122.876152
-63.008190
-37.859562
-97.827332
-86.523148
-111.007072
-57.302673
-60.557697
-76.084015
-63.200508
-85.597137
-134.009369
-81.530785
-57.549400
-96.927498
-98.350090
-143.153976
-59.183895
-65.368729
-155.019897
-50.132423
-65.429131
-91.561455
-97.017021
-58.859562
-125.435486
-64.252853
-58.096275
-64.679375
-108.708466
-57.756119
-117.075790
-64.072197
-62.943291
-74.846558
-148.621597
-143.232483
-133.339905
-64.748077
-75.144905
-143.359131
-51.026749
-65.508369
-155.887619
73.888405
-81.850395
-59.210011
-57.432995
-68.943321
-93.596283
-103.100266
-64.666756
-147.447281
-63.529648
-79.945854
-62.581631
-59.940399
-84.269638
-84.207916
-51.297798
-67.719017
-119.540649
-54.760479
-62.560123
-70.328407
-147.684204
-69.028267
-65.850899
-50.922024
-61.333332
-58.709969
-67.482384
-76.045792
-84.009979
152.659821
-178.429276
-93.017746
-115.968941
-116.049744
-94.147255
-130.813080
-66.231133
-85.299500
-87.500877
-69.023865
-92.405907
-126.691093
163.089539
-69.779579
-93.684425
-68.195358
-94.397987
-59.251053
-61.374786
179.567932
-132.813889
-106.164696
-61.057945
-90.572136
-143.947983
-101.450798
-138.936127
-64.053337
-125.696358
-160.479080
-59.799770
-56.450901
-99.579391
-100.213326
-87.054398
-75.360603
-32.212662
-117.482582
80.083138
71.879333
76.423416
-65.111717
-64.499832
-71.744156
-73.510193
-138.061996
-33.297459
-76.168755
-89.122459
-63.553150
-145.265503
-35.216354
-61.105785
-72.989075
-69.009796
-61.586124
-56.476051
-34.635612
-150.862076
-63.869225
-48.238384
-72.250214
-81.502289
-79.539932
-47.841858
-74.180374
-57.129490
-58.462551
-63.650536
-68.957451
-61.863152
-60.347984
-84.722191
-79.518074
-155.905533
-93.693802
-56.656673
-59.080887
-126.230492
-62.947906
-91.061829
-134.320099
-68.503395
-155.134720
-59.298496
-57.295044
-52.202267
-53.159359
-70.364082
-62.185425
-71.700935
-47.939770
-74.818390
-84.161339
-116.055710
-61.908833
-135.290283
-153.279816
-107.911362
-74.391533
-156.948364
-63.832279
-66.260826
-89.105362
-102.495758
-59.339054
-116.409424
-60.928364
-100.677216
-86.326126
-87.418442
-64.621407
88.800606
-58.144810
-54.423203
-62.974148
-35.236382
-141.671890
-74.070930
-93.211380
-139.626694
-76.631012
-144.067856
-46.308151
-54.825726
-45.526291
-92.999748
-50.246117
-73.086906
-35.345718
-58.712112
-74.581055
-67.835922
-50.948811
-115.927757
-66.272583
-60.895885
-137.205444
-71.742081
-72.216896
-82.362213
-137.206650
-105.765923
-70.170303
-66.651436
-35.158478
-141.520523
-101.654823
-77.052628
-63.967136
-47.117783
-83.439079
-48.370605
-55.017399
-61.893299
-74.095581
-64.525177
-53.902622
-55.334270
-62.176167
-51.501507
-59.266300
-59.495758
-125.104813
-128.451355
-74.711914
-122.939270
-171.034470
-141.799667
-98.006790
-113.851250
-95.376236
-98.956223
-119.211777
-95.702141
-49.286701
-100.327415
-67.061684
-59.727222
-58.177662
-79.474571
-98.370430
-67.244453
-52.783997
-79.641464
-100.644066
-72.871513
-131.334030
-58.565754
-93.248993
-46.207432
-61.349594
-49.149532
-42.844120
-89.454552
-116.354080
-165.302750
-75.686234
-106.855545
-109.448471
-103.628525
-76.646400
-43.459072
-56.181156
-59.320526
-83.892456
-58.677940
-64.834351
-55.229233
-61.061943
-77.053337
-50.884724
-145.296051
-122.019875
-72.508293
-55.914497
-58.957664
-143.964142
-51.682701
-72.237961
-70.618118
-161.041061
-160.360474
-65.966896
-64.529861
-49.646374
-66.322098
-102.850571
-142.734833
-65.606689
-79.254639
-75.550346
-67.923790
-83.399956
-48.666534
-166.714066
-140.135223
-56.396793
-73.516624
-61.607613
-81.883797
-67.394958
-114.162811
-96.486496
-82.568016
-89.037994
-110.112091
-77.657043
-113.450485
-108.133980
-101.470963
-100.793694
-136.583588
-142.267761
-102.156822
-102.492836
-71.858925
-74.219101
-80.056961
-111.788689
-94.790688
-116.912766
-139.597549
-71.631523
-76.920807
-63.256149
-51.261395
-64.784821
-108.335724
-64.764412
-93.364365
-116.969330
-69.619186
-123.697723
-142.334686
-47.413818
-123.040634
-105.711792
-68.946060
-87.940948
-73.224937
-54.693386
-151.247604
-69.506752
-60.378693
-62.974831
-88.730453
-74.958717
-77.364540
-55.757221
-68.661545
-80.393753
-100.527267
-58.109539
-55.900143
-151.920868
-71.604980
-73.643234
-116.313515
-72.439629
-71.385170
-82.214966
-32.227676
-62.586483
-135.436874
-120.325989
-76.149406
-40.086754
-83.061630
-69.388092
-77.180374
-63.094402
-64.944275
-67.543709
-54.583351
-34.194649
-161.325790
-52.778671
-46.537476
-116.361923
-38.362228
-52.749825
-152.225754
-97.303787
-87.233444
-72.351112
-58.940853
-132.570053
-68.414787
-90.248230
-49.282345
-60.447941
-81.651611
85.348335
-111.717697
-87.072937
-98.899597
-145.020584
-51.104210
-55.538227
-77.649796
-68.979202
-122.591972
-99.237961
-71.023964
-60.179230
-57.708141
-128.448669
-55.342289
-106.847031
-108.328804
-91.145226
-93.935364
-171.574890
-149.504791
-89.884300
-129.014893
-95.131790
-60.330513
-80.500740
-74.165771
-122.605690
-118.197472
-60.396149
-66.244934
-130.876907
-91.669090
-128.117126
-112.695435
-69.037674
-47.487347
-48.781292
-81.030327
-52.816753
-87.788887
-117.284599
-73.242966
-156.690552
-64.863365
-64.693321
-58.781281
-65.893066
-54.381763
-59.776234
-67.208023
-92.228790
-90.527435
-56.032787
-108.156487
-71.635857
-119.899361
-70.732681
-130.966202
-56.720604
-44.827412
-87.313271
-60.455051
-62.385162
-55.097748
159.734238
-64.748718
-94.506538
-104.105110
-104.957924
-112.693748
-93.184563
-138.800003
-162.210373
-114.732811
-73.423096
-69.867477
-144.517151
-158.463791
-55.334553
-64.660248
-118.099579
-65.957222
-157.222198
-78.130875
-149.858673
-100.393639
-120.099625
-123.694038
-62.893494
-64.526024
-69.735176
-86.703995
-114.444962
-81.147964
-91.886978
173.543320
-63.867840
-62.637997
-71.223419
-95.563126
-71.054390
-56.047783
-146.054810
-54.516037
-66.399643
-152.268753
-64.308548
-65.283203
-81.868546
-63.147091
-128.850891
-164.429779
-74.148109
-56.171967
-68.438377
-54.001972
-109.150940
-93.814346
-40.528591
-97.493362
-58.993931
-144.099548
-76.302719
-68.815422
-87.866409
-146.541229
-63.661957
-71.812119
-64.477913
-160.806885
-113.180061
-53.834480
-118.108742
-60.014423
-64.456078
-52.063995
-62.571674
-150.348251
-38.004951
-59.129047
-46.745770
-69.915993
-58.092716
-43.131298
-68.073753
-94.043991
-55.058521
-76.800552
-122.534683
-123.956642
-75.919678
-58.124939
-56.544102
-119.788330
-73.398354
-151.851974
-137.880829
-130.251755
-62.098801
-130.570740
-76.888870
-67.923538
-59.595760
-109.584740
-144.767319
-75.038582
-95.843666
-67.935951
-57.198524
-54.077145
-81.237740
-105.220970
-63.789635
-142.093643
-142.913330
-61.141376
-84.405914
-43.587551
-20.790007
-65.772011
-70.228920
-66.194733
-122.876350
-117.742363
-74.019287
-56.740574
-81.068329
-63.474255
-30.934332
-137.097443
-67.876038
-72.787247
-53.887939
-78.490959
-103.810158
-81.651222
-61.623283
-100.144699
-57.714714
-92.589851
-45.043701
-56.749100
-66.997696
-59.997978
-64.415894
-131.782227
-52.803600
-108.084084
-92.703423
-61.199207
-55.760197
-60.607174
-93.236122
-65.877075
-157.442429
-83.593498
-65.298752
-53.817730
-67.835724
-129.141891
-65.537994
-61.329338
-51.609840
-54.053043
-57.635483
-54.103920
-66.454178
-66.539368
-62.071751
-68.249886
-88.133423
-65.226212
-57.324516
-89.398643
-64.818459
-154.233322
-89.460510
-75.911644
-56.323753
-156.381210
-60.379402
-140.680283
-87.251472
-55.217209
-66.808823
-155.094864
-51.894638
-68.577698
-67.316650
-89.239006
-56.884762
-68.083580
-63.061714
-59.849167
-86.871971
-159.569504
-58.432976
-85.717926
-41.977650
-58.998447
-61.257061
-63.196880
-156.259674
-65.344055
-63.411755
-152.140244
-70.922104
-77.345062
-106.043037
-153.876999
-73.754845
-95.041458
-73.018181
-58.935261
-68.921204
-41.316357
-43.520477
-65.738312
-64.894653
-101.748383
-72.404091
-117.641434
-60.732250
-74.518311
-52.800995
-121.258774
-122.799065
-112.365952
-61.708023
-150.015182
-133.539459
-114.266251
-140.684326
-57.834282
-139.339752
-66.963837
-70.270615
-138.759155
-110.173164
-162.529587
-89.580429
-88.284889
-111.405083
-121.112717
-70.556290
89.309677
-58.466274
-40.145977
-56.319977
-124.264191
-71.488243
-67.168991
-51.080402
-70.361473
-59.007065
-153.087158
-26.839041
-69.791031
-131.370758
-81.596748
-90.237312
-81.172699
-147.676270
-59.259155
-90.736633
-68.570274
-69.748375
-87.359688
-57.931019
-62.741470
-70.218117
-59.267761
-63.078686
-128.646545
-164.164978
-99.617889
-161.058975
-151.177979
-71.656395
-70.108559
-133.718903
-106.094337
-139.830414
-59.913769
-100.986687
-68.617699
-118.517296
-91.765175
-28.958057
-163.823669
-142.426270
-64.997856
-57.046970
-69.823845
-88.865295
-148.373505
-125.359985
-152.356079
-66.727013
-39.375896
-61.887875
-74.487694
-80.080833
-71.102852
-86.572311
-58.761185
-159.301498
-148.928894
-58.931202
-86.899010
-61.324654
-58.116920
-57.517376
-117.484619
-77.941124
-82.064461
-77.913208
-63.969757
-48.532677
-110.298401
-61.043789
-164.195175
-122.439659
-69.722748
33.577084
73.668404
26.738232
61.560997
45.859364
69.367737
65.290848
84.544296
47.043541
58.262897
64.705162
74.109856
48.630836
70.152405
49.630787
57.807003
47.531868
49.272449
77.961746
-69.349861
-99.277687
-110.883827
-105.445198
-58.177227
-143.716248
-59.712967
-110.359802
-98.124329
-62.402496
-67.151855
-57.457298
-66.551903
-143.092010
-63.436047
-105.483040
-59.280231
-85.382973
-106.678383
-104.605896
-53.550705
-132.579483
-69.358009
-54.699081
-45.199944
-60.797661
-110.445038
-37.541851
-63.095421
-53.542881
-73.797447
-85.884521
-73.195236
-76.276459
-58.636787
-58.817364
-60.898251
-83.434456
-67.417404
-92.878021
-128.094559
-135.354172
-23.631895
-101.094872
-77.705109
-60.584076
-100.422302
-57.021122
-97.261169
-43.027897
-127.883766
-63.262157
-89.648514
-79.147179
-52.010933
-68.666771
-145.780823
-54.496235
36.187950
88.455376
50.861568
-54.586559
-52.479744
-48.303242
-65.463997
-77.721046
-81.744148
-114.728401
-62.206161
-142.593628
-52.216751
-90.657082
-71.735870
-69.778023
-66.382454
-64.535049
-83.397163
-89.026253
-106.760063
-60.938198
-103.211983
-132.163879
-110.519325
-68.323135
-146.834778
-67.233673
-108.386421
-118.924339
-118.379929
-63.685677
50.798908
50.757748
33.172070
52.048615
89.062737
70.002289
-131.139099
-147.796494
-69.739021
-166.961411
-52.717400
-145.334198
-143.767624
-77.946770
-52.796318
-64.076668
-143.201416
-128.678101
-52.766350
-58.521091
-56.581554
-100.916077
-64.298920
-87.242218
-115.696747
-98.124634
-90.166924
-61.968731
-71.258606
-99.261673
-101.868332
-72.492264
-30.048241
-74.508499
-87.280960
-157.101700
-97.213303
-63.474018
-56.946541
-79.673149
-66.917458
-57.678246
-46.104591
-70.492271
-93.978859
-44.176147
-136.766251
-71.171158
-92.775246
-86.358978
-138.280106
-137.724609
-48.838192
-64.257500
-116.887070
-149.339111
-95.863014
-124.794189
-56.966923
-67.323616
-155.679245
-121.022079
-127.743652
-107.153465
-86.826965
-64.583046
-67.320953
63.197662
73.221909
-145.127777
-64.947197
-136.712906
-56.597736
-144.184006
-51.669807
-60.666176
-84.216354
-52.892895
-82.098175
-64.810135
-65.515884
-58.455124
-147.420258
-63.285358
-39.506943
-56.999702
-162.121552
-161.103409
-53.918129
-57.778862
-124.721405
-64.622375
-40.998569
-141.695831
-55.696758
-92.545853
-73.136642
-152.549515
-141.228653
-89.686295
-57.733932
-58.594364
-63.750351
-67.255722
-125.008003
-22.151573
-82.292244
-51.009937
-141.383713
-99.919113
-85.413292
-68.651184
-61.902439
-57.774033
-152.593323
-40.999798
-163.132294
-49.619568
-86.475433
-141.650223
-57.389187
-58.400505
-88.370346
-82.098885
-81.460732
-153.422684
-61.856316
-57.747913
-137.656097
-82.248940
-88.628464
-56.513741
-96.944794
-60.033482
-57.974316
-133.548080
-82.016548
-135.243896
-143.126801
-64.659843
-113.942154
-126.747200
-71.991829
-56.864990
-84.882965
-98.034821
-90.859161
-51.061573
-57.922623
-32.479660
-64.029358
-163.732086
-70.942734
-64.376472
-99.244209
-116.508255
-71.065628
-58.373299
-74.063560
-68.419678
-67.745567
-130.312241
-112.474617
-101.929352
-60.830917
-77.026215
-64.504478
-98.646675
-97.559471
-132.748474
-111.392181
-128.250153
-136.330063
-161.007660
-81.891167
-127.769279
-40.814892
57.777729
-66.633492
-48.042202
-78.215553
-57.409019
-95.560570
-112.413857
-122.942482
-104.157341
-99.374451
-66.458313
-131.940216
-75.168983
-73.889999
-43.838757
-110.625534
-72.555565
-98.403816
-39.077744
-80.279808
-99.111382
-102.547302
-113.944221
-147.421005
-54.425068
-88.703636
-113.972275
-121.123428
-94.047386
-99.045982
-162.869766
-157.080002
-99.375313
-123.025047
-151.339188
-84.109932
-82.100700
-105.173965
-91.768463
-100.790962
-120.444641
-147.043503
-81.462891
-63.719330
-65.675095
-49.665726
-103.094559
-68.884247
-106.955231
-132.901703
-102.050919
-107.939003
-56.495941
-79.904335
-57.394493
-140.469009
-90.871956
-52.052460
-93.819145
-149.366455
-52.942730
-57.146404
-74.433937
-72.322205
-140.116043
-52.623890
-60.864388
-34.899979
-133.802216
-54.532005
-60.424660
-136.973312
-63.658909
-110.928009
-98.743988
-53.727146
-137.272247
-71.727417
-61.428020
-64.933205
-62.912083
-89.385956
-130.142502
-57.581852
-43.574276
-48.147694
-58.008247
-58.460247
-73.330971
-75.807953
-141.192642
-55.614822
-84.925644
-95.368690
-130.029205
-81.695854
-76.736832
-61.750023
-63.227802
-46.400909
-37.197933
-148.882553
-52.198891
-59.330170
-65.136497
-104.224266
-66.976051
59.619762
41.716854
47.572937
71.254753
41.667973
54.864025
62.416958
43.363029
58.345749
-120.816071
-87.278816
-137.205582
-106.289551
-80.674622
-118.972107
-46.355331
-101.813225
-60.601521
-129.511215
-135.925354
-89.843201
-108.568962
-94.682152
-76.242767
-86.748558
-155.057907
-118.780373
-177.792374
-97.476562
-52.944008
-138.026703
-46.129093
-69.338219
-41.700661
-127.112900
-54.480640
-94.446175
-80.641235
-91.507141
-53.771629
-60.707211
-47.167694
-57.027065
-81.625404
-61.028187
-28.587795
-59.994591
-102.148918
-143.989853
-80.087227
-115.367722
-118.942108
-68.697769
-60.602474
-99.609093
-87.957008
-58.854465
-155.144211
-64.540001
-103.864265
-68.090019
-85.876427
-122.789093
-109.291412
-113.673859
-97.240524
-57.792145
-137.147583
-100.206192
-52.503185
-146.098633
-99.722282
-69.010979
-57.235725
-105.586006
-65.869621
-72.140137
-120.196716
-56.467880
-141.740570
-73.153137
-122.759583
-99.007164
-96.823792
-59.917866
-102.962372
-106.563828
-99.136009
-71.711998
-69.683479
-63.010090
-44.852116
-82.415009
-69.631012
-138.987732
-85.571449
-101.283592
-148.623123
-67.584587
-94.991592
-92.622978
-164.778015
-94.627594
-96.539391
-61.644722
-81.399536
-113.020515
-55.107010
-60.582066
-80.138229
-131.171585
-67.694016
-77.322998
-90.119011
-80.953293
-143.197754
-54.209675
-103.312103
-114.233704
-114.402695
-70.265228
-111.907860
-113.792885
-66.653694
-71.507210
-126.191574
-56.913738
-57.889820
-65.999992
-69.105675
-72.583298
-112.560974
-133.552429
-116.625816
-154.562912
-59.747486
-63.646610
-92.742554
-54.635628
-31.962076
-95.785431
-108.092148
-64.747475
-141.610321
-109.268234
-154.446381
-79.036667
-147.207733
-118.240280
-105.111893
-58.443466
-96.391457
-81.253044
-57.260536
-69.245712
-106.836426
-64.737976
-102.827805
-76.359924
-49.022381
-150.829269
-38.783047
-64.094101
-77.129005
-70.087402
-88.894402
-80.839340
-62.937813
-100.749878
-77.197853
-48.712486
-64.442299
-86.577690
-62.909988
-48.240215
-68.831062
-62.206394
-72.362671
-68.673988
-71.520470
-69.665260
-81.355148
-45.976185
-80.276070
-69.233536
-108.813164
-76.705391
-55.289383
-68.776108
-63.976494
-103.732155
167.065094
-86.680878
-75.520210
-61.641758
-54.948875
-67.346199
-69.341652
-50.595993
-67.392578
-53.244923
-59.304821
-90.758850
-58.211567
-91.442490
-74.551476
-53.891312
-63.760010
-142.954071
-76.043747
-99.232109
-68.832657
-92.937134
-39.980316
-139.086395
-69.051880
-87.991966
-132.103912
-67.442795
-130.324615
-86.354301
-126.298470
-65.261909
-92.225700
-155.431808
-72.249969
-51.304726
-104.262566
-77.109596
-94.263771
-157.360138
-60.818691
-74.883217
-70.842102
-87.497047
-99.864105
-93.522224
-100.068527
-91.255142
-111.080261
-90.868828
-113.636307
-102.006721
-132.809845
-97.946541
-114.777481
-143.267776
-54.809040
-73.249672
-114.288071
-74.248718
-49.476101
-91.737289
-67.426964
-56.149559
-82.665123
83.836365
57.420872
54.036896
54.750313
43.601330
68.316475
78.319305
65.155312
35.878304
64.592751
43.346943
53.104832
65.848274
60.826950
69.478622
59.867512
53.918743
79.292282
-60.279823
-106.798485
-110.741737
-109.940575
-90.909355
-167.110306
-66.344696
-121.687790
-105.910408
-116.174995
-156.240372
-63.882771
-64.854210
-67.889542
-155.982544
-80.683884
-56.175945
-70.392265
-125.825714
-133.467087
-53.855480
-84.902481
-81.798973
-99.282501
-87.682777
-87.244026
-127.543915
-89.574532
-102.204735
-59.423054
-105.588890
-174.937302
-81.619545
-116.241852
-64.863960
-30.635542
-58.377556
-98.643791
-51.903130
-63.256672
-67.118958
-149.566559
-72.280365
-139.961395
-103.216103
-63.003357
-100.118843
-62.636826
-59.992371
-61.435417
-129.064224
-128.287109
-64.644814
-62.791237
-62.232895
-72.069000
-162.271896
-64.696129
-79.520744
-108.975487
-57.792141
-100.783134
-111.777008
-65.503494
-66.761269
-45.201733
-143.965286
-144.233292
-102.946404
-138.131851
-56.029812
-50.399273
-56.329342
-70.801155
-62.949028
-58.223042
-68.553253
-53.919155
68.117271
73.876877
82.426819
54.672237
80.555931
112.349434
-32.363716
-131.160049
-76.593330
-92.240234
-163.016388
-95.277237
-62.663315
-102.679695
-143.839706
-156.754807
-62.344761
-56.901756
-58.262985
-64.036682
-78.488075
-175.198242
-110.846092
-64.370995
-56.913704
-88.576317
-81.555267
-85.557190
-49.216614
-76.872406
-99.905640
-71.710556
-49.455494
-60.377735
-58.477890
-80.140503
-122.242714
-113.266678
-95.331520
-94.834793
-83.059433
-82.084892
-62.073315
-83.508102
-75.570343
-86.423515
-114.066551
-148.191391
-97.276123
-100.608734
-23.405317
-59.870716
-76.655716
-149.903595
-148.407791
-61.238312
-43.579212
-68.183266
-53.080322
-48.781536
-145.677032
-44.328709
-149.065643
-50.969120
-165.574036
-95.202797
-50.420589
-56.440361
-60.805904
-68.198898
-62.315132
-44.917843
-60.779282
-129.367691
-88.965233
-144.754517
-68.215424
-60.413807
-62.056065
-130.241776
-58.708019
-67.184441
-143.826889
-162.247803
-68.984123
-63.743542
-134.954620
-119.140213
-67.788612
-59.492844
-87.473076
-59.364605
-37.014797
-64.805923
-65.053505
-139.335541
-63.301792
-116.121376
-90.787346
-160.893600
-67.131134
-56.753788
-28.765894
-85.790779
-63.921345
-52.681393
-144.923355
-93.811874
-66.824776
-42.755795
-160.404892
-87.369118
-60.148762
-149.354202
-66.082779
-64.238441
-58.541180
-102.384178
-91.785660
-55.909904
-62.211769
-56.595844
-64.927010
-66.203125
-93.573029
-41.580353
-73.157745
-69.663361
-111.141228
-53.471561
-60.984982
-133.058273
-38.696232
-90.950783
-89.434258
-144.974106
-103.855827
-136.858109
-43.855293
-126.813736
-46.504482
-43.287373
-61.052837
-59.935432
-141.813736
-100.109047
-104.184616
-67.998566
-133.485931
-59.485939
-51.503639
-73.961304
-66.610962
-50.561798
-128.377228
-65.066521
-75.869560
-115.813362
-64.133972
-119.925217
-67.700562
-90.957901
-127.186531
-37.761436
-77.668335
-130.313202
-60.034599
-71.470650
-123.076996
-89.205482
-108.208549
-142.130234
-116.564888
-65.311996
-135.829559
-146.410431
-83.835350
-63.158592
-148.894211
-149.319366
-89.870026
-60.556919
-68.676140
-96.476021
-152.750992
51.576180
-45.575047
-93.125092
-58.620403
-62.189770
-89.499504
-101.833389
-57.895622
-124.633774
-65.494072
-88.703590
-99.382278
-172.760712
-78.913467
-49.934284
-163.853119
-100.840790
-71.360977
-102.765755
-58.095181
-60.700230
-55.617100
-66.932892
-36.022594
-130.531036
-65.211411
-138.661865
-109.548431
-64.178070
-167.010956
-137.593170
-155.791763
-117.063095
-89.229935
-61.616825
-67.229141
-141.846771
-55.745457
-59.635334
-114.761909
-101.331558
-121.436371
-95.823364
-73.323524
-63.948631
-28.172619
-76.009514
-67.606094
-88.806145
-145.665421
-71.386169
-90.643677
-108.858727
-96.780113
-148.796417
-108.772064
-111.998024
-160.552094
-80.308731
-84.313652
-70.019012
-17.964275
-69.491798
-114.234779
-70.997490
-77.258621
-64.915138
-109.562454
-94.049683
-93.582581
-68.181725
-39.744308
-66.506447
56.499821
76.012459
44.624290
50.199188
-122.814499
-134.465469
-81.761803
-59.379864
-64.056679
-82.124489
-69.385979
-60.798065
-55.966770
-79.222122
-70.407257
-73.270630
-63.092625
-41.993732
-65.765648
-62.632908
-138.850067
-57.517765
-45.413685
-54.111073
-142.175140
-77.303261
-57.602795
-60.087193
-59.861279
-94.168304
-74.427513
-75.069870
-85.430176
-117.283752
-107.828896
-89.063957
-108.744080
-66.080734
-51.844025
-90.817230
-66.284615
-53.204376
-36.838017
-34.201313
-53.069302
-59.087360
-60.067944
-69.144012
-149.695862
-47.368710
-62.417065
-44.674644
-94.920113
-119.100380
-136.208878
-91.128304
-73.776726
-90.350266
-59.800720
-61.529716
-160.195877
-90.589470
-62.605423
-55.800583
-104.412796
-68.287315
-104.590309
-111.875961
-96.582581
-157.381409
-82.629448
-113.744865
-41.159725
-57.744854
-57.471790
-52.498642
-120.256348
-85.097435
-172.359818
-96.106354
-109.149246
-91.567596
-114.940727
-110.354347
-56.842522
-122.892471
-58.281551
-52.684040
-47.453529
-58.018703
-106.312805
-71.053474
-72.778244
-87.491913
-69.067139
-100.854591
-68.024338
-38.617142
-62.194252
-67.490219
-52.773430
-50.066830
-47.449516
-68.841347
-133.059830
-114.392441
-73.772224
-84.332741
-158.057816
-52.188419
-50.188534
-146.762970
-61.373665
-70.354500
-60.083069
-32.433594
-79.430748
-83.081116
-96.588066
-147.313705
-57.840382
-72.843742
-70.259789
-116.390129
-82.699387
-79.003639
-73.877197
-117.354347
-56.803352
-74.831299
-62.289902
-58.766205
-73.543991
-98.758858
-53.179108
-119.758606
-127.717438
-66.563652
-59.209084
-57.531322
-59.083660
-60.940899
-32.518085
-96.223503
-60.936234
160.239532
-116.857193
-61.867100
-108.057373
-63.565891
-69.463867
-87.386520
-117.259933
-96.620735
-116.557129
-103.778206
-96.910919
-81.879318
-106.559128
-166.197174
-119.915154
-112.994781
-147.439087
-141.828430
-132.707382
-118.918175
-152.446701
-87.108047
-166.484406
-89.497849
-104.961685
-68.798721
56.760952
-50.708740
-116.625351
-53.482307
-115.541977
-133.227554
-90.806686
-64.250374
-141.158371
-66.630722
-60.568600
-165.036438
-99.008484
-103.744003
-158.173874
-62.988167
-139.143280
-66.346764
-66.138687
-115.782616
-61.220608
-64.042564
-77.878853
-72.883255
-67.891541
-61.342651
-98.963562
-99.245277
-145.162567
-64.891312
-70.929115
-164.285507
-71.022926
-85.749680
-46.022659
-24.015356
-74.640869
-45.260918
-57.680878
-171.956955
-92.105637
-64.914803
-62.139664
168.992432
-115.288506
-92.854118
-74.865936
-66.626801
-95.365150
-140.743942
-68.289062
-112.850632
-67.088959
-76.781723
-79.297752
-97.037529
-71.187080
-111.774513
-79.112450
-147.818924
-56.333565
-64.213936
-66.896225
-102.658752
-103.834976
-98.431702
-142.032089
-158.226303
-101.543846
-108.497726
-67.500633
-53.333698
-136.785049
-85.347725
-58.050190
-111.073380
-56.275726
-49.723877
-58.083488
-74.302361
-64.024094
-56.363873
-66.192055
-62.707409
-70.270782
-70.602341
-75.466209
-58.388203
-82.798256
-104.501122
-109.583740
-67.714256
-143.180099
-70.960022
-55.521061
-73.375267
-65.524033
-157.504486
-47.042995
-84.239845
-80.239845
-61.363907
-86.530289
-91.109749
-83.534973
-53.177975
-56.021805
-70.514076
-58.336586
-82.208084
-54.771511
-81.820541
-42.033928
-65.545563
-111.960136
-86.440659
-66.212166
-116.689407
-89.487480
-165.851837
-142.672562
-77.404129
-61.101215
-61.983143
-59.178238
-62.691147
-53.689468
-54.649059
-28.655518
-52.263317
-44.981163
-154.336609
-90.312103
-54.019623
-55.944019
-139.052719
-114.034126
-64.743935
-97.743355
-97.920357
-87.282700
-136.886246
-101.393883
-110.738312
-89.250565
-101.528221
-75.173538
-44.881809
-133.978241
-129.196487
-59.404488
-29.054092
-112.863693
-69.696159
-64.193665
-92.038345
-57.059025
-95.149773
-164.726212
-79.697037
-39.154057
-82.816628
-84.620934
-57.145184
-81.322838
-74.988197
-100.190948
-163.583405
-62.822773
-60.501766
-56.882908
-54.059929
-58.952137
-74.040253
-50.713749
-48.908199
-141.766006
-146.987381
-60.161835
-29.006907
-160.458725
-57.399334
-67.430687
-116.844803
-143.863373
-161.559708
-27.486877
-55.870808
-120.166382
-65.570641
-98.474068
-66.009277
-148.627716
-72.123901
-66.445801
-149.265305
-122.205803
-67.692238
-57.961079
-37.193733
-59.687702
-109.330643
-78.586456
-103.155838
-85.749474
-53.328487
-93.901199
-65.081314
-59.118446
-77.789261
-60.350468
-57.997631
-93.059341
-66.151283
-144.954666
-107.329903
-66.319176
-84.361534
-56.284065
-106.323212
-75.514580
-85.332642
-68.111862
-51.525177
-72.795952
-61.929657
-155.696442
-143.250641
-109.790054
-70.768967
-56.240845
-77.665703
-101.171234
-136.210205
-77.629303
-69.098633
-102.321404
-143.325272
-61.234413
-55.328102
-151.331192
63.680378
49.902172
56.816292
81.927399
56.797256
40.011734
56.576836
80.467072
98.880943
87.016655
62.667686
61.267933
43.732483
59.262836
84.217575
55.609928
63.254215
100.166153
80.497711
79.469017
66.390953
-66.838013
-60.530861
-158.087036
-124.598297
-88.973106
-59.421528
-66.983337
-53.028835
-58.758980
-94.448738
-71.374596
-68.815033
-68.704407
-54.435596
-78.600983
-106.103432
-155.950729
-163.746628
-97.287552
-52.586430
-150.655212
-66.744492
-63.265690
-67.287155
-91.784935
-34.841705
-67.697601
-75.430305
-57.336941
-128.699417
-68.078926
-61.176117
-84.250229
-41.579288
-61.220226
-75.877739
-93.834137
-62.573803
-140.139114
-47.349728
-55.099808
-65.645775
-67.270241
-69.510872
-86.822090
-108.497665
-73.822334
-50.734608
-88.069878
-57.167770
-164.778076
-65.364746
-69.188736
-154.925537
-58.762825
-69.897179
-93.558563
-56.313076
-77.256844
-126.083649
-89.609863
-59.662868
-154.456207
-85.127304
-85.981285
-65.904007
-60.705070
-49.988449
-67.162498
-98.291641
-63.574100
-58.538441
-52.018707
-65.525604
-48.030701
-82.803986
-74.961426
-65.122520
-35.247890
-73.066269
-73.526405
-93.260551
-80.545044
-69.579285
-81.137444
-48.096897
-54.269650
-160.911865
-67.170372
-101.693810
-54.858147
-57.699310
-72.519783
-44.860672
-144.984406
-69.955139
-90.495522
-65.527519
-55.328960
-88.340492
-55.249496
-53.720787
-36.127701
-56.989647
-57.101219
-55.831989
-104.137100
-66.148262
-70.095726
-132.204453
-111.176292
-133.803268
-57.841797
-77.883095
-41.986572
-65.554443
-111.830757
-72.089462
-63.793026
-146.050125
-59.166019
-82.466331
-47.314407
-103.625656
-74.875259
-153.214584
-121.525749
-137.067993
-61.652100
-77.513611
-82.173195
-134.195023
-60.199165
-75.273796
-45.313538
-163.649231
-139.155304
-115.193146
-27.711868
-71.335602
-66.194267
-129.773727
-73.874580
-51.971405
-63.170765
-56.309353
-85.314232
-66.818192
-56.575443
-72.026810
-55.356625
-102.209480
-56.400723
-107.376518
-75.102158
-60.805481
-60.322453
-65.207550
-69.064804
-91.697441
-90.884377
-82.309959
-128.042633
-102.322975
-111.587082
-63.037064
-122.928520
-44.760132
-83.494461
-121.242432
-63.196774
-81.181183
-89.928650
-142.541016
-51.025238
-66.819519
-95.104042
-70.799309
-149.333603
-81.026909
-158.349747
-80.803268
-114.242683
-66.006889
-61.126671
-88.189590
-94.647179
-106.831894
-119.746704
-141.029678
-86.118080
-94.180351
-70.084938
-66.648682
-63.888466
-140.256958
-70.584915
-66.780121
-57.811783
-115.036186
-110.502151
-112.647499
-97.942596
-151.398087
-96.147545
-105.435463
-166.834198
-65.264053
-122.932480
-130.748810
-66.243118
-66.067390
-93.275635
-62.318569
-144.826782
-85.101715
-56.963409
-61.206169
-64.815460
-104.718040
-59.569847
-70.312988
-85.465050
-109.451248
-65.339676
-78.346481
-67.954147
-155.482651
-64.113205
-33.357758
-144.776031
-75.496292
-79.885681
-71.849663
-70.855804
-60.759678
-102.585808
-62.516815
-97.163681
-152.570984
-102.920219
-76.424232
-84.319542
-154.283768
-66.753471
-89.833923
-101.639442
-51.704712
-94.743797
-33.038593
-63.457264
-72.400536
-52.299149
-83.933632
-44.246811
-102.842072
-130.109909
-66.925087
-38.946571
-74.614563
-152.205246
-76.034050
-65.664261
-61.837101
-120.216812
-52.330360
-95.153519
-82.327469
-90.351395
-156.943527
-58.286556
-169.685791
-51.292076
-60.940937
-84.081711
-87.781418
-85.142120
-102.536430
-62.045475
-82.705879
-116.262520
-100.707550
-127.483261
-27.769398
-54.181797
-125.405411
-75.139679
-150.668793
-104.179489
-57.610832
-65.920639
-66.981514
-130.716446
-57.382774
-151.037582
-109.485016
-71.548729
-59.380562
-96.088844
-114.830009
-109.159431
-136.835480
-154.955902
-72.913277
-64.835617
-95.000961
-63.420284
-68.197594
-67.324867
-62.062012
-63.999813
-60.233181
-124.555840
-64.915970
-153.097427
-76.560043
-160.903397
-146.492584
-120.010910
-63.136982
-63.911880
-129.918121
-54.541100
-87.308289
-82.431076
-68.119789
-143.420593
-71.957062
-159.000244
-130.510864
-70.183945
-31.037064
-98.334213
-81.328674
-62.243210
-80.323471
-73.026192
-68.727303
-85.504211
-57.087963
-160.242432
-64.976166
-72.954437
-57.278393
-73.157654
-65.632530
-63.494698
-63.297955
-61.015354
-52.894630
-94.224785
-143.157318
-92.704086
-80.385178
-100.763557
-155.152283
-55.145248
-31.007231
-69.031723
-97.684731
-157.231064
-59.663933
-58.639862
-35.831421
-53.158047
-67.209679
-99.790649
-52.786808
-62.552780
-69.998367
-65.836227
-66.209770
-82.547295
-73.255310
-69.831688
-134.946732
-72.126602
-118.797813
-71.384918
-124.223511
-108.666260
-107.379990
-82.315102
-126.040123
-87.454605
-107.743561
-61.567104
-98.094299
-103.761909
-150.166748
-139.394775
-91.841164
-100.244591
-105.161087
-84.951759
-108.500198
-97.934135
-63.284157
-87.628242
-71.992386
-89.256157
-99.209152
-105.803818
-158.350693
-69.816063
-132.703629
-114.857903
-52.957520
-67.794426
-79.841042
-55.344292
-99.730385
-52.576366
-61.262505
-61.425022
-48.235588
-82.403755
-72.145287
-125.847618
70.749321
66.020958
-62.515297
-50.838539
-69.655479
-64.275528
-124.800255
-146.754486
-69.761482
-105.770912
-46.651386
-131.200607
-53.283951
-64.956787
-109.574059
-154.796768
-79.955208
-150.503738
-50.441429
-67.050232
-70.772835
-18.901869
-60.881073
-98.870811
-129.874817
-68.204330
-62.512108
-136.461411
-111.242668
-93.678879
-64.871819
-106.653885
-77.249474
-112.773163
-64.962570
-135.003845
-120.928482
-119.305779
-89.847679
-91.872818
-82.489998
-51.717400
-110.761719
-80.927750
-82.603546
-59.794094
-53.574490
-35.280582
-69.403778
-69.787003
-132.988235
-55.964050
-154.523865
-83.120438
-88.238968
-118.782364
174.919708
-77.872765
-82.164825
-59.775284
-91.069199
-54.954933
-84.405037
-41.432091
-78.618385
-72.356041
-157.864197
-69.695068
-111.692924
-92.272072
-96.653465
-61.232903
-127.594757
-136.803574
-78.271255
-91.679817
-69.724327
-107.255356
-117.169884
-104.654358
-80.414436
-158.415741
-70.761421
-86.877747
-107.469452
-114.090652
-155.830856
-103.706993
-98.512169
-99.932373
-65.308739
-88.334976
-69.475700
-69.822388
-107.842117
-47.393929
-69.473549
-100.417625
-82.161041
-54.845257
-93.913132
-60.437855
-149.415497
-87.514633
-62.382053
-55.766304
-95.819221
-86.526955
-73.608215
-61.394421
-54.779842
-55.172752
-73.229927
-58.729420
-59.952255
-59.107033
-167.175858
-148.683731
-59.762657
-56.159752
-134.951462
-98.062904
-72.398926
-75.987259
-71.239182
-112.485451
-59.056496
-83.518410
-82.598358
-82.080727
-79.740158
-52.103424
-40.378712
-61.349003
-81.298035
-65.447899
-156.385178
-56.394695
-154.356201
-59.709217
-71.597481
-68.074234
-41.895386
-163.013138
-54.065441
-52.893578
-55.224216
-102.803986
-135.873337
-94.606865
-69.209183
-95.052185
-131.173965
-90.137596
-156.053223
-135.367355
-68.061539
-155.576096
-61.063160
-62.616821
-70.004135
-72.385780
-159.009201
-160.460464
-67.744041
-157.835403
-64.927116
-96.506042
-99.297394
-100.350754
-108.787285
-99.270782
-117.655273
-60.624523
-85.992455
-43.368229
-70.720512
-57.588478
-80.963951
-68.995934
-44.210545
-165.848999
-50.774246
-79.818390
-57.242119
-86.654747
-39.555622
-59.263603
-65.518951
-142.010544
-84.010803
-92.229134
-48.746395
-55.983440
-59.818829
-147.214737
-92.223328
-68.813309
-57.935383
-50.477097
-67.147682
-73.342278
-62.461510
-61.243393
-61.481728
-44.531254
-114.049034
-54.718208
-112.201714
-101.726700
-114.333710
-70.856926
-51.594810
-96.842201
-70.436516
-53.143608
-50.857765
-78.536980
-52.038170
-75.820122
-74.551552
-57.237007
-62.389545
-46.082142
-57.259815
-69.855591
-122.425476
-104.597008
-44.359215
-87.753685
-137.737915
-91.318253
-169.937592
-78.395142
-57.284401
-127.743477
-50.388126
-61.157421
-111.004868
-64.221092
-91.555626
-146.439102
-89.068626
-72.630875
-63.988472
-118.016441
-59.266224
-65.499664
-53.103989
-89.307289
-61.543552
-66.169281
-60.757065
-48.268364
-77.315193
-60.458359
-56.554356
-154.900146
-69.225861
-31.355137
-166.650620
-102.572212
-50.428112
-66.471809
-80.265427
-53.008198
-57.698162
-67.953026
-63.902111
-100.569542
-73.378746
-97.498047
-77.759941
-77.071014
-78.505463
-74.360474
-55.440681
-92.239510
-39.179813
-86.897026
-43.332592
-151.741379
-57.169064
-64.993538
-50.442677
-121.613960
-62.783436
-172.470459
-59.782505
-88.802658
-62.077866
-48.214546
-82.137573
-92.818878
-144.683289
-83.643875
-55.423649
-65.817307
-114.575027
-64.223907
-61.129307
-101.142693
-66.675972
-114.754768
-62.205139
-82.081001
-96.064308
-124.478577
-66.973465
-54.224594
-62.883118
-53.067455
-86.349808
-68.542419
-58.792873
-54.709190
-145.846222
-102.143806
-122.064407
-86.388901
-70.662453
-150.789032
-51.452957
-63.670139
-91.534874
-62.639778
-94.659164
-99.234833
-79.491295
-81.173248
-85.527000
-69.941032
-131.564468
-91.341827
-71.311424
-69.546593
-62.375511
-158.540543
-54.861244
-58.318363
-161.623947
-68.333931
-73.932060
-77.529686
-162.717697
-95.807877
-59.541870
-107.078972
-107.221970
-46.044983
-78.829460
-67.853569
-104.296577
-69.508209
-57.208035
-63.494473
-62.970242
-36.409843
-140.617661
-75.307869
-82.781731
-65.449966
-97.244759
-111.562431
-61.280643
-60.443974
-61.656109
-101.564865
-46.157967
-57.861229
-78.946098
-63.813622
-67.605255
-100.421196
-58.340099
-88.767464
-48.592457
-64.513481
-61.056103
-114.271873
-47.041710
-77.118881
-50.931957
-133.202759
-47.596107
-65.019966
-44.663853
-64.602097
-61.820763
-68.754707
-62.380005
-37.354744
-36.497570
-64.936447
-53.491257
-70.085182
-75.725334
-161.901978
-66.600471
-143.879990
-70.036964
-82.600227
-125.796631
-58.197102
-99.806885
-147.732285
-64.298409
-62.179363
-104.702881
-99.944954
-107.574760
-68.405518
-76.976814
-85.483208
-82.960854
-29.931950
-121.692711
-55.262436
-49.220856
-145.421967
-82.128815
-119.730064
-134.787201
-65.728905
-63.767887
-156.181671
-62.362957
-67.613518
-97.604485
-91.697403
-132.153549
-74.254234
-60.156853
-62.153713
-85.075645
-67.486176
-61.438034
-48.854179
-61.573051
-74.563515
-119.560997
-70.955154
-63.217167
-101.650635
-78.786453
-137.858398
-102.950890
-67.772614
-54.444744
-100.533524
-94.031311
-90.378838
-126.804337
-36.208828
-66.467911
-143.011124
-67.267059
-56.689671
-73.475014
-58.115597
-79.007057
-160.327286
-70.991386
-82.160782
-77.883545
-110.113251
-67.564354
-143.126038
-65.599998
-103.694893
-140.916595
-63.136024
-74.478554
-61.935211
-165.816895
-75.119247
-107.631226
-90.855606
-125.247124
-146.772247
-74.337135
-54.828224
-105.252495
-156.338852
-136.525314
-61.702370
-79.533348
-68.788879
-78.419449
-64.202621
-61.772957
-75.538490
-119.219635
-101.348244
-87.333847
-51.939358
-57.679878
-87.064186
-53.278290
-146.745499
-55.224312
-60.786930
-68.699875
-74.364937
-153.194717
-31.908415
-164.290329
-54.897911
-51.992077
-122.168404
-68.872154
-159.689240
-69.265945
-58.774158
-95.346291
-56.321072
-144.242218
-149.213470
-135.674667
-116.668610
-105.185692
-100.030769
-120.319092
-77.015587
-72.458725
-69.628944
-56.768417
-97.250145
-63.414349
-86.266388
-61.344151
-75.387665
-59.183559
-46.574154
-46.477383
-76.968834
-55.788994
-38.935314
-118.846458
-60.971874
-60.386784
-161.672150
-125.485756
-121.042557
-104.843971
-86.013954
-78.993057
-81.555885
-55.556152
-93.560707
-163.241196
-64.196655
-83.082893
-142.965057
-91.025711
-125.571396
-156.597153
-56.439232
-78.234093
-92.554916
-51.630157
-137.997971
-79.218422
-67.440643
-108.650726
-76.862221
-86.201469
-83.127884
-62.941814
-100.386574
-118.567421
-175.392776
-72.452881
-42.396233
-57.305996
-84.113464
-64.269073
-55.054226
-33.907074
-127.621857
-96.200638
-66.394623
-64.924957
-68.501656
-60.437416
-82.008270
-40.445686
-39.584259
-59.046886
-137.123062
-56.766788
-140.219757
-115.276840
-79.737869
-48.395126
-86.965614
-49.213909
-67.796219
-81.437187
-154.240372
-59.264641
-113.600960
-80.457909
-84.918091
-135.447693
-60.266853
-121.351143
-74.453064
-88.790222
-69.472504
-85.283943
-77.950722
-104.453201
-89.260452
-165.741577
-57.036434
-52.730835
-28.578096
-82.423256
-113.644875
-116.603683
-67.533707
-110.842499
-82.969765
-50.983185
-49.741737
-55.015221
-123.321815
-49.512394
-50.664864
-62.618473
-141.738022
-71.788162
-60.302425
-65.685081
-65.884232
-85.045250
-66.186195
-48.140530
-107.206573
-95.769249
-104.232094
-101.739662
-70.257111
-152.791763
-61.527420
-65.175110
-68.243149
-143.535950
-95.258980
-81.702209
-106.188438
-42.187630
-118.725021
-56.322311
-89.735031
-61.572014
-107.401360
-138.658432
-145.727020
-63.869526
-62.953079
-143.808716
-55.397629
-57.221470
-101.823708
-109.841187
-166.535065
-97.244843
-73.044235
-74.029343
-128.145538
-78.603622
-62.354309
-76.116776
-64.124214
-80.883957
-68.018669
-68.731766
-92.856865
-72.866753
-57.000767
-96.222321
-68.264732
-124.044617
-56.034714
-137.704468
-86.423851
-49.705486
-74.715385
-67.203880
-142.110519
-70.404175
-145.124405
-72.427483
-130.089600
-54.901745
-138.736679
-67.362236
-67.690796
-69.734474
-144.228210
-66.989288
-157.882095
-159.012802
-39.250698
-88.037407
-67.940659
-59.949932
-63.830299
-59.456017
-119.103714
-123.494606
-70.602173
-59.067055
-48.106415
-57.414478
-140.808121
-58.247196
-52.283081
-69.452415
-151.479446
-120.214081
-60.041595
-47.912346
-63.058064
-114.240364
-57.805676
-68.263321
-105.066139
-67.304733
-67.400032
-77.484642
-61.118519
-55.859844
-88.739807
-104.707710
-72.704788
-60.797848
-123.963448
-74.144394
-148.609879
-74.393959
-53.987888
-80.137741
-60.303532
-58.850773
-55.979649
-65.441948
-160.422379
-141.874115
-130.348557
-62.063507
-62.887344
-92.316109
-116.244240
-54.705841
-77.344208
-47.394947
-147.601639
-86.094994
-107.967827
-56.453251
-80.854057
-84.622147
-48.693108
-27.784485
-60.567944
-73.278999
-152.145920
-94.702652
-141.389450
-67.453506
-63.684986
-112.751877
-123.107079
-49.825970
-64.794472
-90.576332
-86.548584
-60.528259
-78.981209
-127.112152
-135.582962
-65.187035
-54.689297
-67.404610
-79.972321
-92.761063
-157.082199
-119.881996
-66.288803
-97.019997
-60.234467
-41.177704
-51.982983
-83.440102
-91.589943
-85.193596
-55.752392
-145.868607
-101.957100
-132.616104
-156.459702
-124.770241
-137.056778
-150.245132
-74.036354
-68.108505
-62.667870
-138.747482
-56.061852
-57.280510
-70.628059
-70.940086
-56.327663
-61.126324
-111.575020
-66.929520
-75.271133
-106.106262
-127.301003
-94.328438
-49.568932
-85.946434
-70.532516
-114.586258
-39.892139
-92.163963
-53.193329
-73.035332
-37.783947
-80.108788
-56.373829
-161.358627
-115.075500
-99.822281
-86.032516
-105.551933
-69.632378
-125.587761
-98.733490
-124.144188
-107.447227
-85.511986
-152.277252
-88.658096
-50.028519
-48.520222
-54.602905
-117.865959
-91.645790
-53.980831
-133.847672
-123.151367
-89.204575
-70.882355
-89.596535
-68.704872
-118.969460
-68.379532
-107.016548
-124.475426
-69.058151
-158.472321
-61.963795
-107.037041
-59.384838
-58.191677
-61.304592
-51.827900
-69.872017
-130.076691
-76.272255
-92.500740
-48.873936
-172.372757
-79.683144
-68.337364
-136.599411
-93.143883
-67.597748
-147.997513
-64.666153
-118.426018
-62.258114
-66.113205
-71.436859
-65.827644
-90.017220
-65.850197
-76.947655
-98.452965
-152.667343
-146.039154
-85.914207
-78.553749
-95.414307
-74.640396
-31.357925
-92.675652
-62.569065
-82.592499
-102.546745
-110.577461
-122.352997
-82.231331
-58.469456
-151.316803
-57.253544
-60.594292
-40.537388
-150.270905
-142.207413
-61.066875
-45.306522
-103.756958
-71.690872
-79.291183
-162.253464
-75.004456
-71.413002
-106.218132
-101.894417
-63.807487
-72.339096
-110.148811
-58.481586
-113.773277
-67.567680
-139.649002
-57.086670
-64.322289
-76.448456
-94.033623
-117.016991
-114.758934
-40.269615
-61.388248
-58.059597
-93.908051
-109.555557
-84.031113
-56.527874
-138.773102
-59.736866
-65.810455
-112.599388
-56.269474
-141.778717
-55.889671
-52.284264
-62.436409
-57.257290
-62.738781
-68.700317
-54.631783
-69.187988
-56.946602
-54.145401
-65.625214
-72.952789
-63.982079
-118.263382
-53.620167
-45.390766
-63.546574
-96.003883
-119.428368
-66.362473
-104.732399
-53.788788
-68.852585
-51.711170
-134.806885
-73.728905
-93.468063
-110.746002
179.033066
-85.205368
-112.434166
-105.560844
-58.758762
-87.351814
-81.284241
-61.447350
-58.780193
-96.623375
-140.444092
-68.787529
-116.257370
-117.657326
-148.902344
-153.164307
-51.273731
-36.997402
-56.534645
-83.289101
-162.439606
-66.887161
-99.643723
-63.315483
-62.556660
-58.400715
-62.639824
-138.522598
-71.092659
-67.010887
-119.478973
-106.071983
-60.676563
-49.129135
-88.625946
-55.812031
-70.760963
-68.463623
-67.218262
-55.841793
-130.956589
-95.809227
-67.050995
-62.312153
-96.266747
-63.909161
-65.926117
-94.828087
-73.099838
-87.414520
-77.333183
-68.006638
-83.095413
-132.286682
-121.426903
-110.805450
-63.113205
-148.894348
-73.302223
-100.304993
-98.633858
-63.607620
-130.778809
-57.318501
-97.710007
-129.478424
-85.651894
-62.784428
-57.059860
-74.616196
-114.389244
-119.513840
-136.295624
-68.870163
-60.993340
-82.346756
-34.611809
-46.784756
-92.798950
-79.937950
-62.934937
-55.905727
-58.353752
-103.443619
-112.624275
-79.845390
-86.436928
-72.905853
-36.300259
-51.418320
-63.974342
-135.469009
-92.576874
-55.630562
-97.030327
-42.964085
-60.598854
-63.021290
-137.913239
-57.356464
-40.961018
-56.095196
-58.039967
-52.353329
-67.877640
-169.367432
-73.373833
-84.368210
-58.676506
-89.568947
-139.674927
-64.636894
-50.992954
-56.873123
-64.893814
-157.613831
-72.771904
-80.523170
-52.045876
-42.352772
-61.246704
-59.961269
-103.255547
-70.354645
-60.846668
-63.753883
-156.503586
-82.916718
-59.089077
-66.909843
-77.880882
-56.163841
-139.758865
-110.049980
-55.938538
-59.038670
-67.676163
-77.263367
-61.855789
-150.261124
-155.756592
-47.873550
-56.232853
-98.685188
-58.779568
-71.394234
-119.885384
-49.761665
-54.352802
-52.946915
-106.021057
-74.537453
-121.740715
-136.218109
-74.119705
-58.768284
-157.522629
-175.480118
-97.183250
-63.216827
-95.775429
-96.583176
-42.831387
-141.587921
-58.332550
-60.634129
-56.310513
-63.994934
-56.719109
-69.336159
-135.282791
-64.510330
-72.956947
-157.934845
-79.344933
-165.158524
-113.974930
-48.559196
-54.898373
-68.394249
-72.905968
-77.392944
-65.531853
-66.333237
-160.411621
-127.271347
-83.506279
-74.655960
-80.806717
-104.637901
-65.652031
-115.408470
-96.937584
-46.656967
-72.551689
-128.479599
-135.193054
-70.472229
-54.312611
-65.134155
-63.483177
-75.455528
-83.394859
-81.351799
-62.333935
-66.457726
-109.662605
-73.993034
-62.138935
-64.155716
-68.451241
-62.906265
-66.988564
-59.293743
-69.089249
-73.992661
-89.724152
-116.078705
-126.551414
-64.695435
-71.513588
-99.997200
-47.829750
-49.897461
-93.457031
-161.226135
-50.528755
-70.906670
-67.899673
-46.434395
-55.976681
-82.781693
-68.032944
-43.950161
-74.985023
-54.451862
-92.828033
-127.661568
-85.810135
-80.456276
-120.935188
-88.675781
-85.493301
-73.556725
-109.646461
-43.427711
-55.828884
-145.679077
-70.548561
-70.941452
-134.022980
-60.184250
-107.733536
-33.283752
-159.582062
-62.085747
-150.002533
-59.039093
-66.430580
-54.518925
-91.154068
-126.878746
-62.993145
-60.700081
-111.596054
-153.308029
-86.128426
-22.847490
-78.239922
-58.290184
-78.098412
-158.482437
-58.517220
-49.035175
-61.966320
-75.002480
-58.118385
-70.044380
-60.780907
-160.731827
-141.833038
-165.004929
-63.746548
-74.177994
-93.858795
-114.207863
-129.829849
-90.760132
-134.763123
-165.233170
-48.081783
-117.888184
-85.190742
-61.040688
-68.698250
-60.332466
-141.596664
-20.245951
-52.285328
-83.586861
-48.701111
-138.050079
-59.133949
-71.947273
-141.445877
-60.607132
-43.756874
-139.677521
-114.736465
-50.075233
-81.656425
-63.450821
-139.284271
-66.240143
-70.809227
-107.619514
-76.288063
-60.615017
-88.607430
-110.560913
-151.748550
-60.532822
-144.169189
-96.488541
-113.052719
-68.157074
-157.644730
-79.365906
-138.055588
-111.150352
-50.168991
-60.830441
-126.472710
-43.514481
-143.379974
-143.821915
-66.664093
-75.756348
-58.461388
-66.852303
-61.198452
-60.740147
-78.598999
-53.561657
-132.097366
-72.917809
-58.040020
-47.127743
-42.160633
-41.401348
-92.319923
-149.636765
-55.366905
-94.085411
-104.829247
-99.028679
-52.681404
-113.055023
-60.424461
-122.258591
-75.654793
80.463692
56.892029
97.376877
51.578148
37.951473
39.908154
50.126709
62.622654
45.701340
86.909149
53.220753
61.601883
65.114433
-140.374695
-124.043579
69.243988
71.160873
-76.061768
-70.404060
-64.984489
-57.890972
-51.758408
-165.197037
-114.537132
-127.627213
-108.756126
-53.671612
-98.558655
-101.874397
-67.453636
-102.351868
-98.126907
-79.707474
-53.805763
-78.475967
-70.939560
-87.756317
-62.024166
-83.243073
-53.900383
-64.303482
-60.632256
-96.104568
-104.945488
-58.792183
-60.187862
-139.906143
-107.667747
-105.520813
-150.373199
-79.330719
-79.072479
-97.937920
-113.595222
-74.377251
-64.199837
-60.882473
-144.060730
-146.639832
-77.948235
-52.158661
-105.286751
-59.362530
-88.910744
-93.799316
-82.220078
-64.149025
-52.744038
-54.803951
-116.069756
-80.735512
-64.651314
-64.816063
-44.198624
-148.534378
-76.176170
-55.691616
-43.480255
-68.939583
-70.190941
-76.446060
-46.055370
-161.562241
-167.628952
-113.748772
-47.801205
-137.696777
-152.463989
-101.774498
-62.313976
-76.138718
-136.139664
-108.103333
-66.089355
-60.357334
-81.548225
-83.509445
-68.392769
-55.224312
-55.648365
-63.038216
-115.687241
-151.858063
-101.095016
-48.245201
-136.367905
-119.010536
-81.740639
-74.956955
-131.279800
-151.346207
-118.705933
-114.401245
-90.037468
-112.584312
-172.178619
-100.210297
-120.457932
-68.667358
-94.304947
-63.833714
-150.146667
-113.174606
-108.670212
-73.765671
-129.618698
-78.216644
-154.060089
-87.215843
-47.582077
-63.997467
-57.914982
-64.990273
-132.878357
-81.619919
-77.518967
-70.360001
-57.777611
-104.613617
-53.516735
-119.558655
-55.035805
-86.847183
47.876678
85.837364
-115.475174
-45.825436
-35.999142
-162.594131
-133.847733
-54.285534
-64.857773
-68.991356
-113.499283
-146.301575
-93.484787
-147.418030
-138.051773
-133.864487
-41.750450
-64.267090
-82.701797
-76.730156
-71.693756
-78.803314
-90.134079
-105.008415
-59.189869
-65.788475
-133.159729
-98.404846
-114.474037
-74.545952
-114.291687
-63.499413
-86.566360
-98.597000
-75.641472
-85.046112
-110.308487
-75.124275
-88.124092
-96.783905
-64.456413
-113.802162
-164.387268
-83.635437
-83.022545
-88.989372
-154.883270
-109.398331
-79.674721
-152.817719
-101.389885
-136.425018
-160.974625
-67.858582
-63.173237
-63.247944
-90.849228
-71.674957
-65.092194
-47.280857
-78.760719
-134.554398
-48.682686
-102.110245
-55.654446
-93.815575
-83.608459
-91.761223
-60.396286
-72.185738
-56.367542
-95.488960
-63.704678
-115.797188
56.098095
70.931580
-60.409565
-39.422596
-66.819313
-33.786354
-70.601944
-59.258137
-57.895721
-69.750069
-73.001526
-89.057831
-164.212189
-54.101501
-153.586792
-159.579254
-116.737724
-151.939636
-78.156059
-96.045868
-136.872330
-76.675865
-53.892418
-65.677391
-61.886578
-153.426163
-55.766186
-116.563110
-84.939880
-160.082794
-61.259090
-107.918976
-63.125519
-81.918411
-98.670334
-85.408913
-116.723801
-154.180313
-53.520844
-43.632732
-58.903042
-97.613068
-71.461670
-64.987312
-74.258881
-56.676346
-65.717949
-68.287064
-156.127548
-61.665043
-147.214355
-98.921913
-65.171768
-89.619537
-53.004314
-129.593719
-35.846455
-140.348724
-79.248383
-69.125488
-58.992786
-58.662025
-103.489037
-128.966370
-120.492973
-134.925446
-78.249123
-105.284271
-76.660660
-77.116158
-66.029160
-30.936152
-57.458759
-62.774994
-60.789150
-114.904442
-60.507141
-116.464867
-113.410446
-38.718666
-100.718872
-114.499786
-57.302750
-61.734158
-142.288620
-59.995518
-73.406677
-136.774506
-101.484474
-155.041885
-82.938202
-112.134178
-56.966198
-50.656498
-55.680241
-45.133621
-62.604198
-27.248564
-68.466949
-70.783600
-77.927017
-145.419449
-107.292816
-58.207073
-79.973633
-144.185974
-107.786743
-63.752518
-68.319260
-66.456764
-72.672966
-65.908302
-84.673042
-112.616653
-95.450775
-56.115772
-56.332077
-124.681778
-132.963913
-42.459503
-67.937935
-84.167786
-110.295341
-70.202332
-113.868713
-143.607635
-69.843918
-81.721176
-84.429688
-104.936577
-69.558159
-63.948467
-37.623917
-74.667107
-32.741112
-93.446770
-68.570412
-80.662140
-37.849255
-69.526428
-54.825542
-63.776108
-62.025875
-77.347870
-76.122498
-56.257393
-86.550110
-53.990185
-55.930759
-67.540382
-122.707809
-68.988976
-111.807220
-67.807915
-100.002655
-51.944225
-66.478897
-121.289673
-22.047155
-18.005354
-73.207413
-67.733742
-160.012024
-76.722000
-61.183842
-120.213005
-59.950371
-138.143265
-118.458092
-60.003128
-95.479507
-66.516380
-63.308270
-58.155205
-75.743271
-62.603081
-107.902039
-64.384712
-74.450211
-166.890198
-117.901314
-72.621590
-59.086502
-108.846252
-97.904068
-57.500710
-145.703522
-70.511406
-164.372330
-140.989166
-60.016857
-52.026276
-74.155174
-77.440239
-33.384987
-70.423836
79.238930
82.603371
62.073868
65.881775
36.916019
-80.740807
-133.531250
-78.232864
-57.640713
-172.189713
-60.825836
-149.420074
-54.125256
-88.926155
-63.816078
-81.191536
-65.474548
-62.812473
-82.853218
-96.736259
-81.455612
-52.642242
-59.111206
-60.368992
-51.477390
-49.538593
-52.860561
-83.925552
-67.172997
-92.053474
-84.725731
-67.681145
-59.574642
49.452614
66.330673
51.670494
47.950245
57.505066
57.340588
63.633083
-125.701263
-58.779964
-170.718643
-66.337227
-75.890320
-92.988228
-129.882690
-151.550354
-62.771854
-62.976780
-58.068756
-54.681629
-86.616196
-139.821091
-53.101444
-62.653465
-153.326233
-120.508041
-54.249981
-88.965729
-80.669502
-137.447632
-66.242310
-73.390526
-92.850731
-60.804565
-133.432358
-72.991219
-120.472237
-125.992516
-144.231430
-109.688774
-105.953331
-82.225746
-101.210945
-82.273277
-60.855938
-84.750130
-134.386383
-58.981796
-60.029015
-70.973724
-143.422516
-49.288654
-66.834953
-80.212486
-62.947975
-152.338791
-69.524193
-61.651443
-154.683594
-61.130913
-39.344074
-31.112108
-93.455750
-65.320717
-108.265320
-91.453568
-51.011391
-108.899178
-99.310150
-58.174629
-55.420429
-51.963814
-98.595963
-70.074883
-64.855019
-95.974068
-147.414185
-97.343712
-110.571411
53.967663
56.323669
69.537956
70.729851
49.717297
103.945580
-48.687805
-104.601974
-75.970062
-119.640404
-40.450386
-56.088013
-58.133377
-78.087341
-144.597946
-58.117142
-77.119492
-74.308456
-147.837189
-88.695343
-118.938217
-85.314697
-113.158470
-55.396870
-70.239014
-58.725567
-64.909523
-113.666298
-72.047287
-56.620499
-116.280060
-149.644531
-75.999542
-105.355537
-99.557045
-89.924431
-97.209557
-118.455879
-140.647141
-59.889076
-48.114258
-141.186295
-91.769669
-57.761055
-76.251228
-46.499371
-139.463058
-63.158981
-64.984436
-65.187302
-82.842613
-158.535355
-54.535854
-139.447784
-157.333054
-62.750530
-72.660637
-129.861237
-69.426155
-63.456512
-52.242519
-58.855087
-146.684341
-112.913094
-94.247414
-85.480049
-64.240875
-92.199005
-90.180107
-140.187515
-45.173164
-55.577549
-107.364136
-64.642006
-91.890099
-110.476624
-90.987640
-147.622482
-86.189194
-92.954369
-61.750542
-104.585167
-79.859657
-68.701210
-80.786942
-66.640396
-145.893127
-49.482117
-66.618073
-131.137039
-63.885059
-55.414112
-123.413193
-69.387810
-154.246216
-70.063347
-93.810936
-143.770386
-159.731949
-90.998566
-57.077469
-63.646111
-142.637573
-104.770630
-66.124672
-89.106186
-155.643524
-97.098213
-160.039322
-154.637329
-57.011887
-57.503319
-109.495560
-43.740715
-63.363663
-91.575493
-54.195923
-62.520050
-163.457809
-65.001892
-164.030960
-164.066391
-57.526802
-79.478691
-52.669388
-124.846901
-114.116539
-165.991425
-67.529800
-57.947533
-66.365250
-119.249062
-71.257812
-54.690586
-94.110550
-61.808590
-57.681854
-115.989777
-105.353371
-37.170219
-79.552338
-108.463371
-107.261505
-89.034431
-109.472687
-109.372726
-73.799095
-81.737755
-83.178658
-162.333069
-68.882179
-70.535149
-56.073681
-166.520035
-135.839676
-92.816620
-28.710255
-77.059601
-65.608261
-67.397758
-123.798431
-53.986004
-87.054565
-79.006424
-78.191666
-155.247620
-72.082222
-70.517570
-60.508862
-83.489532
-107.485428
-57.687145
-43.046398
-105.198296
-71.860191
-147.700394
-65.816536
-57.002563
-60.917660
-69.375504
-50.162724
-66.231682
-75.274162
-134.397125
-71.255341
-68.761055
-92.946922
-56.904762
-88.324890
-56.421947
-55.129082
-141.377747
-68.721817
-70.475815
-55.529011
-88.578934
-115.224495
-63.094170
-129.510986
-133.809784
-61.602688
-107.970245
-57.799606
-56.015984
-119.794624
-95.899239
-65.030975
-159.396133
-86.609840
-68.377563
-33.684750
-54.483047
-104.258995
-125.960594
-59.128712
-65.958076
-89.887146
-63.130157
-78.284363
-59.838436
-91.542374
-67.453827
-79.250374
-79.410278
-170.470627
-100.844131
-64.240204
-64.339584
-69.772919
-76.853394
-54.918827
-56.031506
-55.874069
-70.537537
-101.728310
-76.310089
-63.442024
-158.873734
-63.564346
-118.229393
-89.974968
-113.041084
-80.514282
-68.986099
-75.301773
-87.616386
-78.099510
-75.557556
-152.560898
-73.012016
-66.506943
-91.957893
-157.225769
-52.285542
-157.807800
-155.349884
-79.156532
-124.119011
-69.720345
-112.476204
-88.957672
-101.344528
-60.039021
-79.531586
-127.294540
-60.554993
-70.813461
-55.987350
-48.292469
-87.455963
-83.209885
-126.222382
-73.265198
-58.950459
-60.382721
-65.868782
-79.506691
-59.284058
-67.304459
-102.183334
-49.312717
-67.504974
-59.003452
-56.124592
-77.637596
-93.151108
-101.255539
-103.208878
-71.988541
-64.802284
-70.566452
-109.838654
-95.443893
-58.214191
-110.672020
-129.736023
-71.401001
-58.385498
-102.474106
-89.768890
-92.002708
-69.277199
-50.288452
-91.400940
-66.955048
-57.040024
-54.289894
-65.051071
-132.083527
-125.775055
-51.683170
-54.992043
-73.512245
-97.529243
-95.390678
-109.979271
-97.191208
-112.790749
-101.612206
-110.482857
-103.672325
-108.256699
-56.013481
-137.296432
-79.384254
-91.714577
-66.598190
-86.231918
-62.054752
-79.278412
-91.494926
-106.699257
-75.114784
-72.403244
-65.198685
-69.968719
-164.418076
-100.554649
-122.603798
-102.722290
-98.359901
-154.865189
-141.786102
-106.890076
-60.458946
-86.815262
-71.631104
-78.211029
-101.378258
-88.426414
-151.230209
-81.236176
-64.494728
-68.436272
-55.749401
-130.942291
-67.158333
-154.176117
-50.860069
-65.285988
-92.837433
-163.885468
-62.354179
-59.169556
-138.674133
-69.977371
-82.450859
-63.058258
-53.596901
-32.256641
-164.193619
-67.098900
-43.483429
-66.039680
-159.222260
-118.641060
-110.548462
-68.444359
-55.613453
-61.739101
-117.487114
-33.295631
-84.705231
-120.610588
-37.844013
-71.508698
-62.152798
-56.120892
-146.255249
-81.392128
-68.766144
-121.445473
-40.362331
-76.127098
-60.664577
-82.603813
-71.156769
-61.682583
-60.251022
-65.799164
-56.513004
-136.510834
-60.136944
-56.378555
-62.420544
-72.771233
-62.828995
-132.849854
-152.836014
-68.760620
-101.109535
-76.447517
-107.111771
-121.470772
-89.684181
-64.972557
-70.788063
-93.875374
-106.387718
-75.380554
-51.066502
-71.961403
-76.521660
-67.456818
-111.483055
-55.305111
-100.675529
-168.793076
-59.666958
-92.784622
-59.836758
-27.602129
-48.812439
-51.190346
-163.868149
-137.462341
-63.722897
-90.081802
-101.963760
58.754738
68.371040
-58.610500
160.649307
-65.118500
-78.418777
-73.853287
-77.202721
-59.689148
-123.808388
-97.157478
-55.211666
-114.542534
-81.178871
-36.401512
-105.501183
-122.709686
-54.938690
-76.778938
-74.024223
-57.457687
46.987915
90.053680
57.227722
65.528122
63.636192
-64.765686
-147.848541
-134.914856
-61.038582
-59.239731
61.309673
86.663467
-68.079086
-69.930229
-77.548607
-51.971359
-51.535915
-65.512146
-56.790993
-57.960430
-95.614990
-63.295631
-93.851891
-65.255501
-158.581879
-109.615524
-165.708664
-75.394852
-124.459534
-55.006245
-55.276855
-60.951820
-72.613525
-69.446228
-61.482117
-64.794228
-63.537960
-136.381714
-57.405041
-63.584408
-106.297028
-70.098251
-152.411545
-87.615685
-64.418404
-61.416492
-61.078320
-117.959686
-65.182701
-82.498024
-60.118694
-53.906952
-88.769981
-59.433270
-40.725117
-48.842590
-139.917831
-58.228676
-72.171486
-96.971855
-48.018066
-42.213577
-77.111687
-65.977585
-46.240856
-65.409317
-78.375526
-61.026058
-83.653709
-51.540855
-73.030304
-57.769409
-111.105103
176.872116
-65.718475
-90.387062
-44.764950
-53.583591
-68.774841
-54.842682
-61.690212
-156.944214
-106.563919
-66.940826
-150.467880
-62.788845
-107.602234
-54.814533
-58.973141
-146.627182
-45.146091
-110.436447
-109.784271
-64.445030
-110.857315
-101.152733
-101.296455
-56.689106
-61.032444
-50.512676
-69.796295
-85.617348
-79.644226
-87.981552
-130.509903
-51.841713
-77.591324
-86.301994
-88.593994
-60.532406
-52.875721
-40.202862
-65.761826
-68.191658
-73.725075
-66.982101
-57.445473
-54.968880
-71.541748
-148.815475
-74.418442
-107.707558
-151.495514
-107.747185
-71.176308
-73.416000
-49.808281
-121.912163
-157.141510
-86.145897
-77.784081
-66.864609
-58.218227
-155.369766
-59.578308
-59.280670
-53.424778
-74.702682
-53.200039
-61.158905
-120.491592
-58.287479
-100.913094
-45.128620
-103.927902
-106.112175
-143.842285
-70.664124
-66.613922
-70.840126
-145.478287
-52.431377
-104.308319
-71.593193
-103.106300
-156.511826
-77.719841
-44.194767
-62.503391
-41.232719
-102.515968
-62.726452
-64.222519
-35.687897
-81.779213
-115.821877
-63.252369
-127.988037
-79.561165
-157.675934
-57.669792
-41.699844
72.469330
74.317390
78.521629
65.891602
64.827866
45.110138
71.159203
55.154537
53.419765
55.847317
77.714638
-60.804935
-117.570038
-63.333691
-79.537895
-143.965652
-80.340401
-66.828186
-33.389252
-54.972149
-86.149353
-60.936321
-62.326366
-101.900223
-85.966614
-136.547562
-54.382221
-73.050606
-84.509293
-113.392197
-61.079224
-57.961678
-43.803127
-122.299911
-66.015274
-70.915321
-54.218719
-131.226288
-53.650177
-147.177368
-62.321838
-149.451035
-57.275105
-146.610107
-64.851074
-150.889969
-70.921852
-142.173492
-72.897385
-69.208725
-54.450680
-142.551361
-52.729824
-89.237793
-51.468887
-64.615700
-57.533787
-71.345787
-60.113918
-82.902275
-132.305176
-82.913521
-99.148994
-57.393120
-69.281631
-69.389351
-96.266953
-57.810581
-61.012150
-104.318268
-122.951729
-85.030312
-141.377853
-97.740875
-62.751881
-50.045059
-100.394173
-62.462822
-86.674454
-75.667458
-73.174911
-54.285824
-73.633896
-62.936821
-69.734383
-77.737862
-59.237476
-141.815125
-141.903931
-77.405296
-68.946861
-160.361420
-69.392448
-66.120247
-139.845154
-72.567993
-137.357391
-67.130058
-119.172409
-61.956329
-138.012192
-31.987328
-73.409172
54.753620
49.156872
89.772095
70.125847
68.785896
-81.408058
-57.548256
-90.106499
-150.652756
-70.992691
-69.367180
-58.087170
-51.836941
-98.996048
-86.488632
-68.360527
-124.569069
-94.220558
-90.092232
-87.919304
-54.552101
-94.929466
-74.788834
-95.455345
-71.027740
-166.391968
-125.614441
-66.623833
-144.611755
-64.275879
-46.642288
-59.660580
-143.979034
-70.475121
-69.988098
-74.391418
-78.732925
-79.033302
-65.979477
-49.435707
-148.361679
-52.951591
-103.885208
-92.970673
-116.526299
-103.235725
-88.705025
-60.086250
-64.859367
-128.464630
-76.551964
-64.890717
-84.806976
-163.781021
-71.259033
-100.250519
-65.700668
-130.121933
-71.946144
-67.241013
-53.381725
-59.282864
-64.140373
-103.367691
-89.353836
-75.172508
-68.154617
90.953972
88.458336
72.036621
-114.890633
-127.279213
-98.641884
-89.800331
-75.005760
-58.860394
-84.112206
-76.824760
-173.130020
-113.859665
-92.255264
-111.354866
-117.827904
-58.531734
-84.579781
-98.487297
-90.424866
-57.203709
-54.996956
-99.477066
-96.606316
-110.598122
-108.434731
-82.430260
-62.214180
-107.233444
-105.034729
-59.339622
-152.323486
-55.467033
-73.441292
-56.807117
-133.155807
-104.916122
-62.924660
-52.535461
-89.898178
-75.657547
-134.047607
-74.691032
-52.059704
-128.752090
-64.236031
-56.267776
-159.151352
-115.005363
-56.341061
-63.683193
-55.475353
-29.906109
-69.791634
-60.257877
-72.727882
-63.960373
-137.968674
-124.829529
-90.223480
-57.933994
-58.055935
-65.984306
-66.060234
-58.666622
-48.235485
-80.001640
-74.827492
-56.272694
-50.934200
-66.450821
-71.479004
-35.278187
-69.630806
-136.021011
-58.616863
-118.403702
-54.214615
-146.489487
-52.226513
-126.442970
-67.498604
-74.994736
-111.755783
-77.415436
-64.828835
-61.979141
-92.907997
-61.221249
-52.998821
-63.537380
-44.870705
-68.201431
-87.604713
-162.118988
-71.073608
-50.743301
-152.140991
-100.996666
-122.095337
-69.850372
-152.210983
-122.015816
-62.579609
-108.994568
-79.278259
-62.025162
-110.916954
-134.417206
-105.428909
-66.864281
-91.296654
-165.064270
-63.319332
-52.804386
-61.668499
-59.414078
-142.657852
-94.544807
-113.081650
-120.093979
-101.315384
-63.298302
-112.237839
-71.900742
-152.112564
-76.306442
-124.551529
-50.288113
-66.832909
-61.928162
-70.309204
-54.323738
-78.463341
-143.054337
-63.150826
-96.537209
-29.405294
-78.786354
-62.821426
-67.583328
-62.837517
-74.969681
-75.156517
-57.218479
-38.449165
-73.732933
-58.343063
-63.223465
-97.333076
-108.728477
-126.792511
-154.856827
-110.175003
-158.765518
-64.985001
-58.889439
-48.225052
-142.903946
-57.417492
-50.791798
-96.567650
-40.736362
-137.242645
-69.024796
-82.084015
-134.899948
-80.623383
-161.427490
-154.372406
-72.225639
-151.636322
-45.602348
-75.741959
-55.277287
-62.547619
-60.070717
-88.570770
54.968521
49.278595
78.249214
77.538940
54.806118
45.089088
84.413727
74.703827
51.700092
-65.413597
-35.953117
-84.445518
-49.613487
-73.017532
-138.938232
-138.740158
-54.856388
-80.229240
-69.128693
-69.325630
-92.491982
-60.099316
-107.254524
-35.183941
-81.332291
-130.082413
-48.609703
-130.699783
-144.255371
-65.430969
-69.215797
-58.014797
-54.670483
-61.403793
-125.482811
-72.741760
-54.760166
-58.988590
-62.399963
-87.480850
-66.026558
-63.327713
-65.862907
-63.849827
-61.557472
-76.480827
-92.697029
-75.402824
-110.980927
-62.900928
-88.797714
-88.667984
-122.304192
-145.310989
-107.817986
-150.408920
-63.863029
-61.718052
-90.296394
-61.496021
-66.320290
-112.028496
-74.515228
-67.055405
-54.262489
-57.322639
-65.499733
-150.461868
-125.964142
-56.530655
-51.978935
-115.227905
-125.155739
-75.862885
-94.182434
-42.852886
-54.677292
-59.965164
-137.385803
-87.808167
-71.312531
-61.810013
-51.671272
-137.330704
-41.335453
-102.852921
-105.547523
-89.433479
-47.326027
-92.111000
-107.437233
-109.978592
-113.767685
-74.461174
-93.559875
-168.741760
-80.624069
-131.639786
-101.419449
-55.820179
-89.766975
-111.965118
-112.114464
-61.360645
-51.442715
-92.238335
-64.209656
-114.420303
-75.276489
-151.981644
-63.680882
-68.592079
-67.405525
-92.225044
-128.792511
-52.855885
-118.801956
-159.731354
-116.521996
-74.319641
179.006912
-59.309383
-117.875641
-64.462891
-74.498558
-58.817650
-121.548401
-65.101662
-110.806389
-140.126541
-55.033619
-142.869400
-59.577339
-121.682053
-112.356873
-151.783920
-122.477577
-63.364712
-63.790295
-154.455063
-92.756126
-99.979416
-73.316734
-134.787384
-107.625893
-91.740593
-152.767166
-94.156815
-150.114243
-175.204071
-102.724678
-121.067039
-83.787392
-112.806274
-70.971794
-107.280304
-58.980873
-95.555290
-62.564133
-121.258118
-64.914871
-70.872673
-60.208946
-89.831787
-108.689606
-153.160110
-61.762932
-67.373314
-126.925018
-129.328140
-83.214493
-144.062500
-133.472595
-136.405777
-89.514442
-64.679337
-151.970001
-59.816013
-84.862465
-149.468353
-124.312820
-50.818283
-93.365929
-80.449272
-81.125839
-94.317398
-98.505203
-128.753525
-114.496597
-117.726387
-107.252884
-109.137566
-81.217575
-98.938370
-51.103458
-105.336128
-69.378090
-127.024338
-68.334557
-82.300690
-96.505630
-152.357193
-89.926529
-113.547668
-96.868507
-86.613297
-62.028694
-107.209938
-58.320087
-57.301254
-94.271988
-124.391098
-72.137268
-88.141548
-97.778214
-111.245537
-72.553558
-110.415436
-87.201103
-120.268967
-88.834099
-114.050285
-165.016678
-76.187088
-141.615967
-81.308701
-50.449966
-161.665833
-59.501434
-93.691299
-61.444160
-88.394928
-115.133148
-84.629524
-63.642673
-162.271957
-71.568787
-66.322487
-58.601940
-139.109421
-63.860085
-90.089790
-59.698254
-79.475151
-69.227936
-66.565254
-127.069107
-79.871216
-64.924522
-83.986000
-96.532501
-55.175114
-63.906704
-56.279121
-70.106377
-100.503494
-108.874077
-121.603508
-68.040001
-74.197678
-58.304562
-65.305168
-55.585976
-72.903114
-154.071686
-66.911964
-105.775162
-59.111889
-137.520767
-43.356113
-54.779827
-72.946869
-124.277855
-57.078701
-49.486801
-65.228767
-60.099773
-63.859219
-126.640030
-116.984589
-67.660591
-69.496933
-60.923317
-58.202503
-111.301254
-96.964394
-163.190811
-68.640129
-68.666656
-57.288673
-144.378067
-76.936302
-50.706081
-60.272549
-162.241791
-71.752899
-152.840317
-73.741692
-85.347389
-65.874435
-83.249237
-97.800522
-78.561760
-171.288452
-47.981079
-154.121475
-65.510773
-93.341248
-156.914154
-56.619019
-92.672462
-68.273682
-98.249405
-147.031845
-127.442032
-117.751556
-60.738548
-62.581966
-77.454659
-157.204727
-44.695602
-44.149761
-123.404984
-61.133072
-63.864944
-99.706848
-132.981049
-89.925179
-119.746841
-65.668045
-74.699150
-59.958614
-62.666779
-170.972687
-68.204185
-63.538582
-66.541519
-69.274101
-88.600960
-105.021713
-127.277313
-80.948418
-134.594940
-68.370064
-70.624390
-34.678547
-90.527672
-89.696785
-82.660698
-94.865578
-161.605606
-58.540508
-162.854782
-112.325600
-86.829193
-79.596695
-65.719894
66.360474
53.578381
56.522385
50.370712
64.217392
54.070423
51.633564
49.062389
97.854187
-66.988792
-84.824287
-28.028118
-109.468903
-122.348038
-72.233894
-70.845825
-47.515068
-54.939667
-79.301224
-58.152931
-67.375130
-104.840027
-82.435249
-141.769257
-152.722305
-162.789810
-63.389076
-69.532318
-118.346191
-81.881783
-95.379845
-80.415215
-82.516273
-95.706657
-71.329079
-51.202896
-62.063099
-77.057816
-66.901672
-82.213539
-67.963684
-46.624352
-68.440735
-54.380852
-67.707199
-77.309967
-80.778542
-57.348251
-69.670471
-137.040176
-164.373276
-132.623489
-76.592529
-76.406349
-58.762558
-38.791988
-71.140907
-56.367733
-54.896362
-67.382439
-146.841003
-71.274521
-77.549706
-66.118065
-73.283745
-144.630371
-92.820953
-114.948959
-110.564194
-154.426987
-83.402771
-107.757576
-109.163261
-67.802223
-103.901993
-96.747749
-120.248917
-146.310165
-146.557526
-64.804207
-92.461304
-76.917412
-128.623398
-137.497116
-58.601368
-61.573631
-140.404419
-65.085396
-57.420174
-60.322369
-85.781380
-152.231125
-86.471764
-61.669937
-72.038139
-170.584778
-67.552673
-67.868614
-73.326591
-64.117409
-62.780487
-68.858749
-65.682480
-65.251076
-41.670708
-83.256111
-83.032791
-72.045334
-133.169464
-82.407524
-94.064194
-80.893120
-63.726448
-82.061920
-60.168610
-57.569546
-84.556099
-99.050034
-110.431419
-102.758621
-138.516586
-90.279045
-59.525982
-53.306454
-73.100502
-79.239136
-62.909195
-146.541687
-65.055244
-62.315918
-139.390457
-65.850250
-145.824524
-158.111923
-72.453720
-70.969025
-101.337051
-155.797501
-57.920792
-41.604919
-59.910934
-63.544949
-155.937561
-150.133057
-62.585499
-114.407455
-98.070251
-54.646687
-64.946564
-63.103649
-121.880211
-60.758244
-125.019928
-119.276436
-67.751717
-46.586391
-85.401466
-136.551178
-62.330254
-113.338951
-113.186844
-83.004913
-88.615074
-61.596378
-68.686821
-50.309250
-60.967934
-141.170547
-57.347431
-172.498108
-121.340683
-56.932243
-119.575859
-68.087151
-63.322727
-63.967838
-51.566826
-61.687252
-60.739983
-71.043121
-148.353760
-84.363235
-155.487930
-94.709534
-69.358932
-164.682907
-117.062607
-113.827995
-132.219345
-76.587181
156.402451
-59.481445
-82.408585
-58.121723
-65.177490
-77.469154
-71.025108
-79.446846
-86.290627
-146.416245
-51.967438
-62.652626
-73.603333
-59.676071
-55.557510
-68.425392
-95.261734
-65.591087
-47.832413
-52.906063
-37.183720
-56.591995
-60.148643
-105.617470
-103.936104
-90.769455
-36.159496
-49.597458
-60.867050
-149.845047
-52.018986
-86.034035
-154.623474
-77.803299
-64.045616
-155.715393
-87.589439
-105.625450
-75.256096
-143.976898
-145.639481
-70.981552
-78.969574
-95.521622
-85.470528
-70.774399
-33.982750
-72.110710
-103.540657
-116.192345
-115.562561
-151.372147
-89.612816
-68.589973
-99.628883
-93.583054
-64.639236
-84.419830
-73.109436
-80.541573
-64.719589
-73.298454
-84.440613
-105.202095
-87.288628
-112.058517
-86.802361
-60.092697
-96.556084
-70.780640
-66.295860
-88.297523
-63.691818
-74.231384
-57.575882
-74.988945
-69.564117
-144.244080
-95.269798
-72.226021
-163.632401
-67.819290
-109.609001
-65.527367
-87.700340
-63.752045
-61.545437
-162.393906
-130.890701
-88.806175
-70.236992
-24.845535
-53.105404
-92.767296
-53.418388
-105.905434
-96.110458
-101.227226
-130.408386
-72.704613
-100.781609
-76.474159
-157.046036
-136.890152
-63.747833
-28.807076
-59.890976
-68.425835
-71.438416
-54.328251
-59.967125
-62.988136
-73.698311
-115.807220
-66.645821
-61.677773
-119.625214
-44.316391
-72.707169
-76.274040
-157.453217
-54.653069
-66.167763
-162.621140
-48.621147
-66.343002
-167.580246
-65.439148
-117.517212
-54.571316
-63.932583
-68.146217
-92.234085
-52.389057
-60.790524
-70.648041
-60.826180
-77.209320
-59.469196
-96.301529
-64.980949
-135.356461
-49.028141
-62.119125
-75.729530
-72.651543
-119.283073
-88.517929
-95.361145
-88.753319
-85.830971
-72.633858
-93.197624
-73.036316
-65.898643
-72.622581
-117.182800
-94.537071
-98.041718
-89.809242
-90.092110
-66.068871
-56.702103
-109.036774
-72.835045
-72.618851
-33.566853
-63.220173
-69.943649
-66.706696
-90.287529
-60.102943
-108.046387
-33.438900
-151.559265
-53.293312
-50.063496
-67.077942
-53.526482
-41.213730
-65.537048
-59.200100
-75.426147
-53.832985
-64.052361
-34.303097
-62.819061
-69.621948
-58.332771
-63.831985
-90.088051
-61.515507
-100.491814
-29.440845
-71.885559
-47.360497
-57.592712
-77.941261
-61.075493
-58.921825
-63.270374
173.193192
-127.101074
-148.503235
-68.209656
-90.460358
-47.210247
-68.449760
-133.327301
-64.323006
-122.036240
-95.616928
-50.535339
-133.993118
-128.734009
-89.596321
-108.845825
-58.245548
-137.790863
-141.721634
-88.136604
-72.490730
-70.044533
-65.344193
-138.033218
-88.938194
-70.007561
-48.082191
-59.482311
-37.120193
-118.993202
-149.136551
-154.790253
-163.098618
-70.565491
-54.521770
-95.763039
-108.635818
-64.593758
-103.445610
-106.975182
-104.387260
-40.442738
-91.850906
-53.850548
-116.853851
-112.835945
-63.571243
-63.435776
-63.880146
-81.270958
-120.017998
-55.716774
-51.867069
-83.382805
-62.960587
-128.062393
-59.697166
-57.967735
-131.471085
-76.575737
-50.621098
-74.641220
-122.238060
-44.169590
-54.269001
-150.098618
-71.240540
-94.895630
-64.578575
-88.238045
-90.510254
-52.031666
-82.589363
-62.808872
-59.695732
-55.787033
-61.949459
-152.292923
-146.948029
-86.036911
-57.749615
-44.102665
-101.930672
-39.028515
-106.933922
-95.371918
-94.868538
-51.414562
-64.602478
-144.167496
-62.225075
-59.162418
-72.344719
-48.656742
-156.019119
-55.363453
-65.493996
-51.823746
-60.715939
-139.754608
-165.162872
-126.082611
-101.445801
-77.253845
-68.452507
-88.793716
-120.426147
-56.282963
-70.659149
-61.065971
-78.099396
-80.266273
-66.873589
-140.639709
-153.035675
-59.555515
-90.271027
-79.060501
-77.475922
-70.779961
-84.807983
-86.880203
-52.827030
-117.641342
-109.207047
-81.115074
-87.836830
-85.667671
-105.837654
-89.417641
-88.329773
-71.300461
-109.275208
-79.430344
-151.602722
-141.583496
-64.010429
-127.781128
-81.488594
-140.001633
-95.371017
-66.633598
-56.823555
-39.280571
-59.093243
-103.592834
-150.912598
-62.742756
-67.193962
-51.220287
-78.485847
-64.617226
-79.614975
-66.206299
-83.409653
-65.065727
-95.141632
-75.658623
-132.622070
-108.465797
-55.798515
-155.831299
-146.224075
-147.940277
-63.048676
-69.419304
-96.606628
-35.622421
-58.802769
-120.917320
-156.419830
-119.109543
-64.279305
-91.693459
172.369110
-54.956856
-67.920380
-166.989929
-162.802139
-118.894875
-59.578583
-97.640648
-80.939941
-58.075844
-63.890926
-51.006256
-40.966846
-136.140717
-78.847641
-56.080814
-53.337589
-66.020248
-69.526787
-52.918983
-65.395950
-56.541782
-63.708298
-33.586819
50.121826
57.611973
16.021000
45.722240
67.772141
71.737007
-72.867378
-56.570721
-49.163563
-65.617455
-148.370819
-59.592777
-111.188004
-26.861286
-86.658752
-82.631897
-137.407959
-64.520897
-116.391144
-62.407108
165.156967
-67.587212
-73.894867
-69.364212
-143.898529
-111.999542
-36.857212
-95.996010
-133.103912
-75.592773
-149.513306
-82.645752
-100.269783
-119.917763
-118.115059
-91.708878
-101.861961
-53.954758
-93.683037
-100.959984
-102.450195
-59.693459
-80.553841
-56.404907
-63.596310
-89.737236
-66.662758
-149.873642
-120.050117
-71.046310
-66.321915
-62.265587
-30.073744
-100.214897
-59.901665
-95.918594
-106.434967
-69.485001
-81.584831
-55.158672
-136.818420
-67.486267
-142.979874
-155.055573
-63.441334
58.183113
55.636456
48.699936
54.922489
64.631729
52.580566
76.641510
18.631882
-121.785301
-57.639866
-32.476643
-71.466652
-71.404953
-47.257618
-56.403416
-73.941940
-97.643021
-149.797760
-67.722397
-101.686028
-95.135780
-96.987938
-97.497589
-99.437477
-28.369144
-113.303978
-96.855965
-134.980927
-84.418724
-149.089859
-165.134537
-73.729446
-144.983871
-80.426186
-123.394791
-66.057060
-103.664581
-91.193863
-144.442017
-64.466782
-53.897800
-95.773727
-110.987328
-103.052238
-78.846031
-58.891705
-131.034988
-76.860802
-79.506630
-81.803047
-126.749619
-69.200623
-78.663315
-66.899315
-67.746376
-132.822327
-106.193985
-100.625725
-170.731354
-83.244263
-48.223953
-95.353195
-81.335510
-74.867447
-54.065746
-116.184448
-143.029816
-65.156784
-121.742210
-76.335175
-104.441055
-88.045143
-48.549526
-60.590508
-94.589920
-160.001816
-88.591789
-56.517471
-89.724953
-48.666889
-64.881790
-77.218468
-62.555035
-94.114868
-119.360611
-138.915497
-67.827751
66.556496
-123.508446
-56.020668
-73.502930
-68.570946
-59.407173
-65.964607
-57.091724
-72.385712
-61.582703
-123.118156
-108.323380
-69.854233
-79.415741
-88.867462
-146.850616
-89.538452
-142.304367
-66.170006
-58.667694
-61.757809
-80.370583
-153.541580
-56.743626
-60.703316
-72.976372
-109.290550
-153.388077
-59.052807
-28.956709
-55.680367
-119.579323
-108.918579
-58.018867
-133.815598
-97.591248
-38.012432
-85.103905
-67.202698
-65.724960
-55.156277
-81.560356
-98.933411
-80.411888
-60.574238
-42.710686
-55.120026
-34.529419
-61.074612
-88.230736
-142.491898
-64.845291
-97.220474
-97.754318
-99.401207
-85.218376
-103.707497
-89.773232
-115.978409
-58.930672
-95.997643
-56.726604
-68.216652
-50.804493
-66.476578
-68.823090
-67.320076
-66.331734
-62.951733
-72.158264
-63.561752
-94.291725
-66.330421
-66.547913
-61.812443
-84.945969
71.825661
58.858967
50.724911
58.814442
34.329334
42.267311
-71.475441
-62.377567
-89.800003
-98.075562
-93.763710
-58.772907
-82.733078
-77.009132
-55.142044
-72.372444
-58.240509
-109.248253
-58.164192
-58.120800
-101.073792
-72.674263
-124.602722
-45.092537
-45.266262
-62.692677
-80.755806
-66.732681
-77.916618
-154.821060
-66.498291
-79.974625
-62.595203
-125.037865
-125.254555
-62.674919
-140.241013
-106.927437
-54.716675
-64.605453
-81.237625
-76.434174
-53.362499
-90.652893
-78.597939
-120.680779
-85.891411
-57.451595
-20.936827
-66.395721
-112.788971
-80.380424
-121.806633
-145.186493
-64.821709
-114.809364
-94.192268
-80.570915
-84.948441
-41.927242
-105.870071
-72.957558
-68.960327
-57.379025
-65.356796
-70.698395
-78.157875
-81.925789
-123.273788
-77.478065
-55.644936
-60.719818
-157.939957
-60.496384
-57.474667
-54.688629
-142.570435
-81.126053
-147.392746
-96.161156
-88.463867
-66.646973
-71.002731
-62.380249
-108.642906
-97.150612
-67.001160
-36.064648
-139.421234
-128.359436
-62.326962
-66.429443
-80.095039
-106.142853
-67.057686
-81.590637
-73.733887
-42.649151
-58.925083
-66.627304
-73.953293
-44.771122
-124.967651
-62.845612
-53.062263
-69.591629
-57.682053
-90.402397
-93.392624
-66.356728
-69.035538
-84.043343
-86.216553
-116.486015
-87.438019
-158.439117
-52.687866
-93.010574
-114.021103
-74.632690
-66.975777
-55.241783
-43.098896
-89.054420
-76.662712
-139.076935
-149.036163
-74.754868
-60.000771
-67.548042
-54.962986
-98.699478
-40.901474
-118.008507
-42.766064
-53.140110
-154.672577
-129.861862
-79.183289
-61.398228
-124.495079
-119.850578
-77.203529
-74.399635
-138.876938
-61.535126
-68.910500
-93.443314
-144.642624
-148.014832
-46.548279
-121.851196
74.998161
-52.547611
-56.293022
-74.056198
-115.119827
-88.868111
-84.202187
-77.000153
-65.470284
-144.933380
-96.579353
-104.080223
-122.169991
-115.062508
-99.283287
-121.875702
-148.809738
-125.179100
-96.987961
-144.086990
-92.684464
-130.495987
-63.247833
-51.056965
-89.558388
-67.621368
-103.461555
-83.777710
-169.158875
-65.829414
-58.161217
-74.606102
-103.754601
-61.290482
-65.865082
-157.231949
-102.204414
-37.844547
-88.436737
-87.282753
-168.222641
-116.319031
-47.445511
-80.393555
-160.861099
-67.847458
-93.753471
-64.762016
-57.789246
-61.369938
-56.448006
-73.894829
-53.005981
-62.537582
-152.389771
-122.093285
-81.690834
-118.827118
-106.819595
-65.243210
-139.118774
-65.960785
-79.773636
-134.005142
-92.490097
-27.159885
-60.780197
-147.785141
-152.009109
-113.169891
-94.979568
-74.324417
-103.524200
-93.133354
-120.233620
-57.078510
-90.931389
-63.909618
-63.296570
-76.827934
-117.557945
-59.578911
-125.596725
-157.603485
-68.259018
-75.528679
-61.257935
-38.488087
-93.005501
-60.369862
-68.163177
-64.555313
-73.180954
-115.435219
-52.571060
-129.401932
-89.811081
-118.907372
-59.176502
-97.225258
-131.265976
-80.166801
-62.528385
-144.770538
-60.043327
-83.781715
-58.043976
-47.423737
-66.078064
-82.296959
-84.308823
-102.969208
-111.569756
-111.607414
-89.734360
-81.142319
-61.772461
-66.263107
-67.339081
-50.883148
-81.229256
-87.045654
-61.672890
-94.695290
-123.416237
-64.268188
-55.180592
-42.355709
-108.841507
-73.355934
-81.192848
-63.531952
-86.852158
-67.130074
-98.498970
-65.901817
-53.663933
-75.820229
-149.587006
-151.899139
-88.103241
-114.950600
-160.502930
-90.712631
-140.555801
-122.922440
-108.389587
-70.878288
-137.134399
-69.747330
-70.380646
-113.414833
-67.452515
-101.328598
-99.669930
-67.984573
-51.484764
-102.520256
-49.875362
-59.128857
-53.190754
-83.839020
-40.823605
-30.318962
-116.734566
-61.493732
-79.423630
-115.335663
-46.739353
-64.810341
-77.115494
-29.330719
-143.545044
-115.048805
-54.377758
-78.098816
-93.416740
-44.806198
-64.890427
-57.992634
-67.268318
-78.889671
-62.359077
-81.004730
-61.402386
-73.965523
-65.541664
-154.293228
-61.300888
-133.338501
-92.824623
-127.525734
-92.277664
-60.874535
-36.054417
-161.543945
-117.725639
-74.360909
-99.167656
-91.392906
-59.173588
-74.618027
-127.851555
-71.950493
-75.836838
-67.917259
-74.598320
-65.789268
-75.288368
-67.191841
-53.508961
-58.088516
-149.877243
-112.909103
-128.591736
-64.486465
-67.830139
-83.503754
-58.872814
-58.411209
-134.954315
-136.625488
-72.134026
-61.658096
-68.523293
-73.128815
-124.985229
-143.332626
-48.544918
-55.535069
-137.661987
-136.642471
-126.115189
-165.035934
-50.965698
-131.112198
-66.060455
-117.149742
-91.698586
-59.085579
-94.045265
-80.214050
-64.668037
-71.905869
-60.298138
-88.299362
-68.432114
-73.097481
-73.971176
-62.083801
-58.483021
-81.239189
-47.533482
-68.430687
-63.721844
-96.330627
-114.104088
-147.524109
-76.331352
158.637177
-111.124985
-46.785320
-81.667007
-37.779232
-126.407234
-73.346840
-30.644823
-142.699554
-63.262096
-74.973694
-52.712948
-95.226227
-50.685791
-80.030556
-46.674381
-49.413422
-144.937973
-29.916046
-70.498642
-23.188354
-60.723518
-69.218758
-55.032032
-82.347305
-78.155190
-134.429749
-61.267242
-69.789627
-63.373989
-60.098736
-148.885147
-69.300171
-157.765472
-60.182117
-87.676819
-48.535561
-64.598152
-72.167175
-150.119476
-89.963226
-58.964760
-72.143845
-126.826523
-106.795387
-52.370510
-57.591518
-139.792450
-65.401802
-54.601650
-56.568466
-63.532341
-75.445389
-2.943907
-74.097984
-51.174816
-96.279984
-123.042244
-71.206535
-58.488483
-60.176777
-81.297920
-52.671535
-72.856316
-56.753441
-51.869732
-56.352837
-91.461784
-79.425728
-36.265469
-55.005497
-68.734848
-69.493149
-137.961441
-66.603996
-155.243561
-79.471558
-49.443867
-62.458691
-123.300316
-60.667484
-72.533524
-57.392384
-155.834869
-122.289520
-59.721321
-90.570526
-83.535530
-87.563454
-108.694885
-109.563469
-80.225723
-50.618587
-64.149696
-122.504494
-115.628922
-90.288071
-158.888611
-47.748005
-112.023155
-100.115479
-75.334534
-32.269203
-72.230492
-66.400719
-56.638077
-55.151901
-56.577606
-92.909683
-118.314125
-144.024673
-152.868851
-64.366447
-26.924322
-156.810745
-138.823029
-89.970200
-100.072021
-101.424622
-154.045334
-53.902088
-79.508003
-58.733307
-62.843597
-96.750969
-77.393211
-68.266365
-78.396477
-56.780243
-82.537636
-85.522041
-93.494598
-84.960121
-59.210785
-137.316711
-99.765244
-97.960281
-70.525459
-55.979874
-88.261978
-53.070026
-62.875507
-53.669750
-93.751488
-56.029449
-29.751381
-88.425255
-148.811096
-147.416641
-115.720764
-58.883705
-117.931053
-66.333755
-86.492928
-122.663635
-66.871635
-74.421608
-92.997993
-64.130272
-66.612946
-92.159195
-124.431709
-60.090088
-76.493019
-89.799866
-113.398689
-94.732040
-61.655144
-61.976845
-116.966263
-62.237438
-63.349747
-39.593895
-79.446220
-145.584686
-146.138840
-69.189659
-54.584736
-59.818451
-98.380577
53.915272
88.647499
75.132339
63.017868
63.732006
94.841515
63.150455
46.050919
89.035446
-54.929245
82.029228
65.152870
63.257507
85.628700
77.075691
51.053787
57.849594
38.731426
65.147362
70.424019
-144.338226
-65.662102
-69.211029
-73.212578
-106.763565
-54.124245
-154.573303
-63.104340
-126.337700
-65.759552
-67.390068
-73.013199
-50.731400
-85.499557
-67.278008
-72.645271
-106.517433
-90.777565
-73.479782
-63.701832
-100.674744
-106.980400
-161.439438
-88.806221
-65.679550
-146.237381
-56.601555
-51.625099
-57.091286
-59.211246
-50.640244
-65.048737
-67.812561
-50.888378
-105.422997
-143.895004
-66.997032
-115.996826
-136.616211
-65.643814
-65.925667
-150.217789
-51.762478
-144.560715
-61.041069
-134.831055
-125.743233
-104.607712
-78.654831
-118.552338
-162.736038
-52.759296
-59.869228
-63.931782
-73.149216
-136.442535
-54.703316
-76.044617
-60.497093
-58.883472
-61.531689
-58.689072
-69.530304
-150.081070
-71.369537
-135.076813
-69.514648
-141.680115
-78.498283
-101.152893
-157.014313
-67.301575
-93.755852
-60.855618
-72.540565
-48.997829
-111.307320
-145.680771
-108.462517
-54.397842
-127.612816
-46.044956
-90.004463
-61.064564
-85.170784
-70.290390
-44.447208
-85.531021
-71.411453
-58.675339
-107.816345
-68.283051
-108.027534
-145.049393
-62.998596
-91.873001
-102.400223
-63.883766
-62.728008
-80.172409
-59.982220
-93.587059
-69.974411
-71.793739
-140.868149
-97.266083
-106.316345
-121.280220
-72.173882
-67.195602
-138.293259
-54.735760
-83.052124
-96.639725
-47.148289
-59.387657
-58.417362
-84.844917
-133.976501
-54.096016
-61.893021
-142.564178
-100.606461
-108.420639
-111.081406
-54.929924
-60.508091
-57.134426
-89.275696
-67.823654
-113.771988
-53.142727
-81.681778
-122.412308
-74.866646
-121.614761
-70.280502
-58.780262
-77.231415
-35.509464
-58.469120
-149.935471
-56.572762
-117.858269
-82.320724
-61.342178
-57.491032
-75.285873
-56.984066
-46.848358
-29.737600
-67.860817
-103.697182
-66.877754
-60.209084
-79.783600
-76.516434
-131.775314
-56.764034
-121.061272
-72.448425
-156.728729
-61.122814
-58.951168
-58.491932
-133.850067
-51.139515
-65.742020
-81.434105
-87.005196
-54.579422
-65.525085
-87.939445
-58.126278
-134.556885
-91.974396
-161.250000
-59.889198
-52.317055
-107.337097
-96.659164
-57.025681
-168.969879
-105.289406
-64.973114
-119.353859
-70.568298
-90.208702
-88.127846
-52.803463
-77.901031
-160.870819
-57.983875
-73.197845
-125.546944
-104.980568
-66.491364
-50.981800
-154.892105
-54.137295
-80.131981
-65.705582
-114.493584
-114.267914
-85.573219
-64.492783
-93.559357
-69.285667
-55.704071
-41.811440
-49.003708
-116.988663
-47.671921
-64.997726
-100.968620
-78.844879
-61.032936
-127.993042
-114.982811
-118.879013
-51.100410
-63.024693
-133.976608
-97.431351
-138.138947
-62.856750
-43.239277
-59.091084
177.347214
-66.487366
-45.800591
-119.412521
-55.447994
-53.555511
-140.958572
-63.498756
-58.208237
-163.740952
-107.432205
-103.142059
-57.527882
-59.394447
-101.448456
-167.846146
-126.970146
-95.709747
-74.257416
-107.983849
-114.702911
-54.424267
-151.076843
-124.020973
-65.145157
-88.944878
-71.671089
-61.684639
-66.941818
-57.487816
-90.760841
-58.986393
-69.499916
-61.207127
-68.729858
-83.729111
-92.945541
-124.247787
-101.626083
-68.194405
-150.220520
-141.018433
-125.647514
-68.864540
-157.347443
-53.751587
-65.595894
-151.108826
-59.478363
-137.287506
-72.797112
-130.865768
-70.471512
-67.022850
-153.557663
-75.687691
-57.575615
-69.501350
-48.546925
-112.351753
-142.192230
-87.191124
-160.765427
-39.338875
-53.667927
-56.092754
-70.170639
-82.463638
-130.998871
-54.931839
-104.626045
-103.656410
-77.730415
-138.153000
-96.451141
-103.723114
-75.611923
-152.055527
-60.195835
-38.224167
-48.443264
-135.152420
-172.547165
-53.469746
-84.841797
-83.301971
-85.265198
-127.970551
-68.432739
-94.998497
-60.508492
-105.667793
-54.008778
-146.864746
-56.756397
-70.819839
-57.370281
-60.259026
-86.411003
-83.593262
-93.858536
-93.673630
-42.772110
-89.648499
-69.971413
-91.117065
-53.294804
-60.459724
-71.375084
-87.613579
-62.115662
-47.529739
-48.921886
-89.869949
-160.043015
-38.997681
-77.621582
-78.031296
-150.473938
-156.755280
-26.969072
-148.151321
-59.379940
-118.611191
-65.340034
-41.971569
77.394119
77.919685
88.058167
86.783226
93.477692
44.796673
75.750084
-75.003403
-112.863174
-71.531120
-132.607651
-64.064651
-66.415565
-69.376366
-121.175690
-81.437042
-97.403709
-132.910675
-64.782967
-104.651161
-64.856857
-58.281223
-115.662430
-60.288033
-51.387722
-68.384575
-33.673973
-124.973114
-149.715454
-103.556862
-62.912773
-66.891426
-62.433807
-53.030235
-117.756447
-61.320274
-71.641899
-81.135078
-148.726669
-105.518555
-143.823273
64.983536
-72.316025
-60.837200
-93.198425
-45.744740
-34.648132
-88.929253
-139.426575
-145.230667
-72.912140
-61.531525
-153.824081
-87.869255
-81.221054
-76.668037
-76.630272
-146.590393
-78.388031
-61.077454
-71.774757
-70.482048
-72.905441
-144.610077
-77.643944
-57.749573
-66.142677
-59.120087
-56.260044
-119.589943
-117.176163
-96.634193
-163.060837
-177.272339
-37.001453
-133.532654
-105.695229
-81.523903
-99.935509
-57.999088
-66.473572
-59.970608
-71.556381
-108.043106
-105.548981
-91.058372
-104.372238
-81.200073
-100.034721
-96.634277
-63.538345
-54.560108
-81.667213
-104.535721
-116.126022
-85.107857
-128.726608
-144.086487
-114.137169
-89.610199
-102.252602
-68.564362
-104.080086
-148.442917
-62.141701
-72.169357
-57.762585
-106.771027
-102.973541
-99.152550
-109.810989
-75.484985
-99.048248
-124.203499
-112.289680
-165.314514
-164.486984
-109.477715
-124.890709
-122.812668
-65.581284
-75.425720
-125.816978
-97.011101
-79.855522
-70.148903
-61.499504
-129.750244
-57.429039
-67.292000
-40.725166
-71.746040
-103.716362
-117.544022
-90.315918
-67.528931
-156.753265
-126.719261
-75.424355
-54.139771
-97.308258
-80.857437
-64.453789
-107.493225
-107.609375
-151.298981
-79.293259
-139.310852
-67.589432
-66.788795
-92.512146
-86.680420
-61.387058
-95.608765
-108.298019
-101.641815
-56.734604
-108.894379
-80.713203
-99.791931
-59.571705
-66.364319
-62.818489
-50.278717
-44.167183
-72.913567
-62.405830
-93.694237
-61.918552
-66.509171
-45.756313
-91.522903
-122.166229
-85.671356
-98.888924
-78.237564
-85.129410
-67.149025
-75.800140
-60.903126
-55.381916
-53.732422
-111.253845
-59.323414
-70.439247
-131.062775
-60.370659
-65.740433
-161.331650
-119.446358
-141.764099
-83.058647
-65.513199
-145.960938
-51.574932
-78.313217
-106.650902
-72.873413
-55.763443
-44.413967
-62.770473
-60.249329
-122.132599
-92.242165
-69.421577
-75.205734
-93.011490
-107.615334
-101.556076
-112.666275
-63.635365
-60.990307
-79.076172
-141.054184
-135.044464
-61.317665
-59.631542
-57.416103
-32.720509
-54.037167
-156.835144
-96.504089
-57.515408
-73.082405
-83.359901
-144.021057
-75.194832
-57.143478
-71.722107
-104.716164
-64.077988
-89.973404
-146.695786
-18.846804
-96.904564
-70.601151
-57.480942
-167.318497
-96.549545
-156.834320
-43.677032
-66.122208
-56.901268
-82.625565
-126.524330
-61.913654
-140.693451
-67.474686
-80.593460
-115.711128
-95.456352
-102.483131
-116.891060
-53.616100
-57.753693
-67.313370
-33.970474
-56.820690
-62.495819
-61.534477
-75.086807
-69.943947
-55.980053
-154.785187
-48.917175
-79.664566
-115.667351
-103.704865
-55.966492
-42.378994
-79.359268
-150.854614
-60.793133
-174.438629
-148.805161
-60.541180
-52.693581
-112.838158
-68.938423
-150.764908
-90.005768
-134.060638
-56.211166
-94.102165
-125.097298
-154.998047
-68.122093
-81.951317
-60.823280
-67.085228
-109.507820
-77.047729
-78.244385
-60.734722
-83.350174
-84.547691
-67.554726
-64.967590
-66.690987
-81.903069
-98.452011
-79.522697
-168.691849
-77.863152
-61.299305
-148.572449
-52.891953
-99.734474
-64.567398
-53.424267
-73.303391
-59.891937
-61.785622
-67.487289
-65.853500
-71.541588
-157.439957
-89.099831
-121.665512
-58.078064
-87.603447
-139.878067
-85.551964
-84.827499
-57.003571
-55.603584
-128.278275
-93.660065
-103.472511
-81.685905
-65.570374
-65.546356
-147.181152
-58.511105
-52.486614
-37.160740
-51.415176
-90.391548
-64.321114
-65.712654
-76.580681
-63.299179
-53.444206
-161.192535
-154.834473
-58.314896
-71.629204
-57.579727
-138.302979
-93.062599
-71.407112
164.067444
-141.551941
-110.704727
-69.384003
-94.190292
-52.621964
-69.751831
-54.967205
-105.635002
-92.984085
-82.158859
-95.838791
-59.163601
-66.664528
-58.148888
-102.756027
-130.771484
-53.204376
-133.237839
-113.908920
-68.924660
-53.664642
-81.313454
-119.918007
-67.380348
-65.256729
-51.457577
-49.837688
-65.363823
80.099106
77.320824
39.583996
46.247036
59.420021
52.387447
57.913914
62.573204
33.537109
84.395981
76.400299
46.224255
28.644171
77.251747
-110.751450
-74.362671
-58.378914
-58.565479
-83.685211
-62.353092
-60.556507
-158.817703
-73.787659
-67.800812
-35.667561
-69.827789
-64.226280
-56.260872
-158.152374
-55.767097
-77.560097
-53.487465
-69.181358
-54.144272
-72.739098
-55.756702
-64.371727
-58.188736
-51.112328
-31.774410
-148.646500
-67.285019
-57.508358
-155.472061
-64.117088
-60.537434
-109.751587
-97.530289
-88.196701
-166.222031
-122.370438
-108.668983
-103.702415
-75.227142
-64.878845
-69.624214
-58.153690
-66.041481
-66.727226
-150.312546
-56.106689
-55.425728
-61.696098
-79.061691
-71.808960
-55.329933
-77.749382
-145.014954
-43.043686
-98.110710
-56.749760
-114.042381
-99.878036
-147.536179
-97.375076
-162.580414
-104.770691
-99.608879
-86.086296
-152.412277
-98.979691
-88.830109
-94.908363
-80.231178
-31.548407
-126.358971
-112.855766
-54.014057
-49.044819
-66.404503
-84.957802
-64.282310
-131.510147
-91.226952
-45.206493
-98.070404
-96.040329
-99.394539
-88.726219
-99.970657
-120.584251
-168.737686
-129.430832
-136.586273
-66.811287
-52.637054
-90.628525
-64.777275
-67.588692
-89.068573
-81.502083
-72.326309
-128.612778
-61.202595
-97.184013
-65.029747
-39.419453
-52.718006
-103.994385
-66.614876
-60.299679
-79.252106
-143.278030
-140.935593
-44.181473
-67.996933
-63.828880
-60.127605
-60.005955
-67.136078
-166.237106
-131.859192
-86.261681
-93.103951
-61.709465
-102.920609
-134.808151
-150.580780
-75.898521
-110.915947
-104.352661
-78.130859
-66.004868
-162.489395
-65.544228
-58.692230
-134.981766
-74.239388
-149.840698
-55.327606
-158.536545
-79.486748
171.705292
-96.945312
-88.774704
-96.943253
-65.411217
-57.272411
-164.170868
-70.767731
-110.650795
-119.432709
-68.191406
-67.388870
-127.743095
-63.597481
-67.535484
-84.034203
-64.204010
-58.189697
-51.723106
-67.600632
-56.196629
-62.853378
-127.814224
-72.070648
-81.235687
-160.566772
-135.484009
-89.502037
-168.111542
-61.349617
-129.681259
-53.257988
-57.488441
-137.292465
-127.309418
-91.946304
-89.225365
-72.395210
-134.460388
-158.528458
-124.349228
-115.128265
-152.187363
-143.310089
-66.432823
-60.985641
-44.735909
-147.629303
-63.675858
-80.417511
-107.054451
-80.626823
-111.341034
-85.791199
-59.914150
-139.003860
177.884460
-100.824348
-107.692780
-95.879791
-160.570236
-66.908524
-38.635056
-64.716858
-62.336094
-36.803543
-55.962360
-47.968826
-163.812454
-83.335960
-166.708084
-53.639252
-71.000511
-85.819374
-62.934795
-58.705616
-55.950493
-94.358269
-106.407623
-106.794495
-57.212692
-168.321564
-61.820080
-44.413162
-77.508583
-149.011047
-55.799610
-98.263596
-92.591805
-123.270210
-59.079460
-77.080460
-47.148380
-91.635353
-126.750282
-103.493729
-99.188362
-75.669922
-73.134148
-92.560783
175.895569
-105.517868
-132.107483
-116.497009
-35.066086
-68.427727
-67.925926
-87.325455
-75.647156
-135.431122
-91.143799
-62.517933
-88.335388
-149.955917
-60.096878
-154.909348
-77.738945
-106.734718
-151.806290
-123.230461
-114.647926
-100.678673
-117.326088
-109.235428
-115.584618
-61.394127
-91.970787
-90.425652
-113.108276
-92.461784
-63.857723
-77.915421
-69.721291
-100.133102
-81.171303
-97.803772
-75.490799
-85.467590
-113.487106
-66.554802
-101.469650
-51.081535
-61.486397
-151.505081
-69.035370
-101.469894
-113.708878
-50.104259
-58.376717
-56.829830
-95.576340
-108.191963
-136.485733
-98.116058
-48.524441
-56.260025
-60.211208
-48.959240
-65.988174
-60.885777
-165.972137
-110.392738
-130.354462
-61.337269
-62.531921
-57.338253
-105.514267
-57.028660
-110.531090
-149.659088
-106.732315
-156.589340
-79.304001
-54.226273
-127.626831
-132.539520
-121.423546
-70.214203
-64.035789
-72.356552
-29.259153
-111.300423
-167.748550
-97.920517
-62.739586
-66.833893
-59.336601
-115.405045
-86.434937
-121.552719
-77.909081
-138.450699
-66.327812
-71.550133
-73.787323
-64.990944
-85.201752
-58.951775
-86.279472
-63.145977
-142.234070
-56.935257
-112.267609
-81.225136
-153.766068
-55.853512
-44.498291
-161.863815
-84.693184
-69.231972
-65.954628
-167.423523
-101.838104
-71.558006
-104.294144
-64.884216
-46.079128
-121.709892
-153.706543
-155.003738
-78.533028
-53.792332
-71.638145
-76.636604
-82.013161
-55.534142
-87.531456
-68.498993
-133.361755
-156.410751
-93.334396
-71.416595
-59.903229
-84.491814
-62.169350
-64.883995
-107.489471
-150.617950
-68.547623
-122.387421
-110.764229
-164.886063
-158.890579
-59.380383
-65.352982
-74.492935
-72.473770
-48.268082
-68.388885
-92.907837
-144.722870
-151.630676
-66.508141
-64.274300
-54.743134
-76.620918
-99.883858
-58.640785
-80.467697
-66.621796
-174.138519
-122.813431
-124.540993
-64.493797
-40.124092
-77.164497
-72.617538
-159.117188
-111.539162
-70.919220
-56.743782
-71.373932
-88.027832
-70.725372
-41.559860
-116.424736
-107.391037
-119.867706
-85.160423
-60.644428
-94.282249
-130.864746
-62.919849
-74.099182
-61.390408
-59.747711
-60.408627
-65.260376
-67.430710
-76.103821
-60.065594
-59.829494
-58.467194
-100.859047
-117.582314
-62.224770
-61.188725
-65.561005
-71.736275
-141.948364
-56.528294
-150.402084
-79.033813
-79.594078
-118.702316
-42.771088
-66.735008
-61.513546
-108.739006
-51.295132
-53.157326
-77.480461
-63.550030
-76.370796
-83.621086
-62.930702
75.077110
56.821556
78.882217
-64.660255
-108.615585
-80.648338
-88.341446
-108.311989
-129.280151
-101.676468
-138.358978
-62.241898
-55.617279
-124.665604
-126.893158
-63.789551
-58.437298
-66.705132
-63.184887
-90.869827
-59.154510
-157.726715
-70.621185
-114.511803
-135.535004
-103.294418
-66.269005
-98.434578
-63.378345
-72.009247
-138.139709
-166.459030
-74.633087
-88.488876
-59.586819
-125.495293
-156.754044
-148.425797
-54.989445
-143.755478
-132.347183
-141.745026
-81.095299
-64.498001
-99.183357
-126.006462
-140.548828
-75.905136
179.164200
-37.751869
-58.673855
-59.053047
-119.383080
-50.671932
-127.385345
-61.317085
-63.702950
-53.975624
-71.116898
-83.982407
-81.991875
-52.014660
-64.705925
-122.908714
-79.520988
-82.343552
-156.717346
-68.809875
-125.663177
-61.672150
-57.407322
-8.671108
-157.622528
-71.281738
-75.936714
-58.203281
-68.590279
-57.151688
-146.581955
-144.381271
-71.270920
-98.916252
-71.096352
-53.365398
-102.102440
-146.750259
-146.348236
-58.830254
-85.468018
-72.930595
-51.798519
-55.399216
-124.806717
-46.112411
-95.584641
-92.603439
-106.103928
-72.954872
-89.302246
-54.655987
-168.790573
-134.393875
-38.068100
-64.936577
-113.121178
-66.898766
-177.475464
-61.071793
-59.827114
-87.033531
-53.667934
-61.892754
-52.924797
-31.550278
-71.271133
-53.390064
-93.083366
-110.578491
-62.871258
-67.630028
-49.422333
-57.724609
-57.093262
-58.679928
-58.706928
-122.935341
-60.918182
-85.140671
-57.253811
-58.074219
-63.599754
-84.883095
-105.954163
-151.294556
-60.360703
-62.880302
-96.397575
-146.457657
-83.089005
-55.067371
-98.884918
-75.967758
-57.264061
-147.560974
-130.084991
-87.737549
-104.365189
-86.742317
-68.669823
-123.872467
-101.688599
-103.301910
-124.834061
-100.930687
-96.589928
-125.432800
-66.212318
-131.946838
-59.352638
-91.502953
-88.052345
-47.115211
-56.315502
-80.403442
-67.521515
-90.052353
-58.613510
-61.269615
-63.992046
-106.345436
-135.788940
-98.768326
-52.739445
-50.058624
-62.976391
-96.085487
-155.990753
-117.493698
-61.311203
-47.130192
-114.881866
-157.246307
-59.216377
-64.290550
-57.762089
-60.231789
-79.364540
-64.641113
-68.881851
-65.718246
-76.499054
-44.088943
-67.210144
-60.601048
-135.921158
-87.371719
81.078392
53.150330
54.838295
73.329453
71.487442
83.712402
-96.866432
-94.235153
-69.804039
-57.973766
-69.783409
-121.083534
-61.192291
-73.754692
-74.282211
-62.592724
-71.874626
-33.189461
-78.063156
-28.165691
-53.938778
-62.684181
-88.837982
-55.126263
-41.142597
-53.508392
-56.367836
-53.325634
-95.685616
-68.812302
-90.838799
-72.242035
-63.683220
-134.592590
-64.190987
-162.778046
-88.361870
-65.080276
-156.509430
-137.823456
-66.621231
-69.870003
-84.319534
-148.719040
-131.662048
-49.635468
-151.313217
-145.141571
-60.665489
-56.358078
-90.072716
-164.279572
-67.035057
-79.447289
-45.660179
-97.993896
-98.061089
-60.210239
-63.730961
-64.032730
-50.915970
-87.418472
-137.355835
-60.802677
-38.496384
-73.817795
-81.016464
-24.132305
-82.841858
-110.056503
-57.610523
-157.259644
-59.938889
-52.140690
-98.889847
-114.238724
-59.989799
-154.647690
-59.292385
-78.332932
-160.737030
-147.833496
-64.059387
-52.947422
-86.005280
-65.511032
52.113708
80.469017
33.112385
63.034298
53.003754
60.872833
54.713856
59.021259
-60.269039
-78.692352
-63.672386
-61.173923
-71.567482
-56.336754
-75.326752
-51.883293
-62.857872
-72.413002
-120.462753
-71.422905
-87.409012
-64.036476
-103.100555
-69.338188
-55.211792
-65.477303
-65.966629
-64.341209
-108.580978
-35.789967
-53.150162
-64.372849
-153.725281
48.620731
46.637623
44.089504
-64.021545
-56.650349
-49.448933
-77.272682
-53.763279
-67.057564
-59.692757
-59.228474
-71.394569
-149.269150
-122.612923
-77.852325
-62.178009
-95.467865
-128.066315
-43.678402
-95.804588
-51.792011
-98.245560
-115.628418
-101.987831
-98.136810
-114.090889
-96.458862
-78.108696
-97.351303
-68.925591
-65.879326
-141.262711
-54.030876
-60.207855
-61.692696
-74.210022
-78.956490
-59.312996
-63.698006
-52.200741
-76.269989
-102.178856
-54.634811
-147.607025
-67.302605
-67.426453
-47.311096
-88.081177
-66.053215
-79.913345
-64.401924
-104.311958
-119.217285
-71.740715
-68.736534
-61.001411
-64.303322
-113.912415
-62.957558
-72.642441
-69.880295
-33.702614
-59.790646
-65.195168
-60.270645
-109.771126
-98.800087
-110.045670
-116.090355
-159.506943
-70.223167
-88.933365
-58.792770
-124.248032
-99.158211
-56.623032
-108.351669
-110.662857
-101.140930
-81.495934
-37.027897
-65.569138
-115.335304
-75.754578
-39.022007
-68.508621
-135.774689
-66.255859
-130.104019
-74.116211
-61.766819
-68.666977
-48.909729
-124.162338
-113.903999
-75.893791
-101.900963
-60.456909
-61.562485
-51.814499
-66.530815
-136.449310
-110.684624
-66.184738
-118.214928
-116.380188
-117.340172
-101.648811
-107.172874
-49.060905
-94.460541
-151.302582
147.514313
-76.994095
-76.489105
-147.444153
-83.261429
-57.876232
-62.299709
-66.620697
-144.998611
-60.007988
-135.325134
-71.843887
-56.082966
-57.193260
-101.153809
-62.235165
-144.628860
-89.443962
-68.040756
-117.508286
-170.237747
-85.183853
-57.600254
-168.580505
-85.688499
-90.654640
-151.219086
-93.827553
-61.511425
-139.907867
-70.432404
-129.266617
-50.965290
-60.858608
-141.172485
93.022705
67.696907
60.650135
52.748016
68.515175
108.021416
91.423782
67.135689
59.975681
51.203762
77.926941
59.304863
58.544975
-24.902744
-92.236374
-60.878777
-129.602341
-97.042465
-52.514130
-161.975937
-116.840553
-61.074005
-82.246216
-57.393456
-94.854904
-59.608757
-58.274685
-61.761185
-99.576195
-157.039169
-53.977989
-156.004517
-65.295151
-142.417435
-65.303261
-150.561630
-36.204163
-53.484135
-101.408264
-145.023453
-61.706158
-62.015793
-86.963615
-59.659267
-81.784889
-130.179092
-157.390366
-45.975887
-123.127693
-56.065453
-103.792847
-72.741287
-59.163193
-98.986183
-91.082825
-59.956551
-115.937729
-65.670753
-122.668114
-134.231674
-138.547684
-64.213142
-45.817001
-80.173508
-53.199661
-57.417969
-65.798241
-67.330872
-75.701653
-68.177345
-54.683189
-33.493816
-86.804237
-65.774055
-143.085373
-70.492188
-56.785423
-55.336662
-69.180588
-41.682137
-107.914253
-76.897827
-152.633087
-77.657242
-116.204216
-47.202461
-50.905869
-58.718246
-63.626297
-84.568665
-132.888474
-85.183662
-50.519020
-93.211327
-90.084511
-136.080948
-128.943634
-44.693878
-52.039051
-66.417114
-78.410614
-141.571472
-64.198051
-75.207962
-75.723106
-54.651283
-158.677887
-90.237389
-84.440170
-77.502022
-141.591492
-33.224922
-77.660110
-78.003822
-104.421593
-87.828949
-64.780533
-77.815643
-46.618671
-70.319153
-78.477646
-87.558571
-58.849281
-29.415697
-129.184357
-118.712250
-86.728355
-106.903030
-93.700127
-56.110470
-79.659836
-68.243622
-120.310951
-95.275589
-79.387367
-54.504307
-67.426582
-86.709732
-58.421864
-59.834026
-64.898811
-76.325615
-142.832642
-55.731453
-84.785065
-157.355591
-162.459793
-64.627357
-75.778900
-51.285931
-59.284729
-141.569321
-68.089088
-88.831444
-89.130287
-111.231049
-118.292572
-102.954185
-96.805061
-98.116997
-68.025970
-71.600182
-58.903957
-51.996586
-69.926231
-50.005142
-129.646255
-78.978966
-62.457165
-85.123260
-165.580139
-68.508095
-64.721542
-110.561958
-94.594254
-131.333054
-119.790230
-107.088150
-127.167938
-102.097382
-77.541862
-96.823753
-126.150963
-158.770950
-53.848091
-123.857376
-129.429749
-79.704659
-61.448860
-51.175056
-75.195351
-124.889015
-87.273369
-48.477165
-63.348793
-151.416763
-80.430481
-71.886696
-50.269711
-69.857872
-69.201073
-131.913925
-57.933674
-64.879044
-52.331333
-85.732689
-84.603241
-66.920212
-96.909386
-138.785187
-122.132790
-123.238159
-150.340485
-93.705841
-87.204323
-146.169312
-57.077789
-141.443054
-69.355331
-67.224144
-103.426720
-58.128513
-44.058922
-63.796539
-63.264362
-27.552977
-64.233521
-62.819923
-88.959541
-106.301865
-151.613327
-150.725662
-72.569092
-128.994766
-66.782097
-54.095058
-59.284992
-53.622444
-52.657330
-48.410179
-103.694939
-115.834961
-47.038235
-48.646801
-59.742958
-58.333412
-146.512802
-63.885712
-81.129585
-68.691101
-114.753250
-72.896065
-122.711380
-59.045097
-146.604034
-56.779144
-56.265102
-59.937180
-103.064873
-94.527946
-81.443054
-51.740189
-89.862984
-59.617317
-54.931675
-54.846977
-67.850975
-153.165710
-118.120209
-53.514755
-57.862915
-33.819218
-55.466961
-63.253929
-83.027634
-78.591019
-79.555214
-81.763435
-98.576691
-89.987099
-54.541412
-112.612640
-62.222672
-130.721390
-125.513870
-132.160248
-92.402153
-133.148727
-67.695549
-25.970776
-121.630089
-57.900951
-72.567970
-99.853798
-94.259590
-68.194145
-98.767494
-73.149628
-76.961861
-100.642296
-116.390854
-75.279678
-139.364777
-65.013832
-50.979202
-78.130287
-81.191025
-54.931469
-127.113159
-57.252846
-52.524269
-49.849163
-48.377205
-54.388916
-49.949680
-82.550362
-61.577770
-73.454163
-143.954025
-75.249931
-93.267128
-70.397903
-69.336143
-75.665199
-113.216599
-73.371307
-60.597652
-94.894829
-62.666798
-86.307884
-54.387722
-71.830719
-102.387032
-95.727005
-56.364624
-61.522373
-66.725121
-59.363331
-64.087196
-140.578064
-80.371361
-78.495865
-55.672268
-82.782005
-51.155659
-90.413109
-149.583817
-66.805328
-124.408020
-103.602501
-75.125648
-70.184669
-95.360130
-128.336044
-90.351418
-62.908524
-150.887634
-84.793327
-53.440193
67.093010
66.787003
51.082291
63.550823
75.279419
46.645237
55.329189
54.748013
55.806694
61.570873
41.007359
-57.159115
-96.009071
-30.720932
-70.259758
-123.236061
-47.552238
-112.297852
-152.612595
-118.766289
-84.112793
-66.278664
-57.534657
-87.773323
-110.527534
-52.224751
-76.833763
-68.978615
-80.849640
-84.325073
-66.332268
85.066742
51.569145
47.567303
54.592319
75.778984
64.718910
87.289314
43.664543
55.178837
84.825714
62.643253
83.761696
69.444237
71.425827
-69.647545
-141.601257
-128.815155
-105.027184
-115.589813
-98.088463
-90.773315
-144.718445
-96.798470
-104.351135
-91.582176
-54.073174
-63.167828
-61.119888
-36.344910
-61.891457
-62.560978
37.732140
80.587379
57.125736
66.007027
33.046871
69.931107
-157.271317
-69.839783
-115.970703
-135.616684
-61.104755
-63.839699
-52.384087
-150.702545
-158.995132
-64.599968
-68.084885
-163.943924
-58.426720
-116.898148
-75.627304
-78.118744
-90.085136
-134.396423
-115.243248
-81.454391
-31.077974
-81.738647
-47.719402
-117.943222
-87.548790
-65.198471
-67.854004
-60.504272
-83.229889
-63.864929
-86.839195
-64.783043
-54.277718
-88.603493
-61.393711
-147.761520
-149.477875
-75.384987
-86.488060
-118.226753
-67.913498
-152.418900
-40.035748
-66.686562
67.221169
-143.223480
-60.499409
-138.478943
-53.600811
-114.767960
-55.874989
-59.735050
-168.220535
-30.298540
-55.542084
-60.605850
-132.691879
-65.887077
-70.125420
-75.057381
-61.609238
-84.716263
-97.536461
-104.206917
-91.114731
-62.768269
-63.988529
-111.773300
-65.730675
-61.230034
-60.759216
-75.256027
-64.894630
-42.649151
-50.973198
-161.255783
-75.006302
-147.722961
-116.023666
-131.047882
-64.228500
-69.333603
-119.856102
-67.732803
-93.524544
-69.546120
-156.285889
-57.109314
-54.604885
-94.252998
-52.433487
-139.731903
-133.299026
-85.419029
-65.374718
-120.704163
-35.047791
-53.571453
-97.668137
-114.853943
-144.560135
-55.756306
-63.101143
-59.451931
-85.873978
-110.093445
-106.449615
-154.954849
-142.429062
-84.814468
-111.531326
-105.397697
-92.298851
-118.702560
-120.786110
-79.082092
-103.803047
-67.613594
-138.771591
-151.418442
-159.519455
-57.331230
-162.730682
-77.510666
-57.248188
-63.087318
-76.793144
-42.092609
-52.568321
-63.029953
-64.601349
-82.600197
-60.497025
-65.028709
-90.855728
93.505722
45.962212
58.611996
63.053188
53.785812
7.072850
51.743565
65.713882
51.227379
73.237816
-94.539314
-161.606125
-59.490509
-59.576836
-45.176144
-56.944614
-54.008499
-60.331837
-67.316216
-80.843452
-114.196022
-124.035423
-63.693218
-54.338825
-87.047821
-128.211685
-137.878616
-53.401405
-106.886459
-137.242523
-67.121689
-78.065521
-141.383621
-47.183418
-48.342964
-36.760014
-97.538048
-63.406235
-65.704597
-63.546944
-114.416161
-82.789070
-49.416485
-137.195206
-63.287094
-57.589993
-83.698410
-54.356556
-83.125191
-64.640480
-52.829556
-56.698109
-125.112335
-50.530117
-167.843170
-69.162766
-142.257355
-63.873520
-76.412483
-56.039772
-65.931976
-69.214806
-53.164429
-154.841339
-93.121811
-62.175503
-107.948364
-58.052902
-69.238274
-59.237347
-64.420731
-113.124390
-92.646950
-78.393555
-54.153004
-71.175606
-68.511452
-81.428719
-64.395706
-123.081955
-69.872314
-40.860413
-114.392670
-53.202549
-65.848167
-52.546436
-69.823013
-36.919903
-141.214951
-71.350746
-69.020462
-55.698788
-74.667999
-140.891022
-75.977524
90.577751
-59.785271
-109.902168
-60.259464
-80.052650
-58.238392
-68.371101
-60.027443
-59.147530
-124.409676
-54.863682
-45.106098
-57.354843
-80.872818
-64.743179
-90.374596
-99.299927
-131.636429
-52.655003
-152.758789
-60.650833
-81.469185
-114.371750
-60.686649
-130.377670
-111.270081
-134.377563
-106.226746
-128.334290
-75.236481
-55.990913
-157.144699
-97.000580
-57.272732
-95.154411
-61.909714
-60.617661
-63.650139
-116.033409
-139.837784
-50.092113
-62.371384
-56.443272
-64.051788
-120.549416
-66.509209
-57.138401
-60.335758
-75.798477
-57.474449
-45.822216
-87.530357
-65.311134
-149.485916
-58.489017
-168.293793
-49.200768
-92.812569
-96.087547
-108.910378
-142.129349
-64.248497
-86.822502
166.213654
151.879745
-52.588734
-63.660412
-81.997040
-23.697908
-151.995010
-89.797699
-94.138412
-73.269165
-89.478912
-41.427734
-164.869919
-76.904648
-153.401703
-67.245590
-67.292580
-91.906967
-79.066948
-60.966873
-36.798641
-118.483490
-52.796909
-78.273262
-78.218109
-114.340164
-62.274841
-94.336014
-96.898613
-53.643116
-36.303715
-60.283150
-143.767853
-126.553673
-89.364830
-52.926033
-80.015152
-80.858986
-85.514076
-68.854111
-58.252037
-58.227516
-74.472443
-75.692970
-64.904442
-63.316471
-133.512177
-54.327656
-74.126839
-70.688637
-157.182312
-116.049606
-65.111740
-56.486858
-61.956772
-64.651833
-62.198219
-52.240665
-73.440910
-59.450542
-95.607620
-66.010712
-83.922623
-76.220688
-139.008331
-67.459961
-51.084797
-114.394669
-122.375374
-74.179306
-37.423344
-69.268822
-66.216324
-54.832767
-68.055092
-65.711357
-81.358742
-108.987083
-76.063118
-51.864815
-64.826500
-65.501549
-153.299194
-62.702862
-40.241344
-63.498066
-78.767128
-148.305832
-81.986488
-45.080803
-82.302689
-161.234192
-62.255463
-65.916489
-55.912750
-120.128517
-65.986832
-70.353004
-85.842010
-76.352669
-66.386543
-51.795345
-83.193474
-71.338402
-56.987034
-66.342720
-61.325832
-147.699158
-51.704273
-166.958786
-56.657516
-61.182358
-67.425148
-131.711227
-140.694656
-77.941475
-88.647095
-64.285042
-53.693386
-119.309700
-151.589813
-148.797897
-74.129807
-73.288086
-58.497761
-66.091591
-152.559494
-62.203022
-67.986008
-87.793777
-50.513737
-82.189003
-69.656578
-69.333931
-58.608109
-53.373608
-138.862625
50.396042
71.235710
52.334087
62.613426
71.445648
54.916275
75.090363
57.414211
50.801136
32.922070
52.054291
58.919682
49.055378
75.948769
38.376644
63.429150
-121.080177
-91.616051
165.223236
-69.498184
-56.331661
-66.256538
-64.351944
-66.414650
-85.223915
-61.466469
-83.511406
-60.210594
-65.443970
-74.569054
-69.850540
-61.680950
-36.108898
-73.871780
-83.400993
-63.913807
-61.946041
-48.033062
-41.272793
-69.541870
-61.235332
-73.225349
-62.445862
-155.172379
-49.827114
-107.335587
-60.152393
-123.905563
-65.369194
-66.960587
-24.348755
-37.019165
-59.863415
-85.366470
-103.048004
-92.615494
-42.460629
-49.297913
-88.860260
-49.018089
-62.870770
-66.797974
-79.956993
-53.414192
-75.425995
-73.513512
-72.373703
-92.065147
-61.351707
-61.336258
-61.317692
-103.719269
-109.973343
-66.060654
-51.312519
-79.927299
-152.175491
-36.663235
-59.028759
-70.457085
-70.618507
-43.431736
-56.400253
-151.969101
-101.226204
-64.300270
-63.306614
-88.069786
-134.389862
-69.449844
-98.316917
-113.008293
-173.870041
-112.629608
-125.692711
-159.750610
-81.069466
-102.693565
-109.561569
-61.374424
-80.114532
-52.074261
-59.709461
-70.341911
-108.970673
-59.079849
-128.303696
-100.016205
-94.959221
-68.366135
-58.803608
-105.782715
-152.560654
-62.430733
-143.755341
-151.653885
-163.294983
-51.003620
-55.224270
-151.314270
-66.256035
-96.914482
-107.589180
-96.918091
-79.799431
-68.739433
-102.647705
-100.595200
-62.311512
-82.176155
-85.765099
-56.230789
-59.995308
-64.440086
-79.779305
-102.709343
-151.286926
-155.301743
-94.463387
-69.390198
-61.129242
-44.306999
-62.873310
-42.967194
-87.996834
-111.858101
-59.686348
-62.431656
-64.412910
-60.086292
-134.943756
-77.204750
-65.732330
-62.836575
-65.848663
-117.193680
-57.213966
-152.980606
-81.096115
-90.584511
-74.400139
-67.965324
-133.264038
-95.650528
-107.318451
-120.083199
-106.686951
-94.100929
88.004433
-61.828384
-86.804352
-71.160271
-49.983459
-91.490837
-41.874775
-79.674355
-63.179718
-87.153587
-75.536530
-88.953262
-53.533119
-57.146599
-81.410385
-69.148430
-88.712860
-143.032074
-72.331245
-61.264309
-101.694801
-124.766487
-79.881615
-75.832275
-97.082153
-68.254196
-115.013397
-71.817604
-58.943920
-62.225990
-61.110607
-77.946503
-41.808578
-138.287506
-35.959953
-108.943504
-86.075272
-61.549965
-53.021996
-64.462151
-140.701508
-83.767891
-66.743141
-100.099480
-21.372471
-84.361626
-62.915443
-57.257908
-136.781982
-64.903145
-81.139832
-60.329376
-77.872116
-124.121346
-151.913239
-50.156284
-71.762230
-150.708069
-89.609901
-72.777290
-90.820473
-67.297249
-60.246529
-73.930992
-101.219933
-119.031357
-113.986809
-67.984406
-87.078285
-35.796749
-64.783546
-65.882065
-105.299080
-145.547058
-74.992104
-105.357643
-66.673447
-100.174774
-83.571251
-71.750778
-146.517792
-118.300224
-56.029461
-107.405357
-118.893166
-98.006241
-73.288239
-77.550766
-81.761505
-66.179291
-82.835289
58.019005
53.368526
36.784698
39.647877
89.006683
40.587742
-18.035437
-109.872040
-64.302261
-81.612747
-76.206909
-67.684128
-83.393417
-62.704411
-118.749283
-63.331348
-89.597435
-62.080936
-69.394409
-131.733994
-57.642342
-62.942608
-61.794277
-96.028664
-147.417755
-43.664658
-55.430759
-119.503075
-67.998558
-45.312813
-61.209877
-137.854431
-61.657650
-41.329464
-79.191437
-145.827286
-160.636398
-162.888992
-115.351929
-106.311768
-97.111305
-104.428261
-112.129021
-61.884995
-131.429794
-73.616768
-158.406906
-142.761597
-145.485748
-126.099083
-57.075939
-83.866638
-83.686180
-139.029205
-76.801468
-61.697361
-91.612755
-66.694756
-65.027641
-47.437126
-76.955620
-59.453571
-90.344322
-56.640999
-123.583359
-122.006134
-66.792076
-65.410034
-164.190720
-69.635513
-50.141365
-67.214439
-67.055771
-57.172165
-50.350109
-67.719101
-69.628357
-157.327423
-72.044182
-69.059601
-69.150360
-56.919933
-51.023849
-59.340981
-100.010925
-62.112732
-154.618820
-71.891731
-72.104515
-54.667683
-71.178024
-150.174973
-100.198647
-34.114738
-146.296585
-69.606819
-95.939308
-156.113037
-58.844486
-96.060860
-30.217821
-74.771996
-63.787918
-82.398636
-51.825172
-51.789734
-76.161049
-97.622490
-104.083038
-61.975609
-103.125710
-75.431580
-103.949608
-144.531448
-68.798576
-147.979538
-120.567123
-61.869133
-142.324219
-160.081833
-147.779999
-59.905468
-63.623871
-61.377907
-71.959740
-72.416527
-98.322517
-107.011108
-89.770889
-81.071182
-65.840210
-91.626938
-58.576553
-98.192184
-84.074036
-85.989471
-174.229645
-57.725307
-84.057144
-71.730362
-77.457878
-89.587509
-99.433243
-87.273636
-65.063721
-81.137909
-157.852280
-53.616367
-66.463516
-90.036034
-123.406837
-102.623474
-52.485901
-112.232513
-101.125565
-100.562866
-105.403397
-121.224594
-133.770889
-63.509068
-120.856750
-68.362106
-63.780018
-52.274231
-56.668907
-122.012497
-62.291710
-68.552086
-154.001846
74.947411
57.992741
-43.865059
-103.498611
-66.864609
-88.598999
-151.224380
-66.091499
-114.671181
-57.680302
-94.953522
-171.079407
-68.601395
-79.014725
-79.011848
-78.419678
-60.348938
-58.312977
-84.116287
-68.625984
-72.014778
-59.728916
-64.456200
-60.188465
-125.003311
-60.312077
-130.377350
-77.801270
-66.432762
-147.155273
-52.401932
-127.489067
-115.991661
-113.174644
-83.144852
-63.498127
-51.210861
-100.761604
-53.239643
-149.041916
-150.678497
-79.609787
-66.044090
-97.840080
-117.297424
-155.631210
-136.904739
-157.684662
-93.824684
-153.297745
-159.429062
-64.482483
-103.410866
-64.049393
-74.760612
-65.070236
-128.123169
-119.198662
-98.243446
-127.564598
-99.283730
-73.628670
-102.433372
-100.279099
-78.982300
-126.848465
-55.559689
-85.453018
-128.804825
-146.216965
-61.574287
-149.891586
-104.736710
-116.446083
-74.921959
-90.044495
-134.753754
-67.202240
-61.947956
-158.285202
-55.584068
-143.889191
-67.695168
-80.898849
-131.736969
-143.994919
-71.614700
-143.124496
-68.087097
-66.374779
-36.082260
-60.659447
-90.889076
-49.084641
-66.527695
-62.146141
-74.677025
-46.368675
-48.979759
-72.619293
-37.306854
-73.962112
-75.199135
-75.131866
-130.504028
-43.302418
-69.028122
-113.539024
-97.408554
-47.693501
-124.533463
-94.187744
-62.200096
-103.755257
-99.220573
-87.786751
-94.166611
-120.818909
-105.087059
-99.181587
-127.302452
-72.319397
-57.397308
-76.925476
-78.569168
-65.630753
-119.468857
-58.175018
-80.998756
-70.165451
-78.045128
-50.532887
-115.895355
-52.155178
-114.772377
-93.394615
-75.987701
-89.011353
-67.982170
-61.032532
-95.282227
-68.887726
-80.554192
-104.186111
-91.659554
-72.871529
-73.583595
-139.581650
-123.404434
-60.672691
-97.845276
-43.900688
-106.613541
-109.902306
-58.403435
-95.073479
-67.265312
-90.720779
-65.612175
-75.119453
-49.683910
-65.484512
-41.700237
-59.215092
-57.957375
-58.934380
-66.383942
-108.203514
-73.891220
-104.462433
-51.174656
-143.060944
-129.105820
-59.578411
-60.968075
-71.647079
-63.532375
-70.362488
-107.216858
-64.225403
-64.856186
-40.823654
-50.555779
-139.172958
-66.234993
-61.341087
-143.333954
-60.697880
-58.990047
-66.064484
-163.126602
-145.908188
-148.813507
-100.319771
-127.654381
-57.728249
-148.269760
-78.688141
-75.008499
-49.399612
-71.725487
-142.546753
-121.526024
-62.638744
-49.090237
-125.814522
-55.404236
-121.103920
-68.872910
-56.987442
-46.638870
-105.223816
-63.677616
-62.832458
-132.751404
-147.191574
-66.537132
-63.599861
-66.752159
-55.280258
-83.521416
-57.329273
-120.586479
-60.100471
-80.909119
-62.032169
-68.159180
-59.135700
-146.908463
-112.048271
-53.749413
-54.728737
-67.098114
-64.387787
-135.243576
-63.721344
-117.898323
-73.345322
-59.003433
-86.997734
-48.948055
-52.605198
-80.449608
-42.175713
-59.357750
-63.191116
-107.599808
-105.952156
-105.253075
-127.310905
-73.371552
-111.721207
-86.415398
-82.218834
-143.303665
-59.641434
-95.632919
-71.590088
-54.575520
-52.842010
-106.238098
-56.827610
-62.281727
-54.467682
-121.708580
-54.954731
-69.679802
-103.981918
-50.531471
-99.636742
-160.825043
-65.511322
-58.661221
-117.639099
-105.174889
-69.434387
-65.541443
-96.915573
-100.149841
-67.831451
-103.753128
-68.692673
-55.650387
-63.146118
-72.363541
-68.699799
-129.879227
-64.044235
-51.411743
-77.740280
-162.659805
-49.957233
-88.823875
-31.827410
-106.846176
-57.963005
-53.198833
-65.575745
-76.759193
-86.171654
-52.868473
-143.842789
-65.089722
-63.424313
-91.483627
-160.587006
-73.384804
-64.461563
-123.571800
-147.263153
-160.259232
-106.890388
-44.125759
-90.250977
-72.204239
-97.932297
-87.600349
-41.412529
-48.179340
-68.302902
-57.824520
-148.968384
-169.162994
-136.782486
-75.168694
-62.976307
-71.151466
-166.762344
-64.687225
-155.396439
-79.734230
-140.377945
-98.810837
-75.575546
-58.760536
53.034660
45.065575
43.527344
52.026085
44.661148
-82.645859
-66.943367
-72.651917
-80.852570
-42.304077
-61.067654
-29.852837
-95.371613
-58.018425
-60.410049
-59.452156
-50.669075
-58.691486
-110.722946
-63.399273
-131.393967
-63.673935
-96.021919
-61.247231
-119.986389
-55.266506
-36.188034
-115.708740
84.212288
64.364471
49.873917
87.079880
73.846977
48.421658
61.409676
61.256596
53.170563
49.224209
47.034206
48.925346
50.035446
43.321804
45.800331
77.804977
48.773766
82.364624
-50.079994
-50.229141
-70.345451
-60.477867
-138.849045
-95.124847
-120.256401
-83.963821
-168.233231
-67.037651
-73.023376
-115.379753
-87.128296
-70.605736
-44.875324
-61.248039
-151.256821
-106.734085
-96.137161
-132.560944
-96.480125
-57.814312
-74.660904
-64.378624
-54.420799
-68.905472
-84.407196
-62.706104
-117.058632
-73.313301
-81.951103
-131.627655
-164.527176
-62.806839
-70.210167
-86.399323
-123.107735
-72.885681
-65.574028
-72.177460
-76.582184
-144.969940
-80.851448
-65.485771
-66.336372
-25.761889
-67.370682
-63.294247
-56.483326
179.625168
-88.025909
-100.257080
-62.619907
-126.446381
-111.757889
-67.916634
-161.711823
-72.859077
-147.689911
-97.757439
-108.160370
-93.781380
-54.677753
-52.575432
-120.899887
-104.972435
-119.594009
-75.484734
-82.699577
-81.517632
-61.286636
-61.396873
-66.920715
-157.620300
-66.845871
-65.750259
-70.513870
-75.597488
-163.124542
-89.853638
-115.441025
-126.627548
-62.963943
-46.382763
-74.076797
-72.401680
-135.114609
-43.406715
-59.555702
-55.332077
-69.935905
-67.401505
-64.767776
-62.721363
-78.444069
-54.772221
-34.995060
-55.988758
-95.794624
-85.815529
-45.896473
-68.132851
-60.775764
-45.013004
-56.884235
-61.586269
-70.641861
-44.176132
-64.419571
-61.933090
-98.239441
-101.714691
-152.763962
-93.402664
-59.758060
-49.530960
-63.055859
-66.687180
-102.549011
-101.896896
69.251312
79.320618
75.984779
67.964859
65.863632
53.108349
-145.841782
-142.046249
-59.745647
-55.709797
-71.636650
-56.325886
-94.725769
-124.845566
-73.595993
-63.673836
-48.673481
-70.594177
-83.605705
-65.348312
-93.601585
-80.133636
-87.513100
-63.151726
-127.744896
-55.904568
-60.342846
-48.285141
-142.750092
-50.592812
-49.501846
-63.794579
-110.965416
-117.555336
-121.737595
-70.324181
-62.722580
-98.146408
-130.383926
-77.412354
-109.031998
-142.683533
-109.673256
-159.632812
-62.380611
-67.277702
-52.705090
-51.374710
-71.886398
-40.806915
-57.841576
-43.664001
-149.920883
-63.611584
-67.027283
-110.991936
-71.730843
-60.563011
-67.538315
-62.613140
-139.058609
-66.152924
-135.882294
-80.662674
-72.918335
-69.974205
-61.989441
-13.297923
-59.679935
-54.031826
-157.384583
-65.119583
-62.990543
-77.314995
-75.715996
-111.641319
-52.204514
-65.487358
-152.544769
-81.120255
-81.814919
-83.683937
-104.407967
-34.955788
-143.772339
-69.835388
-66.500488
-127.165695
-67.994514
-62.960434
-118.359375
-66.068085
