# Supplementary material for: Comment on 'Valid molecular dynamics simulations of human hemoglobin require a surprisingly large box size'
Source: eLife. 2019 Jun 20;8:e44718. doi: 10.7554/eLife.44718 (PMC6586461; doi:10.7554/eLife.44718)
Supplement: Figure 3—source data 1. — The zip archive contains a README file describing which source files correspond to the different panels. [file elife-44718-fig3-data1.zip › figure3/panel_B/box2/psi2.dat]

176.548660
160.884537
135.897461
140.770355
148.322739
130.875153
154.632538
110.653038
133.685242
136.392593
158.771317
-176.401352
-13.291061
15.510096
8.286170
23.118185
-7.763516
-40.116905
-9.071836
-37.336113
5.399677
-34.553421
-36.074726
23.571112
-10.123001
-8.855544
9.687263
-17.054352
-51.783951
140.273438
116.590271
132.597733
159.166000
147.742126
150.391998
152.591064
143.681732
151.945374
164.677856
143.787079
138.038376
149.180695
148.784836
7.589540
160.118607
131.379318
119.654144
147.447479
170.774170
142.717422
129.303726
145.131790
126.055466
164.138397
131.302460
133.053162
125.600494
136.288483
136.172394
158.701370
152.028519
154.053955
123.882973
145.803894
159.112946
151.811234
135.403458
150.064224
124.492188
145.875244
144.124695
5.376729
150.378494
169.648392
121.991829
-173.455841
146.296051
-44.814190
-41.831356
9.504707
4.184743
20.247637
47.103153
67.358864
-45.299988
16.069830
1.230352
-19.089851
161.903610
132.919647
131.868408
160.006424
166.803207
157.082642
126.765160
118.522125
110.859200
123.458572
-22.367250
-40.589935
-25.217758
-42.408154
-2.710794
147.993713
122.004066
-40.123608
-3.711828
-12.165297
-17.523552
-43.022869
7.666543
23.696507
-14.140166
-25.755287
-17.313778
174.550995
103.000305
-28.164793
-29.504412
-39.313656
-9.456585
26.904985
-46.457298
-16.208658
2.894823
-39.673355
6.575127
-4.006337
-73.721741
3.790029
-12.903534
10.870421
-16.168812
131.207031
136.708359
113.673584
169.554550
157.486511
147.666046
143.337051
136.841324
138.197296
141.416443
134.618103
135.519516
134.450607
127.470558
123.863960
21.081739
167.659256
168.983414
132.938110
141.355362
146.881897
146.213089
162.581604
136.573334
145.161255
126.756256
157.707077
47.047775
145.803574
152.521088
125.288231
153.951599
153.522400
151.831940
129.323441
135.707901
158.297302
161.438950
136.847137
143.064240
155.906189
112.542198
120.063873
154.209412
151.012955
167.673477
136.837097
-10.209489
11.757465
147.951065
147.199509
172.163452
113.767395
150.903275
-52.663162
3.252632
-40.694824
-16.371294
-31.315098
-5.140908
152.120911
15.442636
-24.706804
-17.672531
107.693443
137.098755
147.544113
140.816971
121.400185
153.123093
147.208130
157.294693
150.461441
146.856827
15.116311
-13.927496
-6.388133
154.623154
175.870743
-177.548401
157.693542
153.522888
161.562729
70.548210
158.966034
-39.403870
-31.477304
-16.490686
-39.726353
149.581482
144.009857
139.770935
155.195999
140.903076
154.817383
151.981400
149.464737
131.558502
128.469543
133.351929
149.711319
155.638458
140.041077
153.055130
147.273544
-46.086067
-4.240393
160.478256
147.258270
-12.637835
-9.607195
141.258835
153.174042
145.425354
144.549088
137.639557
12.577189
-60.570522
-9.197207
8.082402
-16.773890
27.833759
14.742105
-34.672127
2.580506
145.415405
139.445023
135.850327
124.691971
129.662735
134.733322
111.380814
153.048798
155.522583
136.075607
153.374847
157.331848
139.863312
-176.440964
-1.695236
168.951843
152.091370
147.068039
123.069580
133.798203
62.901798
124.867447
148.665085
125.910133
151.297668
165.126984
135.696960
147.581619
109.859680
163.839264
134.974945
163.406357
115.753860
146.139343
146.977005
115.792999
163.273422
154.826889
-7.427242
2.678834
158.992050
162.919189
172.258286
164.562607
136.816055
132.058319
143.256912
157.631989
170.007721
170.298752
137.526062
156.271408
153.177704
137.990479
151.532318
126.351967
145.494446
140.195587
151.061951
118.745178
133.575562
164.443222
148.280151
152.086182
148.583313
150.301376
151.103210
151.544510
143.181549
153.447876
164.842499
120.007278
155.754395
143.731155
137.207764
138.402695
122.695000
140.357391
151.369949
140.543503
168.184631
142.787170
143.312683
152.932251
138.918594
132.421585
145.788010
151.472275
138.846313
141.708755
152.501236
148.218674
139.676025
160.184967
127.121681
147.522690
142.445740
142.745529
139.600754
132.543533
173.902954
166.166824
157.342651
-38.633644
-7.883688
122.476517
144.361679
127.869766
120.372025
169.893982
108.069702
39.518791
24.741686
-56.690628
11.479828
-15.323655
145.505051
166.591965
139.057816
160.290375
150.052917
133.734009
131.977097
173.812897
30.026791
33.794403
30.998573
136.702286
140.664124
147.522705
158.265625
170.357925
156.076141
139.398087
164.708328
-18.750938
-42.460892
9.171876
13.176911
-13.695780
-42.140133
130.510513
145.228333
147.956284
131.830399
-20.754995
-1.348136
139.684982
146.267380
155.876541
127.380669
130.550262
117.209549
134.782623
131.581360
139.430771
142.177017
155.211807
139.026276
174.022583
124.105446
133.713425
113.392502
148.219925
159.437714
153.283813
145.267624
133.668945
121.896416
152.704575
157.694473
148.476608
150.845642
100.010208
154.669281
128.255890
115.272629
128.877518
26.541996
-35.936642
0.944190
4.446600
148.093246
153.422180
158.660065
-177.457230
84.413841
139.005539
139.370712
140.277847
124.741707
149.943100
141.381989
148.144913
168.927780
146.148132
150.225266
156.654526
163.904648
129.613968
133.597366
147.597122
142.935471
169.420502
138.604584
143.402863
150.661865
121.110039
142.953140
159.490112
135.619644
139.947510
-23.708834
130.127533
150.089462
150.143250
146.740097
143.283508
110.054146
154.353348
134.220963
149.419647
125.536873
150.142487
137.228134
129.587326
108.518394
130.009155
134.980835
141.938049
149.590088
148.754211
149.581955
141.171509
-78.029297
162.682220
154.244751
141.179871
149.837402
120.761765
143.340668
148.235809
128.164825
130.996414
119.000778
151.216263
129.532547
133.258362
137.782455
139.696594
145.470764
143.323090
162.880341
165.053802
144.542145
-46.306702
-25.064144
11.655991
-18.121737
-1.395356
150.770508
147.897552
136.404465
144.296234
162.149658
171.223373
149.887787
158.679626
158.165833
139.605087
-179.676743
145.664276
99.759232
131.365402
-178.743195
137.667755
151.007187
134.422302
131.901703
147.440308
151.066315
144.150803
111.147690
144.733124
134.979370
148.011536
-179.264572
125.461487
121.089355
160.222702
168.315857
123.211334
137.573792
173.552979
123.204857
5.629601
-38.343613
-50.926743
31.928736
22.334688
167.248688
160.107620
-146.207199
131.793442
126.916931
155.884293
136.042892
150.674316
138.377228
152.647217
147.202255
150.764023
146.497452
147.358673
166.095856
175.922333
157.540955
162.135681
145.032333
125.290375
142.637314
132.657669
155.524429
132.076645
152.946533
-6.998014
4.907920
13.828770
5.091891
1.391423
-50.799324
-34.648392
1.383949
-49.488480
-37.537464
18.393276
-10.594942
-43.555210
146.259644
135.230545
170.652634
144.712692
160.143555
142.447906
132.413834
153.377472
149.675034
151.574768
136.028763
159.937988
128.951569
108.916870
143.939972
146.289780
159.729477
138.030243
161.397781
160.499649
-170.480301
150.520676
147.482224
146.704544
151.292664
160.924805
134.471527
101.726830
136.453369
126.624458
149.937210
117.878227
136.610901
126.369492
-37.863152
7.924392
-42.520351
138.079224
138.898010
153.754059
146.529922
135.422760
168.945755
148.914871
151.589676
129.059006
130.107361
127.605713
152.402802
170.043304
120.716484
115.793900
143.949753
158.893021
173.921585
123.318352
138.408356
139.785522
120.937225
135.613022
142.500214
153.572418
134.651764
136.963608
142.196823
139.323166
106.423775
-6.327533
165.301544
166.927124
154.306534
160.718018
166.336182
141.499603
133.804779
162.477768
-16.973726
-9.102519
-28.323730
9.726010
160.319885
142.195038
142.746628
149.048553
161.465271
123.788551
141.644257
-17.647640
-11.552357
-15.873796
-10.467979
-30.050129
-35.520908
3.453264
27.137911
-38.414131
-46.269497
3.806835
8.644134
152.349243
153.181244
150.282043
142.623779
139.026886
-8.709622
135.662354
141.506790
166.353256
135.429581
126.576584
108.742973
134.633194
150.591476
120.722702
148.133133
107.053795
144.320938
164.743484
-32.787186
2.293199
38.156784
144.956009
153.544205
138.150711
126.481712
142.529587
137.912628
159.952896
141.222702
124.007828
147.010254
170.212799
142.253052
112.446228
103.700806
137.718521
5.886396
-44.954525
-31.969980
-44.740360
1.224932
-1.305213
4.997124
6.276635
123.968170
153.146408
120.202065
134.262268
157.291031
136.499268
145.564636
136.535370
141.319397
139.722443
141.195663
168.029434
134.291550
157.565918
149.807922
150.836044
142.590836
-24.525686
-29.363672
140.951004
172.301041
116.579674
143.870331
119.454002
123.104279
161.415253
160.764084
113.094902
112.985558
148.502792
121.831116
157.256104
139.805878
87.478020
167.153030
135.330948
135.441940
139.193436
126.717598
129.478729
172.483383
163.577316
137.385254
129.281540
149.122528
142.487030
150.584503
167.827179
-2.209391
-45.544704
19.143629
143.917465
161.230728
123.538910
150.691284
162.440063
168.127274
145.461548
17.898586
14.360465
-27.048357
155.287781
145.176819
144.667297
126.618858
156.861694
144.522537
146.604324
143.178040
136.867203
171.381897
151.861923
156.524368
137.155060
134.315872
158.627884
141.488739
6.488545
160.651184
119.687668
149.145615
125.833931
144.425858
150.657852
117.040970
148.291733
144.804672
148.338623
133.667252
165.855133
108.673538
142.439987
134.838730
140.521896
162.545441
123.574852
133.146942
5.779876
30.596180
168.249619
125.518982
149.602905
126.678528
151.972275
168.232880
126.308060
142.481842
137.481995
151.342209
157.817352
128.431763
151.242325
115.782654
142.333328
43.302132
-15.656531
-28.371458
-31.902607
-44.649418
-12.701052
-18.443949
-3.068033
145.375397
151.825760
141.988800
138.501389
156.466385
160.616745
166.348602
134.068924
151.492020
150.924515
159.165115
168.526581
151.521820
134.073898
-6.197389
16.049547
-25.778259
-49.414997
-12.890789
21.417387
-39.559410
157.866180
139.792435
121.490265
135.083984
136.921127
152.361572
167.285004
142.456665
124.639023
135.358704
137.610336
148.915558
157.112213
152.014603
130.139648
134.066742
140.188248
165.806747
151.636993
133.470764
150.939133
136.485580
154.925278
133.426315
142.258072
140.969421
114.746719
116.198723
-36.774384
-20.090508
153.497375
136.899506
103.968018
119.557014
-39.123699
153.855774
155.160599
158.330994
136.928406
121.821251
145.677872
158.228088
152.215271
138.811127
141.817825
129.885788
134.031311
128.015900
159.446442
142.771988
169.957703
155.610916
147.875107
142.370316
140.258560
158.642944
142.851379
128.236298
159.324936
162.967484
121.731491
140.752991
138.006622
147.900833
151.692276
144.890518
134.853302
159.933884
126.771828
139.383179
145.951462
151.649002
122.423378
147.965881
-5.256727
30.163712
4.351091
163.295227
147.723740
147.192429
157.168335
126.088676
147.069534
150.850418
164.848419
139.969940
127.106140
176.230682
154.188782
152.829163
164.597610
144.920532
144.734985
134.924347
138.667343
144.260010
131.349289
154.202652
-43.977207
-54.340557
147.156006
104.322563
172.358292
154.136993
154.698776
143.542816
132.550507
127.881485
138.058853
151.239838
155.998657
147.367996
153.430756
140.044662
162.910309
137.702530
154.175400
136.229645
161.865341
152.533920
-3.062668
-45.772892
21.323208
138.589264
142.567734
146.623077
143.448593
116.080093
147.190430
138.216171
113.803093
169.686813
139.394043
140.011154
157.046722
138.500748
91.893898
145.495010
135.928528
154.668808
161.093170
134.857315
143.419128
-38.158760
-17.401176
-36.693832
27.913897
-0.121947
-0.229850
2.903601
-43.059364
1.903926
171.285202
160.992126
10.844731
3.260147
20.560165
25.011774
2.991597
-44.428799
-49.980072
-28.844872
131.124588
-10.865893
10.987540
158.701889
149.087631
150.406631
153.146088
169.402008
158.134872
120.389084
162.158188
153.516846
127.665733
-42.568367
-51.955460
-28.625315
12.530730
-1.916834
-48.643433
155.190903
-1.475384
-1.792532
142.861023
149.943893
112.789322
131.953262
149.199875
139.157043
147.570816
156.663834
150.023087
142.396698
154.265976
126.296410
132.832565
113.935516
154.363129
153.389847
140.870041
131.737137
118.922905
137.659561
138.503006
-31.324181
12.394874
-43.486534
-5.005429
-34.538967
-7.056051
41.581921
152.808716
132.446564
157.471909
150.986771
153.072647
123.444000
165.397583
149.673431
161.883896
124.299820
151.902435
-0.944812
142.241440
127.224434
153.491287
148.849487
142.164932
138.859650
128.521698
163.974792
140.570633
143.780930
150.010010
163.181076
121.911659
152.025711
141.750671
144.915833
-179.690979
160.082840
127.402321
168.127502
161.631378
143.124222
163.404602
147.430374
145.840317
131.045059
148.489929
143.694473
145.326767
147.568558
161.720428
166.945587
112.522980
144.923691
150.166016
152.502457
11.109415
-7.642699
-46.890800
-23.205591
-6.926340
29.800688
50.697006
136.191574
128.776245
148.701675
148.502243
131.981674
160.008942
146.664200
142.208252
132.653595
136.041901
162.483490
129.974457
146.420319
147.787964
135.775909
164.191055
145.162720
-179.037735
158.751434
140.603424
142.408722
144.570160
148.147476
150.621857
148.324066
132.953400
150.605225
148.609604
139.187759
122.856110
137.318100
140.253708
159.401321
133.323761
166.985718
132.942932
147.016586
155.760117
165.436844
131.321442
147.395889
136.672043
114.261314
48.333824
-34.861229
126.996597
145.116119
137.391632
163.866760
165.297272
139.764679
135.880615
140.144882
-6.877973
122.864670
160.185059
161.880295
141.010696
110.183815
136.116058
160.344604
153.322617
121.102692
163.465240
153.981903
-13.215209
-17.562653
-8.182780
141.126678
174.672653
155.299652
137.855347
-12.256506
-32.219830
-21.358419
15.121260
10.248777
-26.326866
-38.418667
-13.904236
-32.313400
-0.374822
-24.730074
-25.119236
177.906967
122.291443
144.674423
140.051270
136.757095
145.391663
163.002991
144.049942
154.534988
146.937134
168.106750
168.952438
-27.256035
-38.694729
15.702099
14.522598
129.855301
130.400818
120.707054
154.500641
138.017273
145.516220
145.304474
139.440674
150.740540
128.567673
147.491760
155.988678
137.315323
148.911392
156.458893
135.951523
-168.157013
127.859398
151.937363
157.131561
158.443100
160.480881
137.931870
136.100586
163.050079
148.765503
142.399170
132.077438
132.062500
128.421448
137.245255
146.854660
29.312435
32.276196
24.229759
33.052284
12.495943
9.700081
77.037483
26.411669
153.638962
-155.450500
151.074814
155.515976
147.746826
142.095108
121.112335
119.984779
146.615524
141.261215
138.317993
161.136292
129.773804
142.850662
167.100510
146.189896
159.380814
165.320007
173.378296
12.063443
-14.584123
37.311794
31.429831
123.703568
155.889145
131.642578
168.079361
150.603760
172.037842
169.858765
149.797409
18.906719
-43.188957
-35.688999
-39.374359
11.538946
-33.629742
-11.332318
5.303930
146.567673
150.323608
84.217094
134.982590
176.609253
142.712723
140.449219
161.169159
156.487823
135.031754
135.786850
146.699707
154.798004
151.682312
160.155502
31.191341
40.736507
11.310311
-42.730354
148.402695
164.293686
154.914276
120.169197
140.635880
137.671173
151.791580
-28.523689
-4.027106
24.213518
-45.705063
0.194834
-24.482615
-30.108036
-40.855343
38.842300
-176.092636
150.252380
139.650833
120.014023
140.970779
149.060165
152.088989
152.234161
142.637695
117.530571
143.179565
153.860229
144.659882
130.699570
131.700378
120.070839
129.786209
13.441125
177.421906
147.061829
159.537689
134.376205
147.131729
130.775848
26.943533
-122.108459
16.581244
-171.539902
-120.405151
38.591858
25.069134
-140.914902
-171.675797
155.213394
135.690796
173.080139
147.097931
160.379517
160.065002
133.540115
151.477722
136.929443
144.102859
150.869247
0.841397
-25.281214
-32.151360
14.766979
-29.295486
127.177353
151.888840
152.355072
153.535080
115.201790
142.635666
117.441780
165.151611
165.682373
142.343628
120.905281
136.808960
155.436066
1.046424
14.930545
61.203873
-45.425236
160.251663
144.091827
156.325562
137.104080
141.397995
142.968140
144.666794
117.610962
143.445389
138.749573
148.340439
146.212784
138.767120
137.466476
142.761444
154.392075
145.151062
138.847931
157.976273
15.926750
-16.292547
-53.491238
16.909468
-6.298557
-25.113853
-17.035326
-17.781250
20.483664
-30.241543
-6.832423
-28.364473
-22.873705
46.642349
8.507685
27.835236
10.912985
141.688538
131.370529
148.698608
124.032898
124.421150
137.868378
143.251556
132.373077
-178.853104
159.457367
128.618378
140.403275
144.630188
161.014359
164.485947
158.475006
141.118988
6.154184
-93.403305
-0.435213
-36.912128
-7.549720
1.382535
5.983663
-14.577895
-20.943687
-2.865530
153.385391
136.510483
158.615128
157.117599
119.631355
148.798584
133.945190
149.690155
158.212845
121.381882
38.346947
152.925583
117.447121
150.334579
154.274200
150.162964
145.067032
162.244553
154.686798
141.225266
145.088654
155.970932
141.718430
165.786682
153.804398
119.507469
157.553589
143.749741
155.066116
161.139023
173.296646
7.461745
14.999275
8.418159
137.664825
126.827438
157.928497
159.552887
144.976624
150.098938
157.167175
168.787735
124.907211
154.812378
143.406067
158.879578
138.478027
-56.189873
-3.843335
24.166513
3.525312
-24.430515
-21.837675
147.609528
124.031517
129.855820
159.375000
120.282600
157.405533
144.387802
145.977890
-17.879765
138.268250
116.558250
69.613396
142.728668
154.731583
155.901428
156.782974
138.771240
143.318542
112.047722
123.400734
159.750290
156.638763
148.165146
144.943542
126.243584
147.660233
141.724182
141.185013
156.024170
153.231232
162.792236
143.754471
136.169678
156.121674
148.820190
132.099625
149.748672
176.280258
122.169350
161.263687
163.452118
164.642441
154.833771
6.046821
8.931270
15.531740
8.561326
163.901855
152.055908
165.564957
139.622925
137.819443
161.971451
145.677917
-179.716064
125.896210
161.978958
156.042465
152.863647
147.898834
165.847504
144.599075
151.440094
164.713501
138.735580
133.752640
13.505458
148.291183
127.497704
154.699463
166.911377
162.069092
171.403198
152.407181
10.723906
-35.243916
3.386569
2.464819
24.082088
17.252750
-39.606777
-24.926163
-4.855912
6.060777
-46.478107
4.161042
175.758026
149.207535
143.478012
10.974399
147.023148
141.345627
153.061066
149.953217
136.794907
158.521469
160.538467
135.415863
163.317230
52.036499
16.231058
21.308607
81.143036
-160.818619
41.183876
-165.007751
25.636568
57.471523
118.882370
-2.625399
-23.534277
8.812871
48.789181
144.755600
98.500656
143.109360
146.782196
-46.442352
-15.910836
149.390091
146.536148
143.216690
-44.814911
-17.185343
-21.339449
0.262443
15.398363
10.916159
147.347824
134.288925
171.288818
149.658844
155.587296
149.034637
175.827621
124.058334
145.738129
158.908005
172.546173
-173.318329
145.347137
166.343475
140.149246
154.534042
130.315216
138.115738
123.307419
138.965118
112.436028
140.105270
154.771164
174.851242
146.651321
-40.552898
-37.561543
-13.942641
16.247873
-39.782185
-26.148130
-26.938181
-33.065861
-45.119461
8.775053
116.294144
156.931320
124.289940
157.059448
167.590271
153.798004
154.179855
158.194427
147.542480
132.232849
166.790955
143.624207
164.452469
165.466293
161.653336
123.304062
136.390900
149.292496
129.439713
33.811508
33.800564
177.186157
-170.380219
-176.577545
-169.125565
-172.471771
-126.233131
178.116623
-178.396103
157.192062
35.037872
-23.414051
-144.391510
-150.732544
77.123680
29.966959
125.770439
171.063889
121.685814
156.238327
115.131645
144.971649
156.925766
146.661209
174.037292
165.754410
-50.355389
-2.210631
-49.495132
-35.885799
9.721461
-10.684375
-31.816023
8.421937
142.264725
155.702240
140.409973
123.302887
137.065186
112.160332
-31.192455
-42.926792
140.969849
-147.975647
129.346558
157.871185
156.987000
127.530594
159.054184
19.049829
12.212978
151.620911
150.424194
134.529968
146.140244
121.928680
157.901291
156.873688
128.680206
135.606110
108.813347
131.128845
140.198853
138.162048
141.463669
168.116348
113.686523
131.193878
137.998611
144.925720
154.192886
133.052231
168.414734
101.077126
151.266144
166.131683
118.737968
159.670151
151.950302
26.743021
-28.480686
-28.779984
-43.564991
17.951004
146.473648
177.194794
164.680099
133.945023
131.768555
157.709000
134.317017
160.866867
160.783279
142.303543
157.818893
140.008850
144.902863
145.796844
137.388687
-30.953838
5.137897
19.080954
-36.002247
125.353920
75.307304
141.461288
129.652557
148.570953
170.349716
134.812408
161.926254
109.967415
144.182877
117.245682
5.590614
150.498398
146.042984
147.848923
146.415619
156.934204
151.837326
158.802109
138.843460
153.933304
149.311493
179.270981
144.584213
157.026489
128.818146
128.618866
134.296326
128.893921
144.083862
160.172714
134.303940
108.418137
125.554016
169.849747
7.476955
147.174744
-17.674150
8.561303
-15.329676
125.965240
126.432762
149.402832
128.892639
141.840454
120.732712
134.585541
136.840012
146.783051
136.141891
121.151459
135.382843
155.471939
139.910324
129.831024
128.752533
150.116013
169.403763
138.719116
145.605927
130.685883
152.920105
144.217545
143.467361
128.638733
145.539444
142.727783
144.030533
147.111481
167.608521
152.210312
140.561508
113.936363
140.464661
144.724304
144.402451
-23.215166
-28.929039
21.750095
162.297150
148.157150
125.313637
150.779312
154.956726
137.548218
-171.111588
13.218839
171.040527
146.577850
149.611404
132.154541
137.904434
145.939438
152.991318
142.009628
149.146072
127.872116
147.115295
138.575287
124.647285
151.044968
139.558777
162.280670
145.213257
164.024231
149.187256
133.092422
144.267654
138.433334
148.766968
141.382278
166.948090
138.443039
140.943207
155.172974
147.763168
135.561066
164.852951
10.516721
10.148055
132.515152
-40.329433
-5.862439
-42.510586
-26.411301
-0.651020
-23.056986
0.294086
15.596373
49.571156
-24.665232
-4.719495
-14.457220
161.254715
170.981506
140.403351
175.373047
-35.470203
24.231672
143.776154
154.160172
-146.613632
165.149353
137.874283
147.956512
147.094421
13.141794
-44.340561
-42.815231
166.147293
152.944244
170.415909
128.665451
127.891144
136.353943
151.823944
126.491516
152.368912
148.040741
169.644974
139.583359
116.344589
166.445908
138.682373
128.941452
157.728683
-39.935005
30.977777
-11.873332
14.511495
11.750559
149.463898
168.909988
165.979858
151.243500
124.789764
149.363770
164.590073
146.437805
154.581772
147.569809
157.352631
148.873428
143.797607
123.642288
147.919388
157.498001
142.627411
163.511215
148.613571
54.594372
150.426514
143.556885
151.045853
148.740067
152.011063
149.735153
120.727249
114.883423
161.798737
133.551666
164.844055
119.421791
138.363983
149.137985
131.250168
142.512924
108.155807
135.789001
131.131241
156.595718
154.882675
130.362808
117.893578
144.833191
119.835266
171.430847
150.452499
114.539261
166.277496
136.860886
137.750366
150.218338
146.430481
146.721786
111.534576
155.100693
162.151215
160.216278
129.548492
161.312317
128.135590
130.595474
140.288116
-48.056789
152.806702
138.251434
155.192596
119.077209
143.304993
112.497803
115.338417
116.521889
157.363708
151.747421
152.794739
135.359268
155.003967
128.769272
145.162308
163.046646
149.639633
-178.472977
-137.820648
-134.444016
-156.494919
-158.197311
156.800217
91.052193
157.468109
164.931671
171.266464
-3.385875
160.494415
124.096924
174.671951
150.967178
163.099365
146.820114
119.697723
-7.709175
15.219318
-44.839058
-34.493076
137.261871
138.854645
132.826660
141.345078
136.374832
148.693466
149.535843
131.413925
141.374527
102.664101
151.783997
150.134995
109.643478
126.434090
176.549957
119.469620
142.683090
109.867805
140.131775
136.637665
160.425827
140.384186
143.708832
152.134827
137.260101
165.996872
118.403755
102.232513
17.857193
-2.050423
-16.218309
-33.986073
145.774017
123.967285
150.934875
141.742020
117.231827
-180.000000
137.565460
-9.847720
116.492599
158.383087
138.406265
161.260132
139.684708
147.206146
112.482742
142.114105
153.159531
139.969543
168.825882
142.842346
145.092377
140.928940
159.440628
128.169464
110.277100
158.190384
102.968201
-4.914940
-12.616556
149.130859
153.910858
-18.977470
25.341324
-43.080441
-29.066418
6.153324
-18.189426
15.248497
13.766738
-43.788841
-42.468048
6.979350
-20.289978
-15.434937
-34.497284
-0.170174
-0.137056
-9.648034
10.853658
-2.873988
-0.644373
-7.733221
137.446518
160.496429
129.908997
141.155182
169.204987
154.388458
141.983490
134.209564
155.169037
138.718369
119.645973
145.356567
121.653641
172.067795
131.268631
135.391068
-86.988899
159.256058
152.952744
153.646408
162.298660
154.836502
178.290390
142.604141
151.767227
147.510910
-142.126495
-29.928501
-23.029442
19.144682
-19.574892
-3.018696
-5.813790
13.048204
-44.340233
-44.773949
7.197482
0.695488
139.513138
158.774826
144.301147
-53.706295
-21.472778
-25.847216
7.576161
13.488543
-19.182425
-42.451447
-42.288460
-23.761412
22.246128
-26.076799
17.006731
-41.001522
-19.047905
-24.913738
13.529433
28.127901
123.033035
-38.097809
15.220191
-34.654266
-26.463421
-25.629993
-53.266163
-48.652138
1.131596
151.584351
53.447262
17.439720
29.953278
143.956421
141.949799
151.490585
136.008377
147.986801
146.407257
139.490891
143.977890
140.386749
148.593857
145.748947
151.142212
169.796265
156.244370
132.485657
154.251678
144.510483
142.469971
171.804932
132.962784
136.959930
154.036102
103.827698
-40.726868
-16.571320
-18.163218
1.452526
-0.822819
-44.950584
-16.734226
137.196762
132.001572
141.742447
124.432762
137.350082
166.350357
151.393723
156.523010
140.785645
167.033951
157.491455
116.785217
129.233124
136.725311
134.674805
145.305008
142.515167
136.736420
14.469006
6.259400
4.302886
159.624252
151.389099
162.190918
151.434875
142.061005
152.979706
152.059021
44.703560
133.956207
15.738940
14.981505
-8.413142
151.820679
169.066101
137.586395
151.117584
125.684158
-43.486485
-27.561245
4.520170
-35.847389
-22.557182
-40.423275
-16.660807
-32.028229
134.286926
136.287781
132.151993
128.345825
146.294449
126.770042
152.520248
126.760788
139.998260
139.307220
162.230240
141.278458
107.533043
144.692566
134.817429
146.358383
160.289566
146.023682
135.673065
164.426361
144.702988
9.262722
-15.115091
-23.792229
-35.087769
0.335718
-30.841448
-15.939326
2.604440
1.903617
8.013712
-6.867270
146.099762
144.957550
141.715881
-1.128479
-43.982258
-35.728867
-0.483760
76.667274
136.425644
139.605423
150.234695
152.302872
172.113098
165.047455
131.787262
137.840744
154.372208
150.861862
157.227524
133.422592
151.790421
163.091919
145.268021
123.946617
113.036308
147.016861
149.466263
-18.929049
11.238747
154.733063
168.191116
162.478867
172.825012
1.134187
-19.752831
-30.841715
27.954023
-50.864876
-1.079559
-0.216705
11.490941
11.460955
-38.076088
14.938191
9.999634
-24.481009
-31.057398
13.419585
155.542862
128.184235
156.675919
3.978821
82.312057
136.239334
134.019394
152.252579
163.518860
162.977325
126.932121
145.293823
157.866348
139.533295
122.344841
146.710281
165.107239
148.665009
155.608765
-41.178493
-166.683350
156.754120
129.832672
33.517487
-26.490408
13.215672
-47.738140
10.239407
-8.576247
-42.580708
26.104567
143.653580
157.264862
145.376984
148.053360
130.384079
119.497871
-15.001388
-27.919353
-26.527975
136.083405
139.467545
120.477562
176.653488
124.481529
140.881454
132.903198
124.958015
136.622009
141.263657
98.938148
-18.832062
-179.711273
153.549637
142.215561
162.806259
131.260880
137.733597
139.418396
-13.179294
-50.924572
-30.596060
9.066549
132.339767
151.721695
166.540924
132.827560
138.902145
116.423340
132.155624
148.434158
133.191910
143.610687
135.571655
140.310654
133.484161
142.733948
160.075424
118.142662
140.090225
148.412796
133.221710
149.647095
143.990067
152.538956
147.172333
116.229538
139.340591
149.398392
152.935776
159.462769
147.836212
153.181625
164.473358
171.929504
12.874982
-8.302409
-29.946962
0.804056
22.490604
-37.183987
-29.690372
139.153427
127.604263
175.508347
137.285019
149.385635
163.635803
105.053719
140.391586
72.020615
31.548939
176.923996
-164.987396
-146.539841
-125.679749
-167.297653
-144.459808
-154.500565
-128.674698
-151.391739
-178.691177
-160.009949
-178.569733
-151.519485
168.510193
134.695770
106.861122
162.250565
149.463928
162.745728
155.320755
143.254501
143.263580
142.214279
158.294022
140.601135
148.949829
10.144526
22.534531
-16.128204
-32.730980
-31.997627
6.206556
-37.139942
9.566839
-28.892618
-11.185934
6.981204
5.672088
-29.779179
-3.610969
-18.713442
1.026982
-19.813503
-10.049191
-35.737339
173.789963
157.747116
149.222641
153.973740
125.353310
112.765450
142.868744
159.715073
162.701874
144.498566
166.079407
116.018707
171.691010
147.941833
143.177963
142.697510
137.372955
134.404861
121.483879
174.211548
146.586975
157.356186
154.415604
148.607834
-46.117332
10.895654
-42.615360
15.936803
31.171118
6.919852
-27.229425
-1.774757
21.576283
-28.447668
-33.888035
30.009596
-0.969346
4.284823
142.131378
58.387596
-24.365820
-12.111897
46.345379
3.860365
-42.895924
-37.050034
-9.095717
4.266913
151.232681
146.544479
160.950577
127.882988
120.504364
172.134567
142.955139
140.177231
152.187988
153.850174
151.441864
146.388321
141.133621
140.328201
133.528961
146.438156
144.470505
-174.787552
140.189621
160.371780
142.074402
151.310654
144.250580
139.154938
-27.354433
-44.101673
-9.451990
146.796219
26.202314
146.494125
127.328568
160.165619
172.588745
140.713303
149.239517
105.246696
110.889725
160.872940
135.669876
147.560547
124.205849
144.395233
152.316635
157.823349
150.578232
153.997940
143.448288
135.411560
137.672760
165.304596
164.721786
115.551262
140.182877
158.577164
141.007370
119.417038
135.209351
153.838974
132.197510
-30.971474
-45.451817
6.558224
-41.261414
0.913003
37.012852
48.057827
10.152706
161.869293
132.433807
135.162384
114.800735
150.143311
-3.699623
-34.436810
-6.421472
127.555962
166.197998
165.411850
132.837952
121.116257
146.649902
124.825363
149.811264
143.114746
152.241013
-177.780792
148.478790
157.736542
119.473038
162.972595
139.889526
152.505524
158.192932
-12.878139
144.295425
148.693817
175.272171
-96.106438
158.263885
17.480219
165.626999
147.718048
131.471695
132.269714
136.738434
112.704697
141.081833
147.272659
139.933899
-26.886724
145.811874
151.393677
154.714890
158.634491
138.150421
158.143784
164.841049
169.637344
177.018036
141.867859
152.412064
139.153595
150.113922
152.319778
108.469788
152.009857
133.521042
151.075668
139.940308
136.581757
145.502213
159.107147
-9.613004
-46.242085
153.914200
151.290710
149.154129
149.649490
150.650421
141.068802
130.033600
145.673965
154.672348
-15.781388
8.584624
6.397703
12.301981
14.232485
11.130840
12.905415
-34.770348
3.146720
-13.291002
-2.486010
172.015472
151.547745
113.055832
175.265457
138.944977
135.995697
153.028030
132.473526
127.039680
162.042999
137.358200
-33.914467
-26.822538
6.523597
7.499177
155.995255
150.759583
151.194199
147.902390
136.471954
146.791489
145.537155
150.232071
138.333923
167.284500
-48.420456
-11.507764
118.197426
145.210587
133.903976
158.445114
127.996086
39.556503
-12.558325
127.996506
159.705475
161.225601
137.449463
158.859314
130.386307
154.803833
159.275360
138.456757
126.515099
154.154907
142.911942
173.227890
135.107925
140.969498
158.378876
142.876419
118.671829
12.996690
128.537674
136.974350
156.919510
156.465775
158.889694
166.776031
151.106598
27.393427
40.477314
13.727563
33.254826
-46.199787
26.652187
167.873032
-166.978302
172.352493
-49.106586
14.717820
-18.899179
168.872559
140.588028
165.317078
151.748611
154.819550
163.978165
154.282669
155.075394
162.150803
151.581558
174.709045
148.103516
136.309906
-179.775314
-4.473083
-110.421608
150.559601
146.534882
161.450790
146.661240
165.861328
134.501205
154.827316
158.160110
141.096100
159.052155
119.442078
165.262436
18.483200
116.275848
147.962784
127.844658
146.447144
166.937256
151.745255
148.671967
144.566116
153.969772
127.849319
136.076782
138.806076
170.443878
102.746704
146.289230
165.430832
163.490906
141.985031
134.539108
138.319687
161.736618
135.641739
121.157005
-167.173203
177.690384
154.447876
99.324364
164.305679
134.903732
141.066330
143.081604
129.014481
122.082687
136.126129
127.268753
157.305649
136.056488
132.438583
133.484589
161.411011
125.936821
155.687027
29.561071
-42.251503
-27.587458
-8.347132
135.566330
143.303406
143.608276
126.178108
152.050949
153.244812
142.645615
177.795563
136.868225
157.279800
136.421326
139.534515
-8.320696
-51.400875
9.965611
10.398676
-4.551350
-11.964511
17.457249
2.362729
0.260947
144.138870
152.609879
142.839188
129.035172
156.859940
129.026169
105.862419
135.150772
134.490601
165.692398
149.347977
141.083633
132.120193
164.205841
153.833221
149.231552
143.208694
166.903381
167.169098
148.013794
93.329430
153.813904
140.651291
134.991776
142.050980
124.639618
112.261475
128.359650
122.333298
142.445114
141.060791
22.507488
21.826342
-22.603874
-8.346849
154.126114
155.511795
170.609436
147.167511
133.488998
160.260452
171.047546
156.750671
179.920868
141.526566
-31.017937
-9.176245
141.356232
143.457809
150.675293
179.425278
134.448441
16.033283
-0.897221
-47.311836
45.650280
-36.181961
-11.221106
151.026382
136.201202
144.143097
142.860672
139.547607
165.144989
160.698090
141.117325
127.933510
170.661804
133.974960
161.771439
153.910126
130.221893
139.669525
-179.719513
132.414871
136.747543
136.011810
157.260483
141.111618
141.484802
136.859177
132.980026
171.684647
144.079803
154.850342
155.594910
147.657394
23.861279
-11.540551
-13.371707
1.519684
12.860352
-3.223915
-12.346781
-38.099068
134.424866
121.084030
129.483932
-28.209208
-2.078484
-4.599384
-41.791458
2.311899
155.683655
149.129211
170.461838
138.788666
162.305557
138.909424
155.367859
131.589661
174.899673
146.244293
165.593796
144.033554
139.903793
129.977829
170.777023
140.611755
162.859177
162.118820
159.036438
145.823135
137.230988
148.844360
132.288940
154.915558
148.865219
140.441360
143.294540
152.103058
135.255890
159.125565
154.145660
138.634720
155.246155
136.203201
142.873718
135.909531
173.402832
174.623886
127.966347
147.034515
123.285019
-18.859201
11.266521
163.431091
22.182972
21.251114
1.061831
-14.194068
28.015587
146.906754
145.631973
132.559067
-0.155766
-35.039768
51.724846
-46.047134
178.131332
158.673462
126.735001
131.515640
140.298218
179.387695
141.885620
-3.890682
-29.685234
134.020081
141.998093
146.278336
160.280640
114.022575
-179.581284
144.422211
128.013824
139.415543
165.162430
145.534119
172.448059
137.190536
144.568741
160.121429
143.348709
134.309814
149.891724
141.244263
154.446686
142.369476
152.155182
166.424011
161.410233
142.395447
132.281998
150.906097
156.553116
138.692398
147.333862
153.682449
150.226852
138.840302
149.947800
145.108078
134.929001
133.346054
144.042770
162.160248
145.378586
135.877182
150.467453
113.561043
146.352417
128.924362
150.600388
166.310120
142.803802
115.492279
151.128571
119.178764
146.965363
128.135178
161.940918
160.787369
155.556671
145.045288
152.364120
147.032730
148.533478
160.803955
159.225769
121.251099
146.414780
158.630585
45.867142
-17.355074
27.024931
20.830091
17.306248
150.173203
152.173203
146.240662
71.947334
142.128326
151.559464
149.002686
134.397659
160.588165
157.886658
157.115402
125.075974
131.429108
152.126480
147.537292
137.350815
159.365555
151.381866
146.358627
140.324295
131.190002
162.295975
126.574600
140.535431
157.500519
151.680618
-179.325058
154.859558
160.145035
-1.438991
-19.422394
4.155202
8.063361
153.253250
171.898422
107.897980
-41.945641
12.517029
-6.144556
32.825066
-27.021452
-20.292667
-44.591347
-15.087223
14.062188
17.829575
-41.636963
135.564514
-178.924438
113.256630
120.087502
119.957428
145.805878
115.186462
149.427353
125.166061
153.185318
156.721695
151.212219
136.062057
143.466965
168.796524
147.846436
129.183975
128.602371
144.860001
134.038147
160.768539
159.685959
135.143936
148.052994
23.620407
35.367657
126.748360
150.374588
140.250885
-38.426014
4.065727
-25.908834
12.065487
121.536430
112.050812
128.966415
139.354324
136.756180
150.588501
133.558578
168.355316
167.319229
148.835480
160.951141
115.455833
139.007950
-16.973585
-40.517849
-26.658543
-6.208988
140.848007
158.289948
136.816025
165.488937
147.949280
155.139267
131.421707
137.477722
161.317474
159.375290
-174.583908
131.368378
110.563271
150.154251
167.389664
142.750870
165.072418
146.212219
137.440216
159.738785
152.701462
128.899307
150.472992
147.475662
140.942886
163.204361
121.181808
-0.460552
13.504492
6.527684
-38.884403
143.027008
156.930161
134.037140
119.038048
139.048782
162.662613
130.420517
-41.934017
144.717407
141.134628
-8.998857
-28.818321
-34.396706
-2.764917
-5.901894
138.825409
111.427879
164.583267
147.278549
154.337616
5.413487
72.789421
19.572538
130.765686
130.656097
177.920090
158.050644
143.612076
-44.326859
31.022741
17.668716
-0.587508
27.978695
-37.767738
1.170527
-19.729477
-12.393362
-12.927613
-33.489693
21.763334
38.493179
-29.222765
-12.155779
131.370087
161.016037
165.997543
149.084305
147.058502
140.684998
140.358459
149.799667
163.343063
159.044495
-178.954498
143.718246
153.681686
137.951706
148.728073
123.639801
114.652740
-30.656574
8.424572
166.322739
125.008545
152.061371
142.591003
145.866989
161.096954
-33.375999
-42.863571
-25.478941
-9.973856
-10.924019
2.256807
148.323212
139.192398
-11.055617
-34.629887
15.348537
171.288361
143.735474
143.339279
147.137115
130.458862
149.123764
175.905045
15.489712
-23.787733
-4.839059
151.020966
158.184631
133.207642
162.983566
168.554855
135.223648
153.322021
139.403442
-5.482478
-127.990952
-166.705139
-179.198853
-172.484131
-132.836929
133.955719
169.807068
-151.467499
50.677814
31.937071
7.027246
70.837387
139.906799
136.270493
148.044861
150.146973
9.119234
168.333817
121.996681
137.560471
146.599625
153.425171
141.225830
143.427734
141.298935
129.675247
145.964783
148.623428
145.306198
-0.568207
-51.785614
1.326922
156.674881
122.332710
141.488617
-15.409036
17.691702
139.784653
149.357620
142.779312
141.420975
142.084152
169.500290
160.241684
133.369766
143.720444
130.813690
17.591127
-3.145351
14.231193
163.281647
-5.993189
64.433815
179.684082
136.400726
156.379517
141.933914
165.473328
175.857971
123.166893
15.628528
-32.005432
-46.330269
28.856493
-46.009052
21.036282
5.902326
-4.192411
-44.379669
-19.082176
9.831733
47.611679
-11.439640
-3.214184
147.530838
134.213333
147.603714
146.830536
149.758896
143.900055
145.511093
147.248520
122.374611
144.730331
137.290131
156.747650
145.135239
176.193771
121.794449
177.384827
-1.210954
-16.535526
154.603638
132.025848
132.539734
148.623734
124.195320
129.927734
155.330170
166.433731
138.950256
125.640472
154.613037
126.511711
111.930183
132.041595
152.979980
165.400925
143.122757
133.723160
116.350082
172.184021
123.044922
142.955200
135.234726
156.436279
111.731728
117.651001
155.375916
152.956085
153.721085
117.170425
154.609482
151.866257
153.601349
152.834717
134.499893
179.582199
130.692062
133.735336
150.549225
132.130371
113.295563
126.878067
2.574583
18.737791
-170.907700
-154.901489
9.391072
130.000900
153.285309
133.080490
146.481644
109.427673
161.774658
147.162842
153.857895
150.401901
145.538940
149.491364
151.222351
140.899170
166.783615
147.593430
156.702927
152.461624
143.694473
122.646271
158.433578
-175.754745
121.573593
179.079300
149.544418
147.998611
149.896942
149.346069
171.264587
163.693115
152.955765
152.114059
146.407227
167.965988
11.991744
-40.897770
10.498162
133.984406
153.737045
139.874191
118.267738
147.423309
158.947220
137.578827
113.133842
139.440811
157.989182
154.188828
162.032318
149.663605
136.694260
161.897675
148.296814
120.271317
155.951324
122.666664
147.232147
154.432587
121.271057
144.753677
140.023987
140.214508
157.179688
135.647141
145.178711
147.248138
-178.158035
156.371368
153.516403
144.019241
132.659149
145.567062
115.455055
138.701157
166.563065
142.490906
134.282471
114.316437
150.002594
148.471100
136.156357
149.067459
122.346123
168.415359
140.822189
136.972992
149.226883
178.508255
-8.886548
137.435913
146.102158
152.501526
143.981918
146.809998
138.394897
145.709335
124.681160
143.363159
146.465973
130.285858
140.341827
156.260040
152.606766
146.324066
139.341293
152.198929
148.378662
149.167953
155.399445
144.608414
149.395401
138.933395
146.119385
134.642487
133.492615
151.014023
142.393814
105.361374
133.728134
157.942001
141.026672
133.469345
149.585800
153.087875
152.204102
155.968918
162.234421
19.008413
18.242434
170.210419
118.454269
142.836823
152.402710
149.079086
145.081680
155.916351
139.859406
146.699280
150.667847
167.062088
149.130325
118.729225
123.612740
151.690796
149.987183
152.463715
146.633560
155.844025
130.494598
151.438690
148.728638
137.717072
137.090515
133.207611
136.276062
146.201157
120.905762
143.552322
145.521408
143.866852
166.038330
159.910843
161.766144
155.233887
149.727661
114.543320
143.159515
171.214523
126.487709
121.798752
140.086334
148.374176
122.688766
150.586151
159.848145
156.917358
143.477493
152.721939
160.640076
142.417038
167.192780
155.286011
113.824661
141.520279
149.346390
148.803696
170.350723
167.616287
121.291473
-19.577461
-6.215552
-8.682812
-37.804165
6.079154
-49.139732
-3.427655
159.090561
151.926712
110.872398
170.407455
155.418961
120.525047
144.294144
134.278702
138.678223
160.607452
143.878555
110.690819
157.804443
141.644897
-157.898407
-151.260590
42.604786
140.601410
17.604275
0.192814
-31.651625
150.040421
133.492355
160.248383
151.759766
117.901939
149.699371
157.306412
118.772896
130.224991
165.751526
167.683655
-133.555878
137.596359
-33.574600
-6.120548
172.352158
144.145020
119.368126
-38.824329
-2.095831
-10.912228
-38.277420
34.627693
33.329182
161.919464
154.552643
155.427780
-171.176559
117.781227
154.918259
146.572739
111.941467
149.405914
135.006134
157.840225
150.875092
158.096329
111.615273
142.685181
146.416122
-0.566137
152.200729
127.775063
132.640747
125.372894
152.420319
177.446411
-36.943775
-177.056213
131.551895
125.519661
148.403015
147.181580
139.839462
157.529404
177.955582
139.510040
151.254257
-27.500113
122.354721
137.201767
168.300125
98.748161
151.197052
159.779922
140.801086
136.858917
157.901657
-20.936817
31.722450
129.780411
114.438293
111.535110
152.936066
128.893616
145.519287
136.868561
158.386642
135.485138
155.066055
149.244003
165.808762
167.982758
166.910049
168.832169
137.939758
151.241867
135.276382
145.527588
-42.368629
-35.268810
160.466507
150.816376
-140.725143
-170.842270
-151.719879
-155.974579
-126.998512
-155.470917
-178.583344
-125.283669
-167.368393
150.761658
117.383011
149.709030
162.553833
148.848984
160.241943
130.793213
178.690735
128.737137
161.294281
160.192566
138.340042
152.136612
142.843597
150.660309
133.703720
152.196640
140.298889
172.519226
149.093658
109.193718
150.674881
140.245621
146.773972
154.260681
142.729492
159.667892
152.187775
110.492302
132.907547
153.462051
160.940720
151.263718
133.131332
148.525314
134.793900
155.340271
126.828011
107.352829
151.079208
152.332764
146.295380
-12.710182
133.450821
136.890579
-69.971321
-44.695450
-15.719944
8.589130
-39.933205
4.611888
135.568115
137.522781
148.956055
132.421448
124.768700
156.373718
147.117844
161.102264
10.129664
125.511002
151.152573
130.341248
129.225647
16.265440
143.342117
143.350861
122.071838
151.582703
140.856689
149.359268
155.584579
150.042114
154.017548
128.893097
165.141174
159.971954
134.460785
134.679459
160.326157
-52.095825
-8.181053
-45.171154
-3.619148
-42.566956
7.938277
-44.277168
-38.410770
10.044847
1.050902
13.328859
-15.650974
23.876995
7.139107
-6.552391
-12.779488
10.150826
-37.996834
9.050390
-2.459254
165.096039
2.064312
145.879150
163.335831
150.405579
143.845154
140.813187
141.739227
140.978760
144.050812
125.803482
-37.035751
-32.250095
-8.457445
136.621170
144.373749
149.313873
139.413986
111.253044
133.265732
125.820053
137.047302
157.678467
133.213028
139.736053
144.144135
-34.023041
-15.081043
5.918311
7.130500
-42.445690
-26.223909
119.994385
19.201862
143.029861
157.205688
150.542389
117.226532
175.504684
145.422394
120.070282
125.470924
118.520485
141.454025
160.688400
166.052963
178.335266
138.649551
147.283524
151.671997
157.757477
-143.010178
-157.967941
-143.219818
164.573120
-177.685211
-175.870850
-154.911926
136.038666
163.822113
132.299103
133.979324
148.125122
132.694931
134.313904
148.764496
165.312485
136.550644
128.383636
169.183502
158.435806
138.523636
159.388733
135.123169
161.169556
-12.549542
11.123779
-33.344711
12.618746
16.977341
9.659215
152.319992
28.648497
105.696869
33.778748
17.267263
152.100510
123.685760
140.490601
152.894485
135.390823
128.880768
153.817566
153.014450
143.590378
149.978333
146.060944
165.077942
141.236694
135.188644
146.078323
160.013992
109.686981
144.290497
137.353546
143.133530
147.748047
152.306824
147.389832
102.467606
133.738922
140.169144
153.650223
122.691856
120.209846
112.287537
134.108353
157.212021
129.604446
151.405869
167.714493
149.987549
129.000320
99.928711
131.475540
121.596802
147.374603
147.604553
154.240128
157.048996
136.355942
161.552063
164.211121
138.224152
150.138855
149.721420
140.171326
160.383179
146.893890
142.850739
-179.496414
-158.347260
151.124283
-149.257492
137.377991
39.947464
-152.882294
46.550800
71.191833
45.721775
-130.556442
-172.337875
-170.938202
-39.274540
153.040710
143.634796
166.390396
127.168007
132.686798
149.849457
-24.873205
10.491000
147.204102
162.077621
150.869385
150.603729
172.654114
142.563797
141.493469
136.647186
134.122665
168.586060
113.554863
145.089569
148.142563
126.661575
69.899620
72.130005
68.638336
32.569572
135.598099
157.642975
128.837845
159.182022
155.774139
131.636719
-15.409369
-45.541283
-12.172166
146.972733
159.593979
157.422760
145.326904
167.049454
144.158173
154.347092
31.570454
150.144592
147.643951
128.759857
152.554596
157.151367
134.424118
137.474243
134.575668
148.408127
155.653183
142.644150
156.576065
140.157028
123.385201
-5.464791
-3.263148
-28.615133
13.502547
-31.333515
-32.985706
19.870993
54.196392
18.687218
-12.320336
126.686043
135.289215
120.141495
151.268295
160.649597
149.373978
145.794479
166.437317
141.053833
127.077972
162.842194
170.941040
141.771561
146.412231
124.107521
151.296738
165.240936
-40.301151
-20.289574
142.878677
-42.230904
19.520000
165.775452
132.686111
124.466751
163.961533
142.991455
166.216599
141.101547
148.617828
143.598129
143.964752
-179.282623
141.543625
28.227032
140.818161
150.146927
-22.782888
-27.856615
11.855542
-43.039017
8.705652
-2.127529
-2.189816
-1.104113
-12.808265
118.391296
148.124741
164.648621
166.934235
140.066757
171.743896
140.371658
144.422409
147.335312
158.739624
30.093679
-44.380627
-1.264549
-21.751488
10.661509
-11.226352
-50.841980
5.141442
143.981857
140.799362
140.643860
140.163315
131.047974
162.276306
135.638062
125.603455
145.601273
7.364685
-9.294494
60.480591
146.755157
117.641411
143.618988
113.419281
165.203110
153.617462
132.585602
152.899216
150.970642
150.109726
149.787430
150.789368
140.309967
165.382828
138.824417
129.602280
139.682312
9.251597
147.381973
163.481689
3.427027
127.250244
135.737442
145.563995
146.343399
155.916550
159.484924
142.490631
149.396973
118.624687
125.163582
145.627487
136.278519
148.856689
151.040039
163.723831
149.788513
150.374481
145.636932
160.557312
143.724762
133.319168
139.637695
150.326111
150.873840
150.633804
137.521805
159.006485
155.424484
139.857712
-42.305744
-35.485634
-36.773605
-0.000000
-27.121143
8.101302
-39.542740
-42.933395
23.478073
-39.625824
122.068939
122.207626
135.798080
148.660355
151.329132
147.226593
154.289597
148.692078
172.277817
159.775604
139.768738
118.844353
173.051773
127.119347
161.447433
126.669060
154.450897
132.055466
156.823074
161.829269
147.944870
151.217758
157.439697
160.612122
143.075928
137.545197
141.216614
154.456772
164.312698
162.227051
141.865952
136.244492
145.137939
160.567322
141.560150
135.486404
-50.931225
67.537437
156.524124
127.938599
150.771835
138.482315
149.859039
138.971375
143.255173
153.043442
141.948975
132.546555
162.281113
152.313263
113.147675
167.945602
120.484695
145.112473
137.448029
124.640396
113.777748
136.299179
143.656647
135.972946
133.878799
155.029846
141.643875
161.143463
140.673370
130.294235
143.114258
151.929306
149.648575
137.127060
134.263504
159.226242
163.717087
172.325546
118.129860
153.253311
113.618103
128.427460
136.254593
142.658295
138.202591
146.166504
134.107895
143.712784
143.005219
147.135361
34.078396
-49.899628
-29.545389
116.192917
155.810211
149.367844
157.661774
136.398819
-178.561127
126.661682
146.059982
172.088043
142.361801
100.453957
171.730652
163.775864
119.451736
154.458115
136.357422
161.898834
144.278610
137.661148
169.791138
157.836502
138.589127
152.859741
148.622772
150.784607
161.054001
110.133278
161.483582
130.359177
143.821808
161.412720
153.570984
126.774231
152.129440
119.835556
169.831192
131.209503
-23.198933
171.601151
143.983276
142.516800
-4.157557
-22.012821
-43.225758
133.710999
163.064041
-40.316181
-40.666721
-6.710340
-38.118797
-10.929136
154.994904
142.648682
146.864822
161.271179
137.551285
0.559881
15.818427
-6.194668
-24.087543
-179.484512
168.639786
-125.425079
10.633617
-165.148163
-155.778732
-167.974274
131.590454
142.575485
101.181900
148.862671
159.042633
143.370895
143.505402
146.999268
144.786240
152.817032
152.400070
159.656403
150.131149
164.276001
153.786819
152.445663
118.355423
139.347961
-5.474644
14.819450
-14.775110
145.577393
14.128069
-41.643143
116.908669
147.709641
154.390381
141.650192
139.674805
131.784958
147.026764
145.696289
131.572495
156.936874
142.600296
121.512543
152.518051
142.617126
162.577621
145.686890
162.586243
161.050201
149.522446
143.458969
109.657951
22.908514
-170.498062
-147.466293
-159.375504
105.040085
145.863327
148.443832
132.666290
150.199982
155.151215
163.971390
157.236954
133.460251
176.685242
130.792542
119.921448
156.822617
171.086731
157.097916
146.280685
142.356506
155.061172
133.257446
143.698669
131.668686
155.783722
148.131256
146.599213
135.351959
168.648422
150.275513
165.755890
154.354782
151.814346
123.351517
135.096695
164.658356
132.536453
142.563354
143.440918
172.314407
152.809937
165.357635
124.422478
168.036789
147.207733
125.333145
141.614655
119.182884
158.455292
165.484390
143.903503
156.359985
113.584724
151.589844
176.618103
174.170853
167.728531
123.685799
151.814682
15.671292
153.548492
-43.245811
29.707600
156.966446
13.089254
-9.849078
121.388412
142.946777
-144.013901
42.251816
20.752201
29.260748
130.598572
-147.229767
-148.172363
-165.294632
-176.229706
1.505192
154.760330
100.736694
143.830719
118.495255
162.530289
152.122803
139.171768
140.034393
142.591248
118.738625
152.621933
119.970871
132.404373
138.354797
161.939636
135.746552
139.299133
132.283432
171.070328
174.067764
135.182053
123.150734
127.144180
149.530228
131.092087
167.178894
149.987076
155.866684
140.759842
149.702637
156.464050
167.311752
143.531204
8.188993
-44.992966
-1.714292
9.963992
-41.364342
-47.395786
-10.477318
27.032042
23.901617
-30.026989
137.582230
172.356720
168.723373
147.873734
129.123215
149.121597
136.688461
143.923660
144.808533
140.684875
146.508820
144.167908
122.064110
111.139687
167.517517
135.659683
164.443619
132.237778
122.342476
147.122864
168.499435
145.420181
151.383011
146.646591
161.436844
145.284286
127.307449
156.470413
153.363846
140.505081
150.791519
139.825745
125.856941
141.844498
151.942581
129.631821
150.875702
152.367432
130.961746
126.470047
134.555038
130.469116
174.008728
145.180389
118.921402
168.798737
160.429581
132.580200
154.933533
132.836823
156.629410
160.594574
164.949554
137.728455
146.471420
11.902262
7.236058
150.988998
145.287704
131.106293
164.977890
147.217743
11.599788
13.645900
-15.508895
28.706652
157.482834
157.598831
178.482361
112.170486
144.695877
142.509766
163.165558
164.514069
149.858582
141.325485
114.614487
148.449570
137.751221
128.892975
143.700119
137.138031
128.948532
161.047089
122.792152
159.614929
168.434845
150.775803
147.172531
-8.809482
150.042480
147.534912
139.610306
-0.366375
-35.257275
-13.581828
-59.845020
9.517335
27.294617
133.872910
158.660095
163.301239
132.704086
136.891266
141.201935
157.708862
119.591881
139.847412
153.814072
146.252823
158.260559
132.780289
150.704742
150.721756
159.589737
150.892029
131.372375
158.898468
160.882645
125.778954
158.377243
95.661751
171.880966
116.340752
126.026077
129.768555
5.405517
11.823116
33.666260
109.222946
147.758987
142.413986
150.403183
140.148285
162.375473
136.305710
147.815033
116.136230
23.339935
-10.072084
9.919485
-2.725773
-6.845386
159.504944
153.526199
169.544861
153.324234
126.486488
126.340462
140.422348
152.289642
174.348740
160.115005
144.059723
163.853271
150.115417
123.901909
152.533371
177.278671
137.346771
156.282288
156.909134
-10.740484
0.869081
127.087929
142.354462
130.256271
166.676086
151.987045
171.236801
164.112259
143.248093
-175.465576
155.187744
146.270889
167.250809
151.935532
148.851669
8.865875
-7.395684
-12.951908
-25.163664
130.186157
162.783707
151.264191
132.992676
168.104996
122.625359
135.260223
123.854477
157.330490
134.513397
164.233978
154.203598
151.522705
162.873016
160.337845
144.988708
154.305420
138.356812
144.559265
138.041306
97.114151
146.067627
160.501129
161.252609
142.905792
135.907089
-33.922607
-9.039855
-29.044142
-17.954218
22.688650
-37.578735
-45.574997
-24.254560
-24.715357
-16.890247
99.370125
151.105072
170.324387
17.883858
10.669518
-3.278172
-16.470379
-4.468482
151.172211
-6.215237
-1.465002
-13.099174
0.447624
2.078202
-8.678263
5.296684
8.987167
149.235794
136.884872
163.275696
143.081116
-35.812069
-36.668106
-7.414206
-42.775257
169.944214
143.561386
144.412582
167.739777
163.130676
130.032211
112.884155
179.602859
154.556473
91.140862
140.437531
140.867661
105.291756
138.058929
8.444711
-3.420279
5.075975
-1.576815
152.748047
164.870224
172.337189
143.961334
154.318115
122.583366
141.353302
136.699997
149.079254
156.350449
137.087875
146.655472
159.319839
163.179260
132.112076
139.414810
130.176758
133.156998
159.698090
132.120193
151.226685
147.141663
151.248901
148.993347
152.003510
152.751053
139.979004
161.860214
132.600571
161.485306
151.207138
169.703995
-154.086929
-167.492218
146.381927
172.677734
151.537079
147.414764
142.011887
164.850998
124.230507
123.839890
152.189835
176.884644
179.098633
-50.878670
-24.247219
2.962797
122.185890
160.595016
-39.515648
-31.837938
5.498361
5.849318
118.245277
140.592438
150.158295
117.328011
129.040085
134.778030
125.206841
149.647156
142.712265
6.667445
-31.724516
-39.851265
145.919495
121.159760
146.737701
177.156479
169.142517
146.271027
143.814514
141.857315
117.184837
142.920486
149.574966
172.462265
159.214172
-13.059982
3.756818
-41.060883
120.101410
123.902672
134.762054
145.681534
152.831833
162.045334
116.638016
170.661163
159.751968
148.478683
137.283569
128.966949
164.089752
140.801224
120.344131
161.781799
138.247833
144.523529
148.776505
146.693405
151.849823
163.726837
146.607895
153.351761
148.427811
139.550049
132.152740
137.922272
154.452866
149.893494
140.709854
-29.008711
123.560028
137.911423
149.692734
153.271515
152.623718
164.625610
146.085129
147.084000
145.710739
132.960129
161.808014
151.056641
170.195129
164.089905
132.445801
162.113892
136.953873
142.570770
150.518143
22.911612
-42.135902
5.507585
160.026352
146.466904
133.434921
145.438324
152.336349
133.207092
33.018791
147.734695
117.400742
144.551926
155.949417
145.460007
133.167068
117.412514
137.985931
-22.655006
142.253220
140.379074
146.026779
139.390503
171.160919
147.754333
138.256470
135.663742
116.346130
140.682785
149.495697
133.600754
102.233101
144.978439
142.963837
150.013977
157.423233
140.782547
123.693268
127.181641
138.479980
146.003571
145.867554
144.465927
153.214325
154.180161
130.899490
143.664963
153.255310
127.617348
150.704788
136.145599
109.559540
63.845230
44.804573
104.801369
-148.731674
-151.830948
141.619934
26.768532
175.680252
142.281006
165.972366
143.499130
134.682465
133.961777
123.608711
156.478394
139.595459
153.773926
126.839531
153.937149
145.652542
127.453537
142.486343
137.028793
141.074081
136.796570
136.055176
169.404282
147.325226
124.389389
152.461990
134.683350
40.545315
1.809592
-25.541948
140.440079
159.016388
116.740135
128.606415
150.272629
124.613556
122.336823
144.769943
178.049454
137.262589
145.625671
152.886322
-46.117744
-39.475430
-28.706644
16.982510
147.551224
158.801910
155.223633
156.768265
149.349442
147.919754
152.585648
140.838226
173.042480
162.560150
151.682343
139.565079
-3.701052
-5.160157
-1.545224
-1.907930
-38.394676
-44.260941
-6.142035
18.116213
173.477356
156.907288
112.889175
145.385452
136.369476
159.796417
138.463440
108.610580
156.475189
154.673676
137.825073
135.852341
163.263779
16.260611
4.919482
-6.303567
17.961264
-37.548168
1.098783
-30.587395
-51.787228
7.987040
3.695545
27.403852
21.815168
120.769585
122.245628
165.117920
136.272491
151.838913
166.901993
146.601868
143.422852
142.784088
139.345566
8.894105
-48.066746
14.069917
-59.652634
-1.677831
-5.554249
-17.977192
6.779224
156.201813
162.730942
133.719467
161.307709
149.057388
137.233841
154.480942
154.091766
159.379730
154.627213
128.340546
147.150528
124.175209
141.567551
125.979729
158.770874
126.412331
119.314789
158.911423
137.418076
154.978729
139.955933
139.546646
150.924606
103.438812
174.000198
131.230423
143.869293
140.598160
124.798180
136.814270
154.548035
130.625259
133.551559
148.287613
156.758484
146.440811
175.065277
140.688400
123.735344
159.393860
129.573578
150.355042
130.740372
136.456268
136.597351
99.021690
160.504654
135.337234
149.740067
177.566406
-169.214996
-129.712051
-157.376877
42.222603
21.298468
20.806454
5.649097
72.661301
-170.775040
11.677557
11.694922
25.580660
143.994141
155.353851
154.126236
135.824234
98.013657
139.763977
140.539307
148.528534
127.440910
140.814713
151.453461
130.332718
154.155914
143.337875
147.280151
155.772476
153.741135
143.917343
145.552383
137.795547
147.155762
158.306244
145.128998
148.904053
139.746918
160.431168
140.737976
141.595093
155.812088
134.467194
151.318741
110.100632
134.695892
134.252335
118.182610
153.301804
144.536499
142.564667
151.224686
146.075577
158.305389
162.138443
149.989243
149.265793
151.542526
124.436462
114.315521
136.080750
136.991730
147.398071
154.678665
165.525925
137.162918
121.431847
148.809219
133.489655
150.749435
146.765656
155.521439
129.569534
150.449417
19.248253
32.737503
-14.224273
-14.699718
-29.871717
-0.906766
-33.539810
-6.714809
-35.994709
140.162384
109.417290
161.559875
-43.164429
-34.276585
14.326014
-37.860886
-39.510853
138.612823
143.775909
155.879059
136.979828
149.643936
169.074707
134.961334
156.054428
154.707077
-40.633232
-5.517539
-23.207211
149.390411
149.854904
138.858643
164.333252
153.660583
144.387177
138.033768
123.047371
137.426468
162.974838
166.357590
-171.982193
149.987442
158.981750
171.698898
156.752380
140.385162
133.811600
145.201324
157.697418
151.895401
151.213791
161.573105
165.034760
160.531769
142.178146
130.801010
126.105286
169.583893
-178.234970
110.975143
128.592834
151.102875
152.257172
152.509598
166.813354
113.981689
145.089386
147.534134
157.191681
-30.215591
128.165161
149.517471
143.715439
124.941940
140.927887
166.556412
149.893845
148.698715
137.106140
176.011841
167.805344
150.859558
133.051956
137.955124
164.329514
147.797028
136.710831
129.431351
149.575119
139.794907
120.947044
141.386642
-12.748774
101.604355
152.292908
114.888641
126.117371
144.743683
156.011795
-42.941223
8.532394
2.674520
25.794847
-0.048457
128.256027
137.939407
114.265503
154.612991
139.470459
126.575150
137.217697
117.885796
159.701660
148.692062
139.287613
123.085823
164.906845
141.663605
138.392319
147.905884
144.726974
132.643356
133.380798
165.843018
32.053989
16.451939
50.399776
-51.680653
150.127136
137.218338
32.469978
143.888565
146.816116
156.409241
132.773987
138.443695
129.795578
121.278687
107.043922
179.688461
150.083374
150.485199
144.817490
128.405411
173.381317
150.408752
155.895828
150.199463
-30.192713
-43.603600
-6.483103
2.341259
-36.669998
23.770760
123.087212
136.378403
150.115143
140.617828
159.998428
130.196991
154.870712
57.095726
-42.354881
-42.792477
11.737069
-18.213720
0.651621
-3.187947
165.675308
143.373779
110.170517
153.162262
160.313263
168.472595
141.815247
140.257889
168.296768
138.668213
142.261002
137.226791
148.509583
170.048538
146.669998
130.871628
137.516693
159.316269
146.717346
173.716049
-37.453053
156.742203
129.474869
132.016052
133.949295
140.347244
147.752228
136.513580
159.363785
-16.749876
-24.748352
-49.803326
18.962961
151.445007
150.592407
-0.251788
151.157242
-42.955444
152.782211
142.642578
130.791504
133.701248
158.114670
8.961991
13.902617
-35.753143
14.404969
160.642441
158.574829
149.797058
127.692673
155.226013
140.413834
163.714645
134.096024
-178.703659
151.028259
164.516464
144.222000
136.365845
153.365158
133.666473
10.727942
159.378387
-146.058105
-160.313309
-144.004272
143.482208
-145.342682
30.568142
-178.807755
-179.901077
-138.056870
-171.571762
-116.897278
-149.242859
122.736717
157.628723
142.061249
162.342529
156.472137
119.491364
113.613190
-48.427364
149.567505
135.333969
150.625549
160.620148
137.558792
89.370583
143.617859
170.100296
151.528824
151.076340
155.761795
173.138153
156.765045
147.231247
139.955002
161.262741
146.724365
151.259018
135.484497
-5.314596
-43.818291
-49.435883
-33.601994
142.599808
147.420288
160.813416
147.257065
152.685471
122.878494
138.880203
123.371719
150.683060
173.874924
142.768158
116.576530
141.218353
162.455765
113.286636
149.299545
163.050659
146.752731
132.692596
154.415436
157.791946
169.303574
143.080460
138.299469
129.837433
146.696487
118.133415
118.386894
151.998505
173.987366
124.044067
150.427856
149.436981
124.177437
141.560150
125.149956
139.320709
164.852310
112.831001
134.620438
99.005219
147.263016
-24.547142
-3.242081
172.078171
138.181885
161.576385
155.728378
151.615005
-159.149551
151.330353
151.704391
136.478531
158.303574
125.584442
119.893211
133.675934
119.602890
138.877747
140.790283
137.555817
142.101944
139.118240
116.879242
143.187958
138.692673
156.553070
120.728065
138.803726
158.833984
158.835449
147.238281
151.506241
138.528229
153.213120
151.390030
140.855652
130.359711
149.929611
157.399460
132.824478
127.599907
150.566223
163.969315
-179.774429
140.474045
149.902832
157.772720
145.864441
146.201126
132.788589
140.275665
143.615662
123.636459
152.428482
128.337341
149.029755
126.232132
132.705627
168.652145
35.956009
25.656862
153.862579
127.275459
144.475098
132.110504
174.420151
148.346039
123.879898
142.472656
130.975616
-1.746524
1.291194
-13.188876
3.859757
3.010059
-18.205938
14.065280
22.811621
21.673759
154.138290
57.648998
155.446320
131.346344
178.054672
154.474442
168.021362
153.703751
124.958443
141.583710
163.109985
138.970596
148.816452
166.937607
139.112381
125.580070
125.519173
142.188904
145.804764
137.292282
-172.086090
139.088867
133.268875
123.031166
142.897217
150.701920
154.597916
121.138756
126.701805
141.959061
-7.458667
-43.681965
3.769878
154.572388
160.753754
148.439667
139.435226
63.946316
-3.422453
-8.817662
-27.897758
149.350464
142.745117
134.493881
157.328690
-20.087744
135.412140
142.427246
154.393799
151.406464
123.586792
144.283066
149.604874
146.564896
119.513527
128.232010
137.522278
-140.001236
159.791428
156.421661
122.924095
-13.117153
158.984955
147.193771
144.208328
163.271576
152.577347
123.904884
121.466591
161.471130
7.923005
13.443226
-15.576722
-13.458128
-32.926369
168.563629
167.794571
150.865707
167.748093
162.506958
153.975388
168.697586
166.640381
130.872055
118.299606
137.223236
121.629845
148.834030
149.667465
124.173737
141.159927
141.726654
155.863541
167.885773
148.986618
144.341309
149.931778
146.975708
167.844940
162.833832
151.644318
153.029526
107.333115
148.777054
108.615334
154.540665
12.193090
130.582047
116.069855
166.264938
145.126022
141.916214
143.597870
158.427765
161.800888
126.755234
127.637146
163.768204
158.433258
146.110703
137.221970
144.816360
134.247879
149.266693
154.452942
173.655426
156.497787
109.975311
132.111343
148.987488
117.571426
122.258492
128.044403
159.499344
116.117363
-4.374929
-44.741825
21.913923
54.064465
146.785416
153.349457
144.500397
165.344162
147.461609
159.638046
128.253448
132.119202
139.526123
146.640823
153.554703
163.600479
142.202972
149.288254
145.138641
145.635254
115.338951
138.662109
-82.564209
78.288658
8.954403
-1.753570
34.648785
131.349930
124.858040
153.178207
150.434296
142.839432
141.870621
141.534576
146.944336
144.865768
144.359650
141.663284
167.221603
128.178909
162.838928
158.689438
160.801895
108.027817
148.058990
175.945496
142.663361
148.284912
113.571808
163.763016
129.025055
6.929737
9.420704
-16.776838
3.860822
-42.939243
7.355274
20.727213
142.167053
144.992401
128.709259
137.080139
141.667679
143.102020
141.639313
152.811295
165.212952
144.643295
158.420486
153.674042
161.874786
116.771324
133.197235
129.260544
132.118179
152.693649
160.631378
148.950729
16.318930
-146.923126
-178.601562
-177.912582
-167.770706
24.409887
113.746712
-163.876190
-154.791031
20.804195
-161.720535
-139.666733
-153.699814
33.797554
175.993851
23.567259
-150.136230
6.361404
155.921936
1.810781
5.684444
-17.245586
6.359339
-2.390810
-42.010426
0.546439
-5.428741
-5.386087
148.274277
1.232259
-39.033993
-39.490597
138.947098
144.083649
159.362640
122.566917
144.513275
-14.989826
-13.230765
19.001944
158.805298
141.129715
149.862488
151.537567
128.335907
134.759430
139.872101
147.538528
164.783478
-25.791016
147.346085
25.721771
-4.358917
-45.815632
35.690914
176.438217
159.381760
146.631592
141.794479
149.278427
134.236572
136.555710
140.953995
147.268265
169.573959
148.542404
147.727646
138.385117
138.871811
141.424164
161.301468
152.020584
143.773285
123.141487
140.587662
147.735321
150.163727
164.088135
148.061432
-24.535351
2.116184
4.509715
-43.267353
-0.863887
-36.302662
-4.706444
-24.698053
138.246033
170.752579
165.141571
162.800339
18.390289
133.962036
131.596176
133.875610
169.920547
162.480179
141.742340
144.447708
142.301208
130.574600
19.131420
9.669874
3.525756
51.793335
-20.117861
11.618896
152.460281
143.520355
144.685699
116.774689
172.917740
156.469833
144.158508
147.884872
158.113754
135.315384
173.413055
109.417007
158.657578
116.436562
148.726791
166.473190
162.991852
141.482422
138.112000
133.785599
125.430977
156.674911
124.258125
148.875839
165.724060
149.512833
128.303162
153.792786
132.024750
142.493546
136.575027
152.980591
148.825211
126.841125
141.260162
137.087524
140.781052
154.042023
143.456757
141.397858
141.070938
160.252533
144.867416
145.296082
134.623810
144.814346
139.049438
-17.574520
122.548508
134.922806
173.662140
167.603577
125.330360
143.001022
83.187927
-153.531952
-150.948212
-55.164658
21.528620
138.700165
-5.606543
-6.912336
-15.591811
-48.531116
-176.057663
132.231033
153.145584
140.037277
179.046112
139.768509
127.395645
161.584534
139.436401
168.995941
133.163147
139.970871
135.686386
-176.592911
166.926987
153.070847
155.292191
148.744125
143.647583
141.953110
123.466866
160.387344
146.652924
124.738701
147.474670
144.427246
121.415268
33.400784
-0.795247
30.479427
25.979540
151.955048
133.688705
150.661011
-3.203691
-6.514062
-32.293156
-3.531970
10.951808
-36.160496
20.568615
143.586212
138.581635
154.554932
136.404846
156.931793
144.681351
141.919434
169.900894
172.981796
163.631851
141.514923
128.058090
172.158936
149.004059
128.492676
153.179840
146.304886
161.521454
148.591965
157.089935
140.760818
151.230286
5.678994
133.889526
13.184489
-4.539370
-24.507071
-43.453999
-19.946260
174.289917
160.970306
147.252594
138.437958
133.681915
136.684265
129.394669
149.281693
144.591019
-0.098912
-18.962435
1.238910
-37.565159
-43.806938
-44.718708
-42.346958
35.187408
-7.506448
-40.940071
163.227203
131.531326
119.457390
128.480637
154.993057
133.115433
138.623535
154.637299
138.378204
130.277924
179.937424
151.780121
124.217667
155.344849
155.245407
138.166977
125.091141
134.844131
138.983658
135.388474
171.651215
155.993118
140.040131
131.300415
144.320740
161.871033
97.268135
160.217331
128.986847
115.924599
148.594833
132.146454
147.228027
163.461227
147.075577
147.590240
165.034729
117.049355
-4.758228
-15.236949
22.299236
-4.431244
-3.300077
-41.771919
15.726975
-18.421276
149.153030
136.293121
117.804626
148.444778
129.377594
140.286560
161.816757
117.955437
161.988617
156.348450
148.113403
100.769272
134.128372
149.665863
139.128113
112.201424
137.335114
141.087799
154.070038
133.967850
142.173553
-171.692871
137.652802
152.006088
152.363373
127.214668
106.121582
141.568420
156.304306
146.606308
125.803650
154.588776
145.013672
165.214340
176.260147
144.508026
173.743835
141.007858
160.548416
150.547836
154.226700
155.028564
135.313766
149.417664
140.204956
136.389038
114.342682
131.246872
151.197601
141.697998
175.564560
167.984116
141.571533
150.658829
141.006866
161.906265
152.172241
134.249710
147.411163
137.600800
162.077148
75.389465
28.299866
160.082535
156.555908
111.535843
144.535751
132.613525
139.293930
156.232544
164.887589
-23.911520
-15.468048
7.359540
7.988563
7.366868
55.847904
21.680464
138.275909
173.072327
139.706528
119.452324
145.723785
15.373701
3.765304
127.240189
-21.401800
-24.424313
-29.869669
28.206367
9.753989
19.391754
-41.402233
-35.767910
-16.311392
-50.522106
-37.890781
-35.986706
15.013139
1.355519
-27.643988
-5.830185
6.635543
-54.434151
130.191833
151.399506
141.767151
141.864380
122.317230
165.165955
143.261093
153.185593
137.688110
154.132721
141.127075
119.891258
-169.550842
144.219055
-176.927109
111.980865
126.158051
-175.392944
147.134583
154.246445
157.952454
128.467651
177.682587
121.967613
156.023087
155.097656
129.382233
160.952881
132.922714
145.472534
14.045762
5.863475
158.706985
54.699932
142.012115
135.028290
124.711868
-170.769806
152.287445
161.960297
140.850266
140.093948
165.725677
131.646149
128.563660
142.784393
133.873825
137.641464
144.838638
148.212753
122.563187
123.190216
120.265503
114.929222
126.733963
145.083145
152.217102
144.621521
131.527069
166.438751
164.106018
154.047287
135.544266
123.205978
-74.708923
-11.198338
149.408264
163.838669
168.824280
131.796082
131.495209
142.412338
140.978027
152.675217
130.077545
179.141556
139.766800
158.189880
136.369614
150.894547
164.035065
149.231918
156.383728
153.425049
151.874542
134.432648
162.702164
159.466934
145.201996
151.970581
130.582108
143.671646
155.024872
149.164871
150.138336
146.598404
143.857254
179.064545
149.504684
149.128601
130.680817
132.943909
141.410126
141.598480
170.032639
158.677338
126.748878
152.141144
149.287811
-24.655140
2.276581
137.239426
153.834122
138.008926
-11.971098
-39.095692
3.374986
147.006622
138.678848
160.802155
146.490570
130.307022
140.331299
136.569748
150.995880
133.701630
-6.720561
34.127243
157.775330
158.184265
139.261185
30.189861
16.231325
34.243111
162.604889
153.674774
158.778870
152.654449
167.562531
-0.419648
-6.856609
145.459534
153.030319
156.178085
144.064178
147.127045
139.454590
158.143234
146.176315
150.820755
148.886444
144.480179
152.691925
20.493118
86.614502
53.559113
29.522064
42.196682
49.816914
9.268088
-2.189280
139.643234
60.400467
142.994080
130.962006
166.803436
145.939987
153.081360
132.399353
165.235489
164.218491
156.971497
173.396149
157.237305
138.949783
126.089218
141.875366
162.883667
129.891129
134.681320
134.645676
158.224869
142.266357
169.319931
154.687714
144.304657
160.151688
0.153233
156.287628
150.455566
126.603836
153.991547
152.473297
143.886322
134.944641
5.494190
-6.096478
12.207182
-19.446768
8.338211
10.570154
8.832754
-68.812691
18.272825
139.066254
149.564331
138.560684
128.005753
157.234802
132.797501
130.647079
132.544983
137.062820
176.724335
137.837738
141.005615
139.714218
141.678009
134.655731
171.575851
115.526772
137.243149
142.531967
151.332886
176.203201
155.442780
139.235947
147.027328
119.315559
144.373810
172.896591
153.641876
159.608231
135.874786
131.094940
139.837296
157.622681
8.484454
141.832230
147.089844
107.150009
152.607895
146.525116
143.106247
150.821899
156.234879
-163.316696
157.211990
134.505020
136.155151
109.656754
158.112061
154.094162
138.233170
137.097076
75.523827
100.850746
-133.920120
-161.789795
29.929184
76.627884
-148.089722
-156.211990
26.473190
137.048950
133.657623
149.195770
-18.032194
4.371570
-4.817759
-27.983536
136.469269
151.534241
153.867508
6.961536
-7.934764
123.753937
131.021927
134.577194
143.289551
166.775757
163.531464
132.131454
153.358810
170.189697
161.528564
129.661148
161.114990
149.845184
89.323135
171.993637
156.819275
140.758881
140.758026
148.491684
142.874451
138.101898
-44.167892
158.252014
166.977158
156.740021
155.680664
117.268738
130.024963
143.544556
139.502136
142.515137
-171.111893
167.542099
148.526993
117.051285
26.754965
7.926448
10.034659
7.700438
-9.851832
18.940395
15.565604
140.545883
-45.239944
-1.196976
-160.587646
73.275459
19.541145
-128.331131
-171.066406
149.790085
138.416870
146.900558
143.363464
153.017868
26.983030
26.031523
-1.079922
-8.655010
117.175728
159.229294
142.140076
148.763184
148.072754
109.339912
143.519547
145.355576
150.634766
135.827774
164.064423
152.774307
158.327957
149.465698
160.066574
147.670822
140.849045
114.681053
161.312622
135.518021
143.600510
147.603897
163.816666
165.941116
148.521744
126.620399
161.394485
135.847717
130.804504
103.672722
150.509827
145.081390
140.089218
152.168900
136.854416
151.338928
162.308624
117.174950
131.924271
143.977783
-38.785847
-35.984413
-8.298933
-41.191441
-3.537620
-2.046984
-3.494351
139.766708
105.549500
143.227753
133.214233
120.219849
162.055878
143.314774
149.075912
145.659836
-170.961075
112.535782
130.022095
133.736252
153.651138
149.627792
141.930832
142.499817
-172.290131
161.276596
150.335022
143.217026
118.044899
147.306396
177.450546
140.694107
-39.070889
-11.237941
27.470661
-13.328667
-45.061882
125.922211
143.214020
127.469559
146.605286
168.547562
121.384270
114.216980
159.913757
149.791779
139.747910
138.669403
140.205078
135.415787
139.347168
108.702888
146.336853
118.102379
164.852264
141.465530
165.174728
149.005234
135.724899
160.983124
143.124130
167.855545
138.394577
143.115891
126.921516
141.313843
128.308685
154.934387
158.037781
138.115692
149.728668
154.718658
148.946640
102.222519
142.484543
137.345795
139.478333
160.021072
106.044662
152.051651
148.030304
150.884109
178.817154
168.458649
122.139977
133.588974
137.163422
10.218310
-46.208023
161.022873
129.982559
149.012161
137.597916
152.520462
119.528702
134.903870
142.483582
163.629440
124.944588
145.769623
0.802351
-37.060574
-3.845067
130.250565
157.083160
153.690018
122.521904
152.519119
175.162109
126.320488
173.336075
131.977585
156.498566
132.639267
171.151031
127.496811
147.113846
133.173355
142.365662
140.770859
131.773346
142.248077
161.160736
117.750816
159.992523
18.773998
152.455597
159.436157
168.706146
111.745338
139.826248
141.739487
132.837753
148.383041
141.255585
114.795204
130.368179
156.698715
118.097939
135.830933
171.371246
118.860146
124.870277
162.027969
176.659225
136.106339
156.077240
158.579010
158.699173
157.710175
149.719650
149.987656
152.298798
153.603073
171.204285
148.344696
144.550735
134.414093
-11.095155
-22.621489
-8.487045
-39.008961
9.950522
19.149565
-2.658811
140.775940
144.984558
153.577606
133.676712
133.078384
141.515945
144.064453
148.702377
125.724052
130.043915
137.469040
146.423370
132.062927
141.959839
155.417023
20.463680
67.325592
24.653658
170.861221
151.311417
129.726486
140.604874
91.364960
120.844116
141.483643
131.839828
163.428696
170.959702
155.196350
167.200516
161.565872
149.168396
1.349152
129.952454
159.323853
128.047195
130.880341
140.135666
119.594353
131.079041
137.923477
161.855820
127.607765
149.713455
151.169006
155.611176
138.371536
153.316483
131.991348
156.025909
139.256165
151.581650
143.779175
162.798355
161.617615
172.243546
146.193100
149.286636
137.055054
152.242935
110.019661
127.389198
110.156845
155.150574
169.339432
156.971771
135.005463
156.570389
135.062286
163.553604
123.976768
120.793144
151.106766
172.380249
156.969131
148.453491
143.807739
3.115144
-40.237469
-40.483337
0.473540
-43.639301
-5.247662
11.025141
19.836180
-27.158943
11.394698
-24.238544
-48.246727
-9.013604
14.319651
-42.135376
-63.778336
144.907379
138.471100
150.561539
146.966949
150.700439
138.809677
116.688805
170.968643
156.031708
148.419434
145.681549
164.121750
114.348671
150.241608
164.912155
122.461243
135.973099
137.963882
-3.575277
-40.019581
23.079994
-41.324741
10.034895
-41.031521
-29.929703
-37.570034
-9.375174
14.044102
2.760169
-0.808908
-50.665585
-35.766266
7.550708
146.960938
161.752701
134.398941
-39.097687
68.675545
155.638641
-4.544502
151.825531
129.225800
139.318054
157.627914
152.514542
156.134369
6.287808
-10.661417
22.360933
2.561243
-18.680725
-63.214867
23.712757
-39.387863
169.912201
143.927979
141.518204
153.365555
-17.332518
-6.485855
20.399778
-10.735242
38.695278
-4.549800
158.414474
156.936905
136.845749
149.391678
99.075142
146.280182
130.490479
140.251404
-28.911495
9.600685
61.822033
-41.316765
167.290604
156.764984
150.714645
136.597839
148.038773
151.085327
135.317093
145.390930
160.582977
155.252213
112.886719
159.494476
142.407104
146.173828
146.375092
125.464500
150.877090
111.156593
153.733459
115.411705
147.785034
140.946228
148.233902
144.269257
122.664589
138.775620
151.229355
152.907242
160.213913
139.767075
106.749893
167.983307
155.573837
148.429688
153.510849
154.309189
134.365509
139.261948
128.125381
135.507492
166.963165
6.408298
29.295530
175.018219
12.028359
43.079086
175.213272
-176.976242
-128.757538
154.934814
-29.090658
-3.981477
18.149145
174.726105
143.036209
113.672729
154.457565
171.273849
-9.449100
-36.050926
-13.758311
149.483719
143.765427
-42.036324
16.824287
138.139618
164.741867
128.225616
125.075180
138.353668
-9.666255
-18.716942
-18.526100
-44.360611
-12.838454
34.879288
152.553436
151.547562
120.094429
156.538879
138.438171
118.749100
145.082245
128.607849
145.328674
144.989746
130.479584
172.986572
1.363866
-0.370094
-15.485633
-12.966193
-4.618298
2.574658
175.125870
109.449814
142.332138
147.327545
153.813446
148.455078
113.079811
137.053162
142.114456
143.952240
140.596252
130.340103
154.576660
142.351242
121.223778
131.651505
141.279968
92.115753
126.989517
-110.212120
160.086990
130.035339
124.215233
132.470535
175.164825
147.315933
6.614289
161.956985
124.333725
147.490829
145.444000
133.508835
-43.057236
-1.191897
-44.729321
131.420059
160.277435
162.551712
147.904984
136.739166
149.704834
172.102310
115.697304
124.083603
156.492462
148.149399
165.114441
165.814896
142.654999
32.304653
-167.379303
120.163414
-135.053940
152.667221
136.678833
154.183350
133.227966
128.429565
127.344620
145.098953
82.099152
162.387222
161.307755
137.485840
115.922646
146.907837
135.388184
20.880953
-137.857544
-162.539963
140.138351
144.986053
141.850403
152.599014
139.164215
142.751526
141.076874
141.338058
158.783264
116.494606
119.450478
158.539856
-127.914192
-13.292339
-49.038677
-8.993331
135.346832
144.623215
141.018814
152.361908
109.343506
125.027245
-159.081131
146.551270
152.056427
134.784500
149.240067
152.689285
139.747360
144.509125
165.239395
123.542976
141.320496
147.922241
140.989700
10.614261
-42.641960
18.655621
154.657364
139.270554
171.936218
140.872574
127.189560
154.737579
154.575607
138.415054
139.633041
140.238419
160.685532
-23.504513
11.450449
136.722015
164.962540
145.191162
17.344814
-19.472755
-9.217122
155.726776
156.433243
135.648376
140.757156
167.695740
173.802887
-21.911371
-11.220578
6.025028
26.353004
-14.230956
116.254486
114.653748
142.442841
142.682312
-8.010845
112.442436
148.802277
132.432495
164.205139
137.854980
134.778809
145.682907
134.744339
139.743347
-175.949173
154.317245
135.730087
131.182587
138.721466
150.136322
-13.885535
14.734789
-31.756100
-35.460941
-37.933205
-27.047268
3.108287
156.643982
154.949112
158.248077
137.081940
99.786705
150.780045
158.639893
148.818787
143.282166
145.672913
-1.570722
-45.290787
1.584121
-34.845955
118.836502
170.315750
136.407715
138.708206
144.242462
153.799286
143.165726
147.626541
153.793686
138.858154
127.268822
142.084427
149.319702
124.615974
174.401810
134.568787
137.049347
123.591705
152.493927
162.107040
147.422638
149.740585
131.314331
144.615570
150.721420
144.094955
146.675018
132.541565
158.834183
143.007217
118.384300
17.127850
146.298630
171.139267
127.886681
-125.307365
24.313313
-5.817026
8.617736
142.634430
137.426453
121.701767
125.682442
143.688889
152.021301
140.522995
160.137650
146.648163
133.560760
161.229538
135.363037
128.484726
142.972702
167.033279
137.390488
-30.630026
-14.752837
-39.608753
-25.166296
-41.349636
14.332541
24.748003
1.241435
146.584244
178.271149
158.214890
-9.526151
-31.322714
137.012970
146.312531
151.427155
147.087784
147.483444
130.417374
136.575546
141.731415
140.116501
142.777328
144.970291
171.824219
159.563492
123.011589
162.264084
168.697433
-40.643967
14.461432
19.799948
-35.504955
10.396935
6.609989
2.275893
1.992429
6.873494
165.246262
138.568924
146.481857
154.719315
148.793777
143.813904
-22.564732
35.541420
-37.377468
9.039354
0.919623
19.473032
-26.226406
126.004799
135.733093
142.652176
112.190697
0.523767
-40.640068
134.925598
136.849472
152.845383
155.753326
150.309677
172.291733
163.201813
109.967117
142.624542
151.859131
171.917084
145.897980
162.236374
154.688644
-30.036657
2.219026
-6.145513
1.952643
-19.190685
20.233877
34.384674
-22.251595
36.673485
133.407608
135.096436
136.766327
132.361038
147.696152
138.212326
-29.201345
23.071814
3.492390
8.371562
-31.414770
-30.264088
-24.457783
-27.419943
123.527748
147.956787
126.385216
-13.787690
4.279289
-35.253284
-51.357578
31.726074
-18.169405
8.349931
-33.255127
-22.198931
8.026587
-43.238342
-27.965305
-18.169439
33.249668
3.656020
152.225739
133.576370
118.022423
133.287903
152.353851
135.147659
145.113968
140.656967
138.762695
170.988068
128.251022
157.992508
-6.530808
-13.818593
-0.346050
0.836265
-10.094419
-43.511478
130.557449
137.715103
142.808777
156.967484
151.554947
133.194397
148.739624
128.721909
143.739349
-8.914646
16.271658
-15.222440
8.346520
-12.116859
-27.793957
158.920135
132.969818
121.274376
137.130173
140.407639
138.795868
156.410446
-179.980194
126.527786
155.681198
139.814621
162.867096
115.500008
130.267502
144.087219
150.662552
117.242401
134.463120
122.064705
149.514343
-27.355755
-44.656967
-26.620544
14.159836
135.144608
149.958435
142.639191
145.282028
148.020966
144.944031
155.279266
157.821899
149.092575
166.736115
154.113663
-9.697486
22.632744
-1.832589
-21.731794
-5.957069
-48.763321
149.864471
-23.937483
-40.845798
10.957182
-26.626228
116.503639
144.795837
130.095917
167.557617
144.718567
148.982697
138.202255
140.153946
139.156082
145.200745
133.240448
146.376007
-30.255917
-8.873606
-2.950881
33.755611
-12.552638
-6.003581
-6.968267
15.434309
10.411647
148.917313
147.014603
144.683838
128.641968
116.551270
126.481461
147.457901
121.037910
154.976959
160.326691
158.756943
160.591446
-33.862293
18.615618
-26.224751
130.961105
148.891479
141.845474
38.841293
-165.369461
-170.244461
-152.477295
-174.107101
-150.268143
-164.016937
136.763901
1.257410
17.208155
13.743327
15.409678
145.308167
110.390701
145.226501
-40.674679
2.177537
125.714951
113.780388
160.582825
131.149872
171.267639
142.996124
131.373795
147.269714
149.447464
107.245644
133.765289
141.172714
149.369644
134.190018
132.043060
137.113892
144.891068
174.231689
155.676422
84.563492
144.830582
139.892807
-167.507339
-6.105347
-0.224684
20.085754
-23.067684
-18.558994
149.573013
143.272614
146.289276
158.973877
138.828125
1.932291
-30.251862
-11.408743
-0.475189
-41.739658
-9.788419
-48.725887
-19.704210
-37.043419
-3.897169
8.401090
-2.018872
139.270477
132.186600
168.150909
157.084534
155.210327
130.197983
130.699326
175.074417
1.808294
15.708898
148.670914
136.977997
143.557693
157.100769
136.434952
128.370895
148.513214
131.360947
139.406128
145.453354
116.119507
162.471527
160.573090
126.988319
-160.674377
-174.329834
140.703049
29.943363
34.260044
2.019163
12.987652
-146.527008
-132.876694
164.771545
-179.676743
-146.817490
-41.946854
159.410248
149.410965
149.498291
132.445419
-36.119312
-11.113366
-48.858185
-10.831109
154.371582
175.546127
142.004822
157.617859
143.939316
154.043152
103.731728
157.173065
153.585068
145.952698
155.369034
167.337418
179.721619
154.070206
141.295670
130.510803
156.790283
4.898050
27.738766
3.654574
162.226883
166.295868
158.103668
143.790314
130.986252
17.471167
161.849945
169.868774
121.842232
171.826599
128.194901
-179.153259
142.465530
-158.070267
130.943954
130.905289
115.718399
161.878860
150.664001
165.584854
168.796356
8.211069
-15.514935
19.183691
129.516586
124.901642
130.013214
144.484726
150.077881
146.897797
124.436050
158.295410
132.785538
165.944305
119.923584
114.431511
158.574265
161.124420
130.031082
153.618088
160.721451
145.811859
157.489517
124.194771
150.667877
135.541763
162.223862
130.309052
157.349609
145.875519
144.550201
132.849884
174.649200
134.686707
133.768890
163.368744
143.212097
153.517792
156.987991
156.307251
147.076569
153.092026
160.098831
174.199661
139.350159
146.522522
147.550446
139.010025
159.652344
120.269287
147.209717
151.540024
140.921249
158.268784
6.224063
154.992935
149.933029
135.706284
148.505981
161.204605
-8.144734
133.055161
164.938934
133.608353
163.635864
136.899765
133.217255
117.923866
160.865326
131.143616
145.448471
126.811005
24.658417
57.982113
-53.116077
146.247864
116.133560
125.740677
175.384659
154.972153
163.123581
132.476501
144.016876
148.691895
145.669235
140.726456
172.535599
-4.042686
-11.913830
132.210770
116.338074
159.087296
142.829025
153.409576
161.432770
141.304214
131.551147
147.397247
154.766037
178.026016
166.941010
142.342316
138.320892
138.915009
153.803070
159.705414
173.684769
29.505903
48.549854
-5.101310
146.753906
-0.828507
29.716660
0.499285
-19.416477
-28.401270
-39.392029
19.049755
16.805883
18.535740
149.190430
163.015076
124.142479
141.182358
130.178970
153.944229
115.551102
142.061584
158.386093
142.681992
155.155884
155.782288
162.072952
158.612289
147.609055
141.164124
131.907974
133.476425
151.377167
159.634903
144.733170
170.531601
137.311295
119.595894
147.909042
150.079224
144.612076
142.505157
125.920265
102.170837
134.560669
165.542816
179.679169
154.532578
160.723312
143.193649
131.208588
143.193634
146.417740
149.494736
172.235291
129.221237
111.498314
154.835999
119.530571
137.118607
144.136246
161.689514
162.930008
122.466103
139.389404
163.769653
155.926392
126.641342
152.110413
156.273361
151.036682
139.253845
124.729111
137.437225
134.022232
122.162376
148.323471
138.258957
158.230347
154.542221
165.462387
155.296951
-81.737617
144.865845
162.925461
145.002396
160.337082
176.398743
137.662872
141.490250
148.498337
165.241776
120.886047
153.047562
156.644394
140.682266
148.093552
140.112595
167.185089
129.526062
147.972687
139.279938
134.609528
116.150436
-147.472870
169.536652
133.392715
161.536972
133.189087
139.726456
151.120117
138.727402
120.679489
160.011719
138.472137
138.854919
148.064209
147.081177
-25.451649
153.819458
-167.765656
160.652435
141.922714
-1.231465
-11.104326
-47.200768
-15.021284
14.806386
-34.170067
21.230196
109.037292
138.354843
122.606972
-6.470417
9.254550
18.594294
3.256001
-20.499517
138.482056
149.281143
152.306168
119.373642
105.991570
149.418137
131.634613
-20.302542
125.793350
156.574585
137.653870
128.918854
140.419647
134.391602
151.024551
152.189560
141.656967
161.690613
168.515488
154.886261
157.610382
130.411316
146.070053
155.077576
138.712006
166.884796
108.940399
168.445786
144.772552
124.559029
153.973846
131.300385
147.342514
136.128876
163.615585
151.682770
-9.290263
21.614965
-3.146907
-21.020395
20.074535
4.775734
167.591354
148.862579
37.593754
120.183563
159.771347
113.690056
130.142319
127.207924
175.593033
153.191956
143.398148
164.293594
140.561661
149.164413
130.401138
143.432190
138.706223
134.195602
141.292068
141.215668
145.397812
54.293751
170.870575
129.455444
152.310791
155.012054
153.303955
18.191013
152.541168
156.485916
132.671677
148.779785
129.943390
166.657623
145.081909
142.074051
167.569305
137.338715
139.166290
143.916702
132.311600
148.328949
144.895462
173.378586
133.604660
108.479935
150.966202
129.331268
148.849564
171.354401
156.996246
153.940140
162.929962
146.451767
147.595566
160.411758
140.816666
124.612328
149.790955
104.327408
158.816437
108.017212
136.920532
132.446259
144.546844
136.688171
162.187241
130.077545
167.525940
146.445786
163.369781
162.935867
144.509644
153.399094
142.140182
133.237579
146.247055
149.753479
147.457535
160.954758
153.045090
148.356171
121.319260
156.608337
130.452484
148.393066
146.025116
132.021027
143.794647
124.646645
142.448151
179.257416
172.139755
-2.688972
-37.436848
139.752701
145.165649
156.147583
128.046646
146.636551
150.430954
156.820190
173.130783
150.862259
141.629791
165.446426
165.477219
146.700974
167.395721
19.676691
135.620682
134.617523
165.968887
154.707397
163.016586
162.374130
156.339584
110.208977
-140.460342
139.752350
-143.121094
43.881294
71.941658
-147.098709
-174.847656
153.927948
114.247375
-167.227615
-175.145767
-148.807816
72.633156
105.899910
168.711166
148.806213
140.974960
130.883347
117.784271
157.479263
161.955963
-34.749031
14.858041
-7.459404
153.803879
93.812729
158.165909
149.368088
150.037354
161.482559
132.624207
-31.658676
-28.501978
-23.487543
-46.231754
-41.189426
35.973099
149.438080
144.715225
131.347000
152.985977
147.233322
160.380493
162.542313
70.975746
146.452667
164.053360
152.876541
165.975739
131.733490
147.453308
136.053207
-178.930634
127.601723
155.940781
143.903824
176.371613
150.109283
147.944427
143.453278
137.196564
151.954086
178.251007
146.883408
128.854874
143.654404
131.773621
158.292328
139.269760
133.842880
165.672974
149.110733
160.836288
151.767731
137.304672
151.809204
-9.481889
-0.272681
21.363350
148.712387
115.861038
146.142059
155.446762
136.472504
150.724808
167.769989
159.780106
154.506134
149.698944
141.692612
156.270813
-1.431491
28.545238
17.084126
-42.036583
17.574589
-9.076795
-42.796299
103.038254
153.688538
148.672424
117.372780
110.769485
162.156052
142.211777
135.119492
179.290024
140.873032
155.221832
157.632050
122.999268
136.726868
156.761978
137.145569
142.947403
109.356506
115.387543
152.526901
141.864319
129.138779
143.854538
115.255676
133.270828
130.613617
137.745773
113.007347
151.630554
141.772049
149.895508
156.805817
126.661179
165.020920
142.946503
142.773514
155.773636
34.231407
33.848415
140.387939
151.865082
143.971390
137.618530
125.653427
168.355331
148.429153
147.315552
131.783386
161.826416
-174.220688
-19.559046
7.197183
153.995041
128.652023
59.756210
26.462034
20.878796
140.171097
134.156982
145.445129
149.928955
150.805832
140.721436
159.620102
145.916718
136.373215
143.756256
155.369888
157.292892
162.216827
131.871597
120.724655
133.625885
132.033539
137.881134
138.171051
146.834061
144.957382
138.362747
161.377518
122.762138
-23.815329
41.696640
4.958079
150.619019
147.200500
142.605682
140.011139
129.508026
120.078491
145.328217
138.536057
125.263626
170.733902
150.599442
115.964966
135.697769
139.531128
163.460678
-1.544970
-21.147030
31.507135
-13.096008
-2.677957
141.775925
142.942963
132.433899
-42.679920
-9.005732
-34.736710
-0.781095
-22.773151
-44.049713
-25.563293
13.069440
-16.952623
147.074463
137.312271
135.672714
138.464691
110.795334
172.546509
153.272186
161.437469
154.162384
142.168030
131.003479
119.834297
-44.966324
-178.382370
145.144806
140.844086
148.080154
137.718140
171.750473
34.427792
52.730446
-149.774734
-158.578796
140.276138
167.777893
-155.083542
123.020973
10.920685
-172.568115
169.484238
147.371170
132.258041
147.748184
138.063553
155.282944
151.041214
141.091568
139.712357
149.744186
-35.253437
10.091456
-14.636748
-38.137051
-8.752661
10.942133
-23.927397
-37.356113
-6.264034
-45.659119
30.301193
-47.802467
17.871765
8.445223
-42.002617
-44.034760
4.178373
-1.989283
13.168715
20.699501
-0.523019
147.389297
157.011856
150.056992
153.894974
84.025169
164.201904
160.198120
132.387375
168.852921
139.956009
135.234970
128.573059
142.851273
134.260254
151.668106
131.157471
167.910950
8.758538
-42.669689
1.227645
-13.473395
13.743528
21.322054
1.627866
-10.620396
-11.469957
-36.922859
154.613068
-9.850555
-30.522696
9.368462
-9.021708
-49.576355
-35.643677
23.732952
18.016895
80.739784
-22.790659
1.631469
10.451238
1.405278
156.715302
134.090744
146.963531
138.564102
134.117050
138.314545
124.154419
150.455139
164.721024
162.450592
169.230759
152.341263
151.026474
121.854462
159.093842
142.659698
135.554214
178.436752
163.558334
129.302200
-39.699909
-82.662315
-36.728237
-40.191547
-2.158580
-22.157024
-1.256632
138.927750
160.349899
170.335587
148.244415
138.433044
138.691330
155.967560
134.523529
-75.195847
-39.224789
-38.898800
-3.563043
1.088764
46.612389
121.226669
151.518188
140.255722
131.704178
142.901611
120.989265
161.241501
7.198846
155.863892
119.788124
138.203720
148.471268
168.976013
140.568588
146.645676
135.032608
147.304199
165.971085
153.939850
167.924698
134.558029
172.754837
149.793961
125.566315
140.010452
153.921844
157.248535
128.952209
139.572754
149.399521
136.899506
160.663513
119.775665
141.754669
145.722519
163.382263
149.814651
137.404968
146.353348
147.652496
167.018448
124.988846
139.910492
144.188080
137.692734
140.388748
141.643112
147.129669
35.149937
-17.733637
-26.467291
-24.314009
-0.660272
7.539237
21.250248
-16.261734
137.364716
164.344635
103.022026
139.439392
140.121063
156.498398
156.480911
135.967117
132.942200
148.739441
171.160156
150.346039
149.434540
151.951187
148.117218
145.728516
162.389725
147.178299
138.549683
156.001984
159.847885
155.336716
158.212692
138.779678
160.653244
126.235222
116.947243
118.471931
124.546471
165.662933
168.828873
143.782410
139.607513
149.440262
142.808426
23.350451
-6.628920
-11.181426
-39.848156
-2.872898
-164.222382
149.943375
133.879776
147.244766
130.059326
144.496796
158.502167
167.988770
140.819321
147.521881
142.690186
171.177399
146.388657
148.852982
167.708984
14.321832
7.860075
-45.911716
-12.457722
-12.377153
0.165511
123.999199
149.284897
175.583313
153.242386
147.704071
141.933624
175.805939
152.218246
152.853333
142.563400
139.563004
9.534999
26.442822
129.775208
138.761795
140.572357
131.546448
126.561295
149.843475
147.315781
145.770660
156.392120
137.639832
151.193161
141.799057
142.917191
122.593491
148.702316
135.880966
102.478287
-40.310226
14.290294
-9.691341
162.404846
159.016983
154.529190
112.032761
158.233856
155.234512
140.674713
164.575989
154.928406
141.904709
162.433731
150.581772
142.885834
149.456177
152.575150
157.000885
142.149933
-168.476242
158.924286
117.257294
144.780167
124.269180
145.408661
117.919647
148.639496
161.348343
149.535095
143.282303
155.738968
130.606903
136.769058
145.295135
135.741882
132.405853
129.638870
123.345871
137.108337
141.665482
152.923615
150.960144
126.361664
145.123886
166.734955
155.346085
138.996643
138.473999
139.671402
138.440414
149.260544
148.535950
149.577179
168.794998
155.468597
130.234039
141.736267
149.608047
156.585678
166.564148
14.792615
23.918941
-40.432297
56.927288
138.609512
148.932785
13.746317
-43.981316
144.816360
140.392639
133.612335
157.832718
133.309601
126.511490
123.904816
132.136948
148.759842
125.449425
163.335342
137.078461
115.248711
154.097198
107.982285
143.010391
124.019424
130.223740
179.503448
149.739334
-28.973810
9.545775
5.180659
-12.686862
-4.144820
139.162369
138.107452
129.681122
143.356857
147.666504
138.953094
146.864502
129.491470
171.734741
162.142380
146.252182
154.250778
153.403549
146.617340
163.387360
137.982025
144.496933
122.803596
164.638214
147.991913
-12.574775
-39.203754
-102.105263
148.698486
130.867722
144.471802
136.285919
138.692825
142.127350
141.892059
128.569046
139.814514
157.160721
80.083076
131.350861
147.810608
-2.841727
176.812347
165.968094
143.814102
83.723030
135.912796
152.299866
167.041687
144.593414
130.359894
143.177582
-7.556137
15.246939
153.862915
-5.682824
-36.519478
12.115134
39.557766
2.723258
-4.458258
4.850301
124.769997
129.030045
142.278534
130.920746
124.843941
141.571182
146.675400
106.442795
157.975143
135.791840
165.818771
146.460495
150.582413
142.646210
136.357590
145.451904
152.523788
142.212021
121.011139
139.250961
145.559830
148.494751
146.222610
16.071360
9.555079
-44.227287
-56.197670
137.703110
126.591454
150.566620
152.293640
121.706314
146.729355
110.876213
159.156601
147.918091
149.534241
149.242630
144.492584
127.596748
143.271896
148.201981
140.392517
172.166840
140.266190
134.643921
160.043610
166.406906
138.058167
161.871506
60.669338
154.696304
139.640945
156.073700
165.735504
155.594238
147.621109
160.729294
167.551300
158.577667
153.754547
155.768845
140.094193
153.683014
132.994629
155.682007
147.425140
113.285278
113.694725
141.333801
154.463013
140.665863
128.132660
158.706055
124.616272
123.273582
108.949333
163.100723
167.475433
143.558716
116.689484
140.345978
134.044952
148.665604
141.508011
134.694229
144.262100
163.973114
140.723480
-21.762875
-2.798203
135.584686
147.935440
130.923569
153.685074
135.454147
124.538933
140.781509
148.611572
148.203354
135.143188
124.952240
155.031509
162.988556
93.422928
-0.712444
130.719681
139.431473
153.344299
142.547943
120.284676
173.446930
158.416702
156.862473
130.097702
115.853500
121.345001
151.139969
152.916794
156.418503
133.649078
162.383896
166.567657
150.231903
134.886536
139.532745
139.367126
118.930214
161.949341
123.971748
143.932343
127.354500
137.289413
143.585083
165.918182
50.821842
-5.897940
16.686991
150.225967
148.894882
115.193306
132.391266
151.901947
133.443985
154.450806
12.342308
-0.414015
-21.434767
142.095963
160.478256
143.806992
165.440170
132.897476
149.011978
158.002319
121.626999
144.116928
151.043884
148.208023
157.301208
161.592697
148.783752
151.328018
141.252228
140.088348
171.569183
155.792999
171.071335
151.422806
169.080566
138.309219
126.125977
144.480988
11.413904
-9.148085
122.071716
141.227951
96.858932
152.485413
126.011803
150.075134
157.773071
155.960632
136.757324
147.174866
147.611664
133.385620
130.453110
132.585236
153.607559
135.885330
131.562988
143.276413
149.019150
129.902557
135.754669
-32.350559
-43.327076
-19.281168
5.776857
-1.614830
-35.574993
169.868011
136.081711
154.942078
141.363068
173.734894
156.329712
116.304932
147.710236
140.445221
150.805618
155.515747
135.205978
120.800163
171.564819
128.672363
150.299240
145.109253
144.317688
162.488785
150.830795
155.434036
152.650436
149.107849
-40.022602
30.789490
-21.164036
-44.330296
45.329941
-4.622325
14.066221
-48.179726
-35.954548
3.626822
-6.637198
31.708748
-48.695095
-65.051407
-42.141239
4.362780
135.574768
139.708267
145.717636
141.559738
160.901855
155.383301
157.602478
140.907120
139.595337
134.286774
139.794952
155.356766
137.461990
150.399414
160.861542
140.105484
119.942558
162.507050
156.587753
154.971725
143.193192
158.551697
148.537125
165.022812
135.675613
127.239738
144.470642
153.325470
146.166916
132.034805
148.987732
150.482986
173.256744
135.109772
171.223526
149.873032
148.252945
131.407608
161.396072
135.953262
161.690979
140.564377
142.078201
139.272812
152.688553
159.849915
175.386185
150.915146
143.731369
144.171112
159.301102
129.672943
139.492844
167.399109
163.482651
147.947647
96.026863
151.263000
156.692276
-5.231244
-1.442929
25.489098
-6.467720
-42.058342
2.007694
-43.233887
-38.186672
9.658747
-42.296368
17.199911
-16.448515
121.098923
119.484619
156.536865
126.627823
140.060196
107.142914
144.087936
135.653015
157.090363
174.812683
151.642899
153.768661
138.348068
129.165237
129.730591
143.661743
145.283554
132.281006
122.165688
137.917740
149.994064
148.790085
134.166290
-31.225792
-4.184041
-28.866192
9.999043
55.873489
13.723993
-152.068970
-11.655737
-38.531647
161.590179
157.599854
150.127365
144.147690
-9.959688
28.297626
139.666595
168.779800
154.483673
163.993454
138.227264
139.413162
148.980484
129.496323
145.276337
169.599503
148.404678
142.421478
158.723145
0.698296
-38.414215
-33.085102
-42.057999
23.611004
-8.071586
14.775296
-2.420022
29.844301
-17.080952
68.436882
-40.601780
119.260422
152.243317
136.262878
137.258759
124.200401
146.445099
129.953461
139.049835
163.580429
155.402725
126.111923
148.307373
136.134674
-21.426504
-39.936871
-52.753723
9.461594
138.602600
125.934311
137.596725
106.965881
134.309631
128.293961
131.582657
119.704086
134.001907
168.645905
147.146378
142.970108
153.075378
135.829376
166.069321
149.703934
146.378036
159.189987
135.016037
144.106949
153.210129
140.238480
130.079025
160.217148
157.772293
135.970337
132.159088
142.419647
176.925522
150.266876
152.318893
162.630386
121.102966
166.953690
154.980988
168.834229
146.055969
157.757080
143.584122
149.975021
136.982452
155.555405
138.964890
122.871109
146.047913
132.972977
156.699295
140.885406
124.152618
158.399033
-28.674065
38.453175
-34.956295
-28.089163
6.833427
21.852066
12.537544
40.753166
126.456932
148.876358
142.108200
-25.733398
-16.128120
9.532112
162.690186
151.702957
128.077957
135.981430
136.239578
3.898074
17.657495
36.650208
-44.953266
131.316605
160.846039
150.600632
140.157059
140.560043
168.808136
137.091980
148.417145
173.164581
152.404648
161.120377
139.728638
135.438980
129.925629
118.977356
120.095390
-5.997472
-41.415791
166.572220
141.961288
145.975662
155.307556
133.757599
145.449188
125.242943
165.385040
153.646164
139.973251
155.666504
107.382851
115.482513
119.134491
148.456360
163.430496
127.376450
143.849808
145.342529
61.195091
157.347900
141.552719
124.719017
121.523590
13.649055
17.737976
8.900751
99.278145
154.743988
-16.511789
5.942836
108.194862
154.595184
140.500885
130.488129
138.838257
145.105301
173.017120
-12.812808
12.373823
10.849031
-19.167171
-50.612053
-13.004007
137.025467
146.691208
133.314911
136.419006
154.495590
158.854813
129.529236
177.508636
154.057907
146.475021
126.292664
147.210648
159.239502
-141.642471
154.244629
172.868668
153.503433
126.931175
115.342628
130.971664
138.757965
151.757263
167.473068
104.409607
-41.173664
109.137970
138.154312
109.708458
173.470093
146.638062
153.319672
143.873886
141.286285
147.209824
159.787949
138.565842
147.625977
164.600235
109.115982
144.104736
150.216583
114.667274
140.112457
138.385056
128.605026
150.622467
147.938309
136.980362
143.247238
148.707321
133.888824
132.372696
141.956314
155.447952
144.744171
156.956467
146.367203
169.230881
148.701721
18.108843
129.225662
15.402904
-151.484009
32.210896
153.914261
-150.723648
-158.956390
-132.096649
17.235632
30.593342
33.260010
27.913816
145.202332
-48.952290
122.903481
149.839493
130.605835
158.692154
145.133514
145.417770
143.597763
150.062958
118.145378
143.404114
155.284790
-150.116135
123.507286
144.201950
120.624672
114.249550
149.278229
150.496536
141.082779
156.119629
150.403259
-89.039490
48.603096
-49.460049
28.438253
-37.523869
-42.993061
-20.236217
-6.558224
-20.578382
-11.197618
150.034714
25.050056
8.508723
15.533627
2.909056
-7.767459
-49.138836
-16.024191
-37.935349
8.548699
-17.631649
0.441019
148.241501
168.206619
153.143585
125.981956
147.604568
172.226440
147.974014
156.787796
160.776886
139.069611
149.162628
149.154556
166.833679
147.339340
148.611145
142.070816
171.896484
152.781464
139.404297
168.608521
135.470459
122.456299
133.711517
-2.035959
-39.121498
6.295910
129.708923
135.242020
61.060646
-22.001701
-13.628301
5.673193
142.370850
152.036453
103.253181
177.515869
148.378860
161.858170
169.574539
138.606705
133.448502
25.584797
-48.986107
-7.270168
-4.226375
-17.685452
153.170837
42.244194
-151.466782
-146.806076
27.483341
152.827896
147.815308
157.035522
137.547592
137.850937
123.116432
125.028290
140.064270
149.080734
142.736145
144.334793
116.051926
171.485199
146.420059
122.487526
126.269867
141.951141
148.736343
143.913910
156.708847
128.784546
143.218536
161.931107
22.831654
-11.145178
175.385468
115.756783
114.026848
137.151947
147.791718
143.262512
163.642426
142.952744
146.815186
152.456940
148.864166
132.635910
147.113449
158.280319
-160.324203
154.565506
156.112305
138.530426
139.620422
171.049500
147.494095
11.510553
-35.169064
1.290891
-9.229608
78.825851
169.346237
142.613739
155.627991
127.750214
137.640823
138.336655
166.028885
146.438461
152.275452
146.011002
161.770248
135.629974
150.602676
142.518967
108.770607
151.973618
145.644592
111.642731
142.196274
158.211609
144.860291
151.972366
125.248474
150.742859
159.255493
132.981979
149.878159
136.035278
163.892136
135.704926
141.684296
133.514786
144.916260
145.939072
160.498474
146.413452
169.579865
166.260941
143.258682
147.416672
164.821747
163.615555
139.768250
129.626923
143.541290
144.888123
145.145081
153.658127
124.268219
174.595490
165.078888
147.501617
168.957413
139.531021
98.662483
171.842438
173.068130
147.503448
124.058388
145.508408
168.877350
148.222549
164.740616
129.748672
151.775299
149.828918
142.774338
119.255890
111.932838
117.028862
152.610077
138.066071
159.948090
137.374954
169.244965
137.938278
141.190811
-10.532537
-24.366880
-21.156948
6.805962
-21.371870
152.686310
140.458389
150.392868
117.504982
169.757751
137.996658
170.188873
141.303253
140.190689
158.237762
144.292252
146.149078
118.410080
158.341309
143.411179
143.166977
157.865387
112.017517
114.135612
149.170563
131.893738
169.348175
141.748001
133.570465
142.057648
142.731445
168.079117
156.339661
128.521072
171.943573
159.226669
134.160507
162.017822
121.155128
154.983261
134.443558
172.123550
150.589050
155.893616
-27.502878
-7.459615
-5.778621
80.137772
130.027252
115.452103
146.302963
113.754807
145.952454
149.375488
143.470398
-171.931808
-13.420218
116.631775
141.657104
139.885101
139.453445
115.916939
-23.030804
7.889812
129.257416
96.878296
153.685028
147.876633
115.989159
-43.132774
-47.651920
133.417404
147.786026
149.556915
154.748306
130.702988
127.787613
156.753006
127.998520
116.404610
154.094330
128.602554
-178.532974
162.336578
146.688934
150.023697
-13.780265
121.821609
157.805664
-172.760818
121.486832
148.758743
-162.550125
129.459045
143.221054
145.254288
146.063843
161.995392
133.177811
157.425903
169.532196
160.435318
178.512329
151.529007
141.135681
-166.893845
-157.944138
147.349869
26.725592
135.585846
162.054672
155.233002
149.736847
147.711563
146.609665
131.861938
158.809570
146.194839
163.966248
151.262924
86.808678
-141.523972
-148.138992
178.306366
-164.290253
-172.870529
165.165115
159.394257
132.786896
94.834663
144.289261
157.428955
1.465269
150.824371
125.209656
150.461563
107.515839
156.446259
153.224045
139.158386
137.849426
142.686096
178.162170
105.939217
130.868652
174.470596
144.457169
-23.577814
-0.926618
-44.517139
13.710010
-10.769344
1.895272
163.603241
139.692490
136.262131
134.195404
156.288010
141.612305
126.831841
134.595230
147.508881
154.211334
161.988663
158.446289
140.285706
152.213791
159.055771
-25.716789
2.598948
-43.984394
3.638249
-43.445934
16.985479
143.266495
176.430191
150.164902
152.730499
155.187225
125.501945
139.482208
142.018829
179.862946
146.586746
164.088928
128.336838
139.108154
156.662094
139.030548
158.700974
162.319519
140.217636
122.905464
-14.409868
0.508604
-6.783707
9.563120
26.381489
-38.413467
-23.995308
20.710369
-19.635838
-109.201118
120.218468
132.789551
162.660583
123.659286
164.847946
151.059372
124.141113
152.689163
147.235092
128.831146
130.779709
10.886147
152.991577
105.402824
146.511169
166.089722
145.568298
123.444435
177.655060
24.166203
62.730476
35.924339
-165.780289
-160.182465
-166.080429
85.418854
19.155653
-44.583321
2.431882
8.395688
145.730881
157.721863
142.988190
134.496185
108.950554
137.275131
154.430862
145.362595
141.834961
145.652451
134.693130
130.427734
156.806656
148.433029
133.526398
-28.978865
35.940346
-49.906849
2.143384
155.505264
154.763794
154.235611
120.513123
145.420013
127.323967
122.014740
142.655685
138.267090
138.875107
144.586914
129.590958
173.259674
-17.431322
62.489788
13.466607
6.617521
-5.529602
8.731066
21.999632
-42.360325
12.097907
-38.538158
1.505322
13.324059
-34.344700
-40.326778
-21.456755
14.832450
-17.436930
0.415901
12.289361
23.199436
28.168924
-43.454552
-11.291926
-9.249621
132.941650
170.174942
134.153168
129.426407
146.682541
156.692612
133.688004
154.986053
106.052422
148.131775
147.169586
148.952240
144.602692
146.304718
139.735916
154.110199
147.746216
146.428543
154.428116
116.671089
140.439056
163.250610
151.640213
146.866058
161.902054
154.484070
116.303787
147.672211
140.490784
136.705872
173.181107
160.374725
137.630188
175.003571
-18.186024
9.897317
-26.939455
-39.694180
4.640048
0.766428
154.428650
159.626190
166.157654
149.405273
156.083221
121.658791
115.690010
146.604752
104.579353
150.553497
-177.582474
95.818733
122.115173
172.877747
146.709808
112.510048
160.927643
171.400528
162.732254
170.460632
16.667881
-142.517105
-132.906509
171.985931
-164.534546
-137.563812
159.392792
118.974144
148.806030
138.236740
165.531128
142.724197
148.681213
150.541672
138.831390
132.140823
153.383667
147.814438
166.668640
158.049606
135.527420
155.307129
149.737610
133.408234
149.395752
120.027222
112.062675
150.590912
157.084473
145.369507
143.792282
152.082214
158.950562
126.764496
149.873367
132.699188
130.002289
159.917648
150.057709
143.591248
159.921646
112.452034
121.332405
133.882263
131.720825
100.275368
148.338654
158.182434
-52.347839
16.910852
30.138676
143.350266
151.388931
112.684944
148.872314
163.869476
161.006012
35.269779
17.865877
9.427899
124.226082
150.523270
141.706207
152.753189
128.559433
134.574677
139.110138
9.849657
-28.184496
28.689838
-17.473305
16.119892
138.536682
15.967817
-21.468645
-20.868023
-8.531451
-13.163977
-31.927488
-2.013048
-38.845062
12.719724
5.447192
24.241064
144.716873
134.564651
146.852493
145.064529
149.731232
136.832474
149.255493
160.378540
150.470978
160.000534
140.752899
149.152847
139.933182
148.144470
127.415230
137.975082
162.402512
147.146362
143.906265
134.593124
137.723862
131.513733
135.844482
164.844330
142.994339
134.122726
136.244995
145.293381
173.754578
-29.772707
0.863887
17.086426
137.463440
107.581017
161.247116
137.966400
148.002365
141.279556
167.432434
151.933044
36.370750
40.608685
16.028151
19.614098
74.379631
63.657402
24.298710
139.203217
143.467758
133.402451
144.351089
-45.027042
15.084022
-21.325460
-41.604908
-16.421041
1.578180
22.109755
-39.497154
8.187002
11.483637
116.553223
161.731720
-5.847776
-1.953143
-0.195835
-0.547512
52.371277
-49.821297
-44.016499
-22.857620
-60.122219
-1.937247
-73.932793
-33.536114
-10.310801
43.422222
121.916672
177.951950
131.861206
156.941513
175.841919
143.194824
164.593063
123.814796
-31.166842
8.455564
148.837357
148.581055
163.426193
154.537277
127.498711
158.897354
-7.303877
6.813969
164.529541
149.294296
134.480301
160.462357
130.413406
143.341522
-22.539326
-5.919437
0.159490
5.843148
24.913219
7.643546
-46.535522
-38.201401
-24.305920
3.385759
-36.632446
29.207994
128.319611
155.474197
141.728729
158.331024
133.757141
136.925949
129.513550
130.949356
138.171799
128.954208
153.719498
141.541046
150.857208
163.607208
148.377457
111.458557
125.951881
163.194321
139.519180
122.232925
143.785400
-1.883152
148.115509
165.819351
141.523392
155.215637
139.317383
141.554016
131.038544
139.849487
162.324280
159.599884
139.653839
141.636841
168.081238
153.390060
142.929276
147.482712
-13.558584
10.886924
133.655869
162.665634
144.347015
167.704941
150.750961
149.886093
-28.252069
-38.204178
-3.765044
146.822281
137.880447
120.937813
156.726288
123.416199
117.026840
144.544724
162.854599
175.360916
157.580734
111.087982
136.021301
130.481415
120.265717
129.310425
142.639587
-40.511337
132.238785
136.223343
140.134811
154.334106
-175.264496
161.369553
112.124352
132.786865
118.873886
115.642799
145.115829
155.701523
146.353943
141.757645
157.919205
153.477753
164.999146
138.182312
137.409271
118.030388
134.766968
146.528244
150.587082
169.570541
159.098938
135.049713
130.683258
165.813004
-27.334394
-51.722790
-29.306227
-41.685631
-53.476173
-1.678181
5.037773
3.655002
-39.412693
-34.201210
151.979050
152.505417
155.397293
148.593628
144.577637
143.023346
152.351654
154.731934
155.213104
156.225388
110.211624
149.255768
144.052597
134.052917
135.581116
178.575211
-3.847714
140.257919
179.823059
146.178391
168.611069
158.353607
167.458710
151.238785
-7.314775
133.561432
157.457062
1.381402
10.950532
6.312052
136.771423
167.234802
137.072083
146.853287
148.887360
7.527463
-29.633150
144.909988
124.030754
155.205872
142.741165
152.024506
136.468094
160.905792
167.740524
151.427505
137.765244
155.073532
142.163101
153.698898
144.905075
165.502136
154.586960
148.411545
-0.734087
-42.933338
23.599405
13.715569
-52.610737
-31.723211
-24.617767
129.376373
125.718712
161.166687
148.381500
146.718399
150.864532
147.702286
136.029510
141.829636
141.660599
172.982925
110.217773
131.795197
145.105209
155.328857
155.093170
13.014400
2.393347
142.768616
137.082138
151.807770
133.531357
161.644424
137.941833
159.578995
131.440048
134.062454
153.416397
157.345901
129.612442
145.036514
131.724579
147.441544
127.459221
163.399353
133.313858
131.756622
146.765869
162.027756
137.704773
165.241150
130.256104
130.514771
148.272568
150.684860
141.086395
158.854065
136.053955
152.685791
152.779602
136.296616
-177.930573
139.530060
134.896408
132.568451
160.376663
136.776642
131.603821
90.784454
142.240509
136.687027
136.279480
153.973831
121.347237
167.014832
145.824554
147.123962
140.586151
141.562744
121.262573
118.928833
35.716385
-8.272081
118.039680
150.883713
146.376328
133.693604
147.690353
127.630257
160.179794
151.955383
-51.839489
-34.568031
-33.373032
19.354662
-44.441254
22.074604
3.010969
-26.530407
1.282069
23.634808
-36.345787
140.806961
131.340012
148.305405
151.488846
166.678894
159.111099
145.291611
120.077751
108.327873
152.996140
131.234451
157.307693
141.751770
136.170410
164.773682
145.666046
154.982925
133.960022
161.699097
153.425720
135.096466
140.719131
155.408249
8.409476
21.918552
-46.451160
-16.278055
114.921616
141.418335
144.354675
141.799149
145.552246
126.710449
141.317261
157.875351
153.422409
156.196381
175.200928
153.129196
171.906326
147.243942
143.960098
155.569366
131.782120
20.690718
-5.408960
-26.191114
149.091873
139.056808
167.635178
132.768265
152.117432
156.477112
141.299210
144.547211
155.162704
102.941277
150.813339
162.503815
133.766434
108.950600
138.592148
110.525650
133.529373
162.338196
151.223267
155.174683
144.465790
141.272018
156.626328
148.187836
152.562973
137.773178
154.022507
146.176849
140.099030
147.176010
148.211441
140.433411
-16.419893
141.451248
146.376022
161.805832
147.090622
135.948029
139.772263
148.879868
157.716568
149.454880
82.105072
-145.376282
-129.313675
-140.413818
-150.203186
178.098541
21.076126
157.144424
36.373592
174.990921
9.735346
-84.412277
-33.403938
-21.572418
-33.555626
77.222755
73.231583
-141.707123
-153.232697
161.531982
-164.031021
41.205391
132.779861
141.987518
148.981384
157.868729
140.393906
155.215088
129.057297
162.129654
-147.841385
157.543213
140.327103
143.924088
142.787872
176.533203
142.568359
115.882019
112.250717
156.047165
154.766922
131.953583
138.640762
137.168457
171.819321
157.290726
143.283829
148.484390
131.561188
-4.241963
-45.088943
153.843613
176.277847
154.759567
132.561966
150.502441
144.400589
128.437408
146.770538
153.798248
132.564224
138.415298
135.239777
133.034668
140.967331
135.895584
144.928558
161.627609
144.564270
-176.228760
135.417557
131.147964
151.302048
-179.275558
-25.000568
22.987644
-3.043754
-13.092526
9.295973
-11.513001
-25.708487
19.909920
132.021057
-30.567223
-36.398396
-36.384682
-37.467293
-30.461538
132.913956
146.935318
140.036896
100.839516
-146.376541
145.839813
129.493927
160.498749
153.186676
144.204224
112.963737
174.211670
131.370361
161.749725
-45.255615
-24.137249
10.440615
22.103720
-12.835241
-48.352547
-37.999817
5.385978
-44.541203
14.897918
0.448498
147.213120
140.875565
151.693634
134.531570
98.731812
162.443893
1.483189
-4.208636
148.807587
138.073273
148.891861
136.211105
118.244392
131.841629
-173.689316
-24.060444
-44.559052
-29.196745
165.963348
-41.865818
0.166689
-3.965115
-45.413700
11.566469
6.303225
21.400425
15.302357
-40.306667
15.034100
-42.940632
136.638123
164.159576
121.551758
124.011887
140.583588
148.995255
123.323975
135.259369
126.460274
162.492813
120.389427
149.600220
-47.826054
-43.949718
0.600683
-34.670017
1.376577
6.678495
-25.193413
4.157322
155.755096
-178.559509
150.914429
141.131760
137.698196
148.921646
147.233780
168.898926
-26.487957
-19.437515
-41.119194
147.646667
160.686066
140.318146
138.611359
139.715729
153.067398
139.277557
130.674820
124.360443
127.511719
146.994385
133.423889
142.259705
130.847122
146.026184
138.215454
143.480545
1.765581
-17.911383
1.399417
-38.446682
-0.689270
-17.655266
172.269821
168.423920
101.900772
140.732239
143.425705
150.696533
145.541168
119.138748
133.479599
154.404984
142.437851
145.070480
159.461334
152.273987
146.637985
-15.105699
-39.189102
8.721433
-41.802784
-10.380742
21.217659
5.392923
-31.780643
140.700363
143.936493
122.196831
134.232162
143.230072
148.537094
148.881729
142.036835
144.863800
127.729256
139.519745
162.715012
154.192368
143.031204
143.066544
148.292358
162.300705
161.559723
170.938187
-175.693054
33.780472
10.820890
39.925213
-144.176758
71.063347
46.655365
15.736775
17.378313
54.510628
0.657301
-10.740466
7.539628
-8.813339
-28.106537
14.291663
-12.814901
-1.655876
27.857498
-3.834817
-20.024557
-9.205217
173.696671
123.777390
155.539886
154.613693
143.790527
136.872223
145.650055
-20.209177
-22.821274
-30.372568
26.202114
-34.436550
3.619527
5.211054
-11.744420
29.229988
10.747464
-13.462984
140.989624
128.068649
135.612839
144.924652
127.337791
150.808609
154.671814
170.826569
149.155685
140.747406
-165.685272
149.641815
171.321472
138.383087
130.494629
148.906754
111.154884
126.695168
124.112915
144.671951
146.870102
117.657883
138.599564
-179.215897
129.159866
138.297272
142.855331
166.441299
120.712151
135.503403
143.223007
150.538406
-29.787239
142.917145
116.032341
161.510681
148.672775
135.730301
136.773499
132.385757
132.956085
135.585815
111.805466
150.041702
139.489227
143.909424
162.407181
133.643036
166.544006
159.798187
150.928864
171.200867
142.946503
149.298462
120.832375
133.552109
165.817810
134.070633
119.806351
149.666748
-4.112565
-3.581022
-29.494501
16.619389
94.567726
151.129089
149.237839
179.955750
120.771805
152.741333
154.689911
146.761627
123.401077
119.045303
159.361450
146.395798
174.385056
141.168396
166.193954
132.276962
-20.115129
-11.300678
3.657465
16.356081
-45.331600
-25.327827
-7.562965
-35.169834
35.329380
26.239100
-41.812515
16.539186
-37.287407
-20.139326
158.162277
144.939331
167.106018
143.633255
139.290787
159.478622
143.945786
143.371826
118.602455
156.527344
122.494926
145.895706
140.857925
153.751221
140.487701
147.747589
136.622620
118.854492
124.521797
148.363113
170.401077
122.478539
124.767807
118.494598
143.746735
146.563416
156.894821
107.607834
-177.841141
149.607941
138.175934
137.781921
150.983398
143.300491
146.738586
145.131943
157.985855
142.299744
125.618042
137.190353
137.769257
103.346008
137.412537
154.155975
124.144638
148.969666
143.236893
148.171295
144.815491
-0.172458
147.597031
146.689941
129.610260
163.569382
135.054504
73.622200
8.774560
3.627416
-65.123108
148.303970
3.078543
137.245956
149.317032
135.018631
152.244370
27.694672
141.267853
170.253433
141.631836
143.897751
144.848007
149.985382
126.199432
159.583679
162.828674
147.711212
148.855240
152.407745
145.363953
146.467850
150.634872
156.812500
139.136093
139.364166
149.003784
157.937027
131.954849
120.734734
138.250214
107.479195
144.850586
128.025360
158.274261
143.200607
125.692551
152.461487
139.147476
138.706558
122.290581
137.754837
132.031967
140.413422
157.932465
150.921738
112.771065
164.334473
38.245934
-17.098499
20.426411
148.437943
139.659286
153.654648
168.817535
154.246429
129.648529
146.235580
141.279190
144.014343
125.665909
131.294937
145.803284
138.853836
161.689438
145.555771
136.016846
145.453186
162.067429
126.197548
149.441833
159.036789
140.750397
161.811874
144.230560
162.568680
125.651039
138.244492
116.409615
137.348206
148.085892
146.867889
143.079239
-16.329041
132.649963
156.887619
130.385025
143.607697
166.338287
139.674469
179.244354
145.859863
150.190048
179.634155
149.700348
117.771309
2.561167
-61.624584
10.421280
6.596952
145.074310
142.686691
129.130081
137.571884
128.223282
155.359863
139.333557
-167.670364
150.281433
152.556274
134.725021
144.213791
141.345245
161.366760
151.021835
113.744576
150.569885
135.156265
143.307709
135.424973
133.156525
132.603806
140.303833
140.295395
151.079742
139.777283
130.558273
151.539429
142.125275
-164.678360
165.891769
145.179733
150.347870
148.888138
127.755707
163.390106
141.034576
154.765518
167.008911
136.287094
158.778473
142.206085
141.450287
145.533310
166.194061
152.201584
155.168045
17.726864
159.231674
153.003799
143.949738
144.638199
154.890656
143.280014
144.196060
137.801056
149.393906
123.826378
155.081909
161.430008
139.415207
144.431870
163.522659
151.278519
122.634537
146.799820
147.443054
119.081024
143.384171
165.133011
161.283112
160.245041
163.193146
116.521408
-16.339300
8.267974
-40.414688
-8.347743
46.827309
-2.194637
-1.499461
143.780716
141.647522
140.191269
158.238373
132.307129
150.454910
144.258804
142.267471
138.452728
155.039124
132.380295
158.963211
140.342865
153.688385
167.693573
161.970718
135.641769
133.668259
129.628922
7.321558
151.958984
134.098358
145.540100
171.491638
157.572067
129.857269
115.365730
148.067886
162.594940
158.907806
153.650452
147.652512
148.476837
-158.031891
35.822876
150.104614
165.302246
161.813324
178.755417
156.634415
150.400696
136.903595
164.996628
143.729126
145.831284
130.779892
130.603348
106.582146
145.511810
154.329620
98.025078
160.106140
148.847321
135.579132
159.232712
143.485580
1.343483
4.316201
6.280227
-28.769968
-29.865553
-49.232143
8.208845
17.221426
-30.851727
-42.931210
43.723843
-7.527151
-15.609818
-22.430435
-43.898426
142.525833
118.269226
140.843628
151.370117
165.682861
150.335190
156.967987
145.670837
-45.459366
-15.550757
29.773705
-21.741957
11.669708
4.269942
-9.365735
10.734014
13.350189
12.934161
152.230408
134.097717
146.629486
159.899094
159.775574
138.940170
147.431488
138.390030
140.696503
159.212692
151.197845
175.932190
144.080063
168.358658
120.076958
155.945053
150.179810
-6.863013
5.659219
144.017807
150.535980
154.212158
160.205551
135.233719
168.095840
143.226547
151.076462
158.215195
131.025055
151.109207
161.717880
151.550583
70.007233
177.167923
29.974827
-168.466599
143.866516
-143.585419
153.685440
141.854935
125.466866
155.709656
143.775314
110.749176
135.700012
172.235077
144.856491
145.908051
156.213303
151.342911
122.548912
135.443787
139.518494
138.913071
17.603508
-24.363180
-15.124584
-39.698593
-41.383389
-37.848064
-3.212478
0.441462
-16.444752
9.005535
5.178162
-51.453503
-41.811245
-24.844236
-10.212032
-2.767252
-38.718601
-6.327750
113.728218
151.837372
141.265656
147.934998
156.927750
129.350220
135.558350
140.715790
152.013382
148.863037
141.709152
23.118967
9.254274
10.926361
0.897439
155.734573
-171.176392
140.243973
157.690659
149.649734
158.795135
155.088593
117.330406
151.558380
-44.914974
123.572868
166.197800
154.676941
-23.136955
-10.837940
11.745410
-2.462117
-42.522980
-41.323463
-23.383247
-0.708035
12.107387
-20.617329
1.909366
-22.520699
16.796951
4.849978
-10.682680
19.029688
0.842559
16.414686
1.535059
135.401138
134.081116
126.298332
144.939468
118.142624
152.170120
141.120377
29.397171
12.697587
139.766647
129.078278
156.517899
143.871643
140.034882
149.081512
109.918694
150.877151
132.226807
144.567261
156.819580
142.516479
172.414093
173.962021
155.324524
141.569870
165.138748
130.566376
139.421036
151.748688
131.331375
103.105682
146.063065
172.059464
139.372772
135.042603
110.880714
143.128082
21.278742
7.967550
-43.696510
3.877523
-5.586933
-42.970112
144.861221
163.096664
143.175232
156.953522
135.066086
125.076233
122.490448
135.952011
136.095490
169.287445
131.484055
170.551285
164.483521
137.353317
163.525314
131.170578
151.648407
160.786896
146.549316
163.611969
172.396103
146.732803
136.039276
-52.264931
97.437431
171.628586
156.978333
151.890305
152.529099
106.410103
121.876961
107.379860
144.505981
158.623276
152.753296
168.888550
143.868591
154.767685
167.708435
145.303162
137.662918
150.421173
128.498856
147.119263
114.362007
157.835297
161.924240
162.485886
158.028412
152.551270
134.474503
145.577225
144.925262
143.474762
130.137878
132.856384
146.796097
156.649750
144.863220
132.289856
144.586838
146.520508
131.929993
172.617645
167.392899
139.848602
153.804550
25.450336
115.661240
141.676071
175.867340
144.925598
116.520470
137.575165
171.719696
133.426514
177.295425
141.960205
150.571289
150.861130
126.026108
-41.582809
-35.688026
-11.453510
-39.321724
-34.057919
164.204666
-49.141357
-28.899286
-40.830109
135.892273
118.929909
-172.869080
139.814667
134.682678
-4.864658
13.666512
-14.263108
3.323075
-39.620571
-40.430595
-23.186890
6.638380
18.002028
153.466919
122.798218
147.763992
157.726608
143.066940
120.668015
116.148399
138.179398
149.844849
155.265060
173.655960
163.432678
154.265244
137.536957
160.536896
114.427689
-163.981735
136.887527
148.440292
150.413162
128.764679
154.953186
179.389297
166.567795
157.465103
132.280533
146.559052
149.590424
103.221443
129.616791
141.196930
127.915581
151.983353
127.042770
136.703659
140.731628
150.658569
162.763336
138.668839
179.864380
150.262604
132.040192
136.267532
144.386917
121.459351
135.671951
168.284424
141.800049
142.001343
135.747589
161.008591
144.395721
131.819397
121.021080
137.444885
158.874527
153.817459
143.220139
126.631523
142.965912
146.597824
165.530151
38.875305
34.810944
73.844589
25.460936
29.565229
159.396988
148.340088
177.638412
134.459473
150.197906
122.433022
160.585159
-33.329540
133.089050
145.948349
142.934845
146.294098
147.340927
142.280411
135.079514
151.624298
-42.214539
-18.899654
5.305518
16.194412
-36.162319
-30.817966
-29.658260
12.661694
-41.083183
-49.921326
-2.755058
10.927568
7.740121
-4.768797
3.163536
22.725946
29.080557
-4.307707
122.250679
142.640732
149.872559
125.312202
153.077805
150.606644
114.433014
149.540894
162.595566
166.805756
135.455627
142.013565
154.393494
156.185852
150.967422
172.115463
169.355927
152.235107
147.437943
163.576050
136.541916
154.677994
130.289505
163.344345
148.785995
135.550308
22.799021
-7.395180
-45.378433
-5.657765
25.153484
30.290911
-5.058846
25.002693
20.626810
2.987537
-43.335522
2.399880
-51.647232
-10.096290
22.951685
42.099144
-44.965729
-61.659145
-20.711170
13.001973
138.581726
155.761169
161.450989
157.133911
137.537216
120.769051
152.742249
146.155396
135.896683
155.100571
158.677109
128.277695
144.344711
145.668732
164.103424
143.975464
124.391441
161.096252
147.027115
116.891602
163.651718
161.357605
126.260559
150.225983
153.561798
132.263458
123.161377
146.399460
142.851059
146.789413
159.851242
138.882385
151.103073
168.185501
148.090118
134.317993
119.061691
174.642944
152.280975
133.510223
147.987625
144.767990
135.332550
140.879715
146.456329
149.400742
133.639328
152.331985
151.149017
121.385117
139.400116
147.486847
135.601639
146.578857
173.395874
147.375229
151.786377
138.606613
128.713837
-92.474380
1.891758
130.874557
150.574448
164.596146
152.148361
163.179871
172.053085
119.055023
176.173096
135.548737
116.857864
-34.630615
-21.333696
-18.936850
18.775517
-9.677435
-40.041153
-1.957147
2.052140
159.056717
157.682983
134.339371
139.191895
130.565613
161.916412
135.366440
131.324875
142.208908
111.602676
140.435287
143.273087
21.899910
-6.320496
-29.231100
9.695478
146.439392
140.620834
150.427689
84.564011
144.188370
161.572159
148.926987
138.983765
145.385864
155.755402
158.824692
122.908508
154.536880
3.556003
141.638611
173.000641
141.629272
124.394661
145.798706
149.341263
131.252213
143.427109
158.361282
139.232727
135.574677
-8.441454
155.931000
142.000076
157.670944
142.719742
136.173859
164.296310
136.447479
145.173279
123.782776
145.364502
148.170517
153.188156
136.071976
167.610580
147.964920
114.797104
164.936386
131.575699
139.515350
139.849976
148.321350
157.215836
143.578705
139.277847
162.176468
161.119720
149.921326
138.594223
146.151047
134.850739
159.385544
148.734344
151.535049
169.793365
137.531921
135.464813
139.417236
157.667725
132.007233
179.674332
154.033386
178.726486
153.667084
153.740372
147.285385
136.482086
143.621353
165.939758
124.567917
-48.210003
-18.628931
4.570504
-20.989298
163.693359
151.874832
143.682007
146.744370
146.501785
168.494537
125.217247
109.088493
-177.787689
140.264481
162.531036
153.781784
166.093307
126.423874
142.633606
148.650009
148.195663
175.610718
140.160782
176.212753
136.146210
152.818375
138.212921
153.825409
143.062027
155.301575
154.320312
146.859360
167.978302
150.735672
139.328064
134.873642
116.856140
154.614471
145.698517
137.277252
13.954118
141.363159
153.311569
132.642868
136.652252
132.788818
150.266586
156.308868
139.452454
179.585983
164.839432
155.097397
133.180328
-161.195404
163.677704
140.625275
132.233582
138.096985
127.148529
122.644371
162.845764
126.743607
145.289627
163.557953
150.087601
146.017883
135.900314
146.743515
171.314667
155.613373
128.018463
142.515259
126.164474
153.330399
125.775482
132.035141
126.554276
118.577431
131.244034
154.945572
109.077431
134.385254
143.459366
128.964432
155.724838
114.696274
146.496674
130.554886
151.441986
141.278564
155.925018
129.115601
152.191391
135.388245
121.350380
157.946793
143.966507
142.089325
150.812012
160.673645
124.383301
151.612274
156.728943
145.699112
132.097733
143.485077
166.334671
150.893127
170.114624
126.015099
143.431351
152.381027
155.420135
164.393860
141.038620
146.210907
146.893021
142.374786
141.061325
153.919189
146.635925
136.589111
150.247986
114.457375
143.772598
137.551422
158.084473
150.572571
166.430115
136.948914
120.901886
107.424744
136.929031
146.958862
21.267595
160.593140
156.081207
141.348465
133.556091
146.256836
-42.527668
21.229141
30.529810
133.538193
149.810150
99.241547
150.219955
147.455063
115.081619
158.515869
141.913559
164.001358
159.633377
144.666397
146.506165
162.273254
163.845001
125.390297
158.800232
143.575699
164.250656
110.456352
-48.773987
-20.579353
3.938753
18.926523
-2.933048
27.383814
24.537638
-12.076492
-16.252535
42.543957
-4.637514
2.947628
-2.055190
1.657648
169.114822
140.762146
116.071419
-175.549515
149.209900
125.479355
164.846176
152.049316
147.438782
158.798691
164.096954
140.845917
162.797211
135.572952
145.591797
140.519730
-4.594143
8.597382
-3.471923
-6.847506
-11.394093
29.892113
4.786469
-38.807339
128.630051
152.245529
141.535889
145.837341
145.090805
130.676559
151.066925
152.343048
149.086349
160.878098
137.275101
-43.175869
-0.183454
14.625566
2.510298
11.261661
132.475388
109.964798
151.395401
143.595917
138.026184
134.882156
151.748703
93.856255
156.562759
164.852448
138.942673
130.848022
152.515961
140.767929
144.714249
140.947052
141.990433
132.570221
162.150574
146.523895
164.752838
122.311279
163.788254
168.707077
147.563980
142.328415
-178.139114
148.727661
147.008560
135.754135
136.397293
131.132172
157.086304
162.991745
-31.147552
-53.736782
11.327607
168.230698
138.119781
140.501907
140.639740
160.881973
-165.564896
172.532623
147.816254
166.392609
152.772110
102.555061
138.573486
138.685287
148.234192
124.270012
137.601608
172.344315
165.288589
160.275284
143.230438
110.502670
-1.931885
-32.280434
21.849901
-16.758560
-36.705753
-36.149151
-24.114046
-30.342762
-12.107257
3.974093
-47.251480
-11.609262
1.358979
4.954601
114.037491
135.470734
131.136551
128.356735
142.283432
131.821579
147.303116
147.212448
164.708145
166.433044
116.162933
153.271896
135.304749
142.860840
167.478363
139.760651
119.113274
151.028778
147.852097
147.922272
134.747665
107.357979
119.055191
141.439926
133.338684
153.330566
152.570236
126.597221
133.557571
150.420898
143.981995
154.648453
139.038193
145.872726
141.022385
148.124084
155.487686
116.739616
149.534302
168.168259
154.915833
141.319870
158.908157
145.856476
164.090363
141.660904
153.794785
16.972605
21.101696
-5.642363
12.333773
-37.683170
-44.660149
29.426315
15.863256
4.570161
-29.181858
6.150647
2.984653
146.319229
111.934357
161.820007
154.846497
168.532990
154.988251
156.939148
138.389435
103.824501
147.742477
140.757339
139.916916
149.486710
135.439728
125.886009
106.155045
147.458450
158.309540
112.474945
137.656937
165.540253
148.200195
173.735794
152.725693
131.918549
145.401611
159.209351
128.095428
160.597870
31.956472
34.473537
130.652679
166.703323
-177.040833
152.920715
129.429092
113.712288
171.465286
120.857872
151.689682
153.181198
148.593903
176.129486
131.585968
161.542984
131.622543
146.683823
150.823166
142.388885
153.536224
125.283501
128.104752
123.039429
140.324860
160.012054
-6.546762
151.133957
142.659607
106.951416
165.975998
130.379318
138.117447
13.718364
-0.748866
1.501417
-47.377090
-13.672134
-36.634026
24.572777
-55.788864
-43.285995
-44.938217
-37.012505
-44.153336
161.885849
163.737473
155.620407
124.231842
139.307831
142.917801
156.417511
141.648529
166.037186
148.166763
153.013794
157.323425
149.997986
152.536911
160.306335
131.033768
158.930710
123.046547
142.297607
159.710861
138.317764
135.102722
123.889229
157.806839
143.230530
151.489868
125.676239
154.571320
132.366470
148.175613
131.895645
145.228500
149.359039
163.310287
166.338776
146.019196
160.093216
143.522125
170.283554
135.498154
152.097427
160.245483
159.578934
145.904068
151.127853
82.130936
153.241608
122.496376
145.173233
170.038635
150.958817
125.116150
163.355240
143.605942
135.554199
138.325272
147.653214
130.567810
142.019424
145.433456
123.373894
-5.663235
-19.838152
114.802780
144.618164
155.499252
135.377762
111.949890
152.683243
154.516769
139.982071
131.319717
148.204056
153.445633
161.162155
132.366257
131.153610
132.877365
162.278152
157.885468
164.377502
130.710999
143.314377
141.413315
164.662811
165.608337
167.616852
137.908524
132.286087
-179.442917
131.452332
154.221207
147.349335
146.343796
139.859055
141.445923
-13.922317
-11.245298
-41.619484
-44.811764
139.187424
139.417465
144.232437
164.183685
125.612595
137.445694
140.617828
145.202988
120.240341
143.980057
157.042252
156.254440
47.144508
14.154655
-3.852546
-50.505962
4.511973
154.859894
143.679230
166.054886
138.970840
177.692505
159.385849
149.585449
143.424561
132.750992
117.019096
149.868607
170.482468
155.663589
153.630463
143.692062
131.431534
167.850449
141.386063
168.295914
148.575027
150.089874
127.273819
176.737152
177.910248
170.289932
164.242996
-29.723560
-27.524021
-28.368404
-10.032288
40.404675
-14.632854
22.123262
-10.936573
132.449341
138.084229
126.990135
127.475723
161.613129
143.947952
124.395622
134.714584
145.537903
141.657776
137.820938
131.135025
133.120743
149.250443
119.388901
150.955521
137.481918
146.121780
145.791595
137.424042
11.182060
-17.891150
-16.566696
-23.013699
140.256256
148.508759
170.452484
119.483826
159.026627
128.339264
141.400330
152.325226
164.504593
152.973068
-13.085288
23.326460
-41.368927
-49.870773
10.512773
19.659269
-28.990959
-28.671295
127.168961
99.799141
156.467606
113.688469
154.521240
135.689133
133.469879
148.985748
150.476852
135.931152
151.981155
155.155457
4.019610
-28.366392
141.401627
136.721481
151.088837
150.383377
162.507568
154.397842
149.156754
146.816971
150.975891
10.017515
45.532917
6.667945
-44.126259
19.833139
150.797668
147.007843
116.673981
138.823212
27.906645
8.920550
152.980621
105.881927
-179.734589
151.407089
123.789001
151.977158
163.175613
165.125183
149.915298
-49.201015
-20.602697
-21.156466
-4.056371
154.668594
132.610687
140.755661
145.213181
134.536194
152.789459
142.927338
134.167419
127.452034
138.950790
146.493546
141.839874
127.128746
142.050644
136.154404
121.913048
9.343632
-27.100430
118.484024
171.813751
129.677185
154.840240
157.571869
131.692139
138.968887
152.671783
137.386963
172.406342
141.039658
-9.344600
16.172001
26.496784
-31.778833
15.840963
176.805359
139.859207
143.813339
128.198608
162.458496
131.389084
138.690567
138.428650
159.600906
149.950897
173.523666
128.304657
148.710709
155.959930
144.647583
141.457397
126.485031
143.488892
154.708618
165.112915
147.815277
143.667236
126.497307
167.128922
157.491882
148.902039
154.176254
133.731079
141.009537
14.532945
136.599899
149.398972
151.479767
40.309940
129.929123
-15.954218
133.395096
156.595444
119.673073
158.937561
127.014915
139.777588
156.200714
160.035568
161.308929
153.692215
144.323990
177.407593
140.520126
141.276230
130.872971
171.651108
140.659500
156.061905
175.990616
126.039986
150.770340
137.304367
142.567810
154.291260
145.759750
105.899193
146.903976
10.619636
22.272417
159.711243
151.718155
63.234585
-17.625029
157.990356
158.041534
128.451447
164.457718
142.118393
117.219048
140.676865
151.853088
-18.363869
-42.711876
-28.017630
1.028886
-12.156315
121.133537
151.363419
142.477280
139.463440
150.640228
151.855225
-24.149214
-31.747854
-32.312023
-22.458899
10.667543
-14.406944
0.817571
26.108921
98.560875
154.038086
133.507111
114.528603
136.852661
145.973679
153.888306
152.693863
141.675659
144.536774
155.208588
127.785835
106.943001
159.963577
166.990341
141.176315
0.763870
-29.196999
-10.736397
4.828604
-14.846437
-15.041312
6.884472
-38.383167
-33.403587
-0.620551
5.332228
1.302812
-26.754366
-43.774845
-43.442223
13.078619
1.813804
-27.197187
26.872591
0.347742
-0.720908
11.928875
-33.812935
4.006239
-41.529305
11.669641
-36.960617
-25.710100
-63.758816
-9.042918
-5.896278
-30.905174
-29.527254
-6.555323
-42.500961
-9.718690
166.897903
160.965225
163.378159
144.181076
175.049850
150.867828
148.335541
142.386978
133.832764
135.136337
156.149170
171.808762
174.208466
139.589569
148.164688
145.359863
147.394516
134.076065
161.793671
136.807510
134.049225
121.405159
137.815048
151.595322
95.677254
-144.881180
-164.731934
35.963947
-158.304733
45.346172
-179.425964
-168.168060
40.259766
173.858536
178.532440
142.673889
149.683029
137.757690
135.888321
19.396835
-10.895510
-5.302452
-35.886414
158.030930
139.860565
149.690323
128.657257
140.007324
159.075745
137.971603
138.187851
136.750198
172.347977
65.017723
-9.098330
-47.806992
-18.279457
9.938045
12.218919
-157.878479
152.004745
-179.720230
-145.547607
-179.303940
133.996643
76.558197
158.003952
116.124672
165.485092
149.496994
148.416412
10.725209
150.826157
132.135101
155.886017
144.484329
143.103210
160.326782
129.711105
158.188904
136.798950
148.203430
144.604202
158.494034
145.541229
139.126831
138.348434
142.443619
145.643555
134.931503
135.952011
161.864426
124.438072
158.475693
156.951202
165.159607
137.581863
120.447044
162.911011
124.191902
157.810623
172.385147
133.777222
143.117676
127.911674
173.610016
146.591431
22.942522
-35.344299
14.782474
14.831755
32.350147
-47.047035
141.914215
127.918098
122.746033
141.260712
146.678146
142.457764
159.123550
123.302147
145.845810
155.950867
145.664093
146.396103
117.470314
148.125519
151.116486
107.721809
147.529816
157.373413
130.656036
164.476410
140.833908
144.010986
148.765854
140.967850
137.422638
155.998276
153.019012
141.582382
152.932770
152.553894
137.088989
146.779083
152.735825
164.135315
9.539617
-36.316959
-1.372591
23.133070
-7.759901
173.561081
134.183884
134.721710
163.059998
157.928329
168.669525
128.493301
134.569946
144.122086
140.141678
147.842133
140.438187
107.923813
124.503059
173.391663
160.553528
176.288010
143.321899
135.576263
131.748260
137.094193
140.286346
149.542252
160.413849
149.864471
127.397034
130.213943
113.608635
142.314087
83.059120
-27.509407
143.933685
159.207626
109.905937
149.336227
145.491211
141.011368
118.137352
118.597839
145.014191
6.900152
112.241867
147.309418
114.945877
156.880951
140.039917
151.551529
151.512726
163.124176
145.606277
117.570305
146.739685
130.359161
148.404388
157.171814
133.640671
136.352295
147.637405
-0.908275
-3.363481
6.843351
145.664810
170.001495
144.281723
143.045959
149.212845
118.580437
161.760406
129.152176
141.092514
138.857330
146.153275
146.972580
137.985352
147.608200
151.576904
129.963852
-48.381493
-53.348980
2.388025
-5.843282
172.565994
115.956200
127.017166
144.638367
138.200241
149.872299
160.127899
158.345169
130.691895
135.600647
147.620728
127.243561
147.212021
141.966873
99.209579
156.685944
151.202484
145.006821
136.609848
144.053238
60.061005
150.874207
137.046371
148.919434
147.357758
24.414284
-16.222466
-36.284695
34.153152
118.034828
142.632568
111.961159
155.305481
146.294693
168.680923
142.626053
173.960831
168.382721
150.660782
138.004303
154.878830
146.008774
136.244888
157.215958
143.612228
145.725327
139.795456
156.079956
144.341827
155.441513
154.856247
141.202911
145.734100
125.517830
144.362045
-27.922964
129.987732
150.437668
127.415108
116.586594
142.791504
155.934296
116.498093
169.263809
137.332153
160.643570
-39.954933
1.172364
-4.688428
-46.012180
22.693634
-10.412516
10.400095
-3.674184
158.705536
137.936920
131.385376
125.218094
131.137543
152.015915
-165.709808
147.486893
144.897614
136.560364
137.963837
149.539703
149.644394
144.004654
160.523041
141.018723
106.141991
130.114182
145.252304
152.178055
141.660416
146.460938
165.812653
148.236084
136.926025
150.506729
19.328440
153.384140
-158.143005
-157.822952
28.655647
18.682089
14.029796
29.471817
-144.125458
-154.736664
142.455658
132.522217
170.484894
140.715393
153.533737
139.869141
168.605728
153.188049
140.586670
169.428940
158.545853
129.667236
119.923843
175.480255
149.238342
151.273499
154.657211
30.179285
3.806629
-19.816011
164.974930
68.289406
5.779096
-39.286964
-22.631865
14.875731
-40.638382
155.850235
150.770645
147.449020
138.898849
153.369751
135.751053
154.534378
129.880905
160.362122
162.982376
156.240860
151.203247
159.847763
142.494675
152.072449
154.780563
167.325531
151.602493
173.918060
145.227768
144.877197
8.650924
-25.319157
-24.965338
-21.672087
6.805645
-26.764704
-22.773804
3.487284
20.625977
128.386444
123.940483
131.544632
-179.510605
168.677673
132.489075
162.683472
157.725708
163.426620
143.588165
171.207764
140.843216
153.621277
148.159821
139.617645
145.816956
126.560013
141.541473
157.368622
155.986954
139.454239
169.253677
6.764338
9.619710
151.279892
123.005142
118.898804
145.236420
139.355789
135.364258
153.098709
144.778809
140.654984
122.825539
-39.159458
140.855209
140.532593
166.245590
138.751572
152.730118
141.700760
152.139389
130.804428
176.820602
145.652054
146.448700
165.838242
147.497879
136.721024
28.829208
32.137135
-12.265833
-25.888834
-9.627350
-35.781155
149.466003
161.205246
130.215530
140.862732
148.120209
-178.003922
126.221230
164.461258
131.472610
134.473373
151.982742
-172.566803
147.201370
134.714523
119.721008
127.696716
159.130127
176.548080
137.266235
157.566711
149.736115
118.467194
119.502213
144.344269
148.633652
-37.550640
4.143686
-17.155994
-36.942440
-5.722965
1.925798
0.724428
-75.185272
-35.363472
155.427536
145.943893
-31.006124
0.447187
0.578784
18.628269
-4.772739
-3.933928
127.485420
128.513260
6.436539
6.546073
-42.246471
149.722519
155.504623
166.712234
142.455856
135.741257
151.896881
139.597290
155.428574
132.062027
128.551361
143.597595
120.546928
155.764008
129.855148
123.852158
151.774673
134.177399
115.183182
122.104347
176.248596
131.488312
157.130737
142.463638
146.431992
149.457214
39.029549
137.352768
-140.303574
25.392008
34.438396
143.946060
162.957794
139.972885
120.254478
-179.055176
141.297836
146.857880
151.430893
164.677307
142.984955
155.646484
158.928375
136.105530
128.529419
141.833511
145.705368
147.084946
142.230438
171.397171
137.215759
162.609909
152.422043
125.668373
158.168472
135.451538
72.809921
138.929916
141.885880
143.305359
149.197479
149.200424
101.847580
152.988770
127.950867
158.982224
179.410477
145.255325
12.082841
-42.184982
9.107850
60.599579
-1.581524
-48.239101
-34.813931
-5.518462
16.041479
125.143143
176.393524
144.042297
117.392952
123.883026
146.794357
149.302872
128.602158
105.491325
151.940765
146.230164
146.961258
154.839752
158.976440
145.516983
156.858795
147.896088
142.730148
116.724632
138.774719
148.445007
149.659897
147.354935
138.338852
141.668381
154.900238
150.540344
150.182968
154.630173
165.237778
153.887695
141.909134
147.265610
141.462799
131.140778
127.673683
150.676208
-134.804276
142.203171
147.513824
119.748070
133.541672
102.456543
127.217308
141.605881
140.871414
151.111115
156.304916
145.031799
151.626953
156.595413
-26.602985
18.621746
-66.703583
0.923021
-34.207302
6.962551
59.931206
147.810150
149.865891
-171.091263
152.418045
132.656677
174.194565
129.975449
135.554718
120.412537
156.156189
136.594406
147.181595
164.177078
153.970016
130.872940
144.956909
144.805145
136.021912
148.427002
121.177971
155.279648
157.455139
140.977798
157.841919
150.640381
149.096161
140.917130
137.111679
148.527374
152.410172
153.247299
139.652771
170.989212
142.135529
143.346481
149.606171
166.789825
149.630600
142.627899
167.170639
-150.860046
143.468445
150.657761
146.041901
142.245148
147.402466
152.738541
114.077034
135.660660
-112.929535
-1.603032
-4.165135
0.251788
-37.569061
29.058987
19.887794
-14.381254
-31.378904
131.161072
148.975510
-32.590405
-38.084332
-1.698926
152.577026
133.556488
113.051964
154.957382
112.051712
151.986450
172.840912
147.714905
135.741211
156.528961
154.671555
0.542486
-2.142471
-14.173134
-12.111929
-40.506649
-32.604828
-6.110707
142.901321
152.790649
143.740234
153.511032
124.107826
174.430939
7.825212
-34.049023
27.949703
5.158942
26.419374
70.008682
-162.622604
-160.374100
-151.190170
-145.445663
-150.942261
75.503670
121.399803
148.747955
-150.167664
22.807333
6.211798
151.336121
138.015945
158.676971
130.541275
152.140182
156.473587
146.850647
141.261612
138.965195
137.801483
144.631485
126.569954
144.212296
155.045273
146.053360
148.006912
134.928848
130.406982
175.884995
161.995346
163.443588
134.072067
161.941101
134.568069
-38.070782
-5.870859
156.859390
107.154488
148.055161
125.792938
139.884430
162.545441
119.585312
-10.270943
-19.608736
44.284569
120.400833
152.289551
166.406845
164.729645
165.364365
145.560059
-25.429739
-8.347202
13.201308
-18.900183
160.676483
138.391174
131.428864
148.248535
136.086441
141.901031
142.632935
162.013290
139.953552
135.845413
136.058319
139.042938
162.327744
147.279831
125.561516
144.640167
177.840591
139.296112
146.911606
112.220726
148.431992
118.713356
142.014359
157.798080
141.862167
163.961060
142.246475
141.476425
142.526840
110.555710
19.828379
-33.767136
141.818100
110.557053
147.359497
143.720322
144.169250
154.471573
147.260025
107.775108
139.644821
148.741165
150.018707
151.790070
151.648422
147.723083
134.623108
103.690926
123.677315
112.353134
-26.830948
23.669172
163.552353
145.434769
133.383759
134.170242
166.284653
110.109383
148.414169
140.416611
152.185608
146.467255
121.386719
133.503403
120.546715
101.259148
150.394150
125.629410
157.446259
147.697693
148.676514
171.965790
157.332901
177.299759
160.452332
137.830978
159.384323
148.495163
142.874451
161.517441
131.122223
144.616730
147.380997
131.392288
163.103210
132.865784
143.786606
144.480957
138.050354
133.626114
135.785110
-3.927501
-43.905197
-3.223551
28.173069
-45.298729
-28.208614
150.574997
168.579880
136.984161
143.360413
141.031219
124.180099
174.910950
151.547241
119.920197
133.226242
157.846451
149.953400
143.455414
127.119637
143.281570
136.988892
140.257629
133.726974
133.556793
140.910126
141.031494
130.580444
129.867050
139.136688
152.161026
129.949249
164.029190
125.401436
121.964607
119.107140
177.149933
119.083168
136.408569
142.698975
148.092331
169.005081
140.928375
164.944321
149.849594
136.350098
140.433899
141.794540
133.306763
150.192093
4.915418
2.523131
13.433513
-41.466225
-1.239542
10.933530
-36.345505
-13.265234
4.960449
-1.585479
-4.413484
26.038300
135.197464
128.813477
155.047287
138.681763
174.130798
153.725220
126.812401
9.081448
4.525670
166.475342
148.850876
171.629456
146.005508
119.042595
140.733368
161.331573
156.117386
162.269089
151.204147
49.868896
15.035245
23.265772
19.983208
25.181681
70.053360
68.012238
101.513229
-156.858505
-161.791794
153.109528
135.735687
155.757324
143.508438
154.189148
124.391724
107.194992
150.330978
141.126785
84.573158
119.043236
155.845505
159.713928
161.809555
160.145004
148.976776
156.427658
147.885208
142.839584
141.498840
144.815811
125.759865
129.071320
150.667938
142.026428
146.780655
151.732742
146.121246
144.246231
163.852295
149.367981
173.248245
161.252060
154.544815
130.813034
128.942627
162.439606
152.654587
124.769875
151.733322
141.681107
154.450592
155.848999
148.324249
132.429306
117.170303
46.110630
132.395325
146.705917
126.120857
150.606918
30.936428
137.936752
157.141144
151.782654
27.583244
-24.184341
8.556162
17.953497
148.064514
152.947601
149.867096
150.920593
20.967102
-24.745121
8.868048
142.622345
161.915588
149.912857
115.921745
156.745346
158.195709
113.436470
145.558243
143.324524
140.611160
156.792419
142.262726
139.208908
162.368439
175.639542
150.295029
151.310669
152.504059
142.742035
141.897705
-60.486977
-31.204229
0.113641
-40.588551
-15.440301
15.627146
-15.260401
7.385410
10.878404
-16.991499
6.047436
-8.426156
17.237694
-0.439240
-4.291263
5.763134
-22.191084
-12.927857
-15.668017
17.506907
-38.938499
-38.339745
139.719971
130.830963
145.892731
142.226730
148.820663
157.413055
144.707626
162.004501
120.768639
158.172272
144.340454
126.624420
144.009689
12.664452
-13.206511
4.197173
149.419113
140.641739
123.942215
144.297058
145.314819
165.638046
161.555847
135.214325
149.232544
129.137207
149.622986
147.747772
163.561172
143.708160
140.684433
7.686076
-141.998627
-149.546219
-176.748688
-176.340973
-156.367355
-128.561142
175.310394
81.928894
32.524036
154.491302
167.147736
128.462280
136.024719
140.191025
149.550980
171.787415
139.435242
137.448914
141.020401
133.788025
154.870712
44.380062
60.691078
149.459167
149.412109
156.346451
132.703323
142.578201
-174.923401
115.967316
138.620285
168.867004
157.151581
161.762009
148.504211
149.130508
127.649559
153.339676
148.262924
116.273010
-7.465268
15.957896
12.795565
2.636707
-47.001400
-6.088852
-43.801296
-2.901510
-37.728664
-2.951610
130.154877
101.629608
171.096619
9.468965
-3.716626
124.841835
145.362640
115.011940
-41.573738
-14.773502
-1.463264
15.794419
-26.169098
137.767456
170.706436
131.688248
149.554153
126.889420
140.539169
135.792282
132.568604
104.310890
138.394547
140.791718
162.783234
146.947586
137.062927
154.365860
146.144714
145.601547
147.775925
135.569275
155.421875
122.420204
109.199654
179.868774
-157.102463
33.392998
21.373491
19.633856
38.915596
50.004894
61.864380
153.749619
160.510803
2.058330
-15.271204
154.401917
149.051636
142.276535
153.947128
136.327133
141.021591
176.293655
153.488617
143.962097
144.835114
137.051529
147.333725
138.475784
145.403076
161.914352
141.299530
149.505630
152.885895
154.063980
129.260941
142.800629
135.504868
137.426208
124.296104
151.132202
142.335846
108.977066
148.251266
130.921585
165.242859
136.288116
151.455978
160.866806
151.929459
154.432678
165.172989
162.177170
130.212952
136.675766
121.700989
141.392075
168.480133
139.566650
158.717773
161.979385
136.809601
81.739113
0.672603
124.023811
32.308773
28.808933
35.436344
-174.421722
-171.100266
-161.192184
-153.762726
-152.414017
5.469308
6.926396
166.761414
145.018738
131.810959
150.649567
169.017227
147.522522
131.176651
165.384750
166.856476
143.348526
169.464432
146.846024
126.930794
132.644226
136.360031
142.934982
135.405365
155.962662
139.304962
146.062607
151.712540
140.199081
158.683594
156.037857
154.918259
178.515350
149.254105
148.105362
163.858368
137.812912
135.101242
80.857307
176.964035
-1.354363
2.214435
-42.227375
124.692284
153.597504
148.401154
-69.446663
-43.674580
165.083725
139.091187
154.922424
152.928268
150.561157
127.110466
136.600937
140.263016
172.147980
154.191467
156.560059
152.589493
153.021347
142.349228
22.964512
-50.091877
9.833632
-19.356785
-31.885216
152.418564
167.951981
158.008438
169.999130
146.247498
-39.435009
-12.170027
7.040409
-29.866693
12.625309
20.542091
-3.643681
115.982880
154.295670
138.293381
147.314789
163.175201
174.955032
165.737289
152.907730
-167.908798
157.451691
128.387161
139.950699
114.969551
156.128586
144.501785
158.641647
138.738190
164.825851
105.304955
146.580246
105.042503
155.182129
20.862825
118.544609
80.308289
5.788686
7.443077
8.870706
-41.583241
-23.706474
4.270813
-42.667179
-167.492111
-142.041580
22.078093
-163.650726
177.508240
146.287064
141.048187
115.720268
111.603699
120.697250
-45.534912
140.286133
146.055206
150.849548
136.691010
17.236254
-35.174610
-5.684410
7.989080
-14.924473
18.674295
-38.703304
5.220032
171.420288
157.300323
135.185349
-16.117371
-2.605717
-34.545769
146.983200
151.269501
135.246674
-120.542038
-128.081985
21.720585
-164.455673
-178.674240
30.381353
29.419897
48.706421
155.738724
173.226578
125.637390
85.459526
134.808609
130.329102
165.155197
18.324827
127.446381
139.280411
128.800354
161.418564
138.183929
164.893982
153.189774
146.061432
136.437210
146.216934
146.240875
152.337921
152.315628
149.991745
121.153503
150.925522
140.877274
156.886887
171.078964
161.011444
146.196350
145.335831
135.419373
138.657486
138.774445
142.487823
148.949966
146.363113
149.471985
145.755417
132.172226
150.702148
149.125595
124.749084
147.756088
139.618637
163.093521
124.650330
159.501373
150.240723
119.193954
116.078255
-45.453445
-6.463262
-21.256060
150.572052
154.158920
171.856995
173.794296
155.552826
147.246872
167.774277
138.827316
145.487427
153.849564
-16.290672
56.307625
2.668952
27.867598
148.776489
130.617889
131.136398
117.715584
26.709549
-22.618530
-143.555267
-170.388733
171.454391
-158.414978
9.240715
31.426983
139.485443
158.268600
170.386444
155.273254
156.098343
121.853653
148.801544
137.330887
145.335129
154.714722
118.903015
139.594559
146.254028
127.449463
125.726921
135.850967
141.442688
146.682465
158.750641
145.495316
135.456619
124.707375
146.222000
154.951660
146.196854
171.270721
160.968353
135.647980
153.444962
95.531662
-2.626592
-29.990601
142.269424
146.949005
141.763565
162.757217
155.806503
147.407959
110.698700
137.492554
153.609253
149.822037
119.405426
156.175659
146.662354
149.374664
-39.205517
-4.880540
-46.947086
-44.319633
-51.886127
118.927902
139.681519
145.935944
147.628494
142.805496
147.519119
130.644562
146.281036
118.419106
162.109558
157.321381
89.483650
146.985001
146.417130
117.391151
133.119446
151.572388
144.703262
176.725769
150.715973
65.597839
-170.091492
147.169800
139.989502
143.765579
143.157532
170.144943
152.305389
136.855347
179.821945
146.050156
153.941162
-37.434437
13.238433
-3.971826
154.507675
172.715424
147.425201
126.530037
172.944351
139.235809
128.249664
133.992599
169.996872
144.810471
166.799423
177.457779
140.080536
132.766159
140.397888
162.063858
105.410332
144.391891
140.224976
162.581070
149.629944
138.760315
139.690338
154.341888
149.075653
125.464409
136.724152
151.777695
168.165115
146.353867
143.242371
158.722168
145.762344
128.512283
150.527557
145.020813
144.965866
148.761505
135.679581
121.680275
157.614578
146.388916
147.353897
123.192482
140.067642
131.672913
131.084457
140.970795
142.425171
127.490089
128.979233
146.047470
98.244690
-14.356678
152.689545
38.291855
55.042049
171.252625
90.696571
-171.858185
75.254807
50.984699
133.376816
145.237106
171.691803
157.435257
146.858002
149.357758
139.127563
151.265457
139.182739
88.409065
-9.948131
-45.102211
-51.069881
33.707355
0.169020
170.902237
141.234497
126.716011
147.282837
135.372803
134.670242
143.912292
143.583023
-4.951871
-47.569767
41.168026
13.456984
-16.748287
-13.429058
-38.800610
-37.645504
-5.512955
-0.856837
-13.073562
28.043507
129.510818
167.896729
138.608353
167.042938
155.427216
112.908775
153.220428
154.450531
145.194626
127.695145
152.382690
149.030670
144.518005
173.006577
124.160118
167.743286
142.858398
150.413330
137.261276
148.586060
146.618149
151.939087
151.532501
-46.152493
130.805176
147.365067
152.103378
135.073486
131.417450
142.044601
140.775986
158.411346
154.672607
159.733780
149.524277
116.203911
107.029335
11.886388
-44.138050
151.807373
149.308838
137.957382
149.962479
151.157547
144.605255
142.210983
165.316437
131.042191
134.120926
142.001053
162.713501
2.585734
-27.592588
20.276985
-43.338875
-32.915943
-46.577160
-34.020306
-41.751572
161.168793
144.014206
131.114441
143.055710
146.716827
141.231796
149.939606
112.593811
145.837296
170.464966
137.587189
138.238083
142.040833
117.287277
116.740524
147.193848
165.921310
161.641235
147.483627
150.101349
114.600258
154.252518
177.728134
155.693344
127.500092
133.612656
170.600235
135.991272
122.179459
97.666512
152.095703
137.232498
146.543137
151.242096
139.113068
14.533571
-31.857466
-158.350052
-41.554737
-32.083660
6.769874
5.182323
40.243454
-12.632698
-29.420595
-0.514343
5.890058
-0.491783
24.988905
-8.776105
-13.724627
-40.378307
-18.589336
27.300230
146.084885
113.074661
176.854385
158.480621
133.374863
132.268799
145.836105
140.922729
121.755516
157.973358
130.917557
144.192169
147.246033
155.444839
148.365112
121.963646
144.061035
117.535088
22.464798
-30.174732
39.299957
-7.221049
59.942524
8.800357
-21.300129
-0.324455
8.094877
-36.089134
-30.253523
-31.648708
-152.594849
-15.814619
121.728157
130.770279
156.757004
154.416504
143.130341
170.905334
143.695786
23.787767
-41.235874
-15.974134
6.983593
-2.493399
0.275536
130.875793
133.168076
135.906143
161.900162
147.368439
157.244553
162.370041
150.443954
163.193939
127.108215
146.960449
165.923065
22.064871
-43.559151
-38.942024
154.613678
125.557487
149.590744
151.914322
130.556000
135.920563
4.288889
34.634014
115.070938
140.971497
140.862869
128.231644
141.416916
154.182220
147.262909
132.790802
-0.339773
-11.140406
-10.789339
-26.466694
16.323778
-37.461010
-30.621950
-3.594774
14.292797
137.784561
140.897949
152.471756
146.847900
136.289368
155.762924
145.630249
169.557358
134.108078
157.818390
123.474709
152.601410
140.016937
136.038940
155.019913
147.538086
164.324722
147.075882
165.463837
-31.916515
148.650528
127.233688
133.438660
162.126999
154.205505
145.848190
120.783539
133.310898
-36.845001
4.738384
150.328796
137.952316
135.278198
149.716202
142.091827
107.785240
132.316833
171.785004
141.500427
167.435379
163.297882
152.765976
119.393929
164.649704
125.364182
160.064346
135.311050
148.127594
157.497757
141.160248
138.631714
128.875870
162.693848
154.139404
147.982712
138.984512
135.599930
144.078217
140.594467
136.487579
109.116112
149.094193
123.487244
152.353302
141.770462
-21.144484
-43.957577
-19.094152
7.863696
9.737204
-17.055529
150.434891
150.471344
146.387543
161.728180
138.835190
155.586472
174.948273
164.188004
143.771820
150.934052
126.533096
159.205856
116.198372
160.267044
157.489014
132.740509
138.939926
143.963669
113.894928
164.948425
140.557648
153.017838
168.273361
131.688766
150.721069
146.097961
-28.601290
14.502032
-54.640339
-32.773983
17.568819
17.538755
-57.948734
-35.183521
135.602814
132.318649
149.441696
145.611328
152.594391
175.184021
-40.795975
1.936742
-18.367651
-26.903446
20.786552
-4.397301
-15.127699
-3.834306
4.884231
2.870581
116.650856
134.619888
138.943115
178.785492
151.636368
171.981293
158.635010
-3.513796
-38.469357
-6.972573
1.557334
1.427933
150.552841
160.327454
124.672203
150.910858
144.659363
151.370117
150.614532
156.976074
123.946167
150.032150
118.108498
118.507492
160.708160
125.914452
135.684326
158.550781
162.511017
162.591934
150.497803
152.567734
141.922546
126.409668
148.151520
144.720978
144.084793
133.732330
133.528519
157.769516
133.343658
150.145096
141.208099
128.447601
144.456421
121.942200
149.797302
146.759277
157.597244
152.541641
158.163849
116.963593
-47.684765
46.599567
-52.830971
124.008713
160.605087
147.033340
119.575157
151.959946
159.022339
146.745087
162.760559
162.700836
157.946487
126.892876
-21.896603
-38.389191
120.954964
150.565445
131.379562
173.340347
145.167984
138.182098
145.131134
157.338791
140.562363
147.727524
161.632477
130.719116
135.260452
122.423126
145.689270
155.136612
167.141632
154.774933
163.277145
157.037582
129.021393
148.302719
142.339386
160.931030
131.387650
145.788910
163.469147
140.232819
147.693954
143.758545
112.900246
129.958145
110.045464
143.707581
155.575378
148.352020
158.440292
135.651917
-11.973765
-20.072823
-18.425167
0.767958
-41.368706
122.261032
166.980530
143.224655
-36.296719
-17.804651
-3.761610
-14.807200
-3.342636
-25.501095
-44.618977
-31.693670
3.532136
-35.392975
5.605948
-16.251156
7.681503
143.351273
149.836075
143.734299
170.313736
155.886627
178.755875
124.269180
164.584457
132.844543
122.823349
142.795609
142.917114
143.682037
148.794785
136.690567
-8.362526
14.399723
20.260639
47.963234
167.070587
143.156967
137.438477
152.634872
164.804962
132.665588
135.831436
152.562881
156.606201
137.432800
172.129730
167.492981
168.479645
144.078568
171.024124
157.146683
153.839920
172.606705
14.435056
-73.064140
11.172706
35.866020
20.454210
-3.520810
134.533096
40.379925
18.664490
131.423401
138.341599
141.658066
116.971207
139.597641
150.087952
168.830460
134.024048
114.985382
148.132919
128.912354
128.191528
145.476990
138.236526
132.848602
158.135300
164.558090
141.217590
128.363373
139.175644
133.235489
156.822723
149.959015
123.376190
-25.465767
13.835926
-32.624016
-39.631512
129.700684
-170.000946
118.925499
149.626907
116.810234
130.463303
146.281204
152.660217
116.583549
149.283279
141.471619
-14.131440
2.900295
-19.507484
11.116927
131.772018
-168.919601
-9.082271
-26.640537
-50.462463
-27.358639
-11.847593
-24.101715
-10.088513
-10.364127
141.851334
148.275482
137.568268
149.685150
142.929657
144.094452
134.964615
149.975769
79.302437
170.230240
165.434113
155.186996
149.940750
159.049225
140.458221
148.303391
132.303711
131.967148
175.710861
170.133423
149.143906
173.664459
149.756470
130.162231
143.852020
133.994293
-156.963699
151.774292
-8.107310
-32.688320
7.552890
-34.109753
7.959440
163.626480
155.316696
134.171722
145.861298
146.132523
128.132294
133.336456
137.342697
155.329224
139.327942
151.786392
142.957474
125.378166
122.110268
141.626984
151.363632
140.700195
124.792496
106.049522
157.501495
131.230698
155.093063
107.160477
142.675110
132.903122
148.480896
-18.291039
-32.825050
20.432318
155.995468
143.359940
143.242554
153.241364
167.639420
152.762817
151.542877
163.253906
144.755661
152.943039
144.828384
128.103653
155.151718
113.034935
123.420189
132.965668
133.159409
132.203888
154.445938
118.967712
144.682053
150.908951
159.473495
16.957201
148.519180
137.126205
107.833054
145.930939
151.811798
109.082741
139.340912
106.012100
172.994720
151.832794
122.820633
101.206734
144.908173
146.767593
150.292801
144.820374
159.242691
165.144363
142.992432
155.307755
133.849319
148.876007
119.046982
159.114807
153.677643
145.465683
147.173843
118.344658
-1.997432
-0.903956
-15.205744
-2.876371
1.194685
-4.876565
-2.287045
150.635300
154.016159
150.062134
134.467926
147.921036
165.681274
158.772476
144.253769
157.741928
138.505127
128.272995
150.376785
149.109344
152.418533
146.686951
129.300858
124.920601
146.251389
-3.043625
1.343192
-5.622006
-19.414555
-2.338499
18.798306
128.237808
-70.683449
-28.973337
147.084122
15.848205
148.159241
134.802551
137.249344
136.207413
146.075043
162.177246
152.353317
123.575371
152.918976
142.110687
116.332458
139.081909
158.918304
161.961670
176.216995
129.462875
158.924301
143.972473
-62.841228
-3.013504
-45.492905
-15.133443
-37.314487
-32.617203
143.443573
143.173981
-89.856331
-6.168312
-52.453583
4.462078
42.943470
-22.971365
-30.387066
-21.586792
162.697220
34.189323
-10.073764
146.283691
106.126320
116.718895
57.559696
22.102423
-26.600866
-13.846104
8.244621
14.332748
-32.495522
-31.744999
-1.230193
-13.230886
7.785833
0.071326
125.971100
113.055008
126.721138
131.464066
150.568848
177.763397
152.883423
140.174011
141.647125
158.443939
153.685104
-11.568087
-6.264817
124.304298
143.393051
168.450623
132.226883
148.486526
153.339355
-153.828156
-132.153641
-175.478088
-157.919189
-143.863419
-167.580109
-148.646606
-150.192337
-138.873993
20.967865
24.593424
165.567581
148.578018
152.908508
141.851028
141.877823
143.714172
115.782669
136.171234
154.717239
166.620239
42.742859
164.163528
140.022690
135.455261
149.993073
147.869339
128.798279
144.089523
153.173981
124.545921
156.360046
140.123169
161.816559
136.053497
116.793663
145.729599
138.410141
148.141098
-5.980026
-13.418158
-29.698334
-69.516510
148.241440
126.357864
147.994720
130.118393
171.802094
140.884247
151.325439
132.329147
83.539261
-5.267823
-25.961565
10.857937
-36.926823
160.306274
152.723053
131.629288
110.050430
-18.314005
17.658981
-2.703853
144.283859
147.047867
165.812347
140.291443
111.429245
127.720268
154.889069
134.627594
125.042381
9.656507
-3.136314
178.310654
148.028824
159.895355
148.643478
-15.663401
147.159805
146.699020
139.458221
141.376419
153.633636
-29.055004
-17.124302
168.595413
141.610794
-178.351456
143.440796
130.769348
152.738571
-177.158752
132.696396
154.456482
124.034668
147.427887
132.300156
165.982803
137.957214
135.765076
152.920380
171.682724
147.677216
136.342438
147.732697
173.850845
141.642242
148.488998
-29.086481
-39.265701
-16.620378
-44.776722
-2.335735
10.583327
-43.952766
-39.458447
-43.361496
7.941095
18.022041
145.067581
144.134811
157.611420
137.058334
64.868477
21.888901
150.090851
162.297821
139.359711
-32.768932
-50.349297
1.782240
22.820482
15.320903
30.822491
24.431126
-23.549923
1.480548
149.838257
166.646957
145.092697
165.023041
169.947937
121.151512
5.259485
5.328735
13.078241
0.472298
12.806800
-44.318409
16.702778
-34.213020
-38.694366
60.919861
161.389420
155.408249
129.994415
-0.692669
125.930321
-146.151382
38.052547
156.571609
149.525726
147.108292
115.154648
13.400899
-21.420250
-21.431252
143.176849
129.225784
29.150259
-28.066576
19.463768
-3.874290
-38.311642
-44.781826
-29.507929
6.219620
-20.257660
-9.150620
-20.375740
-36.766903
-20.206221
18.529497
-0.000000
-8.657779
-13.706119
20.974716
-0.743095
-19.586998
-44.912918
-45.741051
139.665451
172.892502
175.372620
-79.862679
14.792789
26.819353
1.086605
-25.829208
8.659344
1.176363
-13.799321
5.430654
-16.628078
165.741714
133.290558
-27.850210
-29.924660
155.004776
151.334854
160.846390
166.027344
128.809677
158.896484
136.724197
-17.878464
142.981323
151.180771
151.173599
151.746414
151.943848
167.633636
140.698090
147.433365
135.553757
154.766525
149.281067
149.734711
136.265854
135.354263
117.496750
170.089630
142.070068
128.757126
-38.802261
17.896097
-46.362892
-22.361965
34.700191
-1.402908
-16.743736
23.951366
3.993265
11.646504
-0.184517
165.678177
154.707916
152.164932
83.541695
163.301987
145.484818
157.164215
148.174225
157.323578
147.619141
147.829224
3.962397
128.713120
122.976593
148.071121
137.151672
153.852158
131.182495
155.883682
151.262970
150.131805
118.090614
43.500286
133.367722
155.896027
147.397049
121.514786
172.567017
148.690598
144.909470
128.694397
141.794495
159.536392
153.483582
165.670105
130.315414
1.160621
-24.408144
2.697620
151.420731
152.704300
115.303696
156.437912
157.761276
155.626541
20.107691
128.984589
154.398560
141.951569
129.975357
169.009842
157.264084
149.506027
173.827301
158.115555
164.677765
142.201492
-31.402212
-34.523468
21.173481
27.605179
10.002897
8.580917
149.880859
129.780060
140.396149
119.248810
159.269150
151.350693
135.701202
153.828262
142.671494
142.991425
145.746475
136.373138
113.687439
155.925568
141.732010
138.697342
139.547485
145.419373
173.397690
136.500961
146.537323
113.668610
127.237022
148.563141
123.785072
101.212563
158.826782
140.510040
154.282303
140.680588
158.346344
169.466415
140.879120
130.266785
148.303650
-32.734055
-16.581409
13.748285
-42.713596
-19.654692
-48.840790
151.769684
143.028214
136.949219
130.890549
136.238480
123.779823
148.665863
143.940186
132.881165
150.522308
159.383057
148.130081
161.958496
160.796677
-50.616344
-40.993767
-17.748901
-23.875635
4.154212
-46.059078
125.893654
166.559372
161.766739
56.399151
124.974480
174.938324
165.349869
135.947388
170.564835
137.852859
150.770630
132.023834
-170.501785
147.672897
162.133270
125.311859
158.832657
134.778168
153.791611
123.005363
149.324677
111.047737
135.025360
145.379456
142.813080
159.691544
159.099655
142.234024
130.313690
154.341675
147.510406
128.161972
137.317276
174.262726
131.688248
150.915070
134.364136
133.503738
147.277527
146.607895
151.830383
128.286362
151.455460
134.780365
101.316055
149.523132
147.311615
145.304016
153.413315
161.700104
122.318832
110.498283
164.396088
152.680374
-173.349655
166.409302
135.886642
129.307159
147.715805
140.179047
-9.156350
12.641315
7.067329
121.253716
101.556564
133.856400
144.022858
140.945267
147.481888
141.367538
146.129654
-20.651632
-37.514645
138.455246
165.452576
128.690811
143.594208
144.449341
147.487839
168.254974
13.115107
-28.514750
-0.000000
-42.145340
11.246489
-30.099102
-25.468933
-13.124074
10.472622
2.470292
-26.093716
16.908047
0.000000
-50.431374
136.621460
143.659973
154.496933
144.097733
152.278076
141.279633
-4.505326
19.605225
-8.608431
56.564400
2.004181
15.960901
-6.592462
-17.558950
3.787031
23.504187
164.647964
-52.960766
53.013309
19.840397
16.072779
1.009494
12.036977
22.378889
28.298382
133.195923
136.686111
115.432838
-12.820167
7.640156
-17.280169
-19.062902
3.487958
173.731323
143.771515
144.849213
153.817657
143.029160
138.592880
155.060242
142.260452
167.623489
161.009811
133.521011
147.188705
129.279861
149.219162
142.972961
124.941635
141.705795
-37.935184
-9.994873
-19.234657
157.922928
140.894394
159.443237
115.821709
126.886642
155.860901
148.559250
168.200165
112.856224
138.456223
162.817169
-2.328349
5.683031
-5.955949
-39.430676
112.466682
130.084106
134.440567
142.185715
146.873856
153.676437
145.115295
148.060135
134.328201
141.363754
145.218613
136.988922
-12.356631
11.784335
-46.789951
151.738556
148.929855
-45.394775
-46.051502
-29.368784
6.880738
-17.927677
-25.706619
14.525322
10.934142
53.343441
-34.096989
-54.956654
26.713522
-1.346684
-30.012478
-16.540735
-27.200056
-10.687561
43.017490
-5.097698
149.713333
162.457047
162.890106
150.325348
167.987152
135.793182
120.212112
118.986298
148.483490
122.062538
16.465248
2.774387
13.304558
17.739893
163.063019
157.266388
153.428040
124.159004
144.802292
155.028976
135.816437
153.113983
151.676346
157.960709
138.355286
121.155884
129.474167
127.653854
-5.248371
-36.714672
29.837137
-42.688183
-4.934711
-1.397318
28.096315
-46.777317
-36.014172
-33.272068
-6.981373
-31.250879
-15.062142
0.240663
-7.627199
-41.825703
164.631607
166.610382
13.033569
10.949291
-19.589535
161.665726
128.742432
123.188545
132.378983
144.788834
152.848068
131.903549
139.723999
145.036667
155.147034
127.973602
140.761337
155.193665
124.366837
150.724289
139.582352
151.376724
17.252647
1.408477
13.788907
-4.842701
170.364395
153.503983
117.001274
134.300827
83.185501
128.245697
138.869980
138.229462
144.202850
132.290817
157.217499
145.796753
149.911575
10.650538
-23.689852
-16.321215
25.353991
19.797791
153.851318
139.336380
152.314651
156.117950
171.889465
149.828278
140.843338
153.819046
148.971069
151.347794
160.632645
140.761490
126.592766
153.150574
108.509262
130.050644
143.918594
2.977495
-20.594990
20.471228
-2.212489
-30.470442
-12.459495
147.821259
147.695679
139.034927
135.791840
155.742752
155.986221
153.750931
-27.618919
159.896973
153.605972
147.369049
149.126251
137.003357
153.705811
141.345169
148.019226
154.468475
100.754639
153.228241
148.361069
131.553391
115.099472
158.481201
142.181519
145.065872
134.332596
170.161606
152.051361
163.720383
143.725677
144.570755
151.838028
147.314697
113.429276
28.504126
27.716900
-39.824261
12.770004
-14.946389
158.921356
153.477234
172.570190
150.813675
117.758766
138.153458
149.312866
-130.111542
133.893890
126.344330
123.018028
128.523178
130.435501
123.214119
141.033157
126.646782
136.492722
139.113144
154.132843
122.348297
133.435043
142.676682
141.904022
126.477760
153.666702
-6.784459
-35.764446
9.311752
6.826794
-31.391766
9.142133
-33.931698
-3.547899
157.326843
137.225037
155.473816
130.507202
140.810654
130.195618
141.404297
118.408333
126.605774
153.625519
145.752029
135.093323
145.316406
146.181580
151.885757
130.464966
147.360214
148.406876
159.689240
139.792252
141.229126
146.466385
-177.545120
141.670639
151.077927
117.371330
151.120361
146.260513
149.475159
123.957489
-13.428323
147.624252
142.644455
141.874222
131.681900
144.166183
159.360199
116.640526
127.024010
114.626617
148.986115
145.505905
128.445465
170.715485
144.397690
166.475510
141.141663
129.490814
153.392303
137.833435
156.808914
136.867050
170.988312
-25.544207
-53.966553
12.081765
151.406372
151.175598
133.419785
160.981094
117.259491
136.436768
142.721512
144.034546
151.214859
150.485550
117.215073
150.900558
137.735886
142.527435
57.863407
169.860046
135.739670
142.383942
157.340393
112.663620
152.966431
116.514290
119.933403
145.929688
144.375504
140.613693
147.039581
143.408478
157.577911
132.224045
-39.223373
18.402983
7.535697
7.389393
-42.097828
-41.796043
2.968210
10.787369
-6.320403
-23.137287
-40.519875
18.396198
-34.333527
-36.543568
-42.805855
0.239031
-37.720684
2.757402
-35.767456
-12.475156
13.813216
147.255341
135.858490
142.365448
153.775177
144.292099
133.627518
154.101288
129.335052
165.852020
148.526794
112.156944
154.174408
135.779709
137.636734
138.271942
141.258652
148.343674
156.397247
151.898895
154.647934
138.307114
127.717224
136.489990
138.754105
-30.065023
5.736819
1.844405
-6.265505
21.360453
135.515335
137.224091
141.752075
129.797150
144.066055
175.095474
143.474045
16.251791
-50.813416
12.556769
1.081370
27.027998
-35.461475
11.397826
-129.382538
-24.850340
-36.224545
3.854528
-33.107777
-34.118618
-59.385254
28.030380
-3.613409
13.007893
-2.569941
151.917053
148.222885
-18.010271
-23.428553
-13.743327
58.624187
144.878326
153.381180
150.774124
134.074219
150.540894
144.424118
133.431915
130.491379
145.472565
150.107971
146.496506
156.290222
158.462555
144.517990
131.509705
163.295303
153.891785
169.285019
135.850800
143.408279
152.978409
131.445419
12.574900
-13.971016
150.835587
130.620972
136.847321
143.261429
137.362503
164.226517
109.263306
156.865479
141.368851
149.394455
140.020721
152.796097
149.150864
135.360977
153.998962
152.362274
22.530289
138.780502
-45.108768
3.626660
130.932938
135.314407
141.289886
133.047440
160.849930
115.889046
106.491989
134.088623
149.106903
150.149826
158.063339
140.805435
162.204971
138.260101
154.056854
122.378777
149.364929
127.793762
131.110413
139.085999
146.675415
155.535202
144.361862
137.919693
159.916336
153.316696
157.536758
146.636597
127.545563
157.169632
175.961670
6.931690
13.877222
-6.091138
21.157961
155.663101
148.880997
157.565735
158.635925
136.572693
156.605972
135.767517
121.603264
119.330788
153.318207
157.450089
134.653030
1.270262
-12.886808
-12.358769
12.887589
123.190132
156.074097
141.222916
148.926208
142.314087
136.444107
148.421310
159.490540
143.791260
124.925232
152.126862
-16.830610
-39.819351
-56.711006
-47.676453
10.076496
-45.659561
23.181675
-22.619305
-6.936895
12.483405
20.446392
-25.093086
16.771761
156.614502
151.779205
158.748917
125.011742
153.783783
138.374222
158.275162
159.645584
144.216446
130.658798
127.248466
115.418686
163.456329
148.134201
140.408936
146.399612
146.960770
127.083015
-13.205884
-18.431921
2.080648
36.577896
148.330490
116.443871
146.103577
133.108765
142.805206
135.309158
117.247597
150.268173
145.873795
121.318619
159.448898
149.155869
160.152969
118.821159
151.700439
176.162460
146.422012
122.255569
142.727463
139.391174
148.058487
137.893372
126.302864
156.989136
131.852463
130.518600
137.949127
125.698067
118.722710
143.074814
-31.483820
2.239657
120.514908
155.257462
133.905502
136.124863
151.122955
117.965965
129.140549
151.252304
141.165848
112.591972
171.816452
148.210632
149.578079
168.784027
147.874542
160.601471
122.000069
119.850716
155.214249
164.498260
127.273735
113.001030
164.075638
137.132828
139.779114
154.772720
153.745422
159.473465
120.165176
108.525208
0.709416
-42.454453
-20.556219
-8.182348
18.771610
-31.711569
-7.326407
-21.771265
14.019029
-4.682450
-7.925482
9.026456
11.550140
8.330437
1.457100
143.273209
163.065903
124.976105
147.907394
144.261505
130.410904
160.801910
-21.958515
21.483316
173.413269
-1.649007
-0.601984
-1.066979
-26.677589
-83.439789
-13.502707
16.799208
3.613084
-33.210945
6.765584
18.816980
135.054092
135.313705
172.690308
170.753281
136.262863
156.161346
151.148178
120.904915
153.121872
141.973404
167.785812
136.788406
138.800247
171.057312
152.149170
-175.404816
149.749680
138.298203
160.315002
140.136520
160.422455
146.153214
143.324890
114.436035
142.811081
148.081818
166.952530
161.536865
119.878532
150.092163
138.092728
135.825226
-9.067871
-52.535725
24.721981
-38.144367
-19.771446
-30.433125
-3.419592
140.667694
152.370041
171.810715
154.156586
147.376419
134.398972
148.067368
133.718597
148.994385
134.844330
155.745285
125.560959
145.249557
157.994568
159.397720
55.261978
-13.285772
63.938004
41.008953
71.528862
37.654385
20.119120
39.346096
139.645554
161.202972
152.542252
172.351318
167.131363
168.537567
133.625610
108.343201
118.690514
138.958298
171.817444
115.389717
143.429382
131.213715
150.031113
159.514526
-47.567776
-0.644980
-46.428848
154.254440
154.319489
157.812805
142.826324
155.759567
146.387482
133.692551
148.307602
149.692215
139.459198
150.104507
179.387054
122.040314
132.470566
150.186569
124.161354
146.585342
-6.073250
-17.825146
10.163298
-34.848309
147.830475
132.842941
148.953796
157.161041
156.182587
146.938049
154.362335
130.590057
135.192307
130.730026
150.866882
146.110245
148.597992
157.464798
139.360443
166.609787
143.835388
151.931595
147.502228
130.963348
134.063385
131.618835
157.122818
134.200317
-179.594574
150.914017
151.598465
140.354645
133.346649
169.804108
165.611206
159.708527
163.961685
141.947525
133.582886
140.487747
137.549988
147.153900
136.444504
136.379364
139.324753
151.433075
148.011017
157.945282
137.179398
142.950928
152.800568
122.507576
102.591896
147.548920
96.599152
159.002090
141.683304
176.553299
168.593262
148.409317
146.702240
142.372910
154.981567
166.139603
141.593033
115.493683
127.444794
120.316818
144.094086
166.165680
146.505569
119.617523
126.331566
144.184189
57.573116
133.286087
144.504715
130.931793
134.898483
173.374588
153.317764
168.858841
129.776382
137.583588
155.028061
11.172124
-14.702044
167.907562
124.041870
130.558182
149.149673
140.456619
146.955551
153.176758
177.350616
156.770462
150.081848
176.041992
139.477570
153.856552
170.528320
129.418488
133.961746
123.868561
164.490433
137.323029
122.712891
19.913790
-29.381840
-64.083382
-28.536661
6.045264
-3.731034
138.202438
151.343872
129.161362
150.938705
149.307373
164.872437
150.542038
150.468353
142.926712
144.504440
160.854401
149.153870
161.431900
149.935928
157.956268
-46.628010
38.964310
-167.225479
-143.874481
144.257980
161.562134
132.635544
136.565735
130.842499
135.461487
154.940445
148.702194
149.633331
146.403778
141.827682
171.042297
137.093124
151.966187
165.090500
139.993423
160.919769
126.290344
155.597244
112.387558
134.502151
148.104172
126.736900
131.657776
134.056305
176.465576
162.801407
128.565750
118.927162
149.144104
133.190033
136.412506
148.339615
-34.642910
23.639500
148.985321
154.837753
151.072220
132.824356
111.762833
134.227173
112.017334
149.318588
150.997910
172.705292
139.837982
112.784424
141.271088
19.762499
5.652497
-37.049049
-47.065117
-9.340203
-26.855661
16.930401
28.797661
-8.369803
148.417770
156.228653
124.911583
125.645882
163.804581
128.042603
-176.151810
135.398651
125.437332
129.172974
28.616131
165.734940
-138.496536
-166.666595
155.606262
-163.371094
143.953690
149.439072
137.548126
154.680557
148.422760
164.058167
128.040359
124.513252
165.121124
123.751846
149.236206
156.215820
156.127655
136.917633
142.033737
126.009743
147.441757
131.607162
116.212341
136.695007
153.017334
124.666573
163.235367
17.315279
160.205032
123.871513
10.034581
2.432847
-21.741652
141.773361
137.354919
142.523605
116.315765
159.535660
129.047333
-165.445663
148.521957
128.745926
138.428864
-40.127308
-3.695174
10.962499
172.044647
132.417847
170.869568
167.135284
-30.276106
-56.735596
149.006836
134.458878
175.692413
136.055756
-159.730515
141.158859
151.068237
155.508728
158.617615
91.226929
145.604462
162.111984
152.366364
150.651855
142.652893
137.154129
133.297226
129.613678
135.842896
159.890656
154.154633
132.292999
155.966141
164.832870
138.921295
165.948303
148.154587
143.165009
150.012466
164.683289
151.733017
165.965042
142.689194
144.634277
140.074356
150.877197
152.100937
133.811462
162.399536
156.153519
146.585327
165.744034
144.376404
143.708435
159.452881
160.781494
163.679779
143.246765
150.787842
118.701454
139.475433
172.055649
157.489868
131.986679
154.557404
163.262283
137.533279
152.335464
9.195712
-11.894774
14.405544
1.167178
-13.190313
13.947899
-42.285877
-18.635122
-39.373672
8.899891
19.800058
-11.429511
6.829236
-3.864624
-36.873005
172.817322
105.971489
139.110947
138.443466
149.963181
138.650696
129.197632
164.816727
143.007126
131.516861
145.694977
170.679611
127.807205
144.334869
152.366867
156.878647
142.247910
148.050446
142.871323
156.609039
160.291473
125.545372
134.174698
149.984741
89.242943
126.956131
131.174271
129.154312
162.580017
149.610016
159.853851
149.590836
146.760681
147.545822
145.637512
163.066513
150.560440
146.177795
150.462036
130.707138
145.347260
-17.358028
170.019394
151.961960
107.673332
108.118675
156.999344
122.277840
163.082443
136.608551
141.240265
136.978836
107.351524
151.466614
123.941811
132.269150
121.609596
138.704544
130.802048
110.018150
129.732849
137.615723
148.332474
150.772217
128.797104
147.124176
156.527374
153.340240
143.151321
140.931335
153.527725
176.026291
120.026474
141.687683
166.808807
141.282150
150.314117
134.362885
136.041489
148.581314
143.658020
-2.963260
12.242486
40.811409
-50.631241
-9.366091
-29.500404
-9.561085
112.159950
143.846680
125.428902
158.140732
164.119507
157.227982
156.653946
146.971863
138.815887
161.506439
136.653305
131.245224
115.946854
145.444534
134.084930
100.162758
148.043198
129.447571
132.719269
141.404495
21.120415
-8.539068
127.562836
142.822952
143.924896
-7.333260
156.567673
141.571777
111.375084
144.415955
124.411537
129.844666
124.835304
134.675919
167.884048
168.575180
135.487717
136.117218
163.139008
150.441864
160.109344
148.260345
123.176994
117.000221
-173.333969
147.295410
156.200577
136.142731
128.525497
144.951828
132.608826
125.427704
166.946930
154.943878
149.824722
138.389862
102.405563
132.103622
139.397476
160.855789
134.599838
146.315063
-151.733200
12.573017
42.498444
-4.672818
-43.238663
-29.683311
-26.303001
-36.733574
141.557343
162.944321
147.071716
168.618042
156.576614
145.519379
142.952362
146.631760
121.914719
140.119690
125.813156
139.173065
139.685333
146.924164
148.525345
114.256523
164.532166
146.137909
137.827393
159.159439
158.085236
154.173309
139.793121
153.024582
140.630356
173.014465
135.630569
139.706665
-0.929570
5.412328
-40.334599
148.476547
122.774445
154.069412
143.486862
150.993942
137.219620
148.145279
126.917679
153.449844
151.159134
146.985840
163.011948
94.451134
-14.279138
-7.170830
-28.317547
-21.981520
-40.546486
15.772045
-47.732227
147.884079
-23.385382
-1.739451
145.705490
139.821793
161.180313
151.730728
177.312485
147.942383
-170.925415
178.508774
138.588608
142.963699
127.480789
167.247711
147.062302
166.138489
170.801056
129.056061
157.375076
159.082169
122.056976
130.790207
144.725601
148.496994
157.669357
178.448578
133.933807
132.442078
128.303177
159.946045
156.469849
149.590317
152.643570
154.831726
163.162430
148.419571
170.279312
157.499405
146.853088
150.148178
140.898529
149.265289
142.361282
142.384384
176.662811
114.851822
145.596588
123.355980
153.195450
139.861969
170.819138
156.559952
173.882553
122.681641
158.178696
-18.164904
-45.586876
-38.656338
-5.272137
127.970749
122.696281
158.629807
155.268021
122.804909
138.238342
123.732094
173.191833
117.240517
141.530258
135.640411
156.665909
146.629181
129.313721
155.346329
168.668518
145.394302
155.844543
117.054070
-40.460258
-10.915798
-7.761518
-20.926636
-40.923042
-39.932507
22.729509
-19.569590
19.231661
-2.379815
-33.620934
-46.000340
10.531473
-6.535340
12.555293
-3.162421
-46.970444
20.279528
-3.005307
-29.330637
109.978195
148.245789
166.074615
145.334259
143.745071
144.479095
140.222931
140.406372
167.377472
152.399918
151.410751
129.082275
166.472717
154.974396
145.059525
131.847702
103.858032
61.058228
144.609665
159.477921
164.204117
6.277385
36.185574
18.862623
5.114697
-4.700613
-22.085634
140.049698
-42.008175
-4.614691
-1.177527
2.853688
7.573078
20.775137
12.925767
14.726192
42.517273
-146.974731
-134.739975
139.167328
-161.132446
161.897491
143.486832
147.445801
138.705673
-9.611736
-0.621181
-40.266201
-16.940941
-1.920200
-40.330456
6.865299
-25.478344
17.294407
1.506362
-2.640417
-26.200899
145.022751
123.303543
126.124695
144.175293
144.780243
141.124756
134.486694
150.599899
174.083496
172.023010
145.725250
140.497086
157.861526
133.798981
121.058823
119.884071
135.265549
123.997650
167.381424
159.985809
157.264359
160.240250
124.496445
160.330765
148.153961
144.769882
-177.852676
138.324692
143.156830
141.811142
143.552368
-42.522552
154.470398
164.592590
133.596283
168.460510
154.360046
146.222000
156.346848
161.599823
120.474174
131.771912
-31.603071
7.377701
0.472298
8.439268
115.127190
153.072754
157.493683
126.275192
140.744568
147.812851
-20.023930
-38.494381
-16.061821
-45.810406
-67.021797
141.702591
138.376892
156.914963
149.353333
166.100967
-51.581635
3.115961
33.326759
-35.423656
-6.926793
-2.996893
142.429306
125.168304
117.926857
148.887756
126.940056
135.869965
153.954712
141.188110
145.745956
123.962997
157.416870
148.575378
56.672321
-32.330051
148.981049
157.221634
9.559213
18.950378
141.473999
151.262543
147.265854
-30.886629
-29.665962
4.255561
22.704828
151.806305
146.802353
174.034134
126.021408
126.583847
158.799698
152.880096
156.778732
144.078995
148.189316
112.433777
163.888397
130.433487
157.560608
150.696777
169.535980
135.353714
124.275284
158.492401
130.372330
116.682358
163.508087
124.787811
157.398026
124.240845
155.919601
131.936249
131.915710
-23.051273
127.932549
144.382492
133.209625
14.012628
-6.658173
33.978405
155.604752
151.051239
146.488754
160.996979
112.857208
124.353775
141.776871
163.152328
155.063110
124.138489
163.586380
132.727676
149.335617
143.296677
166.002396
110.565575
142.683395
154.570328
153.434250
154.029221
138.999069
144.994202
156.872818
151.136246
37.464191
18.158888
168.996384
156.453568
152.845551
97.824738
134.716232
119.899757
144.049835
134.805222
148.846161
154.681763
135.354126
143.925110
135.784424
150.193771
144.796127
143.583099
139.897980
148.577896
139.315750
113.440102
150.559555
140.106430
164.120377
152.870758
130.099899
155.153427
137.161743
162.571457
149.041061
146.403183
147.381912
149.428436
161.723602
130.820816
146.702637
124.089874
157.213516
163.479370
141.953415
122.633377
158.271881
119.043564
-7.132921
7.854754
17.962259
-34.295811
153.138840
157.900192
169.505112
142.861862
149.832336
177.434692
5.732751
138.175735
148.653488
149.722946
144.522629
146.912399
-41.250866
-38.752625
-2.814177
-47.403831
-68.223366
-19.841534
146.150574
142.281601
147.876785
150.344910
160.463165
131.407196
172.109711
145.190231
143.956253
142.630356
120.393593
166.615097
142.902344
128.984100
133.448959
154.745087
160.425964
134.889069
160.779602
144.346649
131.025101
144.068512
138.852585
146.135071
170.755508
162.820877
119.474457
-34.636707
-6.711830
22.419470
-36.646881
-20.971588
-39.607887
20.172834
34.456219
146.004333
141.840744
154.574005
150.694153
129.312561
155.873367
141.109589
167.659119
149.612915
155.642578
149.676132
139.168259
154.492767
3.222700
-19.669550
-36.824486
7.404620
-45.423836
142.711960
132.156631
170.303345
130.222244
150.721344
156.238327
121.458488
143.608856
141.066269
157.239578
134.487000
144.603668
144.911499
142.852036
156.880173
160.156754
145.515076
148.693390
170.076752
125.838509
170.228073
163.214157
163.295670
145.625931
151.696472
146.891296
144.689377
-32.766384
14.253222
10.217328
5.112474
152.758759
160.524124
165.997528
152.130676
150.367706
4.673573
-29.649292
-28.710838
165.010529
144.585938
128.166397
-177.958847
138.464798
45.507374
144.229904
165.590591
157.258240
151.639099
137.097122
165.247955
141.853912
141.083511
1.299051
20.394398
111.073914
146.453613
147.288376
-12.929828
18.553263
135.909729
146.991653
158.749252
142.221283
125.737068
136.268478
141.339401
145.724503
159.652832
128.453979
141.283188
153.058472
150.882919
145.921844
161.478561
151.750046
163.326706
133.334061
155.378906
140.977600
152.535461
137.510864
138.537750
176.020874
14.933011
-18.247854
-30.595045
-20.038187
169.333496
145.133453
137.725861
165.281799
134.689713
148.311493
158.322845
155.061996
153.471848
138.435196
153.597122
135.365265
148.896988
-159.391724
138.932297
151.282562
144.033844
147.466400
82.431664
129.754272
141.746964
161.321442
148.856400
171.850754
128.227020
159.788818
159.238815
155.995331
165.143997
146.560562
118.924164
128.338760
151.525528
147.320770
153.253113
155.973251
162.942673
-39.418247
-33.735092
-42.948261
1.526365
-38.870132
146.543716
151.407028
143.129395
132.738190
159.514084
152.906250
147.109512
137.554428
144.138443
128.668579
150.416702
158.857101
147.442078
139.833542
118.034294
131.332779
135.423553
144.901947
152.312180
-19.874409
16.792257
-47.742134
-39.747871
-19.612288
36.465469
2.075563
34.358845
-1.866554
-2.596461
-172.880310
144.094193
135.061813
140.031693
143.768326
105.160477
-164.550934
131.034927
161.456329
133.256851
142.702988
162.661743
148.876907
129.162750
154.389587
146.096695
-170.936539
138.163651
161.558533
132.642563
147.507126
158.639740
145.928024
160.499512
117.217171
161.095612
160.312302
136.936111
146.958832
125.282097
169.254181
151.421631
134.744064
145.355621
126.810402
-18.145384
143.432083
164.703766
154.373703
-25.611380
-15.937970
22.730129
1.845254
154.310165
142.257217
146.888840
121.791939
150.574661
-0.362077
174.268311
105.744965
132.519745
161.871765
150.244186
149.356750
7.135286
126.499550
-38.158302
143.939743
169.285675
133.539810
174.704086
138.904968
-134.068817
140.604523
158.386383
156.415939
158.778259
166.168289
154.845917
135.468826
117.370125
128.602585
128.629303
137.238739
144.357986
155.817154
150.626129
111.422073
162.636078
148.902985
120.998840
136.053665
-165.644547
139.202957
133.529129
157.494003
149.992722
146.752075
133.821716
112.715874
-2.143841
-0.200769
27.839676
-12.790954
-6.065498
11.326077
-26.712458
144.275558
141.096954
162.321121
173.471313
122.890289
163.958603
150.307678
159.088531
138.276306
171.539505
146.054306
137.516296
153.878616
152.407974
150.932816
163.907104
152.734436
-6.068244
-33.032639
135.454285
152.388962
161.741043
163.345673
124.000244
134.715225
112.380974
136.125610
145.945786
136.137161
148.854187
163.501358
135.827087
156.354004
157.384674
153.566345
163.465820
109.540504
131.622391
5.282607
-39.764847
5.002532
-2.113407
10.603836
-3.040472
-34.198341
140.054840
152.001968
160.875992
157.386795
148.669220
114.042839
147.147934
131.929962
158.442169
137.516693
121.163971
-7.912940
-9.299566
4.364710
3.720154
48.273285
-17.999319
-1.300105
29.238176
-0.558481
-13.755210
-46.017658
4.069770
-36.655846
-14.661716
-37.315845
-31.604055
148.379623
-36.686104
-3.372665
-9.915241
138.406433
153.796310
147.838409
160.606064
149.549866
132.505997
141.163574
115.214600
135.460907
134.657394
125.361176
130.592880
168.556808
129.354736
142.058167
140.870972
126.221230
139.381210
37.792305
44.663528
19.077892
125.624237
142.295120
153.608658
145.409561
151.266525
120.349541
133.633987
124.163231
161.033203
164.313583
148.049225
139.600479
140.476410
147.538574
158.421555
167.497574
0.170174
-10.240424
132.121643
149.965408
159.749710
149.508072
146.197754
149.780563
137.433182
146.977493
147.471924
125.363335
137.066162
164.014954
147.800079
137.307907
-6.493771
-10.845838
4.283680
28.429539
-44.623821
-15.877180
-10.117949
-2.681828
-30.509901
9.420620
-33.818779
-45.848427
25.562052
-6.436448
-29.787144
15.450060
-55.035275
166.073807
109.239395
125.075180
104.639778
131.000534
142.696518
147.831818
154.818481
123.100578
148.428146
144.944550
17.007864
-8.605168
-39.228588
-39.999886
-40.790970
13.678028
19.320494
9.130024
170.174271
106.480804
137.449265
137.848480
151.668106
138.651688
142.882706
132.565033
132.060059
155.749466
137.636353
148.791931
138.242905
135.647949
169.268158
158.355530
134.699295
151.345078
166.148895
166.348328
120.925926
127.114052
145.485641
146.600952
156.967499
150.625900
140.399017
146.079895
161.868484
137.768402
133.947189
145.579758
137.153122
163.062195
149.311600
165.468460
168.115646
141.988266
146.038391
112.174225
132.833664
-174.572906
-37.158440
149.707260
130.216782
150.495499
135.285538
12.701596
12.298038
-11.141449
8.860224
-12.803473
-20.036604
-28.976011
-45.506371
18.766706
7.207914
9.849217
38.113163
-39.431973
137.204987
141.229889
126.020470
135.164703
125.397728
167.937683
143.058243
152.644058
-5.973236
9.008262
-37.912361
20.800232
147.434845
157.320312
162.553574
174.103226
150.897369
146.317810
131.950607
165.131454
156.841888
168.100098
140.293655
157.924545
115.325485
133.314850
146.885101
-179.741302
123.889763
159.164093
179.955750
173.492065
147.286575
142.977631
146.808792
147.633896
141.615707
162.004395
144.514206
152.179047
145.777481
171.538712
129.168549
148.947433
157.730164
148.527115
140.497040
159.343185
152.854828
127.632721
-16.883299
1.691422
12.946438
2.156584
-0.792782
-20.305679
21.924416
163.111908
148.756500
157.374969
123.721413
154.456619
142.980392
154.845291
158.628403
135.902084
146.623032
138.474075
150.843338
162.639496
4.511539
32.693035
4.631343
-49.181343
144.279388
166.379822
-24.924374
-9.383032
-25.644287
-47.201138
9.165575
145.985916
136.311340
150.799179
142.765167
156.001343
149.425262
112.937668
149.596848
136.213760
133.870941
147.185547
150.252808
152.764511
171.377396
126.371742
144.562897
133.603882
168.082245
156.669754
6.056118
1.226688
-12.020344
-50.720051
22.437927
-10.751987
-8.544746
-1.562728
-57.174938
-75.042061
-38.306839
30.533392
141.856232
125.490898
142.202667
139.589294
145.151703
148.386002
151.757278
149.461273
140.696091
150.528046
146.638931
144.129959
132.057251
-1.321010
-7.240530
-29.500849
8.393395
148.343246
162.943436
153.731171
134.787704
168.144180
118.316696
146.456024
166.805084
125.192513
133.598694
137.246628
162.935028
142.641190
115.810127
151.617218
134.697159
150.579361
169.055710
149.117249
123.552406
135.738205
132.389023
155.357773
-162.662323
139.244690
149.542633
119.154556
33.679565
61.196892
-145.832947
-170.164520
22.790297
152.532028
137.868820
145.342270
144.705536
143.444046
169.139572
170.739960
129.206116
144.374817
163.537582
121.346352
162.575455
116.730385
131.099548
106.940155
159.374695
145.521576
151.344772
174.065338
-34.719551
-3.043947
117.195381
17.490313
-19.364643
-31.789618
-4.718374
151.931931
161.616531
158.693970
134.955261
126.246857
155.887726
165.183960
145.060089
106.924133
152.757874
168.168472
161.067123
143.045532
152.159531
137.885223
146.991089
145.170151
147.558441
156.888474
155.442932
141.121277
141.893478
-28.010977
12.476941
-49.321529
15.924124
-24.596901
-52.393192
7.306187
-25.431807
4.488470
153.541580
134.940994
121.539986
146.312729
163.710526
147.957642
-0.328053
-44.164982
-26.208988
-26.772764
-27.374308
-2.326499
-43.363590
-22.755013
4.600534
-50.078636
122.709450
154.612244
147.727341
137.855225
167.057236
135.694809
151.636124
141.024185
6.272980
3.005763
15.289774
9.615396
0.965503
-41.148819
-10.661989
-12.767377
9.175003
-3.817057
-39.169273
-38.721745
-35.358402
2.964845
150.164627
151.930389
105.588554
136.095886
138.315277
123.212151
162.042862
140.747269
-43.410866
7.691360
-13.098088
-1.141924
11.564936
-29.936905
28.658403
7.180672
26.715992
-52.748268
-43.539162
153.316254
127.106316
169.047684
157.466431
117.190208
130.366013
115.651352
131.485504
6.248428
139.866577
175.838989
60.807404
69.553291
14.965393
-164.405731
-140.044968
35.476242
53.839863
-171.789078
-140.672852
-155.736954
-167.000732
21.582636
-159.568069
-168.933960
60.748123
41.152210
148.835938
134.973938
152.863403
135.546661
142.904449
146.314987
142.089325
132.021103
138.291504
159.018082
157.583694
109.863274
-173.213531
-157.241516
-158.746063
-179.579865
-141.732422
179.528107
173.579620
104.252167
117.758659
133.055054
138.009628
148.487732
11.077040
-13.050035
21.448713
23.664162
-36.093475
-73.636292
-38.906429
40.717422
-15.394941
-21.020454
5.121396
-14.324523
-48.389175
-38.195591
-40.336571
43.614174
13.754492
0.675506
-43.856487
-33.400928
144.500259
163.239792
148.524292
158.952133
169.456131
140.681946
158.012558
141.599152
147.562805
136.512497
129.248154
160.793762
154.970123
108.273819
156.307358
139.353073
142.015121
141.737640
160.935608
145.599335
150.013260
132.467102
-179.496414
-0.948532
152.496475
133.370834
3.829656
139.307968
-9.673269
-49.405716
-0.994456
-34.290825
-35.657421
47.381077
-1.460855
6.708556
155.697540
147.960663
160.164841
140.970566
125.518051
-45.563229
-12.094436
150.461121
135.735962
143.418854
159.088196
117.758835
151.190277
161.812592
142.372314
140.601303
152.096756
151.167328
164.546539
125.093994
144.538574
131.481796
-39.428448
135.076279
142.779877
153.174210
-32.171715
-16.577917
160.234192
150.995651
144.325668
137.798752
161.222366
140.223953
157.180130
98.689323
135.869766
123.122093
137.614609
117.422173
156.015091
170.130447
144.194321
139.867096
135.812332
127.106506
132.192719
154.125320
142.384186
156.684479
159.257568
151.118881
131.598389
137.788605
151.028503
152.111069
147.899292
155.305679
141.080017
155.431244
142.063583
141.801682
160.752258
167.390167
8.106777
109.415939
-47.191460
2.445046
140.701370
153.254532
117.077698
140.800293
139.397461
149.328369
177.683517
151.659805
140.794128
132.742813
169.635910
145.089523
149.885727
150.197678
135.833145
133.098953
152.260117
136.449661
145.996994
137.027084
143.957886
153.383041
147.522537
137.794632
131.683273
114.984879
144.418365
-14.346330
-46.042515
0.392170
2.508582
2.072165
-7.182394
-64.779953
3.846187
10.954918
-34.166351
-2.987275
20.936598
-3.419019
164.683823
172.286621
148.912125
147.589447
156.762115
154.555344
142.136032
127.654449
-164.194656
172.073196
30.287817
169.366745
153.842468
121.058907
144.404648
174.575729
154.085480
160.624756
168.576675
165.265244
124.401588
129.163513
173.488388
140.564255
138.603928
177.017776
129.468002
141.725723
154.585739
164.243149
130.006210
168.949097
129.200272
172.397430
148.592285
128.575729
149.654373
-5.803397
-13.975628
0.998972
-23.305698
-24.871595
-41.269451
-24.554941
-0.573690
4.540190
5.605039
-30.485592
-34.079124
14.745246
-33.702797
1.158596
6.732020
17.672003
-7.070104
-31.201666
1.622085
0.720093
-8.030426
-41.211708
-26.881279
17.528021
139.592499
109.826500
160.328262
146.787369
16.722813
-9.284952
154.000473
129.286514
134.986282
155.218369
16.790390
5.183457
152.627426
152.089920
-7.486581
3.289202
-31.038441
-2.609095
-26.545311
-9.851194
-3.996010
7.188509
156.379944
159.926865
83.462097
-40.319916
0.196832
-28.774242
3.357130
-42.002296
-23.172226
-1.370308
66.066055
-5.772954
-41.047176
156.348434
139.837479
168.046707
133.407822
150.294403
172.434372
141.594437
149.345718
-27.857880
-16.666689
-37.744095
-22.138582
-38.910191
-44.543427
-48.474358
58.357803
3.346558
147.582642
172.895340
163.425537
163.863495
137.866028
147.206955
157.449554
148.880600
170.090668
146.602615
153.947861
140.500717
167.106018
32.187790
-46.217125
28.868866
-19.829910
-143.854752
-150.418045
-176.034180
147.984070
126.278145
174.492798
138.784698
162.775970
150.117416
134.751450
166.394470
125.443954
147.473511
124.293533
131.596313
158.903198
153.023758
153.273987
150.774063
133.994202
141.633560
12.145233
-13.701362
-0.670272
-50.226700
-31.766953
157.067825
140.384155
113.590210
125.893059
150.106186
128.218048
156.383179
144.393433
151.498993
170.841782
153.938522
124.437340
150.311417
129.360611
145.197983
151.137253
135.286453
139.035629
146.798904
156.116608
135.389084
138.533691
145.665970
156.720779
-173.456772
167.729126
143.854431
144.525009
150.479340
139.976089
138.454651
135.723862
157.124207
142.061325
168.398407
133.595703
155.139069
150.011124
144.458145
149.775589
148.319214
157.906967
132.663132
140.127533
175.808746
127.973709
144.819962
125.136681
154.625732
143.815536
136.230896
148.515823
136.391953
145.400330
135.786224
145.824646
132.476837
147.969269
125.819847
176.961838
159.874741
144.680618
152.849701
132.946518
145.928940
147.078659
136.979813
150.173447
150.492813
150.334061
148.065323
141.098953
138.039215
112.413918
139.665009
136.220139
144.556396
144.109695
140.790115
141.725006
138.858597
164.665878
148.467239
138.193619
1.727031
0.039565
-37.509800
-105.569252
8.654987
19.326973
-46.722946
-16.460161
8.113362
0.000000
9.854367
8.578903
175.470291
137.468719
169.048599
146.398270
158.170517
157.041824
124.265846
169.751419
155.132736
137.302139
147.722260
162.124023
162.803436
147.388489
135.218369
135.767136
154.518097
113.863571
117.436890
164.943069
151.194458
146.539719
155.366745
129.362823
116.241524
135.143707
-170.605927
159.735306
107.933800
149.331589
160.033005
157.374619
143.730652
153.826950
165.095032
145.259476
161.120560
154.420166
164.480560
119.423035
0.312160
146.164948
150.234924
160.327377
154.698517
116.340065
145.922073
141.822037
118.623840
144.493149
147.561218
167.484512
8.725463
1.717828
-33.821915
172.617279
12.269144
22.274473
-24.617487
7.552267
147.776398
146.415527
147.266678
159.234070
118.769951
134.495850
156.355560
140.636780
145.191284
137.712296
170.485077
138.010391
138.535553
165.759460
148.399109
143.641510
134.135422
165.574585
132.825394
156.756454
140.324295
154.586685
158.059402
161.797668
144.087448
155.371170
-15.577180
4.703487
-27.581476
-8.889443
156.971741
159.950287
140.740814
132.733643
122.541199
141.384323
136.031113
125.412292
127.923027
140.095413
144.990067
159.713760
146.525665
141.455338
166.374374
146.520630
156.384979
128.497467
125.529854
160.349564
152.334625
133.175018
115.014107
111.797020
147.338211
-16.067978
-62.151154
-11.827750
65.744308
130.813034
162.412079
140.744461
157.881149
143.480194
152.824951
130.710663
151.556152
175.128357
153.657898
-34.028671
13.847389
-34.097244
148.478424
121.101486
167.783051
130.020462
177.455002
126.376457
-4.308980
140.451965
116.305260
169.046295
153.397720
130.400620
116.676018
159.018829
147.664032
142.715561
137.731277
54.021976
-123.647675
48.738926
18.224140
-25.000011
21.140686
4.646628
-5.066896
-13.608531
49.389229
104.548637
138.061905
173.832596
12.100888
-7.994361
155.526917
125.886513
-48.621628
153.022614
157.561844
151.327148
155.219940
140.678665
149.821472
143.637207
133.383331
152.888870
150.410858
134.973526
152.239639
151.047989
165.378708
142.797607
153.702667
174.826324
158.255890
141.221954
-37.593987
129.756134
154.985550
132.812454
3.160378
-41.642632
32.752403
-23.876268
-4.890805
-31.162029
104.651489
144.566528
142.506104
152.116058
163.563644
131.804306
158.391632
105.305733
162.845627
139.706711
152.978012
150.430954
-17.712109
147.787582
140.165771
148.498306
147.468414
161.837967
140.668732
169.602219
-37.864841
-25.670898
-7.524830
-14.402153
3.756140
5.472926
5.139917
162.256165
114.309822
156.204681
138.337601
159.617661
150.122040
149.805466
162.117432
154.637314
128.881683
152.566666
116.575584
132.624939
136.850647
153.996475
160.270721
153.131744
148.500351
146.389023
86.178818
154.630707
146.977310
143.734329
174.008041
14.453648
159.557068
159.101715
131.359314
157.070190
179.290848
110.618721
147.162552
124.923180
151.318649
146.735046
155.322861
138.497498
153.290146
150.182953
145.362152
154.003601
157.476715
171.721832
120.542747
131.025238
144.118210
-47.700367
-26.313349
5.841135
-41.178333
134.907867
148.675125
149.444122
150.142929
155.081650
108.305992
136.587234
144.630325
136.582916
156.327377
162.247925
143.944595
148.027512
128.367142
124.877731
157.745392
-173.310547
-15.836821
2.826947
-11.987009
-7.764957
132.102921
151.078201
147.536316
124.132454
148.676163
160.142853
110.227219
166.683014
141.865891
165.109467
147.254501
135.678986
144.761765
131.036606
-49.683075
-39.331963
-41.386284
137.685532
117.143257
1.478299
14.687788
146.940720
135.917862
145.784393
100.910767
127.096779
133.193680
128.827881
158.815506
143.108765
155.699829
152.377502
132.279755
151.743744
158.046112
152.566574
139.448502
169.188766
155.155151
142.944077
145.989273
135.726730
116.617142
147.305695
147.736923
151.538712
146.149902
122.195465
106.714325
24.800217
20.385077
21.817007
17.119198
2.833518
-36.175018
9.827772
-4.288569
-0.034264
44.006149
29.188330
7.956629
-34.418282
-16.297159
-38.997627
2.965505
145.588913
133.961533
121.029419
165.829315
104.325417
162.130035
157.421051
156.307648
-42.722416
-3.334661
-4.458697
153.319565
159.242798
155.042252
121.542648
149.675613
145.783264
147.740204
165.781876
173.155411
133.268280
162.072433
134.634277
158.664978
96.647545
135.764435
137.942139
119.969833
130.752441
-3.656502
-23.754038
149.207031
141.482849
143.092926
157.737198
124.643707
154.778519
175.630798
139.833603
143.234161
130.097702
113.523941
139.035934
154.730118
143.938477
141.294418
-6.436934
6.334192
-45.915936
-40.427311
19.102316
-17.767981
12.737517
-5.663754
-36.049633
-44.289722
-30.145660
157.956009
140.516983
158.991638
171.753189
117.381508
151.286606
168.593857
142.447159
129.859756
153.466568
146.902420
148.329941
146.627975
-22.209602
-1.987216
-49.640800
-35.054211
1.724082
-31.191038
-13.538176
8.489637
-14.687289
149.690979
145.790558
161.945679
4.293909
13.051305
0.377424
135.863678
66.375160
15.929886
-97.281723
-29.580765
-86.163284
10.012035
-29.430304
16.640760
158.408218
147.335236
146.944427
43.424362
24.851257
173.515549
-149.379730
-148.394104
-171.094803
169.956879
143.131729
174.168350
179.723038
-133.989151
173.959808
-155.361221
-157.189667
154.642990
148.619019
156.537521
158.367157
137.770935
130.374863
-161.276886
129.310425
-41.574871
132.127762
147.525497
141.847153
118.147911
137.640411
129.536469
138.881119
156.441635
143.795074
141.896759
136.207840
126.059906
142.899246
158.402084
136.493591
-31.667187
-38.351051
-35.733406
4.952109
-37.577824
-11.940600
-13.983205
12.237525
18.134283
-34.816353
12.291253
-38.106403
9.509814
1.824670
155.835648
-13.424822
-34.828140
-0.624950
-26.440430
13.934219
-18.316244
-48.969917
-6.378642
21.568565
-8.568022
11.899960
7.666312
5.144718
-33.517860
15.452622
146.276718
151.744736
146.903275
162.670486
143.489365
140.309952
113.627853
121.829872
136.453888
148.389374
129.679062
151.829147
159.126434
145.868057
117.364296
-4.035704
13.765518
13.475534
-3.899078
129.158600
155.514023
153.784164
143.613770
160.340958
159.378479
169.521133
132.712296
149.832977
157.032379
147.007294
132.536774
167.744110
162.305588
147.106216
136.545242
-43.643185
-42.819363
5.691405
-30.739084
-21.635344
-41.358273
-8.534719
2.754277
144.388458
9.355551
115.982109
126.914841
144.565903
144.825333
163.559937
-31.341335
5.760684
-36.083794
-29.490721
25.900835
12.866856
22.330078
-37.689331
-12.533658
68.358536
-15.548018
133.427078
152.056793
123.359550
149.332932
135.191513
148.273972
146.274536
167.466660
144.023056
161.439011
178.247314
145.523682
168.817383
151.845566
156.527481
161.577652
137.294418
125.704819
142.501358
111.639366
155.807190
132.132660
11.648652
26.233583
15.919991
144.469223
137.223282
166.332550
139.690460
160.391037
143.322205
152.955948
146.632523
162.828461
134.324921
146.486740
156.631836
136.531494
146.392776
135.470337
157.108002
165.339417
152.882843
137.076828
140.134171
124.488342
132.678833
167.694656
143.526337
126.415169
167.219116
152.226837
165.891754
150.282043
142.442444
174.976700
126.622032
153.253769
139.993347
154.805161
168.215469
145.252762
141.285660
153.330399
139.241516
-11.388439
6.060098
13.317062
-31.552053
-33.226624
-48.148445
-32.141628
17.365101
145.758163
146.248978
169.320038
143.283997
159.434616
146.011932
109.903915
146.718964
150.139755
137.122787
158.724686
145.134415
155.250076
150.365021
152.534256
168.185806
152.850616
129.484711
147.693054
172.488297
153.554871
141.633972
142.203140
140.517029
140.394852
140.405212
146.569626
-176.372192
154.511673
128.843567
157.207016
126.434883
110.885277
140.141846
145.903046
174.759811
119.650330
154.099182
153.475571
139.582214
127.950035
131.315002
142.065445
126.191536
141.615463
136.468811
130.839005
157.559845
153.040161
147.200378
151.714569
147.775604
157.886383
164.105865
132.458633
141.476852
154.294769
133.323669
125.828972
147.324326
148.275146
-44.210659
25.910404
155.367432
168.821487
144.967361
151.553650
119.480736
175.308716
131.967087
138.283264
140.808548
129.777359
135.377136
134.474976
136.218414
103.579880
140.369217
147.287079
130.804733
157.574646
148.435211
115.253632
144.136932
152.204239
147.815170
142.493088
151.133118
160.248764
144.759644
133.251587
-102.207878
144.046188
-26.106920
7.206445
151.577438
164.716278
136.683792
143.700531
148.911942
144.622009
144.949860
158.772186
157.005646
147.234695
158.613174
141.381790
146.981628
-32.274166
-16.047842
-19.104486
-22.067562
-5.849150
-35.089649
8.689392
-41.019032
-38.825489
-20.718952
5.857589
170.440857
151.513397
141.101562
154.594223
156.853394
102.842491
151.088150
140.088562
157.603271
149.953796
27.859816
21.322674
-41.561077
18.462484
-19.210384
7.948952
-20.391596
-50.348019
133.799316
148.619965
124.266380
100.341805
127.033699
156.794052
150.234665
150.669205
143.153595
171.278152
155.367050
156.407242
130.170044
138.873917
138.113968
114.084099
112.178505
141.212433
147.395660
127.444824
150.517090
151.830475
147.647476
164.951187
151.500259
145.002975
150.254761
138.379807
147.567673
134.231506
170.555054
-19.727695
-21.301315
3.286821
-10.650298
-11.857254
-44.695152
-3.066246
7.345958
22.154381
131.987961
141.833511
151.619446
133.923767
115.287102
138.152161
103.010811
138.894974
155.290955
160.231979
129.846146
163.418182
154.301071
177.737289
162.001907
150.297806
134.307343
159.681503
113.642555
-28.135860
-23.500486
-34.529675
-26.215693
-18.079979
31.252481
169.260117
122.635620
166.629623
148.928467
179.388336
156.378464
139.470261
155.214767
163.423660
172.549561
158.517487
159.724426
148.587692
88.406784
154.556046
141.564636
121.315079
157.108307
146.416870
139.331299
136.214325
158.213379
132.807541
138.139160
157.192276
136.186859
131.920120
146.873459
141.885406
133.204636
160.060806
171.775803
129.306671
116.877960
162.682663
155.812119
141.641586
161.833145
147.969833
111.904396
131.096664
133.122299
119.283882
128.210983
142.191467
147.205017
145.698257
172.966904
130.656067
125.624138
129.572952
120.082153
164.734940
-40.564461
-0.465202
162.748306
142.633194
170.511368
162.768997
139.496094
134.246292
-176.183914
132.454391
-62.469219
-16.609138
-10.383718
5.437145
-0.639802
149.330414
144.816101
164.986740
8.862041
-55.782707
2.194102
137.737610
136.846649
112.530029
-152.447144
171.889343
-126.565857
123.056534
155.436935
168.986832
159.798798
161.818802
150.416382
141.625366
151.760818
140.216919
140.891739
127.205627
145.820877
146.695374
-35.609818
53.222725
143.364166
137.485626
140.352478
142.192139
132.879486
139.279358
105.245094
151.126968
-30.214706
115.700294
129.962067
159.238678
-0.975383
-16.707315
22.053459
118.360260
155.270813
-45.323357
124.771240
136.123703
150.703629
160.168381
135.696594
145.285904
150.851929
172.949722
143.560028
160.883560
131.114532
19.205702
34.905712
-105.000648
130.423035
148.414627
153.066772
130.631332
134.818481
124.373955
153.477402
139.766907
160.401474
164.860382
160.980225
-35.417267
0.387654
-33.271584
145.030426
158.655777
144.026505
145.405762
146.580063
161.124969
148.201385
127.420341
-162.934433
151.531235
149.225525
145.291214
150.708252
160.590546
154.129547
159.513657
141.368439
132.846283
157.453552
-153.876480
73.534302
178.312393
-145.099640
147.498947
131.521606
159.237686
130.931488
-13.621646
-20.219366
150.740372
129.509521
142.824249
148.819458
176.051361
127.391029
120.736511
154.240952
145.856888
136.671631
121.288116
142.793884
146.531464
146.646759
147.634933
160.229034
151.510330
149.242889
142.944794
125.718590
153.728897
121.664909
-30.348711
-40.147045
-35.061729
137.866776
149.038467
132.280762
133.331757
156.045349
146.104675
143.829407
142.550491
153.253067
128.806763
139.387680
122.698601
151.946045
128.783844
134.333557
-25.840979
-12.958047
-0.405418
-39.146729
8.696826
17.486233
-30.521959
154.998383
145.330261
111.690704
137.373367
154.801300
148.834000
171.333115
141.554047
115.242577
150.220871
128.988129
-171.425110
143.434586
147.097275
122.387527
151.170670
143.549423
132.913895
-178.125275
139.658997
144.018951
123.709473
147.764252
157.135834
144.563232
166.653122
129.924896
161.526093
150.938278
157.804306
128.943024
151.203735
140.704025
148.435669
139.393372
157.669357
153.451675
135.440598
134.448257
165.838409
150.876633
153.203354
149.653122
159.243958
151.880341
156.521027
141.734116
154.440186
172.298294
-158.960983
34.672443
29.662468
122.314529
-178.284439
-23.275848
-36.271679
-23.179367
130.865250
146.201904
125.740608
126.532227
150.690460
134.484863
145.532852
144.027023
158.994690
134.984406
143.197983
162.087921
138.385895
124.940613
139.501846
134.998978
8.222944
-4.625587
-14.651971
10.605247
14.504650
-10.140086
158.140030
138.112335
117.621590
126.430168
169.523895
140.225769
76.501831
42.650940
16.291075
176.568802
124.527924
64.888130
108.283020
25.371141
146.676193
173.577667
172.616776
136.595901
154.039215
150.287979
147.213257
149.022003
168.204941
150.522629
151.148651
163.324738
150.604355
151.322006
-23.232990
-28.565920
0.443673
-21.828749
1.329721
-5.157537
167.588867
136.619919
159.540756
149.128311
81.689499
149.629059
136.512421
138.927383
162.922562
142.031784
143.403061
154.329025
136.970169
125.321098
159.564072
158.824219
146.099030
137.284851
122.622643
154.783340
115.040581
154.145065
147.311096
171.521729
129.664581
162.513367
25.161751
-34.728096
169.856308
149.040573
155.333939
117.745163
168.088638
153.535126
141.132950
149.155533
105.074425
141.694885
153.422714
161.635040
142.314529
147.195908
132.697327
152.493362
21.355324
28.848310
127.877647
131.038483
120.562637
140.111801
-178.845276
156.521393
145.825027
173.664871
143.601105
131.814026
10.941072
5.226297
27.783762
153.736725
138.549149
41.522888
17.032726
4.168190
-12.815611
-12.340919
-39.334259
137.950241
142.261078
-24.200483
-20.300976
-51.905483
13.562269
4.393513
-46.897812
-59.874973
-18.819309
21.952314
139.679993
140.935120
160.585556
5.476362
143.361694
155.443848
137.901932
128.972809
151.092743
143.537094
169.365631
145.098175
156.275497
156.343964
170.167801
152.288818
134.274521
147.463989
152.540222
135.481659
139.877213
133.977951
160.960495
-12.496306
150.596024
-24.637985
127.672691
131.279175
142.295609
135.309662
154.950806
151.627670
150.914978
133.935318
148.686676
161.215622
150.857941
164.306198
173.642685
161.257584
161.786942
-7.275266
13.208604
7.006979
18.926661
16.127640
18.637472
40.191723
48.994560
-41.301647
146.550201
130.273865
148.981232
158.495590
126.756432
120.268181
158.691895
155.383423
145.835602
146.213654
131.032761
136.741959
133.218826
148.011719
153.647186
135.162567
153.533020
151.310150
165.429199
147.003311
129.339996
156.255234
150.473724
124.326485
141.075089
-38.494095
-37.484127
6.453516
6.776534
-45.561359
-17.313684
-32.266273
-44.479996
-2.012951
-46.868431
-33.462803
20.092058
-0.428415
-33.949081
-6.479987
131.470856
163.583237
165.608032
149.669754
124.197502
136.267624
170.683853
139.540802
134.963440
114.536415
145.611557
124.381561
-150.605118
121.708298
143.783798
161.444214
142.066681
153.036575
-15.540677
3.200267
118.432198
-18.754379
168.130630
26.672401
-6.725578
8.632105
-4.711436
-31.493925
151.550339
129.314178
138.089859
155.082870
140.956192
144.967041
132.813293
134.514297
148.545288
117.202164
154.626465
150.867752
125.934471
159.579666
150.360092
160.573669
149.361725
150.974915
142.668594
144.345032
133.183105
151.755219
165.442245
159.316788
132.028107
144.653152
140.050888
-3.728199
5.028859
6.731466
6.007041
-54.003181
-36.399578
0.843719
2.107843
-23.483267
0.500460
171.674057
115.269104
132.266815
137.718018
152.501266
163.105026
129.000717
150.856262
112.421249
169.610352
150.399857
173.357849
143.687042
149.961411
148.121384
-22.538149
-16.773216
16.556932
9.425647
140.496109
171.769501
142.751358
165.936996
3.056334
28.047022
15.741534
-30.047380
-11.408760
-25.094213
-9.502432
-27.139334
2.229760
-43.956921
-61.104031
-22.678305
-11.016870
-30.538757
12.972219
146.835312
170.713196
122.924698
-12.499541
-34.836151
24.386135
133.422714
155.699753
164.613449
146.099945
134.593460
-12.502287
-9.154676
4.973348
-44.222305
30.503790
-54.329842
134.489594
142.052658
154.868637
148.238419
123.170311
132.359009
144.365570
149.412491
154.439056
141.612228
148.430359
158.481155
144.505997
164.843033
147.886887
167.148529
153.546387
127.140526
131.216400
145.964325
-38.674725
26.660128
-7.733552
-43.727303
2.686277
1.476578
5.993908
128.011673
157.376099
132.256195
160.147415
129.773651
18.331312
-164.632828
153.527634
-139.189133
-160.866425
-159.716095
-136.274292
-157.830002
-170.193375
135.161209
164.007309
129.214401
148.357895
125.701645
147.083847
119.943413
56.143337
-22.473074
143.802750
172.501572
156.863800
161.826248
149.184753
151.675674
132.034668
128.752304
70.618744
115.474106
167.216980
138.329926
150.951294
138.590500
175.057114
167.892258
-162.299362
-160.108582
102.667480
15.429021
124.232460
107.599144
104.529228
103.337486
94.524895
14.437824
45.513050
104.567345
148.158554
139.052048
144.009323
122.180878
144.642899
163.443024
126.419907
149.675140
116.518906
142.445862
147.432281
150.298965
112.516052
149.867386
148.857681
-19.005362
117.478699
148.523605
147.341537
140.129044
131.369827
148.533997
141.946274
165.625748
142.962448
141.486191
163.052811
125.383949
157.473343
139.298553
135.717987
131.240479
157.510666
150.444687
153.600708
174.136688
143.568451
152.834000
149.775391
150.392242
156.843872
152.475433
147.626999
148.863434
129.979156
166.610046
-98.327347
-1.661775
-1.171195
11.605629
-38.419689
-4.952346
22.861910
-8.854524
11.588114
134.729797
168.802322
146.180908
139.212631
154.629272
148.320023
121.023239
165.164398
139.516556
136.925232
130.560089
142.866486
141.802551
123.940971
138.053665
150.102554
111.474182
138.011993
158.523621
144.279480
151.404297
156.608856
169.307861
170.083725
125.000664
157.235443
155.630859
138.229126
127.445671
151.876572
131.260330
146.683609
148.961075
145.294312
159.031418
158.207397
166.998627
148.916519
-172.310089
105.901314
159.207397
139.711884
94.508255
162.067947
152.000504
150.755356
155.005890
123.359451
125.197540
154.134232
140.915894
151.963852
148.862076
155.413467
137.691086
144.204880
141.979538
157.115280
100.001419
140.414169
150.852692
140.124725
153.244980
154.314453
124.004715
158.313934
128.436066
144.284454
140.546402
151.472641
139.165100
147.222992
124.197342
-4.327124
-4.530559
155.306183
128.056839
-4.747388
-14.331010
10.806383
-96.992676
-40.505409
3.508331
-15.781878
10.192057
-33.930939
-5.087426
-47.145691
154.854019
167.827957
150.579239
140.911682
141.116425
133.301163
108.303574
-9.346093
24.243717
-41.338375
14.412200
148.001144
158.664291
-37.237995
163.809082
132.267319
161.648361
59.230488
142.638168
132.622345
143.345184
151.287369
140.124298
130.778244
155.536942
132.677155
135.602890
159.692551
26.722729
-161.068802
-147.141418
124.599297
133.900787
6.175586
-27.408756
-43.004715
6.170631
-15.939265
10.544638
0.839301
20.897560
-0.362077
24.861504
-12.973330
-42.170845
7.969989
164.401260
168.305695
151.908829
161.104019
122.089188
149.846085
19.894732
23.696167
44.034031
-157.998566
-136.955643
-165.350403
-165.212784
49.233112
31.758135
149.294266
159.444412
122.972931
133.549881
139.225067
163.206421
134.550629
143.228760
121.263039
151.632599
146.161499
150.683334
146.145920
169.378616
136.374069
158.806732
117.909698
115.173241
161.811325
-173.005341
134.397430
-20.197390
-36.189976
132.192825
161.928864
103.128151
141.220749
142.568985
131.794815
162.659882
125.323296
140.175369
123.287651
143.178238
134.649307
155.986511
137.989487
148.005936
136.948273
121.856194
143.407028
134.682495
145.989578
155.320709
151.306625
125.317711
143.171997
141.766968
131.245316
-162.408768
141.386749
130.283020
137.127274
159.324280
160.983963
148.302094
149.301270
150.325760
132.746033
162.843033
153.627182
146.573257
112.897667
145.775574
156.318024
147.863174
137.888840
144.702499
126.939796
146.419189
142.393311
143.000000
156.052078
149.589447
147.306503
160.505341
141.348358
126.058472
136.082642
173.081039
172.192673
143.111389
144.678284
138.900574
163.313065
123.639969
142.626038
145.963531
148.180328
124.450821
149.064423
137.223145
143.728180
156.071213
161.562744
152.140076
142.488174
135.295364
162.917984
122.040924
167.036896
137.099670
175.240036
132.288330
139.408768
147.860687
135.210464
-36.256748
-36.609032
-49.174736
-16.547260
-41.692780
-6.621105
10.791455
-6.411112
170.901627
146.709946
150.364960
161.599487
112.974373
155.628281
174.373383
-11.325033
-34.550106
-51.168747
148.081543
147.510849
-175.098816
136.363647
-2.899890
-30.978899
-38.487751
0.808182
-41.309570
-18.164894
120.207878
148.448288
152.998856
171.753860
148.378418
162.079391
134.563126
152.650238
118.065643
140.915558
138.198288
150.196823
128.063309
131.899277
132.825455
132.861740
163.021774
141.118042
128.218155
125.088661
173.064758
11.710463
45.620766
-168.593384
150.182114
-171.569061
-168.152283
155.388458
-151.309723
-158.465530
-157.186111
31.085238
31.013828
18.276049
38.183907
158.320831
149.861679
160.385880
20.572250
147.548645
146.215027
126.087006
118.743240
177.954819
126.461067
149.214218
163.587448
168.528137
146.539474
148.504456
164.173416
156.660385
118.280739
-160.155731
146.791245
130.723328
160.725403
121.868767
133.106308
136.265945
163.285477
153.170303
151.506012
155.574173
143.148499
156.476120
146.720474
141.539871
-27.980181
-138.664886
35.089191
139.862411
136.799728
142.064896
121.330162
152.520218
167.196671
148.153351
-39.672523
-20.281193
0.052339
19.935717
144.735519
158.254623
143.595016
152.604813
154.297791
138.089462
162.824936
167.073395
162.427719
157.828400
147.424210
153.573914
117.360878
122.511978
158.778961
146.672913
154.263840
116.800316
157.798965
145.580383
156.712692
146.624680
156.557541
154.559631
144.065369
157.793503
170.730988
154.506332
130.625748
142.113907
120.569199
174.018784
141.679840
161.771500
-4.822108
-22.501404
-0.664408
145.853622
43.317791
20.799934
-30.134916
5.628243
154.338669
128.927689
146.372620
148.872147
137.364899
117.388039
152.793671
146.319504
145.566193
156.492844
121.024635
143.939758
28.773266
-2.360491
-24.075985
-49.903503
6.023629
-8.418275
68.581650
-20.064274
20.100258
128.978821
149.066452
156.746368
157.103195
-5.816419
-51.952984
28.680660
-42.469315
153.969376
1.312688
143.992676
147.207352
168.476547
167.179382
145.407883
131.533112
133.875732
138.444473
102.403122
-20.726807
-44.213516
8.595599
-1.455756
-48.510796
132.370682
156.277100
134.708908
168.284729
128.757935
142.526047
161.053436
150.530441
166.743851
124.048088
115.525528
118.764908
131.819443
152.588821
138.026337
165.904404
154.319794
147.333725
158.704620
149.976990
137.814148
162.253525
140.302628
118.736893
157.449005
149.144791
157.024445
149.987091
149.694473
-31.070457
-32.150154
-29.664022
140.475418
23.022467
-51.095787
1.462194
27.476414
8.860068
-23.344460
11.032372
95.177757
-27.983755
-0.990118
10.037580
152.412796
146.849014
131.730820
97.157799
142.648056
140.716293
144.996323
159.935257
149.641327
153.626785
137.828613
146.439468
140.057800
153.635834
137.484772
149.828735
146.515930
158.123215
166.097122
122.431473
144.860825
176.480392
139.661758
145.773453
156.657379
110.833763
147.955261
145.010345
138.789246
139.619003
158.883026
161.404007
145.440872
139.306778
142.046127
-179.139282
-41.487858
-5.235849
60.204685
-43.997860
150.935471
134.257477
133.729965
135.843399
125.988655
140.966812
124.918678
130.304062
148.526398
136.912247
145.108124
143.282089
143.675476
130.497864
165.600906
142.940277
143.194199
-51.538143
-45.997166
133.248795
141.772812
4.781474
-14.610073
10.483626
5.691439
-9.558226
-5.116382
32.079693
25.986906
1.690960
-5.334873
11.515841
7.669997
7.852554
-27.354523
161.150406
165.381561
147.284882
120.074348
144.328278
169.696609
160.339172
140.890045
137.628357
141.357498
151.727600
163.702072
122.041580
149.328018
145.948257
126.050697
146.750153
115.576401
20.605143
-170.917679
177.450394
34.649956
51.897354
141.005142
132.448959
15.027054
31.039707
27.392210
51.437160
72.565865
165.780411
178.615189
56.276112
18.766411
-139.462418
69.628044
20.520250
-12.473227
-3.917067
129.201706
150.381058
112.168617
-6.373814
46.043530
16.078228
-35.720047
-29.108650
133.052063
122.139961
149.600311
125.798607
154.814514
135.924210
152.551834
141.696976
117.802811
107.709511
144.281754
130.362488
145.689224
110.933754
158.702393
166.655197
121.401253
152.373718
-36.853703
-3.683977
18.743351
-48.894562
-45.451653
-52.924805
-17.671484
149.261581
148.126465
-3.666555
154.153244
147.857910
164.875687
0.399094
-6.255923
12.696282
9.178879
169.028137
125.837265
152.184418
145.060059
155.028870
140.121429
152.542236
125.091995
116.836960
135.765213
152.247101
163.056717
177.644318
158.668671
149.813217
148.552551
126.355011
143.333405
127.783737
-57.648685
-40.195801
149.115372
136.579910
131.495117
144.783798
151.985962
149.344711
173.151138
-44.194458
-39.652065
4.626815
23.665821
12.810052
-33.344181
165.616058
149.599655
-34.525745
-96.499001
-53.455227
-49.048622
121.260818
167.924835
151.783035
144.652969
137.044464
138.872040
8.132552
3.664258
15.509610
-52.271805
-14.920018
29.541628
-6.992266
161.116501
148.769897
149.821320
138.113449
137.931778
147.888702
168.950974
132.472168
127.199013
153.751389
151.625183
149.803650
132.203796
118.048943
136.407394
150.064117
-11.735624
-34.676483
-9.906135
-13.547115
7.942850
152.477722
154.381653
134.751099
140.222961
124.457199
150.987503
155.623749
162.271683
138.332703
140.269180
-24.960651
11.331380
-2.678980
-13.580621
150.071259
145.477859
106.286041
139.688919
129.670517
141.824020
168.706268
147.696884
155.399429
158.658447
141.405182
-158.103439
156.648697
132.830582
-20.505417
-12.051984
-26.463039
-42.061909
-21.965256
-22.258772
-18.146700
5.611050
7.011485
-6.353386
-4.750193
26.138464
-17.582911
130.956635
176.799850
126.348236
145.646393
152.059265
129.824356
121.986572
170.699829
142.061386
156.581467
124.856003
174.262283
133.658676
158.760651
112.563705
149.237030
132.941437
-30.304005
32.020969
123.769165
142.351456
164.691528
151.629807
140.841034
178.832642
145.031754
151.077789
119.850716
140.176132
125.993080
136.771332
137.987503
144.438828
137.259354
149.754974
159.342972
143.685226
170.942856
144.349899
140.984909
145.320862
149.604355
125.180145
171.270050
129.039230
134.681839
151.629166
140.926849
139.386398
144.194244
137.855682
118.245926
148.761215
145.166641
140.616821
155.088669
136.817581
115.131783
149.833908
133.627945
-26.133541
16.646805
-22.753618
-38.676071
-32.968777
133.397446
117.097328
142.124634
0.997404
134.329559
118.554008
136.242035
151.924927
130.648560
132.105698
152.537949
151.046921
148.627106
157.311737
120.405380
160.246826
-23.592127
15.168396
157.295670
147.437775
135.025055
123.382248
134.125732
101.063377
165.493011
126.106621
-170.069138
145.428848
143.768967
159.430939
159.151947
131.825317
155.004776
144.634415
143.769562
129.710083
141.388901
134.908676
139.983841
137.445221
133.293915
146.668671
156.823563
128.396652
156.075684
173.320267
173.101685
148.168869
152.062210
142.794296
24.103771
21.098101
-159.282455
-178.197983
-140.225113
-142.026978
-163.468231
20.184961
137.266190
26.162857
21.928440
139.178955
146.153610
154.500931
8.339200
4.841002
-6.638528
9.070168
-16.119289
27.880892
-1.889480
13.906766
-45.069435
-40.760834
100.526802
141.919266
130.954208
139.936737
145.654373
131.951294
143.367996
154.706039
112.880005
152.987656
150.429367
143.811981
136.730164
132.725113
123.329430
174.011566
144.717514
140.986115
124.173286
148.043793
149.007797
153.961243
156.302643
156.202316
127.704231
146.442520
170.434143
127.102150
127.434959
163.136688
140.182816
163.366531
138.842041
136.197449
144.649963
147.433502
130.199432
140.158173
154.836319
134.581924
133.722778
152.225372
153.448944
-49.954388
149.533768
160.654739
142.911530
132.841873
-138.313980
-179.107132
109.160774
142.019699
127.451225
136.359772
156.872482
130.788177
135.949173
124.635551
138.167267
141.262405
129.875473
168.800323
124.958260
151.543457
169.528839
148.325668
172.045685
138.903305
138.963074
108.496605
169.466156
102.088737
157.108429
135.440338
-42.428226
-21.248766
-34.174644
-20.179211
-14.091043
-21.164139
3.358588
9.526811
-9.362670
162.142853
157.669830
131.752533
148.505020
153.087677
162.221420
162.913757
141.459045
145.976974
142.643631
157.149597
152.132568
159.470413
146.428101
161.931152
176.162674
149.483337
125.045303
52.236916
13.040942
-46.888393
8.448407
-1.004247
-50.160282
-6.194383
-44.978359
154.441177
147.969620
19.565695
-31.580053
-3.730299
5.798565
-36.549099
-25.433834
-25.085909
-40.809456
0.592813
-8.599209
2.556348
10.558904
61.570995
-0.113641
20.694952
8.811534
121.869339
161.675690
118.596970
168.186539
153.949921
145.360474
-176.646591
172.857941
82.480980
16.077871
-160.711136
-148.659653
179.844223
154.095840
-155.001480
-161.115677
-164.456863
60.987003
-156.797089
-173.976303
-166.875305
-156.329041
-149.340149
-149.937485
-138.788803
-126.338081
14.822681
172.882599
-133.859833
-142.995483
172.556076
55.066196
34.781525
24.525587
154.834412
161.931107
137.068268
120.130211
133.770966
171.358978
121.775665
147.493149
140.803238
143.710129
159.241821
145.631393
143.555527
148.972076
143.787903
154.552536
145.135452
155.010376
150.195496
155.607071
149.441818
142.476471
154.524353
161.101746
131.468842
158.764740
123.916191
-6.697204
6.022815
163.933777
141.964630
144.306793
-22.282427
23.340384
3.753846
9.134197
-7.942899
150.269333
139.962585
164.418228
154.309143
137.636139
159.835983
146.525085
-8.123301
-36.125637
-17.588890
20.761557
-35.851616
-8.858716
-27.605127
4.062161
13.272926
-40.674465
-38.415520
120.432541
146.370483
-34.620853
-16.927328
14.593858
164.226898
119.867447
129.795135
140.457016
-27.128355
-12.238040
160.764694
149.455048
144.588150
108.520508
146.640244
141.113876
136.081131
151.835373
158.227646
1.132806
-8.473058
15.808001
-48.739441
-15.552936
-26.500443
-53.074871
4.719038
62.323616
147.084244
-45.514347
146.198044
134.558731
-36.219711
137.877548
124.734383
155.059418
142.303864
155.183990
158.470047
143.461807
161.308624
121.181618
144.097565
142.128937
151.911743
120.741096
162.198013
113.912865
149.483200
147.487350
143.767441
147.255432
116.682274
145.619354
139.656525
-1.825742
-31.012203
134.309769
132.760834
146.044327
138.609421
4.260942
-15.208609
173.304901
141.255524
145.591980
116.335136
152.735825
149.459702
108.351685
142.248688
122.861778
158.664261
138.728485
165.062241
120.929451
132.879044
133.101669
152.146667
147.706299
146.325592
147.995987
138.413528
147.614532
115.502251
-4.762960
32.701836
-53.534470
0.445872
14.635032
7.782454
-3.428797
17.354582
-39.770496
-5.093738
7.760178
4.144773
-48.864689
-42.083073
-2.856773
-4.847635
33.071243
-35.979969
1.406809
-8.397278
8.727984
-39.070045
-6.707270
47.954845
-38.936924
22.032448
-47.434002
3.746797
112.246292
154.222626
135.833084
144.304108
141.060623
161.336029
133.888199
148.441742
-47.011074
2.620175
20.085327
-45.272987
5.454921
4.694650
129.839066
159.511307
154.024658
140.884232
146.020676
130.489868
143.308701
169.178192
138.614304
138.684845
137.086014
139.204788
-176.551727
137.793701
130.069244
136.966980
140.361176
149.947464
125.223099
136.132874
143.601059
121.342293
145.897644
103.966965
156.170044
160.656128
151.120361
147.132751
162.847717
122.960335
112.738899
118.643700
174.225708
149.062653
144.858459
148.087173
158.686829
158.690796
140.430374
140.240326
166.719437
120.031837
146.843994
141.248749
153.386063
153.733795
153.780853
144.379837
135.068024
148.802048
156.196045
148.699539
149.508209
120.771400
134.708511
160.767319
147.418564
138.834854
134.682968
161.310440
132.946213
147.580856
138.489090
30.611185
62.870384
-159.944199
69.961899
17.817190
-6.437179
122.426910
139.746796
130.380219
123.422470
156.963715
142.581451
-8.090026
-12.776167
24.895897
4.939156
1.365157
145.104706
160.899384
141.588287
140.550125
149.412506
14.702610
132.261520
152.794937
128.963440
-14.269276
3.373652
-35.062973
18.323698
151.611191
-0.906118
10.030210
153.084152
122.830795
173.687439
155.855713
103.114059
154.882172
142.456924
141.726089
138.563370
-7.671635
-3.635988
-6.196503
167.003769
161.341660
167.983459
12.916939
17.199253
13.067553
13.706781
154.455643
152.767807
149.985092
135.936829
131.547424
133.959290
-2.079425
142.751816
147.930420
143.294220
169.595078
-41.530014
-43.160572
145.519165
142.143402
171.202942
153.441956
157.014328
133.013535
4.750812
139.110657
149.374130
152.406097
128.370255
159.738632
131.002243
141.054550
132.961746
162.637115
130.265900
132.359055
143.939041
176.769470
152.787125
-17.599894
-22.911287
6.752673
-21.706602
-19.427856
-21.363443
-35.498005
156.302719
146.955551
168.311646
136.167740
145.582199
-5.522225
143.015854
116.283585
118.730057
138.147064
125.552437
151.475525
160.201736
46.026173
-15.935086
11.218297
-9.974053
144.941025
138.423172
138.003036
144.132095
15.688831
-6.715686
-23.334047
12.547986
17.425495
-36.988998
16.245468
156.119781
146.067734
144.518188
146.156036
142.411270
149.959610
145.117050
3.521533
-48.153717
2.931112
15.044930
12.732389
9.291003
18.731083
2.010324
12.883270
112.317528
136.293091
141.125168
123.947876
130.058792
-40.886391
-22.607891
153.610733
163.507767
177.077835
162.783737
141.434799
138.127213
150.096588
127.718246
127.570602
125.421745
152.563553
156.784134
133.146652
130.936859
172.555511
163.666489
155.793533
156.861969
146.571228
152.171051
133.028687
1.889895
130.937744
161.760925
157.720779
166.186432
165.713501
144.793732
140.239105
149.062241
142.743240
26.943247
159.055923
178.680023
2.532655
151.089920
122.860359
149.901459
143.770355
142.553497
153.814331
166.043320
138.135437
-47.746750
38.143845
133.945572
164.837799
167.495041
67.525787
-37.519825
-17.584255
128.081833
-32.711636
-43.321400
-3.515801
-11.046657
73.608269
-18.505161
17.576284
-1.033819
8.104501
130.624130
147.922333
130.022186
166.208649
157.472427
167.371078
10.495256
162.536880
152.472672
168.639908
137.521927
143.654129
156.217361
149.935669
145.864716
168.582016
148.148682
142.351715
-10.234334
-1.513490
5.545775
177.238266
154.620728
129.488434
167.425613
148.713699
0.775312
127.923233
-26.531820
133.226334
148.363373
156.553955
129.294632
154.007492
143.160217
148.580688
116.978912
136.327286
130.675461
123.525314
140.111786
33.426914
20.897865
137.102859
164.168015
28.945429
117.426666
150.699234
136.567780
138.414536
135.405243
128.816177
165.924530
-10.324929
151.488068
153.320572
147.883743
171.379578
136.301331
145.232086
161.575760
127.333542
62.236340
5.577032
-43.376701
16.791737
-16.060215
15.617013
-41.781860
-42.747982
130.723984
156.533997
129.279419
25.644184
135.896988
139.573730
7.172007
138.055267
142.682419
161.540100
149.991409
163.163559
151.543564
155.054962
143.543854
128.631668
140.050751
158.227219
126.383713
140.375320
152.750015
-13.251922
-14.401605
-3.409213
-7.321023
-37.940620
-48.935951
-11.028908
11.571560
143.563049
134.514465
152.294464
157.748917
162.807510
150.460678
167.762390
158.184586
173.177490
158.390610
160.305344
121.928490
137.094299
146.563446
140.033432
136.690308
150.962540
31.293276
139.358994
134.544006
151.169235
111.046219
148.518707
138.171524
141.417099
125.261208
147.019867
145.626602
129.373123
166.582153
163.173187
137.519547
129.545029
144.358414
153.254745
26.456095
-21.972313
148.175339
154.272141
155.259354
148.361450
157.740799
146.574005
168.087692
142.657227
146.170258
161.475418
147.476562
165.872681
150.715759
-20.474674
-41.662884
-8.415055
-44.227146
135.425354
124.248924
171.946472
150.345383
142.002625
154.319916
38.419701
3.877321
-25.600569
-43.560257
-62.913006
16.495031
-2.114981
3.777453
0.309010
-14.754434
-2.592538
-8.620378
147.962936
152.226364
152.110703
155.710037
146.469818
142.809631
108.673416
142.266586
142.775269
122.297150
146.836594
149.074936
90.839951
143.218674
152.101181
137.687485
150.096619
154.662628
132.043182
153.208450
44.770355
-21.689827
10.291512
4.131664
132.881485
139.447266
153.311081
137.520233
171.516327
127.990143
151.853867
149.592087
72.623199
142.542709
168.328659
150.000214
19.778238
57.393646
110.668304
157.510117
167.421280
153.565262
157.214554
135.592514
138.410217
162.766434
162.077805
111.706192
150.779587
145.479614
148.834656
146.690506
-38.731468
13.201504
120.673645
160.191757
136.026566
37.395645
138.973083
126.905876
133.992325
150.119415
175.590988
148.497467
156.906143
154.826599
141.964142
150.066589
143.464050
155.531540
152.443283
162.165222
151.312424
139.377045
146.090195
153.240662
142.071274
149.914719
132.847305
169.220352
169.247040
137.455826
159.084412
163.358704
17.099161
127.455254
164.999176
94.658737
143.438187
148.715424
151.191116
152.213104
134.162064
153.306091
128.324615
148.865143
148.274719
137.316055
157.258240
156.221375
136.455582
157.845337
140.690201
-11.303467
144.673447
139.969101
-146.069031
-172.615250
135.683640
157.678482
136.901443
176.721771
158.045837
134.192642
129.629501
164.904266
133.021484
153.474487
8.737836
-140.620316
-172.283310
-163.907288
70.961792
61.197754
14.670525
15.384365
141.078766
103.609413
-177.994049
-162.418030
22.756117
128.454758
171.417252
163.137451
147.487518
-21.053589
-18.950724
5.408417
3.524034
-34.833748
11.162038
-20.676041
157.155365
176.441010
159.334549
149.157471
147.157990
139.319839
134.460480
150.553925
145.046570
159.988571
147.616043
-104.217926
-37.718925
-42.890900
-34.744362
-40.572643
-41.153519
-40.026062
38.581486
141.974136
147.893280
170.356064
133.693741
136.853149
142.033051
124.515709
130.388870
157.980225
153.589172
140.282028
118.932030
138.174225
164.752670
151.232788
141.160461
155.756638
151.446960
123.024033
143.597885
143.575012
157.355240
169.874420
151.414993
138.201569
145.450424
160.070923
128.569855
158.440338
140.930634
120.883247
114.503487
133.402405
151.097122
134.455948
116.230759
127.575867
138.230637
145.498428
138.349396
172.170410
164.175110
113.626472
141.272751
129.399506
152.040649
166.853928
155.049759
-15.547853
26.976933
9.336435
160.238007
152.603622
135.178955
164.430679
137.000153
159.411148
149.195236
162.205917
129.409073
152.455505
126.565819
150.498062
147.387222
142.490707
-170.624512
-37.860683
-15.002694
-25.578278
130.975723
140.432541
161.936600
139.330765
161.346649
143.983673
126.507256
141.148285
112.564690
137.577881
161.343872
151.275620
140.122009
142.051773
132.939194
136.373688
160.844025
150.410950
150.128723
146.646317
173.397095
137.874390
156.404495
159.650269
140.522232
141.280655
124.544136
161.633362
149.149261
141.728363
6.893668
-1.780482
-42.079239
-9.431734
51.995640
-5.923674
-39.076309
176.118073
147.164261
16.569548
-6.405544
25.463636
8.571711
36.859840
2.538445
-5.466118
-0.500460
14.288564
-30.174841
161.174240
130.597183
154.970276
-1.357683
8.334230
169.935364
144.362900
157.902954
154.652145
147.567123
23.568821
-23.379221
-36.417694
152.406006
158.846909
148.684479
155.507690
139.438721
160.768127
170.356308
130.449005
16.665487
-27.058615
-15.533792
143.539291
-21.897858
-4.902807
-14.441973
22.915857
141.702972
155.653748
124.263565
172.930222
84.319435
148.656570
121.324593
136.225464
154.762512
131.544067
168.965500
102.418884
-10.826874
144.770752
168.890152
141.834351
139.175262
121.430511
165.630295
144.914429
141.780228
140.058273
-12.497206
-43.644512
15.696256
16.626610
-52.253471
-24.592258
-18.798368
-0.207479
11.340396
132.495026
155.942001
129.157028
154.482773
135.943085
136.192825
125.347504
163.885086
161.536850
126.730919
147.678650
137.442566
-34.980015
-6.447953
1.104821
14.970522
-20.231171
-52.016609
10.989851
-28.946255
-41.435188
161.752548
135.849533
68.098190
169.914459
148.744034
141.930252
141.320236
144.626465
162.773819
137.251816
142.901962
158.344482
164.595367
-0.474365
-21.305920
-1.567105
-35.020916
-28.823063
0.398113
-28.362036
-7.228517
-10.517095
45.501518
2.304352
154.601700
151.532990
153.082687
156.117386
146.648392
173.668121
155.383453
154.470291
155.779648
123.504242
149.472412
136.680786
133.877213
127.253441
141.521271
-169.440109
108.344284
-137.788055
-132.230347
-134.436005
-115.777817
-167.235580
144.590500
145.545212
159.497772
141.968643
136.407791
147.333984
138.617981
148.012589
148.283707
159.782684
164.547089
129.435135
147.187347
119.943993
146.207336
154.711212
169.715897
179.311569
148.456665
144.503387
144.861359
155.781662
142.756714
130.322891
152.608109
136.764862
158.748169
127.813866
128.493332
134.467896
127.475601
170.149765
18.910418
149.889099
143.868668
158.175568
158.541061
168.487793
132.942261
163.709076
150.070236
11.750156
-16.272219
153.869736
151.991898
142.340607
162.910461
147.573090
159.283554
174.423798
156.505844
151.009491
152.548843
138.683151
146.329651
141.847443
153.211105
157.686234
172.215942
164.282074
-6.991004
4.635316
11.400953
-26.630405
1.655403
8.810196
29.806906
131.594727
31.755596
-156.596695
-154.439606
-146.711792
-162.803650
-146.213058
16.597164
21.537207
40.340248
176.793549
-172.907394
-159.329300
-138.391754
163.845840
159.279190
165.704636
158.753174
126.157631
153.302521
149.777496
128.253357
32.128120
29.761971
28.455891
155.420181
171.328598
-18.373796
-28.182312
-27.371916
4.854056
16.070335
147.340027
143.288788
158.517242
139.409988
-11.389269
154.778122
152.648621
115.343651
128.312225
129.414719
149.710602
154.085052
125.768311
156.477081
156.363205
159.484299
119.296379
-156.663971
144.660156
131.748260
132.652115
150.310318
133.964493
90.214745
139.919159
161.699249
112.678925
147.212036
138.213699
139.791367
138.811523
122.470261
147.622787
137.893570
125.239540
130.140533
150.449249
152.355682
130.743073
137.715805
152.483093
-5.163687
-41.532333
-52.218239
5.704235
1.144492
6.359000
1.645562
-1.557585
-49.416660
100.629761
104.029243
-44.584877
-44.085091
-51.918983
-42.767067
-18.570225
-41.550091
-47.841667
148.532684
145.156158
147.886154
-177.533905
161.001633
165.949112
-41.418247
-80.093964
-0.708312
12.144243
-5.355073
87.396233
-29.491465
-1.553182
145.451370
116.209694
148.017975
160.914963
143.231003
154.060974
-29.505619
15.132292
4.829172
-38.335472
25.512135
167.993591
144.808411
115.964951
148.982101
158.978821
151.553452
153.457260
138.317276
7.136908
0.034264
14.106198
159.743942
152.321564
126.952255
123.365692
136.358414
170.794464
127.070305
149.404358
130.133438
134.404831
145.356888
163.135101
153.756790
154.701080
144.854813
175.674484
165.257217
152.112442
160.930115
134.594574
138.750702
167.945648
156.034851
165.168076
34.572105
164.280823
137.012909
145.260788
151.063248
140.374496
150.091400
113.361206
135.275055
155.858017
142.541565
128.273392
140.612961
155.093521
159.624466
134.587555
150.938171
106.070297
133.772858
142.069901
80.889275
19.797579
19.118536
31.457640
53.944603
25.790773
39.407337
42.799953
15.892240
9.244415
-134.842804
-176.019012
-132.487350
-124.558899
-159.678757
143.084610
21.613111
33.773235
8.087842
45.494011
155.092667
153.959137
-59.483303
12.001816
0.414487
-9.573002
-43.979771
-40.344898
3.673171
23.450394
-154.591797
-29.615982
22.078276
137.332092
138.250519
142.933228
147.629089
159.997330
147.222031
164.537567
18.076324
67.630875
144.475983
131.486649
136.994186
140.308517
154.639709
151.953903
158.682541
142.839706
156.790619
128.245193
111.752686
164.569641
155.741989
137.060944
39.975559
31.864580
26.301151
18.083654
140.073593
114.698128
151.532104
144.163162
148.606995
120.979797
126.488647
146.836929
144.379929
143.111084
153.847580
142.147980
135.424469
148.039017
160.671112
156.586365
146.826431
158.182983
15.925169
32.144630
19.057915
56.892059
126.503143
-158.607895
177.511856
33.778866
-128.331665
-175.600281
-159.477020
159.707565
118.751587
140.137238
137.653488
165.508987
135.532776
151.838623
142.480774
161.135864
150.060135
167.353867
129.076843
148.705826
130.740601
154.804596
131.042984
169.560333
155.602158
155.986633
163.570206
146.416855
133.830658
-18.927881
-37.082565
-24.219887
-10.435808
8.233659
-32.428917
-31.152262
13.612696
-37.661343
163.160248
143.368210
33.730568
-34.715321
-48.447697
157.490417
140.545212
151.349625
138.289398
146.352692
118.446213
131.545547
147.798981
140.499741
146.726089
140.976944
145.426682
169.235794
156.355560
166.191238
131.292374
63.061031
-147.367523
-165.048950
34.398762
176.513214
135.759979
169.757797
32.780178
153.279953
143.682175
148.068466
148.261856
155.169235
138.509796
145.092285
153.377518
112.882309
133.774292
128.314133
143.257050
161.877533
169.302048
151.278549
137.685715
148.883163
156.275223
170.709793
134.372971
146.913147
160.586182
132.921478
142.079590
112.015503
173.849274
140.711227
108.668129
154.560745
133.127014
153.923065
128.091507
139.301346
134.745804
157.362976
165.847870
157.031311
143.393753
148.943344
142.946915
152.025620
31.766211
152.328064
118.642700
121.030563
145.455505
153.033798
133.915085
149.810379
137.815155
141.589264
-30.525486
-34.644951
-40.870712
-88.668274
169.356262
162.550827
152.561859
140.310837
153.019104
144.516571
139.381775
110.164093
154.198364
139.291107
150.634796
138.500839
145.334579
139.113098
111.844604
163.927185
128.518661
78.803673
152.866135
1.758807
14.378930
-8.074965
10.866528
136.340408
132.122131
127.085663
150.712891
137.469757
150.640610
130.930374
131.185959
153.241104
116.572540
151.342880
129.546982
143.292038
147.731247
143.971466
135.930908
8.498839
-17.219627
-31.381771
142.877090
139.997498
137.385834
144.825714
159.755188
144.918488
129.726700
155.232376
159.071411
172.618271
162.667725
177.805801
158.526184
-31.806171
150.994217
147.283707
156.512573
157.189392
152.317520
128.757431
159.498352
153.609589
132.373245
123.993851
141.463608
154.477722
143.586517
142.789200
150.807816
172.236877
139.549759
140.853470
136.654404
148.611633
-32.459854
-19.267315
-39.184685
176.394058
137.421021
150.398926
138.722900
168.036362
162.259293
139.798203
-15.054848
-19.793203
38.963596
-30.199829
164.551147
156.317261
147.523575
142.861481
137.662308
155.024719
115.818161
146.716370
140.909729
143.465942
137.754150
161.823318
141.625748
151.345703
120.771996
170.638260
133.099319
117.321747
124.950272
144.254837
121.145638
174.758652
70.421165
156.188919
114.057434
133.084930
149.287766
143.628387
129.668945
136.843338
141.252136
170.192429
156.388443
142.386322
148.617630
138.903488
151.941803
136.353210
154.298920
132.556595
145.427811
135.748581
153.771637
129.254028
145.650360
129.546722
148.171249
137.569168
148.727859
128.518066
132.624100
176.364166
157.679398
120.387596
161.994339
152.669403
154.482315
149.790985
136.431381
171.257095
139.709290
126.766258
145.749023
149.239975
168.351273
161.690292
137.435791
153.306961
147.804871
147.036377
163.135635
147.691498
133.778839
154.653061
146.295776
170.967545
147.747574
121.195976
158.652588
160.152069
132.632645
166.766479
152.866547
171.400528
148.047348
150.627167
133.209671
157.509735
150.753586
129.043274
154.339005
174.108978
154.332748
144.998505
141.370590
164.522644
146.953156
140.811737
144.572998
133.090820
128.615799
139.398544
132.626038
-2.596461
158.586212
162.155014
155.914581
141.168762
144.478256
125.708885
114.462563
148.119766
140.172897
171.417969
134.441452
137.045609
147.865524
152.403320
175.131104
134.668533
164.749100
-173.218109
147.803711
124.098244
146.587570
177.533508
154.745697
132.160309
163.090591
149.028931
165.070023
128.301620
163.616226
128.767151
154.567947
-38.518318
12.118909
-6.945824
139.336182
146.529037
151.568863
94.826553
-33.917202
-44.733757
-42.294788
-25.880291
6.909412
17.832396
138.736725
152.229889
-20.237442
3.201429
-12.893208
-38.622265
25.809620
3.066246
-19.226030
-27.665524
1.683071
-14.487406
8.739004
-5.543230
59.610500
151.827744
124.461533
131.811325
155.123062
114.446709
171.068283
159.517166
156.123550
153.079269
151.479828
143.626236
114.278732
157.483780
153.239685
117.791862
145.898010
144.891144
9.745681
10.893305
152.938370
140.393845
150.355270
145.532120
35.494553
13.291879
-40.502491
-11.402301
19.433605
28.389385
-29.325184
-52.064247
-4.545406
9.687730
-40.297958
5.381502
-5.468269
34.929070
43.303680
-24.274107
6.221322
-11.530594
-77.832703
-5.959306
-16.941151
-4.374436
-43.753597
-2.747802
13.154120
23.574432
145.377213
2.800161
1.893619
-42.873474
29.175243
111.353233
157.808350
137.598190
135.534653
149.867294
158.299728
156.572098
145.565399
146.308868
150.324646
147.395798
147.742310
138.793671
162.917389
127.251404
131.093582
152.019714
115.148613
157.419220
137.021408
160.470978
164.849991
143.344162
138.461060
159.261841
133.671112
159.466339
156.065231
152.765823
165.157333
139.381866
129.772003
135.844803
147.891388
150.517456
138.059692
149.785950
131.566132
109.613701
153.286118
138.909927
156.954529
149.450974
141.479904
141.460159
134.880219
146.958435
147.428650
154.901596
132.900757
-11.956222
-30.035984
141.260544
143.710358
171.878403
136.618134
133.125259
128.275513
179.679779
137.638504
163.520096
127.593155
107.335739
152.896500
169.440353
129.692062
149.390411
162.829758
108.325844
140.137955
147.824219
136.925888
156.461395
112.251732
112.889458
144.341202
143.571732
146.050552
140.254578
164.539474
173.505829
151.406052
143.981934
165.320587
-178.041733
168.840561
141.406860
144.974304
155.337311
161.566513
147.109436
145.657654
177.436081
144.042786
152.787781
169.613693
149.498062
157.103271
152.976212
151.231140
138.459259
143.729584
147.957108
156.269180
145.900665
153.308899
146.460114
131.001541
150.892426
163.403778
146.111557
150.616379
157.300949
145.355942
4.195353
38.586296
-45.803940
-33.897690
153.496185
148.703400
0.969952
7.628383
15.120617
-35.634151
138.609665
138.637756
171.232086
-176.827133
18.692770
154.109543
145.592773
151.562469
142.240463
128.260452
135.599106
141.320786
169.955536
137.361465
128.422195
167.372375
124.973564
132.971466
0.000000
15.943232
-10.988365
-7.932612
16.649164
-44.274174
20.090288
8.789860
3.925756
-11.768940
128.954941
155.445282
140.544464
153.100983
8.767079
-14.621508
-0.194834
-11.204701
48.486420
-36.025925
-17.271706
-6.320092
-27.877239
28.148951
20.832905
30.663559
-27.430159
-14.062047
-16.106960
12.860367
1.721356
1.399976
-30.604553
-23.735853
-45.051964
-22.229597
133.972855
172.658707
132.724823
144.886719
147.744186
138.878235
140.021545
159.777679
153.460434
142.082733
131.394333
142.447647
143.130432
149.541519
150.808121
133.204926
133.752838
132.005341
150.802155
155.431976
138.743927
138.599319
146.227798
140.521164
157.300034
160.279770
136.706161
145.241592
146.459091
116.149803
145.448441
162.196045
157.852448
152.975372
139.741486
155.960861
150.868179
144.320404
160.303986
147.682175
146.406815
140.077118
143.020569
140.889938
125.319420
136.775162
147.563553
171.452698
148.452087
165.567627
138.814423
142.715439
134.341446
142.961563
154.217545
138.028976
141.475632
141.727585
156.808212
155.757004
174.231995
141.867386
152.094788
154.745865
119.944328
164.565079
149.436401
152.955460
161.254578
151.062927
142.705978
145.566711
135.643799
172.261658
172.728241
152.238190
136.235550
157.057571
141.523590
143.819931
158.981995
146.011520
144.543884
149.233963
111.242653
146.615189
129.533051
166.879654
134.161377
151.082596
148.543884
140.779312
119.661400
140.289810
165.513229
119.483078
119.589897
144.190781
140.899689
122.784172
152.194107
141.261856
121.551514
151.208145
149.248688
98.810562
142.108215
-22.525290
151.090820
134.272247
139.858490
142.431076
127.992203
122.266869
139.381927
124.233978
-175.426956
-0.220287
-23.364569
-2.510454
-3.750819
-47.771725
-41.042610
166.725464
141.019440
150.607300
152.551865
132.124542
149.612045
140.000641
140.079666
144.707199
145.280106
113.305359
150.069855
133.770767
140.980148
150.698364
138.885391
155.238998
148.523163
141.182434
140.554153
145.488327
131.831039
141.290207
148.158249
118.334114
157.283585
139.896286
148.116394
129.107193
162.314438
118.575790
154.744568
179.607819
156.621994
167.102051
166.831314
134.633316
150.508148
152.593735
131.306656
123.683136
147.549454
133.879913
128.832748
55.847591
-159.695145
43.190701
63.099361
32.300632
-145.817368
62.877487
146.632629
138.167145
110.259697
143.676987
132.567184
157.678375
133.794601
154.704819
152.706879
-14.566061
-25.820648
-3.725572
5.238655
7.358047
-12.283439
17.996214
136.375427
150.348663
161.474426
150.782471
128.670532
131.399963
149.718704
145.452560
156.572754
143.618210
-17.302011
123.212029
160.075073
15.385137
-42.399342
139.389389
160.873779
109.941658
139.227463
130.651352
108.647934
142.403458
136.684387
158.782867
135.292801
139.992477
139.931366
136.129059
141.748489
174.017502
141.012985
145.659988
122.906075
133.113083
135.009262
153.266098
139.754364
165.891708
146.041092
156.416595
136.305588
121.479279
142.433578
155.903656
146.267670
152.736694
154.864700
145.087097
139.613434
137.449448
127.940613
173.682434
148.313568
-41.046101
30.507814
119.638039
164.641373
116.541679
136.899734
121.259651
122.093781
8.836134
0.081565
-36.672256
-41.752522
20.398033
7.733171
141.243027
24.891483
21.302809
-8.859735
-5.024065
-42.077366
18.436607
-12.391389
-25.906652
-27.445583
141.520554
157.017212
163.349365
162.833725
146.406906
145.964508
112.487671
147.069290
137.705383
139.164276
173.924454
117.988121
177.194656
119.012512
161.730209
127.878288
172.592667
145.558487
176.842896
149.246475
138.523636
146.545670
157.672134
134.815384
145.590179
126.849716
162.076141
140.715988
163.918198
149.284302
148.319565
139.727570
163.555435
166.779694
135.204681
127.936836
144.557709
143.770477
148.978058
166.228989
148.848038
149.519638
141.234833
122.867622
131.570724
168.902573
140.201202
146.652618
140.766693
137.296326
133.296524
135.563416
157.209274
20.164097
11.860063
14.536291
126.304764
162.366562
139.312408
130.753403
159.870377
126.178459
142.297531
128.326065
114.807060
152.225952
147.411652
173.207520
143.456955
143.755981
142.871918
141.653961
154.997833
149.598022
130.739532
151.708389
138.312668
165.554520
167.351151
0.062557
-50.146065
-74.869965
-11.291682
148.291000
147.963577
121.000267
154.374588
134.008514
132.664307
105.206192
-43.136318
-44.541576
-19.500050
17.156319
-53.405094
141.337341
160.636551
136.680222
170.685516
141.207275
154.735611
160.136536
144.872742
158.150757
140.589279
161.324814
142.775391
163.250900
142.737411
135.794693
152.292770
135.790909
-2.473934
138.665558
-178.998871
144.404800
112.541061
145.567474
121.241165
139.270828
101.375130
150.726913
-47.361744
-49.041939
-38.588413
7.412009
-14.052094
-33.202477
-7.624419
26.058838
11.850953
-13.563754
-40.440022
-6.097926
49.392494
151.016998
140.575851
155.186813
153.890182
157.970871
-50.825935
-22.478138
-23.765896
30.640135
9.420245
-44.972401
-3.761349
-5.909959
-25.495241
-0.855923
-26.448973
-3.627416
-32.405426
-55.561199
108.359634
142.362289
144.697266
-12.120991
152.604324
153.682877
117.196030
145.382187
159.954468
132.925995
-43.910606
8.265100
-23.940117
-22.176077
-27.232986
140.447510
140.881577
140.496460
149.973892
137.529327
140.686996
138.367188
139.984665
130.553268
122.212517
132.580292
162.816925
160.922379
157.245041
156.490356
150.861465
110.700172
170.415192
145.611160
146.516891
145.195984
144.267273
171.554794
138.646149
147.090103
144.152756
122.779968
133.869751
169.605026
155.546112
136.112350
142.059204
139.454803
160.958420
131.471436
145.929825
127.631844
149.280792
-4.245563
-4.213055
-35.427273
1.750330
129.547729
130.313202
158.139053
139.073181
132.120987
131.867966
140.451279
118.504593
134.309250
167.943329
142.721085
160.349442
160.275314
119.236885
163.325516
128.576752
116.411537
161.741623
157.769516
160.537216
175.367844
153.328308
128.468201
152.770630
156.499023
152.840546
128.790695
147.557556
-178.785965
140.379227
154.727402
149.169861
143.479065
-35.601128
-17.876038
-49.889038
14.683369
-52.535358
-14.779730
-42.290386
-12.984521
144.311813
124.846642
127.440475
120.818497
116.484085
122.092575
133.812561
137.027908
142.352570
140.555710
-179.947647
162.876770
131.466614
121.598152
170.140442
153.469147
140.626144
146.048645
144.046982
147.574265
169.542648
134.543137
169.251251
22.252632
153.213303
135.986191
140.633362
172.257782
138.032944
152.472488
149.783722
143.297821
149.035599
154.354263
144.692764
149.563660
139.639877
-174.423553
155.681091
142.307358
139.213898
144.918427
163.096466
154.293289
151.806427
137.222092
160.003815
154.981949
164.158691
146.001480
163.984207
-177.982483
146.340958
160.840790
138.351135
-41.282234
164.697784
-179.069992
126.686012
13.643193
-127.735786
-172.680710
144.702713
138.098114
127.683853
154.133316
131.786789
145.545700
114.420937
133.430161
173.427750
114.516762
139.687256
167.266327
158.393600
130.158188
36.482635
19.579826
22.562059
36.366768
70.994598
144.393204
150.227737
158.667847
161.018051
126.115341
125.539116
164.663345
143.296448
124.393364
140.101242
150.477646
163.775345
-20.138334
-33.612297
-26.587837
131.974915
113.498337
139.532089
158.613403
154.825897
131.811905
158.656128
124.514153
121.212082
151.339081
179.765091
150.469254
156.979492
155.759811
144.270889
132.786026
143.349731
144.025269
128.680710
136.497192
146.663162
160.371628
151.652313
147.930069
-27.826040
0.679262
-19.735626
37.230000
20.599020
148.619827
127.342125
-28.062366
-47.001724
33.149967
-1.791877
-12.722469
153.698792
148.818619
117.531433
174.112106
151.544388
170.167938
145.745270
139.933594
134.864990
131.569397
135.616852
94.972893
166.804321
140.122040
141.476746
124.305458
179.205719
131.132782
149.772095
4.025112
14.975613
17.650457
-9.696715
-45.517410
41.338989
16.320681
-28.383984
-33.678867
-14.579226
-50.918442
-43.733154
129.710892
129.246979
165.394867
135.705276
128.403564
130.925781
134.996094
156.022797
156.027298
150.812408
144.297394
127.057236
129.954178
135.396988
132.335190
137.564377
166.843063
176.023575
108.519455
-165.065140
157.234116
42.475094
144.924484
132.617477
147.929962
143.679489
129.593979
157.928802
150.019119
155.203766
151.441833
141.610718
131.576096
169.643250
154.180527
150.166016
157.543030
153.303772
149.966614
163.971909
147.779053
132.377686
150.215302
174.861221
148.860626
177.278458
-0.843255
117.609047
154.214157
146.122223
138.073456
156.333633
136.715469
158.798004
137.629288
156.254044
152.384766
158.890747
127.831245
162.897003
147.268600
136.782059
-178.714264
163.716995
136.418671
155.749161
127.719177
145.676285
150.246933
165.268402
142.671173
138.099854
122.875916
134.984085
157.062912
-172.226669
148.560028
161.821564
116.798195
135.586563
157.798721
120.238045
156.692413
160.535660
144.797028
146.047119
32.984890
145.179535
126.159340
118.598251
155.926804
163.464172
137.938507
133.238678
133.794220
141.620682
152.643127
149.816315
-11.158879
-24.545664
-44.610462
-0.432507
16.516907
10.041831
-15.620234
5.383686
2.742168
13.132719
-25.743254
-7.822878
-7.917850
13.539634
130.248886
118.165329
114.149162
152.382080
150.357010
142.018066
136.411819
152.459320
161.092041
115.928108
139.175613
138.362930
144.234375
126.905464
82.747604
142.087296
161.002625
147.046814
145.202805
158.403793
153.461075
147.012299
168.281052
144.050583
148.715820
115.854073
166.797272
158.077637
140.271942
144.597687
153.211899
137.796906
157.218689
152.785660
140.362900
135.845093
166.984177
138.987228
-29.308941
149.030884
150.896759
144.863068
157.242767
134.233582
122.539841
101.042877
154.458237
143.922867
140.134735
150.654129
139.702118
147.446625
133.933151
151.951752
138.294968
123.914459
114.685249
-50.455853
46.272144
126.895554
145.165588
153.787247
161.287628
140.914413
117.294067
128.710205
125.640671
149.859695
142.416153
144.647903
148.829941
140.459595
-176.485077
150.468430
2.357255
153.793732
120.867256
154.135757
146.493332
145.718811
-78.793640
11.260821
136.013763
110.903908
154.969681
160.864563
128.953613
157.212128
144.162231
164.465118
127.759926
139.624207
158.617462
137.288284
136.081589
165.184998
145.591492
146.897339
171.225571
-132.014008
154.354355
134.081146
137.758453
143.369919
139.287735
133.970535
138.414108
144.801239
153.380814
129.287476
145.599380
158.634644
138.232803
60.573975
-44.618324
147.308975
152.081802
142.091415
149.864258
154.487808
147.198151
148.431427
155.746490
137.814087
150.344238
137.893555
160.281326
128.496902
131.039108
138.642990
149.618896
131.419495
171.738983
153.247665
157.037918
141.742950
135.422058
148.450897
142.162460
143.857773
30.861156
136.290878
159.774734
169.082672
128.428085
121.451057
127.038574
154.800003
146.941925
148.908218
-18.645720
-22.129082
-41.849304
162.554047
36.325798
-150.668839
50.248272
15.376459
156.559723
138.754318
157.643311
141.587601
134.064484
159.224838
165.821869
152.695999
143.282471
137.306274
-166.045776
0.118694
132.196823
150.596222
139.519440
136.389618
111.919693
158.276703
146.456345
130.782440
139.417206
163.216766
145.325745
157.947510
153.478760
137.527130
139.769028
153.534958
154.296890
158.392914
149.244904
148.781860
161.914352
152.434448
155.450562
163.167618
150.740005
131.081284
111.587677
138.277237
148.972366
134.608704
117.986893
143.907272
138.387268
175.150009
111.950768
153.983307
130.462814
156.564743
169.794449
-15.074780
164.325638
139.287582
145.981110
134.388474
-9.132477
143.810501
140.861221
175.989838
158.382294
144.417755
148.785690
128.790771
156.659531
146.382111
153.801865
167.117889
-14.522026
145.131180
151.433258
167.362579
134.469482
139.388123
155.616760
122.251831
154.296173
133.686554
146.911713
143.698349
147.077560
137.331909
148.165970
150.710403
135.559448
159.820801
-165.813873
129.611008
154.364120
132.931534
155.806885
149.427368
160.364059
117.184715
-43.711929
-9.432734
124.711708
149.102798
155.785294
137.927078
156.193741
151.829391
133.748962
142.113113
141.472946
147.688095
145.432693
140.733124
138.701126
140.451935
135.529007
137.856125
141.560822
137.331451
140.878952
150.531998
144.598236
-4.610147
36.516434
-23.900118
8.766676
-24.859138
-36.900906
13.020479
-3.450314
-47.716850
131.959991
117.082069
145.717926
137.011154
163.608383
150.812134
161.439728
114.935455
156.991943
146.570923
147.701660
160.983917
145.229019
125.320137
153.784988
134.735855
142.575058
154.589615
-33.037434
-45.507484
-38.547031
-46.733627
12.876085
147.295044
155.709915
159.293732
160.702972
150.246689
133.308395
140.203201
143.864624
147.597733
109.363380
10.725998
-31.983814
149.779312
134.029449
0.980785
139.478897
136.756989
149.342728
126.440399
15.439236
118.591774
148.951889
140.266083
162.380997
144.204498
137.873367
139.911636
127.085335
134.812210
146.873245
139.502686
144.421860
137.835190
147.840927
128.749298
145.910660
136.912125
146.406418
111.960747
137.104385
143.540054
147.543518
159.145157
130.830032
158.092545
164.681488
160.921906
117.029015
137.765396
143.468002
152.454056
126.251953
174.401184
-147.026199
149.695999
153.220657
170.500076
1.893619
-26.771482
-8.201690
19.350550
5.760072
-28.725487
-7.706476
28.168787
-44.251713
147.880829
161.865662
129.566010
152.087646
130.993790
139.401169
140.161743
149.959412
149.168839
142.185867
164.096619
121.902153
144.072418
142.932800
152.929459
153.471741
132.198578
138.300278
156.066422
160.937073
152.145432
129.951233
160.420258
166.045593
162.376572
141.995636
170.955963
142.386032
149.805923
140.082535
26.053707
121.795677
145.912704
137.705017
158.291916
135.673828
116.490219
167.591110
98.535019
140.682816
151.340134
136.987305
164.821732
146.673218
163.737549
159.810455
151.470718
143.336182
147.930954
148.100601
160.950821
152.299271
152.954041
131.943344
159.620178
147.420761
149.935455
152.870911
151.302094
-179.972015
133.592255
-161.795807
-139.106247
-151.816040
-165.042908
34.265518
-130.990952
5.487158
43.002392
127.759117
133.831314
128.871872
152.238678
121.259636
170.966049
170.132370
144.029114
144.993774
150.970093
143.619888
160.229431
138.306503
135.282104
135.760773
151.995422
151.685654
-36.713909
19.458460
-6.502311
155.376694
156.642471
128.510681
138.429108
-42.216713
-36.065796
-0.266144
-35.730587
14.684502
-32.342419
-35.980011
-6.435168
141.502319
148.079361
147.921432
155.682373
126.353905
142.154358
153.450378
155.433105
155.457794
115.474831
146.538071
147.587570
146.650925
150.731018
139.454651
156.983017
164.093948
128.729706
137.190903
133.891968
136.796066
174.707901
121.314041
124.722488
123.928040
179.965729
149.291840
150.578827
127.580223
147.077545
125.195915
40.890633
120.459000
-177.376236
176.728287
-176.886551
150.957657
-178.932465
18.760082
154.866913
159.740128
118.050194
147.854462
117.424835
-25.146261
-19.703712
-33.201614
144.022888
144.540421
144.603668
160.311630
155.562912
-10.896286
2.437509
-27.922585
1.960544
-44.780853
-12.851557
-12.384528
165.377045
134.089020
117.624542
148.825256
160.165863
134.345062
110.790077
147.213623
124.251854
141.454422
133.675262
146.096817
125.223671
120.171761
147.985855
170.458023
163.422150
167.543564
-169.781677
34.893009
152.512329
139.290009
172.250778
133.922867
150.100372
153.377762
142.706909
-37.926514
13.917944
1.739563
1.881384
17.279594
-2.896108
158.651703
154.227982
119.394623
132.513092
150.126709
7.760254
3.225736
-24.620569
17.944191
143.051834
134.487640
137.721252
131.367096
146.126312
152.468521
138.304718
6.919030
-12.881984
140.953934
141.759506
154.697678
136.924194
144.205200
174.586365
150.411301
148.647781
176.327240
37.341560
-156.652573
66.621201
138.282578
142.954849
148.262024
144.287659
118.606705
158.296616
152.975739
161.942230
143.779984
138.266891
150.134521
148.841110
159.091095
144.462982
173.453430
128.787384
129.509705
133.454620
146.341446
165.630035
123.921150
151.530014
149.640152
-44.227783
-34.458176
-43.882305
166.209259
146.798111
150.545166
131.523972
167.147690
137.924088
155.964645
113.367371
140.338394
158.337830
136.923569
141.370544
-7.488363
-44.929710
-52.508888
-31.782454
-46.238983
-16.398664
-0.857065
-9.453383
-19.074600
1.534804
-11.814380
33.857864
-29.384047
153.106003
124.417068
136.862885
169.019287
123.530792
139.361099
141.873260
141.779739
143.902756
152.952454
147.651199
126.168465
169.225006
156.867020
157.783630
-29.155945
-45.573578
-63.108398
-6.988927
-45.241074
-20.178221
34.070339
134.850250
-177.418198
149.610458
115.600273
-37.092140
136.536118
177.354019
146.314072
131.655945
137.061234
128.066177
140.010040
148.027985
140.262497
151.588791
141.372833
140.565933
-33.128372
-6.646528
153.418503
-175.664856
147.524139
146.507248
165.254242
1.859411
-42.507019
119.831917
151.913559
152.999207
161.806824
122.433250
167.847458
162.744202
128.561554
108.073074
121.190796
153.618576
160.152252
154.509048
124.503006
173.338104
145.398453
140.336395
159.678802
149.882767
159.889923
149.786957
169.815033
150.630478
145.320023
168.966721
141.196121
-20.812548
153.099396
158.428955
157.205109
150.553452
135.787659
113.477463
137.185791
-25.850519
157.530151
151.949127
158.685257
170.432388
174.168732
115.845436
130.442841
99.716415
138.650696
159.079514
109.145226
159.896027
-46.265076
-1.579915
121.694321
161.887238
136.296692
120.650398
152.184860
169.156387
143.687271
148.140152
169.774292
135.805679
130.094193
151.014633
133.170700
135.314240
149.866470
136.101425
128.169449
133.874588
158.994873
125.776245
139.485397
143.719955
165.299271
144.637314
145.383102
135.189377
159.804001
149.130432
128.121582
114.729645
120.157448
155.216293
40.648186
26.628042
38.254189
21.736654
86.656242
-148.454178
-172.757050
-157.125412
7.491062
151.097244
150.504395
26.907694
156.012939
159.317093
140.233749
152.116211
166.149948
148.226654
140.108948
149.362015
145.549271
138.264160
147.776474
133.549530
102.634819
113.673409
141.342896
113.407867
5.572884
-17.125414
133.498672
146.856201
148.633316
139.100433
154.799515
142.060989
154.910492
136.907028
167.242798
129.902725
152.692459
165.574402
138.947845
165.049438
139.460114
131.427841
136.111023
134.075302
115.189056
105.391190
145.220566
155.823746
-24.366442
163.230789
145.633484
139.352951
144.471344
175.453033
136.500183
129.270920
20.699570
25.788223
104.865120
143.883392
136.225937
137.993881
155.776367
155.879639
154.342896
4.895289
-19.938049
-5.755238
13.415508
155.368790
119.093040
137.117111
125.279350
142.342438
165.638779
135.951248
146.928238
149.374100
136.154007
135.150299
132.173584
121.642578
158.050217
135.997421
145.725021
131.460266
-179.436279
150.322479
165.291214
155.763000
119.438065
155.952698
-11.868716
118.336884
144.884201
-47.565853
147.305984
133.521469
139.901657
138.963745
145.975296
137.778732
161.930359
118.203369
130.838348
137.461823
164.815491
151.457794
156.564209
143.766357
134.800842
146.126419
156.331116
155.084167
138.626404
151.943481
140.862747
165.027344
155.578400
153.581650
156.084396
147.230682
134.443634
149.759842
139.783722
135.663498
162.251373
171.895355
148.607758
135.228699
153.553009
147.664139
137.945404
149.592972
147.862381
164.588989
161.890656
158.842682
151.085022
138.388565
138.738663
152.653580
152.030457
160.464142
144.819626
150.179855
-74.510902
153.477203
129.420547
122.968803
135.906250
156.309601
149.291794
117.728195
167.951645
142.171265
143.382629
150.927673
116.776062
112.379326
159.230515
127.212021
120.086151
150.744446
153.551163
125.400002
114.359093
152.914520
159.524551
153.501602
133.060593
141.966324
139.669800
149.503738
149.252716
131.336975
-0.870206
168.276154
151.325348
153.603394
144.623199
149.563965
138.177200
103.783607
150.579163
167.003632
154.971252
147.878143
167.943359
145.987778
19.459505
135.220352
133.372604
130.400864
150.355225
152.163895
141.685257
136.766876
140.475891
157.385223
137.899307
109.238571
168.132156
149.269302
-27.123674
130.730362
138.161423
146.217316
153.591675
164.073059
162.117249
143.188980
124.034943
-38.904198
5.143651
-36.353374
18.089298
-4.517483
-34.646107
25.559036
-34.016060
-40.360794
-36.987782
12.272004
-1.469004
-11.825334
-5.420866
127.675316
148.705185
126.305733
146.135071
160.223404
-161.196198
165.067505
-145.397064
28.768667
116.116158
142.567337
147.268219
151.297211
114.052773
140.945679
12.972021
-14.327477
149.335144
144.160217
149.783813
157.695114
154.309219
148.650879
153.537521
137.620697
138.047531
129.450089
