# Supplementary material for: Comment on 'Valid molecular dynamics simulations of human hemoglobin require a surprisingly large box size'
Source: eLife. 2019 Jun 20;8:e44718. doi: 10.7554/eLife.44718 (PMC6586461; doi:10.7554/eLife.44718)
Supplement: Figure 3—source data 1. — The zip archive contains a README file describing which source files correspond to the different panels. [file elife-44718-fig3-data1.zip › figure3/panel_B/box2/phi9.dat]

-148.729507
-134.721024
-154.255341
-149.696381
-162.059860
-129.444748
-67.443329
-49.840702
-55.992859
-81.216011
-110.736404
-108.382202
-102.325111
-74.231621
-130.236160
-120.930183
-65.886009
-110.683601
-103.999313
-65.788956
-37.439053
-61.931049
-106.328499
-56.753010
-41.219215
-69.375687
-29.576595
-74.964867
-77.486618
-65.552719
-148.106079
-75.597908
-89.607613
-126.498375
-130.111252
-108.207603
-85.722572
-89.034821
-90.280022
-61.319012
-132.158752
-38.564949
-58.462749
-73.685883
-90.272392
-67.079575
-53.873150
-59.732548
-84.463272
-55.671864
-109.007629
-68.734413
-141.061340
-121.308632
-56.311359
-132.437439
-96.591225
-56.524982
-86.380463
-116.400887
-98.939148
-51.608246
-89.458374
-109.192513
-60.773434
82.528229
18.504002
46.345947
53.032597
52.604084
27.913591
58.550175
58.305374
68.170776
70.338326
41.517376
78.053131
51.789719
87.056252
71.779800
60.081024
49.230762
52.373989
41.421448
85.609856
-115.729843
-146.666824
-55.886024
-90.629959
-73.555923
-137.593750
-67.655327
-53.841846
-131.713440
-69.550758
-144.130524
-69.106682
-46.839256
-83.478508
-87.367523
-60.630909
-133.046509
-125.950317
-63.129803
-55.489788
-130.835785
-79.853676
167.701004
-93.400139
-60.236801
-72.962990
-157.344376
-62.737942
-57.814693
-66.135460
-60.411037
-78.931793
-64.016136
-64.476578
-69.899170
-59.616039
-144.071365
-60.147434
-142.473511
-148.012604
-126.168243
-65.825645
-50.423573
-83.341774
-44.618668
-49.383595
-59.667995
-69.653496
-130.431915
-78.854164
-50.759304
-89.352287
-48.891811
-81.887184
-48.758308
-76.025314
-71.981003
-81.112892
-21.719210
-64.015190
-142.493713
-55.733055
-93.993179
-84.806099
-61.972256
-127.061172
-63.948483
-81.756485
-71.233383
-70.849838
-87.539986
-118.129662
-103.261833
-104.107140
-119.951614
-142.272354
-144.010818
-101.296768
-108.470039
-63.651440
-141.211975
-172.903778
-63.318802
-137.878891
-77.713684
-53.732960
-71.893311
-65.612389
-116.610458
-147.258789
-74.495941
-42.387173
-64.309319
-64.858612
-63.850864
-84.496956
-64.231445
40.108620
63.577309
44.848053
-93.414497
-60.760616
-77.129730
-107.291328
-99.196442
-70.033768
-146.588486
-64.511589
-164.712372
-83.339470
-62.915882
-136.048782
-55.005470
-55.874508
-152.646164
-67.984367
-35.590782
-21.409641
-62.452366
-65.412720
-88.877678
-64.167252
-162.445984
-76.414841
-105.432098
-103.435173
-60.027126
-118.456703
-85.439720
-94.461174
-62.849766
-55.928493
-77.888779
-69.605103
-141.392136
-85.383972
-80.563705
-67.092903
-30.394247
-80.450996
-89.518204
-59.524303
-105.766129
-62.337124
-151.175186
-66.864967
-76.541771
-60.614567
-65.675941
-166.716293
-104.242119
-68.098885
-139.438492
-76.894310
-112.372833
-67.529213
-71.623154
-81.690018
-73.623695
-94.907791
-66.670967
-108.591003
-66.992233
-88.881866
-56.110874
-73.604675
-53.573006
-60.503220
-48.056202
-95.448486
-103.015656
-114.626862
-92.859062
-76.590927
-81.389709
-63.751263
-76.709061
-104.712059
-125.839645
-68.667122
-110.740692
-60.307835
-75.679810
-61.825108
-86.007141
-63.614616
-77.492432
-63.626083
-147.428009
-67.857025
-34.124187
-31.971481
-147.832886
-83.705688
-173.187454
-86.407295
-95.906815
-52.909130
-50.278343
-71.250252
-105.020187
-54.478062
-78.143364
-34.915573
-66.290970
-81.316185
-87.003654
-168.608078
-159.428986
-153.388458
-103.110603
-97.749817
-113.201279
-112.041870
-170.269363
-97.890755
-142.733658
-123.688957
-70.402313
-67.298820
-65.647964
-93.640648
-61.555210
-103.119759
-66.993584
-104.764862
-82.367867
-55.574333
-81.965370
-75.795746
-142.909103
-47.533802
-146.979492
-59.488811
-66.727608
-151.482224
-99.607979
-66.093086
-66.019279
-81.121712
174.355087
-154.980453
-88.933655
-65.944374
-86.456818
-60.903114
-69.132797
-88.371544
-33.061630
-45.306381
-94.331146
-56.580193
-123.536804
-68.292366
-88.984230
64.923759
70.699860
55.979755
49.314976
46.565311
61.964840
58.763802
78.355804
69.005531
49.522930
80.174973
71.098030
43.528488
67.202675
-60.128433
-102.500916
-49.661358
-84.303391
-63.481449
-78.550522
-55.731842
-100.325737
-121.652519
-52.098175
-159.035782
-59.300964
-82.894836
-64.525139
-82.507324
-109.294922
-116.804688
-107.027596
-75.946930
-81.079376
-62.682522
-154.827148
-56.560223
-46.677692
-56.271694
-146.977264
-53.699207
-60.325348
-36.673443
-153.840500
-62.675350
-71.079170
-32.330002
-84.436058
-53.823009
-71.195770
-35.671352
-78.411171
-124.134163
-79.918846
-61.656109
-51.465134
-71.563377
-134.798340
-76.512047
-80.792534
-69.078552
-42.350609
-45.214355
-124.653160
-70.613350
-76.750938
-50.684467
-70.450287
-137.063110
-95.517181
-61.895596
-81.782448
-81.291656
-64.469650
-53.844650
-110.201347
-96.184502
-70.067566
-54.641785
-112.831383
-64.849152
-74.286537
-102.345406
-62.900780
-74.785919
-55.889717
-61.843342
-68.110397
-155.652023
-63.770836
-72.596413
-71.249565
-112.173286
-73.696220
-76.807137
-71.482925
-118.954155
-117.640274
-104.076347
-53.388126
-103.998611
-143.157166
-83.732109
-141.968796
-71.116440
-62.459515
-151.599609
-143.551559
-63.635387
-54.779945
-73.426826
-66.326180
-69.680244
-125.405670
-77.456909
-106.139893
-131.791794
-109.846474
-59.607883
-120.455116
-118.988213
-61.701748
-65.921066
-78.407921
-77.325058
-103.626396
-50.317142
-76.834373
-121.524467
-79.906288
-70.987549
-64.633598
-52.298935
-51.049805
-56.419014
-42.467430
-132.401825
-49.915596
-86.180779
-57.779346
-82.419029
-151.392868
-43.007198
-20.216837
-47.190018
-67.752998
-33.208115
-56.296749
-99.812103
-69.112122
-70.417160
-76.809860
-72.761543
-104.388069
-62.536076
-2.836349
-155.414291
-123.676056
-74.897278
-62.213531
-60.688278
-130.597061
-95.161278
-81.870712
179.212906
-60.737221
-86.607986
-64.364204
-61.107964
-70.921005
-56.288090
-56.633808
-60.651257
-128.445190
-107.224281
-68.534500
-74.162323
-84.892838
-131.458679
-53.042492
-144.753387
-154.230377
-51.211308
-90.965111
-129.700729
-82.263016
-62.972168
-36.599083
-137.705231
-47.351696
-103.275024
-76.926743
-111.427467
-64.648460
-144.133041
-113.412262
-103.093987
-116.586212
-97.596413
-95.397026
-95.055367
-84.350304
-71.348785
-104.401688
-34.888096
-52.975891
-53.850559
-61.101994
-66.729630
-60.773880
-68.652306
-63.783459
-126.310684
-82.315857
-64.034081
-60.758396
-68.556786
-176.771652
-61.525311
-60.630527
-78.923737
-170.301300
-56.154545
-60.064556
-56.393547
-59.174644
-63.474659
-64.800171
-144.196152
-61.610447
-40.459492
-76.875481
-76.014488
-114.368668
-65.485199
-90.769707
-83.453232
-106.916595
-94.894356
-56.819370
-96.595909
-67.167923
-104.641319
-51.233227
-147.752472
-141.771286
-73.437355
-64.442253
-146.702591
-58.734665
-61.091461
-54.496582
-52.931675
-85.380096
-69.570480
-73.687912
-133.014252
-94.790863
-89.961777
-60.174057
-52.212646
-93.171913
-64.889862
-59.870560
-97.842529
-69.407860
-66.399933
-63.142487
-115.828171
-58.451569
175.489227
-62.673893
-40.652752
-70.207565
-92.897987
-59.326576
-66.762840
-68.456100
-65.137192
-147.292496
-59.611115
-68.479675
-64.078445
-59.544739
-77.589470
-49.951057
-86.631157
-58.259148
-69.368233
-53.583103
-149.925034
-46.063492
-166.518478
-60.178158
-41.756836
-148.123581
-74.547523
-83.139336
-95.365692
-97.570251
-86.473534
-41.819336
-50.542290
-56.181858
-80.027054
-143.682968
-54.116226
-55.437099
-54.008823
-143.189835
-62.695560
-110.766975
-111.920891
-116.832397
-54.533356
-90.756897
-63.882210
-106.209518
-127.879112
-105.094398
-102.153412
-104.253471
-124.349449
-73.520248
-90.690933
-71.543755
-79.879654
-70.969292
-66.443123
-24.416201
-138.520111
-105.878677
-109.768280
-93.833122
-61.313122
-78.152771
-106.293816
-120.459328
-112.014297
-81.943001
-81.642021
-111.517296
-121.678719
-131.723251
-99.169762
-132.841263
-54.807171
-161.768097
-85.633858
-55.038582
-131.291824
-76.967163
-62.699112
-118.228546
-76.815392
-124.808426
-133.013565
-73.822800
-52.703648
-79.725922
-54.291950
-146.411850
-141.276688
-86.291885
-120.999146
-61.215309
-54.416531
-65.935982
-72.978508
-72.981689
-91.387283
-98.255234
-89.747581
-107.585373
-91.092758
-101.459908
-160.187653
-78.534714
-79.782425
-63.642075
-60.562561
-59.104614
-83.347946
-41.393620
-65.236473
-59.863491
-102.323471
-81.058533
-120.672333
-58.027397
-64.186310
-155.143112
-66.161530
-87.631592
-76.333717
-148.077728
-52.161308
-62.199669
-86.421112
79.134827
-55.103424
-66.053024
-46.151485
-78.190147
-79.906075
-149.887970
-92.148010
-59.360092
-110.122566
-101.568863
-112.547394
-98.827293
-92.855858
-90.423882
-143.694427
-59.410732
-62.466011
-150.992691
-65.360916
-111.487480
-87.601578
-84.189720
-78.295586
-111.342590
-76.537643
-68.774635
-148.175491
-76.822128
-25.082363
-107.719849
-51.631699
-99.434029
-70.251221
-61.283173
-73.398834
-62.693237
-107.128044
-64.633148
-75.277794
-66.619125
-54.010021
-96.553810
-67.233322
-106.422920
-47.875420
-88.157387
-150.450714
-102.524475
-72.794899
-57.079727
-40.676201
-77.718185
-130.930191
-42.939285
-94.560532
-53.092999
-68.149155
-42.043678
-48.835251
-52.198524
-99.315102
-96.641663
-54.292629
-120.726181
-95.561089
-107.640221
-91.900597
-132.673981
-116.133728
-62.257862
-86.883347
-107.085999
-107.433266
-37.734322
-88.798134
-66.605255
-55.471439
-153.576157
-64.898842
-155.370956
-65.004570
-179.315842
-73.078636
-56.596508
-60.993271
-61.717785
-155.526123
-67.861778
-152.529037
-62.080059
-51.372082
-161.265121
-63.312614
-45.429497
-49.887661
-35.267200
-95.697533
-77.769630
-88.195663
-58.264454
-129.856964
-67.714310
-109.294731
-62.918545
-72.979942
-158.000504
-28.998178
-66.070770
-128.961029
-158.007248
-51.465195
-53.124432
-154.165131
-62.153809
-139.958939
-64.889442
-64.147453
-69.134476
-53.777573
-89.243851
-82.106438
-120.515320
-53.150810
-66.532745
-83.525833
-79.880013
-157.630753
-64.056526
-120.587799
-164.192200
-64.918434
-167.725708
-53.266148
-115.629250
-87.816414
-146.773956
-57.628830
-42.149708
-44.246395
-57.423939
-60.883648
-127.500313
-71.205330
-73.349388
-160.989426
-66.791939
-166.518753
-58.279270
-138.229782
-58.606976
-71.621971
-75.762779
-73.001175
-61.487675
-147.525131
-148.951538
-167.992706
-68.930954
-147.073029
-67.946442
-84.867699
-138.659332
-149.805603
-58.760448
-167.129135
-53.548584
-67.763611
-68.206535
-54.658451
-63.337788
-132.522827
-82.009903
-69.799065
-68.583992
-65.704659
-78.821777
-94.617409
-90.997543
-141.705383
-99.449760
-106.914314
-142.023087
-63.222145
-141.060410
-63.692413
-150.759262
-134.833191
-83.836746
-43.850918
55.916439
45.046787
-158.904007
-66.739594
-60.441322
-54.213531
-73.691490
-75.364532
-65.886780
-73.956940
-68.399216
-41.265190
-61.712490
-61.401245
-60.187214
-60.681133
-103.670082
-66.434700
-55.452751
-84.565575
-96.993835
-64.238541
-68.161186
-69.627983
-69.327820
-65.610909
-98.963226
-77.796501
-93.957680
-50.386250
-64.626404
-119.217064
-42.053131
-63.997654
-105.608009
-97.669914
-66.503670
-57.454857
-67.435120
-65.612617
-101.954895
-29.069679
-63.394615
-109.691551
-117.448418
-54.464699
-160.901550
-53.675079
-84.082489
-64.358116
-90.299683
-71.714493
-82.374451
-98.067703
-61.845104
-51.426582
-58.498497
-130.462357
-144.389420
-118.052261
-46.780350
-62.531292
-76.264618
-127.544388
-114.312935
-89.741524
-71.387543
-60.975487
-85.223335
-102.820282
-110.645401
-110.181580
-73.726120
-119.558723
-73.375069
-66.988693
-100.564720
-73.881371
-54.881832
-125.128632
-103.090408
-58.453064
-57.387211
-71.703674
-21.543821
-127.839127
-42.897068
-49.898289
-77.863098
-111.570107
-63.385532
-49.317863
-77.621773
-61.380898
-82.381683
-150.537582
-57.904270
-85.330513
-54.753307
-156.819244
-44.325207
-61.981602
-65.003510
-66.431137
-120.422897
-62.525188
-108.399742
-127.561165
-86.036301
-59.414787
-132.390991
-59.718716
-136.632462
-62.887924
-104.940277
-70.130463
-140.220306
-77.078232
-51.866837
-60.338825
-55.472504
-139.345612
-116.689293
-85.147331
179.972015
-104.476509
-116.023300
-107.334778
-179.101242
-143.912659
-67.189056
-62.110760
-61.639927
-149.939987
-60.201134
-60.243435
-48.878502
-159.843246
-155.132431
-70.267204
-117.471146
-97.143967
-66.153847
-68.822739
-145.661804
-112.826904
-112.473061
-137.061539
-64.223770
-54.369919
-94.177963
-130.506805
-40.042301
-62.343258
-59.417973
-65.676727
-153.057983
-76.766937
-73.604622
-32.234165
-72.403778
-76.331444
-61.658089
-69.053238
-136.966293
-74.406540
-149.252686
-98.713608
-106.504265
-68.344360
-62.210056
-72.703979
-69.847908
-75.211586
-55.106510
-26.343796
-118.669487
-52.848660
-57.357971
-68.732079
-63.740498
-69.140602
-51.590385
-54.320347
-89.255104
-59.596977
-57.209805
-57.558781
-62.336422
-61.441586
-108.473366
-114.448990
-79.134735
-107.407463
-83.935135
-52.918903
-111.712067
-64.520248
-62.401958
-123.514214
-61.387203
-158.499908
-157.496765
-155.195908
-62.150612
-111.042999
-55.394600
-86.023582
-57.295292
-152.267853
-65.615387
-56.581215
-83.055977
-152.980530
-124.255463
-37.341545
-67.604713
-72.405495
-86.281227
-130.699570
-96.349945
-101.527542
-118.309853
-104.251099
-83.680000
-113.841003
-131.638474
-84.384834
-45.112656
-57.444668
-63.457939
-69.384270
-46.858131
-59.711006
-86.666992
-105.005463
179.960419
-65.268143
-80.301361
-109.637337
-61.854000
-95.327118
-106.162827
-155.666626
-67.340263
-44.198299
-128.342300
-122.132790
-110.755730
-91.584404
-52.549042
-108.175163
-78.180939
-87.624207
-59.654430
-73.301979
-84.200500
-133.496765
-154.777298
-140.951324
-90.359917
-91.429581
-104.617096
-89.496422
-148.580292
-78.227371
-79.763634
-145.319122
-140.753189
-46.989330
-127.493462
-65.751472
-54.862373
-66.888687
-66.816940
-68.110016
-81.798485
-67.692604
-125.341476
-75.297089
-52.321434
-80.724609
-97.593208
-147.540009
-123.871933
-106.846611
-69.223885
-74.462646
-65.399689
-127.907555
-136.111343
-59.145405
-98.555214
-71.153847
-63.080769
-57.501003
-116.158890
-87.401367
-91.727875
-45.692226
-79.314140
-89.718918
-78.162376
-42.570129
-115.353348
-79.817513
-75.043747
-63.131229
-55.177124
-99.027641
-114.946419
-140.298279
-114.453423
-69.593216
-70.734650
-110.395515
-156.458313
67.334091
53.263985
48.873901
85.226898
104.154213
-95.109451
-71.176094
-98.710091
-67.232964
-147.019547
-54.759422
-132.306885
-55.587963
52.051552
42.037506
55.568047
108.286057
55.821426
58.791805
71.531273
-146.485031
-66.882683
-69.724510
-58.594559
-74.395752
-56.469418
-57.397511
-74.707687
-79.344543
-61.865253
-141.974136
-28.431948
-36.337406
-94.212860
-71.047760
-61.657234
-53.368999
-159.004471
-158.468018
-167.458786
-91.876595
-59.699711
-60.014683
-58.367180
-59.434826
-52.221802
-87.415756
-65.699615
-70.062904
-70.902702
-121.754974
-108.164711
-102.190018
-59.238239
-45.474155
-157.321976
-59.684643
-164.075851
-72.362976
-63.068146
-65.973801
-38.487011
-53.153706
-100.241844
-37.817375
-61.023720
-57.906128
-54.261185
-65.768005
-40.656898
-144.065582
-72.338722
-68.701622
-105.439636
-47.710720
-58.660851
-107.497665
-87.921555
-64.768944
-82.397423
-96.509796
-113.492546
-147.007187
-104.104607
-71.682121
-92.086884
-129.310654
-101.269012
-61.125969
-143.945282
-102.867447
-86.353447
-64.483589
-56.090927
-63.041687
-60.135986
-29.149572
-55.405113
-108.225822
-44.913910
-78.750816
-59.011234
-114.782211
-64.566536
-144.358368
-77.694801
-46.639206
-113.182251
-63.958584
-55.213726
-69.170509
-81.089378
-88.155434
-152.948380
-66.386665
-98.201408
-92.274246
-79.358818
-61.731861
-42.849358
-57.409737
-78.053337
-155.424652
-69.891777
-67.789215
-54.671806
-67.195854
-67.533119
-79.899315
-126.995697
-76.827354
-67.804237
-76.965591
-61.583694
-56.280163
-66.431236
-125.445679
-152.026642
-123.483902
-53.644714
-84.703651
-71.616096
-65.116844
-55.841518
-43.736385
-132.978470
-76.890854
-76.988930
-58.651104
-68.642059
-85.893913
-155.531143
-134.412766
-72.666641
-76.431053
-112.196121
-107.214142
-55.627010
-61.871635
-156.904922
-62.280388
-57.415707
-48.147846
-93.886932
-61.960938
-52.927914
-139.428482
-63.729553
-92.606827
-88.733192
-103.922813
-72.738991
-99.343750
-64.542442
-62.123451
-68.174271
-81.504433
-68.662827
-77.279739
-139.421478
-136.886078
-95.607933
-105.326164
-162.323730
-86.247131
-61.158192
-60.348774
-55.027454
-73.551308
-58.346478
-49.044804
-53.992798
-136.440979
-56.811935
-119.038795
-66.904541
-89.091980
-97.541031
-72.677757
-68.655922
-146.356583
-116.050262
-80.957321
-66.393745
-152.550049
79.765221
73.795151
54.063583
64.055260
84.733002
52.404343
26.432627
57.169048
65.212715
-123.765289
-44.366653
-37.841686
-138.873123
-70.346870
-65.025093
-67.849815
-55.139919
-83.317627
-83.016235
-54.865822
-66.316078
-54.363716
-152.503113
-64.231758
-119.181030
-84.275482
-58.792900
-76.587181
-94.278313
-98.966698
-95.955170
-61.406853
-52.217197
-54.594933
-73.854004
-61.068863
-23.849321
-58.699284
-50.204903
-45.284691
-60.874119
-61.113087
-152.382767
-52.531868
-83.314278
-108.856293
-142.334549
-145.904282
-88.864395
-56.032585
-158.742691
-153.121719
-56.428707
-64.320671
-39.345482
-87.662697
-174.421768
-68.899033
-73.199348
-81.979424
-95.652077
-68.579330
-80.206398
-145.556808
-111.543564
-55.649529
-82.389603
-53.385994
-38.931103
-82.797821
-153.611557
-65.170586
-116.952789
-63.154125
-63.551014
-69.827957
-66.213852
-75.649857
-49.615810
-99.889275
-95.151527
-59.736839
-139.542023
-59.865082
-68.870575
-81.198837
-34.080204
-55.048206
-59.762184
-54.041019
-143.693878
-140.854660
-68.825790
-53.377842
-175.367462
-57.335762
-49.949429
-46.526508
75.771805
52.267323
56.174591
46.410435
65.294624
-71.323265
-42.924973
-132.968964
-63.326218
-124.189461
-74.690361
-43.870079
-66.929482
-53.726879
-56.196907
-118.115273
-60.003822
-59.619511
-135.913727
-137.847809
-139.303329
-142.821182
-62.429577
-66.068733
-93.238419
-82.019325
-96.752510
-75.007042
-92.495567
-63.910732
-144.158295
-62.215069
-66.538849
-130.242950
-150.023499
-57.171947
-87.091537
-111.041122
-48.436016
-51.193611
-105.773438
-72.435089
-78.960312
-56.538216
-52.864975
-70.327240
-110.399895
-64.916504
-55.591251
-116.727097
-65.751434
-66.440964
-62.358894
-64.357437
-86.684372
-86.158867
-67.033279
-80.478218
-89.840149
-70.210876
-51.358383
84.719658
61.766232
98.881699
-58.910404
-68.940926
-140.888840
-57.772591
-60.854454
-58.385712
-65.162239
-54.113564
-99.364090
-53.801613
-111.208450
-102.844200
-166.355667
-94.997231
-115.909180
-126.823601
-50.011372
-59.997654
-80.687820
33.537628
-41.852844
-59.759548
-82.110352
-77.036598
-63.101288
-78.982567
-77.563530
-62.063324
-72.155334
-64.885643
-75.302925
-119.866165
-113.312759
-68.402161
-58.185020
-103.120026
-138.644363
-51.156456
-56.578598
-56.557167
-82.690140
-138.602692
-59.745335
-113.944298
-70.830284
-99.298241
-152.103607
-62.411354
-84.162354
-61.945782
-76.483345
-58.628136
71.543205
62.884926
34.493145
75.637184
47.609180
-113.594742
-117.223938
-79.004951
-106.217522
-126.366814
-74.349205
-91.338982
-79.769051
-92.517609
-102.964180
-137.453171
-62.515644
-64.252060
-62.054108
-54.897827
-34.855633
-33.480469
-166.911469
-154.991455
-72.673073
-86.488899
-56.967205
-62.550522
-63.405399
-67.232468
-131.884384
-55.120697
-122.701080
-52.256016
82.043594
38.887924
67.488716
70.964272
62.230629
64.089729
-143.220657
-78.641754
-63.347107
-131.822815
-93.221664
-62.920616
-136.478561
-97.032082
-108.117058
-88.975731
-67.728889
-105.319069
-121.795898
-101.207535
-58.326466
-100.457359
-84.257378
-100.892418
-164.794968
-57.125477
-121.090355
-66.389534
-52.369621
-93.757805
-55.774170
-72.806549
-89.345871
-52.204037
-104.697762
-158.037598
-114.669418
-91.018555
-105.579910
-71.863358
-53.198959
-85.352158
-84.816933
-79.076569
-150.421814
-58.394863
-104.070381
-97.251625
-58.642059
-64.877228
-31.547712
-73.592628
-67.855553
-66.393257
-67.027809
-148.967285
-63.929844
-74.928513
-56.832298
-54.110600
-67.745781
-69.124741
-69.304436
-60.387135
-101.204124
-63.910725
-63.970146
-61.656342
-77.132607
-65.227264
-70.656136
-64.070663
-67.895836
-67.612442
-104.661919
-75.519783
-124.628860
-142.369278
-63.550282
-55.762577
-66.820869
-81.599579
-85.994827
-97.009476
-143.163544
-97.636238
-102.400177
-52.874557
-143.672577
-84.091660
-156.890854
-81.624245
-120.628922
-74.628716
-111.321159
-30.124212
-143.043198
-64.653664
-57.669067
-64.741371
-80.004860
83.486603
91.905029
66.642113
-80.407417
-60.400097
-145.561646
-86.639603
-58.238316
-93.307869
-83.339005
-124.835022
-50.522556
-62.831173
-46.329170
-57.415024
-119.332893
-85.042282
-117.977348
-72.569092
-57.806427
-74.917191
-70.936531
-61.626251
-42.087612
-52.690407
-119.254021
-104.695251
-59.858845
-67.361130
-56.560223
-69.057594
-58.197800
-90.210182
-151.909485
-135.219986
-58.074993
-120.028793
-19.903419
-69.083862
-81.311493
-66.844978
-61.446030
-71.821495
-52.007706
-130.160080
-70.238174
-72.539131
-64.075806
-88.938011
-150.563278
-86.121986
-104.028297
-98.358727
-80.916847
-97.285995
-108.866203
-101.986725
-160.326218
-94.356842
-80.621651
-67.019058
-73.908447
-64.708504
-66.641495
-127.990318
-150.848938
-50.319191
-68.054901
-74.222183
-65.539276
-158.869690
-90.867188
-67.290718
-80.121635
-78.525833
-97.741997
-63.210796
-70.096436
-151.545547
-56.412277
-50.057961
-71.515831
-58.828995
-148.605576
-56.187889
-53.682285
-145.560318
-55.463840
-112.195007
-115.398224
-110.964706
-94.235664
-96.487534
-109.358749
-153.283798
-106.145508
-63.047321
-116.673759
-27.567598
-75.285736
-63.396629
-52.902836
-90.815590
-92.495399
-104.257736
-59.170177
-59.202499
-65.832596
-99.241325
-81.785736
-167.102890
-131.539551
-139.853745
-161.617737
-85.709732
-90.699005
-146.653519
-117.020897
-95.516914
-66.515572
-78.001152
-65.346504
-165.753006
-81.864082
-70.234062
-78.193451
-153.982086
-129.817184
-90.420517
-160.458969
-69.556381
-155.538284
-59.495430
-57.875607
-82.763786
-89.846138
-79.184334
-60.903545
-58.237278
-55.243999
-86.694901
-115.147110
-99.979546
-86.534737
-146.766479
-60.907593
-59.202579
-71.546593
-49.074669
-65.736908
-65.715317
-61.814350
-68.647949
-66.645485
-103.778542
-142.287033
-51.688698
-97.814583
-57.375793
-58.234833
-114.102829
-73.421425
-57.928749
-157.975372
-60.377476
-103.930519
-59.382828
-110.672897
-103.412109
-115.536346
-140.964081
-151.387192
-78.496132
-129.651520
-99.460358
-118.546684
-41.988449
-60.451721
-150.685516
-88.393791
-57.261909
-100.517540
-134.475311
-160.490021
-135.107727
-94.302856
-106.693153
-70.465729
-72.307671
-117.000000
-61.143345
-79.629898
-69.479233
-74.487381
-126.973404
-68.863510
-76.358910
-63.626091
-150.691833
-63.039009
-100.759506
-92.273857
-112.271217
-99.855370
-80.931175
-60.993675
-71.202805
-58.597809
-69.665260
-43.784077
-151.591919
-160.059799
-95.111771
-67.053230
-76.578110
-96.256302
-96.008957
-148.511414
-100.067719
-98.386124
-84.670929
-66.480713
-80.328514
-57.300789
-76.008621
-148.499115
-45.637260
-69.702866
-54.138412
-134.815140
-101.801956
-68.756912
-86.250275
-151.238205
-76.682663
-52.732792
-126.797234
-157.922806
-111.275192
-61.857182
-61.671154
-94.785622
-48.218422
-88.307358
-62.372437
-109.207626
-69.056435
-76.096970
-141.071243
-121.419693
-34.975792
-63.082478
-77.638031
-64.226173
-67.775253
-105.834709
-69.885582
-101.081734
-94.314667
-140.813599
-154.250702
-80.118103
-84.867401
-148.057602
-100.665237
-129.121567
-173.240067
-88.813133
-173.863266
-107.807999
-92.030548
-79.945786
-140.334991
-92.923439
-91.514946
-57.700993
-115.818283
-122.249207
-155.424484
-83.059074
-84.540680
-103.560593
-119.875908
-57.858570
-51.305237
-55.272697
-78.047081
-45.924133
-147.776840
-151.227371
-114.904686
-61.221272
-54.159000
-65.344864
-70.138062
-146.013672
-161.252655
-67.846802
-57.365105
-107.924591
-138.984543
-60.245304
-122.084297
-88.290916
-105.281639
-114.703537
-61.893646
-138.467819
-66.140228
-69.454903
-77.830933
-61.230976
-84.994270
-92.735291
-102.400711
-67.443268
-55.018997
-105.605309
-89.216148
-66.971123
-60.481747
-57.084770
-52.882084
-45.498856
-147.879486
-105.976799
-136.464218
-132.765778
-22.861252
-154.737152
-63.204422
-114.281410
-157.057877
-35.411411
-119.588135
-71.268173
-140.503830
-96.270729
-86.136063
-77.163857
-75.869186
-54.761391
-139.664703
-134.382141
-63.857204
-139.346344
-69.083191
-65.517967
-56.577618
-49.326550
-152.559540
-60.451397
-155.951645
-80.492798
74.424728
49.479752
89.885368
-62.588898
-75.399849
-75.312805
-64.797791
-123.944618
-88.939194
-86.248383
-82.059273
-80.975571
-54.238400
-63.001640
-61.817879
-100.590721
-84.736160
-63.307060
-57.491421
-162.839478
-104.853104
-61.380653
-59.106239
-160.518173
-116.268967
-152.426315
57.388947
72.039078
-48.858852
-56.093685
-84.071892
-137.820923
-149.265381
-55.224686
-145.074615
-161.873154
-62.638420
-67.534111
-147.082367
-118.112297
-80.728867
-55.995739
-62.785240
-80.264351
-49.060577
-36.788155
-65.811234
-41.578560
-45.541939
-72.337425
-47.864895
-144.738129
-102.465294
-146.666656
-88.732048
-75.879807
-108.954071
-63.413132
-127.350288
-77.338158
-92.503342
-89.937881
-58.801517
-86.888504
-65.491936
-90.017197
-95.024574
-138.029236
-49.410564
-38.828926
-71.136482
-54.877052
-71.009361
-80.741135
-103.765907
-58.235767
-133.588623
-83.314980
-82.465355
-62.807999
-57.734692
-20.942820
-59.378300
-146.923981
-106.751137
-68.317482
-99.840385
-48.973717
-56.093109
-77.691811
-146.073318
-157.074371
-37.117172
-50.188065
-147.130112
-133.391449
-84.489037
-62.550861
-132.462280
-136.458847
-12.786649
-50.382084
-62.757401
-60.258247
-90.161385
-111.464485
-156.498322
-89.875580
-77.141541
-83.615936
-53.624386
-54.758144
-70.014015
-66.503036
-72.673264
-87.612389
-96.154175
-97.894691
-57.739799
-67.390770
-65.473808
-106.591103
-65.510529
-97.764236
-113.891411
-60.197174
-38.728088
-148.817596
-73.391106
-55.539066
-50.951141
-67.454178
-75.892876
-65.044792
-72.843079
-65.087845
-57.673908
-78.278297
-72.181618
-58.153458
-42.372818
-64.862877
-50.513577
-99.439201
-58.547127
-65.818108
-147.223572
-141.881592
-71.174026
-54.926598
-56.600300
-120.084961
-56.669712
-53.384911
-146.995895
-57.993343
-116.589668
-49.148903
-99.957512
-56.121750
-54.990570
-68.130844
-41.015110
-68.104088
-91.840294
-82.640381
-57.709248
-65.423431
-76.920006
-71.790764
-114.418716
-70.782425
-61.276081
-173.866013
-151.415573
-64.232910
-70.759109
-110.412025
-92.456192
-69.218994
-116.469360
-70.597733
-60.953499
-73.751648
-88.898460
-60.203190
-52.418331
-81.370430
-68.234818
-94.207161
-46.946533
-152.796310
-71.700142
-93.802490
-83.266937
-53.153206
-59.312080
-60.800686
-105.222343
-157.584991
-83.210526
-82.556000
-51.018677
-63.926674
-63.156338
91.022560
73.869431
-95.247597
-48.664852
-113.391464
-135.265823
-165.701004
-59.263371
-127.531265
-98.235214
-136.512482
-88.396507
-58.581593
-146.655334
-104.282501
-89.263657
-91.809830
-74.504738
-92.041557
-48.216412
-29.944624
-82.625488
-66.258827
-88.211632
-112.586250
-68.956474
-75.110435
-90.490936
-60.952789
-148.550629
-62.294052
-68.305107
-52.494995
-59.331837
-59.200520
-71.563942
-42.924343
-54.708946
-76.305511
-68.526970
-129.733475
-90.034813
-62.142014
-53.556889
-68.865715
-56.421825
-26.989901
-54.918354
-67.661873
-59.079323
-75.946495
-96.648712
-124.922707
-141.101730
-96.595810
-164.319809
-84.994980
-77.785431
-70.679169
-42.609173
-142.227646
-67.930145
-57.970066
-105.835808
-150.489670
-60.313694
-154.949753
-121.773575
-54.574825
-98.873093
-81.231560
-106.729927
-65.517105
-69.040604
-155.198944
-64.658600
-83.672592
-69.936996
-76.073181
-52.317806
-110.211555
-48.629139
-83.638618
-68.950844
-51.382370
-57.687256
-74.750580
-47.576595
-38.369987
-49.489567
-124.646355
-72.003319
-86.390869
-42.329502
-66.273148
-75.443031
-51.745800
-80.484138
-92.580650
-68.853905
-117.669014
-113.714752
-74.264015
-94.766167
-104.486534
-121.023514
-78.652245
-77.943451
-56.883739
-63.764736
-103.821320
-102.663025
-73.623589
-80.089935
-89.873787
-64.686401
-61.873928
-86.189453
-142.469299
-68.826721
-69.394913
-76.167625
-82.314713
-59.869816
-99.950081
-64.729347
-82.176521
41.690033
-161.193695
-153.000183
-39.191715
-148.766068
-74.797798
-51.742577
-50.222782
-64.694450
-62.272438
-124.638702
-123.016533
-143.802475
-59.142128
-55.668236
-34.057468
-55.954788
-132.029449
-53.295662
-62.225929
-81.518074
-67.161987
-50.916401
-81.431648
-96.143257
-62.930130
-82.623291
-121.221642
-143.494019
-46.708389
-71.007393
-61.399803
-54.057587
-133.422028
-54.978050
-77.116081
-105.704201
-69.156906
-63.108971
-61.175213
-49.892612
-65.735626
-118.851021
-90.744682
-76.042824
-92.217812
-125.335793
-90.835381
-128.794800
-91.367569
-75.395164
-69.360268
-142.922516
-92.177505
-72.078384
-95.216003
-63.790276
-85.733238
-73.703667
-142.245270
-89.825584
-62.961529
-98.335014
-126.750092
-44.100002
-58.296432
-113.675476
-71.314560
-85.491966
-47.661053
-129.391464
-59.846188
-127.630043
-94.980087
-169.732742
-56.081379
-57.253201
-142.749115
-72.354256
-46.210052
-142.136169
-112.509338
-76.307976
-44.825439
-138.798859
-118.876434
-79.939331
-103.110466
-131.886734
-106.071762
-99.775032
-54.418976
-113.114487
-56.061455
-143.858917
-63.727451
-67.772217
-66.040169
-72.409050
-134.811371
-102.684578
-62.659496
-52.599983
-154.016312
-46.283806
-62.631916
-94.192520
-162.183975
-52.672970
-155.745270
-56.438396
-83.880455
-155.456024
-41.168575
-152.096115
-91.758392
-128.240921
-94.245651
-96.472000
-160.162033
-55.705322
-178.475037
-58.167068
-64.545326
-66.363159
-91.404594
-74.475830
-135.809937
-58.215961
-73.378479
-59.563564
-72.972412
-94.089127
-49.168449
-96.859032
-63.195366
-60.738922
-53.819378
-50.185471
-61.560307
-56.783733
-141.136795
-89.815247
-62.943729
-69.332108
-111.329475
-50.174931
-151.292740
-67.490578
-149.142151
-68.723427
-78.000954
-157.503250
-54.339512
-54.227135
-50.191200
-140.403473
-68.060425
-56.855480
-63.196281
-62.155102
-56.168941
-66.230865
-118.853699
-65.798721
-100.971825
-83.332085
-102.407249
-93.341003
-106.343910
-97.421844
-112.891052
-89.394020
-87.920799
-104.133026
-121.894829
-171.729691
-129.460144
-90.048424
-159.644455
-84.151169
-122.137405
-107.564644
176.070389
-153.950378
-49.743374
-59.007000
-94.365250
-102.432503
-105.043007
-90.074509
-121.775078
-68.919785
-80.788773
-60.642193
-52.989700
-77.639809
-50.687214
-135.238617
-79.193581
-100.024353
-59.974739
-83.661552
-108.278122
-82.086456
-93.139252
-65.150757
-71.428909
-108.548576
-122.502823
-81.237778
-61.235252
-60.061825
-67.684601
-75.546204
-82.943138
-59.888653
-78.319321
-161.849548
-90.554718
-145.628448
-148.623856
-52.131836
-59.239471
-139.992859
-94.548050
-76.756706
-148.456085
-58.887608
-68.428780
-98.048439
-63.064224
-146.627426
-82.259201
-59.856133
-76.297966
-127.395958
-64.550262
-148.029587
-105.685379
-60.289223
-119.824051
-109.519714
-72.969063
-86.069801
-139.995560
-55.695801
-165.964325
-93.795387
-47.009750
-85.688034
-152.255188
-49.199272
-60.244286
-58.220284
-69.244255
-133.876129
-69.362770
-40.624634
-59.071251
-79.094925
-147.061523
-56.705769
-64.810753
-150.988174
-64.571465
-64.771133
-47.560539
-58.903301
-52.558899
-57.104958
-98.058365
-62.670158
-65.698776
-59.312691
-73.502258
-65.419250
-40.805721
72.845718
94.423347
95.836609
-122.085663
-54.139874
-138.483139
-29.962652
-81.406746
-79.805328
-72.623055
-62.407532
-105.355453
-96.327316
-60.065006
-90.242264
-68.530426
80.959999
43.847206
58.105217
48.291920
47.665150
52.382420
72.842247
72.981758
82.302032
63.374283
-135.496078
-87.365189
-86.103058
-69.955070
-66.304199
-52.256428
-61.988308
-54.628712
-115.363144
-72.725357
-58.635181
-96.673668
-69.187286
-59.168663
-55.889832
-89.951187
-107.166679
-71.579147
-66.245934
-94.753120
-123.944298
-64.870399
-91.006943
-136.185669
-97.577644
-123.724304
-107.794365
-135.328247
-71.812424
-60.584675
-85.106552
-60.355633
-66.550194
-94.309013
-77.733116
-84.187592
-58.579784
-67.298683
-69.936852
-62.920151
-77.463341
-56.961937
-63.715137
-129.862152
-89.883675
-65.189919
-68.265083
-99.210571
-52.656799
-130.484390
-58.209000
-130.615204
-124.403580
-47.190228
-95.744339
-109.972275
-62.238361
-83.827553
-66.663239
-66.504295
-62.749298
-58.416336
-106.700638
-86.584579
-37.294426
-83.101921
-73.120781
91.492821
51.173664
81.276306
51.731449
88.523293
75.484039
74.494881
-104.639732
-45.802143
-64.050591
-59.529030
-35.420868
-61.632477
-64.327087
-112.696777
-53.354954
-114.035896
-91.467308
-125.882896
-104.312515
-37.280289
-61.268959
-67.265121
-119.221588
-64.994423
-93.301239
-95.316490
-61.798149
-55.696209
-99.764549
-73.141212
-72.745224
-96.089363
-63.150539
-130.597321
-64.464783
-84.097717
-80.252563
-87.132950
-112.547714
-128.579788
-65.330254
-76.306343
-34.626556
-57.130512
-120.588516
-70.223633
-160.760651
-53.104610
-67.397858
-81.143906
-133.746735
-132.678085
-60.523396
-86.063988
-56.378899
-56.840935
-24.374678
-123.882484
-83.993835
-116.339355
-90.860809
-103.586632
-59.439457
-151.004883
-45.854088
-62.452747
-103.689522
-108.246574
-64.584557
-46.715054
-147.204727
-62.969288
-71.622459
-70.161827
-56.430073
-87.609375
-60.814171
-49.948448
-42.511429
-151.071976
-65.902534
-69.020119
-74.708519
-160.849014
-63.330727
-116.106735
-38.564140
-97.904404
-46.788967
-91.438774
-74.258278
-55.946480
-68.986778
-104.488914
-117.908333
-98.557945
-95.334831
-114.046326
-74.899193
-149.750519
-67.189964
-97.141281
-71.436592
-50.670330
-67.147400
-71.049309
-85.895432
-65.294136
-135.826736
-81.963020
-93.619064
-67.365280
-137.366714
-84.565262
-167.481506
-81.284836
-70.698456
-44.177441
-151.308121
-44.381977
-66.777298
-125.871376
-99.128769
-126.463066
-162.252274
-65.597977
-86.173309
-73.127769
-80.269516
-96.054855
-71.671722
-69.334312
46.898090
42.369434
26.327660
62.132786
59.485096
27.033077
59.156906
57.308643
55.942043
-160.039841
-58.908096
-67.487114
-64.918617
-111.546234
-76.565491
-55.576794
-60.898476
-78.082726
-48.524685
-77.788879
-140.020950
-40.672649
-70.616081
-67.570824
-78.305679
-96.681229
-68.135811
-62.785690
-99.658081
-76.206665
-63.007793
-53.310322
-58.875599
-47.437191
-97.689774
-65.642616
-50.663151
-117.062630
-65.964859
-77.512192
-91.778374
-71.245789
-58.511951
-77.146423
-74.373337
-84.443535
-54.438473
-144.543762
-150.597580
-56.386848
-74.552704
-87.661064
-76.716743
-60.603466
-69.589127
-56.831852
-103.083450
-82.073616
-96.727928
-39.174198
-58.829487
-24.506477
-155.332840
-72.422043
-134.799103
-44.877781
-55.574753
-51.736771
-107.665985
-59.579777
-65.939629
-65.623444
-93.668457
-121.428734
-61.358353
-152.602066
-125.322586
-124.411148
-58.685707
-176.009323
-64.298882
-92.932335
-73.598907
-95.174934
-144.067276
-99.309944
-64.876404
-99.581978
-66.105156
-134.182007
-56.380051
-70.180977
-71.715904
-54.437946
-95.221138
-53.879013
-71.443489
-110.880310
-70.265091
-129.512146
-70.445847
-56.841331
-77.344139
-149.243713
-58.382179
-58.942188
-92.132561
-58.433971
-80.637680
-43.734207
-69.973122
-77.429016
-131.521515
-152.036102
-58.901173
-154.125626
-69.829384
-65.902802
-46.220932
-156.356415
-73.237961
-66.554077
-59.163723
-120.736824
-61.257416
-57.227589
-92.123772
-55.690121
-68.787750
-39.802925
-84.466179
-82.700966
-155.762421
-59.879868
-52.042862
-98.603020
-69.860786
-93.535568
-134.094879
-69.241417
-118.901772
-41.164940
-116.047081
-114.326859
-64.400818
-62.709560
-86.462715
-56.826431
-66.342270
-50.564148
-62.011837
-153.893753
-67.423645
-62.060169
-65.433121
-138.977234
-69.243607
-83.799164
-79.510803
-86.713814
-60.699875
-141.782074
-70.701401
-143.911484
-112.220169
-48.956497
-68.534233
-135.954620
-138.006500
-67.949432
-57.630577
-131.976212
-53.265350
-88.420967
-87.000359
-61.732174
-87.197548
-69.458229
-128.724991
41.447723
77.016335
57.970020
100.387016
70.046341
55.282700
69.108627
75.528816
56.060913
98.441628
44.948017
-95.297401
-122.873962
-121.046600
-86.430855
-66.893745
-65.760727
-60.389553
-67.454918
-90.810555
-70.940651
-85.984619
-94.766449
-144.541931
-64.213036
-153.067703
-89.233856
-74.344849
-114.039307
-95.689507
-112.045929
-154.319504
-60.558640
-148.979828
-88.228981
-164.687576
-79.765678
-71.167068
-154.403030
-96.613876
-73.545982
-81.560089
-64.419777
-56.236115
-68.954254
-69.205696
-137.667786
-44.089222
-58.728134
-64.249702
-75.136925
-55.915596
-107.560463
-50.299511
-74.727112
-126.440765
-73.958168
-90.107124
-64.746376
-59.398075
-133.334961
-123.744225
-72.707863
-154.063019
-50.905537
-41.484688
-104.793983
-117.903030
-67.738213
-112.415756
-52.767590
-123.260384
-55.514786
-97.997330
-157.199051
-55.552341
-155.261963
-69.784966
-167.022705
-63.206322
-60.190472
-150.537750
-102.128586
-79.110863
-64.686127
-32.192829
-88.485435
-70.111740
-101.695580
-61.587780
-34.468410
-64.958794
-64.873695
-55.390553
-64.078201
-151.567825
-61.947830
-154.063416
-65.683456
-57.821789
-82.288368
-97.922394
-146.576538
-142.227234
-65.691399
-94.200150
-65.910103
-74.927208
-64.131149
-76.962769
-97.921005
-72.145111
-83.069283
-73.314499
-97.635170
-86.090157
-81.641312
-147.410400
-74.963829
-147.704605
-61.526833
-75.189819
-115.299614
-78.362732
-61.898216
-134.920059
-66.140213
-86.553314
-42.952957
-79.942711
-113.087959
-56.794624
-53.554325
-66.032570
-89.083565
-165.200302
-82.319084
-91.562325
-83.738380
-71.806656
-99.365044
-73.247047
-31.764803
-75.711311
-62.808060
-82.013245
-78.852119
-154.463455
-100.790680
-64.082039
-64.981941
-88.031509
-70.239128
-63.180962
-72.497726
-45.358219
-76.118118
-67.460945
-58.992779
-101.138428
-115.810799
-61.825928
-69.383667
-154.105896
-79.986053
-73.935265
-47.158413
-69.803886
-87.202942
-49.361134
-162.299622
-54.542606
-111.116501
-73.517181
-94.033043
-88.034592
-73.226746
-62.734497
-53.257946
-61.151119
-140.734100
-59.221672
-58.652416
-60.770607
-54.274651
-142.648849
-60.636810
-53.272831
-60.144791
-65.374565
-47.770855
-92.628273
-61.911736
-67.097054
-64.750031
-146.808380
-56.009739
-58.117176
-82.545929
-64.588707
-58.047527
-66.622276
-84.935966
-122.181709
-61.417427
-67.187813
-50.697369
-84.667496
-101.169655
-115.695656
-61.998306
-143.229752
-63.015171
-124.167068
-58.094170
-63.619915
-130.619446
-35.737751
-155.076477
-60.354294
-62.390823
-139.839066
-104.516609
-138.363510
-57.712536
-125.262741
-142.699234
-118.442116
-160.384399
-62.879238
-143.186188
-61.293144
-77.313942
-147.828323
-74.597618
-134.468079
-63.652702
-104.070221
-59.968853
-143.260361
-66.568932
-64.854889
-66.315941
-58.275417
-67.208733
-80.511101
-101.924965
-145.737427
-115.984230
-58.600983
-62.027840
-123.284348
-107.768204
-76.269890
-98.027733
-113.276901
-59.307697
-93.362457
-99.054024
-105.068771
-82.719635
-66.886185
-163.600204
-37.870796
-74.931618
-68.706787
-83.705559
-100.383232
-154.217178
-76.498940
-70.212158
-107.800873
-86.379051
-69.582680
-73.459511
-75.047058
-93.032356
-88.360893
-56.280201
-60.748287
-158.872910
-95.822006
-68.160347
-78.772156
-159.925705
-51.224136
-71.676476
-57.757763
-134.797241
-81.008377
179.634689
-55.169872
-81.707405
-96.727226
-80.982628
-95.497879
-59.769180
-97.900826
-84.188530
-97.906517
-105.007988
-54.660828
-91.753662
-168.779114
-141.221725
-109.640900
-88.749664
-67.636330
-104.012596
-142.177353
-66.735893
-72.397911
-97.416603
-60.678139
-158.328918
-100.808090
-97.932793
-62.551441
-111.136169
-80.162910
-87.737053
-73.379967
-156.615997
-61.755112
-61.977879
-127.331070
-131.393448
-56.291924
-63.847862
-102.520386
-49.945812
-52.833721
-107.825394
-67.732254
-140.025681
-126.144104
-122.710350
-111.630287
-54.980007
-64.504890
-75.946587
-137.915802
-134.003738
-94.018837
-64.990623
-154.278091
-148.677673
-78.930618
-105.834862
-78.977318
-87.552238
-68.301796
-68.165993
-96.076157
-130.545319
-86.102905
-72.817360
-84.983559
-100.786293
-83.255348
-83.256920
-122.067383
-92.937210
-87.414787
-143.226685
-69.156189
-116.737137
-83.701645
-98.377724
-156.048004
-117.075706
-67.045601
-62.362041
-94.017708
-90.460320
-72.620987
-61.291424
-126.890182
-73.132446
-150.367279
-72.093094
-126.418922
-63.161606
-79.829308
-73.669647
-102.258598
-160.915985
-69.827621
-64.761986
-130.343002
-144.713638
-55.147739
-63.327625
-47.696102
-93.584717
-60.533779
-63.691143
-121.774040
-98.098549
-146.903458
-102.637177
-58.635128
-58.168182
-107.583588
-104.740402
-66.219604
-78.874382
-71.659859
-100.563896
-151.559250
-58.411221
-151.746292
-138.185074
-143.014160
-155.050049
-76.098305
-50.936913
-82.043488
-109.156815
-102.405479
-62.953316
-52.103180
-109.148193
-72.871933
-59.273956
-77.668457
90.223076
76.197838
89.516724
49.336636
-64.464897
-85.460464
-127.673439
-78.771561
-80.963348
-60.434978
-89.258125
-153.433014
-35.924660
-61.672382
-56.192078
-67.734642
-87.756325
-127.117722
-122.350647
-77.940544
-141.102814
-25.631952
-90.490593
-130.779755
-127.389671
-61.638630
-78.683235
-152.774277
-57.634972
-86.594307
-71.504890
-83.623787
-81.785263
-66.340134
-65.761932
-70.272858
-62.608597
-65.767586
-80.432365
-77.551727
-56.716705
-70.341454
-69.664444
-49.276638
-151.428162
-30.364544
-89.595253
-106.389359
-66.773209
-94.753204
-151.608047
-64.150719
-70.708145
-45.738117
-66.792664
-65.748466
-106.039459
-77.860481
-85.448685
-127.777534
-100.843376
-67.578506
-62.968208
-59.879459
-159.551422
-51.923969
-65.442810
-60.428608
-74.193756
-52.059967
-122.065750
-117.300941
-116.870720
-140.825104
-95.495232
-121.978279
-117.067375
-55.736149
-67.744835
-52.096779
-58.639370
-61.627911
-36.068844
-124.953331
-144.085815
-65.035286
-127.148705
-66.688110
-82.093636
-117.127846
-86.185890
-117.540367
-41.148418
-82.346451
-154.265320
-143.062576
-59.658428
-66.302193
-154.884033
-125.431976
-104.172821
-65.698738
-75.536140
-47.466259
-54.211834
-77.123520
-65.312653
-156.600143
-68.482941
-98.733398
-60.376015
-150.330704
-72.941414
-160.905930
-84.663376
-64.026489
-108.046776
-75.312042
-68.306038
-81.811447
-64.486588
-50.558750
-109.368340
-149.341507
-106.431534
-69.583618
-118.430450
-108.333900
-100.053452
-68.295891
-100.573074
-70.634445
177.032379
-147.599075
-61.601185
-45.120224
-86.340324
-63.074539
-157.491730
-97.877380
-57.369022
-55.771053
-67.047104
-42.680687
-66.016510
-62.930859
-69.223274
-99.129524
-78.203857
-124.829720
-96.833405
-152.795197
-71.448990
-72.953194
-49.545799
-54.577923
-65.658173
-94.020096
-63.035736
-99.014000
-178.384430
-69.855309
-105.291718
-109.702095
-114.649010
-119.178200
-158.413101
-85.593925
-96.320480
-106.106789
-62.239830
-71.555969
-161.255737
-162.802963
-63.027386
-113.114021
-54.395103
-55.214752
-73.695198
-61.026154
-129.795273
-114.428810
-69.138199
-53.843323
-97.171028
-97.018288
-90.307556
-57.177677
-132.761948
-86.683144
-70.059456
-148.506500
-66.979111
-150.252106
65.499161
72.226204
-61.470119
-118.370720
-125.578224
-161.404648
-120.286987
-68.550438
-132.475693
-66.387825
-58.859795
-114.376678
-80.692924
-64.965057
-74.958000
-126.203171
-70.904709
-114.462852
-145.154236
-63.528603
-92.456215
-55.484905
-77.243645
-59.099541
-156.130310
-58.695904
-115.026733
-125.408180
179.139496
-64.920319
-156.846130
-129.856323
-108.016434
-39.150856
-163.447571
-103.162582
-80.107162
-56.300537
-148.201630
-75.137573
-58.873016
-59.801697
-147.166260
-80.027466
-68.092468
-57.191257
-55.081856
-84.601395
-62.654297
-87.115387
-52.408718
-51.700508
-68.641113
-144.066025
-63.018349
-80.478813
-43.735725
-68.320442
-94.808342
-107.225380
-137.970108
-96.396797
-82.707893
-78.361794
-58.349922
-57.695648
-80.698723
-66.758751
-63.634308
-144.990814
-85.275162
-101.539619
-90.075798
-107.413193
-159.632431
-125.062843
-117.678185
-54.652599
-148.072144
-155.837296
-130.153488
-113.349800
-67.617378
-49.372223
-107.234436
-74.301788
-84.532845
-84.452034
-63.647907
-66.300156
-78.848869
-95.115471
-102.265549
-117.837326
-125.010948
-97.714149
-163.337296
-62.179321
-129.470703
-42.130520
-57.535740
-60.912991
-60.247387
-63.022289
-43.362167
-58.079758
-55.518318
-80.185371
-50.725315
-150.700760
-39.261028
-63.878452
-59.218193
-58.787025
-68.149353
-49.054031
-89.970039
-78.391457
-114.597130
-77.246574
-61.904762
-65.698509
-78.446663
-100.886093
-68.028496
-105.378227
-63.192245
-178.493622
-103.071480
-113.089897
-139.506439
-114.609581
-96.491699
-75.381775
-68.136566
-172.662643
-159.745987
-124.811867
-86.685051
-55.773415
-74.919533
-78.130371
-71.181786
-57.692944
-62.295311
-50.910126
-72.947685
-65.865761
-77.150551
-75.822121
-65.076347
-133.336609
-35.770546
-67.403030
-132.962936
-81.231117
-79.443184
-74.645012
-49.592846
-71.842819
-54.271744
-58.911770
-77.729752
-73.257637
-103.901047
-68.480934
-57.975399
-84.093880
-29.111586
-71.671326
-75.501656
-123.756439
-70.569527
-75.334526
-158.320511
-148.450134
-97.434158
-34.120544
-97.188301
-162.865021
-83.075607
-114.006264
-112.025124
-86.077698
-116.258255
-111.214348
84.752373
-39.877926
-55.933346
-72.509850
-64.417343
-70.059723
-148.068924
-82.135864
-130.803696
-162.254227
-127.559250
-143.898911
-82.968315
-147.225922
-109.092766
-152.271072
-124.935684
-79.671951
-54.810802
-62.587082
-57.481781
-67.737389
-167.358154
-73.215576
-70.404106
-62.366459
-64.974922
-73.686996
-134.596222
-60.419090
-38.014099
-79.590202
-117.895851
-69.543259
-87.177383
-55.705116
-57.609898
-134.059952
-119.058731
-65.933029
-105.465515
-71.984688
-62.452187
-78.775398
-75.431206
-107.594139
-61.528671
-90.460617
-69.082611
-55.194046
-67.874718
-80.436035
-73.023819
-90.883026
-64.194229
-108.796890
-102.811142
-55.112064
-96.344414
-65.227898
-51.820515
-118.693352
-55.363945
-63.873268
-53.583992
-122.990349
-90.079407
-114.870720
-102.009155
-76.463974
-62.253155
-28.504581
-153.902130
-135.269043
-86.297760
-67.545868
-162.729263
-71.340813
-142.606003
-79.282219
-154.754929
-113.300293
-55.204758
-64.283485
-56.851597
-61.835907
-66.852646
-46.414223
-143.809891
-120.107529
-156.629715
-162.681793
-105.879639
-59.212254
-64.225296
-72.351997
-71.593674
-148.030716
-73.870117
-74.240044
-81.297539
-55.209522
-113.925156
-63.576298
-73.647026
-91.326035
-58.313530
-57.729553
-119.623817
-119.153984
-95.464699
-63.546478
-80.913261
-149.867050
-53.202473
-90.272194
-59.448528
-75.341888
-160.341309
-86.275200
-74.170349
-68.252739
-69.257118
-68.848877
-62.762890
-78.821892
-120.301643
-98.850204
-63.031372
-92.530388
-65.142479
-83.563522
-60.247608
-152.158432
-108.021965
-59.070438
-102.226181
-102.816071
-44.180241
-130.739929
-49.507748
-58.722786
-81.634605
-97.627617
-121.795570
-111.975838
-67.395424
-43.972023
-51.006580
-102.460594
-103.676109
176.684402
-80.456879
-98.522141
-81.682220
-92.317757
-118.919792
-141.307617
-77.981247
-106.937286
-62.252293
-103.250778
-92.328720
-117.482964
-64.151268
-118.326187
-107.457649
-83.455193
-71.033401
-88.441803
-90.306770
-55.129158
-89.880096
-79.746994
-116.105011
-54.373604
-100.727776
-102.475891
-63.362247
-154.904312
-55.362045
-71.956558
-119.034782
-91.529884
-84.048103
-41.530678
-141.410538
-54.358734
-59.656578
-86.931641
-69.577194
-41.831818
-78.101013
-72.211487
-71.441071
-84.786438
-56.048542
-96.905235
-113.480492
-58.655598
-96.468475
-135.501724
-97.278755
-59.138813
-148.438583
-60.184879
-77.306625
-91.282349
-88.599724
-63.261864
-67.255219
-68.121941
-120.603920
-157.803207
-70.100082
-56.414139
-110.338333
-62.962742
-137.845657
-50.815769
-63.687431
-61.099934
-122.742020
-122.351685
-66.311844
-121.182358
-148.617920
-73.312622
-59.293114
-93.803696
-148.348511
-129.095383
-63.104160
-97.019913
-68.930634
-61.717175
-22.042341
-60.094608
-148.278687
-73.512215
-62.502934
-60.195835
-83.963760
-90.798286
-131.096878
-61.035599
-56.915131
-62.859047
-150.387177
-108.182846
-73.890282
-120.345192
-120.581955
-100.262939
-60.328735
-155.252457
-134.489014
-69.521858
-119.254730
-70.177528
-67.709885
-60.640335
-55.060070
-72.900208
-26.993069
-82.844513
-64.725006
-73.776482
-110.525475
-49.888355
-159.025665
-66.283585
-59.547401
-46.121906
-49.779819
-65.165474
-83.039787
-82.181351
-92.101181
-56.953068
-75.639420
-85.525070
-90.932617
-112.097321
-102.926636
-112.864433
-116.183327
-113.634903
-138.364136
-161.344711
-101.694489
-52.672649
-55.181786
-160.785370
-74.618393
-68.306961
-63.695938
-71.036461
-60.112041
-81.712250
-101.283264
-134.059723
-56.606438
-62.538090
-73.488174
-114.299515
-103.558640
-103.362808
-119.729095
-102.769150
-75.887283
-80.397713
-63.161442
-48.117867
-147.028931
-99.719528
-53.044071
-76.858047
-62.409462
-63.370609
-84.241035
-60.228401
-78.898819
-76.438889
-80.554192
-87.272263
-86.338211
-64.127121
-64.358086
-107.987350
-97.653999
-63.890705
-126.040863
-160.499542
-112.771637
-111.653847
-72.692741
-63.570396
-156.067337
-77.684746
-71.282890
-45.792274
-73.240402
-49.126278
-60.190601
-104.359192
-66.804382
-48.974586
-68.417130
-39.881943
-84.023277
-138.379272
-58.226753
-121.478897
-99.654358
-59.850342
-124.970024
-99.406250
-94.524971
-81.026451
-55.799492
-70.797394
-63.257801
-83.913094
-62.326389
-68.467316
-82.941750
-154.794022
-74.548248
-92.404060
-50.264175
-145.651672
-77.069939
-103.412071
-111.877556
-88.347488
-95.919479
-72.390701
-168.709915
-76.993484
-82.238701
-70.042831
-130.829620
-62.509663
-102.499969
-66.560356
-62.120255
-87.611366
-81.915649
-140.607956
-84.911247
-88.220055
-141.933044
-44.555031
-50.061596
-154.552750
-64.758041
-90.698853
-77.880974
-73.038498
-132.536697
-59.124287
-59.494202
-58.696976
-101.549431
-58.816341
-155.408890
-146.582520
-98.079063
-97.690933
-103.036606
-72.247650
-92.662094
-119.630142
-123.322296
-82.498734
-95.467216
-61.218277
-51.371887
-54.446770
-59.095409
-122.182076
-124.375114
-105.430763
-58.636589
-97.287369
-72.632477
-58.985744
-77.933922
-142.323578
-83.698631
-66.647629
-152.795670
-58.477394
-114.955315
-48.964298
-148.721924
-167.363998
-140.137756
-68.606209
-68.442039
-56.655567
-53.153172
-76.024918
-61.622837
-95.864525
-135.121750
-77.967392
-76.290817
-91.516617
-115.737328
-161.853699
-97.062675
-123.214188
-82.092232
-84.443932
-100.797607
-116.763062
-86.756081
-117.100662
-67.336029
-98.657234
-117.735298
-120.861664
-107.956413
-163.380966
-149.412796
-55.654713
-29.680931
-176.411316
-62.034725
-76.319794
-158.150406
-31.821651
-70.644455
-73.140144
-77.411301
-61.055099
-72.845383
-77.345871
-63.724739
-58.969044
-50.376564
-133.644363
-62.925865
-91.165428
-68.204773
-77.513069
-126.744423
-143.629578
-85.340599
-66.652718
-53.473282
-73.188889
-112.110008
-98.225723
-150.274887
-44.562229
-71.802582
-86.182289
-162.228165
-73.722122
-60.697102
-140.160278
-70.153084
-60.531872
-68.359909
-62.343552
-31.252197
-67.153450
-130.525650
-63.503181
-84.645828
-108.039253
-72.581230
-32.904102
-81.171593
-52.485100
-47.479332
-68.741470
-82.202240
-95.980255
-118.719337
-143.477356
-59.115044
-73.544609
-141.837402
-53.927979
-86.693069
-67.578819
-84.286957
-68.203796
-88.768013
-102.584145
-67.665298
-81.148148
-55.306759
-56.122898
-86.622559
-62.408630
-28.998335
-134.879562
-56.225082
-160.716415
-56.415577
-64.217644
-73.528381
-151.757095
-149.072906
-74.776001
-98.165886
-65.911026
-70.022362
-133.948837
-62.871746
-120.832321
-50.628407
-49.081177
-40.899323
-55.262589
-63.039970
-76.538132
-142.388702
-70.697853
-153.489212
-57.193943
-80.264175
-128.193863
-99.263985
-61.643398
-78.882767
-81.801552
-59.862385
-59.475452
-64.159653
-63.904812
-58.576855
-57.866302
-138.005463
-59.614822
-63.177773
-68.455078
-76.774597
-104.645081
-109.940430
-81.392624
-133.394043
-56.185432
-77.071388
-59.068592
-119.548561
-55.442970
-89.492714
-48.803658
-73.832169
-108.405846
-170.456940
-80.333267
-120.958870
-56.072395
-61.053535
-153.189804
-160.463577
-71.463486
-133.371674
-112.328751
-75.854462
-120.620041
-62.721214
-156.216568
-97.753418
-104.452904
-154.514038
-86.087379
-23.957785
-71.463730
-57.293156
-13.971413
-125.378510
-81.982941
-119.988914
-65.073532
-165.168182
-117.518982
-63.458942
-75.803734
-103.494072
-59.000679
-61.207291
-70.739700
-125.828911
-65.910957
-168.277771
-158.203613
-158.173126
-88.802261
-142.353836
-55.334934
-92.064354
67.804588
45.072052
45.379475
-120.088654
-68.425407
-53.461201
-62.257370
-127.010818
-52.980457
-113.592491
-61.389381
-46.119690
-69.087975
-156.457291
-64.894333
-80.772743
-89.202621
-70.559738
-47.384964
-69.961006
-61.004829
-64.224693
-71.672531
-87.592079
-88.172737
-27.952383
-61.049129
-74.939545
-71.303955
-98.649048
-63.990131
-81.103531
-64.600502
-137.140213
-59.068676
-61.666481
-78.102676
-51.667538
-111.345459
-61.062939
-107.302574
-67.490219
-100.878784
-62.338013
-108.738663
-101.544693
-95.010239
-114.220009
-54.193298
-59.104233
-131.865341
-104.066925
-108.333252
-65.940910
-38.441063
-69.368271
-108.263641
-49.407814
-36.409935
-49.346134
-74.169563
-138.446335
-63.849205
-78.817703
-146.873245
-150.047943
-151.526810
-84.303329
-101.421227
-65.072693
-109.410240
-98.054695
-146.251556
-113.294334
-69.522835
-64.380028
-135.594330
-103.590820
-65.584961
-117.011681
-68.910965
-150.562958
-72.711334
-64.001884
-55.528271
-82.508232
-61.573009
91.996529
45.497726
26.621727
64.401001
69.078674
72.382172
64.958572
34.817234
61.811035
-62.419861
-69.828835
-154.645111
-55.212952
-115.168541
-134.827011
-78.224838
-93.483559
-77.980560
-54.644928
-138.129639
-69.578552
-66.741821
-63.354374
-154.805832
-93.036697
-70.310966
-78.586937
-138.084961
-64.877800
-154.973785
-144.359543
-142.306778
-91.720421
-59.867214
-86.489243
-88.795334
-145.509613
-71.678856
-150.543015
-130.172775
-85.622215
-61.656837
-69.976608
-97.778709
-69.691856
-100.283226
-113.191544
-69.624283
-70.035477
-155.456207
-57.724392
-63.744949
-48.856567
-54.340031
-140.844467
-56.140293
-65.362053
-125.913124
-85.877907
-76.717934
-64.530121
-57.497894
-68.899185
-49.845268
-55.004360
-58.354305
-66.378769
-52.393829
-62.255703
-46.610821
-112.749435
-159.946655
-42.544884
-51.635300
-88.678032
-67.351616
-119.555801
-58.809441
-158.379578
-68.536018
-97.422653
-111.708450
-59.614933
-59.197678
-102.196716
-107.518494
-70.212372
-71.349358
-72.740204
-52.205452
-54.952976
-155.179443
-52.459469
-88.789978
-70.658157
-79.876923
-134.967194
-149.948761
-53.565117
-50.053677
-138.136017
-72.090134
-50.522228
-57.424831
-57.317474
-100.302002
-110.645271
-49.631248
-61.657806
-68.410965
-81.651352
-57.411274
-106.489868
-66.103157
-155.438171
-74.018661
-68.340752
-155.466293
-86.199814
-64.852600
-43.466702
172.504333
-61.240402
-71.464897
-79.529709
-82.422882
-107.441086
-64.266953
-68.294373
-43.173454
-84.970345
-66.369514
-63.697433
-145.671555
-156.304779
-63.489857
-70.860558
-142.576202
-70.741028
-64.231743
-121.742409
-154.272766
-51.569794
-69.944946
-90.435982
-67.753525
-59.570282
-55.198948
-72.998459
-104.758202
-75.389511
-156.348984
-56.035526
-117.030228
-99.208534
-49.826855
-155.992661
-137.310242
-68.213646
-59.759144
-113.361038
-115.209770
-59.409653
-69.138412
-149.359940
-70.243492
-89.923218
-70.452538
55.592899
-35.560749
-103.178566
-96.387016
-60.287987
-148.390274
-70.735771
-63.671261
-71.985764
-55.574974
-98.615135
-145.661057
-83.578011
-97.812355
-90.857094
-66.230179
-53.559917
-128.532288
-85.952797
-52.286053
-63.222851
-90.300880
-82.651184
-88.361603
-97.521553
-103.129280
-64.525856
-82.916748
-81.201515
-46.385536
-132.631897
-44.584602
-133.939453
-70.223778
-154.892136
-137.110565
-66.820160
-77.469154
-102.773216
-100.095085
-50.157551
-47.118538
-36.962242
-101.396957
-81.766678
-55.020390
-55.401192
-33.824970
-91.634209
-74.972412
-72.949707
-102.565430
-56.965481
-67.981445
-71.961952
-88.476212
-76.577690
-82.412880
-45.950970
-69.362488
-100.663063
-97.087944
-57.858788
-126.416893
-124.407761
-29.783222
-60.631954
-119.063972
-154.380890
-59.453995
-85.728462
-71.901817
-71.784653
-154.601227
-76.056015
-120.716103
-59.394672
-70.382172
-94.523422
-52.204384
-73.277153
-52.768799
-57.992550
-41.852448
-72.589661
-133.431046
-99.202873
-62.457588
-128.991013
-109.222534
-85.580620
-78.087578
-56.626099
-118.489517
-80.369270
-104.346199
-109.841652
-56.988419
-85.047195
-53.872437
-130.762238
-65.179962
-49.477238
-74.370377
-131.420639
-62.738289
-72.813248
-77.906731
-85.802994
-68.005203
-68.433945
-158.577591
-48.327885
-59.109314
-56.956871
-113.256157
-63.156078
-148.070450
-152.910309
-46.787449
-99.686058
-143.572510
-56.711651
-95.913155
-78.551392
-126.499847
-107.587273
-95.167122
-102.274361
-70.449211
-84.111649
-101.481636
-80.882942
-98.523209
-105.642586
-90.774948
-142.309235
-87.277031
-66.768021
-64.371254
-70.618683
-100.702919
-51.271736
-66.229607
-54.051666
-64.433853
-73.347404
-61.102745
-115.051392
-52.155312
-54.784218
-105.743507
-68.372047
-52.265862
-73.141899
-153.059219
-99.400505
-28.985941
-57.260487
-103.327881
-90.224762
-68.477127
-102.609779
-56.763802
-105.351547
-61.916100
-55.568344
-84.053810
74.730057
-68.728714
-122.389771
-159.994141
-56.635586
-44.045300
-149.751572
-139.782074
-63.998638
-85.884712
-43.254868
-57.062641
-59.490105
-80.877678
-152.454178
-74.615425
-64.371490
-77.112778
-164.992126
-55.891750
-61.042297
-90.126877
-63.378826
-137.650528
-53.881126
-57.142990
-46.134602
-86.329376
-57.404465
-66.136520
-117.702637
-44.681683
-65.896187
-67.710625
-85.363243
-95.499817
-59.650826
-79.970818
-93.536522
-119.549438
-54.028976
-69.284302
61.277325
44.338760
-66.499664
-79.961121
-101.691154
-73.944664
-81.076981
-134.086121
-87.961662
-104.118279
-101.240944
-110.723099
-98.609215
-58.462269
-157.713760
-98.902733
-65.833405
-89.882874
-75.023247
-50.322445
-69.584610
-68.863350
-62.820702
-44.835815
-58.127842
-67.586784
-93.587387
-152.783173
-124.655807
-64.179825
-141.925842
-65.655876
-102.655510
-80.298119
-150.566055
-73.553253
-111.031387
-83.280220
-59.016888
-116.079933
-80.371361
-130.270477
-63.309158
-60.456554
-69.038857
-83.645317
-68.600433
-85.716713
-57.043194
-78.448441
-92.778709
-49.692451
-95.962517
-148.928253
-70.116165
-79.865654
-58.357616
-57.658993
-120.486145
-79.037125
-151.988586
-50.684227
-63.199383
-76.636635
-147.432495
-63.794071
-70.220337
-60.396381
-79.413925
-79.373573
-77.398476
-170.933182
-111.583733
-65.683632
-173.233444
-70.173737
-97.228584
-87.287140
179.242813
-144.063019
-103.480209
-63.710213
-57.444893
-68.170486
-55.861984
-140.909805
-56.691418
-66.650963
-160.736633
-63.445461
-163.666641
-143.447220
79.919586
-62.699158
-58.011490
-77.573997
-132.234070
-75.305466
-141.360229
-60.685093
-82.256729
-62.416821
-66.503128
-157.246414
-88.473686
-67.236969
-68.562973
-63.750858
-77.350487
-125.409546
-92.354240
-169.723328
-63.916389
-92.131416
-119.971992
-72.450806
-142.695389
-105.945129
-82.468445
-144.142197
-42.659035
-41.767185
-66.786903
-111.547935
-57.009296
-77.862091
-146.514542
-73.644943
-51.949966
-54.110126
-145.977417
-88.432190
-110.973434
-75.976608
-73.096298
-69.312302
-91.439674
-101.437103
-127.757523
169.555817
-59.684307
-48.617146
-69.115936
-62.831379
-65.955406
-53.524521
-64.693787
-66.824425
-72.959450
-71.938614
-60.783073
-61.669865
-59.911289
-65.505775
-84.451149
-156.290466
-160.484650
-60.562492
-156.056870
-65.526665
-53.228973
-125.384621
-48.456749
-131.820862
-64.112610
-45.720875
-159.778473
-73.402130
-63.847908
-150.048492
-124.366165
-135.439972
-66.336243
-64.945900
-67.541183
-56.620548
-70.180237
-139.863907
-83.705879
-61.270435
-49.558754
-62.635468
-59.440353
170.495605
-61.611214
-69.373749
-54.923302
-62.965298
-35.406109
-165.305283
-57.138588
-54.167931
-83.152802
-102.057411
-119.988319
-149.292084
-64.646904
-150.082153
-157.020355
-151.845673
-65.411789
-61.397129
-150.589279
-86.578415
-75.830902
-43.457302
-54.198257
-100.943268
-131.141373
-105.602837
-138.599792
-69.658661
-64.242310
-75.023788
-65.113182
-153.957184
-55.272007
-69.251221
-46.457863
-62.752399
-70.875954
-133.372543
-52.655071
-135.641129
-104.745766
-71.125694
-140.085098
-59.848076
-132.667267
-104.927795
-56.670574
-56.195206
-62.175167
-113.426689
-116.418953
-63.838707
-62.944805
-115.884315
-93.741623
-62.015163
-122.622513
-75.275391
-77.477257
-60.847202
-43.859451
-110.748352
-93.844856
-55.925980
-59.713028
-69.759193
-57.537231
-53.879868
-65.090614
-25.485527
-117.806427
-67.833710
-95.156761
-55.047375
-152.608124
-47.133839
-151.924866
-90.776131
-71.795082
-63.009121
-64.542755
-37.038757
-63.715565
-64.246948
-147.462662
-94.580513
-79.376373
-143.528839
-74.568970
-94.643295
-58.556316
-111.223503
-62.613316
-63.864422
-56.800865
-123.348946
-62.720116
-98.853577
-92.750099
-63.562584
-59.808323
-61.333530
-37.790916
-62.218266
-72.526176
-78.493561
-121.722954
-124.231873
-125.760254
-83.492905
-46.900883
-56.160969
-25.331940
-82.379730
-72.460381
-63.803841
-55.585354
-78.434883
-46.457489
-67.519951
-36.185349
-67.666786
-144.737198
-63.280380
-77.600754
89.855270
35.049271
69.656944
51.132744
75.524300
-56.437778
-62.722691
-67.688675
-148.626083
-131.291626
-66.946274
-57.735161
-86.254456
-74.299629
-68.660477
-109.846153
-31.953529
-64.843002
-58.849098
-47.537590
-67.969597
-117.410110
-86.463287
-58.875027
-69.774887
-63.134476
-45.081734
-105.896904
-61.888943
-63.471962
-132.380707
-78.423904
-103.420708
-108.651962
-61.027348
-54.141102
-56.855762
-71.449417
-99.230110
-71.847404
-68.095116
-50.079067
-72.289719
-61.058842
-66.311943
-66.010567
-62.062756
-61.169544
-63.225010
-80.583336
-71.059845
-67.632057
-97.449753
-89.276131
-80.259895
-59.620411
-143.244644
-149.966934
-61.747761
-56.074978
-61.606628
-51.620232
-68.594353
-141.175369
-29.080124
-119.393997
-125.374191
-89.235168
-67.959106
-58.998795
-150.049957
-57.140930
-63.529606
-77.399086
-85.524734
-52.568741
-67.618996
-130.814087
-100.329674
-118.005783
-131.501495
-118.085098
-102.773544
-60.237770
-46.466129
-103.048790
-114.646683
-51.332962
-78.834244
-61.988213
-69.260147
-55.300220
-159.151688
-125.580940
-100.453651
-101.286545
-119.382523
-151.691803
-55.725643
-146.117477
-63.119202
-142.333496
-68.751892
-67.775513
-135.860947
-58.222874
-83.774803
-61.353912
-71.821434
-142.046173
-62.539921
-150.235123
-142.549164
-64.631310
-62.022614
-166.092392
-108.330177
-68.846451
-100.461975
-48.231926
-66.136734
-73.251091
-66.500679
-119.513268
-150.556656
-70.518768
-39.021492
-52.893940
-73.809616
-82.435158
-107.458939
-118.916725
-117.409813
-83.936478
-158.485382
-148.564896
-69.643860
-69.866356
-60.106125
-68.350266
-38.523556
-64.739159
-67.163597
-68.402908
-147.271851
-64.639999
-95.062050
-157.625427
-129.777802
-101.950775
-91.911026
-60.759407
-89.582603
-51.832779
-70.435928
-57.437668
-93.237938
-74.692268
-40.468117
-54.756569
-92.992439
-58.470829
-96.102486
-158.564362
-70.697464
-119.611908
-85.775734
-65.428970
-146.676682
-101.344589
-70.495926
-61.105282
-76.086540
-60.997211
-65.598068
-69.763763
-95.838211
-61.982079
-138.068375
-62.371727
-86.995491
-124.071762
-158.502853
-138.646896
-149.595657
-77.407852
-152.979553
-44.499794
-72.628120
-64.435524
-47.822414
-54.283085
-104.018555
-39.505920
-88.546844
-53.266937
-59.572144
-87.033684
-57.118835
-49.315369
-82.379402
-66.289177
-146.224457
-71.161705
-90.495659
-104.866714
-92.328308
-59.496845
-66.669121
-44.304188
-30.876637
-55.103264
172.187256
-71.241806
-65.959038
-75.151047
-63.321545
-134.905640
-44.315548
-101.183235
-70.577995
-158.598846
-114.589310
-72.922867
-53.523685
-70.039352
-62.128353
-60.808407
-81.026993
-51.689835
-88.429611
-81.930389
-63.259521
-129.963684
-62.787193
-129.051010
-125.956001
-72.444382
-59.380310
-60.258602
-58.266823
-136.543213
-62.321472
-149.826462
-83.646538
-155.768555
-79.122726
-63.340096
-65.853783
-77.387772
-80.856667
-115.461075
-108.927467
-56.631641
-84.457161
-40.097862
-47.670536
-152.505463
-55.891968
-79.133080
-53.497021
-59.398216
-50.990044
-63.443684
-96.051582
-90.928574
95.897591
103.178185
48.463486
82.221275
44.507069
64.577255
70.250519
56.328423
-119.797424
-79.101341
-57.096443
-104.124176
-56.185604
-69.055206
-65.488029
-48.966217
-134.245728
61.405830
-50.689968
-62.411301
-44.456772
-58.365856
-92.795975
-78.891930
-65.657356
-154.612778
-129.422974
-41.110935
-69.837685
-84.390480
-88.892456
-69.505043
-99.594307
-69.459656
-153.821609
-121.090096
-107.325890
-145.768036
-125.391624
-75.371544
-139.871140
-136.215912
-55.822159
-126.287186
-57.246273
-61.504490
-68.989693
-46.260567
-28.793146
-42.413280
-87.412827
-42.030216
-151.939758
-120.747002
-103.215302
-55.627327
-60.945694
-73.215302
-28.367384
-58.669800
-105.997116
-79.145470
-63.104988
-113.572845
-100.696136
-100.878136
-95.251259
-63.130081
-131.740631
-108.511269
75.557709
70.328026
72.428589
-60.472717
-59.323986
-136.857101
-101.578651
-57.230934
-100.264412
-122.799141
-78.349998
-100.430016
-64.157112
-90.157951
-94.879013
-141.257904
-69.601898
-71.307251
-88.796539
-70.053452
-47.555672
-35.530647
-65.497780
-57.944241
-167.026703
-121.756012
-55.550949
-140.897186
-122.088943
-68.263786
-56.559532
-57.852039
-57.444572
-163.636337
-57.681709
-155.919724
-56.577419
-83.823997
-131.595520
-158.132538
-54.417786
-42.498390
-54.284416
-51.213428
-90.834709
-62.572411
-53.877323
-51.871857
-123.904625
-62.918770
-73.790833
-42.951473
-56.888321
-59.823997
-64.004898
-55.759426
-81.924515
-38.496532
-81.700447
-93.448479
-109.601349
-82.936455
-68.257278
-94.309761
-103.904366
-112.226494
-76.976006
-38.349937
-61.446598
-153.060379
-64.050766
-57.429485
-53.434959
-63.926559
-65.174141
-104.306290
-63.262737
-72.743713
-107.931763
-73.535637
-137.053833
-74.418533
-65.195641
-69.637230
-64.559219
-163.657150
-59.929291
-64.321144
-167.461609
-63.881001
-155.414246
-143.045776
-66.792732
-89.651039
-115.365616
-136.197266
-64.307838
-78.984337
-68.243576
-54.834484
-135.976028
-62.948189
-70.122818
-95.975540
-51.152149
-98.039032
-71.467354
-151.414749
-50.696201
-172.504944
-152.006317
-65.174164
-58.304089
-88.652443
-97.003326
-60.037018
-94.927925
-130.225067
-90.990967
-100.714394
-110.257576
-67.927765
-152.371902
-119.180374
-68.432907
-56.042202
-60.615219
-97.376495
-125.917862
-101.166786
-118.505249
-56.636684
-54.399773
-81.292015
-119.676140
-51.771187
-80.662224
-61.462730
-128.709122
-117.450439
-154.624924
-101.055832
-61.994701
-91.629524
-66.224007
-66.245987
-150.644394
-61.335983
-48.597847
-100.978195
-61.184982
-64.319252
-51.483967
-55.374668
-82.539940
-57.507641
-61.935532
-148.070267
-58.429081
-147.181137
-71.555733
-60.348858
-153.130905
-58.748863
-118.992966
-129.399231
-115.708702
-89.988800
-69.831390
-114.599998
-90.283447
-51.907787
-54.856918
-110.716759
-152.414627
-82.740051
-55.394562
-59.126022
-55.151215
-52.299671
-66.585342
-156.096268
-75.294495
-58.993568
-162.069992
-58.090054
-66.488831
-142.567841
-70.374191
-116.197807
-143.805786
-38.237553
-126.706558
-132.145004
-72.659317
-69.848663
-61.771511
-85.170670
-95.181717
-86.848640
-125.091820
-134.131104
-149.343277
-148.767487
-151.361908
-99.364044
-151.960205
-65.622452
-74.663727
-86.944267
-131.393387
-69.927338
-84.327690
-47.493671
-143.726456
-57.179131
-52.161724
-59.937134
-156.801117
-119.073151
-61.907997
-62.603127
-75.111816
-45.159451
-154.456055
-102.571129
-160.779312
-65.673233
-122.157982
-138.206024
-64.740143
-105.350235
-81.818352
-89.983574
-62.068138
-73.787399
-71.134232
-63.263237
-115.279350
-56.183514
-156.686920
-37.189693
-52.314468
-61.616444
-73.659348
-137.869415
-62.345459
-152.931168
-117.445694
-123.956642
-102.309914
-109.797180
-66.272842
-74.059174
-73.503036
-31.402517
-73.523918
-76.589409
-52.003559
-88.262230
-96.204269
-63.137295
-62.444084
-82.784386
-62.332844
-84.379204
-57.645004
171.198730
-109.760834
-105.437927
-58.712414
-82.412949
-73.348320
-54.787838
-103.790657
-145.145966
-165.664047
-118.762260
-125.352463
-130.120178
-65.144424
-77.912857
-53.257965
-147.830994
-114.980179
-105.280411
-64.831642
-68.382698
-129.648666
-92.374092
-136.121216
-77.557487
-47.187931
-62.861969
-67.434662
-73.456490
-95.172684
-104.821205
-111.115211
-90.972221
-52.508415
-45.132954
-95.045609
-107.273773
-156.326706
-64.739632
-75.110001
-140.715515
-34.262165
-63.981426
-54.273102
-61.860622
-57.041168
-78.409531
-54.920223
-63.394642
-73.756149
-62.718716
-61.693569
-107.843506
-85.561707
-64.724915
-56.433144
-74.423958
-142.621262
-76.997726
-54.355900
-77.792297
-152.505676
-55.727547
-65.752022
-61.165604
-63.234966
-146.388504
-133.051865
-83.736137
-144.633560
-69.250420
-139.012863
-61.308102
-56.899757
-53.579403
-62.649414
-112.241554
-142.054138
-90.896698
-61.229454
-135.626251
-48.164669
-72.423416
-145.201233
-57.482876
-156.537033
-65.225609
-158.623016
-93.380821
-67.351555
-66.864197
-59.079487
-154.295151
-28.301985
-48.187111
-70.625702
-68.877495
-66.381409
-95.928154
-63.983768
-153.713776
-94.766273
-56.267059
-66.858948
-60.968430
-71.616058
-60.430710
-110.127350
-138.645996
-56.852856
-58.317375
-66.222954
-56.222179
-83.216087
-74.899437
-134.334702
-121.952751
-97.445160
-103.324806
-72.289566
-52.639893
-166.445786
-64.816032
-72.136566
-55.970818
-70.231430
-163.642212
-83.227425
-76.976868
-61.454597
-59.763954
-65.201653
-125.923561
-54.278248
-142.098419
-153.993851
-72.476669
-131.781174
-126.441887
-56.794910
-70.910370
-124.577934
-60.340183
-51.678848
-165.626709
-41.740574
-116.337555
-57.860382
-84.959763
-79.249229
-56.293327
-130.913727
-71.591026
-149.978226
-61.800697
-46.605030
-45.172020
-127.023178
-60.653103
-65.962578
-112.838844
-128.296295
-103.922409
-63.806156
-72.624352
-66.573082
-63.754498
-54.410213
-136.754288
-84.930038
-75.132080
-91.695274
-107.942368
-89.975960
-109.716881
-69.250969
-54.625412
-44.311913
-81.993843
-53.793301
-54.930244
-167.751221
-61.825932
-117.942566
-50.590889
-127.529953
-57.985863
-146.134705
-36.563995
-78.687363
-29.528818
-70.862190
-88.096291
-64.252350
-61.442638
-50.529099
-70.801079
-62.925533
-89.922531
-64.919563
-153.923767
-80.281715
-70.480156
-96.953362
-64.807091
-67.361954
-60.636307
-68.993774
-67.407265
-137.691422
-131.182770
-67.908669
-77.217995
-77.074692
-151.673386
-171.332657
-71.523186
-108.198776
-99.983208
-140.878220
-58.863914
-122.248711
-69.215385
-108.750961
-118.281456
-63.955509
-120.715790
-59.861202
-84.724419
-139.511093
-115.838776
-81.943130
-84.251541
-66.658760
-99.774452
-158.573914
-63.127411
-44.397503
-141.148331
-149.736801
-125.354042
-54.215614
-61.794315
-137.006180
-100.273834
-142.862366
-122.806122
-109.285851
-114.029831
-122.406189
-104.520042
-120.243423
-111.008209
-64.428703
-161.923477
-45.920326
-108.209587
-73.001808
-79.228630
-64.987923
-61.725830
-63.733715
-109.943954
-66.165970
-67.722633
-48.718231
-60.153351
-65.585480
-85.164948
-60.609539
-138.368744
-145.034149
44.358635
67.844009
-74.434143
-69.315872
-79.129761
-94.380699
-100.789825
-60.095737
-60.805756
-81.991173
-66.862595
-58.914314
-130.977600
-46.138668
-117.168243
-120.680527
-54.103867
-67.540573
-46.075787
-74.419350
-63.775467
-110.889122
-142.643738
-65.647369
-85.176331
-147.340698
-76.654854
-43.113735
-70.700523
-91.444687
-58.302288
-57.157265
-73.535019
-76.976791
-70.717636
88.547218
34.650642
73.251396
54.615837
42.825512
87.208336
59.139229
70.339661
46.541553
24.348532
-77.175095
-119.041039
-35.403065
-57.683514
-94.770874
-115.102066
-56.314095
-27.206367
-76.036598
-60.527214
-58.020897
-125.242958
-58.134476
-101.892136
-122.055283
-72.545731
-155.740005
-69.865738
-121.812126
-61.458340
-92.635605
-67.688576
-95.188713
-57.500599
-64.740898
-49.368172
-58.425667
-67.045349
-162.261627
-62.240654
-65.356392
-64.489548
-161.850037
-151.776855
-56.328995
-100.258667
-65.485115
-147.474838
-53.883144
-56.288456
-96.358810
-90.927567
-94.795807
-142.404633
-55.861912
-59.202534
-63.757622
-65.496033
-66.439690
-59.371906
-88.491493
-106.636131
-158.085587
-58.599606
-79.889771
-52.596722
-78.384323
-59.335133
-64.737335
-53.320061
-76.610680
-18.205118
-144.334534
-99.121498
-75.990761
35.497726
59.599167
68.887215
78.359734
23.300381
-82.355637
-52.995052
-53.459042
-47.838238
-145.063690
-54.995594
-87.725418
-111.758614
-79.317902
-55.709484
-62.466087
-100.960518
-77.158661
-38.598804
-85.186752
-67.109993
-39.488052
-69.540245
-153.820053
-82.051048
-72.067879
-73.721687
-65.911690
-59.356888
-45.272984
-56.160049
-72.000664
-109.428429
-55.099415
-97.754013
-137.317551
-55.163597
-112.589897
-156.828232
-157.774109
-91.050850
-72.144829
-64.287796
-57.674744
-61.449570
-92.364655
-110.922707
-80.695740
-69.258377
-73.004417
-75.688133
-160.706863
-143.878647
-68.972038
-152.061722
-125.127731
-149.703491
-37.742676
-73.833755
-100.501549
-137.220276
-82.291969
-73.675354
-60.299870
-150.332291
-64.173920
-59.000004
-78.875824
-107.053520
-52.414928
-142.375809
-151.741196
-93.740860
-67.630249
-63.100452
-154.574448
-93.791557
-70.468735
-75.033173
-33.082905
-61.455177
-132.332321
-133.093246
-157.688766
-88.468529
-71.424210
-100.480186
-60.530411
-65.580452
-120.044090
-122.967766
-93.158226
-168.531616
-105.125587
-94.616264
-65.866829
-119.552452
-86.138039
-112.190384
-59.189636
-105.254585
-125.196144
-78.208580
-141.732864
-65.952003
-62.640774
-60.994366
-141.473969
-64.383888
-69.254448
-86.462959
-68.603416
-78.692749
-63.267513
-49.734303
-51.692493
-58.275982
-59.164242
-147.074417
-83.737038
-90.152756
-75.061821
-51.759514
-73.947327
-77.596275
-56.728691
-51.826920
-57.600628
-73.241272
-61.420635
-73.854134
-122.321922
-155.554565
-71.795380
-95.144768
-48.620682
-63.994568
-60.844059
-80.538521
-74.567848
-141.887299
-93.832359
-64.996490
-6.002406
-76.062042
-143.000549
-122.317017
-68.138580
-57.031178
-55.204567
-108.315025
-127.800591
-143.667511
-67.960884
-83.796295
-61.393829
-125.590973
-57.433876
-169.799973
-66.441956
-56.596035
-174.375580
-78.149269
-54.185429
-62.051609
-90.528313
-55.031765
-157.533676
-86.633141
-82.624367
-78.352676
-69.736092
-61.634785
-151.834854
-117.338028
-157.020767
-103.805161
-141.227478
-74.951965
-141.796570
-102.398453
-98.657188
-54.320538
-157.499130
-68.465538
-62.444790
-145.547241
-97.373154
-108.183746
-70.730103
-58.979385
-147.775116
-68.404083
-138.047440
-159.361481
-90.906693
-161.896149
-101.873436
-77.409355
-94.085236
-93.217957
-151.739166
-66.490730
-108.109558
-125.655327
-140.040283
-74.150711
-53.755363
-46.253223
-126.597084
-61.787918
-69.197639
-128.624969
-61.529976
-69.869102
-139.238220
-63.948612
-155.170959
-70.723740
-146.646652
-65.886169
-62.894066
-50.937592
-75.590767
-75.672844
-72.223274
-55.000488
-61.304626
-78.481819
-66.249702
-131.424576
-116.783974
-152.552902
-37.730125
-62.456169
-107.733604
-63.518978
-59.398205
-79.912987
-58.396713
-136.877792
-123.652512
-78.018509
-122.476517
-82.638283
-160.512970
-95.084831
-92.712036
-56.035526
-99.476738
-52.423222
-42.295731
-62.093853
-139.102631
-52.400600
-68.931778
-53.519146
-82.519424
-79.045143
-82.268105
-64.094162
-140.723068
-112.351387
-64.115204
-94.222755
-70.719177
-178.300369
-47.870781
-68.571991
-50.355583
-70.584496
-92.946625
-96.374069
-60.373840
-48.881573
-83.321732
-56.683117
-58.963730
-136.236435
-82.331032
-129.795502
-165.611343
-96.858932
-55.885933
-79.143822
-101.857353
-61.347771
-109.598419
-123.779526
-60.609108
-116.578278
-72.499969
-104.933693
-143.049957
-60.680614
-67.418564
-72.143890
-77.276123
-119.800148
-96.393822
-59.765190
-46.444111
-67.823708
-124.868019
-65.608116
-68.546379
-80.655846
-98.136429
-151.454315
-86.099342
-103.159073
-103.423874
-85.307167
-103.047310
-117.585228
-83.727272
-73.442879
-67.417229
-74.637924
-76.029396
-154.488037
-129.302963
-157.056808
-86.493988
-77.159630
-85.008034
-35.412697
-121.470070
-150.853439
-75.551071
-40.144226
-121.039413
-103.434990
-57.372013
-108.492264
-80.537598
-151.329056
-140.073456
-43.111824
-88.478706
-63.924263
-81.610405
-66.244179
-53.781418
-72.360954
-61.537106
-119.643539
-131.896423
-73.846741
-161.155563
-64.160759
-70.181488
-154.008835
-79.972366
-76.689590
-56.214489
-133.579803
-74.453178
-86.300018
-66.683853
-160.283508
-72.470779
-54.782116
-65.468849
-134.026535
-101.370682
-55.091084
-57.533405
-69.255562
-67.070724
-57.337849
-86.279716
-59.348255
-52.680172
-63.496025
-72.709656
-62.792507
-125.010132
-64.010590
-96.184082
-57.810211
-94.855309
-61.142532
-148.410751
-54.132782
-69.455978
-124.209114
-64.419266
-60.206135
-146.352036
-56.308109
-73.491417
-71.966614
-69.339844
-67.177635
-85.832825
-109.785767
-65.271576
-106.784172
-74.009659
-101.508942
-58.464935
-49.625511
-85.322090
-65.380745
-97.307312
-53.338787
-158.020660
-81.587326
-62.456120
-52.991173
-62.093861
-56.191315
-34.460457
-43.977409
-150.937881
-82.173569
-49.505367
-58.885303
-81.271790
-61.912548
-75.323387
-88.603111
-46.650593
-32.157928
-119.640648
-70.077026
-71.499535
-66.308395
-59.991405
-63.893494
-71.624611
-60.633675
-74.790115
-64.077362
-64.774406
-140.214523
-98.379219
-106.723915
-65.609451
-64.872299
-35.962158
-54.683380
-72.183487
-110.100670
-48.643356
-51.782715
-157.032883
-129.247650
-109.058754
-66.018860
-149.119949
-67.830772
-61.782570
-68.991013
-38.301208
-84.870010
-150.977448
-69.243576
-70.880127
-117.223442
-100.163528
-77.166031
-61.368141
-59.443336
-112.702408
-87.123428
-55.979065
-105.428375
-84.670197
-59.811615
-67.677856
-67.497841
-55.134537
-80.638481
-86.580009
-132.803452
-61.201920
45.468964
-90.966789
-117.075485
-74.360809
-55.468494
-58.660679
-57.845669
-34.372753
-154.546860
-87.937721
-64.149994
-90.093513
-60.194729
-67.618210
-56.987976
-66.130280
-154.493073
-72.038361
-85.117821
-62.598442
-109.361595
-109.174332
-99.217110
-154.103302
-88.300278
-163.705521
-137.520065
-60.642570
-167.890091
-145.690308
-59.124416
-97.058311
-154.988739
-105.398605
-133.299835
-132.623245
-95.491463
-56.194511
-137.550797
-51.034725
-116.028061
-84.001251
-54.888176
-70.786407
-39.723259
-61.055168
-93.568741
-94.895393
-108.856789
-106.794090
-152.268875
-83.607491
-65.836426
-131.285355
-103.187401
-70.856819
-125.370338
-69.048096
-117.052017
-117.284737
-100.915009
-54.022675
-100.540039
-68.384590
-83.789085
-86.508804
-97.857529
-49.817631
-43.560215
-81.423645
-157.487839
-114.239601
-91.980499
-104.560776
-134.170349
-53.276924
-37.217731
-87.831215
-156.403763
-88.250320
-104.143875
-63.162083
-112.878571
-66.444130
-65.781532
-75.891937
-76.894562
-88.622734
-93.547333
-72.480621
-148.574326
-69.734024
-63.595383
-52.356380
-147.696304
-63.552174
-63.960129
-45.867325
-98.498238
-61.826527
-95.200623
-119.958443
-62.907391
-82.274055
-161.600052
-67.897415
-80.328461
-59.090263
-66.900719
-56.585411
-82.335411
-67.012436
-117.727196
-75.214806
-118.036781
-71.941658
-126.807236
-145.833618
-109.230522
-64.311539
-39.987682
-138.543884
-70.062424
-86.855148
-63.132412
-76.130287
-85.191582
-68.130684
-66.577721
-53.685944
-57.632710
-87.777420
-65.744591
-108.495293
-141.702515
-58.679592
-149.762009
-66.644867
-132.427765
-39.544819
-86.325333
-112.664406
-82.848206
-90.857811
-64.592415
-109.248077
-61.809219
-68.089920
-123.339798
-87.547211
-38.931515
-85.484375
-125.047134
-72.660210
-57.823792
-142.580063
-49.877964
-65.404991
-68.483971
-80.772163
-105.991333
-101.419426
-90.116859
-63.264385
-59.424465
-72.440643
-69.221542
-41.528481
-57.414555
-68.208786
-87.586655
-64.565186
-97.932259
-143.777695
-73.185219
-52.735844
-64.055901
-52.372940
-41.465160
-82.374290
-64.135788
-79.863899
-143.799896
-69.564507
-120.611588
-85.484497
-76.946930
-80.441780
-143.570419
57.186527
52.907005
62.661304
-71.016014
-71.116089
-114.489273
-67.568314
-56.240936
-129.632751
-90.346275
-89.144875
-100.109840
-79.393181
-115.421585
-49.570290
-118.023788
-125.461990
-122.797447
-80.339569
-51.259247
-72.812927
-149.605377
-62.984188
-109.465858
-65.738113
-97.571823
-67.166687
-98.891441
-67.613922
-102.535713
-130.822906
-88.848213
-53.317963
-152.707764
-63.217381
-52.095322
-54.715950
-41.832504
-102.379227
-99.940002
-39.811916
-165.061890
-136.077393
-64.017227
-64.162216
-62.882996
-73.875031
-58.626087
-88.054581
-115.874756
-164.086838
-59.724934
-82.955635
-168.845551
-69.842896
-110.578438
-92.187340
-80.433113
-62.122131
-68.475822
-154.199692
-65.083870
-75.552299
-99.403778
-91.598778
-70.258118
-55.805618
-128.791046
-65.934135
-63.608921
-78.209358
-93.429871
-132.420700
-81.139191
-69.257454
-73.513214
-53.442490
-58.642361
-56.821739
-57.884335
-81.449081
-69.485458
-58.462646
-160.502609
-62.306881
-112.830353
-111.609741
-141.975937
-65.761551
-66.647263
-66.437988
-72.648781
-115.594742
-69.959831
-136.233231
-162.177109
-71.933380
-130.201004
-60.464951
-161.167313
-110.836037
-57.669239
-60.666084
-72.144852
-71.289711
-163.627777
-51.543606
-68.854408
-97.252029
-67.808922
-69.414940
-138.835602
-88.139763
-130.326691
-58.396214
-63.710773
-68.830856
-89.423683
-89.698524
-66.514687
-64.199020
-101.862686
-78.184898
-159.981049
-60.381874
-69.278061
-113.009552
-64.833435
-83.396828
-68.122116
-56.664059
70.451439
66.008011
39.405403
107.069466
83.652786
63.508228
58.022926
51.450806
36.174500
-60.235817
-123.857071
-155.987473
-98.869461
-50.185055
-45.228600
-66.940956
-67.724228
-47.215225
-135.886398
-52.869869
-79.491768
-88.280678
-57.705753
-133.168137
-69.032135
-130.731918
-66.075394
-74.822449
-50.849808
-78.196533
-45.261005
-64.532150
-124.089394
-86.020073
-70.708298
-78.169495
-138.834473
-67.939743
-80.937645
-93.753464
-97.345726
-89.938751
-59.640594
-83.093910
-166.738708
-92.206146
-108.510185
-66.124649
-86.451897
-62.336578
-87.931076
-62.139992
-61.879162
-72.992699
-47.405380
-48.994419
-91.142708
-56.768166
-49.924881
-65.591721
-104.333549
-59.827618
-68.402657
-61.077919
-161.796295
-144.000763
-66.665619
-75.139069
-67.764511
-148.824951
-92.195862
-57.252758
-114.873955
-51.581669
-64.407349
-72.252075
-72.695351
171.205017
-54.342739
-62.532852
-55.859024
-55.092537
-58.201069
-60.108406
-98.935173
-60.345100
-79.602882
-58.217201
-137.428040
-131.401413
-109.704163
-99.088615
-61.238148
-139.096939
-65.379791
-156.264709
-103.692978
-58.407150
-66.576370
-72.631218
-167.471420
-145.254364
-51.205948
-52.375217
-64.935944
-63.373291
-124.910599
-66.191345
-62.111584
-157.744293
-117.216110
-81.664520
-60.560696
-116.402618
-115.336411
-131.548050
-67.342613
-64.172569
-85.118988
-53.909973
-71.331902
-59.134251
-60.121376
-63.965538
-71.800690
-65.164055
-61.533459
-59.957542
-83.227547
-75.574501
-154.360413
-73.230896
-146.651825
-79.424194
-83.714989
-75.632935
-63.578049
-108.336853
-142.272812
-94.309631
-96.819824
-62.108143
-120.196327
-112.063782
-117.166954
-101.773788
-79.606812
-95.295708
-57.737675
-90.083229
-35.402447
-95.584496
-69.609245
-61.868526
-92.404709
-51.998001
-74.237625
-120.962975
-88.666924
-62.435631
-95.298859
-61.584282
-92.634445
-101.447762
-49.482212
-113.499893
-118.125954
-122.693016
-64.480804
-97.226212
-51.446136
-53.435440
-84.486237
-83.073631
-64.973396
-72.352089
-127.448975
-71.868141
-128.566971
-147.242508
-121.647408
-73.628998
-47.391441
-115.777451
-151.537994
-69.448204
-117.368240
-58.152847
-143.033325
-103.907372
-105.724724
-95.403313
-84.606163
-129.554581
-111.830116
-109.241203
-120.351425
-66.434921
-156.324554
-68.870834
-71.979080
-102.459366
-145.861130
-98.078041
-66.477882
-82.480034
-99.194893
-93.349136
-96.237900
-95.890358
-124.347084
175.333847
-79.794090
-140.744995
-77.858849
-114.876305
-79.046906
-80.428009
-64.470932
-53.359833
-65.259911
-48.587791
-158.793884
-91.456818
-58.628468
-120.739502
-74.728752
-59.872303
-72.617439
-100.612473
-59.614708
-69.031479
-126.331757
-124.859650
-58.480145
-28.792027
-59.838402
-54.508144
-63.264992
-156.044357
-76.424973
-59.425259
-144.820389
-145.644928
-138.915237
-95.827095
-63.993275
-147.918182
-81.753418
-130.811234
-57.360668
-61.082172
-111.593018
-66.093796
-75.179390
-45.753304
-142.182281
-60.051510
-53.824154
-150.949326
-79.149757
30.268938
42.561100
46.455959
32.499176
75.936745
42.993248
50.769669
43.870625
51.853794
-66.395531
-84.142670
-131.136765
-57.758892
-88.337349
-80.900871
-51.229820
-53.976151
-52.068394
-54.311115
-59.170109
-118.611839
-60.981495
-108.556862
-52.342361
-58.083271
-62.316677
-84.666939
-56.789951
-75.497322
-56.677742
-66.934708
-35.229488
-57.736393
-54.012882
-156.577896
-61.876171
-124.695885
-93.412575
-148.193100
-62.137600
-57.278927
-64.927307
-145.188248
-80.891655
-52.340309
-55.728279
-67.702728
-154.643814
-36.987556
-50.524719
-56.682056
-114.830116
-89.443008
-96.385857
-72.406563
-112.337784
-95.832375
-70.645180
-74.361771
-68.245567
-69.702232
-62.877598
-60.611538
-123.097061
-71.281090
-60.041172
-98.629753
-64.000183
-109.980064
-64.399338
-75.208679
-96.305885
-108.654381
-90.909798
-115.792679
-90.744957
-74.874352
-33.310520
-152.159866
-72.458717
-154.228622
-68.615929
-61.387154
-57.936687
-56.532501
-57.332188
-58.844528
-85.844978
-67.701569
-63.942719
-98.042198
-91.343475
-54.916409
-82.616768
-76.993744
-66.220985
-58.874443
-56.269588
-72.116829
-55.049957
-93.528610
-73.874329
-137.265015
-97.973763
-76.432274
-149.865250
-71.076942
-80.404419
-155.549942
-94.971481
-99.852821
-110.346886
-106.475647
-119.929581
-142.410065
-74.722183
-64.941711
-91.082367
-66.541618
-157.913712
-153.630890
-66.898491
-68.624626
-81.383766
-49.651157
-82.481812
-149.435165
-96.968666
-61.557205
-76.923897
-80.248680
-101.019936
-66.982361
-145.971497
-90.036232
-114.693298
-91.760147
-109.755959
-100.346436
-129.321152
-63.365395
-121.533813
-83.980019
-110.864044
-80.536636
-98.194557
-73.594604
82.153336
71.310844
64.510223
91.122742
-63.429573
-59.626476
-62.842369
-67.738327
-52.366955
-72.137085
-69.691666
-75.631142
-88.673317
-54.479019
-92.043549
-77.091698
-167.843735
-98.734894
-132.073776
-69.230278
-160.824936
-61.856369
-66.714088
-65.080421
-157.923798
-76.345299
-151.316956
-62.359356
-116.995804
-52.229252
-64.087059
-143.069550
-58.323154
-63.347664
-132.638824
-59.677410
-29.945074
157.986801
-38.628918
-95.951118
-77.562798
-103.197319
-157.501190
-66.824150
-96.330368
-97.295998
-74.266350
-46.416565
-59.552128
-69.505104
-83.659248
-129.189850
-65.159859
-71.926811
-113.634109
-138.162262
-67.455383
-59.099491
-137.002502
-72.852943
-50.356945
-60.206749
-116.118660
-56.693493
-71.890373
-62.999790
-167.934357
-69.512993
-75.115387
-65.609062
-109.949577
-70.106071
-92.294815
-133.640976
-98.991577
-108.432541
-73.971695
-59.300102
-133.245453
-141.784058
-90.481400
-102.451782
-64.621468
-83.358765
-123.881836
-102.531982
-93.712349
-107.975632
-75.169876
-171.189255
-48.699375
-147.945175
-78.137810
-73.400681
-78.798302
-128.259689
-71.443336
-153.392029
-64.927185
-31.485508
-51.814377
-44.009785
-53.498878
-66.312950
-78.085114
-41.419403
-99.835121
-69.812012
-100.846397
-54.603897
-104.515892
-59.543011
-52.270443
-58.773891
-53.058079
-59.638096
-155.239655
-58.400852
-65.513657
-61.845818
-71.411537
78.530724
47.000587
62.781731
-155.705627
-64.633987
-72.124794
-60.915142
-65.336365
-56.390488
-155.716339
-41.619122
-120.033585
-140.077988
-146.892258
-29.315058
-60.165371
-125.369881
-57.062469
-129.357651
-108.957588
-60.354889
-63.897945
-45.663639
-167.045868
-93.820877
-75.655289
-120.586823
-82.647362
-95.592659
-76.724403
-116.715004
-93.887581
-81.016914
-120.719337
-112.520630
-63.356251
-95.313698
-100.118416
-58.655708
-55.733215
-66.658791
-67.734261
-65.153358
-109.450684
-63.237694
-138.864594
-59.669426
-59.472599
-127.387909
-50.278374
-76.287102
-137.849167
-121.268608
-124.712639
-155.428162
-66.333725
-107.139778
-57.585186
-143.864487
-71.978485
-55.118992
-47.050159
-83.857620
-91.225990
-156.944458
-48.204945
-72.020065
-67.335953
-45.082485
-93.686279
-132.694183
-120.871117
-166.819992
-167.821442
-151.975784
-55.558247
-140.250000
-75.717926
-118.111023
-46.158226
-118.237343
-106.728424
-87.160759
-112.869759
-119.937294
-139.721237
-80.366928
-62.588921
-48.990536
-96.013771
-57.596081
-90.995781
-163.544662
-52.629169
-66.247734
-74.663452
-91.333893
-51.150597
-57.788193
-96.473099
-98.990845
-64.595543
-56.614590
-65.610909
-97.083130
-103.827133
-144.615982
-59.505424
-64.449326
-154.354614
-99.395081
-71.574532
-91.869888
-61.755413
-99.046997
-54.012592
-48.468983
-73.552826
-76.897369
-72.766266
-92.640900
-46.587620
72.845108
-65.186241
-142.430679
-58.265423
-50.692265
-144.022461
-120.662064
-161.275803
-70.861198
-120.764954
-90.779457
-116.516243
-65.850540
-97.163544
-68.817024
-69.321381
-108.262291
-75.263275
-138.357681
-69.124382
-98.082512
-104.143387
-124.081688
-118.867363
-70.175880
-88.644371
-86.046921
-95.685509
-105.333565
-131.487091
-97.540756
-62.415981
-168.509521
-73.833122
-69.116814
-101.912544
-83.251038
-144.428604
-69.025688
-51.046001
-75.519966
-86.745895
-63.668533
-154.445709
-92.947014
-122.556946
-161.119781
-56.350220
-116.506836
-61.899426
-73.251762
-52.234612
-91.373108
-68.600609
-75.229988
-58.295429
-55.055992
-134.050995
-93.997620
37.400520
43.004936
-57.967697
-61.653664
-63.822617
-60.147408
-79.865074
-55.849243
-87.811447
-60.548748
-90.865074
-102.306450
-69.036049
-66.373222
-65.782722
-65.878899
-61.061546
-127.961594
-59.972057
-32.037651
-66.691078
-90.919258
-72.133255
-108.283974
-93.097847
-65.099442
-91.457031
-55.013218
-53.407795
-55.435112
-51.461975
-131.027603
-70.730377
-60.523273
-52.062691
-62.575726
-53.961449
-59.812687
-99.059349
-74.197517
-41.387524
-63.071590
-62.323429
-60.670162
-107.134888
-76.704178
-74.138870
-122.110672
-67.563774
-75.172646
-67.799812
-28.063210
-77.395149
-78.355705
-65.762764
-49.628628
-67.448036
-55.329678
-64.357605
-164.851868
-110.216614
-57.246090
-105.741676
-90.153954
-47.565880
-156.292007
-69.849091
-160.847733
-75.304932
-80.246414
-71.330620
-104.498108
-57.987587
-104.617889
-77.692963
-149.338135
68.614006
29.282692
-64.704498
-83.889572
-52.903160
-126.962433
-82.397202
-134.166382
-162.540604
-64.029160
-111.594315
-52.027184
-68.992760
-105.421135
-124.763100
-82.686119
-56.383110
-52.388775
-83.866165
-61.524620
-52.180996
-134.189911
-80.283447
-67.063362
-141.186188
-95.737488
-87.251549
-85.120705
-61.816841
-81.652023
-53.264317
-64.733070
-66.494484
-73.919373
-154.223114
-54.787804
-154.537857
-54.699291
-50.863762
-61.371391
-61.743725
-49.315121
-155.055481
-62.847313
-63.782269
-66.767036
-56.480503
-109.302773
-53.131474
-58.880733
-96.946472
-64.850410
-130.187927
-51.831856
-64.768318
-51.947777
-129.846558
-142.175674
-63.796642
-74.049385
-60.711170
-102.886314
-53.067760
-112.357986
-63.306129
-68.462471
-125.697525
-32.256649
-109.484634
-140.539780
-158.713028
-92.841415
-151.680145
-146.314529
-78.398903
-64.200150
-39.432125
-62.757980
-108.186539
-60.634224
-117.910904
-144.846725
-78.630310
-60.181686
-45.061001
-66.951691
-114.338577
-127.172981
-106.097267
-101.673950
-66.864799
-167.287750
-97.727585
-68.998375
-95.312714
-90.500618
-142.658081
-124.144745
-159.140961
-82.919769
-59.838425
-105.836090
-84.516563
-51.537491
-69.065773
-99.787231
-86.497192
-138.651627
-56.170864
-45.084030
-137.995010
-56.464237
-134.677750
-70.740921
-46.598789
-98.232895
-87.847137
-55.709320
-50.921658
-78.113937
-120.420738
-95.547569
-63.431507
-111.703766
-92.354210
-77.706650
-19.192867
-77.357208
-47.186531
71.118355
88.764542
46.858589
-62.696926
-77.072701
-86.810974
-55.427647
-50.122215
-58.243759
-50.221123
-30.597944
-40.019917
-51.611137
-105.129616
-108.083336
-47.040146
-90.623489
-57.207630
-56.474445
-77.573875
-57.786533
-150.826691
-54.775711
-61.194817
-54.115662
-148.955322
-161.753571
-57.945957
-100.855698
-125.556999
-130.287674
-65.548309
-64.846016
-63.613674
-60.898544
-156.840073
-163.609909
-64.604744
-68.086678
-54.943020
-101.891838
-27.783974
-134.631989
-46.816967
-58.665092
-55.732555
-53.835068
-54.648808
-59.786263
-75.850845
-65.452507
-82.389442
-30.316574
-61.439312
-78.705376
-140.652802
-67.521027
-88.781235
-80.732231
-98.730179
-93.721985
-95.820107
-62.099236
-78.898674
-95.639481
-60.814198
-157.544983
-61.374634
-58.225323
-75.481995
-69.570030
-92.426941
-73.820885
-74.556717
-126.243088
-149.613464
-49.835201
-148.564026
-70.917473
-148.078888
-75.251701
-111.051483
-52.975498
-90.203247
75.762123
-135.593811
-57.631813
-45.138256
-70.828316
-175.271210
-65.545753
-93.177780
-62.398769
-146.518692
-98.195808
-156.037567
-65.033386
-100.153015
-90.675064
-83.262497
-66.405457
-31.249224
-53.466782
-70.932060
-49.352551
-91.294533
-63.156002
-60.185371
-60.546562
-80.850922
-69.177979
-47.835464
-80.693336
-76.151779
-86.931145
-70.170303
-88.546219
-143.548676
-131.950668
-63.230103
-152.506149
-70.125275
-52.688000
-90.144112
-74.323845
-84.670731
-39.641426
-80.970375
-68.228630
-76.443619
-140.926239
-42.700275
-53.625641
-150.336273
-163.215805
-148.600037
-42.375774
-32.400093
-56.682728
-90.165657
-153.707092
-140.747787
-72.335106
-124.683090
-142.825882
-81.271973
-74.018616
-71.948204
-63.424519
-57.375526
27.922724
76.078979
26.140285
-52.670567
-53.435791
-68.412979
-71.003876
-55.137611
-69.757133
-144.708084
-81.199577
-69.516006
-57.380451
-34.952610
-86.886536
-62.235596
-94.774109
-88.613609
-114.367935
-43.282177
-69.661003
-67.501640
-84.112915
-36.754162
-120.266716
-69.291954
-85.071030
-58.218029
-115.349976
-95.246948
-100.674294
-54.802341
-57.639900
-67.797112
-106.945221
-95.911331
-70.061615
-138.203461
-65.552437
-57.385220
-61.040661
-65.731239
-54.336746
-59.033779
-62.337086
-132.102646
-88.741760
-144.724762
-78.721809
-92.233955
-67.301453
-20.099604
-27.469639
-65.853462
-54.468918
-93.274071
-56.443916
-53.375755
-131.760437
-91.540924
-159.378677
-61.163029
-69.057198
-130.658112
-43.098343
-129.746094
-75.529518
-74.186394
-96.569000
-72.053925
-145.380569
-99.669197
-60.192966
-73.950874
-69.805634
-86.773529
178.726959
-95.622177
-60.740856
-116.441963
-76.183342
-123.908913
-108.446777
-60.772068
-165.817276
-119.752373
-91.607079
-120.941101
-89.073906
-133.903366
-138.276489
-109.534416
-155.417892
-83.548248
-65.904327
-54.355087
-59.015583
-47.769188
-69.689331
-93.120544
-91.542747
-59.764111
-120.008545
-68.233658
-59.852448
-66.478485
-52.644840
-161.922546
-105.385658
-156.039062
-93.900177
-51.663513
-71.457207
-144.732925
-68.828300
-97.679466
-61.133289
-62.867161
-86.718185
-76.181808
-59.028225
-88.559700
-106.394333
-130.378662
-129.129974
-73.436592
-147.498230
-111.514404
-45.696140
-25.198643
-157.572144
-108.250435
-84.809174
-58.174507
-57.595074
-101.028954
-78.105637
-82.172417
-48.423721
-59.137047
-149.939926
-80.683197
-89.672234
-105.159653
-59.576992
-48.922268
-60.680504
-156.081940
-56.372711
-69.489906
-148.137970
-47.017433
-71.063118
-100.681480
-59.261627
-43.618801
-56.134590
-57.735348
-88.565620
-58.963230
-69.345078
-85.102104
-72.645317
-43.006752
-42.879391
-104.558296
-60.925713
-61.270603
-62.661209
-69.697502
-57.191589
-138.045166
-50.892494
-70.910072
-53.632526
-60.095074
-59.842113
-76.245399
-81.322891
-67.310539
-111.899879
-43.397564
-57.884701
-119.694016
-87.247581
-102.366669
-62.947060
-107.230919
-97.677437
-102.448158
-105.694115
-121.017448
-111.957939
-160.556335
-87.166718
-64.021576
-52.854687
-97.754189
-100.906052
-95.091988
-98.492729
-49.721024
-71.703262
-34.341015
-64.369461
-158.600388
-44.558163
-59.038498
-61.910824
-54.694370
-75.531036
-39.496078
-77.574600
-54.757481
-131.559906
-109.592865
-85.802620
-149.580963
-66.860153
-70.509094
-56.511341
12.459320
-78.342216
-51.633617
-66.354279
-159.195679
-70.790794
-136.487488
-48.938450
-145.615051
-92.600143
-56.059864
-56.710766
-84.006989
-154.082687
-78.038338
-59.228230
-61.098251
-56.733162
-60.888939
-65.002090
-126.576538
-119.940605
-56.387810
-167.341187
-64.848907
-61.477547
-117.738930
-65.391434
-77.143188
-37.858879
-58.451077
-133.797318
-54.147476
-124.809540
-64.243439
-129.563583
-54.743038
-78.402023
-62.216908
-52.874577
-77.092125
-69.582855
-93.570625
-93.792114
-64.808136
-53.535172
-71.251221
-56.094654
-141.797638
-85.326187
-110.721390
-85.341599
-50.696888
-106.701385
-73.600731
-99.274216
-84.303955
-129.092010
-88.087440
-69.380974
-107.736389
-99.293243
-103.975899
-123.827499
-80.730713
-56.620220
-67.740463
-140.996582
-119.137123
-121.140381
-119.699837
-61.319271
-146.800613
-61.901905
-65.451332
-47.920803
-167.351227
-88.756836
-72.842262
-63.024158
-154.438065
-63.884075
-79.565857
-38.112946
-74.609314
-74.245590
-49.551170
-63.410477
-66.307007
-159.241394
-80.549156
-63.228260
-63.388348
-43.687050
-96.589615
-77.392731
-48.127239
-74.920364
-102.936615
-50.967545
-151.056885
-55.680180
-44.786564
-68.769783
-85.697433
-64.284393
-122.881599
-125.466103
-119.295242
-68.829948
-69.261772
-149.248001
-58.788635
-71.981270
-73.062569
-64.687073
-152.492920
-60.340355
-51.582584
-29.929777
-148.628754
-57.274536
-73.560410
-149.948105
-128.796539
-80.046150
-125.595345
-41.038399
-50.653645
-62.368126
-51.644760
-70.595055
-72.647522
-90.283562
-94.781311
-57.678383
-56.485126
-83.534073
-163.750763
-124.576813
-53.283619
-125.680786
-65.549103
-116.287163
-154.446640
-70.233177
-90.731712
-77.683029
-63.385895
-63.581280
-74.850075
-46.380573
-58.468937
-169.710388
-91.221237
-71.746933
-68.008209
-46.999504
-81.770416
-54.638809
-37.943600
-62.248974
-78.381020
-73.163139
-109.871895
-84.670914
-53.831062
-55.598045
-80.507576
-37.521507
-65.672829
-98.319809
-94.768723
-54.129307
-145.960617
-70.850563
-142.088333
-95.272217
-132.878784
-70.997375
-63.287800
-63.738701
-152.358566
-130.004639
-66.603607
-136.367905
-78.387352
-66.465988
-92.575714
-86.402679
-89.639351
-92.725685
-115.477211
-80.205750
-59.487667
-62.840900
-87.205498
-72.502892
-100.133324
-80.541618
-126.123741
-58.074738
-95.349670
-79.112915
-72.952629
-171.399109
-113.475418
-102.342644
-53.100845
-122.329063
-57.748951
-79.640602
-83.934929
-157.844070
-84.577904
-125.894943
-78.521492
-67.299057
-53.746296
-62.288380
-76.694885
-60.392391
-139.252899
-65.085907
-146.826035
-159.712692
-59.948212
-63.784332
-67.632492
-65.956795
-78.023026
-103.249603
-101.522629
-84.713524
-107.179306
-63.464256
-61.768841
-162.573135
-78.884155
-115.193855
-81.158211
-106.942413
-115.336510
-97.609268
-62.776253
-64.253464
-74.669876
-43.763187
-76.183502
-56.916435
-4.784668
-72.525497
-66.710167
-49.888626
-71.944115
-59.419765
-111.051575
-78.725723
-131.435501
-66.421387
-69.467392
-77.109283
-43.548981
-127.916542
-55.437237
-57.007259
-92.342224
-167.427185
-52.704453
-59.649017
-91.496025
-105.340317
-99.377930
-104.426193
-150.558868
-109.051353
-123.322449
-54.272602
-48.071148
-139.309616
-72.139633
-88.046066
-52.717072
-66.201546
-37.419632
-69.313087
-63.667805
-93.011375
-96.057732
-112.139648
-115.730637
-124.157097
-108.267601
-116.151939
-112.637077
-56.848732
-72.403931
-57.588421
-153.174774
-70.673485
-56.661732
-79.665695
-102.804474
-68.126854
-126.150200
-60.181816
-140.390503
-62.950523
-75.640617
-121.973595
-98.232086
-84.302917
-79.540283
-135.806915
-110.251144
-64.002213
-144.509995
-59.800339
-134.607224
-115.397011
-123.827049
-117.738167
-57.736065
-126.954536
-131.460861
-101.755058
-137.553940
-135.539383
-71.879089
-79.057335
-105.595726
-53.677811
-67.197556
-51.308674
-54.223156
-103.900040
-51.195045
-72.312302
-149.693085
-132.123520
-109.922607
-98.346268
-129.239761
-108.782501
-94.538567
-68.975861
-70.604858
-157.125336
-68.358421
-50.636406
-59.559238
-74.957474
-93.097641
-152.391068
-69.781456
-75.808563
-113.741905
-169.781433
-57.505402
-68.234581
-77.259689
-63.441730
-63.947144
-54.497662
-152.993820
-62.073570
-83.458893
-70.064476
-68.598061
-81.312233
-68.849167
-42.920006
-57.370457
-149.871841
-127.318108
-132.119553
-124.593941
-85.231606
-129.898727
-118.142487
-91.131226
-107.053085
-107.799400
-99.100853
-120.214203
-147.002121
-58.662533
-45.406185
-89.683876
-68.389038
-81.694313
-58.998421
-69.102211
-67.123695
-88.352493
-123.280083
-128.533798
-55.799812
-167.679092
-72.600922
-68.703186
-154.556854
-61.141403
-61.818550
-121.983841
-74.248123
-53.163628
-108.467995
-147.538879
-90.028389
-110.374039
-66.083786
-154.485886
-69.677315
-63.670513
-142.084213
-98.124695
-101.261627
-139.646713
-79.448593
-60.602627
-85.359833
-61.506546
-59.731236
-59.650013
-86.871506
-59.907574
-66.372902
-108.433861
-67.519394
-49.653339
-60.439999
-73.899323
-64.814178
-55.531029
-83.224876
-109.542336
-79.896828
-68.010124
-121.018990
-110.299698
-86.600983
-63.407661
-71.983444
-60.755383
-59.822605
-75.028870
-57.238869
-117.850220
-66.221748
-92.811134
-119.852791
-151.303665
-147.498993
-58.826218
-61.225483
-126.393013
-32.976601
-62.717346
-87.541351
-46.127850
-97.656609
-73.162331
-154.208008
-60.021091
-144.729156
-61.758904
-60.265953
-135.389313
-69.056709
-83.053879
-124.007599
-57.107651
-85.805153
-138.208649
-79.938438
-95.880569
-82.490364
-71.624855
-142.116776
-98.842865
-84.380638
-123.152924
-50.583950
-38.451000
-101.264000
-80.865540
-143.195282
-69.543510
-115.379494
-175.646729
-136.288467
-126.741066
-95.629189
-62.210041
-72.109421
-65.649506
-59.765564
-99.589699
-68.553024
-74.818382
-105.591728
-57.675842
-93.247238
-52.349167
-71.436150
-65.021523
-72.193741
-120.863785
-95.033615
-58.607460
-54.395321
-53.870152
-77.541374
-148.646164
-92.651405
-110.994858
-104.028000
-63.854282
-68.860703
-111.403374
-97.413666
-92.278183
-144.103775
-76.461929
-107.869965
-101.519470
-110.517143
-91.864662
-82.469406
-67.376831
-74.322784
-84.679672
-77.520706
-114.673286
-82.066795
-106.230843
-73.868584
-71.299606
-65.804825
-150.327866
-49.334667
-57.409077
-61.729332
-54.976635
-60.541824
-91.380737
-86.578033
-53.765339
-49.171757
-65.060707
-141.104904
-67.376518
-71.983673
-44.452026
-97.631737
-56.185295
-161.362152
-102.563400
-60.534534
-89.521347
-90.975296
-87.408470
-83.838776
-143.879013
-102.099182
-97.998917
-55.311409
-32.072723
-162.461517
-18.088428
-27.945812
-144.519257
-142.143112
-61.439278
-56.219189
-66.928490
-61.250977
-97.251442
-46.632862
-134.796432
-60.853458
-138.565231
-146.691330
-125.547478
66.603455
44.022408
53.352539
53.352436
60.447662
63.966465
75.692841
-66.149864
-59.089260
-140.603119
-157.361588
-67.802322
-66.360809
-83.508286
-94.454041
-95.820633
-89.207169
-107.374886
-60.174305
-73.621132
-54.385090
-77.814583
-82.534775
-63.278385
-98.614357
-167.356369
-115.372215
-113.290047
-90.751701
-115.178551
-57.632622
-94.048409
-135.871719
-68.147896
-64.131744
-57.436340
-155.898880
-86.179276
-66.807220
-59.213501
-58.712185
-65.056633
-61.321102
-26.651739
-86.292526
-65.486053
-67.452820
-150.003906
-25.726595
-69.527794
-164.072754
-71.017693
-84.393509
-86.545654
-65.756058
-67.345711
-41.315521
-87.729034
-63.629063
-74.565582
-78.493401
-69.117149
-82.153923
-120.418526
-64.420830
-69.725967
-73.669327
-60.752468
-58.000324
-143.209900
-70.648560
-70.712990
-66.491913
-74.776596
-116.450798
-87.734909
-114.811569
-57.938477
-82.273018
-59.668194
-152.786301
-39.848423
-71.907768
-58.417572
-75.963150
-159.944641
-128.928635
-149.486664
-43.694832
-57.874554
-78.772652
-65.597717
-44.814404
-33.454712
-75.118408
-119.269455
-120.230965
-141.180923
-105.429543
-71.946938
-67.410408
-74.161163
-46.393780
-84.291519
-133.621216
-42.395428
-75.898926
-58.596355
-110.047997
-150.879028
-121.445786
-78.209869
-96.980354
-117.035133
-51.684074
-90.811943
-130.855927
-76.566895
-126.119026
-80.532692
-55.690742
-54.193542
-79.023010
-140.567078
-85.448288
-101.983849
-82.497719
-70.978294
-86.495110
-84.110229
-49.584419
-98.451256
-93.787148
-121.107086
-69.232338
-51.586239
-66.007973
-59.381512
-64.687141
-93.869095
-151.318939
-51.683628
-89.035614
-73.200531
-94.471519
-91.721207
-65.386635
-66.438927
-53.320381
-75.324951
-69.799812
-77.899940
-124.153259
-111.367706
-147.934479
-21.078321
-44.639908
-61.030277
-81.394180
-116.248093
-114.340546
-59.500759
-50.771759
-44.267128
-53.758980
-138.839600
-131.411530
-67.413734
-89.608231
-141.893372
-62.985653
-61.226406
-96.597282
-56.668091
-68.397697
-60.054585
-127.711433
-92.415985
-125.109062
-75.537704
-149.296402
-159.037888
-93.582878
-60.524719
-63.873001
-74.820946
-116.561676
-119.244522
-104.212524
-83.073639
-62.187420
-125.022919
-120.191956
-157.614563
-68.901352
-131.259430
-80.969124
-80.897087
-120.590424
-114.008926
-81.654053
-88.298279
-60.787151
-150.632751
-39.063438
-84.367844
-72.179764
-75.620064
-68.321175
-75.608734
-78.958450
-60.924767
-86.872917
-64.422447
-68.572617
-79.166931
-135.246292
-82.269913
-116.514221
-104.373604
-119.876122
-113.981262
-145.367767
-74.068878
-65.532555
-63.783173
-83.575928
-133.534637
-56.295704
-61.685291
-63.105377
-111.178696
-142.904312
-62.319771
-105.246841
-122.582298
-156.537689
-89.127327
-102.657722
-72.426331
-118.215858
-59.165348
-146.013809
-54.222080
-60.371876
-61.475777
-44.940681
-43.045830
-74.153503
-116.355438
-58.695396
-116.132774
-119.211548
-70.438675
-75.484406
-78.503258
-99.419128
-52.153790
-84.403557
-53.132088
-122.049110
71.362183
48.143833
-58.722809
-62.349911
-69.547394
-58.826969
-180.000000
-72.654129
-55.781570
-62.833981
-59.738586
-104.921341
-63.137959
-54.025093
-86.275513
-57.835785
-133.428574
-68.768517
-127.597778
-72.182396
-151.516266
-87.259712
-99.274101
-95.536339
-83.906136
-92.061127
-64.921074
-117.330238
-54.513718
-99.186913
-55.645691
-70.615639
-70.024803
-73.265938
-78.254829
-69.662003
-91.873085
-61.814758
-163.530106
-57.667870
49.178173
52.599770
40.927528
50.490627
56.086559
92.389626
-166.299149
-66.980675
-114.636116
-69.134117
-67.425423
-113.483353
-154.850113
-62.729889
-106.816841
-114.307579
-64.681854
-49.418106
-74.802689
-77.411827
-36.144222
-129.372467
-97.795845
-52.768440
-156.663971
-65.783951
-61.037994
-52.464386
-38.687378
-84.443581
-58.003990
-73.106186
-127.981697
-54.312824
-143.354355
-55.534737
-58.748283
-105.602371
-109.959602
-73.291985
-98.942856
-63.863331
-65.294533
-82.735031
-75.562912
-158.030426
-78.566284
-88.570992
-59.769009
-86.391518
-57.665844
-82.742996
-106.996460
-60.785355
-68.550377
-142.283875
-59.971203
-65.557800
-39.983131
-90.370827
-143.449722
-152.907471
-97.766312
-152.703705
-80.459526
-48.974922
-139.830963
-107.298553
-68.597664
-100.425194
-80.769440
159.299118
-74.119919
-62.349194
-147.397522
-110.649277
-54.361115
-142.143494
-126.782700
-124.209686
-43.244438
-74.238029
-60.422611
-82.652557
-66.931694
-105.954796
-53.737850
-79.682373
-130.492966
-77.698753
-110.869484
-63.394779
-59.970280
-56.917038
-175.048676
-106.496506
-110.058083
-83.007011
-83.447098
-65.851280
-74.335762
-95.123322
-119.532936
-112.958626
-108.706932
-83.385300
-63.608170
-79.123871
-87.763420
-79.416992
-101.887924
-120.913521
-52.059975
-52.784172
-76.332253
-42.352493
-98.162720
-65.462166
-62.111797
-107.025154
-79.582832
-67.185173
-166.607513
-62.719608
-84.874924
-64.728760
-149.870346
-153.095261
-94.636841
-51.952709
-154.269348
-59.815159
-67.514168
-137.331497
-92.262421
-77.636925
-79.991653
-79.542534
-109.764633
-103.967163
-167.655106
-65.957413
-52.295933
-69.058891
-56.368904
-54.380135
-106.963928
-70.650810
-59.837788
-71.963913
-95.647827
-63.353088
-27.714703
-56.574059
-37.937790
-71.626076
-80.429512
-88.434288
-155.729874
-71.748360
-53.203979
-55.856991
-93.593124
-85.175697
-59.673897
-69.176567
-59.010944
-94.136574
-75.019218
-86.440132
-122.921677
-68.417030
-83.994484
-59.001705
88.332558
24.937805
33.471863
66.635170
52.446083
58.410648
63.689262
64.292152
50.292393
38.703270
76.964203
83.204247
-75.140800
-121.026588
-72.135391
-144.807526
-67.667061
-161.350586
-107.404053
-138.280319
-66.060799
-72.812584
-58.298153
-115.025597
-79.151840
-60.434998
-138.895691
-56.850964
-80.527657
-157.650711
-140.063461
-92.309227
-103.872894
-169.295563
-145.661911
-119.493965
-133.492874
-148.119278
-59.223564
-37.236866
-65.044693
-63.102947
-87.700813
-58.441055
-117.639877
-124.845634
-128.171875
-56.794468
-83.149475
-122.829636
-59.733841
-67.047585
-149.733185
-86.883636
-154.890427
-61.464188
-99.518059
-80.443497
-141.926544
-82.056374
-59.927269
-62.208725
-155.177567
-61.271915
-79.497147
-147.555267
-67.559982
-90.004326
-54.619770
-145.152603
-67.476074
-79.030510
-56.995770
-114.577309
-99.249168
-91.725517
-120.721977
-78.408981
-76.011856
-101.597710
-54.668350
-65.635017
-59.555401
-66.654846
-66.420357
-65.411301
-54.282215
-53.330441
-143.975662
-137.956558
-63.966152
-65.200340
-53.627106
-77.631668
-63.315468
-51.001484
-135.312683
-119.261978
-161.062836
-66.295822
-110.580788
-128.062759
-78.834785
-65.846245
-52.184273
-66.631783
-146.647873
-76.645607
-55.826031
-79.174812
-103.324150
-88.941444
-89.315567
-66.747040
-45.493382
-56.744507
-71.699333
-65.370354
-97.776466
-124.066772
-62.384869
-39.705116
-61.127552
-143.350449
-112.859222
-46.946560
-67.988480
-70.525780
-75.897743
-55.838028
-147.699326
-60.654213
-104.392044
-93.739426
-100.557808
-58.097504
-58.631664
-63.323730
-85.697868
-117.303879
-74.685493
-61.344616
-90.792824
-52.099350
-76.199875
-52.871529
-58.090237
-52.161743
-158.065918
-62.752838
-66.352303
-132.413040
-88.320190
-135.241364
-48.709728
-157.274399
-67.683167
-149.442917
-56.703182
-153.391647
-62.775173
-110.962097
-108.044487
-97.778061
-104.603714
-52.416561
-119.909195
-86.515724
-94.105728
-74.887558
-101.980171
-103.379723
-67.705528
-65.986778
-68.915672
-142.101791
-29.409281
-50.484688
-74.225594
-61.186813
-74.844406
-66.598434
-49.025501
-92.721497
-139.196304
-62.713242
-88.783783
-32.204239
-73.322800
-92.462700
-67.083931
-157.103851
-45.606167
87.547134
46.183201
75.200378
92.026833
-77.350143
-86.499527
-116.688568
-121.259590
-39.201061
-143.658737
-60.696228
-89.628288
-54.717365
-151.791061
-67.480629
-63.087795
-79.677711
-75.318443
-115.373337
-45.368031
-145.502975
-74.935829
-90.379509
-112.838249
-67.390465
-145.878021
-122.017822
-149.401901
-117.472427
-158.123688
-76.508797
-115.435875
-57.158226
-73.403397
-3.969607
-143.502335
-66.669296
91.168472
40.225220
79.634506
71.678780
-63.492149
-56.753750
-82.265282
-55.978374
-59.633751
-54.161282
-110.809319
-45.636051
-124.704796
-85.236702
-58.373928
-67.808174
-86.167740
-65.207222
-156.331528
-94.937935
-61.873997
-84.493523
-46.628696
-65.655945
-99.416512
-118.724419
-64.419479
-87.016357
-88.265945
-51.193165
-49.818596
-166.136948
-154.537689
-50.964115
-78.462013
-151.347641
-42.515232
-127.522820
-54.104137
-82.980354
-145.939499
-63.256836
-59.641167
-63.712208
-25.860748
-146.778168
-68.529503
-151.103577
-74.656181
-56.816486
-179.204987
-113.982735
-111.805260
-80.857811
-77.840591
-153.400314
-154.857681
-99.281593
-101.197502
-106.169121
-67.940598
-68.427612
-163.881821
-105.900452
-109.912178
-105.028725
-60.848965
-110.971939
-71.875809
-61.902905
-74.094147
-69.327026
-150.209045
105.610023
50.021244
53.769222
19.669773
98.144981
52.494308
38.577431
53.257950
50.002426
56.309025
41.108963
66.112526
59.460289
57.874432
47.902035
58.220585
50.595192
70.603661
48.342220
80.389671
61.602230
45.619537
49.124416
41.588875
19.154737
82.759979
48.100822
52.304741
59.550823
52.088753
41.405430
58.159618
11.281387
-64.561966
-86.769882
-154.547134
-63.118095
-45.760952
-84.245659
-93.468712
-95.026657
-68.437973
-75.721481
-72.209831
-151.891953
-105.847672
-104.066307
-62.839840
-112.325623
-102.422752
-72.417015
-74.284706
-52.277748
-116.066833
-110.700714
-129.747345
-82.354195
-107.283340
-117.488617
-75.309212
-56.469494
-103.186180
-133.201019
-109.580055
-51.854778
-78.099449
-71.240044
-54.532349
-63.947609
-61.825333
-90.902420
-85.329102
-92.466034
-67.224724
-56.276176
-65.047623
-60.124172
-155.959183
-64.954193
-121.924454
-67.503113
-31.893246
-52.154865
-65.821098
-121.460213
-151.932663
-65.572975
-56.099380
-104.515167
-112.420357
-61.048023
-109.875130
-70.060928
-58.107510
-148.609375
-38.842987
-79.851799
-56.543976
-57.839939
-85.891136
-116.912781
-50.061672
-51.921093
-83.766762
-72.813484
-95.656204
-56.452625
-86.118782
-47.018532
-107.939331
-60.073940
-65.986832
-37.324936
-75.975235
-78.905312
-131.064789
-81.440102
-68.031784
-103.768387
-104.030258
-112.937988
-86.590332
-83.022324
-117.064064
-94.769882
-101.501122
-89.492538
-103.847328
-94.988892
-58.340099
-62.880096
-99.135338
-92.512718
-65.269508
-68.565140
-45.615906
-34.442902
-97.856880
-83.827698
-55.064484
-113.075386
-65.895508
-66.911407
-81.994446
-102.595459
-105.883720
-60.169006
-111.144196
-96.260498
-106.442787
-71.709412
-92.079132
-64.066994
-83.191170
-56.364403
-82.756073
-94.083527
-105.653557
-57.042439
-48.224422
-74.634918
-107.149078
-147.522491
-97.966873
-102.031563
-88.878693
-142.867493
-161.272644
-64.571831
-59.766350
-153.298203
-57.310463
-73.271935
-150.399109
-61.200253
-74.007652
-136.033432
-70.632843
-39.868820
-61.867378
-153.761673
-65.016403
-147.387360
-76.476318
-55.994579
-95.099174
-111.797066
-129.754486
-151.572052
-63.188892
-65.604691
-117.664825
-68.256042
-52.364616
-48.711525
-149.555786
-128.663208
-125.475502
-81.897644
-57.441032
-71.920059
-75.098709
-122.625984
-55.616127
-48.046898
-70.169167
-66.696884
-65.951309
-64.676315
-73.264648
-80.217422
-133.695236
-68.863525
-62.211109
-84.712143
-79.830719
-115.846092
167.936386
-68.092873
-143.239700
-84.442322
-51.771763
-71.831917
-70.243416
-66.990471
-76.279633
-95.622475
-72.490738
-96.445969
-128.120300
-137.931747
-75.333191
-91.000626
-99.976753
-105.269386
-54.669907
-90.964699
-60.000389
-68.469574
-45.717190
-60.403320
-142.483444
-104.323982
-91.602592
-103.142380
-157.915527
-68.080887
-59.247402
-89.302979
-101.319824
-119.756897
-63.190380
-47.232239
-68.657593
-48.610008
-80.757774
-149.876389
-99.144516
-131.670258
-66.534828
-110.779587
-125.693848
-106.920906
-74.547318
-81.733109
-78.869011
-125.870979
-136.679733
-154.626389
-61.188717
-46.787727
-138.655304
-113.016212
-113.375992
-85.903687
-141.129242
-151.380173
-160.040558
-130.247543
-161.531265
-83.937973
-63.905937
-35.292679
-95.685867
-89.282570
-99.485672
-161.644409
-132.000946
-165.652466
-61.066490
-64.382477
-88.911514
-55.961121
-65.594315
-59.718765
-67.466652
-43.597633
-61.573700
-87.899849
-150.580063
-81.983276
-79.052948
-66.961693
-100.405998
-73.877113
-55.112873
-121.388245
-38.220303
-82.484184
-70.364639
-91.270340
-145.912308
-115.325035
-103.538857
-70.263565
-161.403152
-100.083679
-90.130173
-175.002716
-66.295486
-68.082748
-83.531731
-61.097198
-32.632397
-58.287827
-120.667770
-93.812607
-136.900345
-93.821114
-81.390327
178.262238
-59.530964
-162.326599
-137.194763
-97.251190
-81.920715
-102.032433
-60.684040
-57.217335
-106.938438
-106.343132
-88.914574
-92.962204
-83.216568
-62.945885
-118.601555
-72.648003
-133.997299
-61.837025
-51.387527
-60.017742
-124.139748
-85.907463
-99.727562
-90.177589
-117.266457
-102.504211
-177.850037
-63.232372
-77.835609
-141.947342
-73.375992
-82.708382
-62.173058
-79.573151
-61.387939
-68.086960
-72.704056
-98.004845
-84.360207
-143.361832
-138.441132
-67.093559
-136.579453
-94.457970
-57.317696
-45.872513
-92.630867
-154.764267
-73.919472
-77.500305
-62.792263
-45.066284
-64.975563
-52.829323
-128.264984
-82.157555
-148.929443
-147.598938
-104.591751
-53.719753
-68.466675
-66.710518
-61.353455
-56.083488
-84.932869
-68.040291
-64.191429
-86.077156
-75.855042
-56.644138
-107.325729
-66.052368
-157.817810
-78.783798
-155.165222
-56.553886
-78.266396
-61.354290
-96.414665
-68.598938
-95.236252
-62.914604
-62.190140
-57.673111
-66.907341
-22.979404
-109.243996
-168.550461
-106.059425
-163.409866
-63.464024
-76.136322
-143.379303
-41.449013
-60.608047
-46.723637
-42.578995
-137.966904
-55.649193
-126.567467
-142.347183
-133.001755
-66.562096
-110.000084
-125.710388
-88.142471
-57.457993
-147.474152
-65.146515
-61.511780
-64.729111
-68.038223
40.984467
55.999535
54.307858
62.798668
77.628517
83.586601
90.402847
45.141754
73.725151
77.851418
73.948708
77.702660
79.834145
53.335911
-56.213139
-73.851425
-152.803284
-101.716965
-70.788635
-105.645164
-62.514061
-90.580368
-91.122238
-61.112827
-59.163246
-74.186111
-60.703823
-45.128983
-82.957352
-60.220875
-94.520203
-54.122379
-50.228519
-155.188629
-118.563484
-87.242859
-78.866608
-48.949184
-75.971039
-128.000046
-160.206787
-133.401291
-90.871719
-95.472374
-67.162971
-66.654190
-81.979713
-62.183338
-70.562897
-72.870094
-108.437637
-94.800697
-89.449287
-65.281891
86.177124
-144.587601
-56.692474
-142.903778
-29.739679
-42.574108
-24.297440
-50.217781
-71.838943
-150.230789
-73.090057
-115.651649
-154.661362
-86.147652
-65.618683
-71.918694
-107.583008
-117.437927
-54.381996
-61.630180
-59.963116
-79.794022
-88.004898
-173.513016
-76.411476
-138.845688
-67.848732
-91.406776
-127.388428
-41.046173
-68.406471
-53.415478
-43.192657
-70.091957
-67.092018
-57.543289
-137.187408
-127.764839
-74.389130
-99.123940
-107.511238
-67.619278
-55.821014
-150.826447
-62.572548
-65.747849
-53.764637
-59.630287
-56.786491
-127.299667
-160.336777
-77.818863
-89.995377
-138.802689
-106.427254
-71.337090
-54.138393
-122.589966
-61.938522
-56.399082
-52.467743
-73.391861
-141.257645
-79.985252
-46.898899
-155.456512
-81.001328
-75.279938
-134.169632
-64.597229
-72.835587
-58.192314
-63.920849
-55.813248
-55.815750
-80.047684
-121.517853
-69.202805
-70.294434
-89.637901
-90.805473
-112.824188
-85.626198
-98.300255
-146.219650
-67.821785
-64.267128
-59.651447
-76.130585
-150.419556
-81.287308
-145.393845
-127.256966
-77.462296
-151.537384
-77.680641
-50.802753
-52.532196
-71.542343
-73.268356
-57.832016
-68.967392
-62.684742
-53.325680
-74.015709
-147.717285
-67.351166
-101.146378
-65.024452
-72.586273
-50.369762
-125.793304
-61.558277
-60.436291
-83.680992
-112.087296
-108.797356
-139.413895
-99.398087
-112.155281
-87.877510
-78.755592
-112.732140
-134.214813
-124.274040
-65.610069
-102.613289
-71.015190
-120.760033
-72.576866
-127.411766
-75.126907
-70.382072
-63.782761
-90.007004
-87.310890
-133.795639
-69.290855
-61.088581
-108.374275
-70.324211
-79.441307
-53.494961
-55.307549
-73.202820
-153.379715
-67.433098
-118.236061
-74.642410
-158.664703
-136.527145
-125.390671
-60.479080
-62.310986
-149.561417
-30.792547
-72.856232
-131.406235
-124.355530
-74.902443
-61.422344
-99.868851
-100.568031
-68.242172
-120.319077
-70.787193
-71.586922
-67.681099
-24.515154
-97.392426
-125.405571
-82.739571
-61.691891
-158.439728
-77.871521
-73.497375
-143.737030
-60.161900
-148.345703
-48.177364
-77.779709
-126.188255
-60.748943
-122.735176
-76.600853
-57.911827
-110.356110
-92.453438
-78.065903
-78.510689
-84.993935
-55.457146
-70.356049
-105.808571
-179.436279
-94.770027
-101.794754
-71.385826
-76.003296
-60.897968
-118.376831
-59.653320
-61.990643
-69.157303
-97.293228
-72.617134
-54.656403
-53.500008
-64.244781
-44.381443
-64.025421
-41.544701
-91.764076
-66.514977
-66.478134
-95.286850
-67.007980
-77.420418
-70.867630
-69.436699
-53.719849
-96.256386
-47.072056
-58.325592
-121.594681
-153.443481
-118.365120
-142.111008
-72.611488
-143.480713
-130.702637
-71.010330
-98.296371
-46.102840
-71.381523
-61.872166
-122.707565
-144.288757
-93.140450
-46.131523
-160.076096
-83.137794
-135.388351
-117.155350
-109.452393
-78.658112
-62.140259
-122.664658
-94.430496
-48.606632
-133.764679
-150.387222
-146.643417
-47.059597
-134.412109
-93.510345
-61.929863
-104.661362
-113.270271
-107.835167
-51.482597
-158.011536
-81.260529
-104.762711
-143.234177
-61.409203
-50.430347
-54.372433
-24.918819
-89.064766
-75.413162
-80.849617
-109.477310
-63.641884
-56.821453
-87.843079
-70.555397
-112.824242
-102.216133
-58.237091
-94.967262
-93.068710
-89.984138
-58.501625
-70.557266
-125.461990
-65.905380
-117.804512
-137.083099
-138.595078
-87.982643
-83.885651
-155.939758
-139.311188
-123.837402
-62.792370
-107.050194
-53.579212
-68.672340
-68.105019
-65.020172
-81.115799
-72.986137
-94.019730
-57.663437
-74.862999
-114.955002
-51.819572
-73.570435
-61.641075
-62.506870
-67.223770
-115.341316
-121.425484
-70.004196
-107.219170
-158.675797
-63.387390
-151.416321
-95.815971
-38.591789
-74.263222
-85.754272
-79.046646
-75.967583
-62.063557
-63.983311
-58.672672
-112.725060
-68.676430
-61.249413
-94.883194
63.040497
-98.233192
-56.857517
-74.313774
-40.381275
-79.671310
-67.032127
-43.557560
-79.024185
-90.200272
-113.637825
-103.281242
-90.578033
-41.098328
-54.212414
-86.293015
-68.469528
-93.690079
-93.442368
-92.208725
-153.563156
-82.010757
-70.693985
-67.797134
-70.170357
-61.568031
-54.025181
-120.247360
-77.934227
-58.508156
-92.889549
-62.377163
-144.360565
-74.309067
-156.038452
-77.506660
-61.358215
-57.170212
-72.814171
-57.879860
-53.672523
-59.514694
-140.933212
-74.804466
-65.332207
-120.473328
-63.970963
-56.550556
-120.718071
-51.126873
-59.014347
-59.613354
-105.835327
-98.863609
51.448391
38.740746
56.869858
85.287720
-120.694656
-79.678017
-95.417778
-98.479591
-70.500740
-74.523674
-145.059662
-61.273731
-96.381660
-63.835907
-79.083961
-107.563911
-73.022652
-58.340290
-96.609825
-66.891617
-70.883614
-58.479282
-109.191864
-120.319626
-70.077873
-135.682693
-107.440170
-79.657242
-70.297081
-72.049286
-86.453735
-140.487778
-54.240013
-91.449028
-66.510193
-114.961670
-63.330944
-89.450066
-94.239105
-78.943581
-63.672947
-76.418007
-138.923233
-120.885582
-110.841576
-72.956520
-111.072060
-80.799950
-171.183197
-98.724884
-106.463371
-73.866829
-71.569618
-81.831917
-67.472122
-49.806019
-78.900200
-54.325024
-60.290607
-60.402214
-118.428558
-53.530529
-77.864807
-43.478687
-92.501389
-66.955276
-80.301872
-52.993259
-151.607178
-64.306824
-35.244255
-65.436386
-35.083256
-69.895195
-63.132816
-91.450500
-133.348877
-53.729706
-68.123924
-61.061287
-71.865440
-151.476364
-46.540184
-119.446121
-90.272507
-69.765488
-156.666046
-86.541649
-134.157135
-157.767914
-74.683861
-51.449802
-66.569016
-63.690792
-159.454224
-159.886826
-93.084839
-48.902664
-59.652451
-73.447235
-75.074509
-70.555428
-58.358269
-132.893433
-95.103165
-101.657509
-150.783554
-61.115997
-68.843544
-143.497345
-62.760971
-126.802399
-66.326530
-53.036602
-57.331902
-70.418007
-83.354324
-44.661942
-160.500381
-83.645508
-60.991482
-54.998718
-167.333023
-54.239651
-80.598671
-109.069366
-61.016972
-56.688770
-48.564819
-67.521606
-58.037617
-104.907127
-168.443069
-157.968872
-97.057510
-94.597748
-132.951813
-130.103348
-143.504745
-63.736809
-81.332024
-81.285828
-63.144848
-56.543453
-150.947205
-65.176956
-62.340252
-68.246468
-81.896400
-36.045395
-138.601532
-74.372177
-52.047646
-114.655525
-92.244080
-84.671394
-72.339546
-83.115417
-87.139755
-99.801643
-119.841850
-72.815178
-57.369324
-127.475693
-68.346130
-66.864861
-59.568630
-102.005608
-144.015045
-111.559013
-113.099579
-70.391380
-57.317265
-62.206974
-59.147713
-62.604820
-65.146713
-99.453217
-68.553604
-66.435898
-163.204285
-83.093369
-63.873550
-54.575214
-75.307114
-156.159607
-46.955624
-127.256744
-101.057457
-92.039330
-70.018478
-62.439228
-76.117317
-96.992752
-132.610458
-114.965958
-63.977947
-98.093147
-121.243393
-61.030743
-54.980930
-66.019676
-54.008224
-158.829102
-67.870094
-65.571777
-63.418255
-80.549446
-48.613770
-52.025707
-78.870857
-68.100632
-110.789062
-119.547470
-69.496414
-67.029358
-131.017990
-92.317337
-70.403450
-93.110855
-120.620750
-95.031723
-47.518810
-77.497818
-132.691498
-86.811058
-83.149597
-62.083569
-69.419632
-69.808823
-56.170834
-86.386871
-56.318039
-110.028191
-76.560349
-45.803284
-118.172676
-161.373779
-19.230228
-66.455376
-125.264763
-61.661674
-69.213257
78.349289
-99.932526
-128.028168
-66.540085
-112.628044
-94.871979
-148.715256
-65.731812
-70.601540
-72.803177
-99.694855
-92.424599
-59.145058
-131.099792
-40.835979
-58.694607
-20.784792
-87.354492
-159.084885
-134.570694
-95.388275
-99.047943
-85.409935
-64.521194
-92.850090
-103.856125
-73.890800
-30.962349
-68.263847
-70.261780
-64.850784
-91.302353
-143.315567
-93.998306
-79.367195
-148.858261
-86.543587
-61.601063
-61.334782
-98.902039
-83.633682
-107.381020
-58.332314
-81.358734
-88.886200
-61.291164
-33.026234
-91.716713
-65.436745
-71.633194
-87.944107
-54.662296
-77.093735
-57.421295
-157.088013
-61.541962
-37.885498
-46.562946
-148.026001
-70.613739
-93.015450
-65.044189
-80.060654
-138.937317
-54.240330
-137.656891
-143.518570
-71.193619
-65.515038
-87.826843
-49.708626
-106.215889
-44.085518
-55.146030
-91.477890
-49.679562
-99.730194
-53.445522
-60.542576
-59.463905
-89.391609
-111.296753
-36.420483
-134.436035
-63.940853
-51.337517
-48.913147
-149.438217
-75.433578
40.019821
64.082947
73.314148
-83.463326
-80.165840
-139.830856
-49.497414
-84.691071
-45.950661
-64.768608
-66.489166
-65.611130
-117.949844
-125.479149
-116.733475
-90.201828
-71.442329
-71.545647
-78.103699
-102.847984
-70.059502
-132.120346
-128.086411
-97.098938
-89.351044
-65.635094
-118.152237
-112.457184
-32.734859
-106.522285
-111.939896
-73.575706
-45.449448
-60.868565
-112.422752
-112.580872
-89.855804
-76.483353
-66.600739
-109.187584
-149.701645
-63.151188
-80.581833
-66.054031
-63.334305
-147.471405
-84.044098
-44.277210
-136.259964
-91.105705
-41.907467
-100.801849
-49.635460
-95.293343
-99.082314
-68.361320
-81.452072
-111.663612
-154.178421
-160.348068
-81.262321
-65.307991
-60.575481
-59.930534
-81.967430
-68.116692
-110.023773
-72.534721
-99.030800
-56.806427
-174.594940
-125.458931
-129.967865
-74.760597
-62.797821
-143.993088
-97.165253
-133.272919
-57.378601
-105.868202
-104.348557
-87.452065
-87.013161
-163.624680
-122.145882
-65.370651
-119.429756
-84.074249
-56.751122
-67.792587
-75.289650
-97.254631
-63.546883
-87.412369
-152.158493
-116.469322
-73.625679
-77.835480
-61.736923
-61.662788
-124.398682
-92.373680
-42.420887
-55.345352
-90.331383
-59.432217
-43.682732
-112.283813
-55.327827
-69.116676
-81.512703
-53.771629
-49.766071
-49.994286
-62.612560
-71.744949
-93.621918
-86.909737
-92.404823
-162.741577
-54.597488
-106.667824
-65.556992
-131.906174
-43.525043
-85.709801
-68.656715
-67.128983
-71.309418
-55.402031
-74.384911
-65.690971
-107.540665
-71.644737
-26.277834
-66.411133
-142.906342
-62.869595
-76.560745
-103.503067
-69.784363
-112.032951
-100.671364
-92.535759
-146.499832
-77.233734
-66.562538
-83.202698
-146.510880
-71.083397
-74.180351
-56.491589
-138.873642
-114.959068
-94.321434
-82.753166
-131.472092
-108.277237
-63.354515
-89.906990
-59.103447
-40.197803
-44.944397
-118.483543
-52.799156
-123.496628
-120.009262
-72.190407
-58.473949
-83.208801
-90.754715
-178.324844
-37.410812
-64.537308
-62.298317
-89.879646
-65.239273
-59.321201
-79.051140
-66.163803
-56.924255
-56.246517
-82.138680
-60.278049
-73.931854
-144.650131
-62.512974
-111.028702
-95.627396
-54.499573
-59.932953
-153.272995
-128.089172
-141.556198
-91.179131
-59.377563
-49.177223
-63.048996
-86.271317
-80.849365
-96.899292
-51.599873
-61.604580
-55.879215
-80.907219
-55.384972
-114.246597
-147.876617
-81.509064
-58.860565
-112.606583
-67.952057
-111.440483
-122.297577
-113.287407
-60.039047
-63.112019
-60.378555
-152.511749
-39.442810
-157.349030
-143.582947
-64.569473
-73.585083
-82.128944
-126.063766
-61.582554
-38.755112
-105.923241
-139.145248
-67.412048
-75.083809
-83.149071
-52.342644
-115.768776
-62.798927
-108.699806
-50.550148
-141.247559
-86.546204
-155.182434
-153.056061
-32.739624
-99.169083
-33.144848
-85.510750
-77.143898
-68.905937
-130.392059
-65.640694
-99.600998
-135.082901
-88.415627
-113.888145
-59.115463
-123.227028
-62.692528
-62.213963
-66.760033
-66.220009
-85.035828
-147.807251
-51.991383
-141.249405
-44.382816
-62.796940
-54.356758
-60.377449
-49.848625
-95.551453
-65.679489
-62.425808
-62.205624
-56.484898
-61.894394
-69.081299
-108.815826
-73.600594
-125.401199
-65.318954
-62.054710
-144.663315
-69.784561
-76.285797
-155.447159
-57.758049
-60.872116
-70.270554
-97.081596
-104.852654
-104.503525
-101.288673
-84.659584
-59.738224
-91.787979
-116.990837
-57.984909
-58.391201
-44.957558
-66.159363
-63.786934
-34.212593
-53.078259
-62.307678
-151.109680
-78.150452
-75.392174
-58.026852
-142.380173
-62.127411
-98.251297
-68.007744
-74.292976
-62.609650
-99.090324
-75.532127
-162.232620
-64.371422
-59.252850
-65.456711
-112.096809
-146.234863
-76.517693
-81.750053
-74.576584
-83.976067
-117.231613
-118.819565
-109.850891
-49.399738
-72.365593
-69.255486
-90.939507
-61.509430
-60.602463
-68.827187
-59.360500
-90.764267
-58.500000
-74.337585
-64.658112
-52.516216
-57.078247
-64.841278
-133.124741
-62.748405
-48.666431
-15.815671
-74.170609
-80.215981
-66.433723
-70.085617
-56.434273
-70.957603
-71.406853
-55.984070
-61.277870
-49.068180
-57.502094
-65.216515
-155.126907
-59.537033
-70.964989
-58.936607
-65.090767
-107.908920
-109.832001
-62.028496
-136.294205
-87.358116
-69.038216
-57.976330
-83.245575
-71.457588
-101.838478
-83.752121
-144.902863
-60.644665
-65.962738
-48.819920
-71.330772
-166.820511
-136.784134
-73.306435
-53.553379
-64.833176
-159.084549
-116.025185
-149.313126
-106.284752
-108.520134
-62.563633
-54.794491
-75.519592
-100.067490
-79.222832
-130.526108
-63.304729
-128.310562
-77.963333
-123.989143
-80.630409
-88.557571
-88.164925
-71.520393
-51.044064
-97.272484
-111.908653
-67.327660
-81.666504
-60.426331
-61.277367
-41.800350
-44.109108
-93.606049
-77.667198
-59.343937
-71.691887
-166.168884
-58.043827
-103.758102
-70.097404
-141.687759
-61.668594
-103.236839
-68.013351
-64.438065
-93.859879
-118.667809
-69.541847
-65.680870
-147.717773
-50.653812
-47.667389
-65.547623
-122.663330
-59.776093
-78.151306
-159.454590
-77.863556
-64.945755
-95.381241
-66.985931
-154.524384
-134.425446
-73.963150
-159.780502
-58.983269
-66.254753
-163.482529
-72.067680
-63.825607
-64.659706
-57.507477
-53.351818
-24.113102
-74.984680
-58.590672
-67.277939
-50.783146
-74.349518
-169.856232
179.625168
-79.487511
-112.100990
-97.491211
-102.070251
-57.553589
-51.872570
-129.056229
-115.827492
-43.151512
-121.503952
-53.015411
-151.702576
-60.727631
-120.042671
-64.677780
-150.268051
-38.808277
-65.995750
-118.788864
-73.830910
-102.536522
-59.297001
-55.187767
-93.036179
-52.042965
-55.073223
-56.053009
-158.936752
-120.876907
-62.405796
-149.710007
-90.482315
-158.573959
-117.935829
-72.991592
-50.693314
-150.040466
-62.930691
-91.925705
-150.051910
-71.185158
-69.000656
-46.299885
-139.059555
-46.852337
-57.659504
-52.278694
-60.183022
76.200882
-136.682404
-67.995537
-70.259628
-138.108337
-35.787449
-61.778088
-75.778114
-66.222778
-57.302025
-60.459751
-42.759640
-147.977844
-63.562351
-149.284271
-139.714828
-105.790474
-69.115173
-149.958847
-55.568108
-59.522533
173.861618
-144.729919
-53.548355
-67.560570
-68.536682
-67.309669
-79.965652
-55.777931
-94.956360
-147.784149
-150.212463
-66.908707
-87.759247
-54.060974
-101.297981
-98.937195
-66.479256
-79.823189
-46.837479
-96.921669
-60.220287
-47.789829
-138.193451
-112.899063
-122.321198
-76.236023
-55.175499
-82.766228
-57.857628
-57.953033
-140.460312
-82.822418
-145.838165
-65.571320
-122.743095
-161.379333
-84.359650
-77.676292
-58.370274
-74.637161
-63.922112
-78.871696
-56.384743
-133.982193
-54.733906
-172.759872
-68.925072
-31.102444
-66.827316
-62.296520
-67.740601
-137.959213
-91.434059
-80.628151
-33.092529
-70.478256
-143.744370
-138.586533
-77.089264
-90.552078
-56.521179
-73.674881
-165.241501
-157.717484
-78.537231
-57.355213
-110.520981
-71.564713
-61.809097
-142.603867
-65.436516
-48.125984
-27.543612
-87.484360
-47.935547
-71.364861
-130.266983
-65.468323
-72.787796
-54.224167
-77.834961
-95.514984
-99.617844
-88.773743
-105.202072
-153.318054
-72.213211
-64.704262
-86.789604
-125.397606
-58.385956
-91.728615
-98.014999
-118.508911
-131.588089
-85.164856
-145.907089
-71.339317
-148.994751
-163.113480
-68.594246
-49.281189
-78.526466
-93.799973
-65.644485
-111.567497
-42.383003
-69.795303
-72.873489
-55.999622
-82.425537
-128.510788
-57.032158
-70.292816
-73.197113
-101.676338
-63.239086
-62.174622
-140.686264
-101.467247
-69.864975
-98.381721
-60.179878
-59.841503
-88.016060
-140.091949
-100.081642
-68.687462
-67.814079
-62.961109
-133.492828
-60.032238
85.665344
-71.530045
-44.749332
-163.494141
-85.058884
-86.647453
-73.471466
-162.941650
-59.156380
-144.744720
-125.429489
-56.821396
-66.727707
-100.227684
-87.533272
-63.933231
-59.229820
-102.947899
-97.578484
-51.633217
-92.931435
-42.276398
-106.235466
-119.262634
-115.794701
-67.836479
-58.412743
-63.902283
-44.852489
-78.635338
-121.525864
-129.612320
-98.926224
-55.461956
-79.560814
-109.036140
-95.080719
-60.435669
-102.963371
-107.282143
-169.881287
-59.641319
-49.613194
-65.950867
-112.794388
-77.927292
-62.512348
-68.060890
-54.018639
-70.437416
-62.048992
-56.991463
-65.993340
-64.557526
-68.996506
-132.297073
-67.475739
-72.441132
-50.175205
-40.479301
-57.879196
-72.540207
-91.772476
-162.765961
-59.148376
-64.800133
-44.944851
-147.746460
-105.128967
-44.946259
-111.478683
-90.888527
-47.679337
-60.222614
-109.536842
-52.892609
-64.594460
-167.214005
-140.868347
-54.425808
-91.569557
-157.676254
-64.887962
-69.788795
-106.286507
-66.547234
-97.105400
-131.884628
-164.933624
-67.850525
-54.790127
-100.797844
-62.317093
-65.922295
-127.573105
-21.148279
-64.918190
-68.598183
-82.271919
-129.010925
-120.444557
-82.397385
-151.886581
-34.756569
-70.895004
-89.790588
-55.762394
-152.216492
-37.931488
-121.136185
-55.429173
-60.304543
-114.458549
-114.066925
-89.188026
-127.415192
-45.799049
-54.496521
-73.829903
-116.278252
-71.318649
-85.027863
-42.128181
-61.058895
-62.972935
-59.630527
-75.186852
-66.979584
-69.083519
-70.606216
-87.915878
-57.743988
-46.662403
-73.291382
-66.239830
-45.216709
-94.495811
-59.835590
-73.376595
-65.278275
-130.237549
-54.188606
-70.164108
-60.851135
-53.983719
-139.982910
-71.304024
-101.112144
-62.746609
-63.751560
-77.681000
-137.070297
-111.677139
-58.289608
-60.321156
-107.329384
-137.758682
-54.709339
-99.668137
-102.149300
-98.517128
-84.758858
-81.701065
-70.557419
-58.781391
-79.256462
-59.982697
-118.824768
-59.057083
-75.837730
-60.983635
-56.945808
-64.173996
-159.735916
-58.050869
-163.326782
-70.133469
-109.056618
-55.860161
-41.150223
-98.896828
-139.796021
-76.101311
-132.157288
-60.623062
-48.533726
-81.534882
-65.254898
-58.456772
-57.648010
-107.247116
-133.117645
-85.125450
-146.440491
-55.899681
-54.331081
-62.101990
-99.207970
-88.747078
-57.144112
-75.933876
-57.320179
-62.899319
-114.880440
-89.300850
-80.597916
-57.649223
-75.289986
-144.281937
-115.742210
-101.204239
-61.879490
-82.801781
-43.021954
-106.165146
-77.977776
-77.121262
-69.121399
-134.413635
-73.659912
-102.135475
-152.192581
-93.129509
-86.633842
-61.541702
-57.429245
-54.320179
-97.239098
-87.501297
-60.625008
-112.643539
-63.625038
-73.749306
-56.756805
-71.573227
-136.690872
-103.323303
-59.548298
-95.701714
-29.344439
-65.551491
-122.302315
-76.115257
-74.593140
-99.931221
-72.808830
-71.337334
-63.219128
-92.197899
-154.703857
-153.463120
-119.381439
-66.662216
-63.496502
-163.785767
-66.944382
-107.362885
159.274277
-153.590408
-61.454468
-124.856941
-58.456554
-64.490768
-152.617188
-54.958218
-134.564743
-146.627243
-66.772102
-54.174881
-82.246910
-119.220032
-72.397652
-117.849854
-90.184387
-82.491600
-50.146347
-65.911087
-58.614952
-136.027588
-72.005623
-70.300278
-119.848732
-71.046837
-61.755192
-65.184128
-90.987846
-105.356110
-66.099632
-146.099030
-159.544220
-118.227150
-86.567818
-125.918381
-162.325562
-124.142860
-102.835274
-153.231705
-99.462341
-70.640495
-89.445831
-48.584366
-53.359581
-78.911934
-71.988373
-63.752934
-56.252995
-122.841904
-100.849335
-78.421936
91.758179
-70.724060
-62.455143
-61.272095
-16.802515
-109.288033
-79.405876
-83.097794
-45.641186
-81.051216
-79.597252
-62.141781
-90.275574
-70.108795
-63.586094
-39.217995
-68.909027
-66.834381
-63.416527
-70.399292
-77.662048
-120.960159
-54.357605
-104.501648
-145.592163
-47.933704
-151.409637
-86.160759
-120.718857
-72.499397
-57.478027
-146.501068
-64.203033
-57.157360
-59.542736
-118.486168
-92.495232
-109.633568
-71.639297
-62.767822
-69.032715
-91.762436
-105.690063
-59.686321
-67.223625
-62.884743
89.249191
72.698105
77.413795
53.502716
56.694427
50.001949
74.432541
-62.238941
-75.040405
-66.113937
-65.363388
-122.956856
-141.929245
-148.629944
-80.324936
-64.272881
-61.818993
-80.601303
-69.225304
-97.269600
-72.549538
-92.190727
-80.949074
-101.887985
-108.145729
-69.673851
-54.510963
-68.032204
-54.872478
-63.713730
-123.499062
-66.109680
-105.158051
-64.172455
-61.809090
-87.599251
-96.658600
-41.315575
-58.338875
-37.909149
-139.557770
-90.482422
-58.861713
-124.494507
-57.124069
-103.635857
-57.440739
-178.039749
-56.029701
-91.584244
-112.823227
-83.460548
-163.072510
-151.461334
-60.952126
-58.026909
-73.360626
-130.851883
-127.587967
-52.433266
-46.290688
-148.187729
-74.231277
-62.613789
-126.911369
-82.365707
-52.400074
-84.192467
-76.442947
-99.059341
-133.784409
-58.962234
-49.020370
-46.081680
-91.323349
-73.007622
-158.919113
-139.018661
-58.016483
-61.611820
-89.202705
-57.388153
-58.454464
-125.761032
-154.372879
-53.537148
-76.181564
-76.809250
-66.283463
-72.855942
-73.657051
-145.016602
-103.170364
-67.498291
-65.658310
-61.475174
-63.200706
-54.891762
-99.341042
-70.381264
-160.830688
-70.742271
-133.028412
-112.035088
-56.216396
-113.798363
-56.130383
-82.605881
-79.858116
-61.637791
-60.071198
-87.687759
-78.419182
-58.273560
-88.569725
-90.046753
-171.387161
-99.830711
-64.315025
-56.686031
-57.136978
-60.023003
-127.017090
-52.101830
-54.306065
-123.613785
-60.166298
-67.017059
-60.421741
-57.042171
-82.385651
-70.712914
-98.037270
-55.762554
-71.464897
-58.125069
-132.765610
-72.136627
-65.117699
-61.408054
-44.717720
-43.061890
-159.035828
-84.754814
-70.335869
-146.723404
-150.304840
-72.466980
-52.966770
-69.825188
-46.889915
-147.879501
-69.789261
-54.758427
-41.902512
-117.445366
-82.897362
69.284691
40.163486
48.361435
74.736679
-157.960480
-89.056190
-75.069931
-64.057014
-74.754372
-75.963272
-112.952209
-73.560234
-81.752609
-78.045410
-66.175362
-93.026154
-79.436256
-103.565224
-50.428513
-78.207840
-86.158676
-46.012096
-54.855011
-55.486164
-101.481873
-124.132782
-36.232758
-55.421177
-84.475891
-140.184265
-67.313713
-60.710079
-80.002556
-73.186577
-62.266384
-62.861744
-83.288338
-127.105171
-129.471603
-117.968765
-108.587296
-64.508926
-40.927723
-162.965652
-61.569233
-158.932053
-115.513710
-158.915054
-73.436653
-84.619843
-59.380295
-59.244137
-65.549515
-96.251122
-75.512016
-140.180313
-115.146423
-89.406166
-60.850063
-90.720261
-103.855873
-118.894585
-68.099754
-123.745644
-70.313721
-144.172501
-117.980011
-143.436905
-66.199974
-64.841591
-62.727226
-84.602684
-120.682457
-75.894936
-62.588573
-49.601261
-137.344315
-76.366104
-53.429020
-61.911583
-63.186501
-67.738838
-81.670151
-152.236862
-61.342670
-65.401588
-85.314972
-135.051163
-69.659698
-82.103027
-72.410950
-65.883530
-115.817177
-67.891853
-49.445057
-88.733452
-89.852486
-62.757969
-67.550674
-107.392487
-152.868286
-58.754406
-62.231098
-86.098854
-62.010464
-57.409252
-64.380554
-79.341393
-60.810112
-66.111290
-17.122038
-61.393684
-60.595577
-109.600517
-103.617157
-158.170288
86.939728
48.884285
60.992069
49.655659
66.425331
24.981621
74.475182
34.926128
64.477928
42.977150
73.031395
7.861198
-64.171555
-53.253971
-60.662159
-88.088928
-116.004639
-74.203079
-84.666412
-74.258789
-94.685463
-54.849499
-90.439873
-59.813553
-44.128754
-48.778187
-137.081833
-135.936310
-57.771118
-77.331123
-151.431030
-119.531334
-126.318909
-66.322929
-156.970169
-87.053101
-89.886391
-51.495022
-85.660591
-137.399857
-117.288727
-75.571266
-54.815876
-161.445908
-76.862282
-37.119118
-72.015442
-36.882423
-117.388512
-74.074677
-120.590286
-165.753616
-74.133652
-104.060623
-53.514259
-62.148193
-94.542801
-58.530922
-68.963417
-67.346321
-54.469624
-88.863426
-67.615608
-71.733368
-90.212418
-75.469925
-69.382973
-72.749878
-79.415497
-67.766197
-81.389008
-86.025787
-52.949844
-64.765953
-60.904049
-29.895647
-62.515087
-65.825333
-65.196205
-69.212776
-78.816444
-67.383255
-73.640396
-146.908188
-169.306915
-62.419701
-83.968430
-130.266602
-52.005917
-73.876343
-76.454353
57.324024
57.548016
57.978794
59.356518
170.538101
-59.934361
-67.610397
-92.581696
-54.077145
-65.586807
-143.322769
-64.628174
-74.602654
-70.291809
-149.834442
-161.495712
-115.533615
-66.602287
-131.489502
-63.413441
-154.291855
-51.849049
-55.298840
-80.744865
-45.620945
-80.074036
-148.377060
-66.851433
-94.426086
-85.363937
-61.420090
-70.020950
-54.988007
-64.287613
-60.307465
-67.425331
-75.599846
-161.687485
-65.203812
-96.059578
-99.181511
-160.840881
-128.270615
-60.743069
-53.617153
-149.956772
-76.711418
-120.392654
-127.069389
-47.960968
-81.488411
-58.275494
-61.471119
-51.069054
-80.981201
-66.361511
-103.883011
-64.409576
-65.218414
-45.492134
-94.790352
-62.680546
-54.306553
-106.110847
-83.472237
-64.399872
-62.544727
-39.253246
-84.200577
-65.934715
-74.250534
-60.521400
-72.625397
-94.524406
-89.014107
-97.442024
-143.987091
-62.903976
-73.411354
-54.352818
-51.661736
-157.299377
-61.073498
-132.721588
-145.069000
-89.015030
-61.758610
-106.982056
-72.731987
-59.764282
-73.045570
-76.431503
-111.083847
-140.908539
-64.572197
-59.324329
-77.396286
-58.597488
-86.067184
98.077057
-106.403557
-65.531975
-123.980484
-121.198639
-77.350739
-157.531006
-68.067329
-67.999016
-143.956787
-74.002991
-126.446114
-102.067879
-67.534149
-68.786575
-60.460709
90.109810
-53.254326
-164.450516
-150.327469
-79.938171
-95.166061
-68.687820
-63.118580
-102.438721
-96.879753
-64.255501
-147.119644
-44.358650
-79.779633
-133.505157
-69.671516
-63.209202
-77.442513
-44.502151
-144.833038
-115.433075
-162.682236
-138.758591
-80.172195
-111.546638
-88.401138
-132.630325
-72.894859
-110.735214
-87.873100
-87.633484
-151.720032
-94.633049
-108.127396
-136.849197
-57.414513
-74.141548
-76.731110
-68.664162
-55.285141
-56.290016
-148.934555
-70.805275
-121.352295
-80.378143
-89.888809
-60.319126
-101.314461
-58.822357
-62.715755
-58.874313
-66.791176
-60.765949
-51.041832
-118.679886
-158.082336
-27.351622
-115.417595
-150.322098
-117.015160
-100.061729
-115.950882
-89.288666
-60.642635
-91.846901
-49.428104
-54.449596
-67.401466
-133.684525
-86.874649
-175.312347
-60.752625
-47.210564
-80.793839
-75.566544
-102.823326
-70.006897
-151.068756
-80.915848
-106.130493
-25.320873
-55.051113
-32.883717
-74.727562
-56.431919
-80.081596
-66.054993
-126.366577
-91.853500
-104.668449
-70.518135
-103.332817
-45.331348
-130.187347
-163.319916
-131.119156
-52.707939
-77.792435
-64.843117
-58.286461
-56.475811
-58.506592
-61.724224
-149.330078
-150.882675
-26.749744
-60.146534
-73.202148
-102.204895
-94.076477
-76.688995
-122.836685
-70.590080
-51.560604
-57.103405
-63.484032
-79.409401
-74.454124
-135.991028
-147.070694
-56.850948
-140.759674
-101.876144
-80.591576
-85.528702
-57.364857
-61.840530
-89.804794
-86.379532
-64.593925
-113.295486
-90.374313
-63.606064
-155.875504
-30.590664
-149.986389
-61.443771
-130.361938
-99.635468
-66.301559
-50.086636
-67.772987
-97.477104
-51.476845
-71.518471
-61.214008
-55.916283
-101.646294
-117.583778
-118.903503
-82.956741
-74.812592
-131.395920
-71.454948
-65.925362
-63.400326
-163.825928
-62.080296
-42.664448
-62.277428
-74.119461
-71.062790
-148.039841
-158.276535
-92.092163
-96.636620
-79.236053
-51.075428
-76.061203
-70.947014
-110.093689
-59.330257
-91.114265
-87.780975
-56.659626
-108.805206
-79.041817
-114.082214
-63.624218
-75.848846
-97.061165
-53.886200
-69.584633
-151.340683
-50.086365
-63.100262
-39.115715
-69.911652
-74.713058
-74.069305
-163.224350
-53.358868
-106.809937
-49.431278
-77.370392
-64.962578
-120.325882
-95.950020
-135.812881
-131.314499
-102.214409
-150.128021
-94.845108
-104.435265
-90.775139
-93.433281
-100.022209
-36.646210
-52.732086
-62.159416
-113.284027
-115.153389
-107.206383
-81.635635
-56.082951
-161.366486
-90.345062
-96.400963
-96.302185
-111.453362
-112.485748
-76.204247
-55.262253
-68.456558
-49.447140
-77.752472
-57.926987
-75.262817
-68.810829
-58.623764
-72.835289
-88.208145
-50.104122
-54.712719
-60.736156
-95.143692
-103.268028
-70.578079
-52.819695
-72.883308
-56.433334
-154.579559
-68.578758
-98.277802
-85.886887
-91.889900
-72.137657
-88.919235
-71.423286
-124.560402
-83.800011
-72.300346
-88.271591
-57.892586
-32.749134
-58.551315
-95.540527
-74.604683
-142.384903
-114.373779
-49.111103
-137.941254
-41.295914
-94.161095
-124.807899
-142.793579
-96.241798
-56.656254
-59.819878
-70.738411
-38.488510
-131.220734
-52.801567
-149.142715
-60.874592
-131.739273
-83.489853
-54.996048
-70.181007
-113.592964
-91.863495
-46.995235
-50.639656
-83.147438
-97.197929
-76.894943
-72.904961
-143.821472
-54.117714
-114.105171
-61.419224
-157.386627
-91.615944
-66.787849
-81.907745
-104.743927
-80.629898
-77.921707
-116.675499
-41.402241
-168.353134
-143.346588
-142.973724
-63.704243
-114.973999
-55.270157
-109.275917
-79.327599
-54.152317
-70.025551
-74.399811
-86.395241
-64.244507
-117.056595
-74.056488
-65.876846
-67.844398
-78.938416
-66.151184
-20.450985
-146.350006
-61.057201
-67.593231
-40.134678
-65.258545
-67.286003
-59.241173
-116.372658
-155.537781
-133.285690
-64.123039
-64.662598
-51.823071
-61.629177
-160.949478
-56.526264
-59.639168
-64.906700
-96.733604
-87.202560
-134.117279
-38.514923
-49.626579
-54.596657
-68.478287
-54.663250
-60.981880
-54.817406
-85.443123
-102.091393
-65.925552
-57.807144
-48.199821
-24.761059
-61.346809
-74.261406
-69.011215
-78.081612
-53.634869
-62.232513
-104.328377
-61.223545
-57.704052
-55.582783
-47.220173
-98.914612
-21.689133
-74.067253
-54.109768
-64.637413
-112.979973
-76.367920
-58.147892
-55.892452
-120.328857
-44.474289
-60.578720
-144.778915
-98.545677
-100.528473
-131.534576
-53.697639
-31.912258
-21.949091
-71.903023
-88.738945
-65.948112
-113.013138
-74.801109
-167.518982
-154.712830
-49.780540
-74.867714
-91.413025
-61.531342
-52.459179
-38.370426
-141.754089
-77.815788
-47.991932
-38.109829
-135.753204
-50.064888
-50.291710
-46.936867
-100.285896
-64.793884
-95.278877
-55.438778
-78.399040
-92.649185
-53.701599
-111.586479
-97.675247
-91.639320
-54.712315
-108.523247
-95.064369
-102.589584
-146.578278
-108.296814
-94.219246
-115.743973
-82.860474
-79.190643
-57.810822
-64.430023
-34.852661
-158.108871
-61.288826
-92.626831
-60.362026
-152.119125
-65.399124
-68.924187
-82.205124
-62.276897
-60.249260
-83.138252
-97.206261
-64.467979
-65.320663
-161.660019
-36.364944
-62.790253
-56.924068
-74.812904
-136.041428
-48.600262
-64.443565
-68.783562
-60.775227
-99.861244
-64.102654
-58.120281
-48.062534
-56.618992
-81.789459
-141.857727
-65.339928
-62.710709
-123.977737
-64.621498
-108.987953
-92.805367
-46.310081
-143.026993
62.050495
45.508976
49.188210
-146.211166
-146.684341
-72.392380
-56.333496
-83.976364
-86.905106
-65.170227
-135.745255
-72.711891
-61.994209
-118.874298
-60.464699
-72.434158
-114.987198
-125.602554
-137.415588
-129.552811
-69.305977
-150.766815
-40.336899
-69.898293
-81.289505
-79.702309
-135.039337
-44.756615
-61.471783
-71.362541
-61.379429
-122.329964
-58.050915
70.372696
92.356209
80.270531
73.412117
70.634155
83.097969
77.807495
75.717216
49.496029
-120.895378
-56.972424
-112.910164
-80.105263
-64.803001
-55.845753
-61.853794
-114.748360
-26.285955
-124.274109
-65.870781
-133.994720
-61.690804
-77.140152
-100.586578
-67.524147
-127.122849
-59.026756
-63.390587
-121.248528
-64.442787
-138.087036
-157.510162
-65.751450
-65.645813
-92.662811
-97.613426
-126.868759
-167.422760
-69.568085
-66.203201
-77.281891
-153.775269
-46.627327
-72.836868
-119.198860
-63.179794
-69.209358
-79.036491
-82.066399
-92.722717
-93.559448
-132.648529
-64.371399
-60.647884
-63.557037
-65.644272
-58.212387
-72.066536
-144.112289
-63.168415
149.024948
-85.370316
-97.365387
-96.392593
-128.968903
-134.306488
-75.854042
-54.670135
-64.204063
-52.466347
-68.179520
-67.370514
174.906372
-49.906517
-81.848396
-45.872528
-59.121773
-115.453865
-80.839943
-124.277977
-66.758522
-107.498482
-61.324501
-70.009094
-71.759972
-103.810623
-157.018723
-93.307022
-73.148117
-62.523548
-59.266052
-70.159576
-143.825409
-58.718674
-95.483002
-65.911865
-69.691368
-71.875587
-84.840302
-61.977951
-92.119812
-63.766479
-141.430923
-61.657452
-68.528877
-64.248611
-93.531601
-134.510330
-140.411499
-59.271004
-65.039970
-62.565750
-90.882004
-99.392097
-65.369400
-98.721046
-89.811691
-55.126118
-36.175877
-60.315716
-90.645279
-143.096634
-51.069752
-148.912094
-145.570236
-62.606632
-138.714798
-58.593487
-69.230423
-86.884514
-71.747574
-60.324345
-56.730228
-49.359421
-59.921108
-117.850273
-94.938690
-61.795231
-64.819771
-98.600975
-65.803253
-128.569046
-148.282150
-77.382210
-65.475281
-67.660789
-166.905670
-76.032509
-115.615997
-61.669926
-174.593781
-137.716705
-104.853447
-119.240509
-42.245239
-83.308311
-84.882317
-34.704128
-91.592033
-97.596565
-56.322296
-54.339493
-60.717743
-54.892475
-52.839741
-72.896545
-60.307056
-148.919510
-55.580078
-75.407410
-118.513779
-66.064697
-166.047852
-72.758568
-66.099442
-97.913551
-114.387070
-142.418777
-71.064400
-106.770203
-69.095581
-59.715950
-115.388878
-77.560669
-114.960533
-124.171272
-62.252518
-62.300747
-56.540260
-65.006065
-51.312618
-71.069466
-72.999969
-56.196758
-79.901794
-108.443466
-64.453514
-125.149467
-61.316586
-62.101490
-63.166267
-111.428612
-112.164986
-84.661613
-141.082214
-101.528725
-73.415092
-97.277306
-40.637943
-34.308197
-58.538769
-77.394852
-71.241058
-110.273407
-54.431702
-68.822174
-60.220997
-99.545311
-152.259811
-110.101112
-51.042336
-60.255268
-68.227737
-55.977203
-132.587921
-155.904312
-59.965771
-90.225159
-63.977940
-75.569092
-155.241318
-60.877522
-41.325615
-62.983200
-117.592850
-97.442062
-144.467239
-83.544685
-76.000061
-92.820343
-64.048950
-64.464615
-97.842072
-66.357674
-113.696167
-61.311134
-34.421440
-103.290970
-62.163666
-121.493019
-125.749947
-89.805130
-62.399601
-90.770386
-66.296738
-49.748081
-147.822433
-51.009945
-59.250420
-123.898666
-36.564899
-59.079548
-50.577286
-57.813347
-67.567986
-60.783211
-72.452782
-84.851593
-59.805569
59.035007
78.199074
54.964478
54.531933
58.776997
46.607567
35.390690
43.848640
44.195335
49.509438
60.481514
83.810326
79.843704
74.363747
88.706429
76.609688
45.161514
67.265091
-54.378441
-50.843475
-158.896210
-158.834503
-141.588394
-67.753281
-130.428864
-84.001305
-89.277809
-115.879753
-99.723305
-69.305283
-54.670292
-53.680199
-77.507530
-128.295700
-162.979782
-102.803413
-60.778900
-99.258438
-66.099281
-101.490013
-77.525146
-105.970306
-105.190231
-83.485992
-58.947773
-61.561489
-154.696228
-129.723053
-86.461746
-57.164402
-142.803085
-132.117752
-71.266243
-47.922054
-56.429207
-82.145134
-57.436329
-46.209705
-62.166451
-139.760880
-63.520107
-117.463753
-115.106987
-58.525730
-86.773750
-116.530670
-98.518761
-136.411819
-67.560501
-63.019066
-82.201454
-71.187103
-79.852684
-68.024162
-56.018085
-139.184952
-134.516327
-125.517601
-76.015106
-71.861107
-129.684753
-138.876251
-120.651459
-141.010498
-61.829395
-154.302032
-63.683846
-62.188393
-64.615784
-59.959270
-103.682617
-56.180714
-139.915344
-64.468170
-63.189594
-141.017609
-68.841171
-110.201439
-60.196980
-48.148685
-123.300934
-61.133480
-64.379135
-150.854858
-53.275002
-111.739914
-163.122421
-136.075806
-68.835258
-91.739098
-71.184303
-76.004242
-169.830872
-157.252441
-148.898010
-113.564957
-88.678253
-49.227020
-77.224297
-62.331280
-86.099091
-101.104675
-62.797276
-37.864388
-120.189560
-35.925476
-103.035225
-86.710999
-156.681671
-140.189224
-70.605751
-64.310829
-72.360931
-58.435146
-54.513474
-61.895012
-76.413757
-64.317337
-141.282394
-132.407852
-155.515015
-68.977577
-109.321976
-89.370918
-110.269325
-58.303497
-58.621216
-125.027290
-102.086868
-91.164330
-79.656570
-138.091965
-91.880447
-90.335091
-88.399948
-27.417259
-137.966370
-70.360260
-112.315094
-120.786385
-86.293968
-62.479748
-120.655937
-43.266518
-93.317223
-63.701221
-170.363358
-136.057404
-83.943130
-103.349701
-97.069214
-153.437714
-118.233917
-84.287819
-63.858646
-124.866837
-60.557438
-53.700542
-149.145782
-62.346550
-97.503647
-61.160011
-128.518280
69.025383
-117.417191
-154.013962
-81.940201
-67.211517
-63.404224
-63.764736
-96.922188
-72.578812
-74.453300
-152.742416
-98.691429
-67.547935
-55.127441
-69.070404
-59.033703
-61.227539
-62.513687
-68.331963
-72.214058
-59.219341
-65.999496
-161.858826
-57.780994
-63.448494
-90.315681
-158.490494
-57.968803
-67.690796
-63.946415
-71.070892
-49.272224
-55.218418
-145.689865
-63.218410
-107.521957
-57.681492
-154.572769
-65.395248
-48.441620
-59.388683
-59.727016
-74.480133
-64.725067
-62.957272
-64.211441
-53.167721
-64.270897
-55.534145
-62.965046
-62.511520
-68.478600
-90.002075
-141.364197
-56.507755
-70.785965
-63.234299
-176.398361
-72.677261
-59.657185
-45.382168
-63.733898
-150.807465
-91.609138
-82.052505
-49.925110
-75.425529
-45.852501
-115.340317
-92.421486
-75.673294
-155.133499
-126.006096
-155.017822
-131.205734
-129.181488
-63.739307
-87.934616
-74.228554
-78.597748
-92.727882
-27.468307
-137.490875
-81.720848
-115.473137
-73.528824
-117.736748
-82.462334
-61.326408
-65.302658
-65.320381
-101.208786
-65.466194
-89.356369
-88.056763
-68.402985
-59.186714
-68.492653
-96.399338
-108.454208
-90.074242
-63.337578
-60.431488
-78.812958
-51.622948
-132.277969
-115.768616
-70.077698
-55.991268
-37.672428
-66.367287
-78.573204
-66.480560
-140.355164
-68.253059
-55.791843
-67.085274
-70.585495
-105.298912
-65.679939
-89.034714
-64.732422
-35.828747
-66.336586
-147.626175
-154.139191
-59.277084
-54.147770
-64.259926
-62.863358
-66.047173
-72.689049
-166.486786
-114.823181
-53.757046
-74.959305
-65.918633
-58.832157
-58.930569
-146.878510
-56.509373
-157.073654
59.756264
58.168560
46.285786
74.471474
41.628407
87.801826
77.391563
44.867634
-47.088779
-74.563454
114.577583
28.752123
75.209923
58.755013
52.297878
76.926308
51.638603
60.179264
89.271027
91.063614
62.457638
113.207932
51.085999
51.192421
50.870682
73.851402
61.444920
59.555599
50.608902
44.124901
43.703979
68.566971
66.056488
61.038502
62.182163
-132.529282
-60.787464
-83.871750
-69.349800
-54.520950
-58.840122
-68.460625
-112.757126
-110.355812
-119.625153
-69.000885
-134.826004
-59.201603
-17.599297
-130.921356
-74.687737
-58.966469
-52.986000
-48.240547
-63.211479
-124.335899
-150.329224
-45.723633
-72.473518
-148.289291
-87.348671
-54.865803
-76.051720
-61.832100
-105.814011
-98.847542
-72.333107
-94.557991
-60.909218
-53.766842
-69.273376
-157.538834
-62.738625
-118.804710
-67.700081
-175.998886
-86.313820
-100.187935
-122.075005
-129.330429
-74.791481
-127.050858
-75.768242
-72.897934
-70.825653
-37.420700
-88.275597
-56.728748
-53.572960
-69.637772
-97.920158
-138.928757
-149.701645
-55.858315
-98.292099
-115.068520
-95.603249
-47.102879
-91.928001
-132.963226
-95.797791
-76.069084
-97.592903
-46.016369
-113.169281
-143.306442
-73.404076
165.099808
-47.285145
-125.948685
-76.425484
-104.027229
-55.258511
-59.203564
-48.894238
-98.159340
-52.437317
-79.815842
-132.601669
-78.065613
-128.279907
-71.150566
-74.242088
-105.261108
-101.275322
-67.174110
-65.745667
-68.889885
-87.761642
-81.118584
-118.825409
-148.044800
-65.561699
-68.662743
-45.722733
-56.752789
-79.093040
-52.742847
-57.604008
-153.121216
-148.006836
-48.747784
-33.170620
-60.188667
-48.281578
-117.876358
-72.976730
-67.135422
-88.232170
-52.548351
-63.557598
-67.090500
-52.917862
-63.074123
-53.627239
-70.039322
-66.046379
-60.311420
-71.056335
-58.445213
-84.173386
-91.688103
-62.655537
-97.519341
-61.429688
-52.945076
-101.546829
-96.367516
-155.447098
-99.861511
-73.317406
-105.180984
-142.522812
-101.029022
-66.639191
-96.185631
-112.775902
-97.337708
-131.509354
-102.803505
-127.570168
-88.654106
-74.411758
-166.764114
-61.670685
-112.025017
-62.344681
-126.923294
-57.470570
-111.728035
-60.532413
-86.729805
-106.286011
-134.301743
-153.429092
-107.565491
-116.823334
-49.971413
-68.426727
-54.693367
-62.495346
-91.589005
-112.571823
-80.639626
-154.064011
-66.559685
-63.353901
-135.091187
-107.450935
-92.583946
-65.482193
-143.859741
-117.864960
-136.583481
-134.883545
-52.797352
-145.181839
-133.018082
-126.308372
-25.912180
-43.426437
-73.284294
-65.575508
-158.478882
-59.269730
-67.907021
-145.629456
-71.812164
-84.060532
-121.966980
-53.898418
-48.379814
-82.674805
-86.887566
-149.425186
-62.747448
-114.566162
-91.471542
-63.146107
-68.782990
-77.125954
-75.762390
-52.544739
-81.366058
-115.782372
-43.288776
-52.296719
-71.244827
-64.506149
-86.281578
-65.973480
-88.742111
-82.622833
-63.709045
-88.351402
-57.788403
-33.224426
-47.714874
-91.117142
-133.897156
-126.629791
-67.983696
-101.888290
-65.584320
-132.536438
-79.902962
-46.128387
-96.729385
-60.383854
-69.825211
-149.079910
-76.777328
-146.419037
-78.348160
-71.143692
-120.149895
-61.961067
-58.860054
-50.806355
-55.462700
40.010387
68.116829
60.475620
66.676971
80.045403
74.366028
81.070267
84.879395
81.053322
-98.011612
-61.381023
-112.144173
-63.006676
-71.111534
-28.693674
-48.877045
-96.654259
-53.318832
73.521561
-67.908768
-64.942169
-101.703201
-116.628639
-102.500435
-166.295868
-66.275887
-120.848961
-134.792969
-71.060516
-56.325630
-113.097015
-91.357475
-73.556885
-68.513794
-57.171722
-117.282906
-144.422394
-126.944786
-100.879868
-146.229019
-70.656563
-71.113358
-77.388527
-62.882652
-56.517014
-78.895294
-65.873116
-64.708092
-61.401104
-81.335922
-39.762535
-26.563387
-52.423180
-63.995644
-71.381577
-74.865456
-63.259079
-153.397354
-73.261826
-27.594631
-64.300095
-52.153252
-64.190933
-88.483147
-148.998840
-67.518501
-70.365479
-120.074066
-79.839912
-31.681391
-50.619793
-87.331505
-44.505230
-68.043716
-47.049404
-76.237961
-52.863457
-70.232224
-62.371727
-105.915009
-142.758926
-68.284935
-88.544693
-152.906479
-159.896805
-57.963551
-69.477318
-66.488319
-100.957497
-141.237473
-58.820457
-53.264977
-61.159588
-92.246017
-95.427765
-116.284508
-116.373001
52.947803
67.628517
53.406052
54.402271
49.079563
63.077690
37.112179
52.873661
-70.304688
-61.094658
-59.768803
-61.992775
-88.134056
-158.299484
-96.030678
-151.931900
-105.419022
-128.358551
-78.763680
-69.991379
-59.979267
-74.773598
-75.085793
-66.617973
-118.131271
-63.476059
-150.540771
-74.242798
-56.927071
-71.190369
-68.618866
-65.610710
-52.483112
-127.180695
-73.914421
-122.398651
-72.042068
-55.178268
-109.105598
-30.152210
-130.029694
-96.869713
-99.712540
-122.904686
-70.237389
-160.440887
-122.708618
-62.557419
-147.051315
-62.298534
-61.002075
-53.454617
-62.259533
-85.887260
-36.864014
-52.080296
-63.814407
-75.201813
-67.755630
-83.375046
-35.348602
-69.064575
-85.559372
-61.960659
-70.413116
-64.383934
-81.551834
-170.791275
-55.397087
-56.070862
-50.654102
-76.323418
-145.628372
-123.851250
-152.378281
-74.378899
-65.668144
-142.459244
-61.471256
-60.457729
-60.698441
-82.405479
-71.428017
-54.826931
-81.432465
-66.482651
-121.462036
-117.190765
-84.493584
-68.759941
-59.548920
-73.680771
-63.348042
-147.302658
-89.321167
-143.417786
-64.811050
-84.165039
-100.970108
-71.103806
-67.159966
-92.708984
-62.878765
-60.289490
-60.585537
-89.635498
-67.169121
-65.775063
-111.609283
-65.422638
-74.502472
-144.977783
-93.201248
-48.500069
-79.654488
-61.288090
-123.884651
-66.756172
-87.079643
-63.822212
-59.575085
-39.737068
-78.913246
-95.289307
-66.002205
-64.265625
-74.752205
-141.592804
-138.613953
-65.950821
-127.262451
-127.403877
-55.277676
-65.768639
-55.626938
-30.999071
-108.074646
-51.979664
-105.249268
-105.987686
-54.533066
-60.256992
-36.458569
-55.024971
-61.131950
-133.204102
-146.307648
-71.444092
-89.137901
-96.318817
-48.605629
-43.295101
-37.514774
-158.160675
-60.841301
-77.345230
-133.960785
-72.414085
-148.384567
-73.815933
-51.225990
-66.631721
-71.914131
-149.741913
-68.695702
-54.779121
-141.218033
-38.323078
-79.454224
-53.760273
-57.909782
-120.470543
-112.410110
-45.948269
-50.960716
-78.675491
-117.575577
-87.726143
-71.426422
-89.676132
-98.473259
-159.984818
-96.405151
-138.489761
-95.729645
-49.907593
-113.785294
-77.549828
-51.289371
-133.603378
-125.304802
-53.785076
-153.646210
-141.327682
-57.339088
-104.011276
-125.795265
-60.191597
-78.344902
-98.439415
-60.467758
-98.718956
-69.282112
-64.628487
-47.631302
-60.383392
-27.714991
-62.922440
-48.374428
-73.204353
-95.172218
-98.887581
-88.224579
-94.662819
-73.699417
-77.111664
-72.119789
-70.298187
-119.275520
-117.909332
-126.752350
-107.100502
-56.160538
-64.370743
-91.630486
-67.719902
-60.132202
-69.762146
-57.966133
-66.793915
-96.535545
-151.038956
-49.753830
-71.057381
-76.892609
-53.800793
-109.606552
-71.518250
-68.461220
-107.492157
-123.539398
-96.771530
-89.679070
-72.335411
-111.930580
-79.185265
-55.077728
-137.486038
-107.418556
-100.751572
-105.858109
-59.446297
-66.539711
-88.193329
-97.353218
-63.157082
-74.825676
-97.012756
-78.139389
-149.482834
-141.237656
-75.979027
-102.836296
-63.941967
-55.939064
-105.374138
-155.225693
-149.479752
-71.038696
-43.398224
-64.948898
-43.077030
-102.439034
-123.209846
-44.213184
-170.634323
-65.541901
-88.608727
-97.494316
-156.260986
-59.613472
-76.401581
-57.240265
-80.444984
-147.781082
-65.823036
-74.041229
-55.540459
-61.484306
-86.529228
-60.724674
-147.670807
-59.024818
-56.654621
-46.161583
-61.471489
-85.031120
-71.425102
-61.340260
-51.448448
-72.308945
-60.738438
-103.999908
-135.183273
-131.013428
-105.245094
-69.628677
-132.907425
-47.377590
-102.568039
-59.752895
-60.860931
-81.826111
-52.476551
-53.931469
-48.903721
-108.439865
-60.229111
-109.681389
-96.581802
-100.581680
-105.483131
-87.627457
-72.788506
-66.045692
-105.450302
-89.902542
-94.871887
-67.306396
-59.744801
-78.651833
-149.932129
-63.175495
-45.842148
-80.388542
-62.536034
-40.176727
-63.374035
-111.781898
-98.090446
-63.365108
-77.215584
-145.074738
-59.624405
-64.949333
-57.719738
-45.466072
-58.218220
-62.818741
-102.141281
-123.254333
-146.330627
-165.625824
-112.680824
-38.807117
-153.830307
-65.607735
-124.116180
-155.730850
-68.393555
-101.938965
-50.944130
-160.452774
-61.283527
-62.598808
-65.887817
-65.687157
-78.164856
53.774254
-147.807480
-100.383530
-66.596176
-90.809296
-153.563675
-64.428764
-154.292053
-166.562317
-67.738907
-64.715874
-60.334229
-69.484314
-68.794151
-95.100792
-50.406136
-62.975460
-83.534363
-62.286922
-151.045471
-100.709389
-74.002762
-123.666496
-114.537727
-61.361576
-146.799438
-101.365524
-101.565971
-97.852623
-96.859138
-53.953259
-77.865990
-99.810638
-50.516472
-82.957962
-52.849640
-100.267563
-76.901199
-65.659561
-57.096649
-94.654907
-168.799240
-67.958611
-80.601799
-61.249207
-163.217636
-75.774750
-29.161154
-58.241150
-130.150558
-75.495071
-70.475258
-79.024406
-129.475662
-63.602882
-66.749985
-76.908783
-103.281670
-70.144615
-155.384720
-62.258469
-131.236740
-99.094627
-55.740589
-83.273201
-66.152100
-62.364208
-61.082672
-66.766357
-48.458260
-74.383255
-58.207081
-81.095634
-69.519127
-51.955055
-108.198006
-74.504524
-84.979721
-70.950615
-119.765602
-67.102570
-59.681904
-90.103455
-70.426163
-63.611763
-111.864227
-75.383881
-59.142406
-57.682209
-68.635498
-99.497780
-78.985542
-39.807365
-88.244415
-148.804947
-29.972996
-36.014709
-55.824226
-61.798878
-62.740952
-81.242630
-100.997604
-115.660217
-40.781380
-95.534065
-136.135986
-128.174561
-64.554192
-61.224556
-88.803680
-81.915955
-53.923477
-149.352234
-158.004318
-91.425232
-86.326332
-61.853657
-122.445259
-48.419132
-49.533535
-101.705429
-70.529526
-60.680817
-68.848572
-142.285263
-159.240479
-90.612213
-107.642326
-52.604275
-61.996536
-64.084328
-91.095970
-119.127525
-151.217056
-71.228615
-64.742973
-37.998268
-56.779812
-139.382812
-91.103981
-89.148766
-67.580200
-127.734367
-105.862877
-101.403809
-74.312286
-116.156555
-94.965675
-92.140228
-94.788483
-57.559353
-108.032181
-71.985405
-112.782379
-99.764320
-65.536835
-134.909042
-131.906158
-77.967941
-94.941780
-63.928204
-135.807053
-98.808022
-136.237396
-87.084724
-56.654541
-135.967728
-121.251175
-108.071777
-103.311485
-118.626076
-147.931870
-102.851486
-115.723328
-34.928307
-70.851021
-69.019562
-60.033451
-104.504669
-64.296646
-95.141830
-69.172134
-128.318802
-59.453796
-58.969898
-163.547195
-77.279457
-97.693573
-60.416435
-67.723076
-104.304115
-79.302765
-71.326828
-96.235039
-62.429436
-65.984680
-152.004044
-59.746353
-83.361061
-60.651844
-72.762260
-92.847046
-146.761826
-152.379196
-48.157272
-115.529404
-78.926933
-63.339249
-85.713745
-73.454544
-70.810524
-61.479767
-119.531540
-77.595383
-45.652691
-53.122231
-95.224800
-159.854904
-135.076950
-49.037487
-92.921280
-76.099411
-71.355080
-68.857620
-152.874451
-63.953094
-153.669571
-96.036064
-101.891144
-73.861153
-115.798843
-54.817913
-98.479782
-72.755524
-162.941864
-75.532722
-45.995903
-81.512611
-134.311264
-54.605015
-61.858833
-42.567108
170.021942
-72.828629
-66.275223
-136.148788
-84.957047
-66.350967
-116.264870
-60.561420
-56.807667
-53.175419
-55.710190
-60.495495
-64.047211
-72.909386
-71.090302
-46.943844
-62.350971
-61.235382
-153.770309
-59.792034
-129.688004
-66.158089
-88.264565
-129.242264
-84.271286
-51.944965
-61.993397
-61.040154
-91.615593
-113.481461
-91.895134
-125.918861
-74.134544
-51.463337
-46.620911
-67.367638
-127.865257
-57.429443
-130.176926
-57.865818
-96.842438
-110.198631
-164.957520
-152.225891
-64.624771
-93.664673
-64.657715
-100.069054
-51.437954
-142.186356
-122.878197
-74.244850
-83.511490
-55.354935
-59.927830
-101.789268
-56.169697
-50.709530
-160.736313
-61.459801
-63.363438
-83.277435
-71.223785
-66.857063
-69.006317
-83.658859
-163.746811
-53.228233
-62.853924
-132.689743
-69.049988
-105.427437
-39.883869
-143.870667
-68.899666
-70.580551
-59.359257
-104.142052
-73.922707
-58.591171
-52.744576
-76.808838
-138.163971
-81.904510
-58.060436
-48.551453
-69.278206
-65.836571
-117.908333
-70.293022
-65.451302
-114.585587
-68.734276
-63.118996
-64.614235
-72.032265
-54.262238
-59.035282
-82.046982
-95.614166
-85.565712
-127.819199
-74.715225
-145.200012
-72.655243
-65.582451
-36.083904
-136.202454
-31.642290
-60.936275
-66.491531
-154.272476
-141.519058
-65.669678
-105.702332
-96.114571
-89.355278
-120.977127
-66.947319
-78.251640
-68.537239
-52.566681
-151.236496
-125.486031
-162.636902
-123.870735
-34.893211
-122.904190
-64.644020
-50.297062
89.987282
-110.932144
-58.870953
-149.051239
-128.096191
-42.459400
-63.478325
-59.012833
-92.840874
-71.330696
-117.257935
-54.374752
91.442688
-71.203972
-160.897049
-67.398605
-33.054817
-82.317421
-52.502525
-56.200684
-78.718491
-66.505661
-47.447792
-72.365501
-151.954330
-64.182289
-57.316662
-153.831680
-44.981598
-105.450104
-55.133259
-70.207756
-68.689857
-136.223618
-94.501587
-110.252129
-65.135551
-164.305801
-44.803329
-75.212196
-94.506256
-65.158913
-55.606575
-87.632233
-59.799477
-103.142014
-113.621048
-60.695522
-93.595886
-79.489830
-89.527122
-99.133247
-113.889938
-74.914352
-46.810989
-78.374092
-79.190681
-55.602959
-104.101158
-59.838047
-62.791222
-38.304329
-88.266235
-59.968758
-115.044937
-61.575687
-57.911007
-164.303711
-97.713554
-97.886490
-60.560127
-81.940727
-102.171204
-66.125771
-61.514687
-57.158463
-131.440308
-155.314117
-83.819382
-54.322216
-144.200363
-60.369663
-74.511429
-79.401794
-111.234573
-100.143486
-35.911240
-48.012363
-82.231155
-68.598000
-69.350731
-79.486382
-62.411610
-117.855743
-106.264816
-75.324455
-76.597549
-91.115112
-101.874504
-110.916557
-57.121960
-58.785213
-65.232307
-49.120232
-56.761173
-104.435905
-38.466225
-45.554413
-61.753979
-58.926067
-85.981743
-62.081116
-85.637314
-127.203125
-79.013161
-26.596039
-67.925819
-57.543663
-119.283249
-111.620773
-61.575722
-77.337776
-48.717422
-62.339981
-76.751778
-80.394798
-148.957565
-49.908016
-132.418533
160.786880
-58.286297
-103.776962
-111.745697
-108.939766
-62.179478
-159.424988
-114.309242
-62.900108
-61.361256
-46.178802
-63.844433
-160.459488
-61.554863
-149.203842
-109.832436
-121.057709
-56.091763
-64.229683
-89.214188
-58.264866
-150.820099
-140.191101
-104.253799
-41.850056
-115.432228
-63.321144
-68.355125
-123.602264
-60.535213
-82.928993
-77.790939
-65.176178
-120.415192
-72.625465
-68.551338
-99.327309
-72.190605
-79.422104
-101.593338
-53.509079
-102.549149
-92.018082
-92.353035
-87.010025
-47.852642
-67.936760
-12.196016
-60.290718
-149.696487
-101.598801
-88.827339
-92.345848
-91.287384
-75.763573
66.371765
65.457031
66.835884
61.125492
-101.146461
-71.933159
-70.825600
-67.778557
-87.809387
-63.254269
-63.740742
-61.169777
-57.613987
-79.354050
-101.418121
-103.954628
-73.646378
-109.230858
-73.187500
-66.762825
-114.684486
-68.150070
-58.472370
-54.519653
-79.517944
-64.538139
-81.883598
-62.166412
-88.910011
-101.863579
-71.923553
-103.281662
-85.426468
-70.322044
-49.515270
-66.249016
-78.655609
-72.726448
-163.085968
-68.523621
-64.895103
-86.553993
-63.225822
-60.806740
-68.828331
-131.429214
-63.855175
-52.007343
-65.778641
-54.246834
-51.475891
-151.996750
-57.822445
-56.458134
-72.441658
-62.465439
-60.374580
-123.694351
-66.096138
-63.950523
-100.160812
-112.186821
-91.412399
-101.400421
-118.935440
-99.508499
-146.905853
-76.839516
-90.217232
-152.945877
-75.737762
-101.159943
-146.265762
-92.464821
-100.258911
-103.986565
-142.221191
-69.860756
-50.906437
-63.091923
-162.033218
-53.541389
-57.502323
-113.773476
-62.615101
-122.483727
-113.040977
-73.906212
-64.845886
-133.298340
-66.922203
-92.131264
-147.392273
-88.511581
-61.821236
-91.905914
-69.628036
-57.157204
-59.136463
-82.282402
-103.676392
-39.709110
-70.973221
-64.764900
-65.327850
-131.682571
-63.448238
-151.899826
-152.463837
-54.236721
-60.466022
-40.948261
-60.497498
-111.975792
-112.170288
-179.769287
-115.953339
-144.845169
-76.230736
-56.180412
-137.061584
-61.086552
-62.929779
-100.498657
-71.141846
-52.556396
-149.125153
-91.504295
-164.477676
-71.973343
-52.388401
-70.461365
-53.326557
-85.344513
-88.722038
-61.937382
-40.251904
-41.121857
-87.151054
-41.091721
-52.578949
-78.699333
-63.096390
-65.044937
-43.975201
-68.108963
-66.454353
-62.736622
-98.699081
-171.846039
-53.438965
-64.247368
-63.038498
-52.562168
-56.217472
-92.316849
-99.768051
-38.072540
-66.208664
-80.726494
-165.228058
-94.167458
-96.965073
-129.165070
-58.267021
-56.197605
-150.732178
-79.597862
-62.535145
-47.249985
-150.389328
-54.742928
160.618073
-41.037563
-144.060501
-86.062012
-59.736519
-48.431065
-43.449348
-54.136795
-42.844524
-108.452248
-68.026649
-40.436146
-161.028778
-93.640976
176.247559
-62.243401
-61.604889
-61.701290
-66.562553
-140.815948
-145.028000
-65.636055
-50.351921
-98.894844
-139.631775
-55.019989
-155.492874
-109.585251
-87.798897
-63.995384
-57.516850
-48.838009
-62.357075
-52.726158
-74.498627
-51.693405
-65.318817
-129.717529
-77.323456
-103.131027
-68.045830
-62.141434
-68.472466
-110.001656
-59.455200
-119.330391
-60.988407
-66.718636
-64.965927
-75.529762
-119.203354
-146.754288
-75.242111
-58.913704
-59.327568
-67.037590
77.285103
37.005611
-78.858765
-129.214188
-71.626068
-103.529175
-63.134289
-62.102562
-67.921280
-163.232025
42.811195
85.723495
64.712502
73.554466
72.026688
73.429764
36.826939
71.119652
65.115990
-127.202728
-68.715813
-164.560379
-61.276806
-39.769016
-136.171066
-88.433144
-93.291824
-56.636059
-76.170441
-102.934784
-162.912140
-139.274704
-57.388020
-92.055115
-51.004112
-59.520744
-88.614464
-61.704655
-138.865753
-68.323509
-135.223999
-104.758171
-74.732048
-117.422585
-63.062614
-60.820004
-123.239365
-86.246880
-115.497864
-131.087601
-143.095169
-101.273323
-126.680046
-162.860641
-55.422375
-65.214912
-50.363823
-54.190983
-109.989395
-116.983910
-56.765934
-67.825798
-61.226234
-92.906586
-75.743416
-80.366798
-59.890545
-129.662796
-82.527634
-134.996307
-123.889328
-94.678352
-84.845261
-85.064041
-81.179138
-100.294540
-96.573334
-97.706276
-107.899529
-106.169456
-91.795586
-55.552212
-70.111336
-116.519592
-119.149368
-111.661392
-134.635529
-60.322002
-83.858437
-129.516693
-143.175217
-58.191303
-153.190582
-65.213371
-56.325645
-69.466637
-58.454845
-96.808357
-153.112457
-111.710587
-63.167309
-105.637230
-59.242722
-65.737427
-65.093781
-44.992657
-151.609222
-132.286499
-143.799744
-147.804733
-111.517967
-108.064636
-78.807335
-64.138275
-59.911228
-59.792267
-130.089798
-58.034809
-56.606857
-58.066673
-55.753590
-73.701973
-54.245083
-80.735382
-64.806023
-62.455799
-78.468567
-80.902191
-150.179871
-84.012360
-78.820129
-53.604141
-100.741371
-58.028477
-158.617294
-154.324005
-64.398689
-33.181824
-68.872925
-31.670012
-62.772453
-56.584103
-73.316101
-40.496861
-105.602440
-81.412560
-53.666031
-78.241592
-72.771996
-91.302536
-56.778637
-129.758942
-59.432560
-85.237717
-77.219307
-35.754013
-65.031761
-101.272675
-161.857880
-112.797630
-56.826488
-122.380699
-56.633163
-72.280762
-55.342674
70.365288
70.687988
39.181465
64.628098
-57.388645
-68.416977
-74.233147
-145.957642
-29.204401
-51.394817
-59.965069
-99.619011
-64.915367
-64.143013
-69.484177
-59.931648
-90.057159
-64.756577
-72.773071
-66.026985
-83.692032
-65.381218
-38.610992
-50.580990
-66.272858
-77.561081
-77.821358
-47.280464
-64.826416
-166.453491
-74.420433
-113.231979
-57.768494
-39.509113
-56.750412
-93.182693
-71.348640
-72.954582
-166.120590
-78.229034
-76.707458
-126.598534
-160.891541
-169.801956
-66.704636
-34.624287
-63.685474
-104.568176
-54.819618
-65.544731
-55.815174
-55.714787
-91.069405
-49.571327
-147.036041
-67.177681
-36.893803
-70.350777
-119.070465
-93.995094
-62.432392
-89.053627
-54.462479
-58.130943
-66.879539
-58.960705
-56.652000
-110.386299
-62.258606
-141.031433
-86.121857
-55.877129
-89.094933
-47.498272
-42.972206
-63.229946
-51.527382
-157.186951
-52.126507
-61.220238
-52.065907
-156.116730
-107.066147
-92.263321
-89.466782
-95.655113
-142.197723
-74.142502
-60.421600
-98.774834
-71.047508
-60.640438
-128.185684
-159.746674
-70.003540
-56.629696
-63.140739
-152.720261
-76.107185
-72.463417
-68.179932
-72.408936
-79.883316
-65.654510
-71.542610
-59.169441
-111.225800
-36.382256
-66.470711
-98.556419
-102.811317
-63.917370
-105.418320
-153.392380
-149.923019
-60.832378
-77.690155
-144.587769
-48.832989
-66.310104
-68.141090
-88.080261
-102.196526
-100.819664
-87.828476
-153.502243
-88.597740
-109.757668
-57.105427
-151.221390
-89.673508
-128.775711
-85.022194
-134.470779
176.602509
-116.110397
-95.858589
-113.567253
-122.049217
-120.015190
-66.389984
53.796017
-50.774136
-99.131165
-71.522537
-70.398712
-52.156963
-76.760551
-60.034245
-53.401855
-78.981842
-61.084816
-122.809052
-64.261269
-55.281948
-66.855667
-146.248413
55.431381
54.945877
52.439346
74.966011
61.959354
83.610542
57.309746
67.343971
44.060799
43.590412
65.444328
75.507904
53.356728
83.774818
44.147583
-90.797165
-96.283295
-82.306892
-113.982269
-99.102562
-71.575974
-110.937172
-87.109909
-120.182816
-61.143684
-101.565063
-90.637589
-69.483192
-59.288055
-81.764175
-70.713203
-87.321045
-68.512810
-83.768021
-102.791679
-85.588097
-84.702309
-74.890762
-135.149902
-63.111546
-87.481789
-32.652069
-168.681198
59.065258
64.926819
-21.885658
-74.988190
-51.612812
-72.066040
-50.910561
-54.139217
-153.654160
-68.240669
-141.749100
-111.750603
-108.156448
-103.259460
-73.806313
-155.201294
-105.048676
-69.222908
-62.909092
-121.919868
-56.308815
-145.565048
-76.343941
-59.803253
-59.392685
-149.191605
-63.928776
-56.482288
-85.554970
-65.511856
-86.950035
-104.389519
-159.379990
-64.489159
-152.392746
-101.427994
-147.050735
-67.070801
-82.361145
-75.003548
-100.222122
-77.658051
-61.273247
-63.335869
-62.034740
-99.716743
-72.850708
-71.181366
-59.097450
-121.259590
-79.855042
-80.721169
-55.586388
-76.045227
-119.712852
-115.855003
-66.662758
-76.417015
-148.159149
-62.499443
-51.308666
-64.978905
-114.769112
-71.372765
-62.351223
-65.625473
-56.055878
-66.802109
-67.487099
-142.583054
-71.329834
-81.089828
-42.326923
-64.155289
-91.615967
-43.527004
-60.039463
-70.968132
-33.170628
-119.249588
-76.767891
-65.006897
-67.134239
-58.537292
-61.437794
-88.378799
-160.632980
-159.710190
-96.777222
-115.794403
-73.360023
-57.836071
-94.166420
-122.836372
-98.757477
-112.517517
-67.648048
-135.961655
-61.937366
-128.235489
-72.908318
-30.132635
-56.748840
-86.618431
-49.016998
-61.229195
-101.747681
-98.251587
-103.722382
-98.341560
-58.920540
-101.611107
-71.956421
-69.977631
-74.239418
-51.972248
-53.169277
-168.211044
-65.043968
-62.682159
-58.164345
-71.200836
-77.744011
-59.316711
-99.406334
-78.452675
-129.537445
-37.018520
-128.564133
-56.435337
-95.583191
-68.608116
-53.721275
-104.542076
-120.863388
-63.662251
-58.492718
-58.741405
-153.153900
-97.713898
-144.981079
-53.958782
-67.293495
-40.910316
-89.019928
-60.574917
-62.105881
-89.918541
-63.860912
92.563858
72.891037
77.272583
-50.445423
-60.550716
-62.877865
-92.285469
-108.427246
-66.120064
-128.436813
-70.984634
-57.579849
-76.054199
-163.212448
-69.100723
-79.185532
-79.738960
-50.692970
-144.050400
-52.398262
-148.700363
-52.565063
-161.438934
-22.950888
-45.763435
-124.653625
-65.317970
-73.038147
-71.304779
-70.722977
-78.898064
-83.582451
-82.175285
-53.955704
-121.905579
-67.530579
-117.243263
-60.190853
-73.489212
-68.939148
-63.162170
-58.055103
-55.359943
-88.471336
-61.148357
-139.888199
-124.498360
-122.035034
-62.513618
-82.360664
-53.868393
-76.340019
-57.673119
-43.809097
-59.110237
-47.041065
-69.255402
-18.307951
-74.114037
-108.895416
-104.088844
-123.646523
-67.291588
-66.197845
-73.630424
-61.242908
-46.586292
-79.584717
-104.868546
-76.468102
-61.170132
-102.381851
-72.114639
-71.399956
-159.314804
-93.753197
-82.985657
-58.382397
-58.690891
-51.662243
-61.323696
-118.029053
-109.492310
-53.073036
-166.906433
-61.836758
-17.031782
-85.182274
-61.314190
-83.745934
-57.602432
-96.583237
-47.883644
-95.112648
-82.003151
-74.151398
-166.748276
-60.833145
-71.955940
-63.429287
-72.742844
-51.309788
-55.641754
-89.606117
-68.484818
-133.826950
-121.722214
-45.082558
-60.501736
-41.014912
-135.817871
-43.200191
-102.798683
-121.742088
-84.969223
-67.097176
-70.354897
-78.722649
-76.770851
-57.428745
-84.255692
-69.818481
-73.518646
-60.496716
-74.135338
-58.232727
-64.863457
-65.307617
-78.369865
-81.592918
-84.416374
-47.017998
-70.480743
-45.537689
-64.199120
-40.409069
-97.048325
-160.562363
-57.551006
-60.974884
-158.557785
-73.795380
-84.595276
-85.254105
-116.958893
-86.381813
-154.860031
-114.215103
-58.990395
-155.588654
-160.386276
-67.114655
-98.286652
-104.769241
-87.093758
-105.306229
-115.437401
-101.014725
-126.416237
-79.352448
-105.740608
-154.088577
-87.943199
-64.844406
-63.198139
-67.722733
-102.626221
-90.924232
-110.901215
-100.989326
-119.250725
-151.310364
-93.111839
-101.933487
-116.329071
-65.948067
-63.465355
-48.896587
-53.258224
-63.681320
-135.063080
-99.991966
-142.848938
-155.530121
-61.727127
-71.002014
-139.977631
-56.617115
-121.241043
-156.254272
-59.238506
-115.763466
-79.771423
-68.756142
-55.956501
-66.050537
-38.776150
-53.869045
-57.936981
-143.091141
-67.976761
-125.516342
-60.630951
-46.528339
-53.471943
-54.419113
-51.203667
-92.387138
-91.817490
-148.392181
-56.534519
-154.218384
-109.791077
-60.547848
-73.938728
-85.253944
-104.853294
-75.999924
-68.362839
-112.345978
-55.837990
-64.907585
-56.895531
-61.173058
-59.223877
-144.624573
-164.722397
-22.844456
-71.821083
-114.317780
-61.242313
-92.069405
-63.596863
-44.083946
-81.588333
-61.201908
-55.475918
-60.965553
-67.204308
-67.299446
-57.162704
-97.256035
-70.405807
-75.483025
-144.876068
-46.995644
-120.041412
-87.633553
-54.426781
-75.930931
-78.658440
-51.270176
-92.292137
-168.829163
-98.947632
-38.254608
-56.576385
-147.452774
-81.063660
-54.532463
-51.806328
-138.548996
-93.350876
-44.863281
-60.961594
53.541965
86.352470
-158.264465
-71.995728
-38.233646
-172.227173
-62.942036
-69.447342
-106.892570
-66.016785
-129.017151
-67.270981
-77.624977
-156.830902
-140.573822
-62.773888
-50.935520
-78.135605
-63.734150
-56.082573
-156.929260
-121.014938
-80.841423
-96.308418
-92.222496
-105.319138
-124.852753
-131.591858
-79.092606
74.935776
89.060760
-33.726952
-159.933685
-147.963425
-95.953011
-58.273243
-95.389336
-64.322029
-152.604874
-52.918297
-147.982971
-75.506203
-72.959969
-80.871292
-64.438568
-66.504074
-54.196236
-104.222832
-64.273338
-20.661644
-65.689331
-72.853851
-118.042778
-107.481026
-105.668068
-97.106026
-60.141369
-148.559906
-38.736767
-72.862473
-86.787895
-63.737000
-100.836685
-47.512707
-52.374470
-58.431690
-122.982384
89.203743
61.822083
68.546616
42.305317
59.858280
62.355122
48.866043
61.066559
58.054691
55.482246
52.389389
48.893738
44.910133
-79.752991
-145.593185
-55.472042
-59.042931
-116.144180
-48.876389
-42.525352
-61.290657
-88.161583
-62.331543
-59.431175
-54.336422
-63.558361
-81.283493
-32.312103
-52.998699
-75.054207
-71.529068
-43.266796
-27.381348
-66.651390
-127.698875
-137.864700
-60.755070
-85.733353
-148.875381
-77.276878
-80.764793
-131.776337
-124.107864
-102.011429
-141.704529
-61.490326
-64.826797
-84.617279
-68.518517
-109.317833
-44.354687
-73.421295
-72.272316
-112.179092
-67.776947
-132.486435
-71.848305
-152.619827
-71.010574
-94.691711
-59.599689
-150.832855
-92.547409
61.367756
51.488632
54.014172
56.405899
63.217453
35.534691
100.427292
75.511398
77.615341
55.823555
40.946434
53.135921
46.949993
52.789680
79.486015
46.635509
-64.018074
-153.591171
-41.825123
-73.495087
-65.542984
-129.228729
-93.901428
-71.171783
-65.394165
-63.680317
-103.880119
-47.879105
-67.453049
-73.692642
-113.061089
-84.283043
-111.732597
-67.572945
-51.742710
-77.576813
-39.305084
-83.944496
-64.058792
-163.691620
-38.681477
-64.769875
-138.606339
-51.530640
-96.847710
-62.044289
-141.098251
-61.756908
-43.766586
-147.080322
-117.270844
-83.845840
-85.293861
-56.428501
-148.888535
-71.913338
-69.439781
-111.206963
-37.505363
-49.223560
-173.122559
-104.473991
-100.570656
-73.981026
-64.266495
-78.238785
-110.172356
-56.663803
-89.786278
-63.988472
-86.129211
-93.374550
-52.187275
-47.755333
-74.285088
-114.708626
-99.579109
-63.579960
-108.887199
-141.778595
-65.851021
-81.879616
-55.279926
-68.197212
-79.625481
-83.022331
-84.230080
-104.450348
-54.997391
-101.904091
-155.156433
-109.147537
-132.206558
-141.839584
-63.880543
-135.196304
-71.530128
-62.394115
-97.143776
-89.907623
75.531906
78.242958
76.073669
-147.540375
-155.564194
-104.915733
-91.509499
-66.469528
-58.732452
-55.960243
-67.777740
-43.355919
-99.298683
-74.180138
-145.857391
-59.234451
-82.996216
-162.982162
-69.650787
-83.491951
-98.076668
-119.937538
-85.754822
-102.595909
-60.371288
-99.971939
-98.446014
-147.953369
-71.801071
-159.056961
-102.501671
-119.714935
-59.409386
-84.956406
-124.300446
-81.427452
-136.821304
-77.983215
-138.223495
-150.456802
-149.956696
-68.708748
-67.624382
-107.946014
-36.587090
-67.479149
-51.104855
-116.972282
-54.548279
-114.304626
-64.492897
-42.309193
-74.553383
-154.259125
-57.523659
-153.246078
-53.094311
-56.494968
-109.537697
-48.960289
-98.083260
-87.970520
-117.140419
-107.748558
-166.903412
-94.525261
-112.594635
-72.654907
-77.498428
-66.887314
-104.819298
-133.983704
-52.738018
-95.314568
-98.393929
-152.275772
-73.196266
-53.852230
-117.732208
-69.372337
-65.081947
-53.953133
-133.872452
-136.171005
-54.171814
-82.511246
-72.272369
-52.846798
-85.558670
-48.387188
-59.123528
-139.436905
-148.418121
-53.207565
-67.683434
-61.779003
-42.526173
-75.349945
-66.133476
-37.617718
-81.001541
-76.147354
-41.061707
-58.629417
-61.814342
-46.972710
-65.514145
-117.747253
-144.767105
-141.099960
-80.501183
-53.922443
-94.203827
-22.600037
-109.168976
-147.220520
178.219727
-65.240189
-97.758217
-43.520172
-149.230438
-121.858925
-98.148163
-67.693222
-56.636253
-89.010208
-93.840790
-81.574089
-85.813744
-100.686043
-104.928055
-131.406677
-34.965454
-60.345074
-85.181656
-60.455765
-98.163788
-159.641541
-142.153366
-58.330086
-89.684547
-77.145599
-60.380310
-68.618156
-66.376167
-46.300365
-84.990616
-57.832329
-116.834808
-84.820587
-154.742737
-122.124184
-159.190750
-144.600098
-61.308582
-56.972649
-70.634102
-55.099548
-109.338829
-69.434097
-128.195007
-63.356915
-47.718018
-57.298775
-60.962070
-52.565948
-39.035755
-62.785061
-60.206749
-153.859741
-51.641808
-81.999611
-54.576694
-73.931114
-54.649384
-69.436005
-51.641762
-57.497952
-98.345207
-67.757942
-77.968269
-83.575882
-71.291115
-51.264404
-80.681831
-42.995701
-56.640106
-138.426056
-130.134460
-58.809311
-57.894478
-38.856049
-137.988846
-66.336075
-69.560852
-57.241409
-153.945236
-75.990555
-56.644451
-51.446674
-70.064270
-150.598770
-61.501854
-65.189583
84.495941
-63.440865
-62.777843
-91.351250
-60.162449
-59.912361
-108.668182
-131.075668
-63.918743
-64.445114
-137.724152
-74.192093
-103.016975
-79.241112
-134.776688
-26.541323
-72.035713
-57.264473
-33.450607
-67.856430
-57.021095
-59.134899
-65.676041
-93.202606
-52.771084
-85.023499
-57.702362
-146.984467
-57.139565
-65.523438
-62.851418
-66.574463
-129.149643
-62.489063
-66.026535
-57.520393
-70.768143
-78.093651
-152.060913
-77.366081
-65.584808
-165.603500
-81.719818
-114.871826
-37.444149
-141.803818
-66.054741
-65.021553
-139.264221
-42.866756
-97.717880
-47.632046
-140.274399
-132.826370
-61.774044
-53.452415
-60.830009
-64.798080
-113.904594
-53.515041
-112.312927
-80.883003
-79.595062
-84.122917
-111.143921
-62.806244
-117.365417
-51.564121
-154.346222
-91.186188
-44.399300
-56.776592
-82.114326
-65.391670
-104.213921
-139.584366
-124.253456
-69.482552
100.048401
43.897537
-45.775288
-155.698502
-157.826340
-61.561565
-97.779419
-61.715824
-56.293148
-69.401108
-125.403671
-64.942116
-114.042213
-57.053436
-72.799202
-129.915085
-61.617867
-27.226776
-58.523373
-67.843102
-43.270737
-68.182785
-145.419220
-75.558144
-142.821182
-57.744972
-151.178696
-66.414803
-120.743767
-131.170502
-78.957588
-71.777870
-65.990051
-30.073315
-60.933056
-149.048935
-39.759869
-46.734264
-84.992691
-70.646881
-162.475281
-59.677238
-70.382820
-102.698807
-122.100197
-166.205154
-69.066124
-137.655685
-81.458092
-87.396141
-158.031128
-158.444611
-99.677780
-110.311050
-57.354107
-70.116493
-99.601746
-123.564331
-61.550941
-59.831429
-143.032593
-146.909637
-67.617653
-80.770912
-78.997772
-80.979782
-55.258896
-65.237442
-73.725990
-57.837280
-126.441711
-56.759182
-135.523438
-63.324142
-55.686790
-152.576569
-146.144653
-80.563911
-62.004284
-92.131546
-82.739006
-95.624695
-60.516838
-106.122543
-96.640007
-106.523026
-97.746140
-95.600243
-106.269119
-59.757088
-161.278671
-89.966049
-79.491707
-82.145630
-49.780846
-93.506859
-65.067253
-91.562378
-45.127254
-73.401443
-74.837364
-43.494339
-146.989853
-60.981373
-64.332649
-123.995819
-78.163887
80.757339
64.861252
64.153137
55.725037
53.188076
51.875004
67.394936
-71.413422
-52.406666
-118.671783
-79.534668
-64.423416
-61.961395
-55.031826
-46.504372
-64.341805
-40.527824
-44.658607
-76.547371
-98.010223
-136.250671
-55.479160
-91.679825
-155.067566
-52.908527
-56.888905
-31.457405
-118.985031
-143.496017
-57.069740
-70.631439
-69.927032
-100.220436
-65.032768
-51.755856
-66.800377
-162.050705
-70.762054
-75.579247
-59.205662
-101.496315
-100.213371
-83.591530
-120.657364
-54.290016
-124.955200
-67.440071
-57.060345
-59.692463
-80.677589
-45.094666
-155.133163
-78.854019
-137.730713
-169.738770
-65.603989
-68.311150
-60.385254
-58.748093
-59.994091
-55.148186
-74.437210
-84.312286
-63.116150
-66.672523
-120.234001
-30.082214
-65.416534
-72.831352
-41.020206
-155.561035
-66.486206
-90.959854
-59.690357
-94.407921
-60.822197
-48.797775
-150.995468
-65.415108
-63.410839
-60.533764
-81.271286
-76.480049
-56.670338
-99.075829
-52.696274
-58.386749
-127.203400
-109.987251
-49.783466
-56.631420
-155.435104
-46.005398
-153.493683
-62.718884
-104.852814
-63.921894
-39.611538
-74.979248
-55.933041
-93.555122
-66.931335
-53.603409
-74.130554
-64.944130
-135.198669
-49.816692
-131.844162
-90.693558
-104.266678
-56.208206
-69.087753
-148.627441
-90.773376
-64.339043
-69.972717
-63.107918
-83.505974
-71.599670
-172.444748
-68.863869
-57.607574
-151.192825
-58.747658
-52.921936
-101.865166
-57.437489
-60.570278
-142.682388
-132.230194
-159.030762
-44.866013
-80.585487
-60.978848
-54.632439
-64.408783
-151.026123
-62.460342
-62.124432
-110.948036
-15.357502
-151.138962
-73.935028
-65.870461
-103.398277
-74.184952
-92.476715
-74.640259
-85.311554
-96.451988
-103.652679
-70.197922
-96.728989
-48.051170
-32.557087
-66.756439
-81.181305
-49.592834
-63.549599
-118.227493
-156.621170
-162.522202
-69.585564
-81.893745
-37.165745
-84.226997
-108.333519
-96.141617
-62.920185
-163.939743
46.106167
-51.285706
-64.449242
159.729218
-141.021713
-75.037148
-39.565063
-86.202827
-133.693924
-30.415148
-100.972702
-148.045456
-88.023659
-95.792923
-104.519463
-67.132645
-53.238583
-87.164886
-77.883148
-72.881310
-55.801907
-58.853729
-59.081852
-70.244316
-64.021461
-54.326077
-165.271515
-63.225876
-144.523209
-58.641148
-53.744305
-77.177460
-106.167877
-65.966019
-91.547005
-90.385704
-75.754410
-145.894608
-72.739624
-86.736656
-81.082977
-38.090050
-73.769058
-137.664017
-48.127407
-86.002670
-59.830978
-87.515015
-70.892380
-52.534271
-118.346611
-159.068069
-93.780685
-161.430176
-62.482117
-54.063858
-97.961998
-56.689606
-97.587975
-79.622513
-70.068619
-115.326317
177.434174
-67.575943
-57.346066
-54.978168
-102.663460
-51.930012
-63.590588
-90.571938
-70.301308
-160.239899
-43.807957
-57.792011
-72.208328
-96.738815
-57.294617
-57.827629
-39.193993
-60.724400
-59.901787
-83.895401
-69.707542
-57.271152
-149.246689
-60.478371
-145.832092
-71.024696
-150.556778
-123.811462
-30.235983
-82.749161
-38.254093
-112.356644
-59.852303
-93.180733
-89.105515
-157.894150
-66.652809
-75.687454
-56.367939
-90.426270
-84.089592
-56.213230
-120.578079
-72.496132
-59.300404
-82.986603
-59.618511
-58.580967
-86.271446
-64.748184
-79.824135
-98.715149
-78.096077
-64.546715
-142.498688
-64.427933
-53.839455
-121.956284
-158.006256
-103.589622
-59.182056
-72.840508
-92.260376
-44.993660
-106.280655
-104.089012
-67.721886
-52.389664
-85.157066
-58.065765
-56.046822
-108.399750
-78.565422
-105.536682
-157.435028
-73.233124
-124.546089
-82.645096
-109.762596
-104.395531
-153.700546
-90.536819
-56.473785
-135.446808
-77.613922
-59.400528
-55.586555
-96.647087
-159.028793
-62.469616
-164.634598
-55.254868
-32.219990
-74.469139
-69.922440
-67.890739
-44.455105
-64.138878
-144.544373
-52.845562
-53.077316
-57.144230
-61.302078
-72.170219
-155.930450
-51.366268
-71.770256
-88.340012
-65.649162
-54.163273
-75.552208
-72.500740
-108.590302
-155.523758
-152.116013
-70.562721
-122.751938
-88.849075
-31.227432
-89.237923
-64.740730
-67.566895
-113.109947
-111.529037
-130.190582
-80.044373
-92.404221
-131.835617
-61.514496
-121.131592
-83.531677
-73.173164
-68.998077
-56.169418
-62.641499
-53.243595
-54.265244
-64.277008
-67.657448
-110.615540
-91.161324
-79.419121
-55.834682
-56.646130
-62.822357
-77.677864
-154.847885
-58.802551
-86.338142
-95.695824
-97.517212
-130.375076
-84.340424
-62.054821
-124.374489
-56.611839
-77.972740
-68.259178
-57.602295
-78.756424
-66.223122
-84.532990
-119.253387
-77.442764
-96.416611
-75.777283
-61.290726
-169.020416
-63.803047
-108.517479
-68.712852
-94.446854
-42.923592
-66.319534
-65.438576
-73.374771
-66.835030
-96.385338
-68.721825
-68.055252
-66.957565
-132.360092
-152.204971
-61.941700
-47.639957
-127.902458
-116.960587
-109.954483
-93.161789
-145.465454
-48.895916
-117.397903
-102.772842
-69.171951
-77.044540
-157.259964
-126.205917
-55.720764
-63.522110
-140.084732
-66.492393
-64.133743
-92.998077
-59.796535
-58.675297
-54.981251
-67.579659
-63.865257
-78.217491
-100.860710
-59.540745
-85.694580
-38.293861
-66.586815
-74.912407
-87.477264
-64.125458
-157.086212
-37.771923
-90.722061
-126.302963
-125.882607
-99.532516
-57.444218
-78.012665
-80.002747
-80.871338
-76.055428
-65.518021
26.762770
-142.834930
-70.508354
-93.722145
-58.092369
-79.683273
-78.784019
-45.037174
-56.923908
-60.114990
-71.999077
-94.199013
-97.256660
-55.938381
-58.298965
-100.652084
-108.357132
-126.403160
-108.605476
-134.307663
-88.248726
-58.628666
-60.514790
-59.223175
-119.719307
-115.886513
-60.960064
-119.874496
-72.120583
-63.304504
-64.135101
-148.750351
-68.956505
-68.490646
-151.214890
-139.651016
-119.968117
-79.433075
-63.097843
-91.151634
-73.923027
-59.594189
-59.291885
73.191345
70.193024
79.389923
52.431057
53.733383
55.597393
51.315269
48.841888
59.406040
48.161201
55.888737
48.413422
41.829624
69.794327
79.130882
-35.421402
-135.153214
-63.431026
-126.443993
-126.363380
-113.613152
-77.253700
-61.503571
-46.539257
-101.407913
-53.331646
-88.211426
-71.032753
-110.431244
-101.418671
-104.403755
-115.025269
-117.855469
-62.995117
-59.541462
-45.644238
-150.874451
-109.629707
-61.365829
-135.343323
-40.633572
-70.614891
-50.483917
-38.675568
-145.764465
-118.686852
-107.668678
-95.453484
-122.216423
-137.768158
-47.877506
-65.987068
-110.629059
-57.743885
-59.100796
-60.470242
-62.159050
-74.584885
-101.766228
-58.193077
-104.864494
-94.563652
-160.865982
-59.715420
-129.643494
-109.923447
-142.785553
-84.370041
-70.312523
-88.103477
-160.936981
-120.907623
-79.730644
-32.290604
-112.172844
-128.432144
-116.494919
-154.125198
-85.949501
-52.992088
-57.905014
-100.877937
-47.530037
-66.750343
-88.720535
-82.783142
-42.430916
-136.543243
-83.055244
-82.001221
-63.332127
-57.581436
-112.318481
-106.751999
-80.180122
-125.868744
-91.701401
-78.800758
-110.410477
-70.145325
-92.805725
-134.351837
-73.729164
-125.147217
-63.107761
-84.391670
-62.044876
-150.786331
-62.881668
-131.853149
-59.102081
-23.918621
-53.912476
-141.589676
-58.635361
-65.282555
-61.256508
34.686810
64.368240
76.685524
60.932442
77.969170
91.159889
55.451599
73.659019
57.960434
105.318672
67.592941
55.074345
39.398239
67.484138
-113.900375
-95.800095
-55.150475
-130.129166
-115.180519
-141.408737
-157.257370
-132.453613
-48.366638
-73.400146
-72.315521
-63.532764
-61.436115
-85.775932
-56.809200
-53.824936
-64.606621
-63.274399
-72.537766
-71.902199
-102.882698
-63.370205
-141.895691
-113.897057
-70.623322
-50.191212
-129.332352
-160.527527
-146.576294
-61.494320
-51.241989
-122.494026
-142.466797
-129.992340
-59.996773
-36.450752
-81.190041
-70.773148
-62.516064
-89.234299
-40.654182
-78.827393
-54.799698
-158.528076
-77.782631
-60.429523
-157.729095
-53.851318
-68.344696
-20.036133
-29.706909
-118.042725
-100.346359
-96.358170
-66.558769
-62.595135
-58.982704
-70.984474
-54.704235
-145.734711
-40.673840
-63.641747
-112.524033
-62.195221
-82.599571
-60.211227
-179.630966
-64.619232
-139.209732
-100.329926
-78.273682
-84.929939
-85.022438
-101.508278
-86.554321
-68.944565
-62.177189
-69.571289
-64.029167
-60.492020
-86.588570
-41.609299
-64.443443
-69.778587
-57.416119
50.525646
56.789238
69.991318
46.687542
81.533714
-51.611408
-76.677773
-60.005695
-75.938438
-76.011002
-89.359528
-38.862591
-79.308159
-84.443398
-96.458336
-66.463135
-78.005684
-76.280685
-69.625732
-57.416481
-110.578537
-61.275871
-56.917702
-85.376472
-130.120667
-151.890396
-59.368614
-79.468170
-119.264427
-116.893517
-94.937416
-125.010620
-48.620506
-77.744774
-146.730301
-89.218033
-128.542435
-58.565304
-52.428661
-38.138908
-122.843651
-65.588997
-120.357750
-64.910828
-61.331654
-50.514519
-78.772987
-53.348911
-64.246208
-110.994499
-110.977692
-53.615818
-125.988937
-141.852585
-95.053825
-77.720268
-37.924477
-68.277260
-72.986160
-145.611755
-158.068573
-66.387276
-121.911934
-72.978897
-65.281418
-67.168266
-108.865479
-171.134430
-47.195461
-37.145092
-60.207581
-62.725792
-105.348450
-59.858913
-161.673920
-101.033188
-111.137779
-122.837807
-105.883492
-42.056801
-127.088493
-68.683998
-99.056572
-72.140984
-103.833168
-118.868523
-72.687210
-114.635292
-84.690376
-96.995682
-83.625191
-109.521828
-81.116043
-87.991974
-76.174309
-156.353287
-162.092133
-61.830585
-55.673138
-85.199341
-61.360416
-90.536926
-115.379044
-94.929985
-129.553055
-93.894058
-74.154045
-53.474800
-47.275768
-49.755402
-57.636650
-68.851280
-69.018936
-143.097305
-56.730209
-61.793068
-54.081993
-140.231689
-54.318275
-48.437958
-75.156776
-84.329613
-53.485058
-76.352966
-71.041374
-57.412449
-122.406502
-80.826431
-66.037674
-122.714699
-56.578171
-56.910507
-51.542747
-64.606224
-101.853317
-136.795441
-50.943123
-141.582932
-114.212013
-65.405632
-73.271950
-71.680008
-41.782635
-47.814106
-161.652267
-117.444580
-51.761086
-70.495743
-115.455231
-37.280746
-20.383860
-80.841766
-55.714775
-57.657143
-74.361145
-71.727051
-77.882637
-97.928680
-84.326027
-41.111263
-88.182266
-142.618881
-57.048847
-124.503601
-54.756973
-63.235104
-61.261219
-73.455673
-155.462921
-61.334583
-67.140007
-64.817093
-54.670189
-64.586044
-50.179420
-62.961342
-37.847031
-85.701538
-59.195210
-123.814560
-157.285889
-65.802589
-91.736000
-145.344162
-159.008591
-75.317078
-52.668468
-130.107880
-164.599274
-85.956474
-115.043259
-97.432671
-65.855080
-121.249809
-50.533489
-57.421829
-52.760605
-100.838188
-65.084175
-66.913475
-143.948578
-49.821484
-116.200348
-149.554611
-61.225342
-71.573624
-34.324074
-70.091621
-68.787216
-126.112579
-85.092033
-59.674854
-134.893677
-81.234795
-79.246704
-57.008224
-61.936310
-63.243771
-80.696236
-127.422073
-34.124435
-65.819481
-55.493771
-72.215248
-80.484390
-94.293587
45.802910
-122.050064
-72.829987
-155.082123
-58.093262
-68.072556
-62.297359
-126.368149
-62.876019
-94.778526
-111.844086
-89.595757
-65.324760
-80.135895
-39.522980
-58.960629
-118.183617
-174.630966
-104.401093
-70.866158
-58.536861
-98.310005
-101.627228
-86.121109
-132.036880
-97.511414
-59.565163
-136.678604
-48.189060
-31.587605
-72.194122
-138.096832
-136.378952
-57.559162
-55.061958
-59.150055
-54.798306
-68.890907
-69.767677
-156.331604
-54.505192
-99.000710
-59.751385
-162.854538
-49.190155
-109.947411
-116.438057
-155.295502
-149.201019
-156.633850
-65.444328
-129.107697
-78.858856
-41.629353
-50.409630
-76.642075
-75.421921
-132.500854
-72.977501
-137.367767
-47.662090
-81.110184
-70.413246
-66.098198
-90.855843
-62.100697
-64.118340
-58.272091
-54.157780
-66.357498
-71.648163
-97.663979
-87.083000
-57.489216
-100.155426
-146.275894
-151.647705
-44.405472
-84.642181
-123.596504
-55.497570
-131.159180
-56.609081
-42.255268
-82.425606
-75.258652
-51.461071
-60.740486
-69.363434
-55.859673
-89.706406
-135.676666
-55.627853
-94.863190
-64.707726
-142.952927
-100.674896
-71.341400
-68.714943
-65.534599
-57.968189
-54.839333
-96.593613
-63.251400
-74.455994
-92.263893
-66.299026
-62.096210
-51.699924
-63.899597
-116.641159
-80.318596
-63.373047
-88.917236
-76.850426
-53.267624
-48.817616
74.803055
-129.042526
-149.270584
-70.600464
-142.190475
-75.185287
-152.646881
-63.670815
80.853683
-157.445114
-122.390945
-61.674862
-82.419876
-60.110703
-143.503693
-58.370808
-161.039902
-78.091911
-101.220276
-62.460976
-174.494003
-62.432289
-68.826118
-142.356049
-65.745926
-96.092102
-71.416855
-93.653336
-144.737106
-58.888958
-140.765076
-105.703148
179.165604
-68.471725
-68.480659
-81.139709
-57.487259
-39.314083
-108.916313
-58.402931
-108.833336
-54.814919
-57.102024
-95.674118
-131.008286
-64.562317
-66.214790
-55.234077
-52.861202
-51.924469
-77.816185
-112.669098
-65.111565
-104.500237
-50.018307
-141.451981
-79.775414
-140.936172
-67.837936
-67.092911
-33.854294
-75.525055
-168.549118
-112.398636
-67.345932
-48.876259
-83.607712
-122.298630
-67.361595
-71.042206
-119.796700
-94.212502
-98.289391
-59.942268
-108.948990
-121.365929
-79.486458
-64.073517
-96.719276
-52.559868
-85.081070
-29.004375
-83.223511
-117.990395
-157.484116
-142.341568
-82.833076
-100.246422
-131.126785
-122.418228
-75.254059
-88.097710
-88.200722
-53.381725
-115.030190
-81.456406
-99.410332
-55.442928
-71.192825
-72.035088
-116.371567
-42.195595
-66.667686
-79.797348
-55.264645
-153.468872
-98.559792
-58.590527
-120.392128
-145.466476
-92.144478
-56.330025
-94.092766
-84.122398
-156.226120
-146.421051
-61.201237
-125.335083
-55.047482
-144.639084
-63.894764
-72.636024
-151.115555
-65.811333
-87.787964
-162.421692
-80.228966
-55.820759
-151.638901
-49.366734
-66.313812
-68.474014
-56.492424
-76.115273
-62.927834
-66.226112
-65.102539
-64.286774
-56.609791
-154.207718
-40.858536
-56.083195
-67.805099
-62.787556
-85.183517
-53.883396
-31.480654
-86.497200
-62.854534
-63.472111
-141.653229
-60.380398
-53.872047
-155.783798
-119.183540
-57.021420
-112.293129
-98.139755
-108.692322
-98.402649
-66.714951
-56.640785
-65.681412
-131.763489
-145.806183
-53.287174
-138.968399
-74.666542
-54.154045
-131.050583
-129.069244
-66.260368
-123.036469
-72.120872
-42.364086
-54.886936
-71.550240
-104.925461
-72.460457
-69.716957
-69.054558
-86.475426
-49.546379
-44.337952
-77.360146
-47.440907
-171.426544
-61.898907
-133.347717
-69.515335
-62.494377
-58.371342
-92.404411
-45.890636
-134.136978
-56.565147
-95.991592
-43.375286
-117.904495
-124.123993
-48.307663
-157.317123
-59.501709
-59.446629
-61.957542
-64.090691
-75.416077
-162.853943
-78.551003
-80.710060
-53.889812
-52.921806
-71.733482
-122.468208
-38.219376
-63.361176
-63.950703
-159.731659
-50.545708
-71.618706
-159.760590
-138.161530
-68.343803
-116.210175
-164.766129
-89.059937
-103.042267
-105.969894
-108.830994
-101.140114
-157.406342
-75.988518
-87.564270
-121.134789
-96.303520
-124.722282
-47.470634
-135.060074
-87.333763
75.848877
53.006470
72.700020
90.207382
77.073227
55.289021
71.500839
51.955772
60.452908
68.766289
74.993309
51.212772
54.718437
51.627674
53.848854
39.835312
67.175026
49.612041
56.528229
85.585236
-154.625320
-74.659676
-77.705750
-55.547207
-55.500675
-63.029118
-122.359169
-126.171440
-122.033539
-108.203644
-80.838631
-58.450802
-63.902767
-157.639206
-74.660950
-104.084686
-86.798088
-145.356888
-108.947624
-58.286877
-73.312828
-164.102417
-156.345673
-46.645519
-75.674110
-58.946072
-158.706238
-62.659576
-152.712326
-75.602646
-50.227829
-73.896530
-92.348732
104.560722
75.626770
26.003838
44.493927
61.453396
59.162029
62.786182
72.028664
56.073368
82.804840
88.126877
53.582508
33.926155
44.878456
45.545052
112.558899
38.431507
84.833725
74.927406
46.534447
48.239002
89.141861
63.016102
75.803734
47.737637
66.415115
-48.060543
-85.481018
-154.165802
-84.965515
-55.912228
-116.615417
-29.553705
-75.406479
-60.231884
-65.738968
-50.238796
-78.637642
-91.015427
-65.477165
-84.803329
-94.844849
-64.910278
-67.671501
175.861877
-119.496376
-158.938461
-67.383987
74.233040
52.014214
44.588093
-159.190811
-152.886932
-147.730164
-83.504791
-74.046593
-132.883728
-113.300911
-66.298225
-63.683437
-58.090332
-152.011658
-151.877838
-102.817108
-30.928171
-54.767731
-162.940216
-97.249290
-168.261642
-71.855980
-107.495125
-93.258156
-88.656540
-161.425262
-58.174610
-152.400848
-101.087715
-116.851242
-54.839214
-48.518585
-143.648529
75.256096
79.549965
44.972847
50.261608
45.288120
66.076424
45.415150
56.080540
51.582371
86.506363
80.402359
35.965576
67.403305
68.753319
38.643414
47.983250
81.953323
66.360504
37.803818
55.507339
60.509987
46.446037
35.393845
63.032806
67.667374
51.818951
79.194443
72.728783
42.696808
72.989159
52.065369
60.093559
44.477234
46.635315
-65.300377
-107.903770
-56.317989
-58.086903
-136.102386
-157.737610
-64.119247
-50.474224
-114.675041
-67.681923
-65.222374
-64.390137
-102.463219
-86.663635
-146.083252
-82.086060
-80.653297
-97.962669
-91.331833
-70.976051
-86.113266
-74.865555
-108.481514
-103.180031
-81.023094
-106.572502
-124.026146
-67.943024
-131.383759
-94.379082
-40.596550
-82.003769
-59.523304
-71.939369
-55.346470
-167.608154
-61.130558
-53.881855
-62.031254
-81.283401
-57.296459
-47.856983
-155.594070
-54.443218
-54.023697
-63.369419
-89.556709
-107.453285
-67.893349
-118.047424
-60.030201
-76.414871
-147.132996
-77.692535
-139.446167
-49.861294
-60.137299
-89.822861
-120.669113
-87.402954
-61.958870
-66.226265
-61.512135
-115.832199
-64.756721
-59.492550
-98.985298
-123.672684
-62.132282
-86.331123
-63.970215
-48.483891
-66.050812
-52.746563
-85.881355
-125.845734
-105.705055
-58.791862
-101.817741
-76.872139
-146.017410
-43.425152
-63.622326
-83.605255
-57.958740
-59.751633
-115.910439
-44.547379
-100.974167
-63.653542
-73.161598
-64.541626
-38.820984
-146.067078
-103.534019
-56.325962
-117.318382
-145.566605
-112.148781
-61.157265
-93.324280
-157.955246
-69.511208
-73.149277
-76.104317
-110.508972
-125.471375
174.788864
-49.927601
-59.103462
-95.820816
-59.689976
-69.505028
-62.205063
-61.381268
-162.193481
-62.594364
-62.092426
-51.639179
-113.629776
-141.013184
-83.734467
-128.111481
-78.855690
-62.486809
-52.356930
-59.975723
-46.149284
-65.703705
-74.180534
-63.142601
-93.955399
-77.945984
-69.050323
-55.693840
-63.368210
-119.917763
-71.090889
-55.917824
-121.741394
-85.583199
-66.697983
-151.360367
-123.069862
-79.626846
-157.852051
-120.203316
-86.773933
-115.901749
-66.476929
-153.492874
-87.894798
-104.007217
-162.874023
-69.352165
-89.570702
-47.932976
-62.663662
-60.068096
-107.526886
-63.572220
-98.944557
-94.515297
-55.964020
-89.463852
-92.399956
-108.600822
-154.988297
-70.767601
-80.794785
-60.187351
-89.041489
-66.007599
-116.299904
-65.299217
-169.431961
-72.704933
-151.951080
-67.070114
-104.227982
-81.662231
-69.037537
-57.357937
-79.230042
-157.547668
-78.366791
-150.250687
-67.457390
-66.376183
-83.402626
-78.038307
-113.921875
-40.319767
-107.725220
-125.889206
-50.628254
-69.408867
-64.011497
-61.325211
-57.679871
-114.587547
-67.839317
-83.968216
-50.361382
-65.251785
-72.593704
-79.594269
-58.211071
-52.674908
-53.493729
-50.678185
-85.008301
-67.813042
-141.871185
-121.288879
-107.712654
-97.289284
-78.114082
-61.115738
-68.130005
-76.208473
-58.665413
-142.228622
-82.636429
-85.484932
-54.971943
-115.616013
-45.036648
-61.349411
-86.153183
-61.942799
-127.857635
-48.973339
-67.873100
-156.535675
-42.171883
-64.039688
-49.796200
-94.216270
-48.156040
-146.522842
-39.735214
-139.424896
-81.011269
-125.349129
-75.879517
-61.330368
-144.293655
-67.614464
-113.818886
-85.078621
-120.764297
-78.122047
-56.855217
-46.683304
-67.269119
-66.303032
-56.007988
-69.468567
-56.831142
-66.997948
-72.676208
56.136818
83.251122
74.910332
62.048508
73.723511
66.499687
43.138897
94.681854
63.649712
-74.047897
-62.419518
-158.964279
-79.285149
-52.765728
-110.933800
-51.048019
-139.921616
-73.405823
-55.057259
-55.786774
-71.037064
60.209991
75.466080
76.810402
73.068207
57.903316
59.177864
80.230835
44.886322
57.819427
71.877357
70.991058
46.256908
41.949936
71.641907
54.645714
47.743645
76.125053
72.398155
79.576225
78.665085
53.115860
-142.330292
-53.743366
-59.717407
-71.927910
-65.903061
-113.680725
-67.226746
-158.737091
-118.639748
-88.677635
-116.611443
-112.949165
-80.868637
-82.803223
-90.836845
-76.398697
-113.187973
-115.788422
-94.106491
-86.696976
-59.861538
-72.072327
-103.957581
-79.007172
-100.506531
-162.812485
-159.360214
-65.907684
-110.550079
-114.290260
-164.468781
-106.134109
-151.985107
-61.790649
-93.568611
-93.156876
-62.774406
-80.369713
-108.821907
-154.933319
-94.710182
-112.233078
-83.508659
-53.416428
-43.633583
-86.175354
-70.230827
-137.149078
-158.000320
-82.543533
-53.384323
-55.974030
-48.288746
-66.426453
-65.775627
-121.188629
-103.828079
-80.442322
-59.625835
-87.902786
-104.531822
-74.735458
-120.521606
-42.123474
-111.499664
-51.115688
-70.060120
-82.652214
-78.670845
-74.441818
-122.576096
-89.883163
-94.811134
-153.374313
-62.285160
-144.295898
-149.889450
-57.705334
-123.074333
-57.022369
-54.376339
-41.907825
-53.996971
-155.465240
-88.734406
-122.709229
-145.072159
-63.160069
-175.398605
-71.988052
-130.273422
-62.011879
-70.481689
-57.032078
-133.889420
-65.626015
-64.610168
-65.613823
-62.123913
-72.779129
-107.778046
-86.496635
-101.372040
-47.822735
-71.568443
-151.139023
-62.898006
-100.726341
-53.157669
-120.209618
-53.771496
-145.588882
-99.651146
-82.049278
-86.488441
-59.671440
-57.041103
-151.112167
-80.730011
-61.259308
-77.370415
-57.430271
-169.644104
-61.115334
-69.538490
-64.325417
-56.133720
-125.746346
-91.624580
-54.438053
-57.675823
-98.962112
-41.386318
-53.764042
-152.891693
-75.044464
-56.826855
-121.371758
-60.321613
-73.639748
-152.439240
-160.145798
-56.789627
-80.530586
-40.174168
-56.360302
-135.065918
-33.777382
-65.148705
-26.460815
-67.512451
-73.590759
-156.869537
-87.293404
-102.149773
-138.304413
-57.591736
-80.944298
-65.678612
-59.246220
-76.384766
-131.926544
-69.522438
-84.566254
-88.137001
-96.960205
-76.338120
-76.089378
-145.115250
-67.419975
-59.230633
-93.356453
-50.863953
-66.724350
-78.379883
-151.695831
-75.358345
-108.919289
-118.295944
-31.602577
-90.906029
-65.075882
-110.757401
79.987999
-77.923042
-54.819881
-146.581497
-89.919228
-68.935928
-71.764572
-48.904522
-64.210526
-142.962173
-93.943260
-55.346413
-92.821892
-48.151730
-150.955841
-132.533600
-54.796577
-43.001156
-56.221645
-58.498081
-87.688957
-56.860695
-77.103256
-90.314308
-102.786819
-64.406593
-100.066643
-82.869171
-134.568848
-104.156418
-101.585373
-93.443108
-69.459229
-92.565659
-142.224442
-65.192528
-67.169228
-75.737953
-147.368988
-73.460495
-50.934879
-124.299545
-64.443527
-148.114685
-56.837357
-96.367920
-90.166573
-58.773380
-132.010651
-119.466476
-148.202606
-97.831253
-89.307289
-62.188065
66.801453
70.107124
48.631386
-79.866318
-66.610878
-148.983841
-98.625717
-146.488083
-59.606655
-103.825485
-64.632164
-75.880798
-83.335274
60.751434
51.793354
53.017395
57.540775
54.500343
80.084808
-61.662521
-106.311272
-70.756767
-45.263149
-117.997292
-60.070499
-50.281345
-87.504486
-155.173798
-74.433464
-30.279688
-66.218361
-66.882797
-61.137920
-54.306885
-53.910904
-69.253838
-122.914085
-47.985001
-37.386692
-55.443211
-66.890495
-96.345764
-83.766235
-51.783279
-122.615715
-49.300045
-90.906815
-122.450119
-58.644245
-163.967163
-62.045559
-57.427483
-88.491142
-63.786507
-129.133087
-150.326340
-69.818092
-36.665073
-81.883797
-66.755058
-150.324814
-47.809547
-61.259811
-60.649277
-60.144718
-87.869049
-82.593086
-21.395418
-91.745941
-96.251213
-136.658783
-94.186874
-128.441223
-82.366112
-163.800934
-47.932465
-58.331028
-55.948376
-55.913937
-63.507957
-57.572624
-56.901962
-58.901657
-124.826630
-46.462692
-113.248192
-72.081551
-106.030167
-107.379105
-83.251106
-62.406132
-49.905033
-143.184875
-129.566727
-95.405037
-66.993805
-54.119656
-67.047241
-137.416412
-50.659645
-39.758007
-39.231159
-69.056175
-103.123199
-154.271774
-91.820229
-118.794289
-68.761948
-57.689648
-66.770721
-174.077469
-64.254089
-153.659943
-155.465546
-65.465790
-94.346046
-69.928337
-67.634033
-29.156843
-56.546478
-179.191086
-59.447388
-149.523758
-33.106239
-82.481575
-76.781425
-67.704910
-62.682186
-68.076019
-84.378311
53.323021
57.667454
57.916435
81.155235
-52.343704
-58.568535
-157.755783
-81.712082
-77.235336
-59.046776
-126.981026
-153.748016
-52.574989
-62.607388
-55.606167
-148.242615
-67.760429
-61.102200
-94.894890
-55.206093
-60.633896
-89.523621
-79.138130
-54.000362
-116.122803
-47.928642
-66.150627
-67.505890
-62.731678
-138.309326
-68.138496
-50.285931
-77.630241
-68.388237
-87.779694
-72.790634
-106.828087
-87.993294
-132.960541
-120.949623
-144.720078
-65.852112
-133.676651
-102.173508
-161.023254
-74.567299
-149.241898
-50.057125
-47.274643
-77.307693
-26.740784
-65.018585
-96.800156
-85.434334
-61.975899
-97.340721
-92.837868
-114.594612
-49.460712
-82.530617
-62.037971
-91.092712
-125.135834
-143.637039
-78.328674
-53.071018
-126.876961
-56.907070
-59.437824
-58.034161
-148.147537
-55.116993
-118.542625
-153.671875
-98.691559
-84.053749
-49.196377
-100.322495
-71.550270
-65.320724
-67.085037
-20.756990
-43.385723
-134.086838
-65.673996
-38.888512
-37.762238
-80.922668
-162.711975
-104.791260
-74.433762
-68.329880
-158.538315
-42.605835
-48.547989
-71.590034
-56.319382
-60.309681
-78.850159
-71.030136
-55.599480
-128.669983
-123.396484
-80.584824
-74.827492
-55.713417
-56.874184
-84.538628
-89.506554
-83.347733
-32.701088
-50.928024
-116.221947
-76.413811
-89.937057
-110.009743
-132.835175
-66.610764
-66.588852
-99.792847
-79.387131
-119.855087
-100.601524
-122.107353
-113.723175
-79.570297
-51.229141
-60.901119
-73.688217
-92.392563
-69.053307
-49.327484
-80.723846
-70.152107
-57.661743
-92.319550
-99.411140
-67.343163
-57.952934
-146.155930
-58.727440
-88.922371
-92.440521
-61.746765
-51.268879
-53.149708
-146.954056
-62.222240
-49.220528
166.622803
-108.899643
-98.620018
-105.400169
-106.634384
-64.983994
-120.366119
-80.265137
-79.059181
-58.214916
-56.862610
-66.130219
-97.385117
-58.680336
-63.376011
-69.993851
-130.426880
-50.413498
-68.543991
-60.369797
-49.480492
-108.746132
-64.421661
-65.151588
-56.460445
-63.377239
-55.756477
-62.360199
-89.839333
-114.803574
-105.135117
-98.414017
-82.307022
-55.044727
-65.778870
-97.181580
-62.428486
-68.404358
-71.982254
-61.369808
-50.540195
-59.147797
-56.283466
-95.287827
-46.141029
-113.057266
-73.989662
-113.671532
-35.166103
-53.803490
-114.102890
-47.942123
-103.557526
-32.276909
-133.494659
-64.395851
-97.953156
-44.486923
-66.844093
-64.234306
-67.953995
-43.373215
-69.865196
-63.956398
-76.610451
-76.967232
-149.818390
-76.356239
-112.304901
-111.959328
-152.220154
-64.578217
-70.894135
-67.286346
-120.793747
-58.338581
-125.780525
-86.568947
-69.709206
-66.191124
-60.207207
-64.072266
-82.289780
-100.128098
-60.909405
-163.450363
-75.914055
-135.526108
-153.384079
-59.979370
-69.519562
-109.658295
-81.564255
-61.001080
-109.572975
-66.195602
-133.365143
-55.207752
-50.187481
-75.276756
-72.510201
-59.757561
-152.363220
-101.400421
-38.200897
-38.151005
-129.158386
-61.253967
-42.787628
-86.095200
-93.983902
-36.558956
-76.138222
-132.573364
-66.873962
-49.437317
-158.942566
-28.226210
-69.742691
-74.776924
-164.977524
-98.159355
-98.251404
-109.853874
-99.632385
-60.152771
-99.163322
-93.030930
-63.027370
-84.008072
-72.591080
-109.197861
-65.163132
-113.911026
-78.602646
-59.945751
-61.903381
-138.073959
-164.293884
-85.442719
-125.350929
-150.878738
-154.998398
-95.852448
-68.591324
-68.971436
-70.970634
-144.511841
-67.062218
-55.139580
-133.215302
-76.012550
-106.017235
-88.779320
-159.332413
-74.016518
-73.808731
-98.177963
-51.573101
-120.066223
-34.752399
-82.376381
-68.707397
-110.398659
-71.396416
-154.776291
-47.531975
-113.241882
-65.838493
-84.981049
-64.993576
-153.728561
-81.197052
-83.366310
-86.491920
-97.682320
-92.329346
-65.796196
-84.391960
-105.534157
-57.585896
-140.694290
-148.169693
-142.666702
-68.733627
-75.301468
-75.421745
-73.113106
-58.307888
-69.800713
-111.014046
-96.502083
-18.995491
-142.520309
-36.576641
-118.991096
-124.101227
-142.433136
-93.900566
-60.013180
-97.173019
-133.748306
-45.993877
-63.758331
-97.398071
-106.939575
-171.014709
-58.110775
-95.708397
-74.467018
-89.705513
-60.111767
-161.045578
-59.256668
-126.924141
-62.191689
-96.445831
-124.176468
-58.042622
-87.873825
-77.732224
-58.221096
-61.832375
-118.217369
-57.467106
-157.261383
-130.992050
-70.419983
-107.041893
-123.252151
-74.628479
-59.931831
-67.771255
-99.325165
-54.503143
-94.327728
-127.917099
-75.486359
-55.795586
-74.313660
-77.311096
-70.112778
-111.480278
-47.880016
-57.221901
-57.566723
-149.344040
-104.106247
-113.335129
-119.475548
-92.846489
-68.883774
-95.715347
-105.676445
-93.736916
-106.438675
-67.935844
-69.648537
-61.020088
-170.158142
-55.625557
-73.891556
-88.052971
-88.160530
-54.587013
-93.512054
-110.713440
-121.062279
-120.620125
-66.063850
-111.275604
-105.127617
-46.079308
-69.330246
-63.908695
-67.160255
-68.069801
-124.374390
-146.951935
-63.047573
-119.049088
-71.622116
-63.031002
-86.739082
-81.756912
-111.073067
-64.329056
-44.566330
-62.577465
-62.774155
-112.915817
-50.548576
-158.643021
-161.393295
-60.067570
-70.042305
-67.935257
-72.963188
-127.691811
-167.032257
-90.209740
-77.903564
-72.044754
-101.960556
-53.921127
-50.084904
-62.161301
-84.262878
-105.459045
-63.895775
-128.828888
-107.159073
-44.357166
-176.341507
-79.289970
-71.288971
-135.951065
-45.595585
-91.664696
-68.860268
-56.707657
-113.137680
-104.503906
-121.612633
-57.818718
-70.776352
-100.751495
-65.091515
-114.163109
-120.648262
-96.202194
-84.162010
-106.675049
-59.334610
-41.831367
-133.372864
-74.897926
-61.141045
-66.342941
-94.430870
-83.775475
-44.368744
-64.649773
-115.851479
-89.778694
-72.090500
-147.780502
-129.358627
-119.615784
-137.331650
-59.153069
-108.983368
-58.603771
-86.753296
-64.854027
31.275578
62.051556
49.123150
43.381725
83.648682
53.283684
64.982269
62.573921
54.065296
9.213433
-85.651016
-56.480774
-97.429832
-81.858765
-72.786217
-63.741276
-84.276695
-49.516026
-62.010834
-66.773483
-64.272446
-69.439201
-61.708981
-158.484116
-62.400311
-85.014328
-111.980148
-61.062256
-146.465073
-142.739822
-154.014557
-57.686539
-129.526382
-72.133804
-59.041771
-60.743343
-90.354927
-82.791199
-79.219635
-62.374588
-63.156158
-58.213337
-50.372936
-68.833557
-109.477623
-69.617805
-59.930099
-30.359489
-63.070496
-32.620888
-120.242592
-156.561172
-67.027702
-135.267654
-139.132690
-62.651356
-134.663422
-93.658104
-59.505180
-65.457253
-91.953072
-95.986893
-127.906677
-61.426762
-62.392464
-48.158760
-43.438744
-86.024529
-76.969009
-85.947998
-88.377312
-61.794479
-72.569405
-105.599312
-107.726570
-114.166489
-71.563560
-70.849030
-85.291420
-117.161781
-123.214104
-66.573891
-93.294891
-67.225777
-140.319077
-147.918381
-39.004848
-71.605560
-65.491760
-52.673836
-145.706558
-62.206779
-96.160477
-85.364502
-67.846916
-42.375198
-51.748985
-71.927567
-84.700233
-153.137939
-59.185791
-48.591755
-53.144196
-130.801956
-71.779480
-57.532810
-60.881550
-77.346085
-49.282974
-64.539017
-84.920700
-78.516434
-45.103287
-85.694214
-55.526222
-139.886322
-59.672176
-78.663872
-163.631927
-71.597580
-80.609871
-59.782875
-71.449905
-61.303772
-59.551773
-130.182114
-77.566696
-67.356743
-118.888695
-78.559937
-38.643238
-65.546349
-44.741566
-92.950668
-71.885757
-144.613617
-62.992085
-56.001698
-47.323013
-99.390816
-64.640320
-116.681618
-65.431107
-103.780396
-72.308327
-60.781235
-65.111237
-148.508133
-51.605118
-115.672852
-67.237038
-58.534588
-134.242279
-67.472862
-70.331596
-66.504135
-58.197144
-56.710358
-138.035049
-49.429234
-74.509117
-60.068546
-67.120949
-55.834301
-85.519814
-147.920898
-56.169632
-70.931702
-65.742691
-81.939995
-51.912743
-140.090988
-67.816750
-69.801071
-80.909294
-38.071827
-83.298195
-65.353928
-74.944679
-51.941048
-47.774376
-144.404297
-70.818893
-61.636471
-86.599846
-129.702805
-53.710999
-61.239799
-45.496742
-72.448151
-114.577370
-76.564613
-52.520336
-55.254635
-57.554264
-116.281097
-82.539474
-61.252094
-156.568848
-83.976128
-74.708115
-122.289261
-96.293510
-100.509544
-106.732407
-64.299530
-63.491432
-78.660103
-94.003639
-111.513443
-132.760941
-38.972885
-63.373592
-85.009026
-37.785755
-55.190338
-130.804108
-62.059944
-141.597580
-53.839405
-61.183430
-57.584641
-106.634377
-43.950863
-53.438751
-61.732044
-59.240482
-104.631775
-50.484386
-47.506172
-77.756081
-136.904602
-80.770638
-89.517509
-132.397659
-150.591812
-66.627518
-56.790443
-74.013329
-85.479080
-38.264336
-109.042786
-97.197044
-66.258873
-62.629791
-47.371693
-151.931244
-92.202553
-102.351494
-105.094612
-95.054451
-124.859337
-121.323074
-75.436577
-96.698921
-108.294533
-113.351654
-40.920578
-68.354164
-64.177597
-67.605858
-52.193623
-76.364700
-75.340584
-66.151489
-166.258331
-157.215424
-74.669441
-25.893471
-57.132370
-109.598221
-67.102333
-76.015137
-72.076546
-94.208900
-106.619225
-41.738052
-57.459408
-63.380718
-107.471710
-70.405334
-79.442360
-58.143135
-63.018192
-93.763496
-116.655312
-91.268799
-118.413620
-96.668350
-134.179413
-142.337631
-60.901325
-87.752869
-56.218094
-52.600018
-126.028625
-167.377655
-159.071335
-90.479752
-133.230087
-100.251564
-83.475807
-101.096428
-100.950325
-115.682785
-107.825279
-93.421448
-97.231468
-64.553200
-172.430618
-151.178238
-71.623116
-104.643585
-69.115326
-70.664146
-61.063484
-57.470139
86.895172
75.962433
87.569176
-58.671436
-56.625038
-33.183846
-106.626472
-98.600197
-98.942497
-85.576935
-124.350693
-68.668449
-108.578102
-100.595047
-125.681679
-45.504257
-36.204689
-65.730331
-67.346817
-70.038002
53.124111
65.718071
93.752640
70.203377
71.739182
-46.037735
-56.035954
-44.722279
-162.893158
-42.478863
-22.648314
-90.186577
-119.702377
-64.622604
-54.916580
-46.106457
-57.324642
-96.925987
-84.852478
-58.995346
-61.734360
-89.231110
-72.735695
-159.785263
-67.327507
-83.384872
-92.099213
-117.964180
-98.599281
-97.632690
-89.592178
-73.050636
-53.329754
-149.070267
-88.907181
-90.897736
-64.385475
-124.426125
-106.186226
-99.704292
-125.565575
-54.384502
-119.786400
-61.482231
-96.572014
-116.849174
-64.412109
-95.648178
-129.827957
-69.405785
-92.815247
-61.148312
-111.571518
-97.494423
-93.346489
-115.354454
-157.148483
-83.054146
-69.855186
-60.393581
-70.555565
-62.506611
-161.609146
-158.699936
-70.821869
-89.993134
-95.665993
-53.719276
-68.060081
-66.094330
-69.875031
-98.451759
-140.238922
-131.736099
-65.558434
-87.897026
-63.337196
-156.843933
-67.756050
-104.381485
-46.457565
-63.443478
-97.588234
-75.947166
-126.778770
-64.464249
-72.499458
-67.552544
-140.319763
-46.049549
-67.909798
-123.427757
-84.956169
-54.716381
-74.518684
-102.746124
-46.055676
-53.471779
-159.538239
-119.920059
-46.561687
-60.013496
-63.527039
-41.328522
-158.637024
-88.737579
-63.618675
-56.477600
-35.299252
-80.556717
-63.096546
-172.507172
-58.547539
-56.334988
-62.264259
-88.921967
-55.873871
-74.082161
-154.191452
-62.560234
-131.566345
-71.400726
-67.990341
-80.848106
-62.595306
-87.538422
-104.218208
-61.241753
-153.795319
-49.967903
-136.258957
-68.128143
-130.471436
-51.062729
-82.933746
-53.068710
-80.651047
-61.372082
-117.877586
-138.731430
-147.799088
-105.264275
-122.108177
-74.419182
-152.108597
-92.924446
-103.029488
-64.593582
-94.069633
-66.923790
-68.372993
-154.099701
-128.455200
-115.736732
-57.817932
-85.722694
-58.873024
-67.543335
-55.453007
-70.778969
-133.127640
-75.017387
-158.568314
-105.261757
-114.863861
-100.731926
-93.054260
-98.736099
-87.451347
-89.780144
-59.839230
-148.215240
-63.387375
-83.724548
-33.876133
-94.574440
-137.557114
-96.885086
-61.636158
-141.305603
-121.841187
-58.435837
-46.451000
-69.042992
-79.420151
-68.623177
-145.909546
-130.801041
-55.921848
-61.721710
-54.380440
-53.107853
-66.517235
-80.380753
-62.918251
-109.401756
-88.590797
-70.320572
-63.036938
-66.087379
-68.650871
-146.661804
-82.952011
-72.640015
-48.741779
-151.745590
-80.772163
-91.214760
-105.175110
-105.036713
-89.792587
-156.725891
-68.960480
-57.843700
-58.965961
-83.570328
-137.288986
-76.791222
-114.793716
-94.134872
-82.427910
-64.334221
-107.575294
-101.008263
-133.147079
-57.696777
-94.206268
-70.018402
-93.128075
-60.855015
-115.065994
-79.640457
-54.517967
-61.046814
-110.163506
-137.796280
-58.488457
-57.188637
-62.927021
-64.569420
-71.131683
-152.257721
-37.467705
-74.259735
-88.360481
-86.842186
-81.035919
-46.108383
-60.287548
-148.364258
-48.079895
-71.722786
-83.373001
-76.722946
-53.231781
-59.543468
-47.864067
-129.278809
-60.093914
-61.804413
-75.887459
-64.632332
-58.533577
-43.282143
-55.097702
-138.753448
-140.672531
-79.862854
-139.265259
-37.270023
-145.757370
-49.861019
-43.381351
-148.984100
-30.703291
-61.370270
-105.954643
-115.527893
-103.760513
-100.049500
-112.648605
-98.417412
-100.091789
-97.465805
-66.542542
-124.117142
-128.112289
-99.063408
-106.074348
-137.168121
-72.486229
-94.272530
-65.166176
-120.113541
-86.846329
-76.807678
-160.269485
-100.767540
-88.237068
-120.511101
-64.738899
-101.228333
-83.636726
-99.319344
-117.854385
-125.879066
-63.148518
-90.717789
-156.868134
-102.936546
-108.521156
-65.048843
-82.403107
-77.666519
-116.668068
-124.925789
-63.683998
-107.177757
-65.993851
-70.401413
-62.534866
-30.194954
-62.660843
-116.169548
-165.671478
-89.010239
-105.114967
-85.128471
-60.768135
-91.656540
-89.401161
-91.776085
-99.474342
-112.594124
-46.589260
-62.382786
-90.916138
-53.593842
-150.163406
-70.103455
-67.325539
-67.144157
-111.035736
-40.902103
-58.931599
-64.592278
-59.580223
-144.066910
-55.294834
-71.408737
-98.563927
-63.510689
-56.286541
-103.504822
-69.771942
-88.426964
-54.711082
-61.303185
-118.269531
-68.101768
-87.801178
-64.507927
-153.444458
-47.717194
-29.506409
-59.750828
-84.258530
-99.755257
-56.902138
-64.390999
-151.883011
-76.191879
-41.022133
-73.646729
-91.913834
-50.580032
-85.085762
-107.630005
-53.488998
-61.940033
-93.508293
-150.497513
-61.518753
-146.720261
-85.580963
-95.375977
-68.471443
-98.780266
-149.907257
-58.939060
-101.221657
-74.928864
-117.084846
-85.315079
-62.218281
-110.584343
-148.061554
-114.612671
-38.828541
-112.118210
-101.198036
-163.186737
-73.837929
-97.390800
-104.777390
-107.979652
-116.379982
-95.469429
-113.847649
-89.738770
-110.894081
-108.843941
-68.190613
-127.381287
-45.721359
-62.253536
-65.353020
-80.715385
-150.220871
-61.747673
-66.574265
-79.168182
-126.083084
-145.404495
-64.186440
-77.868942
-108.191040
-69.895012
-101.707848
-71.201042
-132.122437
-62.854103
-65.204002
-40.977737
-121.888847
-92.940323
-55.343830
-103.085205
-82.910217
-88.266579
-79.622086
-76.037773
-71.543594
-68.138672
-62.759785
-135.909637
-153.905441
-61.836815
-97.242775
-97.634338
-102.150192
-58.537380
-63.950867
-116.512939
-133.089493
-69.471252
-61.032574
-69.648918
-73.661621
-83.433372
-140.440369
-167.661926
-44.239483
-52.483425
-57.878254
-86.064583
-55.063065
-144.699570
-89.631279
-140.470566
-65.036583
-65.322304
-150.986847
-111.515434
-103.871765
-63.870132
-110.647369
-67.526382
-58.586403
-85.536774
-68.464882
-158.531937
-92.103958
-106.614647
-91.341682
-61.462219
-68.191673
-103.479622
-57.691635
-61.359795
-47.986801
-64.679199
-49.487606
-146.836960
-96.752197
-63.213356
-146.508255
-72.263069
-97.101212
-69.020714
-61.062763
-58.247391
-65.192093
-150.583969
-153.722031
-59.928288
-81.490936
-55.253670
-54.015579
-73.464241
-68.880730
-78.287544
-67.182076
-51.715305
66.341415
-61.455841
-60.420193
-71.340988
-134.511719
-61.769466
-66.752556
-64.825111
-110.367569
-81.903458
-119.662544
-68.922523
-131.672974
-56.555698
-11.226229
-46.172699
-61.587921
-138.617035
-18.776619
-55.730080
-57.436253
-73.021629
-142.739960
-69.145386
-51.463356
-63.072014
-84.014397
-76.457047
-79.629883
-106.187233
-88.811928
-72.843964
-121.002327
-77.653313
-71.987434
-63.050926
-113.942741
-69.370262
-95.958755
-72.022186
-37.806641
-92.552292
-68.417580
-78.565559
-73.560326
-147.332428
-71.658951
-162.623978
-59.137886
-60.041302
-64.309753
-116.235687
-72.089539
-67.921928
-55.794018
-107.631111
-72.642357
-89.385910
-150.738785
-129.462433
-145.545074
-49.968697
-44.902695
-38.646294
-64.223717
-66.091621
-84.917046
-82.525047
-136.511185
-136.945587
-58.356117
-42.557957
-67.687805
-154.176086
-42.695137
-147.355392
-64.513756
-63.693588
-106.141777
-127.036133
-56.939835
-91.672119
-98.493942
-161.966843
-89.703026
-133.315201
-88.653900
-73.185753
-73.606667
-133.910721
-62.573902
-90.452629
-101.582405
-46.484287
-76.746765
-117.536484
-83.760063
-78.582413
-62.690540
-116.791718
-88.251854
-47.961338
-52.979294
-83.073990
-87.715530
-151.151886
-65.140450
-125.909081
-157.190216
-127.046867
-152.420151
-99.381020
-152.124130
-43.844517
-92.369186
-51.876793
-70.898659
-151.911514
-74.970573
-91.843414
-78.171867
-86.761658
-39.299988
-65.648643
-62.073997
-57.831692
-50.029701
-151.421371
-130.950180
-55.322960
-58.413918
-125.109238
-46.886448
-136.389435
-112.918427
-138.122482
-90.415894
-93.439461
-82.453896
-59.779903
-69.872261
-59.122299
-95.138809
-84.477486
-103.025352
-63.444778
-149.487213
-67.296043
-97.880226
-75.077484
-148.348770
-87.311684
-75.924309
-93.390862
-74.944962
-52.112644
-64.631920
-56.595253
-65.780220
-107.775230
-63.329113
-140.175522
-69.181465
-55.775337
-77.310417
-67.478500
-159.434631
-86.710121
-71.425072
-80.168961
-123.626175
-145.525864
-73.515251
-63.085503
-141.435669
-62.451450
-54.168106
-88.694656
-49.838207
-145.292267
-132.844742
-163.405746
-55.045898
-84.826271
-57.915512
-53.004723
-135.537506
-64.125221
-64.039436
-54.921551
-117.313919
-68.948921
-65.148407
-77.232681
-60.056675
-124.523056
-87.331573
-68.166466
-57.818047
-60.923168
-152.920990
-140.809082
-68.076714
-92.827332
-154.222870
-62.804985
-88.515923
-100.768028
-72.812775
-64.019859
-57.703491
-46.169033
-70.663017
-74.605850
-77.486328
-80.293617
-154.940613
-62.578434
-155.517151
-95.950180
-40.584671
-66.433342
-78.977722
-63.811428
-51.586273
-72.824959
-61.360252
-111.000481
-69.432297
-156.613846
-155.984512
-74.088318
-65.716911
-58.263088
-57.409500
-42.818611
-65.160370
-88.127342
-78.669662
-64.916656
-57.902905
-80.528366
-47.964268
-60.991489
-61.453754
-63.447590
-74.784950
-69.262947
-64.220749
-39.501312
-59.792027
-111.292610
-124.512154
-70.804329
-98.502808
-95.547829
-54.649601
-76.152290
-137.020569
-134.069153
-61.806152
-51.245804
-88.536125
-98.574684
-73.817253
-100.938454
-112.415123
-125.695663
-65.231277
-147.807663
-103.275230
-111.353592
-119.714470
-156.582047
-70.928871
-150.281128
-48.727512
-67.504761
-88.749977
-73.285553
-91.133598
-103.274986
-100.332123
-60.768108
-89.365097
-80.621689
-64.030769
-48.590210
-82.046577
-130.519958
-148.451782
-116.400497
-73.377235
-55.710331
-60.824635
-96.407066
-64.461479
-74.897217
-84.579933
-90.247025
-112.940834
-163.520279
-60.221912
-121.741135
-60.643204
-122.778397
-158.313568
-116.463600
-127.181282
-63.411991
-58.216076
-66.551476
-50.818806
-85.023308
-68.751114
-51.550003
171.418793
-69.204498
-65.841896
-52.634460
-56.990021
-82.821976
-68.389977
-70.305397
-109.645157
-51.197475
-63.113869
-54.634846
-42.964611
-160.950211
-114.931953
174.862320
-95.197388
-101.375740
-77.393715
-75.835854
-108.684402
-50.170269
-65.664780
-57.019543
-84.634438
-110.692230
179.862946
50.323814
54.005569
77.683655
40.152306
54.514091
33.540443
63.039612
64.785660
79.378014
48.198784
-57.980694
-53.966892
-63.204967
-153.096451
-91.638939
-50.386189
-88.263481
-135.214127
-93.368767
-89.286087
-166.452606
-58.356110
-63.996731
-32.380604
-77.211044
-90.341362
-92.027237
-34.205147
-55.359909
-70.865738
-59.780666
-58.405613
-68.065475
-114.374626
-105.723991
-73.368034
-79.720512
-40.021282
-63.140121
-81.513695
-65.014069
-100.012230
-55.374115
-83.078560
-63.065823
-86.633835
-80.746979
-50.373962
-159.557098
-103.659966
-63.068466
-167.899399
-59.758080
-71.269547
-63.288761
-109.146698
-58.968838
-94.063416
-61.764954
-133.420807
-60.975498
-55.898159
-114.130913
-62.601700
-100.464821
-59.318222
-103.928810
-152.420914
-99.401672
-97.981544
-61.748226
-132.691360
-149.544846
-108.942513
-50.781517
-104.749527
-82.502632
-92.901474
-59.899548
-69.619011
-142.779373
-105.362633
-56.912025
-114.495827
-152.428726
-82.395813
-56.668056
-88.473557
-58.022995
-56.167057
-142.349518
-124.588600
-57.670788
-55.378880
-73.124359
-107.674324
-118.906906
-62.154644
-88.745773
-36.148834
-73.295265
82.822319
83.332939
-160.636978
-89.310745
-92.571915
-149.842407
-69.139717
-76.290680
-66.706421
-80.853180
-107.249054
-94.293480
-100.496742
-170.287720
-60.502132
-80.711250
-71.110802
-61.978275
-53.942364
-31.897104
-108.810989
-78.035355
-111.615715
-67.027153
-62.024616
-57.564941
-152.051239
-98.436028
-90.917809
-118.353882
-71.032799
-64.818985
-119.150497
-129.513855
-73.600739
-54.544373
-64.844398
-60.886078
-54.453255
-56.382660
-157.593811
84.853775
71.527817
56.317368
85.978813
52.492249
-38.515476
-63.324455
-75.924011
-84.019852
-59.350986
-74.537376
-46.659485
-59.308899
-66.120049
-65.683502
-62.938057
-75.455833
-88.584373
-79.652878
-113.267265
-85.495522
-41.527081
-57.144810
-68.117142
-62.222103
-49.257538
51.040066
71.144371
-40.707363
-49.222015
-83.675171
-137.975800
-164.872650
-160.971588
-107.849609
-119.301064
-154.873764
-60.184822
-64.608345
-77.886681
-144.474075
-27.273890
-75.086960
-157.316010
-53.063759
-58.418579
-53.589390
-73.480423
-64.109688
-55.622799
-155.166504
-53.467369
-77.060257
-148.608597
-69.842705
-165.336395
-158.874146
-51.330208
-106.035538
-165.691315
-62.174839
-104.901825
-135.971786
-132.516251
-53.305206
-66.326584
-165.801315
-98.055847
-71.547203
-84.057266
-35.513107
-68.351669
-160.263275
-58.059521
-67.001053
-59.082951
-57.385456
-57.620571
-79.778152
-63.204819
-67.378098
-124.679657
-102.078735
-143.310226
-137.896393
-148.723724
4.356669
-74.382492
-71.542496
-74.480507
-77.452248
-63.431908
-52.412556
-84.788155
-58.608170
-50.484535
-97.798958
-72.614716
-70.510681
-132.967239
-129.866882
-145.663635
-64.720970
-71.161446
-85.277145
43.864201
26.778820
72.767967
64.886292
67.748352
56.201294
41.750267
41.489182
-54.186253
-104.847466
-107.394203
-157.073120
-133.205185
-144.724533
-56.910557
-82.947891
-39.173218
-41.073868
-61.912350
-80.296661
-83.454826
-86.231873
-55.422009
-49.106167
-89.189980
-104.328102
-72.589348
-149.925888
-73.544212
-66.299652
-72.669014
-124.029533
-77.387283
-108.693932
-134.519775
-77.045143
-115.159142
-66.773438
-64.095215
-64.821220
-101.960838
-110.876541
-78.922630
-57.575043
-62.902782
-81.095779
-89.065262
-116.765633
-74.720352
-106.073578
-104.547600
-80.797829
-118.989746
-89.806252
-80.376793
-108.728882
-53.507881
-86.702095
-80.015472
-60.669590
-144.458069
-110.353683
-116.780830
-57.891369
-80.405357
-65.537872
-91.391373
-142.272217
-68.081619
-141.426422
-101.427498
-67.604912
-75.145164
-90.578476
-69.640099
-111.507507
-55.393169
-97.209808
-98.182358
-162.247406
-56.951550
-36.325100
-63.270210
-105.615463
-111.470039
-66.907631
-108.779068
-161.043121
-83.373009
-88.157112
-52.068409
-63.455017
-84.488113
-51.242954
-83.898422
-45.839939
-100.676071
-128.389389
-69.727829
-103.729324
-57.649906
-66.121109
-124.372658
-90.216667
-104.817978
-61.041344
-63.649479
-82.138351
-100.026070
-117.728165
-63.486645
-40.986336
-114.151009
-125.374031
-44.995159
-78.124504
-158.029434
-72.774445
-61.473053
-61.967686
-103.247337
-65.836418
-94.893166
-114.720139
-100.093628
-97.726097
-107.490532
-54.169979
-96.629967
-73.644035
-57.049255
-112.340569
-112.867218
-133.194061
-98.530441
-124.402435
-59.925480
-88.829178
-75.861092
-155.279541
-53.042114
-52.120888
-64.677353
-85.879211
-58.463150
-156.311386
-72.658020
-63.317749
-114.921837
-101.732613
-103.993683
-135.159088
-95.853317
-109.425621
-89.539322
-84.285004
-61.543648
-76.216690
-120.199356
-73.030151
-63.194210
-61.717449
-112.495354
-54.520130
-65.593620
-100.729286
-60.621872
-84.764313
-73.806473
-70.988319
-129.767075
-68.758812
-73.042587
-28.915218
-75.911865
-61.310963
-109.576996
-68.580544
-110.043228
-99.942574
-64.787933
-157.093246
-60.430149
-116.252625
-161.711105
-63.338062
-118.647072
-89.752975
-160.957870
-111.756287
-57.640659
-51.713547
-70.603905
-100.784348
-72.502472
-63.034229
-115.735023
-80.677994
-84.003716
-49.509377
-25.328722
-59.504543
-55.088745
-124.679131
-166.594330
-104.818878
-145.031830
-64.526375
-47.355652
-75.733353
-53.444031
-40.829388
-35.748501
-68.762390
-128.991028
-53.571289
-60.256310
-80.674614
-96.066719
-71.275223
-63.552258
-84.923584
-89.079002
-49.321350
-45.236404
-63.243252
-73.373863
-149.077927
-67.306152
-105.698372
-118.643097
-94.711395
-73.564369
-114.337646
-70.196854
-58.722958
-53.157932
-57.782852
-88.091866
-100.874802
-112.670815
-92.462532
-75.909386
-116.688789
-60.712791
-163.799026
-72.260689
-129.585922
-145.731750
-67.041809
-63.858719
-159.525604
-91.236259
50.503487
57.588970
41.601425
69.436150
79.748444
52.671055
70.512703
77.986778
76.282867
59.005203
49.171131
45.967983
57.221352
95.297768
51.659332
49.016228
47.161037
87.407112
47.643139
36.062763
62.640125
58.054554
52.819889
45.518303
55.002079
39.938244
46.234673
37.880867
41.955189
66.936935
39.135986
54.692768
61.324207
-58.890884
-106.919273
-87.086990
-43.809265
-44.353409
-161.017944
-122.159706
-107.475113
-96.266579
-67.671379
-63.882515
-74.302925
-66.074387
-67.716118
-78.322632
-60.207779
-138.804825
-49.375782
-59.574047
-93.566437
-126.157982
-69.147369
-149.569244
-34.777477
-71.153877
-119.667831
-63.689907
-69.660324
-59.792236
-64.872147
-58.423180
-25.568991
-41.943050
-73.878983
-133.412216
-50.693565
-69.503082
-122.192078
-134.132675
-61.063362
-112.473434
-38.045212
-55.818954
-72.747276
-88.285378
-143.901138
-52.668095
-54.748966
-33.419361
-54.386177
-67.902084
-88.850304
-70.379990
-67.199806
-80.734337
-161.642715
-94.012413
-81.249519
-32.695328
-68.291092
-68.410187
-67.225166
-71.217133
-72.669708
-115.271141
-58.022091
-150.704330
-38.293961
-140.264206
-32.067448
-96.223732
-67.166702
-82.840813
54.063030
71.364494
39.713215
44.054028
41.127007
41.753616
-39.087597
-48.889576
-60.547077
-72.046585
-89.210556
-59.806648
-60.741634
-31.305910
-65.444077
-163.708725
-55.803478
-126.041069
-83.917526
-85.601830
-69.588409
-55.285583
-56.335201
-135.117233
-72.265244
-165.916763
-57.025364
-61.127186
-128.582809
-73.708611
-96.134888
-63.242619
-73.381096
-71.362923
-49.485191
-134.585632
-95.211586
-65.969597
-103.291962
-115.572762
-161.062012
-69.630905
-32.388874
-64.738785
-99.272163
-101.112061
-93.425613
-68.241943
-77.915459
-66.395477
-171.150070
-139.152710
-74.556274
-159.676346
-109.551842
-144.337372
-93.334045
-80.444031
-87.712578
-57.325420
-130.290070
-67.607231
-75.721573
-61.756229
-71.379097
-43.531536
-51.162258
-56.048618
-105.965820
-61.563061
-53.811871
-68.090034
-68.098526
-55.345978
-159.708328
-59.302799
-61.779507
-91.681824
-71.234604
-63.391869
-61.465881
-82.398376
-58.735954
-69.341705
-51.605072
-63.775494
-59.444752
-43.462719
-39.847851
-47.804962
-151.398453
-71.642250
-61.605286
-62.721550
-70.224724
-55.770344
-58.643837
-70.800354
-53.069759
-57.663971
-50.165253
-68.563484
-76.165733
-97.066109
-76.565079
-91.650070
-122.148880
-63.568943
-47.456120
-77.686394
-73.698700
-170.757843
-57.785404
-87.070541
-48.390926
-60.853405
-89.146996
-72.147453
-49.222973
-77.056656
-64.089600
-49.039421
-86.248749
-163.614304
-64.286377
-111.512451
-109.571640
-67.096466
-81.974915
-109.429352
-70.389427
-134.456223
-101.162537
-101.419846
-110.495697
-100.859100
-144.174713
-94.127007
-32.645245
-70.794540
-122.038483
-89.435112
-93.223343
-101.691666
-69.795021
-89.420685
-65.266220
-55.194168
-36.663857
-96.618332
-59.630123
-65.389786
-65.013573
-92.716217
-113.612213
-47.655979
-156.846603
-95.134773
-82.968475
-76.447021
-63.993843
-76.284813
-117.326416
-101.997231
-66.443390
-68.091942
-120.254547
-29.294407
-87.906563
-76.689621
-150.196121
-90.208038
-92.809326
-58.683369
-122.675270
-71.256401
-80.956749
-143.297592
-38.455597
-85.629410
-56.016605
-147.582489
-118.338814
-51.485771
-69.129410
-78.895447
-59.545895
-23.503046
-63.066181
45.287884
54.459473
58.202923
62.977406
72.850021
48.510319
70.097565
59.474792
62.050365
56.164841
78.415024
46.417873
-89.292213
-63.146965
-103.985100
-80.428093
-74.638359
-54.003849
-67.273415
-65.601509
-62.502083
-115.436363
-62.088245
-82.738289
-73.208443
-30.086426
-66.164230
-150.383179
-64.373367
-98.498100
172.223648
-62.657879
-61.365627
-70.208237
-93.914734
-87.259109
-98.458046
-87.839569
-108.950089
-107.663338
-106.982422
-117.471245
-147.823853
-57.032326
-92.698051
-59.922443
-66.011002
-60.922729
-61.969025
-53.881321
-77.197144
-91.047966
-67.087769
-78.024849
-45.639664
-63.143799
-172.291260
-45.329159
-121.976547
-160.589081
-60.978149
-109.159355
-88.199883
-58.837166
-70.706589
-118.596581
-71.483879
-72.412697
-67.114037
-62.105991
-72.469788
-95.491142
-105.179214
-76.125359
-65.275047
-81.581390
-61.825737
-69.089188
-77.553932
-47.828232
-69.406601
-60.793392
-47.786339
-142.242035
-72.864273
-51.223389
-117.639786
-162.365067
-107.951653
-141.290009
-72.006599
-64.659950
-63.025566
-84.339447
-54.601257
-112.668243
-57.264072
-165.340103
-62.928394
-66.531990
-58.940628
-55.582172
-53.643177
-161.232452
-89.002655
-59.606682
-72.014290
-71.440018
-102.125717
-60.238960
-114.658119
-44.701519
-60.677601
-51.735939
-135.622406
-146.331940
-65.910172
-136.976456
-100.895691
-63.269249
-58.479755
-66.650238
-60.007847
-86.314674
-124.849838
-66.315063
-56.781502
-158.984161
-75.890282
-73.535934
-74.453247
-63.691605
-77.254166
-57.984840
-62.002075
-69.329453
-105.557251
-107.393806
-56.252552
-58.565044
-79.793015
-62.068268
-168.409958
-147.541962
-71.449348
-134.717789
-69.101448
-98.037132
-139.068115
128.848068
-72.292145
-74.597267
-79.149841
-84.332008
-64.500938
-148.218750
-112.640526
79.778809
62.229721
-70.119392
-63.112938
-63.184322
-104.481613
-87.470062
-66.037941
-111.246986
-67.578392
-107.201469
-36.935398
-38.742435
-65.984489
-54.733463
-59.126896
-56.396370
-139.086365
-41.126549
-57.135670
-57.544464
-124.522537
-128.743561
-62.523201
-61.810749
-54.631214
-64.204208
-55.535519
-79.149757
-133.797333
-118.098160
-122.935432
-145.885406
-65.370033
-78.147102
-73.010201
-61.838745
-104.340164
-118.739319
-96.127266
-76.008057
-90.645515
-66.681923
-69.321091
-73.013359
-57.494282
-109.224884
-91.027306
-83.954193
-109.081474
-111.083702
-154.902756
-133.772293
-92.247101
-44.979500
-61.856766
-54.707172
-50.225288
-70.403419
-62.245510
-90.170486
-78.806580
-92.304657
-57.322784
-157.517471
-84.803871
-104.773323
-48.847702
-63.736629
-139.091385
-70.581497
-104.531235
-51.369301
-71.646027
-66.509636
-57.458527
-148.820480
-70.613930
-66.181946
-107.320190
-85.418625
-58.395138
-69.763451
-58.384979
-68.394112
-52.321445
-82.226814
-110.933929
-38.156830
-75.424332
-99.039360
-65.687111
-155.540771
-67.868980
-31.866879
-64.058716
-66.651184
-146.826187
-122.785782
-39.691147
-56.382954
-62.885712
-58.887386
-72.351624
-65.940132
-121.961395
-58.432777
-66.261475
-109.277527
-76.140198
-154.212555
-77.249588
-124.996132
-94.147003
-179.471024
-99.708527
-63.537529
-155.603836
-155.077820
-75.334106
-148.580460
-61.926357
-164.387634
-147.451584
-65.997276
-69.362900
-146.755737
-69.116852
-75.664604
-104.523392
-66.330345
-55.738056
-67.606026
-76.671516
-136.800629
-54.649891
79.285461
66.271767
62.831951
50.168991
48.080887
45.262608
43.384998
67.646553
-107.594299
-58.320808
-70.476753
-77.725929
67.187363
-45.396858
-60.965775
-57.173401
-64.219826
-147.545288
-110.557846
-95.551765
-78.813828
-102.311096
-48.518318
-119.387779
-66.349030
-162.965561
-65.324570
-93.712784
-39.927597
-83.486099
-58.833725
-64.691628
-143.727737
-62.334515
-88.821014
-84.913162
-70.104576
-51.600899
-133.520233
-74.504593
-110.319321
-58.974697
-109.727982
-68.869789
-107.760872
-45.930954
-67.849258
-62.211170
-36.010765
-74.140007
-154.919357
-64.474655
-124.026779
-60.800770
-65.304558
-106.481049
-58.149986
-101.905899
-104.194656
-66.119598
-146.425720
-58.905796
-63.725777
-55.101406
-128.625107
-159.084793
-46.188950
-55.593967
-46.813171
-91.061211
-59.414909
-138.443359
-141.751663
-56.758015
-119.670975
-87.391998
-50.265846
-144.278229
-87.021217
-77.982277
-58.722713
-95.171844
-62.263435
-68.920555
-75.442726
-59.443180
-54.595238
-73.609764
-84.071205
-62.635780
-76.935928
-60.781086
-104.131691
-101.759209
-102.147194
-47.156063
-78.362579
-133.160248
-71.231026
-85.562798
-56.069458
-86.040985
-153.101257
-60.336414
-144.124924
-81.122772
-66.929657
-142.404495
-63.981522
-111.811806
-125.964638
176.990906
-67.455597
-145.819000
-64.374184
-75.079720
-43.990795
-67.256569
-85.599380
-54.610008
-59.033211
-144.687653
-63.880924
-146.188934
-166.114487
-61.712669
-60.324677
-124.065788
-115.183891
-94.877815
-125.787804
-144.237091
-58.429691
-107.451881
-58.346218
-56.496326
-64.978691
-84.926781
-55.741482
-119.478714
-143.602036
-103.941490
-110.764153
-154.448944
-95.790367
-73.618782
-73.106964
-43.942921
174.405136
-76.437592
-152.168213
-64.700996
-69.192245
-85.393036
-102.326797
-154.726395
-102.774338
-83.055443
-111.423073
-103.868240
-95.551971
-84.480492
-63.987244
-90.976707
-151.855515
-75.200111
-77.310768
-60.181095
-147.763092
-91.367111
-127.516182
-80.127502
-55.109615
54.412113
-57.237488
-124.930054
-74.042755
-55.630836
-80.934212
-33.810482
-52.637363
-34.249523
-145.425385
-52.006378
-58.618423
-106.260696
-99.956711
-52.392818
-92.711746
-101.047401
-155.698715
-88.138741
-110.304779
-120.651787
-25.299545
-93.623573
-104.706841
-94.115723
-51.921047
-123.393974
-73.199074
-58.927189
-97.383278
-98.966446
-71.070473
-52.122921
-73.294540
-37.983238
-62.741444
-60.637993
-56.702324
-67.609032
-57.659073
-95.459419
-79.150734
-89.636162
-76.912262
-82.902122
-44.906963
-91.910622
-145.574600
-64.722694
-63.141811
-60.923698
-55.706676
-104.649940
-61.231495
-54.152622
-113.175308
-90.105156
-95.877487
-70.473808
-58.070995
-86.462402
-47.477230
-59.078552
-54.359882
-52.917114
-155.536743
-130.274841
-83.672035
-101.362000
-158.160599
-121.276520
-67.272911
-59.626373
-129.391922
-54.829948
-90.784851
-138.369400
-93.798904
-93.111877
-124.950706
-48.451065
-51.130695
-53.972431
-68.599739
-78.954964
-57.211620
-64.090752
-64.237091
-68.852486
-136.827103
-102.752571
-93.234528
-126.993919
-36.882797
82.076210
65.553421
-33.743420
-105.978447
-108.611313
-116.234993
-123.556435
-95.987526
-74.998764
-107.181160
-94.723473
-77.057106
-58.879669
-64.063194
-152.651230
-101.889076
-64.606461
-154.900574
-81.536987
-152.214630
-49.339310
-146.398453
-92.402527
-156.892151
-116.397644
-146.694672
-61.765186
-154.130539
-146.917435
-159.659454
-150.993240
-66.703949
-69.687080
-161.445419
-89.544441
-83.562561
-53.806332
-128.707336
-61.975796
-33.109394
-48.716187
-147.575302
-138.755814
-60.660027
-64.914246
-109.450798
-60.063862
-66.686058
-64.752968
-119.667328
-68.324699
-67.620087
-51.016655
-50.528275
-51.980438
-66.474533
-68.404358
-56.196049
-80.603592
-62.660393
-49.455967
-52.307262
-52.569302
-67.020569
-58.940983
-58.469830
-120.802681
-58.223793
-58.288502
-60.157925
-97.679535
-71.659218
-70.968010
-52.372177
-74.008865
-61.978794
-62.597862
-133.012894
-89.575241
-158.712433
-72.725883
-81.303505
-49.071411
-62.040947
-161.486069
-57.165680
-121.743332
-54.724789
-117.345840
-143.982269
-92.279381
-127.912445
-148.898163
-73.633720
-64.533607
-158.459702
-63.610218
-158.621140
-101.833473
-100.141930
-126.552879
-78.099892
-144.862473
-158.171875
-71.963097
58.253101
79.117844
73.805939
74.300652
85.191437
59.118179
63.808510
88.273216
50.014462
-72.430580
-90.442085
-58.660141
-42.682526
-61.002888
-64.575035
-62.367996
-75.513550
-62.392094
80.577278
57.186188
76.479240
-66.451447
-55.943680
-89.060776
-161.354080
-77.055153
-122.513885
-97.416267
-68.015930
-91.270203
-73.733940
-103.064583
-134.482239
-127.981110
-79.586418
-62.470028
-147.617599
-55.770428
-75.599518
-98.392845
-63.123882
-117.608047
-100.606239
-132.514999
-108.920807
-159.108093
-113.555412
-105.203011
-53.572708
-97.189079
-101.703636
-118.417252
-61.285583
-46.264942
-99.413521
-125.696716
-168.769669
-103.619209
-118.429558
-112.646400
-101.007622
-104.452728
-92.443893
-59.189938
-131.446960
-100.847542
-119.410988
-158.398468
-77.451202
-124.974030
-86.596642
52.787594
43.169224
61.643425
74.120216
62.033230
55.428089
54.352699
58.692043
50.751534
47.036530
-94.994942
-60.953205
-72.100441
-43.947449
-55.787937
-137.264374
-58.654171
-65.428337
-159.080017
-60.499866
-113.723511
-151.089478
-101.889091
-156.262451
-75.821388
-152.281738
-118.135025
-44.954277
-76.794937
-63.920170
-59.226788
-82.738701
-81.764221
-110.775574
-54.716904
-81.467560
-74.940895
-113.956757
-145.158051
-107.948952
-21.533840
-49.945732
-49.198692
-154.405685
-91.318130
-53.720165
-62.952667
-58.870422
-76.930885
-69.024071
-147.896225
-159.839935
-32.010437
-63.462555
-54.295803
-61.823586
-67.854561
-100.190941
-50.930492
-81.106209
-50.472286
-99.692245
-78.463547
-38.180466
-94.463524
-60.077629
-51.301540
-53.107182
-67.655243
-161.124557
-115.589706
-90.989731
-138.879807
-65.383789
-83.210342
-81.385582
-60.380199
-19.484503
-96.203758
-132.420380
-105.981415
-93.909004
-68.831001
-85.134804
-60.795864
-103.643356
-70.832306
-164.308655
-157.049759
-75.374535
-68.231049
-151.234818
-66.088280
-60.777702
-56.048138
-68.505264
-37.109886
-92.240669
-58.623032
82.377457
-84.176369
-78.368309
-63.781826
-139.616333
-62.381084
-69.688011
-65.545288
-156.183319
160.810669
-53.526562
-61.162613
-97.333008
40.866257
-74.819405
-60.298820
-109.516968
-76.221977
-58.461479
-79.329330
-77.162201
-54.686882
-55.709579
-50.743507
-72.693825
-59.753899
-126.959000
-75.834709
-62.442162
-130.081909
-108.668747
-61.701233
-57.983849
-75.360313
-53.946667
-84.563721
-128.741180
-76.833282
-54.762562
-141.646439
-72.374878
-162.879578
-60.907089
-64.242813
-83.198730
-60.586109
-45.427979
-32.796902
-68.869225
-36.538677
-143.214874
-56.717815
-96.260078
-60.682484
-62.525311
-110.389481
-61.285603
-51.854965
-67.399376
-59.855595
-82.990219
-61.041958
-41.285580
-54.471416
-154.725098
-69.561089
-71.755318
-105.375961
-146.185074
-81.807266
-79.505074
-109.574211
-85.793060
-78.380379
-90.364433
-126.188240
-142.709015
-74.446266
-162.097488
-151.811127
-105.710350
-48.959263
-113.252686
-67.550087
-113.528206
-121.819366
-60.441319
-61.365189
-60.623108
-55.395176
-85.456436
-85.083260
-94.897240
-115.094887
-100.780243
-87.964203
-116.681129
-101.092888
-152.620911
-152.273056
-156.965836
-30.665970
-53.157196
-53.983486
-120.773666
-58.415150
-50.665630
-57.081455
-92.003189
-55.329720
-113.356911
-105.215714
-35.494682
-74.327354
179.528519
-74.077431
-91.888847
-139.308182
-59.635757
-58.779007
-157.701157
-78.829063
-65.114761
-109.249283
-72.352501
-155.673294
-125.625282
-156.478226
-144.774628
-45.680206
-65.759392
-56.976429
-130.677856
-58.506954
-138.827362
-60.356956
-60.413212
-67.860992
-165.392838
-77.855049
-63.516697
-66.363380
-61.862476
-75.536110
-97.622528
-84.515717
-95.655754
-55.702206
-148.908340
-128.767181
-55.195248
-155.793350
-54.065693
-156.218185
-72.707443
-85.755348
-153.884781
-58.624363
-94.076477
-35.612541
-144.929398
53.511990
67.281883
74.324883
-116.793198
-95.472946
-65.415504
-70.165901
-73.711365
-66.679131
-60.319870
-67.001572
-151.163589
-157.111893
-19.218002
-38.812107
-51.971096
-72.502403
-59.096714
-129.063477
-57.574966
66.242096
-67.236008
-71.834938
-55.870033
-64.451683
-90.458206
-73.820038
-60.648811
-87.113083
-47.337833
-70.958183
-73.919762
-69.162827
-91.729019
-92.541710
-49.490208
-59.440716
-45.724491
-61.989754
-87.468506
-72.204903
-22.143040
-42.758915
-49.567471
-80.638206
-33.367943
-67.342651
-151.685730
-93.716850
-66.621315
-55.360043
-147.617523
-29.315525
-45.432419
-53.845028
-53.601372
-96.304008
-86.099419
-44.174847
-65.512627
-72.099838
-58.873203
-62.505196
-76.617981
-53.800743
-55.541794
-104.041344
-52.109085
-52.908180
-150.068710
-68.875717
-87.803497
-67.611809
-55.167953
-62.313232
-54.940971
-70.106606
-63.195667
-144.574356
-61.475044
-54.223763
-52.843143
-69.117027
-64.587898
-62.741425
-67.717056
-72.120499
-151.274033
-56.466415
-26.885653
-126.951912
-117.097191
-116.564987
-81.265152
-62.886593
-70.183479
-105.744316
-151.024078
-41.681271
-50.631229
-68.288948
-104.540886
-77.720284
-70.500099
-41.728188
-104.498672
-127.894218
-156.670303
-64.946472
-130.427567
-111.119698
-56.843754
-37.885780
-79.680122
-81.134064
-126.279510
-106.684845
-52.027378
-33.271187
-67.536148
-121.739647
-95.963249
-69.694771
-92.483818
-71.611931
-59.659138
-77.870979
-155.933426
-153.960648
-78.155991
-157.250107
-39.194622
-39.530228
-161.579147
-62.299892
-152.165558
-56.460857
-56.705494
-107.733284
-126.706902
-58.458103
-51.670395
-63.680103
-63.324142
-65.829727
-70.117256
-74.925323
-62.361870
-53.369919
-90.556328
-37.357147
-64.725327
-122.290680
-119.121674
-89.993225
-87.215569
-76.520309
-63.148373
-133.553360
68.972267
87.065155
-62.365643
-72.892494
-70.255783
-66.821701
-59.173691
-88.259964
-139.159668
-72.372246
-63.482841
-54.933247
-51.253254
-55.622990
-57.065491
-93.133148
-36.292976
-61.155422
-56.869984
-51.405746
-66.046722
-63.012459
-55.855885
-75.264214
-161.531799
-153.787628
-118.025620
-144.262192
-66.104286
-153.110992
-141.549332
-61.590599
-148.977768
-76.707390
-154.408707
-118.361557
-59.445892
-63.219059
-110.670776
-52.689926
-59.364628
-78.159843
-65.639015
-121.327049
-146.535172
-53.312344
-139.279327
-67.635361
-123.043121
-90.998611
-109.238281
-79.732567
-143.950745
-60.608730
-109.182045
-60.111031
-56.101738
-72.406769
-78.449928
-50.416538
-178.417603
-74.264427
-107.419365
-63.317013
-83.059792
-99.613701
-77.127899
-82.212074
-84.526077
-121.033325
-64.191406
-47.617378
-59.127319
-63.369507
-129.931396
-64.046158
-72.326637
-149.755844
-77.467522
-89.588188
-50.801548
-154.474304
-75.058655
-56.056767
-154.153412
-111.590645
-79.025269
-50.452168
-125.741852
-65.201599
-150.454498
-125.978554
-99.677361
-158.113297
-53.756775
-61.518021
-123.555504
-52.410572
-62.597668
-160.619705
-48.768448
-53.984303
-67.107231
-82.735031
-159.737656
-103.568329
-105.975365
-106.801514
-104.752579
-138.726456
-83.552620
-101.532585
-62.168598
-114.141060
-55.089828
-111.708000
-122.744530
-61.244610
-61.756737
-45.504719
-74.672539
-46.301624
-69.062050
-89.801010
-62.872879
-99.067459
-63.636875
-120.601357
-82.301155
-141.610855
-55.914684
-60.170132
-83.062637
-107.874718
-61.201908
-73.769592
-56.844452
-34.605198
-55.420658
-145.752182
-95.076805
-132.685638
-52.770821
-70.732956
-76.514961
-82.037560
-58.195457
-81.387688
-67.003433
-102.989128
-123.946564
-83.995644
-176.053085
-87.355247
-89.043533
-65.824043
-106.540031
-87.083305
-64.023140
-67.510468
-39.662941
-76.303642
-80.273476
-67.985962
-73.205154
-147.559250
-96.887550
-61.245197
-59.299324
-155.380768
-56.094524
-63.439690
-143.406815
-101.395157
-84.466690
-67.489380
-163.160110
-64.990906
-68.514511
-104.555878
-112.583549
-72.433395
-107.564079
-86.313301
-147.219070
-116.628654
-164.974503
-119.943336
-28.797251
-70.575600
-58.506638
-58.412975
-168.606583
-67.110695
-106.009232
-60.067413
-100.895477
-95.782684
-64.873344
-148.813614
-67.651398
-53.910595
-93.849991
-143.964340
-64.758392
-93.789215
-92.038742
-53.271591
-67.626228
-104.523491
-105.747627
-62.464146
-65.619621
-101.356262
-57.504311
-105.507332
-66.140747
-119.275887
-131.035767
-56.322586
-65.706757
-58.790569
-129.395996
-99.776810
-57.722725
-65.118362
-47.947510
-116.347252
-134.354370
-155.124100
66.420570
55.827267
-108.418869
-94.504097
-65.934891
-112.833290
-145.255966
-64.506302
-81.934143
-66.158363
-110.572578
-61.611050
-113.521530
-93.353287
-93.892342
-110.806557
-72.664520
-42.356281
-79.747383
-149.426895
-80.232483
-79.218971
-161.200745
-68.009773
-82.213943
-100.778900
-64.174812
-64.951836
-79.122849
-61.125397
-94.304214
-139.342178
-107.698227
-61.992146
-56.501976
-65.789116
-61.143509
-76.862328
-53.672810
-78.543732
-58.574982
-57.058006
-89.052574
-96.864334
-56.603912
-64.884499
-78.992729
-85.434677
-149.405289
-115.532928
-157.933578
-157.094086
-49.162533
-69.339249
-62.527325
-85.746986
-100.101250
-42.184460
-156.549911
-105.190041
-101.836838
-155.662399
-122.291283
-111.826309
-128.129562
-61.609360
-61.150578
-125.989830
-86.126755
-159.382599
-100.562073
-63.601948
-157.283203
-59.972187
-157.252762
-99.375999
-78.230827
-149.183487
-135.777267
-52.785210
-61.193371
-156.272812
-69.198959
-76.635933
-53.955105
-100.791039
-89.628540
-126.484581
-117.437149
-66.782501
-62.418392
-66.844948
-63.790943
-92.352066
-140.687027
-63.201527
-66.507889
-126.712349
-122.200531
-79.547035
-117.109459
-107.980698
-70.075233
-155.776413
-104.022026
-53.419056
-71.894852
-65.589012
-66.963249
-137.410690
-67.644020
-61.805882
-65.318390
-147.575760
-131.603180
-43.892563
-67.183243
-64.050850
-63.170982
-78.358200
-82.127419
-95.704620
-55.286945
-92.945747
-87.893959
-59.808323
-102.668983
-101.166687
-87.522285
-162.010803
-123.412056
-56.199249
-128.631363
-58.888626
-62.939560
-102.693680
-63.210312
-98.608963
-62.255417
-137.452271
-89.185303
-92.635559
-89.370041
-95.324295
-164.437622
-61.230892
-95.038406
-159.481323
-66.141006
-67.251556
-82.249321
-112.098961
-38.406883
-70.763771
-57.861603
-94.419922
-67.645821
-79.042229
-156.457870
-71.895256
-48.900856
-68.176277
-87.480644
-61.021542
-62.115868
-64.680946
-69.862152
-58.940685
-46.552803
-67.017494
-48.505150
-154.199860
-83.588203
-118.139771
-55.497688
-65.251251
-35.620808
-90.097801
-136.589447
-159.826324
-57.626556
-55.506466
-66.756386
-62.120712
-29.650496
-59.795803
-154.112671
-112.097992
-150.569336
151.511734
-74.770599
75.479584
59.890034
40.920467
81.770737
64.465462
51.559296
67.789787
-125.007683
-115.978027
-32.409691
-79.362381
-156.537109
-63.309101
-70.995575
-145.816010
-49.241684
-64.676987
-138.447815
-96.528915
-56.917439
-79.568031
-66.218582
-83.101028
-73.816200
-75.714012
-75.937004
-64.293083
-105.653618
-146.903152
-51.294552
-165.504379
-84.698036
-81.508446
-71.955902
-79.556305
-49.737679
-65.432114
-59.932892
-143.550552
-68.183357
-116.562515
-124.035873
-69.027107
-127.169647
-68.831696
-61.243202
-57.738037
-60.324459
-110.126526
-63.723278
-113.988579
-62.203472
-63.261200
-59.329521
-143.159561
-31.351271
-149.650208
-61.877186
-65.417114
-65.155907
-56.898769
-39.771091
-52.212093
-66.394035
-59.498451
-121.378326
-64.133850
-76.747665
-85.255104
-147.574860
-52.238491
-67.499863
-71.240562
-64.336433
-92.880417
-73.226692
-69.148094
-86.943451
-103.530899
-61.917545
-47.174274
-67.352295
-123.612022
-61.410431
-33.172157
-76.142929
-49.137852
-74.888046
-166.189087
-86.111893
-62.261707
-90.052109
-85.762100
-133.999146
-70.056358
-89.762001
-57.738522
-65.152260
-83.739067
-52.544041
-41.108177
-86.978806
-59.276047
-95.887733
-155.912521
-64.883751
-77.447266
-61.616753
-86.320656
-68.264801
-125.030571
-116.155312
-69.189461
-64.827240
-91.687767
-99.322617
-34.682274
-102.668541
-58.038929
-101.045074
-53.503933
-57.670166
-85.804466
-110.385750
-104.889381
-168.999191
-110.529213
-78.145668
-60.701473
-136.385895
-148.309174
-83.190331
-63.158920
-93.569572
-71.569641
-52.423187
-150.284851
-139.643845
-93.310570
-60.802654
-21.612564
-168.665848
-102.314865
-62.923168
-91.310539
-118.414215
-112.370697
-72.384834
-62.988361
-96.483376
-61.613480
-72.188675
-57.613132
-73.537407
-89.169609
-87.211967
-48.933441
-107.296341
-122.472473
-63.573368
-87.089844
-65.641846
-66.340683
-50.941704
-64.341103
-23.848021
-68.605293
-105.504967
-74.009674
-64.564049
-117.512115
-86.439613
-128.814438
-58.588402
-82.042404
-134.552246
-57.975269
-111.584839
-72.137009
-98.026237
-116.245018
-70.748512
-91.460693
-59.693287
-59.376854
-114.112640
-66.619827
-59.812504
-57.951824
-118.985031
-158.029022
-51.776867
-78.583183
-69.452240
-86.570129
-60.546837
-58.883080
-64.641685
-65.767448
-86.160965
-26.599081
-127.908875
-149.819199
-133.631104
-60.454765
-107.664162
-83.330383
-59.828880
-119.482407
-64.521858
-50.400642
-82.393112
-59.831825
-93.593681
-66.279442
-74.607399
-76.118546
-152.123810
-56.268478
-83.441368
-113.379066
175.641296
-60.511757
-81.226921
-100.404442
-167.230896
-80.498856
-66.515549
-44.323566
-48.335678
-70.205772
-65.056076
-70.396461
-141.492279
-98.780434
-168.721024
-78.286942
-117.851906
-98.012535
-76.516754
-101.787437
-138.957809
-140.921509
-84.413315
-85.322182
-52.998451
-141.639420
-124.220398
-93.473145
-100.817932
-153.017792
-143.461472
-88.904549
-131.262344
-44.540184
-57.758495
-64.588081
-57.153717
-58.894333
-43.788872
-87.069878
-65.405846
-66.856483
-64.708473
-73.988670
-68.557755
-156.271286
-85.412041
-172.748199
-92.124634
-158.253632
-161.837875
-138.912537
-89.383598
-99.128952
-94.645164
-141.750519
-94.589951
-73.184723
-56.345272
-35.760906
-89.815392
-66.294258
-62.544796
-63.725716
-141.552292
-81.733894
-127.238205
-90.343338
-56.816734
-74.195663
-91.769798
-64.992592
-66.434471
-68.984398
-95.703575
-117.259727
-98.136360
-89.742188
-70.559364
-138.733398
-73.840416
-68.410034
-73.300758
-64.248756
-128.239838
-98.591003
-85.564041
-87.347305
-71.592552
-121.988922
-128.792816
-112.384872
-45.674774
-66.453545
-53.201164
-64.251411
-50.932877
-107.905380
-149.790787
-47.702026
-86.966812
-56.979004
-59.494755
-79.114861
-51.489887
-60.285816
-127.131973
-114.389305
-109.526360
-52.896809
-143.258301
-56.959309
-93.544952
-58.409241
-138.265228
-67.079445
-87.282967
-51.291210
-136.086060
-79.997086
-28.675806
-88.474724
-64.477882
-83.983215
-59.459019
-69.613159
-124.143997
-63.498859
-146.541718
-152.472168
-58.659676
-122.948235
-73.769989
-82.501427
-60.447636
-107.752579
-51.238705
-68.137093
-92.631180
-79.548752
-109.401901
-65.737617
-62.982101
-43.167030
-64.781639
-70.604576
-114.828041
-57.165100
-83.620270
-61.902725
-113.879211
-111.678261
-55.329632
-60.913708
-76.714722
-38.697922
-57.647785
-42.395927
-58.154537
-67.612587
-60.327793
-78.654427
-87.427872
-68.323868
-147.362091
-156.386612
-162.021454
-68.287613
-74.586601
-92.723167
-123.820259
-60.354076
-84.157585
-157.863586
-84.595779
-56.210781
-128.237396
-68.264107
-95.522530
-62.619534
-131.082977
-116.203148
-71.546593
-96.488571
-68.186172
-45.410194
-126.064331
-77.932411
-76.286255
-55.224617
-61.973145
-128.605392
-41.644764
-52.294701
-55.241112
-112.468216
-69.133080
-122.751732
60.443283
53.772205
78.769592
88.585861
89.679909
-63.463711
-153.786285
-61.450825
-63.915051
-76.756035
-67.046944
-69.399338
-73.793411
-53.684692
-58.234955
-57.061623
-98.159233
-54.733250
108.501961
-59.509037
-64.529312
-101.725204
-110.120415
-82.336983
-62.521187
-98.634644
-146.857635
-161.807480
-53.856411
-85.661865
-128.147125
-57.177677
-58.673843
-65.353172
-81.307091
-89.557030
42.531593
-75.013702
-57.688049
-59.510780
-60.404884
-68.940910
-65.990257
-40.978989
-96.263023
71.010727
48.552631
40.007385
49.192402
-69.178894
-147.693558
-88.566963
-54.424305
-61.802326
-41.240826
-149.659027
-73.824226
-61.336624
-143.539536
-57.137978
-134.890823
-52.572521
-38.453545
-49.339195
-61.007969
-61.033085
-123.424637
-65.080429
-68.752800
-54.415142
-74.320976
-62.567719
-56.090515
74.775879
86.031616
-75.836853
49.066216
52.274746
66.015343
57.349270
-36.229614
-82.832527
-146.781555
-63.231251
-144.923386
-161.053375
-107.465958
-58.744980
-147.312683
-61.057262
-58.972534
-70.388428
-66.613640
-105.448570
-118.027367
-59.355877
-132.644119
-53.505322
-58.123768
-69.265617
-64.585320
-87.728279
-145.035019
-71.534714
-70.078232
-70.198601
-152.156876
-88.860382
-77.364220
-37.511471
-73.844650
-67.385040
-51.954235
-83.963318
-53.217873
-62.662434
-37.406662
-72.986656
-52.035160
-66.465958
-56.259373
-59.397392
-67.736336
-63.472733
-62.205376
-74.137352
-106.720276
-136.709381
-69.744598
-82.563446
-33.349155
-59.898449
-100.559555
-144.217361
-70.414749
-154.231461
-62.468231
-74.482689
-59.982117
-73.586075
-64.286781
-62.979046
-73.058914
-166.486725
-120.247032
-89.004097
-69.354218
-52.410984
-17.671597
-59.570789
-24.522198
-140.355270
-85.423058
-68.291473
-42.480419
-73.051048
-154.671661
-68.181335
-29.975882
-92.189308
-102.254829
-57.415699
-54.926895
-92.756195
-94.702103
-99.147552
-103.842926
-115.935829
-157.509552
-60.699875
-91.215187
-81.925224
-98.589401
-118.628304
-70.858902
-56.249321
-121.555588
-54.703060
-96.672127
-87.484322
-145.700592
-79.350677
-95.112221
-115.947319
-46.448631
-60.583076
-75.588562
-93.807327
-52.807407
-65.325188
-99.715385
-90.195625
-63.694679
-59.711594
-106.569572
-60.921883
-122.389771
-123.201553
-54.680565
-84.311699
-154.132751
-72.579063
-103.918655
-109.020409
-136.812881
-104.394188
-61.781681
-60.559711
-50.168888
-113.772705
-62.103531
-159.405441
-49.145378
-122.696457
-55.873962
-61.840706
-57.091530
-88.394203
-68.905869
-128.504501
-96.903000
-73.289795
-74.800598
-126.971817
-94.183128
-77.239540
-82.093117
-61.582287
-78.642601
-61.455143
-148.612228
-60.534939
-127.093582
-87.748566
-76.712784
-116.981667
-61.356857
-54.716545
-64.708405
-138.584442
-64.835953
-159.067993
-64.824585
-58.165131
-64.082542
-65.225220
-141.524414
-117.224030
-80.693329
-64.890793
-65.968750
-69.401253
-144.332687
-70.577087
-120.318886
-76.845062
-71.223175
-64.951935
-41.533741
-77.489532
-56.125557
-112.432274
-82.146294
-101.674057
-61.481064
-77.731552
-63.688122
-130.383698
-47.070999
-66.358002
-60.083122
-51.528976
-124.172325
-87.427803
-59.275692
-36.893002
-126.326599
-76.929878
-87.594742
-134.327713
-116.224579
-76.358673
-60.597580
-55.372391
-41.081795
-60.228722
-102.066551
-85.476257
-80.731026
-136.480820
-153.552155
-116.985031
-69.866577
-99.874924
-74.505249
-40.779514
-54.849548
-67.070229
-129.811935
-144.141174
-62.491516
-62.149246
-55.153961
-63.591660
-64.330658
-59.532581
-57.026787
-54.506886
-90.877220
-77.411232
-77.250420
-119.760391
-37.916672
-63.933178
-84.819519
-60.203785
-62.679447
-102.253990
-75.408340
79.952278
48.933590
56.770580
-38.811947
-156.704376
-67.120644
-105.845306
-95.471237
-61.144295
-119.002502
-61.552010
-67.496605
-169.620651
-131.713074
-115.823990
-114.147369
-69.821732
-72.069908
-69.278152
-18.008602
-85.579918
-57.226173
-68.871483
-56.855236
-164.404236
-157.747879
-49.390472
-97.618401
-55.462952
-166.226089
-93.553337
-48.935715
-75.893013
-60.541004
-107.363808
-52.751747
-51.628864
-48.658588
-135.526642
-34.455086
-86.906006
-84.462440
-91.890717
-98.589333
-54.250893
-73.119545
-102.165169
-51.565388
-46.691135
-116.213692
-45.653866
-60.392941
-47.584511
-71.608429
-159.896652
-54.117352
-64.059753
-69.908730
-112.411324
-157.811203
-98.795021
-88.175011
-76.533958
-69.610184
-87.003403
-157.575500
-85.293320
-91.744209
-79.366669
-71.352074
-74.531166
-148.426224
-137.313187
-59.874527
-113.280708
-53.785568
-36.636417
-59.004982
-58.292088
-121.566170
-61.950146
-57.479469
-71.120514
-117.250244
-64.642570
-64.270081
-65.507095
-50.293041
62.560444
56.643913
55.580986
49.158760
96.669762
81.942184
59.295238
56.834351
48.166180
19.631498
41.112869
72.071747
93.888672
53.321430
59.944065
72.557945
55.726448
48.535999
50.522984
57.166279
38.351387
80.119423
-60.286076
-108.358734
-59.910774
-115.249214
-54.552860
-104.700401
-94.333969
-75.049721
-64.907562
-57.753803
-38.084328
-74.798241
-60.415245
-62.435146
-65.657120
-46.434689
-65.692474
-71.494949
-56.188034
-68.152512
-58.815418
-38.688175
-44.856121
-68.433090
-164.013428
-44.125751
-128.428528
-89.251411
-66.070793
-108.690178
-48.074818
-59.451035
-94.422546
-68.367516
-81.962334
-98.867607
-100.978996
-73.620346
-100.557098
-121.783058
-115.242622
-142.731964
-120.113625
-86.203697
-97.677788
-49.497322
-103.345497
-166.150162
-94.515007
-117.721161
-114.590904
-116.902885
-91.849701
-89.088120
-44.067646
-72.506935
-65.810440
-74.052269
-100.986427
-84.598213
-129.632996
-54.760891
-55.944611
-49.239349
-58.736244
-55.051071
-67.677773
-32.073959
-98.494919
-71.796555
-76.890198
-75.787895
-110.990410
-65.604515
-57.913902
-145.481064
-148.032806
-112.038658
-162.194916
-66.633644
-151.795456
-71.875114
-57.180908
-55.661049
-112.370003
-143.230911
-60.448700
-99.126564
-57.559204
-65.447197
-61.470428
-151.755493
-144.638367
-57.228531
-162.881134
-72.651520
-68.062759
-57.403214
-75.156105
-59.437370
-110.222969
-141.340240
-115.887062
-147.867798
-58.367222
-72.517448
-132.506180
-94.587700
-78.291817
-113.796135
-97.351364
-67.587631
-88.444084
-150.517258
-63.091095
-119.546471
64.579308
55.919155
43.697960
-78.719139
-73.192863
-87.931503
-83.031006
-119.225983
-165.049728
-105.122734
-71.750420
-103.013733
-123.492355
-121.317650
-136.466660
-151.863846
-76.131859
-118.749611
-90.599899
-124.455070
-119.401100
-63.409779
-62.784801
-92.856750
-65.566727
-62.270210
-62.404007
-159.562164
-59.243214
-82.697380
-72.167931
-79.098587
-81.571327
-74.120934
-62.091900
-68.419678
-70.020782
-122.454056
-155.795807
-48.572609
-82.095078
-37.879780
-141.921387
-115.384743
-63.263580
-55.368225
-127.598335
-53.499332
-59.292915
-58.558090
-65.227417
-115.254501
-122.051239
-60.608070
-64.167709
-129.584442
-163.625336
-153.865753
-52.862026
-98.189590
-96.671310
-67.017250
-64.015343
-151.408691
-76.738777
-82.622154
-61.337200
-129.256424
-89.916168
-56.347603
-51.635490
-65.609863
-85.156143
-65.071465
-83.468674
-53.517654
-102.706268
-67.509834
-64.453934
-155.712265
-79.087463
-53.756569
-33.877712
-94.370667
-143.293488
-15.036377
-63.601734
-65.766037
-128.108963
-49.086765
-145.512619
-59.532417
-62.364685
21.639160
-147.600372
-95.525528
-71.881714
-45.142895
-55.625828
-75.468079
-165.431259
-79.051041
-51.497574
-64.651695
-145.460159
-112.164612
-83.654289
-66.006866
-75.487740
-55.840187
-58.723400
-87.091232
-81.046074
-57.810139
-98.924141
-70.974113
-61.706741
-63.702179
-79.874199
-96.384117
-110.892670
-97.316101
-59.788494
-64.037094
-87.817589
-70.838173
-94.965683
-122.762329
-67.005821
-65.888969
-50.463505
-58.048176
-82.490211
-75.063011
-56.677315
-109.253342
-175.188171
-120.283859
-81.172264
-87.392426
-139.317307
-160.197403
-103.341637
-37.944016
-156.070221
-60.927551
-56.003967
-63.685925
-143.516174
-67.525757
-123.319168
-132.398621
-135.025818
-57.241329
-151.040726
-74.672897
-114.198776
-117.929947
-101.677681
-66.392113
-96.835365
-97.977470
-140.206650
-77.110405
-67.840630
-76.080238
-53.091473
-59.089249
-88.001503
-33.467712
-67.767815
-55.938240
-48.855183
-63.995651
-108.631737
-72.781464
-94.510979
-63.688122
-52.747242
-151.042633
-100.084213
-75.041969
-116.234230
-75.807404
-100.614731
-93.567406
-67.102432
-109.816383
-65.945587
-65.527939
-91.431801
-152.278824
-96.274910
-66.813942
-79.986572
-152.415436
-48.794796
-57.995255
-91.465752
-156.743469
-123.469513
-62.056324
-124.201317
-149.030838
-160.036758
-63.583660
-122.951622
-62.475185
-69.157448
-66.625389
-118.841049
-63.087627
-79.404877
-63.721050
-56.111858
-87.345604
-36.593853
-67.404388
-56.509827
-66.288666
-60.370781
-130.079468
-54.784210
-96.985619
-72.440651
-107.641258
-66.224899
-122.255898
-109.844917
-64.231331
-97.433289
-125.088661
-86.402161
-109.407143
-84.163010
-111.819359
-99.910851
-114.635101
-70.960548
-114.600281
-73.151062
-120.563011
-94.675735
-94.209679
-61.004745
-59.616756
-128.417084
-64.363342
-105.435371
-50.619038
-77.777344
-71.126221
-152.086136
-154.381775
-60.879345
-71.437408
-76.016747
-61.206730
-54.079247
-57.367424
-69.897163
-107.486275
-116.164940
-55.297592
-160.087448
-67.271767
-75.858955
-82.062004
-70.820518
-41.948452
-116.646156
-82.275719
-59.285446
-58.037514
-62.839252
-152.026764
-56.001793
-60.088314
-68.896568
-106.828468
-46.721104
-68.412384
-34.645561
76.601395
59.887035
-61.864552
-55.066357
-161.576096
-155.464233
-149.093521
-148.310181
-65.251282
-65.141624
-93.380257
-63.015221
-146.176849
-88.198402
-116.534554
-82.786636
-86.831886
-64.977249
-123.266479
-67.455269
-0.998972
-36.340919
-60.901283
-162.123322
-144.021439
-74.293335
-67.564125
-150.452560
-96.613937
-58.383564
-74.397491
-127.857773
-179.459320
-99.351509
-114.408638
-108.562195
-109.818199
-113.431984
-96.338486
-86.913826
-77.427307
-62.124359
-117.898170
-108.602516
-66.178772
-141.843399
-99.940346
-142.005524
-59.303249
-79.254639
-62.016693
-65.369141
-63.074978
-62.324829
-69.710297
-69.841209
-89.202293
-77.306831
-70.343781
-54.963272
-69.233673
-49.576542
-134.813370
-120.850204
-58.677551
-54.091389
-61.011414
-109.769051
-94.996445
-87.354416
-102.513412
-95.026665
-135.178619
-14.342759
-104.700943
-54.190632
-59.674931
-86.563507
-83.973358
-44.917042
-74.726044
-82.383781
-128.565979
-70.673813
-103.579613
-68.114037
-56.364365
-132.602020
-59.313225
-169.117783
-42.414673
-84.984367
-52.805470
-54.704556
-34.582714
-83.274902
-31.066505
-60.120327
-55.107269
-122.533890
-85.188194
-131.191116
-87.926201
-93.953636
-121.348564
-65.586304
-156.931061
-83.007935
-124.492538
-91.378296
-54.140446
-71.705994
74.700508
-59.103508
-65.071472
-135.969742
-150.366913
-62.490402
-84.062988
-57.937553
-127.427475
-107.242363
-60.675285
-164.734512
-85.764458
-67.997032
-101.563812
-96.652740
-93.214218
-62.411785
-162.787476
-64.498444
83.786583
-128.952179
-87.379593
-111.623192
-162.467682
-66.436783
-58.575630
-108.047546
-95.938492
-56.677944
-79.228821
-77.283714
175.131958
-64.322128
-64.481972
-43.902950
-105.688705
-128.144592
-63.782951
-48.899509
-54.086655
-91.590141
-83.747391
-61.285912
-65.073967
-165.719757
-138.517151
-178.530594
-55.824955
-79.755135
-113.345924
-65.185570
-75.606010
-169.991562
-67.638458
-55.706234
-53.648151
-56.486019
-101.216988
-74.456245
-158.976517
-44.949902
-48.946705
-19.914412
-45.001492
-52.696754
-96.002556
-76.504623
-105.103905
-62.839348
-121.358574
-147.232285
-80.086136
-75.777847
-100.084625
-97.976944
-138.309845
-55.397068
-144.280472
-71.328789
-135.490158
-69.857170
-95.287819
-93.172874
-98.945663
-60.342793
-60.277222
-68.618874
-124.189430
-63.423092
-144.615005
-145.335602
-82.653183
-70.813202
-128.216843
-64.415726
-155.707062
-141.743103
-60.678196
-131.888840
-131.213440
-55.869644
-76.383766
-152.840439
-114.224266
-148.287918
-87.303497
-55.934082
172.820358
-65.725143
-141.334549
-137.973801
-49.649769
-79.713669
-46.506741
-55.693253
-57.269665
-54.026176
-66.551506
-54.619312
-161.514725
-61.077202
-145.701630
-69.366463
-61.529423
-64.582069
-60.635841
-73.980492
-62.240841
-88.132553
-98.678551
-96.010117
-79.291870
-104.907753
-107.463310
-101.714622
-70.489731
-63.468422
-124.597809
-71.529488
-161.948395
-121.241974
-67.136818
-104.302238
-152.449738
-81.289970
-83.030518
-110.349083
-118.467003
-79.290474
-66.655128
-51.613560
-119.925110
-98.265465
-103.699944
-85.040115
-158.123672
-86.825150
-68.919319
-67.689674
-94.770287
-49.157650
-51.116520
-100.215858
-54.851967
-56.391113
-145.297684
-62.261795
-44.703354
-145.618439
-88.758713
-99.186279
-108.633049
-113.741020
-119.353462
-61.245018
-109.837265
-107.543732
-91.436569
-101.312592
-81.280556
-137.361984
-70.134804
-90.500824
-53.176567
-150.178802
-58.705036
-137.862732
-57.097969
-99.242607
-104.968193
-101.105614
-57.425243
-111.095490
-67.011574
-59.134560
-42.187103
-113.902328
-65.310760
-75.502861
-47.850693
-62.760967
-91.791969
-57.992771
-61.467091
-65.739258
-71.321175
-54.167091
-77.755165
-80.444847
-59.702789
-56.846176
-38.975315
-55.654934
-69.627724
-53.622284
-93.596504
-61.333389
-127.990952
-83.185013
-105.306747
-97.266945
-76.030373
-61.553688
-116.168655
-86.051468
-46.517033
-63.817116
-147.295074
-63.430569
-59.900551
-141.402344
-64.851181
-68.085098
-39.727444
-73.988335
-61.355526
-73.751221
-88.820747
-80.428047
-103.731209
-121.034019
-115.920708
-81.123779
-120.738297
-114.295547
-120.109924
-121.213226
-44.982170
-68.069527
-70.298409
-66.768425
-125.492302
-71.652061
-117.590935
-140.899826
-139.022171
-147.065552
-140.324692
-58.837372
-125.259842
-106.375488
-58.074726
-107.612808
-89.272476
-45.299553
-112.273872
-63.251648
-53.959652
-42.840393
-156.755737
-128.061066
-87.617088
-63.492378
-64.554260
-72.148285
-65.102173
-65.787643
-49.040001
-128.472763
-84.233047
-111.899437
-159.914047
-163.265274
-108.445801
-83.014511
-85.665176
-105.199234
-121.772415
-92.819000
-68.111008
-52.071182
-66.889168
-41.650749
-134.315094
-65.679665
-59.502316
-90.472313
-79.045235
-58.495670
-150.735413
-152.022522
-135.201813
-98.257935
-155.112839
-69.086571
-127.056702
-96.638313
-100.164726
-70.956894
-76.449875
-136.763199
-63.532475
-56.821644
-112.443817
-163.532333
-55.315693
-58.759815
-70.504883
-85.505188
-72.121605
-64.861061
-151.584503
-60.948208
-162.024887
-114.487053
-67.543159
-84.199287
-136.639496
-48.040947
-66.617546
-60.367764
-66.887985
-88.040268
-59.706356
-54.401134
-75.322311
-81.434746
-79.510689
-56.161285
-71.164612
-145.754150
-99.059181
-130.149689
-149.963425
-28.175152
-72.465530
-152.206299
-42.906425
-129.016525
-77.628822
-56.869579
-84.522919
-63.572968
-102.318314
-66.926132
-31.644627
-68.517525
-93.987206
-39.720932
-17.409271
-66.531334
-130.734543
-53.943943
-60.739033
-61.434460
-62.106743
-88.570068
-114.824394
-64.975426
-99.540894
-106.932709
-128.490616
-68.467232
-96.870789
-119.573875
-155.051697
-146.028839
-71.902466
-33.554642
-55.880913
-56.837765
-121.595886
-76.808006
-88.543404
-27.312626
-74.611504
-83.253281
-56.118515
-100.596565
-63.385120
-65.072418
-132.951645
-58.627758
-43.151909
-127.127556
-74.261826
-60.394844
-88.595695
-106.352829
-61.893230
-52.063946
-104.560287
-45.171577
-104.511986
-112.731461
-76.185783
-92.496422
-73.134453
-94.315117
-101.201920
-93.592125
-87.783768
-98.339996
-56.489246
-101.763855
-32.525757
-104.968590
-114.134460
-59.204071
-28.450335
-75.388947
-93.312691
-118.189835
-67.269379
-59.714134
-54.704334
-45.106903
-68.127174
-81.136642
-65.181267
-64.421165
-48.035671
-157.819687
-94.295555
-166.100266
-121.608345
-65.247711
-88.718796
-74.538757
-33.412136
-85.646828
-69.462143
-69.872520
-157.446609
-79.712418
-62.312263
-56.142670
-81.235214
-93.713715
-105.414497
-98.798477
-59.714954
-68.560440
-42.719212
-82.928001
-40.504410
-69.389511
-91.991669
-77.698967
-62.310871
-134.983826
-95.796944
-146.238419
-83.570999
-81.930260
-39.222473
-45.153675
-68.524971
-64.713699
-99.134155
-115.313148
-119.472435
-59.771774
-74.293823
-117.773010
-76.190117
-94.692574
-67.352081
-115.559799
-119.990105
-59.469456
-84.850090
-99.536812
-68.154305
-160.327209
-58.024422
-112.130692
-117.756241
-98.040680
-53.000019
-164.189285
-79.415527
-105.070381
-105.456589
-60.990948
-57.374146
-159.501175
-46.720642
-58.834385
-72.037636
-72.173416
-137.067688
-72.851715
-59.350159
-52.824272
-63.925354
-153.908066
-79.737587
-70.574646
-142.628876
-73.187042
-121.056137
-141.843658
-53.455559
-60.171257
-154.350403
-135.148376
-147.067932
-61.826355
-143.131531
-149.912445
-131.492249
-35.455978
-78.038445
-63.159267
-114.867874
-151.350128
-132.892166
-60.147339
-43.883518
-80.062134
-65.679924
-65.551964
-110.863052
-62.168114
-118.600166
-72.677666
-47.943672
-79.305237
-156.699387
-104.415672
-87.890968
-85.438591
-67.777740
-67.342857
-71.385864
-123.793373
-80.990814
-55.898491
-61.391499
-89.329681
-35.340298
-67.366188
-93.640984
-95.437828
-98.073692
-98.751343
-89.637276
-81.535774
-113.862518
-101.552391
-69.720833
-61.330505
-97.616295
-96.790726
-128.958603
-143.486130
-97.319893
-88.477203
-74.388504
-102.346291
-62.136646
-135.053207
-73.282776
-55.930008
-80.447319
-61.745834
-107.405556
-59.144703
-86.619064
-97.474503
-67.750557
-160.444626
-78.823715
-70.012756
-35.909313
-140.559143
-60.894249
-57.556137
-91.243759
-100.921394
-75.696632
-122.829987
-112.980629
-37.531689
-71.021423
-70.596214
-35.373108
-56.404285
-97.760223
-157.661682
-45.597805
-64.571678
-75.947990
-74.117142
-119.667015
-75.444580
-67.407059
-61.149197
-68.312912
-83.534554
-62.898281
-70.019295
-71.525917
-48.858273
-65.262444
-65.775131
-60.442417
-73.121498
-162.290497
-142.186874
-69.668419
-117.689674
-137.796326
-60.945705
-102.453255
-141.543533
-124.494110
-98.283195
-147.894684
-44.538521
-150.201752
-104.844833
-97.214012
-96.785042
-105.348846
-80.093536
-90.635460
-107.761871
-133.648224
-94.131584
-90.136627
-105.009933
-113.754654
-160.299408
-116.062431
-66.426605
-68.935066
-102.008339
-54.139126
-143.844315
-93.087868
-134.681931
-84.846107
-92.573662
-95.104462
-59.118481
-61.286491
-107.269356
-115.651871
-74.054367
-60.928017
-50.507965
-64.662094
-70.014473
-77.237259
-156.303802
-54.556751
-79.437653
-104.668610
-66.465500
-73.437927
-50.420582
-58.122009
-164.626221
43.215363
49.856167
44.381287
45.962471
60.200142
27.444345
46.186867
59.187321
-73.657722
-40.736618
-67.271751
-94.671730
-66.050560
-66.905022
-46.653801
-68.930283
-117.299980
-35.302513
-104.373558
-80.932404
-65.513924
-78.213676
-69.345993
-64.894142
-67.983345
-85.151199
-88.159988
-150.984741
-55.737339
-87.818459
-56.681999
-142.991943
-167.146591
-25.258263
-58.320107
-71.989944
-134.627335
-32.958874
-69.143776
-108.624771
-92.220726
-43.183468
-55.664764
-76.675423
-114.290482
-80.256218
-151.999512
-83.701134
-148.486374
-117.797668
-101.906380
-166.352722
-90.816467
-116.887169
-57.327675
-109.072029
-74.212334
-118.223900
-62.089600
-82.456367
-145.575378
-104.597153
-120.624382
-78.117004
-109.085442
-69.691200
-144.778351
-61.102337
-97.315865
-68.070480
-57.079704
-74.708717
-79.617424
-70.407539
-67.379211
-72.767143
-72.944931
-63.751656
-59.886406
-158.130890
-57.062271
-77.591988
-59.415779
-121.961548
-130.083191
-72.625229
-64.956871
-48.308735
-55.214115
-150.312897
-63.092590
-55.814526
-63.920006
-80.022522
-137.130814
-64.146126
-57.148914
-118.451347
-63.088875
-139.935654
-57.447258
-97.807800
-110.639336
-58.657490
-126.742203
-99.835411
-58.812862
-99.516968
-59.410896
-67.247406
-60.890915
-88.243660
-91.849022
-79.728020
-140.242325
-64.486725
-119.552773
-63.943928
-63.654881
-31.688015
-62.943100
-69.180275
-58.864773
-61.386116
-111.380600
-109.865707
-51.963596
-60.308887
-172.600006
-65.564903
-71.750809
-61.694809
-41.440929
-65.165726
-80.216576
-102.017189
-162.729645
-70.510040
-67.738220
-78.569221
-62.994942
-59.876736
-60.414165
-66.977440
-157.342209
-133.187943
-70.434586
-66.211975
-150.175674
-73.473595
-126.092430
-46.927544
-69.886414
-51.274342
-57.001709
-51.634960
-130.324493
-150.550919
-65.858932
-69.276154
-47.358997
-61.066067
-122.293900
-62.537987
-144.745117
-97.229324
-73.275963
-26.519112
-46.359940
-56.857365
-68.310303
-111.522583
-91.005493
-73.566322
-147.594330
-162.843719
-67.317772
-55.680248
-168.046448
-107.642029
-128.296799
-55.975899
-101.082268
-95.962219
-73.936729
-84.422440
-113.855515
-67.423904
-42.105804
-44.053722
-49.599682
-63.541069
-61.603691
-107.834518
-67.679955
-137.946075
-99.209114
-104.942596
-115.970825
-116.613083
-89.107986
-91.229385
