# Supplementary material for: Comment on 'Valid molecular dynamics simulations of human hemoglobin require a surprisingly large box size'
Source: eLife. 2019 Jun 20;8:e44718. doi: 10.7554/eLife.44718 (PMC6586461; doi:10.7554/eLife.44718)
Supplement: Figure 3—source data 1. — The zip archive contains a README file describing which source files correspond to the different panels. [file elife-44718-fig3-data1.zip › figure3/panel_B/box2/phi4.dat]

-148.729507
-135.915054
-160.661179
-157.425186
-120.818977
-69.349358
-74.245453
-158.825302
-64.119057
-126.322754
-74.354858
-100.192245
-100.424660
-94.403419
-78.930748
-65.405464
-86.053139
-61.798954
-87.379272
-64.607681
-73.025360
-120.766975
-152.131226
-74.265732
-119.827507
-82.704773
-84.428299
-81.103256
-102.734192
179.622055
-83.908218
-87.202835
-96.420143
-45.492580
-41.278580
-142.875641
-65.752304
-55.158482
-72.997734
-92.257034
-75.692177
-134.868286
-95.265251
43.373928
-37.263531
-62.357166
-79.426842
-60.906528
-53.274567
-77.242645
-72.443878
-95.762459
-142.428207
-67.687790
-45.087624
-79.893959
-106.243912
-104.800240
-65.364487
-70.195068
-108.196457
-66.794823
-94.324104
-57.409115
-67.129333
-36.416710
-46.616100
-55.775166
-143.214172
-54.457363
-83.162781
-51.822445
-147.008072
-153.964813
-146.464111
-62.272709
-70.192619
-64.410553
-90.479973
-56.822186
-125.238640
-84.952927
-114.508064
-71.074837
-102.058784
-124.355988
-90.816261
-77.503876
-58.722664
-73.445221
-51.264935
-106.941277
-136.148056
-74.149254
-73.321182
-118.703217
-115.029259
-57.764656
-63.144535
74.307114
81.427643
-73.502113
-85.966766
-86.855057
-149.854095
-62.382465
-75.816399
-67.640930
-56.661526
-91.902054
-157.085251
-51.671921
-71.770546
-80.168365
-132.465881
-59.656872
-86.307701
-119.165894
-70.436325
-84.259583
-63.146706
-56.545067
-41.057526
-116.842827
-142.586075
-142.462158
-56.295979
-72.982742
-52.916595
-67.465134
-61.851944
-97.606857
-70.340286
-62.131618
-62.090706
-52.354805
-63.324162
-63.402260
-59.936531
-69.559189
-66.342651
-73.158165
-50.984371
-58.637104
-37.918427
-66.602692
-90.214043
-55.486534
-54.461643
-74.436523
-59.935841
-79.194305
-82.481377
-140.954285
-114.468750
-70.833603
-98.395096
-157.304581
-127.252373
-77.969994
-65.632568
-61.272442
-68.212273
-58.240780
-108.225075
-93.041534
-128.730042
-93.279045
-68.843719
-156.289413
-74.281273
-95.974907
-65.152641
-102.931953
-118.767311
-51.918800
-106.464607
-145.331070
-49.743305
-90.744621
-81.481552
-152.223038
-62.311867
-110.962532
-47.311619
-92.591591
-157.938034
-70.059021
-32.489170
-92.078880
-69.887871
-77.660370
-89.109436
-68.719276
-165.495316
-100.936424
-103.660011
-81.467712
-73.079712
-149.364487
-70.432610
-67.157318
-78.315948
-110.313217
51.055141
-95.010895
-61.064770
-114.840034
-147.819870
-48.955513
-81.412697
-140.932007
-65.598961
-69.828438
-121.827850
-52.846642
-56.394321
-121.170715
-62.822704
-98.127731
-50.158916
-109.273132
-56.375248
-64.107979
-57.426991
-97.673180
-58.869560
-146.618332
-84.970192
-49.167408
-58.085388
-88.045181
-73.735527
-55.431023
-143.025574
-137.803604
-67.404945
-128.915207
-56.387814
-57.320065
-72.627098
-156.072723
-34.487404
-62.795853
-153.103195
-85.151237
-61.051342
-56.789204
-156.210220
-61.939293
-60.578461
-55.691833
59.768959
48.874573
-61.129910
-102.130173
-61.630604
-93.405930
-20.699879
-149.980835
-80.731667
-75.192200
-152.596588
-62.227322
-177.723328
-74.240494
-30.070650
-109.375908
-98.420715
-72.417152
-51.207405
-74.457672
-108.577477
-52.477810
-119.843010
-43.348328
-134.792542
-62.124363
-57.373211
-75.567863
-52.227390
-42.525860
-62.317593
-66.017548
-61.448067
-120.697044
-59.526257
-67.515747
-39.426052
-152.475494
-91.211609
-160.166992
-160.460342
-36.814182
-61.667522
-53.031013
-83.732788
-69.824417
-53.803268
-97.180298
-66.420341
-59.151497
-75.119362
-122.229004
-86.948822
-61.602280
-44.786709
-73.441475
-63.387505
-87.241028
-59.559227
-95.008575
-158.520920
-35.714195
-77.923569
-54.387928
-146.391190
-122.253334
-163.326813
-93.349800
-128.941544
-96.284904
-135.617889
-92.481430
-106.214584
-69.470795
-79.260132
-92.167885
-63.166481
-72.369621
-70.954346
-63.246784
-77.240501
-85.322372
-69.053856
-92.273308
-61.101173
-146.129898
-157.418243
-63.872585
-58.949810
-82.780235
-63.746815
-68.070129
-159.133804
-42.226635
-118.686974
-113.514229
-119.026886
-85.051804
-62.093163
-128.632339
-119.537651
-50.012413
-72.694313
-57.001301
-80.587639
-154.723190
-69.978294
-89.731247
-59.690556
-138.031677
-103.102386
-60.614811
-62.742470
-99.048576
-71.470490
-147.299530
-114.210739
-52.585510
-121.636292
-103.650246
-63.037491
-61.936092
-89.771851
-67.940292
-116.444420
-65.257149
-157.303513
-42.911465
-75.433762
-87.905922
-78.962547
-148.244980
-61.834499
-154.272171
-40.378529
-74.749596
-77.393173
-34.396641
-133.639572
-69.915359
-57.684879
-61.380360
-55.986820
-64.229248
-70.086617
-129.248505
-45.308346
-94.967850
-167.263580
-79.911415
-126.764236
-82.818939
-97.363846
-150.707550
-116.363792
-161.205429
-49.252022
-72.418640
-55.247669
-74.781609
-122.884346
-107.219658
-73.432655
-79.030006
-61.506969
-128.441681
-127.286797
-75.790359
-65.638535
-80.272858
-149.721161
-56.919552
-153.367966
-59.067131
-56.843182
-65.924019
-76.703918
-62.938133
-165.760208
-60.995319
-116.270645
-87.985786
-155.562271
-118.364563
-70.871719
-59.979507
-150.972519
-163.543747
-148.293121
-38.057072
-58.204746
-54.123821
-118.956360
-137.189270
-119.564720
-85.052498
-86.119736
-55.589783
-64.817986
31.928083
-22.914322
-72.160439
-71.011513
-75.392570
-61.607525
-60.754025
-143.877991
-121.860214
-58.042465
-74.336624
-124.857452
-35.186134
-161.166443
-64.028633
-70.987465
-81.864632
-68.332573
-72.777832
-47.859035
-117.614227
-101.038597
-73.433182
-104.432434
-135.613556
-122.073723
-120.687431
-55.088230
-23.884806
-72.158333
-103.373093
-78.563255
-111.556458
-128.564285
-143.830109
-110.048759
-60.250038
-66.833023
-66.049324
-142.236572
-38.580997
-157.327118
-160.568771
-122.095772
-59.778419
-76.545151
-59.526169
-114.487656
-107.230804
-66.109467
-118.670380
-61.812744
-109.794670
-102.702759
-151.563965
-83.544769
-120.992668
-78.287292
-74.777657
-90.530258
-75.317368
-67.777054
-107.715508
-62.694332
-73.471077
-31.156822
-34.523777
-104.237701
-140.672440
-71.717491
-70.649826
-75.550484
-64.144623
-48.202801
-69.307892
-56.897999
-65.417305
-76.226974
-77.257462
-55.283028
-58.259071
-132.910034
-62.005245
-70.533531
-110.292381
-127.792885
-97.489754
-160.119995
-89.790497
-50.032097
-101.341316
-63.651924
-79.324394
-61.778580
177.258469
-47.948387
-54.923923
-160.349228
-133.602585
-76.690033
-62.870644
-14.967469
-135.470337
-67.515747
-52.818214
-84.673904
-60.560635
-69.772453
-93.668510
-58.404781
-68.589333
-87.173233
-83.144447
-111.914032
-78.135437
-91.400780
-76.443863
-118.882195
-71.376381
-151.835922
-67.079147
-133.837494
-90.356247
-85.048134
-81.491577
-62.717499
-125.848686
-112.536713
-97.992142
-53.780613
-61.569889
-154.526581
-120.505188
-72.044479
-153.393967
-69.293861
-62.542706
-64.595665
-70.836777
11.796051
85.160744
72.737488
88.234970
-65.468353
-60.790264
-83.071434
-41.135780
-95.323273
-63.968029
-24.695414
-65.820137
-44.369801
-74.328476
-105.227310
-83.108925
-53.034927
-156.510406
-121.265579
-38.043503
-57.717457
-61.998848
-49.630291
-143.821014
-48.629559
-133.620697
-69.482002
-64.888367
-45.012016
-147.174942
-73.805916
-97.461472
-58.381081
-75.105453
-120.680473
-100.380096
-109.385361
-94.714539
-85.500710
-59.873264
-72.625931
-162.874496
-94.994156
-58.401073
-101.838959
-118.481880
-162.836243
-142.974426
-96.912880
-59.765675
-112.645325
-55.855598
-118.918015
-130.085220
-59.525894
-55.294174
-144.590012
-43.523220
-77.497452
-28.390915
-88.621178
-160.533325
-150.974869
-56.981770
-85.674088
-31.111572
-66.046906
-78.236961
-154.566925
-74.457954
-60.252113
-83.956200
-40.848038
-147.042297
-145.747025
-57.247696
-132.026520
-60.364136
-38.140907
-71.530083
-85.657173
-62.781540
-80.154854
-157.264175
-54.231693
-134.089966
-63.102940
-52.151646
-100.955742
-70.483070
-55.913620
-68.205048
-55.585068
-32.173794
-93.470467
-60.023605
-42.676811
-69.468994
-144.743317
-63.587933
-83.266045
-57.266144
-53.332230
-53.473103
-158.044250
-80.162361
-83.080879
-97.830437
-103.132950
-122.967072
-78.441605
-89.795937
-65.841232
-107.554558
-74.639290
-65.395844
-45.838013
-149.862915
-62.012150
-61.588528
-89.527306
-169.313202
-99.816765
-115.940201
-58.016430
-76.110428
-52.345268
-103.855026
-67.726730
-84.142471
-58.601215
-92.471512
-121.920837
-121.291801
-123.854164
-127.717827
-62.935513
-58.690834
-149.456329
-57.950005
-75.352638
-115.520691
-85.360397
-48.712650
-119.416443
-60.576103
-157.829010
-60.986904
-74.370110
-29.168219
-66.205902
-73.351173
-64.470314
-29.030603
-76.666489
-72.634109
-70.726189
-62.063824
-80.170731
-95.086624
-135.259247
-84.867661
-131.854416
-112.698387
-107.614540
-63.941948
-73.429901
-149.268219
-72.600250
-57.912521
-102.786514
-47.323109
-50.550251
-125.468216
-63.437782
-59.936832
-143.370789
-159.056274
-28.687677
-88.356865
-93.753250
-94.207352
-131.081268
-39.138451
-95.770172
-146.516403
-40.740940
-60.501183
-61.199940
-67.275764
-47.594963
-83.011726
-58.223030
-94.629936
-62.581173
-91.553932
-63.041664
-97.948708
-58.677498
-49.648365
-159.828293
-76.817902
-52.170422
-62.113178
-157.484650
-71.547226
-34.326900
-78.709747
-39.340519
-62.874046
-57.968880
-51.183022
-73.290649
-126.337425
-74.436569
-132.000427
-73.403427
-72.792961
-58.071018
-47.461300
-66.205345
-63.751911
-151.011185
-82.271118
-101.132706
-83.910332
-67.018028
-57.039627
-70.421898
-143.180435
-92.051773
-83.066864
-102.470795
-50.293316
-61.958065
-64.864922
-154.262939
-71.197960
-74.216217
-104.483009
-86.020004
-96.752167
-144.640533
-65.665504
-135.280960
-73.386986
-54.886444
-67.897034
-115.983543
-73.258186
-72.600746
-148.229675
-49.919914
-61.298473
-91.138504
-73.655548
-145.741013
-90.806564
-47.743591
-123.732231
-46.409622
-66.885727
-67.933411
-93.865967
-88.788307
-64.848526
-138.059204
-159.962036
-96.077766
-62.812813
-102.310684
-74.839752
-75.866165
-137.429321
-118.921875
-56.093330
-57.883324
-64.764847
-146.241348
-60.955219
-156.557632
-57.137573
-61.867687
-65.284843
-61.899277
-67.210770
-75.430153
-46.327480
-65.613564
-58.219940
79.406502
49.792591
86.489372
71.152359
52.774147
79.532951
-140.608261
-59.444622
-53.296177
-54.209808
-143.972565
-81.432159
-70.562782
-86.626213
-61.635349
-86.520187
-59.922012
-56.895973
-53.018974
-107.683426
-59.362141
-153.201874
-164.394714
-66.943756
-75.384407
-159.354614
-115.183815
-140.911652
-96.355507
-65.469002
-62.081184
-75.706841
-105.669838
-139.105759
-95.818764
60.124767
56.483089
52.506557
-83.844360
-34.238144
-53.047863
-77.416595
-65.541397
-69.161491
-38.411743
-94.872169
-45.454857
-121.788246
-139.164780
-57.483921
-159.425201
-90.418854
-61.192329
-158.163940
-22.269579
-98.027023
-52.345692
-60.039291
-85.151283
-101.316727
-63.047890
-64.349663
-132.010300
-93.654381
-108.391922
-72.531960
-90.056900
-143.497589
-94.068886
-108.574631
-73.125099
-90.722015
-161.554626
-111.580757
-87.824593
-131.030991
-140.891037
-92.462791
-162.174606
-109.529266
-89.597565
-117.828339
-60.230011
-131.087906
-165.437302
-75.402176
-124.116783
-85.722443
-108.258339
-64.317116
-70.060394
-57.759411
-90.990913
-38.881596
-116.353973
72.922455
-101.599403
-78.104446
-64.855469
-44.517590
-66.738998
-31.543322
-86.519447
-89.444191
-91.276123
-175.486450
-64.931053
-150.790222
67.525970
68.460373
33.235287
-68.664970
-72.349113
-94.169205
-53.569374
-66.049438
-37.545769
-34.954193
-51.572514
-61.908646
-49.830284
-138.997726
-85.694725
-72.563362
-115.876587
-93.606842
-81.809723
-59.645470
-77.028267
-65.463760
-117.596848
-149.822037
-61.292255
-126.033447
-139.243454
-87.822639
-101.064934
-126.346336
-86.604652
-77.535614
-104.451515
-124.249237
-66.562706
-59.455006
-131.942657
-128.820633
-118.921875
-67.212494
-22.352009
-145.642609
-82.080475
-109.735237
-80.359818
-125.320946
-61.328537
-115.929398
-71.328445
-121.863884
-55.293869
-75.407455
-72.280121
-63.123589
-60.799000
-78.601486
-128.844543
-85.209442
-120.613686
-140.794617
-147.382828
-78.150307
-140.041901
-64.016487
-60.991074
-74.900429
-51.506096
-71.015228
-66.393974
-69.009331
-118.791656
-95.284485
-72.735542
-157.722122
-76.797134
-106.606911
-78.021790
-130.652573
-115.781464
-60.817421
-123.845711
-35.118172
84.455956
-76.281120
-71.102509
-136.365021
-130.889847
-59.276539
-151.665359
-141.998535
-75.432137
-165.843216
-51.080322
-131.511932
-56.039417
-87.943626
-73.819489
-112.531448
-86.105690
-150.077087
-154.226700
-161.384262
-61.171429
-65.855309
-62.986015
-114.109985
-39.354271
-155.744659
-43.630543
-148.529633
-54.809788
-115.898415
-73.690453
-146.834000
-154.242386
-145.249832
-80.514359
-47.836079
-111.366844
-57.545578
-143.165024
-74.596619
-65.578804
-29.900225
-85.690132
-29.901993
-130.597626
-100.406509
-60.374756
-66.237930
-83.052200
-56.809349
-83.686325
-117.734138
-154.892197
-74.325073
-113.199242
-96.651077
-87.979317
-101.317650
-150.573074
-46.287689
-58.733543
-58.270950
-93.083168
-140.981842
-101.633698
-96.152672
-63.732224
-77.093880
-87.168701
-65.907227
-137.382477
-105.849289
-91.370140
-85.439384
-54.315258
-140.538391
-135.174057
-65.002594
-90.987099
-62.775028
-51.350880
-59.572708
-85.306786
-78.756439
-71.269150
-58.402699
-63.200264
-131.221649
-135.285751
-32.199287
-72.225784
-81.591820
-100.862465
-72.945885
-126.239456
-65.542747
-80.937035
-93.884773
-175.418823
-88.268578
-104.054993
-85.543770
-128.973145
-106.302887
-80.695572
-61.972202
-128.520493
-65.744232
-111.735252
-57.897381
-107.770424
-61.778042
-148.479660
-119.798264
-144.651352
-92.900673
-108.465393
-71.237816
-113.691414
-65.181282
-157.490372
-119.084549
-80.954697
-60.424885
-126.229332
-62.079750
-85.908188
-65.561043
-41.320137
-86.687088
-79.705307
-63.928490
-128.916824
-61.458885
-56.261028
-61.187569
-54.277149
-98.607231
-105.229515
-56.025127
-67.013382
-56.435936
-60.842712
-86.289925
-124.252129
-151.882660
-60.997272
84.289169
67.700218
-65.180153
-49.748726
-64.678436
-47.841892
-162.261765
-92.613098
-81.807076
-81.808144
-66.500053
-61.003826
-98.811653
174.131149
-140.857071
-57.753769
-105.930969
-65.660774
-55.022369
-63.727497
-70.737259
-51.746403
-138.535187
-114.105568
-60.132763
-58.645844
-88.144608
-111.139618
-171.006256
-96.361610
-80.021820
-80.963188
-106.669235
-120.743202
-65.036125
-61.124630
-92.830971
-84.416847
-52.742100
-99.513306
-93.001686
-119.318275
-86.903542
-51.636684
-51.004013
-104.170319
-108.351906
-52.239559
-59.008305
-87.400352
-43.941345
-147.958740
-143.665588
-84.136681
172.953232
-75.272850
-96.885201
-47.078903
-16.547031
-60.143578
-108.542862
-147.179810
-65.207321
-89.615509
-65.594513
-60.556221
-88.364990
-70.820763
-60.160660
-66.052681
-24.641056
-49.621983
-78.896782
-57.175491
-58.678062
-43.135159
-83.605270
-56.641960
-89.934387
-64.033989
-55.659389
-145.527252
-75.571426
-34.268784
-60.610069
-74.484505
-55.636570
-139.040466
-39.465553
-96.950485
-77.328979
-32.810413
-120.651009
-77.063164
-53.977158
-56.803478
-114.816536
-53.715652
-53.645008
-131.389008
-143.737137
-65.757355
-75.413597
-34.867134
-70.814461
-58.209572
-50.396015
-71.825989
-80.277168
-59.581253
-75.628716
-147.876709
-160.688339
-54.254253
-94.923584
-86.131233
-72.818871
-69.776749
-85.356873
-59.996773
-66.252861
-42.787991
-85.093193
-96.324539
-109.773773
-123.389359
-116.412415
-108.871834
-151.529572
-94.870201
-73.366608
-73.265396
-100.102417
-91.141739
-106.328331
-163.786682
-69.210960
-89.149605
-92.644577
-74.696732
-35.679806
-63.470795
-106.139320
-60.428551
-111.544624
-89.924446
-65.963913
-173.202148
-118.736237
-39.822731
-71.736145
-72.080406
-46.477325
-59.039982
-89.303375
-87.841393
-63.684502
-53.734818
-46.731163
-60.325142
-33.901649
-51.728062
-70.673569
-57.449593
-114.302284
-143.057785
165.894989
-49.829826
-64.678703
-73.687996
-68.532829
-85.856232
-115.107269
-133.067047
-132.566025
-58.578480
-75.653412
-56.275749
-63.507950
-72.037308
-109.039902
-97.780052
-118.886879
-87.141342
-153.998871
-167.503784
-66.584641
-124.210777
-35.482803
-101.931610
-141.617325
-91.939743
-77.797035
-121.728279
-52.524441
-57.948559
-151.031799
-71.309753
-72.508553
-96.391914
-51.268017
-92.496948
-130.052277
-73.314621
-54.749344
-146.497772
-48.825565
-71.402466
-54.440430
-67.259132
-64.710510
-56.937050
-75.948021
-149.134567
-57.480743
-70.786110
-59.677483
-52.650902
-75.406181
-71.686417
-103.618797
-71.664940
-76.114555
-52.672398
-63.500587
-96.803368
-46.594849
-148.422195
-99.986008
-145.608078
-50.656475
-56.547501
-136.310486
-96.480240
-63.419014
-78.724602
-146.011139
-89.334496
-63.868359
-56.640495
-63.282436
-95.906952
-64.197739
-35.297329
-53.891617
-119.891830
-62.641094
-86.377686
-74.786369
-67.929359
-50.639717
-49.133293
-73.813728
-70.457657
-140.948593
-99.240990
-53.748245
-60.678291
-81.713264
-147.588470
-62.362846
-90.638191
-66.964668
-87.714279
-58.261463
-52.857872
-62.912910
-57.337509
-125.093163
-147.302032
-74.078636
-45.742859
-137.465820
-93.493156
-54.550678
-75.071198
-120.795685
-79.636932
-60.487141
-116.565926
-79.235741
-60.867146
-57.488594
-67.683304
-60.131691
-70.307159
-59.311069
-70.220779
-159.420914
-70.744514
-56.708092
-111.167786
-128.285019
-54.206444
-61.498810
-68.847115
-73.481781
-60.751659
-133.981964
-117.626175
-115.985924
-57.235767
-148.715988
-63.087074
-70.010681
-138.436356
-75.198090
-55.167671
-54.443508
-95.060715
-138.757004
-62.342030
-87.024872
-111.765656
-100.490494
-146.037216
-94.905334
-101.308815
-56.038296
-119.120842
-102.881592
-88.436745
-94.194939
-152.998825
-101.935036
-139.886185
-101.167381
-99.751991
-76.522949
-45.265411
-79.777306
-102.007225
-90.954346
-62.488544
-154.992294
-155.145416
-58.566402
-77.056458
-62.723324
-162.861206
-157.474869
-65.481606
-59.882935
-66.925957
-63.320522
-66.300789
-154.754547
-110.692451
-62.440720
-155.161652
-63.391800
-157.580063
-55.967113
-101.466972
-104.909393
-56.784603
-60.364326
-122.406342
-91.642067
-67.758873
-95.190498
-75.352829
-52.346703
-143.340347
-99.343269
-54.628010
-147.970993
-53.503998
-48.877872
-51.853237
-150.215775
-58.368805
-149.130936
-62.958973
-129.588196
-157.508469
-63.160374
-67.080215
-65.880753
-65.603035
-32.175880
-150.457672
-59.760681
-146.834305
-116.784561
-124.887695
-62.822456
-55.822693
-67.799339
-64.498917
-59.860157
-156.048935
-96.616096
-65.037987
-86.227234
-101.848465
-90.370232
-139.075180
-140.866348
-67.676468
-77.094406
-146.219147
-68.110580
-124.370674
-52.308159
-76.814720
37.782124
-50.440762
-93.259262
-113.049103
-88.446564
-50.231308
-159.381882
-60.025490
-64.831589
-53.946037
-135.540192
-66.598930
-71.133621
-40.525257
-85.732658
-159.311066
-49.548653
-128.419434
-82.371422
-51.466991
-48.209663
-67.833588
-64.559174
-74.666412
-50.670406
-72.618767
-156.947037
-56.786560
-136.297012
-53.319843
-97.117569
-74.081955
-94.330063
-122.664505
-57.824398
-36.175236
-60.698181
-93.203247
-86.814911
-48.714943
-79.235847
-84.834320
-70.341125
-74.933243
-62.747715
-65.710487
-92.307159
-146.650650
-127.729668
-86.669533
-146.278992
-71.793571
-34.256737
-29.050941
-68.495346
-48.028450
-55.946285
-71.169601
-114.652916
-148.692398
-81.077240
-56.716187
-58.572060
-77.968399
-98.198357
-46.573116
-51.764404
-73.737366
-53.836731
-63.767921
-31.750259
-78.964264
-133.883926
-161.250168
-69.263107
-93.790596
-77.232132
-151.623566
-112.090416
-104.432961
-61.829117
-110.617920
-128.459427
-62.010704
-49.795486
-52.944851
-49.560745
-75.544136
-114.731201
-148.475784
-168.730057
-70.358978
-96.375130
-95.086365
-146.728622
-58.610958
-62.078178
-90.283821
-59.611305
-36.331955
-61.936287
-156.583084
-121.242683
-95.290268
-62.078697
-58.559868
-103.240417
-96.582535
-101.341843
-69.568222
-62.499294
-59.374607
-127.406548
-66.387619
-59.749119
-69.565414
-149.055664
-70.201485
-172.104492
-85.258797
-86.251297
-44.171375
-85.820534
-80.568275
-59.207363
-60.569252
-69.938805
-55.742462
-139.166916
-126.322487
-73.475929
-89.901993
-150.865326
-174.592743
-72.003120
-64.899185
-167.044815
-62.711407
-58.631565
-44.616089
-69.903114
-66.007812
-69.083519
-134.894104
-66.873611
-93.472626
-161.996368
-50.893654
-83.533485
-82.426750
-43.695107
-80.392715
-114.008675
-80.500832
-77.536171
-91.008095
-140.719971
-57.297756
-142.706284
-44.553486
-60.948929
-63.977886
-75.908493
-13.213297
-123.164818
-80.897842
-83.628502
-106.392044
-103.876198
-49.655415
-136.769623
-87.981956
-83.152313
-62.497471
-60.024246
53.965111
-167.270355
-160.845459
-149.346588
-58.331493
-85.582054
-147.236389
-117.413376
-148.384735
-96.951233
-70.193054
-62.666805
-89.426842
-102.061035
-80.776466
-89.666756
-81.997513
-61.224434
-59.959831
-99.162804
-156.854492
-150.755615
-54.188354
-156.508606
-56.113987
-154.282150
-134.024994
-94.177116
-60.600788
-60.392590
-88.194969
-131.103958
-97.448051
-94.725342
-150.651932
-162.183899
-60.074429
-56.907162
-75.258797
-78.599480
-120.690170
-105.566292
-61.288788
-72.270363
-59.154026
-53.330044
-156.954330
-108.946541
-72.100464
-145.354355
-125.104797
-59.107559
-164.036163
-96.883438
-121.514771
-95.688499
-116.609451
-143.951477
-59.929417
-58.600971
-65.282372
-69.182144
-163.108246
-62.285721
-142.778458
-55.208336
-154.041992
-67.509315
-125.096764
-145.469177
-122.686119
-61.380695
-105.297920
-55.056770
-83.940262
-67.296204
-164.038315
-113.116638
-57.196014
-65.938576
-151.116318
-67.719719
-153.104630
-30.346806
-75.769890
-62.210827
-143.522324
-70.249496
-65.364319
-90.356865
-151.232788
-104.262970
-93.229469
-81.736694
-61.878193
-104.708427
-108.448372
-143.072952
-142.829590
-83.002937
-114.471832
-158.331543
-65.899345
-126.656197
71.675537
54.541866
88.073959
54.863934
-48.770226
-82.755783
-58.675251
-161.999313
-112.317108
-28.041466
-63.867382
-100.830292
-63.571545
-72.292122
75.831055
68.464439
31.422434
-84.893677
-158.021881
-63.540836
-59.439178
-73.778671
-169.854187
-114.808586
-62.980072
-61.847523
-72.342987
-65.573105
-85.924507
-94.678543
-78.184807
-80.307991
-65.444466
-123.185463
-51.335300
-66.913063
-102.157242
-160.856400
-166.582672
-98.253426
-147.251175
-111.060966
-82.529663
-149.869446
-154.153366
-93.912735
-40.912670
-60.616814
-64.495453
-103.082901
-88.615051
-43.162224
-58.089657
-71.592018
-102.385017
-101.717621
-54.097935
-62.799755
-79.894196
-66.191139
-62.500450
-124.191612
-60.590065
-69.110962
-29.013504
-73.344604
-58.449841
65.865303
64.123123
73.252327
70.703194
84.281395
-66.831894
-143.767319
-60.224754
-74.910217
-70.721649
-117.177284
-162.189148
-142.483932
-68.733696
-67.610703
-93.424713
56.241283
-43.279118
-86.568108
-151.030853
-150.814560
-73.711082
-66.777618
-130.686050
-67.780678
-58.154480
-147.647125
-150.298004
-100.970665
-69.737030
-52.556435
-61.895729
-135.260117
-62.423691
-113.215828
-64.656258
-64.408485
-61.983055
-63.050423
-46.761555
-71.741119
-55.791016
-101.410194
-160.430939
-58.298023
-73.780411
-87.272537
-120.036690
-145.392792
-78.645844
-59.544685
-30.557438
-120.522041
-123.561363
-86.528641
41.029766
53.107403
-62.942780
-116.212631
-119.869774
-45.797626
-64.008667
-38.858139
-56.599209
-112.424072
-107.930466
-68.724442
-178.937057
-65.654900
-58.129162
-30.711803
-63.541473
-70.099350
-130.634293
-72.255814
-75.353333
-65.979691
-49.509232
-65.543694
-58.343029
-54.624130
-101.896736
-57.301964
-57.484234
-34.425045
-73.400444
-127.660446
-97.056427
-61.717640
-80.797630
-58.949673
-80.465050
-125.146049
-57.378899
-67.349785
-126.133339
-57.098927
-74.558556
-110.857567
-61.126598
-170.588974
-95.180489
-52.268536
-122.894493
-124.118576
-86.286659
-55.826008
-87.212669
-68.848824
-147.035934
-75.079277
-78.339943
-149.239624
-69.964767
-34.385479
-78.579437
-75.331421
-69.700768
-115.491570
-152.039825
-121.274841
-126.829803
-152.780396
-82.434914
-163.132492
-154.955826
-152.511154
-121.615936
-65.230431
-119.131676
-64.330994
-68.125534
-45.027401
-64.000710
-73.350174
-131.199554
-61.847740
-59.721977
-65.966698
-123.996475
-78.829910
-48.780926
-90.393593
-83.168709
-61.091995
-86.294044
-88.807846
-67.642929
-117.017815
-54.578056
-71.904358
-136.803085
81.756065
68.960922
80.755890
70.990425
51.285004
52.611919
78.671707
51.288704
55.497204
2.396370
-67.196548
-83.825348
-77.951302
-71.467461
-56.398533
-72.848167
-34.438435
-98.034920
-103.517319
-118.790070
-55.292706
-83.327148
-66.581818
-129.922897
-110.086876
-75.026161
-113.431038
-104.055496
-62.834602
-86.391998
-86.571281
-70.473366
-75.390816
-81.481026
-66.522873
-84.633217
-67.362289
-102.409874
-123.023178
-72.602081
-88.165001
-65.443504
-106.568924
-41.466881
-62.725231
-57.567509
-132.347336
-64.983070
-128.010147
-70.777870
-66.724319
-109.408440
-60.128235
-51.582890
-105.860680
-66.232529
-85.870056
-46.024216
-57.643295
-72.739822
-73.197113
-65.092804
-151.111053
-91.693787
-60.624619
-53.371864
-57.051365
-74.250183
-130.864288
-114.299019
-77.781105
-152.874924
-89.019463
-99.424881
-148.139267
-139.731125
-121.788765
-55.762283
-96.813240
-139.812439
-60.720295
-90.187561
-129.855362
-152.804047
-69.109848
-120.194435
-62.758068
-81.154015
-76.985962
-88.316887
-154.255615
-42.632256
-147.371399
-124.187027
-51.143208
-69.456978
-59.420532
-78.842674
-144.426636
-55.730938
-61.487968
-80.643166
-72.754883
-116.124779
-59.051796
-33.989876
-88.186493
-95.175713
-54.446495
-93.873878
-120.478165
-42.743488
-67.180412
-61.247005
-78.536209
-92.916435
-95.791176
-66.402588
-91.742233
-94.033760
-101.269997
-91.258812
-52.814419
-69.712280
-87.774399
-60.906555
-149.040085
-139.305603
-65.166542
-90.110901
-58.803143
-57.311028
-60.826015
-94.125542
-61.734032
-77.349876
-97.688042
-120.883438
-162.666595
-58.327106
-160.771027
-83.339073
-71.083824
-61.729000
-152.095261
-58.397041
-136.257324
-76.491829
-64.014236
-80.639763
-140.763443
-56.494804
-69.768745
-78.124367
-59.814770
-59.072685
-73.932419
32.373573
85.779114
52.446423
87.097961
92.272964
49.939831
61.506882
48.378460
53.018433
64.525917
89.393753
54.930859
76.857285
43.809010
82.806252
40.257069
72.617653
52.941120
70.288506
45.821243
55.210777
58.681370
-159.011475
-59.516468
-70.206749
-83.318642
153.265396
-76.525978
-64.030746
-167.076538
-71.350281
-89.156029
-93.355339
-74.250999
-60.944496
-83.704498
-58.876610
-81.807854
-118.763161
-128.080063
-62.533138
-90.056541
-148.086319
-63.530251
-164.359039
-120.570480
-82.840134
-69.845840
-52.838364
-53.320087
-66.800446
-64.736595
-65.003494
-94.839043
-59.314274
-59.614655
-40.263107
-24.534142
-74.625717
-63.375847
-97.280647
-86.640999
-73.372681
-76.321671
-63.794003
-83.076027
-39.563606
-83.883362
-116.386360
-63.233280
-60.859863
-64.474426
-65.039200
-63.671383
-73.063217
-92.059639
-80.458107
-65.142998
-65.009201
-81.248619
-69.416473
67.981308
54.087933
86.847939
74.278702
88.275513
72.465324
43.997948
46.931557
-90.337593
-49.594864
169.722733
-72.932327
-55.775425
-87.005142
-78.898712
-37.964787
-48.180882
-153.763000
-65.368462
55.788261
64.500084
53.229370
45.753357
47.247425
53.031956
76.628754
74.971550
74.253990
53.961826
-70.488045
-53.800972
-94.924561
-63.665031
-67.007278
-61.415543
-68.607254
-67.308434
-115.597900
-68.461830
-51.124855
-141.141373
-47.851982
-94.082565
-51.034889
-66.343933
-60.577503
-59.087246
-94.532227
-57.930588
-137.664688
-87.114075
-88.763657
-45.966316
-79.066063
-87.407166
-64.271759
-63.230747
-63.197742
-85.917137
-74.561607
-68.060753
-120.247604
-66.500496
-34.130932
-90.533440
-109.523087
-58.041969
-107.691666
-86.451050
-156.981873
-173.000183
-62.456627
-150.259445
-34.509899
-62.055912
-61.256836
-71.981209
-102.092056
-94.125954
-61.902821
-90.197647
-69.902061
-107.464455
-93.534111
-72.998787
-75.111694
-126.854805
-70.367241
-88.655151
-105.298912
-102.980049
-62.193535
-91.350525
-76.212883
-60.471405
-102.890572
-145.212814
-137.088104
-78.216354
-138.190323
-145.668228
-67.700920
-48.935230
-57.075291
-57.746685
-44.446453
-66.909592
-82.819191
-57.616230
-68.453461
-92.709175
-114.046623
-90.629280
-49.437119
-113.280067
-70.055550
-115.159576
-72.196480
-143.284363
-53.726601
-81.521675
-32.979370
-99.303062
-67.176521
-148.586411
-55.297466
-162.553513
-122.708084
-37.882793
-77.096062
-58.200577
-82.606346
-67.234863
-157.897781
-133.670563
-160.526962
-101.380180
-126.230141
-69.920593
-134.853180
-49.946953
-101.581001
-71.288536
-69.477654
-63.311829
-74.505219
-49.565151
-66.671661
-70.786331
74.527527
-148.688553
-146.115128
-74.474464
-60.520813
-116.623123
-142.655151
-101.315895
-121.755516
-91.249306
-159.486633
-73.006699
-64.545761
-46.144421
-152.213623
-158.472900
-92.093071
-82.104767
-59.781410
-88.519371
-149.114349
-74.011505
-53.339569
-69.077988
-60.629360
-62.459045
-56.751766
-53.522923
-43.123707
-118.450516
-57.284218
-119.998688
-97.167725
-68.812759
-91.020142
-95.242767
-84.670250
-93.190880
-60.651516
-67.154236
-90.847176
-143.811310
-99.718636
-71.042282
-129.375534
-48.076584
-86.608055
-64.857788
-138.517929
-126.778481
-95.783920
-67.725609
-143.907196
-63.027416
-43.949951
-60.461895
-121.341949
-67.419411
-59.844353
-57.818893
-125.424126
-82.551857
-138.846939
-106.807518
-55.670486
-119.692955
-124.316536
-61.534019
-110.547234
-94.993553
-153.470169
-68.735390
-106.086800
-148.756317
-56.004429
-59.599007
-68.560493
-54.818199
-55.932854
-89.709061
-72.180977
-68.972404
-61.925907
-59.788208
-109.491562
-81.405441
-113.361916
55.305866
-150.045944
-135.657883
-87.989235
-67.494919
-56.659321
-34.612595
-62.755035
-61.321121
-153.550903
-94.755112
-94.015900
-62.658253
-100.323936
-151.822479
-58.872681
-57.946312
-51.956036
-84.280144
-159.757751
-142.389938
-63.760979
53.028217
-86.404335
-153.032333
-47.867752
-136.536057
-8.856853
-70.413467
-84.044037
-64.844818
178.194183
-87.333588
-65.057953
-85.846367
-54.937584
-121.149109
-117.538345
-124.842667
-87.412575
-121.491577
-165.763138
-64.116119
-61.017048
-74.887451
-94.110245
-120.426231
-71.012985
-77.001930
-45.585739
-79.370331
-60.750675
-99.358940
-105.802734
-40.757286
-112.874771
-84.558693
-32.266384
-66.696564
-89.550095
-152.770676
-65.226143
-113.921631
-94.815125
-64.275620
-66.213051
-29.442339
-68.695236
-53.742519
-67.830086
-62.894264
-86.730759
-95.146828
-63.770630
-95.097755
-92.281548
-63.155449
-69.384163
-69.199738
-80.727013
-93.911179
-101.361267
-106.730034
-72.915764
-86.774094
-77.508377
-60.639671
-52.460129
-85.001045
-66.047585
-72.466789
-122.237923
-66.387306
-60.357723
-90.857269
-77.258919
-57.534260
-73.222755
-110.801025
-52.987442
-44.948360
-54.586826
-41.699116
-56.170822
-59.296448
-84.786163
-116.541870
-88.624931
-104.391594
-63.294945
-156.840256
-159.115280
-61.082413
-69.177002
-64.092857
-56.830860
-111.299118
-64.617416
-71.744003
-53.645924
-140.852097
-111.451431
-56.712265
-61.639954
-105.640930
-76.629463
-63.700321
170.853012
-124.711365
-98.133827
-116.911766
-114.171745
-145.175797
-61.787792
-63.297226
-96.673698
-94.109070
-128.806335
-51.334736
-68.859268
-90.669159
-63.344086
-21.864283
-102.341232
-57.349796
-64.677246
-62.121769
-98.857475
-172.507767
-130.824829
-176.616135
-59.135193
-149.519424
-59.214733
-81.275383
-70.573265
-59.459976
-68.801239
-60.038246
-160.773819
-60.690243
-56.435532
-85.873787
-75.387932
-46.397232
-20.021486
-40.251541
-50.329342
-112.257729
-150.635223
-98.434479
-151.293045
-61.915947
-147.773666
-141.845993
-59.287487
-93.651825
-81.478111
-67.891357
50.367577
-62.733788
-70.209023
-72.736771
-86.381073
-79.546936
-93.279625
-93.779869
-155.483612
-58.251171
-71.500885
-91.197334
-160.404114
-69.742645
-80.857262
-60.962357
-127.759544
-75.312668
-69.049667
-74.106758
-72.852470
-58.668896
-154.840912
-87.500099
-58.342751
-144.401276
-39.698246
-85.685043
-152.643845
-72.946487
-62.145306
-61.216236
-52.741489
-68.452812
-76.803444
-63.588455
-62.436749
-50.439884
-55.053444
-76.471313
-57.353302
-105.485947
-57.745361
-78.444305
-45.146858
-77.969551
-87.169373
-81.191597
-117.808327
-123.776871
-97.120613
-97.816010
-96.716827
-67.906601
-110.712524
-91.551292
-160.766464
-97.684860
-110.136536
-108.345467
-93.060944
-39.621929
-115.206215
-49.133606
-90.658722
-59.667458
-155.663940
-71.903214
-149.658997
-145.019104
-70.020706
81.471512
70.052917
48.899361
-67.560402
-107.596535
-56.305916
-92.109764
-64.584953
-102.243607
-90.252083
-86.543564
-127.526566
-99.442963
-84.865440
-66.608406
-97.852051
-68.649719
-90.856796
-149.713455
-105.460960
-62.008759
-110.471878
-56.268562
-85.769981
-84.787643
-106.609772
-39.860779
-74.932747
-86.416115
-124.229492
-130.104660
-155.162430
-69.583740
-72.413460
-82.497711
-86.450371
-61.108601
-74.230354
-129.300674
-74.144127
-101.715866
-97.890030
-56.114017
-120.978050
-172.953568
-81.935158
-78.262497
-65.942146
-74.093285
-60.291702
-61.790764
-73.156227
-140.834381
-81.137337
-103.421570
-61.778496
-90.283836
-31.393785
-54.079433
-53.739304
-102.727333
-61.407326
-71.121025
-89.207214
-105.455063
-68.131622
-64.233253
-59.618874
-108.180870
-58.249374
-61.486343
-79.295593
-93.916649
-68.716919
-76.998589
-64.724899
-100.543655
-74.641914
-67.728546
-155.424286
-107.302345
-61.016506
-57.571079
-72.759422
-51.717941
-56.088799
-141.752884
-54.810925
-32.141434
-63.466354
-67.902863
34.076298
29.667465
97.052551
67.580917
-53.024540
-58.130016
-68.796417
-65.156830
-101.325996
-69.773117
-83.242813
-124.907326
-66.910248
-66.340569
-58.942417
-49.180431
-154.527466
-70.018364
-58.870476
-155.742462
-65.438042
-165.975616
-83.585030
-127.806572
-97.309120
-36.412922
-77.826508
-71.970245
-143.532516
-101.781219
-37.946529
-62.395412
-121.029564
-50.340668
-68.549072
-120.156654
-63.670650
-125.868347
-53.736679
-86.189171
-58.266449
-115.040443
-89.930717
-73.014999
-27.501827
-108.699196
-154.376099
-129.188232
-41.181595
-53.892380
-131.374298
-70.547798
-73.461182
-101.541245
-60.905888
-103.234856
163.823410
-61.760574
-56.546886
-66.265457
-147.083008
-30.236700
-118.875336
-51.801270
-76.131996
-152.688843
-123.175636
-123.915665
-70.367302
-138.201050
-77.365219
-22.332325
-58.432053
-58.759903
-63.848927
-139.216507
-63.419247
-150.922974
-100.475250
-104.137939
-69.740425
-146.875839
-146.551208
-115.529594
-58.949265
-46.800339
-73.482635
-126.513649
-117.514709
-55.310192
-84.997696
-75.285622
-63.397278
-73.468307
-148.825165
-36.403889
-54.225723
-52.948662
-41.115372
-118.321831
-72.545624
-71.761963
-135.378082
-63.167770
-52.229527
-55.548744
-148.698029
-58.982613
-73.420494
-80.231552
-109.346886
-94.148392
-146.741470
-64.978676
-59.017300
-71.688866
-139.384872
-97.293358
-63.202141
-103.531464
-101.168938
-85.385017
-83.235077
-74.033485
-155.274445
-88.018341
-116.146729
-111.754066
-109.013786
-62.251598
-54.178677
-124.832954
-134.552155
-60.815907
-45.395725
-52.014389
-43.019581
83.159225
66.340355
-66.011429
-69.635666
-80.121223
-50.940613
-122.765106
81.566910
77.503006
115.096878
77.264313
42.510410
83.054550
47.959305
55.924690
-79.826202
-64.038475
-80.591637
-48.934086
-120.436638
-60.384354
-121.371483
-63.264233
-33.527187
-137.643921
-141.542496
-59.677662
-141.811600
-160.943283
-110.064438
-86.926605
-70.214287
-38.856392
-71.929848
-54.284214
-62.239201
-59.055283
-149.956406
-90.627563
-105.973969
-137.202545
-54.548454
-107.854637
-45.903267
-42.576580
-58.032761
-65.118660
-155.581680
-148.738724
-117.542740
-81.845131
-81.907379
-45.358406
-62.010601
-58.538780
-36.258663
-147.174332
-62.226345
-83.361374
-102.129814
-70.494354
-152.000504
-26.840002
-74.299995
-132.916351
-74.036484
-83.824722
-58.936581
-92.631477
-45.243835
-131.368958
-89.373543
-83.321182
-81.288391
-59.677345
-57.339108
-52.029015
-63.392574
-91.469604
-60.354866
-122.282349
-77.982079
-52.324242
-145.555252
-107.185837
-105.478554
-57.419033
-61.740097
-98.170647
-79.874519
-79.466225
-53.406445
-147.466980
-79.428459
-126.631989
-145.711472
-53.474472
-77.632957
-86.582291
-78.796738
-66.419205
-61.573467
-141.623047
-55.930210
-65.214348
-63.128807
-63.013069
-43.182411
-38.479759
-70.738670
-69.047386
-63.550373
-65.839439
-104.953217
-49.994183
-62.682823
79.949997
46.231716
50.725521
42.706417
85.168243
80.958847
-56.542469
-65.879425
-70.153549
-58.109390
-62.152493
-66.131218
-58.386543
-154.530746
-55.405163
-57.701073
-121.036423
-76.878601
-53.186096
-168.296783
-62.962006
-124.964233
-145.441666
-60.897446
-64.148064
-58.210094
-59.568455
-140.496033
-60.756729
-59.228714
-75.643257
-58.279057
-41.726479
-22.210867
-125.317093
-65.065308
-108.239296
-133.448364
-112.676300
-51.171391
-130.030869
-72.683838
-110.291595
-127.643112
-77.041946
-57.176834
-113.924477
-89.258659
-61.762035
-119.009644
-77.550232
-61.687019
-98.220306
-70.476349
-52.544502
-58.167595
-57.623093
-151.596634
-98.962997
-112.222733
-94.329323
-57.304356
-92.403214
-111.113541
-71.120377
-85.495605
-50.673908
-159.910034
-69.989639
-110.710350
-103.208878
-86.539391
-137.475250
1.592745
-65.156929
-101.746567
-57.585472
-56.328320
-90.921097
-168.452484
-56.649010
-76.316132
-59.014935
-50.143047
-104.922676
-149.233429
-126.358276
-144.825714
-151.950134
-78.583328
-145.122498
-96.252197
-142.686050
-118.579437
-62.318962
-65.033646
-75.319473
40.521370
78.126305
65.619812
66.669121
45.371151
39.196125
-12.844508
-48.097282
-65.334213
-55.497314
-88.764168
-67.427879
-49.031311
-103.274048
-150.058212
-58.446445
-53.423523
-60.094582
-117.979858
-70.718262
-112.602608
-62.096264
-93.270576
-88.753441
-68.162521
-62.591228
-62.537098
-65.518791
-85.083633
-81.672508
-80.270164
-75.781761
-64.609535
-61.452309
-78.743233
-84.595497
-62.279514
-79.447853
-64.424988
-151.598892
-61.455021
-88.212669
-61.353447
-87.036873
-64.485428
-103.704216
-78.445274
-71.278801
-98.180489
-105.163994
-62.067307
-76.028938
-76.304588
-72.843819
-75.658112
-83.523552
-59.330570
-87.452019
-164.376190
-50.284676
-52.258888
-129.023636
-158.642365
-151.183762
48.892555
53.421787
73.754227
81.827606
43.810143
43.490955
55.747452
51.059856
51.258595
57.737949
44.436790
59.983032
52.059692
78.959351
67.727425
54.229824
53.190990
51.330307
73.859154
-98.797653
-57.704208
-157.883865
-53.539764
-65.592773
-117.597359
-121.964005
-73.047646
-63.966698
-71.456680
-81.563423
-98.155106
-98.900398
-69.594986
-89.078796
-90.086250
-102.887703
-91.255791
-72.930611
-81.344841
-71.501663
-58.332687
-65.006538
-78.494095
-63.541931
-51.917442
-99.601875
-78.780930
-148.852661
-94.413620
-106.579758
-106.971962
-114.771553
-75.840279
-102.573921
-114.873390
-157.804184
-64.632988
-147.042633
-162.654266
-63.606480
-143.501801
-68.328278
-35.544926
-87.069542
-43.051010
-141.450089
-77.029015
-48.230492
-76.326538
-64.026901
-69.647514
-78.760597
-46.638020
-154.145340
-54.634197
-69.357277
-65.508736
-88.412369
-107.556824
-157.420181
-96.302025
-59.533443
-153.418228
-120.075508
-78.837440
-76.217529
-56.262165
-105.500473
-57.655685
-80.575836
-56.752262
-50.972717
-159.299423
-119.661598
-88.987297
-107.855965
-93.802597
-56.088089
-56.532791
-82.267189
-58.260895
-68.192314
-58.668781
-64.438187
-142.413071
-81.675346
-87.686516
-58.135822
-66.458588
-77.875053
-63.912357
-73.123245
-68.500519
-52.993477
-136.606812
-55.123772
-79.881844
-57.868740
62.482265
79.145317
76.063347
65.295380
85.470428
74.372963
-136.189331
-75.228127
-149.178680
-49.344250
-114.590996
-114.098984
-152.606628
-92.294846
-104.210472
-62.594719
-84.050888
-150.757172
-144.878952
-60.516510
-65.159531
-62.885712
-76.368179
-82.865822
-154.777374
-154.963562
-62.053387
-49.209522
-102.468277
-104.941353
-97.548012
-110.450630
-60.159885
-98.120850
-93.869926
-64.575912
-60.096344
-97.274277
-101.328094
-71.837280
-101.620544
-149.882217
-77.956581
-120.771660
-81.000885
-67.202225
-90.911003
-73.916214
171.526230
-76.654037
-150.948212
-53.794586
-147.434891
-36.447857
-69.044022
-122.438866
-99.014664
-109.323898
-161.190369
-70.483620
-83.893410
-114.247070
-60.470325
-102.804771
-72.870796
-78.328239
-166.445847
-66.401703
-104.732307
-58.371178
-73.676613
-59.377449
-83.572197
-152.979858
-74.127190
-53.664177
-41.571606
-77.169388
49.993027
79.381378
-101.341995
-58.117340
-85.406448
-69.132240
-65.476799
-61.655014
-104.343224
-126.719261
-59.819157
-65.311401
-61.535397
-66.705650
-129.456299
-53.399769
-127.454330
-68.668121
-100.352226
-50.177319
-71.906792
-140.078232
-65.884239
-159.158401
-67.234489
-67.194847
-119.989494
-52.222538
-51.738831
-156.780197
-67.633026
-110.520317
-153.771637
-104.010124
-58.717445
-87.541222
-62.882195
-143.768921
-95.027313
-78.839714
-124.776375
-142.648117
-56.655113
-79.086449
-67.691849
-129.865265
-150.521317
-94.393288
-63.328487
-59.415737
-87.182724
-86.064384
-103.093887
-91.659088
-166.660156
-67.816559
-41.572762
-152.423676
-53.767769
-61.062748
-62.131351
-30.721087
-70.496315
-131.637772
-57.547894
-40.244671
-157.826736
-61.770172
-59.370598
-56.975838
-124.827385
-90.001617
-61.079399
-66.715164
-55.307163
-92.707993
65.085579
52.979294
50.126289
50.211948
-73.301033
-70.313980
-46.129440
-53.789398
-80.168930
-150.612503
-70.128502
-66.458992
-44.430550
-67.220352
-64.143791
-89.691734
-55.181976
-68.278389
-67.674477
-61.834148
-45.867287
-82.113777
-60.509518
-149.752045
-53.346127
-64.992332
-168.392105
-67.066513
-112.417336
-53.176739
-70.745110
-38.043896
-99.271469
-147.084457
-61.333469
-87.662750
-152.530716
-94.723801
-92.994240
-90.988625
-121.986885
-76.962433
-93.927010
-58.526325
-31.847313
-128.597672
-55.169270
-105.840034
-147.996033
-88.725121
-76.903496
-105.610657
-96.590027
-92.283287
-86.262817
-53.696964
-78.365761
-66.027565
-63.222672
-79.051582
-96.240997
-127.610672
-109.141960
-110.594948
-114.210579
-59.501434
-65.934486
-54.948597
-84.282738
-69.872551
-68.528824
-92.408516
-100.289009
-60.484970
-150.967102
-65.314651
-62.226345
-51.460922
-107.559685
-73.577911
-59.277851
-73.583786
-126.246834
-91.236435
-127.120087
-155.725479
-58.338448
-61.597935
-152.281021
-68.701851
-118.237122
-104.303238
-134.329727
-52.748611
-100.115776
-127.296730
-90.269882
-116.362595
-160.604416
-69.944832
-87.137321
-73.095001
-61.783947
-140.636795
-55.153316
-62.719204
-118.184479
-138.964813
-65.629364
-84.513428
-164.531494
-67.421547
-116.180176
-59.991993
-63.465950
-76.077568
-53.618046
-147.612869
-88.626190
-113.128349
-64.220627
-67.103302
-125.327774
-74.371948
-99.446983
-115.595261
-94.458511
-62.015533
-70.602104
-75.750595
-142.354309
-91.956543
-144.244888
-55.172314
-116.895676
-111.785454
-60.886707
-37.815125
-89.956444
-61.733540
-67.001022
-59.494354
-62.143627
-97.284599
-89.994858
-82.188499
-59.788452
-79.252312
-63.840469
-93.165527
-138.168930
-131.340698
-140.141663
-121.572418
-99.900002
-63.438328
-72.073586
-75.860985
-70.171913
-39.723862
-54.930939
-100.548080
-86.524406
-107.094299
-132.430634
-109.106354
-104.637253
-85.953964
-87.715355
-55.242981
-79.049500
-101.834053
-56.094521
-75.699188
-58.050415
-98.858681
-169.875031
-159.148254
-69.092415
-64.183128
-64.766434
-140.841095
-61.692635
-79.376045
-145.351334
-59.258568
-73.424553
-25.980436
-51.377708
-96.323090
-97.805267
-53.821064
-156.433395
-115.434807
-103.272499
-92.839622
-143.517792
-74.198532
-125.898315
-92.936760
-71.910423
-58.766174
-92.467133
-62.459576
-158.782715
-68.950516
-62.939713
-68.308128
-96.051506
-105.299301
-50.707954
-161.740936
-58.227264
-107.402153
-119.660988
-100.545341
-76.699501
-45.245461
-84.071312
-63.884975
-97.510681
-101.232552
-109.835197
-112.006172
-91.792946
-101.350327
-65.685936
-154.141129
-164.092987
-64.681122
-143.060669
-58.759186
52.290405
82.249779
-38.146343
-39.174366
-57.528141
-77.130142
-64.192917
-71.916618
-88.833649
-61.993431
-66.312477
-166.956131
-100.858238
-56.268406
-134.350769
-157.965439
-104.826180
-44.132389
-76.533684
-117.185715
-81.922722
-97.310982
-61.540096
-118.438141
-105.400291
-84.603004
-64.234917
-71.760658
-84.347206
-120.892143
-115.870422
-92.121284
-109.921684
-54.247627
-96.488953
-115.987411
-77.460526
-71.455002
-113.953697
-78.538025
-51.900272
-69.272530
-37.703323
-65.791496
-59.661503
-53.493000
-65.148537
-65.583923
-119.475304
-44.897949
-74.880280
-64.051559
-68.894470
-62.702057
-77.166962
-60.120983
-61.762173
-80.919327
-121.348305
-85.300766
-81.795090
-144.259293
-153.613098
-132.668457
-100.697853
-71.954239
-60.182541
-75.667793
-99.807793
-51.542950
-149.276428
-125.911415
-86.216057
-145.042664
-61.149075
-70.620712
-52.887520
-99.154564
-100.635017
-96.120033
-70.573814
24.756443
68.899307
72.727463
76.578140
97.479759
60.175713
56.390099
38.490871
53.836704
52.552181
64.354828
91.267982
83.815437
87.511040
-71.966072
-91.770081
-59.910290
-50.966564
-115.400620
-53.836479
-59.675701
-65.127083
-57.342869
-145.086639
-72.917549
-43.541412
-32.721512
-74.018677
-118.180367
-69.178200
-148.569000
-130.982803
-65.342499
-64.683395
-41.103783
-83.372871
-70.225998
-153.569351
-56.363525
-140.311066
-106.446091
-66.390953
-89.389519
-77.126343
-107.659447
-138.461563
-73.896057
-87.901459
-72.580589
-69.097687
-32.985535
-129.326935
-128.199860
-58.282780
-61.564835
-86.928764
-161.486099
-97.070312
-62.665104
-70.391785
-129.034515
-97.161362
-77.808723
-98.997597
-126.885780
-76.556030
-111.671387
-72.608437
-68.723160
-135.262756
-53.976078
-90.760597
-146.924088
-107.082085
-62.938087
-113.338066
-49.101170
-68.267227
-158.710129
-61.755642
-74.523239
-149.815308
-108.020187
-85.136597
-101.891624
-57.426491
-57.648670
-56.616234
-79.045395
-51.019447
-141.252365
-146.839691
-45.379974
-140.014389
-66.262680
-69.159325
-67.109825
-92.530960
-94.321114
-87.422295
-104.588799
-47.067791
-150.646011
-124.183540
-145.279739
-138.870300
-91.414398
-79.850677
-105.082664
-119.269287
-135.865082
-101.888374
-77.641052
-64.554901
-84.141304
-159.491577
-104.216568
-113.081070
-48.958672
-158.943527
-58.051529
-133.876755
-57.063564
-135.820465
-59.584538
-45.659924
-73.419052
-74.393532
-51.631332
-126.720642
-69.267738
-63.251553
-62.498432
-152.526672
-99.972610
-63.782722
-52.537052
-49.047016
-74.147758
-74.083694
12.501482
63.097073
49.753098
47.765579
75.009666
47.157291
70.605438
63.028790
65.826591
11.630354
50.159073
86.057861
81.808090
68.452141
-69.688744
-89.061203
-81.139946
-143.630493
-62.819862
-127.650330
-50.585579
-57.399624
-58.284111
-67.878014
-144.746201
-49.974007
-64.978378
-73.599190
-66.666359
-117.779800
-69.657570
-75.546867
-86.515182
-119.056213
-69.642471
-55.472313
-74.735214
-60.267994
-109.529793
-52.433308
-55.488277
-53.094868
-68.451302
-106.435272
-62.852283
-66.323624
-51.416534
-72.991493
-75.796410
-155.447006
-95.429436
-69.416344
-69.615509
-62.121319
-54.587135
-99.924683
-92.394852
-132.838699
-90.917625
-55.395329
-70.928230
-79.324829
-103.803902
-97.086113
-102.131149
-112.654663
-91.424324
-66.344002
-132.861801
-64.093330
-52.402023
-60.144825
-68.688011
-68.913536
-62.698811
-134.995041
-96.531929
-88.191849
-91.326965
-67.105850
-87.517830
-112.319878
-61.455551
-82.906670
-74.405807
-63.139496
-81.908974
-112.436409
-56.760624
80.036766
-133.194550
-57.970592
-67.563637
-55.172211
-159.623718
-112.073685
-54.942326
-32.509571
-70.343689
-141.514542
-52.409386
-86.271858
-61.100739
-88.807281
-41.069561
-92.658974
-61.036781
-48.319927
-158.388260
-61.564178
-62.102440
-64.023979
-43.025124
-84.778786
-26.677223
-116.450417
-157.323868
-60.087574
-82.457115
-102.920815
-46.484802
-56.110313
-133.575119
-93.022362
-71.626579
-67.207352
-62.003216
-68.507065
-31.825876
-100.747665
-25.412395
-55.367199
-93.118446
-44.572765
-60.618820
-60.376751
-124.454643
-141.206604
-147.731049
-113.743256
-105.206657
-63.564388
-68.870155
-73.101021
-157.069183
-41.986790
-64.398811
-63.293209
-58.448044
-69.015305
-113.531754
-160.630585
-49.074459
-69.251968
-46.618587
-60.691132
-62.893990
-69.793846
-37.785587
-56.032688
-40.870823
-61.627346
-61.466270
-78.955032
-66.555542
-66.628189
-70.372185
-78.093712
-55.864014
-66.748451
-55.537281
-133.348465
-108.986275
-118.587654
-72.633850
-65.275993
-107.081993
-122.643784
-114.966667
-100.132843
-57.403816
-83.741089
-104.256157
-59.315636
-80.764740
-70.372032
-68.404922
-86.663322
-64.693909
-114.995766
-90.670792
-60.792362
-87.740257
-105.667709
57.389706
78.002579
49.202076
35.079727
57.430435
57.954201
55.419018
47.437252
53.349964
46.933487
50.367256
56.790066
75.128395
37.098984
88.234390
66.393036
-131.907883
-85.789505
-63.947170
-58.149994
-82.354393
-72.532761
-110.698578
-64.761581
-156.785263
-61.687138
-94.904686
-96.090172
-62.791428
-149.920029
-109.234406
-80.303314
-62.966084
-74.242516
-59.575264
-101.330780
-65.138443
-155.601593
-110.123199
-26.885757
-145.911331
-83.167282
-148.157364
-64.769058
-76.914894
-146.407135
-53.591099
-167.022598
-152.865692
-83.606773
-80.395966
-56.988392
-55.017948
-68.208008
-127.617241
-67.631905
-57.327114
-36.770645
-99.564484
-56.547462
-160.953552
-109.656898
-157.337387
-158.816696
-102.860336
-120.496758
-101.982536
-105.065125
-55.558620
-71.822250
-56.266254
-51.494038
-125.280594
-73.894096
-63.032700
-83.956863
-113.739548
-60.962250
-153.665054
-73.045471
-59.372913
-73.181732
-43.966133
-69.987572
-69.129173
-63.210350
-75.160591
-36.075611
-149.429306
-48.027958
-138.913559
-61.389370
-42.274334
-58.860260
-149.927704
-74.844116
-67.657310
-67.583916
-129.279907
-60.096775
-70.693657
-99.170654
-67.007614
-116.272636
-56.861267
-85.271866
-60.874043
-54.156033
-146.905930
-54.562027
-77.701569
-81.619797
-128.884903
-106.866341
-85.893822
-65.318748
-87.430550
-130.469009
-55.582821
-101.064720
-56.159878
-79.411743
-31.072384
-82.073273
-108.863983
-92.367104
-53.499924
-95.446808
-104.545425
-91.566811
-164.522705
-153.035141
-154.428726
-103.492020
-85.043968
-54.176960
-72.727295
-65.564445
-121.391541
-81.404732
-106.775803
-71.892624
-137.902771
-69.324310
-50.949390
-55.877243
-145.107162
-65.907288
-141.013046
-71.150131
-94.623650
-48.471504
-108.926567
-74.808830
-101.607750
-85.697052
-142.347229
-97.179581
-104.031128
-65.012260
-55.833546
-172.226120
-88.140778
-138.169952
-64.302307
-100.181953
-120.785576
-93.257851
-113.733269
-65.173035
-62.487156
-135.126770
-100.206795
-113.921364
-69.928413
-53.022560
-73.975914
-139.933472
-22.877455
-86.046356
-72.345009
-104.428474
-59.103092
-84.093819
-42.149803
-53.264332
-72.841820
-88.940887
-65.205894
-106.308533
-118.337013
-129.127487
-70.166138
-137.718399
-22.420527
-68.654137
-61.202496
-95.321335
-145.718369
-53.895123
-168.652969
-54.801720
-148.532639
-33.514309
-118.146217
-70.886314
-43.893135
-104.557297
-87.537216
-41.455059
-39.079784
-107.746750
-59.576096
-78.214134
-89.160629
-68.716347
-100.183853
-133.606934
-58.213554
-92.167877
-149.103424
-113.636658
-60.914043
-48.558914
-99.719360
-133.427078
-36.842667
-61.536598
-120.419205
-60.727501
-135.068726
-59.591396
-79.702095
-70.347198
-39.924221
-109.841881
-67.555374
-161.571426
-77.712395
-60.487877
-59.734535
-92.732803
-62.159275
-130.266403
-69.724632
-63.460133
-107.225143
-129.513489
-98.851791
-121.235069
-122.851288
-95.728905
-92.001740
-92.001854
-79.215462
-77.159325
-88.765823
-144.425385
-86.272385
-60.103176
-169.996780
-66.766968
-149.956970
-98.532974
-159.345734
-159.959610
-131.992340
-144.411514
-56.889763
-66.404762
-126.326363
-48.791477
-52.440357
-72.548409
-64.944450
-83.281265
-110.878639
-59.511871
-52.888042
-136.972687
-84.664528
-48.117493
-114.136032
-53.120544
-68.608574
74.321678
63.467209
94.017479
49.732525
67.692291
38.119835
48.233646
57.018066
-90.478447
-112.050430
-116.068291
-85.562782
-64.569084
-53.043663
-96.690918
-171.013794
-121.553261
-106.938255
-84.798325
-87.188286
-122.820290
-85.075874
-43.660252
-83.928978
-45.042564
-50.561081
-67.642754
-66.442535
-81.561020
-77.204330
-134.639679
-134.373627
-65.493446
-72.058578
-55.976574
-57.529739
-56.555141
-82.629669
-69.386497
-83.240021
-88.701256
-98.455544
-80.303856
-105.393700
-98.153946
-62.640419
-98.116074
-75.523628
-107.683456
-90.377388
-84.281189
-104.819244
-67.318085
-107.266754
-103.017754
-100.439468
-73.841797
-52.762760
-140.643860
-74.947784
-138.124023
-59.734039
-140.468109
-83.655716
-65.435722
-140.048325
-123.112381
-117.936531
-121.715302
44.088074
48.966858
32.013165
66.981674
54.590515
-58.523045
-85.537758
-155.660431
-78.462845
-117.079147
-54.099541
-62.155510
-49.180546
-65.344788
-59.235085
-61.478161
-62.825081
-64.794106
-30.785574
-70.805542
-89.004143
-156.314484
-78.142677
-155.949219
-105.084450
-111.933731
-156.001251
-73.817879
-151.346909
-157.794678
-59.818451
-84.345871
-53.495605
-65.256676
-50.926125
-67.194244
-129.119522
-98.391632
-58.600212
-86.867851
-61.909904
-65.557716
-142.716705
-39.952187
-68.977890
-96.291054
-63.927158
-62.894016
-65.310661
-70.716499
-38.552876
-63.100864
-79.150291
-61.040836
-52.535271
-60.525459
-54.812717
-34.226360
-66.123337
-76.884026
-55.091911
-68.347221
-95.002411
-58.672832
-133.593002
-60.012947
-71.907333
-62.888546
-87.576454
-138.613815
-66.890312
-155.875214
-51.364258
-57.835083
-64.533485
-61.995228
-82.283943
-51.067749
-68.345665
-95.790192
-66.677773
-87.722031
-93.798477
-91.461952
-151.011353
-93.894302
-69.523903
-82.082344
-61.163624
-134.152588
-66.994354
-72.176102
-66.486168
-149.827560
-66.794250
-78.228592
-23.716860
-149.218292
-61.105431
-141.337051
-51.141521
-60.848320
-60.011631
-113.799263
-67.834557
-83.292091
-55.335075
-57.759785
-55.108036
-40.613365
-123.438042
-60.907162
-97.459755
-84.844971
-47.201168
-53.764019
-96.203896
-158.587357
-144.916473
-139.870102
-66.496338
-25.021263
-92.968185
-142.017685
-51.334084
-153.289749
-80.559830
-59.635681
-34.164879
-139.296432
-129.189667
-110.462440
-156.509888
-68.584488
-81.614586
-99.213318
-149.208405
-56.764267
-146.115005
-92.071541
-56.289921
-69.076431
-115.227638
-109.362755
-102.088654
-63.304737
-121.633179
-125.708069
-104.633209
-67.950996
-55.722332
-109.897736
-82.430252
-86.072960
-64.833076
-86.574898
-69.764259
-74.801559
-62.654823
-66.200073
-69.372162
-68.057236
-81.098091
-80.523598
-60.908577
-59.409706
-136.458054
-121.467545
-120.000656
-61.834053
-79.810928
-88.607834
-91.288544
-58.121117
-120.355225
-56.053051
-47.577549
-61.820572
-114.615311
-63.646526
-92.301201
-88.894958
-42.511250
-49.850018
-144.211502
-56.693760
-50.452053
-79.908928
-68.165428
-63.591503
-124.323700
-156.387375
-51.080009
-128.622894
-71.719162
-162.923370
-64.324234
-69.042969
-76.888184
-155.162354
-88.595810
-69.290245
-126.238251
-65.682312
-69.962158
-96.866196
-149.662735
-161.761108
-120.091087
-126.001305
-148.619125
-129.892319
-76.092575
-156.746292
-62.094715
-51.796745
-78.082085
-156.588028
-56.760185
-57.069305
-108.513664
-150.318665
-47.667919
-147.776764
-144.319214
-134.922592
-74.964203
-85.347641
-73.235527
-54.257835
-66.837204
-63.118103
-110.140854
-58.920971
-54.516094
-65.396385
-29.927172
-50.130268
-72.211472
-64.125702
-136.277817
-66.164558
-34.972839
-74.781227
-99.649292
-45.786461
-59.481586
-40.669415
-80.275444
-58.419041
-92.753204
-72.463524
-63.618019
-105.040436
-81.954849
-118.674133
-41.117527
-52.275917
-137.280640
-76.963295
-57.520599
-74.053764
-57.239162
-140.972549
-48.594242
-73.478874
-65.010017
-61.726238
-100.194794
-62.732246
-136.441788
-111.372803
-63.270599
-146.215195
-59.077744
-73.143280
-53.052177
-77.252968
-67.592262
-80.011650
-45.766739
-64.971985
-113.369560
-160.697372
-160.441284
-62.540127
-52.819431
-64.021156
-118.686783
-114.534531
-61.071777
-87.205681
-134.900436
-87.442444
-112.180733
-95.336212
-109.432060
-78.967827
-122.485390
-95.731712
-88.018181
-71.446030
-67.474426
-56.118465
-62.050381
-58.094650
-62.181553
-58.205597
-64.078346
-146.148666
-41.512299
-65.751274
-34.012207
-57.338089
-60.564308
-25.983805
-52.296516
57.615860
78.222527
-32.654293
-47.150169
-110.203842
-57.346813
-60.172333
-59.904007
-66.997734
-110.165611
-65.557121
-73.331329
-130.381149
-153.850266
-67.519135
-44.312214
-57.866215
-50.906986
-119.232887
-64.184006
-97.072311
-106.508278
-94.015152
-112.442253
-82.677818
-46.349979
-162.301941
-62.898197
-87.256775
-157.554321
-79.125191
-83.124802
-115.019272
-102.258469
-110.540825
-63.213081
-73.307907
-104.723366
-81.534317
-28.530785
-84.785904
-67.599068
-72.137520
-58.354122
-59.918022
-66.468132
-151.389084
56.539658
48.619099
-139.009293
-58.972916
-149.385605
-164.198746
-85.331192
-80.849968
-55.357399
-127.341194
-164.802689
-83.978767
-90.541901
-172.548187
-60.965385
-64.862434
-97.205719
-115.448906
-82.300415
-69.541145
-84.828049
-61.433292
-124.520813
-59.806820
-65.292709
-75.841370
-63.975693
-82.759125
-67.164673
-54.134926
-117.975227
-60.036259
-155.187943
-53.063931
-122.495132
-43.072933
-51.811817
-30.072014
-71.170860
-76.613174
-72.641609
-136.112717
-79.291023
-122.648468
-23.260107
-45.744377
-142.630325
-61.168266
-48.818718
-77.092697
-130.239822
-53.234200
-73.067513
-65.120964
-58.799892
-59.672081
-64.382797
-57.855167
-151.634064
-61.511818
-71.066498
-92.583473
-111.098045
-165.551926
-154.127777
-91.383522
-70.256615
-76.903442
-64.284149
-72.546150
83.650482
38.948009
55.454273
-32.871021
-70.386017
-47.466503
-151.085083
-66.783775
-57.816311
-74.392555
-53.440536
-107.641380
-67.720795
-159.652847
-58.638081
-64.096619
-90.282440
-58.672203
-47.538586
-93.724342
-112.753105
-82.334488
-131.985245
-55.602940
-68.517174
-84.956856
-133.081940
-55.062546
-78.051949
-50.733368
-148.280960
-64.544655
-78.975334
-57.533474
-75.227280
-10.447905
-92.534378
-72.819191
-86.651115
-66.451561
-51.033714
-146.316376
-64.876984
-131.788116
-88.163498
-57.640755
-76.085968
-63.254166
-83.964729
-60.805904
-133.291672
-66.801941
-58.098652
-99.802666
-57.515236
-119.783920
81.330009
-48.445759
-106.530182
-78.453949
-60.861435
-119.917435
-78.851021
-58.270088
-40.028286
-56.263840
-58.255138
-77.674278
-70.962082
-64.631363
-68.166183
-53.080532
-58.213146
-59.133198
-94.753662
-57.462406
-52.014465
-147.569550
-52.068249
-48.433372
-59.839306
-59.935329
-60.923687
-129.580475
-78.186218
-89.277069
-52.961071
-126.902405
178.441528
-71.310204
-62.681225
-79.975143
-84.476425
-142.964676
-71.880363
-167.910767
-90.101799
-36.473404
-172.815033
-88.907501
-64.133232
-55.645962
-81.764427
76.891052
-93.941353
-66.801201
-90.463425
-65.918922
-90.059669
-72.641602
-87.338364
-59.061577
-155.372482
-60.070126
-105.983902
-56.923244
-61.811501
-59.663857
-28.305376
-140.218750
-106.311150
-67.408463
-146.290543
-66.030945
-147.974091
-139.741074
-72.267838
-72.789421
-70.805107
-66.409027
-76.095032
-60.822311
-65.047958
-152.648483
-52.913269
-67.188911
-63.684448
-148.311264
-99.705284
-98.121910
-76.998825
-135.485825
-68.746407
-99.922646
-52.127495
-113.180489
-54.163330
-56.709602
-76.438728
-79.100258
-58.198509
-98.733955
-111.084595
-113.432091
-112.977242
-96.494514
-59.093784
-98.557083
-65.230675
-90.374702
-55.012592
-53.529144
-78.009239
-70.955490
-147.183121
-67.793816
-110.547760
-101.269241
-101.568993
-91.391930
-110.172920
-90.283318
-159.289017
-113.292435
-53.419151
-83.057404
-72.376755
-73.560730
-83.393532
-57.816532
-119.437599
-136.779404
-57.994724
-60.704655
-78.006676
-62.508408
-123.850174
-64.002907
-160.016144
-52.839642
-70.681496
-154.647278
-68.205688
-113.444008
-76.001137
-65.202209
-151.712723
-59.967827
-48.669746
-135.634125
-53.984348
-59.602467
-103.235405
-80.550896
-92.412979
-60.509094
-67.396660
-122.300293
-59.755978
-126.143463
-59.865211
-138.091858
-109.324089
-123.460884
-51.891994
-143.190796
-70.548035
-97.854858
-64.268532
-104.927399
-65.886734
-90.634750
-64.710503
-64.021515
-26.644976
-60.208893
-62.030682
-131.590683
-57.213505
-122.087097
-86.142303
-121.064087
-57.097237
-91.678543
-66.014580
-115.124130
-125.577362
-161.265305
-141.125061
-77.613815
-55.367096
-94.981552
-163.490021
-43.156811
-63.181438
-73.135574
-60.003235
-79.148010
-54.244812
-68.821091
-134.892059
-154.248093
-119.081299
-108.958870
-170.257965
-157.913452
-66.152069
-64.515091
-64.680984
-45.794823
-65.941025
-144.932693
-76.441177
-56.847580
-102.550735
-150.708603
-68.861221
-47.947853
-72.154823
-147.014908
-67.253273
-52.033627
-67.737480
-67.656029
-120.144554
-70.783272
-71.116425
-69.255821
-66.787781
-72.569092
-92.276070
-93.076355
-64.855850
-59.307453
-77.929008
-93.297722
-98.549789
-66.155823
-80.595993
-88.793579
-79.807434
-57.714214
-71.826454
-83.290321
-95.743790
-97.407669
-73.166145
-108.169830
-97.288460
-105.843994
-97.552673
-99.000755
-120.849014
-63.839172
-83.288048
-94.228783
-60.530369
-64.262215
-92.788811
-70.218933
-43.116131
-50.295891
-94.698647
-60.060528
-93.746819
-112.152893
-68.977081
60.820736
-57.539982
-64.971069
-53.711510
-89.817917
-75.394684
-63.485527
-58.355404
-50.727222
-111.460335
-96.258682
-64.153625
-105.432030
-120.281387
-47.267910
-84.131485
-70.442581
-57.521618
51.990711
-86.393303
-63.028790
-147.887405
-109.498985
-39.129662
-145.316208
-151.530197
-94.573097
-168.999298
-77.395317
-118.864632
-65.695145
-54.407982
-54.749245
-58.988838
-58.105679
-55.441612
-86.985199
-100.070885
-64.568481
-84.725845
-70.933975
-97.269035
-66.872925
-79.303223
-79.881760
-65.915756
-103.005142
-106.655205
-99.878708
-73.867523
-61.826328
-114.688431
-135.968338
-95.745216
-91.010811
-60.877041
-101.373985
-99.914070
-120.481850
-56.420528
-86.438408
-58.928139
-86.586853
-59.755684
-111.739555
-67.604660
-53.806965
-61.858467
-152.567352
-63.321579
-58.128979
-59.236034
-76.008247
-82.698235
-60.860916
-94.910713
-87.114777
-59.417187
-78.270615
-97.755417
-164.348160
-53.409920
-98.950462
-172.445099
-57.420059
-81.674080
-140.810577
-58.636959
-58.015495
-97.199158
-133.978592
-92.197197
-62.944683
-37.983452
-60.642632
-139.042862
-155.163132
-124.166313
-30.309141
-65.556046
-105.339218
-80.816460
-62.383183
-49.820709
-32.440563
-138.703644
-77.906593
-152.871658
-159.023727
-55.056252
-60.024040
-62.764881
-56.988457
-132.950180
-68.057938
-87.893761
-72.956635
-94.752274
-115.940269
-55.191315
-52.499802
-61.990124
-55.579056
-61.589069
-118.691917
-101.076096
-156.591125
-67.852394
-64.765907
-58.148663
-59.864651
-81.941307
-79.928513
-65.718605
-119.240944
-108.120621
-102.303307
-84.174530
-53.386436
-49.068909
-72.591072
-86.502335
-111.505905
-144.264603
-40.859791
-96.931610
-97.409607
-74.767746
-58.082703
-68.779869
-60.563480
-74.763206
-73.729881
-57.112900
-57.117931
-138.769043
-90.773903
-141.842896
-33.990597
-119.485161
-54.908146
-93.156235
-59.256599
-82.990784
-68.991570
-62.188911
-48.582150
-177.545670
-106.470680
-81.914436
-56.825043
-103.686172
-155.615479
-95.627502
-96.694412
-98.991714
-80.289116
-68.168007
-59.608047
-64.805847
-59.679409
-40.261196
-89.167290
-87.628586
-51.452404
-93.784561
-85.060043
-60.762589
-64.296745
-69.988831
-135.017609
-49.103703
-61.756531
-139.707352
-65.149971
-56.927662
-149.089005
-102.793808
-150.847595
-147.388260
-101.980247
-69.647774
-51.720131
-65.122482
-58.629311
-39.157211
-72.138008
-110.094376
-65.119522
-105.598579
-47.028526
-90.549797
-64.040466
-80.985962
-68.811874
-67.423660
-69.786049
-123.856651
-73.193130
-59.884918
-66.990723
-63.045689
-150.404724
-71.829651
-76.598061
-54.420406
-73.943199
-62.623131
-150.084900
-65.266594
-88.642845
-76.362671
-71.825623
-115.340714
-51.015453
-124.994232
-46.790272
-68.593376
-64.239471
-141.386444
-75.142921
-134.078293
-72.616554
-153.307312
-57.162479
-56.817219
-66.159584
-102.813782
-53.337910
-55.696590
-66.407944
-93.230927
-66.016029
-71.167412
-94.659172
-45.295097
-112.386742
-100.535431
-110.640884
-67.720131
-118.568939
-68.219803
-65.189217
-92.512115
-120.712631
-53.237602
-94.757561
-78.986305
-91.378326
-112.225876
-74.424141
-120.122719
-93.153008
-154.318695
-77.490860
-120.834595
-115.412651
-147.397675
-69.068405
-49.674904
-94.307655
-48.659454
-54.436314
-49.874584
-107.289795
-61.017834
-109.786102
-106.402496
-131.764481
-82.402267
-63.678226
-83.680191
-83.800751
-55.658108
-69.414345
-149.078995
-59.117340
-64.155304
-60.096420
-66.048592
-69.731087
-54.479858
-103.142082
-69.009163
-58.198719
-74.433815
-35.033016
-67.629059
-82.506676
-55.341232
-168.790527
-57.096859
-26.536789
-64.899567
-73.793488
-101.604805
-78.199860
-69.749580
-147.687759
-128.763977
-87.941803
-46.120926
-85.068733
-54.965435
-58.396004
-97.821182
-120.221954
-53.841866
-76.646843
-122.181206
-95.159828
-73.218285
-41.168446
-77.594574
-59.460979
-48.819328
-82.202835
-53.090950
-58.394329
-118.229500
-113.270432
-161.830948
-106.794258
-86.489777
-119.407776
-76.383156
-91.398499
-163.356003
-106.573158
-70.012970
-142.330460
-66.546410
-78.441467
-52.919395
-105.181870
-82.537155
-62.708221
-117.352341
-95.988647
-71.234985
-143.681122
-34.026035
-85.227592
-75.210732
-56.740074
-59.199959
-52.030037
-86.485374
-65.878975
-102.963310
-70.470787
-74.167236
-93.887711
-114.988274
-45.993633
-58.427620
-100.733704
-55.168694
-99.791512
-60.826767
-130.305878
-95.836403
-73.479744
173.190796
-63.806831
-61.066608
-85.747246
-116.166023
-86.903366
-106.453804
-69.573563
-65.671516
-49.722439
-65.637650
-116.080589
-70.735451
-152.591873
-151.030655
-118.830368
-65.375114
-43.129604
-121.211891
-96.073822
-67.942581
66.673714
-56.977898
-118.108292
-58.440460
-138.796783
-58.256710
-65.861954
-68.749741
-145.043381
-86.521126
-55.064861
-63.475807
-85.394257
-83.755722
-100.862328
-124.284782
-41.737560
-130.953598
-50.223301
-93.017822
-140.057037
-69.927170
-55.136246
-58.177166
-129.575836
-63.914024
-70.952759
-105.871666
-58.264961
-101.417831
-63.216007
-144.842728
-98.655174
-152.325607
-94.841591
-95.749710
-134.163284
-48.770226
-142.766876
-85.567841
-45.685863
-58.930420
-56.562466
-74.541344
-42.106018
-31.110434
-57.267715
-54.401230
-93.865860
-52.668770
-135.176895
-58.769527
-138.809174
-162.562637
-53.090271
-56.733467
-61.915783
-123.298294
-109.859596
-62.131863
-83.299767
-131.766205
-57.654209
-62.878731
-116.400841
-86.812759
-76.176491
-53.001408
-71.618172
-83.791008
-43.296604
-66.773003
-110.650871
-67.513298
-62.961971
-61.715504
-47.737823
-62.063824
-39.899048
-77.738480
-53.130325
-100.187943
-74.755760
-133.873749
-114.157204
-47.761299
-82.818802
-63.299835
-123.387756
-63.478039
-54.838322
-27.397820
-50.548763
-88.905083
-46.967751
-67.871376
-58.450542
-57.890694
-57.703217
-59.166065
-48.714363
-81.659775
-71.110092
-159.375336
-64.947418
-33.355225
-160.289200
-112.121346
-138.155243
-91.624260
-78.146698
-79.093201
-118.535454
-64.370514
-116.655693
-95.772186
-94.774643
-60.757385
-82.422432
-144.080719
-83.365517
-65.765541
-64.896812
-65.672554
-54.078880
-36.762932
-63.630928
-55.944050
-69.707306
-80.261772
-50.905899
-80.127975
-62.132645
-87.426971
-63.434887
-85.639351
-66.141769
-95.529327
-64.931114
-84.187126
-89.309860
-119.388695
-116.180939
-92.619667
-32.373264
-87.663574
-61.125504
-61.062195
-71.390366
-74.005386
-80.775032
-61.715088
-145.512726
-41.936703
-31.526115
-104.923943
-156.213974
-50.468105
-81.241913
-44.710995
-106.004211
-54.384590
-57.069641
-61.126446
-54.275276
-49.108231
-63.903450
-91.801651
-57.253536
-57.362091
-95.210274
-93.684013
-109.888733
-93.331009
-138.808670
-57.334270
-121.270927
-66.014465
-79.035645
-69.500450
-125.730965
-71.077438
-83.394356
-117.234138
-109.671074
-105.096298
-92.056824
-59.984070
-111.464127
-112.854156
-69.119583
-99.446419
-56.467552
-143.419510
-63.789906
-43.650845
-144.648621
-148.648239
-150.286667
-59.717121
-55.978798
-113.372993
-109.668900
-57.310318
-83.763794
-141.227417
-61.879379
-114.811691
-65.054611
-76.323914
-56.777718
-60.436337
-149.142334
-59.256763
-54.878120
-55.166069
-58.224895
-44.224960
-83.765358
-59.095928
-67.142967
-60.277893
-61.787022
-64.356209
-113.356407
-163.853806
-48.222401
-91.703316
-152.028809
-69.196312
-63.370586
-65.263176
-51.298679
-131.932404
-92.608772
-51.696705
-66.712639
-55.925781
-65.429115
-62.451420
-41.128952
-77.990105
-63.087299
24.173218
-57.684593
-154.040009
-145.182373
-130.857208
-56.364929
-69.739075
-88.667610
-77.330124
-77.472771
-113.584518
-110.136261
-103.712616
-162.263245
-58.159283
-70.833183
-52.280315
-54.320499
-70.562233
-120.656471
-60.956879
107.652657
-44.744236
-55.399078
-84.842705
-141.190842
-70.153297
-60.091953
-89.163956
-71.373802
-140.387054
-82.391998
-79.899727
-56.372868
-104.440079
-102.946259
-116.093987
-74.255409
-135.211548
-103.458344
-84.846001
-141.006302
-103.011223
-84.390846
-80.921989
-95.626282
-92.315430
-76.085083
-93.567245
-65.062027
-92.778946
-122.491158
-156.523239
-65.818703
-37.828026
-110.566360
-141.967346
-96.858398
-95.047714
-61.488522
-69.437492
-155.660416
-73.572769
-102.996681
-82.551254
-114.858200
-79.755737
-123.421371
-74.432137
-143.006317
-61.477619
-50.876659
-67.970360
-97.049423
-63.633106
-62.273899
-68.225708
-44.674915
-166.822113
-71.025909
-92.769897
-153.971481
-96.003441
-92.234200
-109.525253
-70.312965
-63.501175
-71.059143
-70.842712
-72.424019
-88.979233
-47.998161
-44.403065
-58.897045
-63.709091
-39.813465
-104.838989
-67.086334
-90.728004
-74.531662
-109.256058
-133.370712
49.795727
73.019775
-56.068371
-142.425522
-57.289955
-54.049011
-85.859848
-63.590076
-83.829391
-49.854836
-64.828842
-64.330177
-99.991119
-72.873550
-75.605293
-119.061531
-64.864182
-58.297337
-69.770119
-78.920822
-125.000763
-109.143127
-51.638332
-53.367649
-61.259514
-94.007317
-58.877312
-132.624786
-71.139427
-36.184010
-154.368118
-127.878784
-84.462822
-69.275841
-69.028152
-59.742813
-68.508568
-143.173523
-65.589294
-56.430630
-60.224392
-69.909225
-60.833611
-88.010353
-47.909576
-70.038383
-55.124283
-84.609314
-139.679062
-164.816071
-140.921722
-64.648392
-90.768639
-62.323849
-100.848335
-114.148544
-82.144348
-71.087212
-55.310059
-100.372658
-106.216591
-37.011059
-87.894554
-67.257912
-63.770134
-73.838463
-58.956310
-42.408363
-67.513298
-108.221748
-87.683990
-58.298046
-66.833702
-72.746819
-128.277649
-146.870392
-67.702881
-78.921631
-87.368118
-67.499146
29.859554
85.634964
49.039936
49.255215
77.589493
65.083405
92.052444
-94.334435
-118.181633
-137.792618
-82.176353
-72.651146
-47.236862
-65.225746
-69.286613
-130.131866
-52.518330
-78.892029
-93.181503
-59.784344
-122.823120
-100.562332
-85.882614
-96.915199
-113.604683
-58.098377
-40.172600
-61.915600
-71.509369
-146.672668
-127.454018
-145.269012
-86.008202
-28.563463
-83.502243
-67.691238
-63.392239
-153.196213
-59.994663
-65.534912
-67.278732
-154.751862
-54.268551
-89.945915
-84.118851
-40.511269
-59.326057
-117.684341
-121.081711
-76.188126
-40.935844
-145.634247
-83.109283
-107.591766
-54.671936
-51.781219
-117.189240
-116.241211
-149.719345
-85.602547
-54.496613
-91.705185
-77.194473
-107.526489
-71.043633
-117.692047
-61.589302
-103.135040
-62.691559
-71.727531
-76.538231
-65.942497
-64.403938
-66.246872
-78.954224
-52.741356
-113.001846
-36.099129
-49.417233
-83.529045
-60.653786
-139.316925
-63.406960
-66.446526
76.721107
59.165909
65.920807
48.733135
63.165161
52.409828
44.238636
58.463356
52.328308
-90.450287
-63.514671
-63.082859
-68.831596
-114.642532
-89.534676
-99.881569
-60.021179
-62.892269
-36.545753
-53.892941
-52.251690
-47.565289
-57.640648
-129.715576
-61.270386
-62.374214
-106.512016
-68.627914
-122.854958
-69.713661
-66.562645
-115.725174
-117.354294
-168.310989
-61.942482
-24.681334
-77.112099
-110.170212
-99.776878
-162.893478
-50.455654
-76.109795
-159.816132
-110.157768
-152.096298
-55.599983
-60.932648
-64.522141
-58.594009
-142.184341
-151.991043
-70.117401
-57.375656
-38.659470
-58.612740
-36.386448
-83.191597
-70.339043
-56.283230
-148.334824
-79.991814
-147.544312
-69.641335
-151.149872
-170.587372
-73.520111
-89.809982
-62.919247
-74.278488
-92.668137
-65.266678
-50.587025
-67.348526
-165.907181
-97.194313
-124.008324
-102.468018
-57.695629
-111.412849
-132.332916
-58.913399
16.828110
82.854530
82.993469
-61.551300
-145.045807
-140.649033
-74.571220
-114.659203
-81.957130
-63.208221
-75.220802
-65.108780
-92.283180
-66.590836
-56.144070
-83.535629
-60.061127
-116.717995
-52.058327
-45.933781
-122.669426
-69.207214
-91.515137
-107.554024
-97.670334
-127.253723
-87.010674
-58.152214
-71.809074
-52.767475
-86.240593
-76.245750
-71.546677
-78.823456
-118.604782
-91.854897
-62.358147
-57.698334
-61.542946
-98.837830
-107.062416
-119.349625
-131.749893
-91.307663
-128.419327
-51.688038
-95.539253
-67.383667
-62.080318
-109.940849
-65.526535
-98.440956
-52.587238
-60.789467
-99.788139
84.735039
51.295795
82.310654
51.215370
63.866379
99.363976
70.251999
67.568069
53.590149
46.335640
50.194508
65.238976
50.159912
31.339977
-63.453117
-126.769112
-73.455811
-121.037422
-150.841537
-70.212158
-56.009964
-63.213650
-78.436470
-59.142044
-120.076469
-65.796463
-60.579041
-70.833672
-51.759403
-148.616547
-67.494751
-66.289345
-61.744823
-106.730125
-161.753220
-68.998833
-152.992508
-51.342216
-70.882263
-65.527641
-58.664833
-77.424049
-63.468342
-44.988598
-159.969193
-134.732407
-107.037827
-105.520119
-110.943275
-147.862579
-61.142773
-59.714844
-71.767822
-86.816437
-71.453743
-143.303970
-73.136559
-57.660698
-47.984348
-91.969032
-100.439369
-62.996628
-50.741505
-130.398544
-138.850937
-64.985367
-61.662010
-121.135612
-65.616432
-60.929428
-92.754356
-64.387688
-47.868198
-67.832130
-81.230202
-53.076824
-51.009293
-81.901573
-134.752289
-73.555489
-44.290543
-62.582474
-61.875404
-122.578560
-57.155865
-95.885643
-89.412346
-61.406765
-62.512577
-92.997566
-157.498642
-86.394905
-97.702065
-59.705406
-157.403412
-165.888672
-93.083427
-153.494293
-128.892609
-67.173943
-60.565086
-100.222420
-141.032745
-63.412258
-140.016052
-123.106117
-44.324833
-103.199341
-104.058113
-130.845718
-98.826485
-95.930832
-98.065819
-93.451866
-105.434921
-76.994766
-56.567959
-114.670662
-106.491089
-82.056511
-47.093082
-85.451225
-48.240742
-75.225548
-59.338070
-57.265587
-73.427834
-78.143440
-68.494057
-75.095154
-57.972900
-65.346039
-47.385685
-59.670353
-62.614159
-76.530762
-68.101952
-89.430321
-122.286469
-68.987236
-101.219971
-47.905788
-83.826996
-61.447792
-63.023865
-60.080650
-148.060379
-75.192619
-46.408714
-129.233292
-37.218925
-61.523220
-83.999435
-139.731140
-71.257942
-118.040787
-85.568596
-123.204964
-62.431423
-74.703392
-78.423439
-59.826950
-117.105171
-118.461548
-69.550171
-101.859070
-129.842346
-69.273262
-145.853134
-55.264183
-61.125572
-44.467175
-45.062126
-53.540066
-83.327835
74.185471
64.975998
-143.084564
-107.601120
-81.029579
-115.095535
-81.321266
-126.929756
-75.861954
-109.602013
-64.347336
-59.925583
-98.646645
-66.266853
-65.364677
-108.999542
-61.773594
-88.881409
-47.517918
-64.667015
-57.302540
-139.293396
-88.325386
-126.938866
-116.438766
-74.463554
-99.899712
-117.495049
-147.435364
-63.416294
-62.417381
-81.684189
-58.671200
-71.306969
-84.058311
-75.994125
-67.116951
-82.144760
173.439163
-61.108982
-108.162941
-129.015213
-35.853455
-64.314850
-117.841141
-67.492264
-126.094711
-46.310707
-97.841629
-33.901997
-63.435684
-33.547626
-108.837379
-52.122364
-64.507721
-139.595749
-74.898567
-39.866512
-120.099174
-70.646744
-69.576736
-60.734653
-106.301933
-99.834045
-156.736053
-137.668228
-72.238312
-134.843643
-94.939476
-78.835907
-112.843307
-73.012428
-131.579498
-137.872421
-91.105217
-57.210167
-33.159393
-65.703278
-62.547100
-109.544106
-64.796036
-58.339684
-59.381298
-84.775398
-125.034950
-128.160858
-111.319733
-105.598221
-65.829956
-109.664116
-90.047493
-61.273243
-84.250053
-90.584396
-106.203285
-56.643879
-140.734344
-103.806709
-68.782669
-85.458702
-43.830338
-134.661163
-62.141876
-131.408951
-105.805168
-59.835945
-125.873711
-56.947918
-64.124588
-81.570908
-119.627136
-56.895630
-63.546329
-55.367176
-119.774193
-154.084091
-122.118530
-112.989952
-80.515671
-135.814529
-128.778610
-61.251671
-95.782204
-42.571175
-153.769333
-100.342857
-53.831978
-62.766869
-80.649727
-113.544434
-99.205406
-120.058105
-81.042473
-112.352875
-98.827461
-127.923286
-75.073128
-116.931824
-114.352554
-105.811806
-101.262810
-105.149582
-102.103378
-65.606720
-66.891968
-93.784691
-119.995476
-72.801231
-86.470032
-136.496353
-149.494507
-174.286697
-101.852448
-72.829742
-122.211693
-69.078239
-120.617020
-141.366745
-44.054470
-168.755615
-55.384121
-58.262554
-68.256416
-52.048756
-63.443279
-90.565033
-126.950943
-121.718117
-58.648617
-99.329376
-73.335037
-64.978477
-96.747322
-96.260422
-126.436821
-62.421074
-65.355255
-124.501419
-112.567154
-60.628063
-98.237930
-88.430458
-100.945816
-166.675690
-112.272980
-79.284760
-93.352104
171.301834
-83.285698
-120.211868
-96.418671
-70.662537
-60.826408
-73.177048
-44.839600
-59.833408
-116.400352
-61.101940
-144.087036
-111.905930
-122.726868
-86.201439
-70.235664
-62.206490
-71.777084
-79.373703
-145.292206
-86.880081
-95.807404
-56.607616
-52.533012
-71.553085
-106.670311
-112.108162
-58.292233
-109.386009
-55.620453
-119.645760
-64.144485
-104.269600
-120.113731
-115.791451
-59.858963
-66.580772
-67.249001
-88.020096
-79.886200
-72.874496
-126.578575
-73.909988
-57.796158
-152.006104
-162.224899
-151.043991
-50.135670
-115.159882
-95.078560
-89.849083
-101.119888
-130.974014
-111.486160
-72.447350
-141.640335
-95.064560
-66.008232
-74.754860
-50.211704
-109.205956
-71.837357
-82.637329
-84.086105
-71.180336
-59.988689
-81.178841
-87.119598
-99.774620
-137.874527
-80.168434
-57.771458
-50.501171
-57.341831
-58.598053
-34.113518
-147.621140
-70.276123
-46.835781
-85.490211
-75.817879
-71.345093
-52.708328
-58.164871
-91.569351
-104.686768
-128.248825
-62.775051
-69.780586
-60.287460
-84.037216
-57.872612
-147.101303
-76.173027
-64.120773
-67.579147
-72.398308
178.521561
-49.726757
-93.073158
-44.027103
-57.242363
-59.331787
-50.207691
-64.504288
-147.105988
-54.042507
-94.064079
-100.632027
-62.262650
-58.404427
-74.876945
-63.173634
-156.318344
-90.806381
-67.238060
-44.855766
-48.187073
-116.707588
82.759323
79.892189
88.494797
91.648460
62.204647
48.996929
50.265556
44.824074
77.817451
44.394146
51.841122
64.264160
42.531300
67.523987
57.392937
46.541466
63.932884
72.509682
38.319576
44.979156
38.605968
65.023079
58.468067
69.107338
64.653198
52.189381
64.629929
-114.593178
-150.757584
-100.189117
75.696579
47.081875
57.128647
-115.004250
-55.523129
-142.323532
-125.693138
-61.856800
-69.151756
-65.624542
-76.465591
-67.884033
-71.989128
-60.313362
-69.560081
-51.869778
-151.151688
-45.488926
-73.490501
-133.130600
-75.809578
-66.482399
-134.270584
-90.003235
-112.702393
-74.139290
-62.452324
-57.410763
-63.263340
-104.238419
-97.975731
-77.498016
-76.256958
-144.334686
-71.033157
-152.804840
-57.432846
-111.171593
-64.661942
-59.114170
-123.615013
-53.845238
-143.541229
-92.739685
-62.606453
-91.684685
-45.273422
-92.948975
-144.557343
-65.919861
-61.870323
-45.816990
-61.677013
-128.496704
-97.302612
-83.015205
-63.538761
-31.971117
-24.268799
-53.847706
-66.226822
-111.918999
-130.663010
-54.797821
-60.678127
-118.749680
-85.893509
-77.120674
-58.288578
-54.101868
-97.118187
-58.385487
-157.424545
-82.764198
-93.271744
-54.772224
-74.604950
-97.496727
-59.741108
-104.804764
-68.707039
-68.330956
-54.976475
-122.703575
-121.778114
-90.817558
-98.169472
-117.742104
-119.274300
-56.907677
-74.301132
-57.635174
-59.251476
-57.422287
-141.571808
-45.304367
-106.885353
-84.288887
-83.984901
-97.736221
-56.887135
-166.750351
-65.317581
-47.177170
-80.878220
-81.520035
-144.042816
-57.186977
-133.607269
-162.477768
-54.223431
-70.051605
-114.227211
-65.825714
-134.663971
-114.297340
-79.589996
-64.011559
-98.190987
-79.218468
-148.685211
-60.726292
-56.176937
-85.323570
-57.901295
-81.676445
-154.702850
-154.662140
-80.768906
-56.657253
-137.824387
-73.123779
-145.074020
-60.463734
-41.480267
-71.487717
-60.555157
-125.629929
-48.797150
-55.362431
-54.008415
61.539333
60.477974
51.671890
105.791946
38.039013
57.471695
42.211445
47.415619
65.832260
74.554726
64.546982
78.775597
76.668922
83.383362
36.919689
-75.377785
-133.587219
-57.341797
-66.396194
-67.288071
-59.359428
-98.355766
-81.786484
-63.531109
-67.151733
-152.721878
-64.620087
-70.928017
-84.474197
-62.588223
-67.689949
-106.100037
-113.255348
-156.263824
-63.472267
-63.014729
-68.222321
-138.930496
-56.326176
-84.596565
-64.583221
-67.137947
-97.847397
-116.155594
-64.097458
-56.720837
-95.795670
-64.848473
-75.361122
-162.212311
-89.715279
-59.810673
-51.782021
-119.386497
-84.328560
-138.308273
-102.138489
-93.567741
-100.341248
-77.918930
-149.937241
-131.314621
-52.836224
-70.213875
-76.745865
-100.073120
-93.610092
-136.250946
-74.616852
-110.715340
-88.854027
-143.102692
-73.716072
-90.026718
-135.839157
-60.505554
-55.817764
-63.099537
-74.349960
-47.430649
-54.806305
-64.868820
-146.044159
-64.000877
-71.128014
-58.531952
-82.260521
-61.067749
-118.168755
-58.649574
-90.902306
-81.995308
-59.437614
-68.744896
-143.761688
-74.313110
-63.090931
-67.649384
-99.479019
-96.938873
-62.693039
-70.020699
-73.805878
-66.454422
-176.270905
-104.651360
-58.989357
-100.342361
-123.999069
-80.415764
-76.375916
-48.311184
-96.032715
-59.117844
-96.613419
-109.159233
-65.007584
-160.753067
-142.415314
-86.183464
-71.568291
-64.230247
-81.610779
-86.187073
-63.099018
-46.239231
-75.752335
-60.565239
-82.477608
-150.736618
-91.679970
-64.926376
-40.480492
-64.676888
-61.212780
-66.473564
-86.728928
-66.483963
-52.970886
-97.650932
-145.294067
-63.068790
-73.553848
-67.548012
-62.487568
-35.354267
-64.830795
-143.033859
-139.793579
-109.806953
-72.592735
-87.790871
-79.057678
-27.855263
-82.301170
-61.644066
-65.689972
-64.317650
-66.729584
-45.679409
-87.504898
-89.335045
-57.356987
-125.931526
-70.813385
-80.824898
-129.902969
-57.053699
-73.829201
-60.883442
-41.612148
-68.361191
-57.843380
-56.042274
-83.706734
-144.822235
-98.169937
-62.493824
-68.204262
-56.988300
-73.972588
-102.563461
-130.926605
-90.215691
-95.310432
-64.578728
-117.705162
-88.411407
-61.526531
-58.501823
-79.563194
-54.673363
-144.589035
-139.003738
-103.223984
-55.353085
-92.650490
-156.446930
-41.924988
-96.581352
-63.121731
-61.000374
-77.027725
-144.580093
-79.512688
-106.136459
-56.214485
-47.699146
-56.220680
-75.748116
-67.779457
-52.831963
-74.273506
-61.028015
-94.343681
-54.895134
-124.912872
-56.321228
-113.316437
-49.599388
-55.652031
-62.090446
-55.605492
-95.325287
-66.134422
-63.422348
-133.797928
-129.072784
-70.816330
-146.917648
-157.526154
-154.804947
-161.146973
-60.878674
-73.464737
-72.614395
-65.384308
-68.025047
-82.917526
-63.467316
-154.296387
-84.065285
-75.386543
-143.913956
-99.216942
-128.551285
-63.809814
-55.311226
-61.942429
-77.493462
-40.143951
-72.657013
-96.472260
-103.195068
-122.882011
-94.397934
-59.969242
-53.060463
-107.790039
-74.278664
-133.820328
-60.123146
-60.800167
-73.289284
-75.857346
-39.609367
-58.345802
-133.990799
-39.702065
-48.454979
-64.838615
-102.276794
-63.839645
-70.671761
-91.868668
-160.689911
-69.956718
-54.876198
-39.863937
-144.292908
-65.925163
-64.001343
-62.091141
-55.957600
-92.183083
-120.121086
-107.688087
-92.418182
-91.544540
-56.391022
-61.751900
-108.264900
-109.328743
-159.655411
-114.892502
-66.277748
-124.000427
-81.893036
-133.870224
-82.850883
-68.494865
-80.143440
-59.524349
-73.051598
-71.896591
-95.208176
-46.879036
-83.984604
-63.022110
-47.000309
-60.756142
-161.994095
-85.228279
-63.234413
-74.684448
-52.897064
-100.120255
-75.438622
-140.374023
-126.792931
-121.631348
-74.356369
-70.019341
-144.439453
-132.938553
-101.176102
-45.449360
-71.117432
-67.663544
-37.349396
-124.228485
-93.954048
-95.535667
-99.029251
-59.113720
-151.261749
-54.303268
-68.871613
-122.023621
-61.670204
-35.469124
-71.638977
-127.727867
-63.922535
-141.968811
-107.388016
-73.932877
-55.404751
-78.200737
-96.117271
-93.533264
-88.588371
-96.879395
-86.805695
-60.368843
-60.639324
-56.332878
-67.379768
-101.781647
-57.313885
-58.703915
-65.363510
-73.695686
-143.734573
-148.335602
-55.631969
-137.894592
-65.882492
-100.569336
-62.242157
-87.403625
-87.505615
-104.973854
-106.243362
-102.092064
-67.208542
-100.009003
-106.082695
-70.338203
-103.402176
-53.799622
-156.386841
-50.741302
-55.821560
-79.286980
-71.074280
-78.503372
-123.703560
-63.604084
-106.313866
-115.385231
-96.946747
-89.897766
-112.283890
-84.182137
-76.098297
-39.425808
-60.935913
-63.164536
-75.894196
-109.754211
-62.030491
171.051788
-121.369980
-91.467598
-102.624451
-61.318981
-77.232773
-120.471237
-116.670990
-153.005432
-98.980385
-38.691818
-61.768997
-83.584129
-73.533653
-118.120331
-59.630527
-57.713211
-72.908005
-53.805889
-114.052124
-64.515083
-50.843399
-44.072231
-66.947212
-56.261944
-58.773849
-90.830460
-97.981895
-65.719925
-78.060295
-56.959675
-99.452003
-103.089142
-77.816727
-69.549881
-100.574127
-92.632484
-66.081909
-68.194183
-23.123280
-84.368736
-68.561890
-166.356781
-87.863129
-67.824425
-69.507019
-149.560867
-60.096489
-47.514679
-52.936646
-158.793747
-59.701252
-162.957916
-61.519005
70.352142
66.105522
48.312332
62.277634
72.122093
48.936394
49.838371
60.981388
91.974098
55.694351
20.213585
-159.198608
-68.310013
-94.413300
-91.537659
-91.204659
-60.489368
-45.978367
-38.972748
-97.153496
-78.144386
-86.658905
-55.125233
-83.211983
-68.338524
-59.168343
-74.362083
-50.090347
-67.937378
-152.230988
-60.274223
-79.474625
-51.527161
-45.013611
-84.994804
-97.582306
-61.228054
-63.632244
-83.411224
-94.520233
-112.307083
-67.550941
-84.213676
-81.181480
-59.735397
-105.638084
-57.420589
-53.761982
-117.009033
-120.012390
-69.199463
-60.455074
-61.510262
-111.217506
-57.637867
-59.303974
-59.853962
-142.627365
-66.086151
-59.472679
-73.788048
-83.415100
-38.260818
-53.754906
-102.362724
-126.126945
-75.546867
-96.171944
-60.085758
-79.426285
-120.004395
-50.045570
-75.159332
-72.891205
-56.968033
-68.877403
-99.132904
-119.135826
-57.197132
-69.949020
-163.985489
-66.601250
-83.130806
-70.607529
-113.351868
-62.679195
-133.398911
-69.065865
-120.641747
-82.783943
-28.566185
-80.252304
-113.133469
-65.850983
-124.256622
-66.316078
-119.135376
-118.314896
-85.566048
-104.464714
-61.308327
-102.907646
-96.134941
-109.803513
-66.769821
-84.607780
-93.319527
-51.500973
-58.863544
-61.271835
-92.518944
-148.223068
-74.905983
-56.172771
-62.430656
-87.255524
-162.018219
-69.659439
-114.391891
-43.161079
-46.302731
-60.726040
-63.936176
-64.160034
-87.172943
-55.512493
-65.705032
-61.556831
-112.961037
-163.386917
-132.036880
-81.767128
-100.246178
-81.472023
-95.459312
-98.508224
-153.948837
-82.549744
-81.843719
-81.271248
-104.035484
-65.610825
-136.142776
-106.884087
-61.570198
-108.956261
-65.921890
-92.360184
-141.246765
-83.792603
-64.011253
-62.081696
-139.525925
-59.317348
-79.363724
-65.693535
-87.525375
-81.781601
-51.530151
-150.959900
-122.293221
-58.627991
-56.077995
-67.821571
-147.588577
-59.894943
-129.925385
-58.468979
-68.117256
-53.647717
-105.359016
-101.322289
-107.193451
-96.163750
-78.278358
-51.042305
-136.884476
-49.035995
-66.115356
-61.951801
-88.430748
-121.604507
-65.590347
-106.333832
-159.874619
-38.611408
-76.511414
-132.155792
-113.869232
-60.641838
-86.582207
-146.398788
-107.494621
-41.957264
-108.771400
-56.856808
-68.141220
-90.565369
-154.943375
-50.911888
-60.459328
-151.980820
-62.188385
-83.688805
-119.123161
-105.468811
-62.578987
-70.338348
-139.329681
-57.324997
-108.244980
-95.521317
-64.956375
-100.410995
-89.022621
-142.919617
-68.359528
-147.837494
-92.535545
-107.090591
23.234789
53.244976
72.844849
45.508759
79.041946
-60.057175
-123.059334
-63.016121
-106.451408
-129.926773
-123.853668
-164.783005
-110.378922
-63.445030
-91.984711
-91.227180
-127.647278
-57.774673
-132.508865
-36.414566
-82.395691
-157.233887
-154.862793
-82.539696
-63.979698
-155.335358
-122.241486
-90.654419
-146.210526
-61.944866
-112.251862
-74.178268
-64.606834
-84.668205
-64.660622
-62.926754
-123.228165
-62.108028
-103.202095
-57.150505
-23.329908
-53.970295
-155.302307
-89.964500
-54.059452
-105.066856
-87.168907
-45.258156
-55.190075
-143.899872
-119.739716
-106.040474
-49.619019
-71.837135
-167.063583
-60.833908
-158.211700
-69.136322
-53.631073
-62.569099
-125.535645
-62.041950
-130.455109
-141.061691
-77.753761
-92.333000
-57.606392
-126.452339
-107.188103
-64.845711
-75.479912
-66.191391
-57.403118
-112.557724
-36.862022
-73.293144
-84.975700
-100.975639
-105.596359
-156.216644
-98.026268
-135.537140
-85.028763
-61.479641
-98.766624
-96.829475
-135.542435
138.513565
-103.056854
-69.702805
-160.428619
-132.563049
-153.447952
-79.224693
-47.303577
-65.325783
-66.097557
-67.056198
-43.578697
-61.270428
-74.990860
-111.996590
-71.956093
-131.534210
-58.751392
-91.077751
-138.312851
-159.426529
-58.998352
-65.673782
-101.428177
-152.364838
-88.329819
-75.620728
-76.251907
-87.190926
-75.030563
-142.589035
-158.461533
-111.794884
-59.956566
-100.855850
-92.733925
-71.768547
-151.422012
-123.665680
-65.210999
-52.382034
-93.280006
-114.609573
-122.113541
-143.797638
-119.188408
-67.834763
-68.824486
-84.762764
-59.761059
-111.380234
-88.458199
-116.283035
-61.838158
-75.843964
-72.250587
-72.808121
-89.290031
-104.487862
-70.418633
-69.792397
-69.616539
-60.000668
-74.438606
-153.528519
-79.295479
-75.109367
-67.266121
-56.723602
-69.768425
-69.605591
-154.952820
-66.237022
-96.746735
-94.637169
-96.790344
-128.360764
-63.160080
-63.626919
-64.449333
-67.039703
-85.998978
-120.494423
-147.447403
-58.065872
-107.122169
-155.481903
-158.503036
-63.553185
-133.085510
179.928665
-68.424858
-88.124535
-36.783421
-77.271309
-40.251938
-146.769485
-63.647736
-72.896599
-95.676407
-58.432068
-52.575752
-72.223671
-57.644138
-50.206604
-65.813950
-33.197269
-61.289047
-86.428612
-69.581772
-117.688126
-63.926086
-61.172661
-68.681747
-67.576805
-77.009750
-58.849270
-91.209976
-57.124447
-114.027260
-76.528305
-149.523468
-58.975758
-66.638588
-75.979729
-157.978882
-55.369595
-65.106773
-91.081406
-64.127274
-84.716339
-60.916870
-66.257645
-71.896286
-86.491699
-60.467827
-150.622467
-69.374519
-157.957916
-66.358292
-72.927322
-78.314629
-90.587715
-74.917107
-73.961319
-50.385471
-22.781548
-64.861916
-64.166031
-134.254486
-71.203018
-67.546341
-45.488010
-61.849464
-73.539764
-62.315166
-64.936584
-33.097710
-69.083916
-49.925823
-49.237007
-152.929443
-106.978050
-155.124039
-76.271935
-150.429138
-165.905746
-61.381054
-129.502960
-54.559406
-60.696789
-126.025177
-60.737083
-51.391087
-39.376732
-90.324051
-105.297577
-130.180435
-117.731842
-78.556923
-60.317863
-94.392563
-60.027809
-55.434837
-81.036362
-51.275856
-133.833450
-90.109879
-55.710182
-82.520973
-94.747833
-53.751461
-74.345261
-71.467278
-97.571106
-74.900841
-60.815495
-110.732063
-45.384468
-145.909027
-70.995804
-113.477615
-55.272999
-141.364304
-65.718925
-85.921219
-78.090630
-74.991539
-124.555389
-142.012161
-85.916595
-96.726883
-61.389969
-31.373817
-31.076836
-88.669693
-63.446766
-89.637199
-76.958496
-99.744453
-95.063454
-130.088181
-89.243729
-79.601028
-144.622940
-57.851254
-101.903587
-50.378132
-69.859673
-66.666710
-107.956131
-108.928177
-104.782326
-36.549828
-152.606628
-163.133545
-56.305790
-64.820885
-51.920986
-61.507973
-72.412003
-161.582642
-57.315159
-56.548115
-139.391907
-90.983551
-124.995010
-80.097443
-44.034756
-98.153641
-58.368504
-39.444859
-62.368763
-65.657951
-163.488098
-67.785805
-73.864273
-54.115463
-153.354111
-91.062576
-90.228546
-70.412758
66.830170
86.705902
-57.464954
-73.030891
-131.805923
-95.320953
-59.043381
-86.469330
-52.487419
-53.747913
-61.463455
-72.576447
-68.044502
-65.432076
-64.905739
-68.782791
-73.656960
-52.961105
-77.918633
70.659698
59.673134
57.500107
45.128780
43.313694
57.120705
55.652985
63.004551
-76.299957
-56.976864
-90.013046
-137.033524
-74.580307
-59.279366
-95.700188
-76.981873
-95.929352
-128.950363
-90.329788
-61.228668
-110.420258
-89.403976
-137.448532
-67.625870
-57.579460
-71.394226
-62.275387
-141.947464
-70.995888
-80.907494
-68.634651
-35.493092
-61.617737
-67.402496
-47.194954
-72.735802
-86.963890
-95.471024
-63.828831
-123.049896
-79.853554
-90.358398
-52.683914
-60.264820
-123.471657
-75.242172
-56.512611
-50.403751
-57.516304
-80.855339
-75.578766
-159.144287
-154.533905
-103.044945
-91.956352
-112.403984
-60.925652
-70.622536
-60.839348
-72.735695
-84.169884
-145.493515
-74.512955
-66.793373
-71.791534
-76.302483
-165.513855
-82.286705
-47.018719
-55.634014
-63.104748
-171.484055
-86.412933
-108.266602
-66.790298
-105.442848
-118.676720
-103.757301
-103.953667
-73.523743
-123.032043
-98.512733
-120.490105
-68.555504
-110.060867
-62.349350
-90.962738
-71.879585
-154.703583
-27.035452
-74.435875
-65.533783
-67.446869
-65.810875
-56.786388
-28.741045
-56.228531
-59.884953
-72.769714
-67.588379
-73.451973
-63.756191
-134.778275
-123.227959
-62.034492
-68.460106
-51.961327
-72.176781
-97.979279
-85.739487
-113.630310
-142.311676
-146.535049
-68.600105
-43.610115
-95.581093
-103.149269
-171.096588
-107.445702
-81.179672
-109.360619
-74.885315
-116.715416
-130.565292
-54.855751
-65.670898
-21.123703
-74.127449
-68.285904
-61.721554
-122.337944
-37.076519
-77.314011
-83.749710
-74.787590
-130.675964
-68.430611
-110.936470
-62.774925
-123.417648
-145.707687
-98.110458
-64.741791
-74.406235
-58.570549
-159.284882
-141.711060
-55.761852
-67.690132
-73.588539
-68.521996
-47.222374
-136.831848
-45.738731
-88.278847
-96.788887
-102.737961
-53.687008
-145.918427
-62.315220
-119.447151
-59.736961
-63.641594
-138.307907
-136.763519
-55.577061
-74.152832
-156.419159
-56.212868
-55.334610
-35.028652
-62.077106
-64.768265
-150.810669
-151.079224
-55.047947
-45.025177
-65.787392
-84.879677
-52.584064
-123.081024
-124.342850
-82.176445
-118.529839
-104.820053
-95.551430
-60.444084
-65.690880
-122.066841
-52.537598
-62.607956
-69.570847
-58.435379
-76.047256
-115.492371
-91.880783
-66.908066
59.068947
81.335831
91.010521
62.955326
81.346291
-144.622498
-72.998566
-117.022400
-102.554054
-67.345596
-61.154137
-61.493366
-123.166473
-53.059216
-42.924412
-50.435890
-59.182487
-50.342407
-68.658585
-95.313622
-54.396778
-61.794701
-59.448086
-54.656364
-41.954643
-53.908779
-80.590324
-47.187187
-121.084373
-80.914322
-138.310928
-102.686653
-62.424866
-74.480560
-90.880814
-67.825226
-84.038788
-95.896248
-108.856400
-101.104820
-97.289421
-121.572609
-80.393723
-142.288574
-126.681099
-64.734497
-163.193939
-57.664715
-74.002571
-64.760475
-105.522270
-31.266756
-53.639359
-58.425232
-93.317787
-59.317978
-52.337395
-89.815392
-91.969048
-151.450363
-62.107201
-82.039459
-143.480194
-57.220829
-62.310810
-62.478989
-53.376358
-47.504810
-56.914635
-76.531433
-48.899250
-145.058212
-163.921051
-116.517746
-62.908211
-114.490700
-144.087311
-168.558441
-47.442619
-86.634361
-71.172714
-161.230789
-111.694618
-115.144196
-71.704750
-94.565384
-73.239182
-109.013184
-109.233177
-41.506500
-157.822952
-50.276382
-70.350288
-113.072571
-63.776573
-81.732727
-82.408272
-95.468849
-94.032394
-74.620651
-70.857666
-94.488434
-56.021564
-78.545387
-100.687691
-119.152397
-147.785294
-113.408043
-165.126968
-123.732819
-38.304123
-62.472416
-58.959236
-52.704018
-67.344818
-78.639389
-58.735596
-61.431702
-58.360939
-74.241837
-92.458809
-50.554432
-55.140358
-53.478676
-59.470482
-65.099281
-58.721584
-101.895851
-113.279541
-75.705841
-132.553345
-80.434357
-100.088531
-92.596024
-46.997246
-100.641434
-112.741402
-60.592510
-143.631424
-58.261635
-70.032761
-126.905754
-58.635757
-101.359200
-83.606155
-58.012135
-119.115158
-70.434830
-74.731155
-106.985512
-60.878471
-34.236656
-59.397575
-58.556976
-75.780342
-58.368511
-149.078049
-77.522209
-64.976448
-82.618530
-74.947556
-77.777672
-76.008949
-162.667206
-82.695213
-119.899414
-101.964989
-57.351955
-69.725349
-64.644363
-155.359543
-63.414669
-56.634823
-60.993572
-135.524094
-59.769562
-61.567295
-57.475170
-44.672012
-99.428307
-59.205212
-134.241074
-106.644653
-152.743759
-122.917717
-85.157532
-84.050591
-107.804260
-106.504326
-75.911247
-117.276337
-71.771240
-73.176331
-112.183281
-54.311672
-62.345997
-53.059509
-75.437889
-85.744087
-155.736786
-49.938099
-75.149796
-110.597412
-51.152679
-107.576172
-126.484985
-76.083237
-42.694695
-106.619286
-56.293812
-63.821762
-68.863014
-64.606850
-61.147785
-82.996460
-64.714600
-158.767410
-60.985199
-62.600285
-97.942413
-137.937897
-103.978073
-96.011833
-88.571770
-112.780518
-128.945404
-48.498066
-104.420319
-147.124893
-66.253387
-46.898411
-49.969246
-119.287514
-139.379700
-50.025856
-154.061768
-51.677582
-52.932167
-100.640221
-79.372452
-70.402962
-49.062920
-71.020729
-62.909466
-62.907970
-62.010315
-78.156273
-65.091026
-66.115166
-165.805832
-76.955811
-154.646927
-35.012753
-159.112976
-49.817619
-113.901733
-58.467182
-106.058449
-85.591408
-78.669060
-78.034767
-44.746712
-52.360714
-79.354980
-62.710613
-56.202316
-66.739738
-105.414169
-51.209087
-52.752026
-53.210491
-76.147102
-69.930984
-71.345978
-55.588604
81.895714
-50.630825
-43.472206
-142.837708
-155.331497
-63.463123
-105.219704
-108.868126
-78.972092
-58.992817
-105.409447
-93.105743
-66.945801
-112.393349
-100.601212
-92.601952
-62.755257
-82.623039
-32.036617
-135.239624
-138.619171
-142.601364
-61.186287
-142.752563
-153.661301
-64.689072
-146.332703
-42.371414
-97.625549
-48.089912
-154.056854
-141.050705
-56.134663
-62.865749
-98.166519
-154.318726
-102.275871
-90.332001
-128.833344
-58.644890
-72.890770
-45.415562
-60.077698
-68.904236
-132.158722
-66.034805
-100.226967
-92.122360
-112.591042
-117.467484
-154.103439
-61.601017
-121.061012
-68.652443
-83.492188
-71.044518
-68.285797
-35.385509
-48.547836
-69.891693
-53.843403
-67.222008
-50.192524
-47.822533
-64.580109
-70.191666
-78.363716
-70.994469
-76.751526
-67.519623
-72.764641
-93.115173
-17.429188
-56.228893
-93.551857
-64.984093
-58.106956
-66.158440
-85.742577
-157.776611
-168.133682
-116.005211
-83.542488
-130.104599
-50.438606
-49.186703
-43.802776
-53.161793
-59.642937
-148.961807
-52.620926
-58.297752
-134.820496
-67.511421
-43.951424
-99.366379
-142.430283
-101.711388
-73.881348
-116.303391
-41.586479
-73.597450
-120.462616
-164.074829
-57.901623
-112.275513
-55.020664
-35.713203
-117.691559
-68.567459
-59.734760
-98.383041
-57.499855
-133.158524
-106.047783
-137.783432
-46.107121
-57.319790
-69.433014
-58.243076
-45.518330
-104.050156
-94.533356
-74.806389
-71.853767
-96.701851
-130.775925
-85.778000
-72.695312
-70.093414
-64.718201
-140.782166
-126.406425
-85.149887
-92.366791
-107.178078
-100.240036
-118.069878
-94.517982
-97.442352
-108.428253
-92.800522
-66.027534
-80.778793
-138.698425
-55.608353
-84.639061
-77.162514
-82.420784
-69.567535
-121.658760
-68.737251
-39.873077
-159.081451
-58.801872
-151.297867
-93.339050
-172.807220
-85.692650
-58.559040
-126.505836
-80.104095
-58.108822
-125.080185
-59.927311
-110.849609
-63.516876
-65.684761
-58.430065
-48.301910
-66.917938
-66.439102
-64.246346
-68.823624
-64.806503
-52.544823
-85.401382
-111.288567
-128.131577
-80.734169
-64.191727
-110.780716
-62.168373
-102.690720
-66.364243
-56.526466
-149.476746
-61.093513
-80.587059
-84.087685
-70.686165
-58.001709
-77.038406
-62.029533
-114.150146
-99.891373
-88.899269
-120.469833
-64.612640
-44.873768
-98.692299
-68.589005
-65.546890
-60.998219
-135.495331
-94.129158
-22.483194
-59.238823
-91.267395
-78.375282
-138.785934
-63.765564
-156.225006
-62.797768
-80.379036
-68.510277
-65.561340
-64.194771
-82.650810
-150.849716
-65.325073
-120.466797
-129.081940
-46.109867
-36.898529
-56.794392
-67.455864
-109.603477
-144.315460
-71.930496
-123.326721
-73.325142
-62.907986
-111.184158
-72.384903
-113.162392
-80.915756
-157.680237
-63.903641
-62.327202
-85.780991
-82.968498
-65.167488
-62.146973
-59.264420
-42.205837
-59.009510
-134.791290
-60.723301
-113.609322
-62.333969
-59.953903
-108.834938
-118.858727
-61.432358
-103.698555
-103.301460
-120.742561
-60.197109
-68.218880
-80.992355
-109.286781
-89.423546
-60.527042
-155.112366
-159.367599
-81.539162
-53.291103
-53.958263
-73.489792
-53.594917
-59.709038
-59.028656
-59.472359
-68.250923
-84.677002
-53.502502
-79.947342
-67.561249
-63.368950
-66.121353
-91.558868
-78.811684
-129.507263
-65.672974
-63.984322
-64.778969
-67.579132
-116.501640
-56.112980
-59.905796
-60.226086
-75.949852
-114.525093
-132.466843
-118.460663
-58.014557
-131.546127
-118.706444
-96.674011
-49.678871
-163.666641
-80.389420
-62.181232
-57.348942
-72.171608
-58.230835
-115.553520
-59.675148
-63.698124
-45.392113
-95.602585
-78.474358
-81.381248
-58.670475
-59.427437
-54.425644
-75.928146
70.113464
53.180916
40.046604
54.020912
79.995537
99.688805
82.408577
67.348778
95.928497
48.564404
58.368538
65.890213
55.830650
54.954842
53.132633
59.770065
51.112469
55.469906
59.201366
54.817730
50.470451
57.433304
-59.406918
-84.148460
-65.328239
-51.720520
-148.344330
-64.465134
-71.899757
-120.652443
-131.632050
-159.418442
-69.950424
-71.362717
-49.320786
-168.098175
-103.692856
-119.755219
-100.614357
-84.156250
-98.864471
-84.649757
-55.685455
-126.050438
-59.691185
-107.323921
-104.508263
-126.861168
-115.127190
-78.147331
-52.685959
-92.479317
-62.832531
-123.208900
-157.378357
-110.410828
-52.185730
-68.532326
-61.755615
-69.222420
-112.691864
-165.375366
-90.489807
-156.143585
-67.445549
-99.898849
-70.866959
-64.872322
-109.541298
-75.267731
-55.898022
-93.463112
-107.183601
-96.580452
-110.317154
-72.267937
-102.506401
-155.084106
-156.960403
-75.870674
-103.014908
-108.966179
-136.111649
-92.265793
-88.192284
-31.415577
-55.298386
-49.508961
-82.082527
-149.263779
-79.640083
-46.304829
-85.686935
-72.787781
-141.219528
-56.558983
-62.315308
-84.568123
-76.710548
-126.815804
-57.116135
-65.828270
-64.819344
-67.404312
-95.766449
-67.238724
-77.572945
-63.580116
-125.761658
-98.303101
-162.132187
-51.275982
-86.070450
-125.239708
-93.132507
-109.283897
-57.441162
-66.620949
-106.242081
-55.427155
-65.136307
-140.851913
-41.981537
-60.073887
-80.651077
-124.146179
-126.321312
-60.144653
-68.939285
-66.883293
-104.365341
-59.176155
-161.247910
-52.459270
-93.427383
-143.699982
-99.926392
-75.359184
-48.089237
-140.612076
-65.935722
-98.148773
-39.818447
-76.526772
-61.127533
-64.254593
-36.769756
-52.397526
-54.937782
-67.373940
-93.596710
-60.443714
-50.481056
-98.828362
-57.521126
-69.801872
-57.243107
-123.464691
-86.728462
-79.372002
-65.086227
-77.806808
-77.250023
-64.027245
-81.726707
-63.969376
-58.773350
-48.633080
-55.347511
-80.777252
-59.164085
-144.640091
-87.363686
-62.474892
-33.079250
-77.386192
-76.404640
-61.549072
-64.662598
-58.186775
-60.580921
-90.984436
-153.792847
-104.564301
-102.879341
-106.837059
-70.401497
-61.808578
-48.205902
-64.280296
-52.891529
-161.761063
-143.274841
-62.137821
-59.450310
-153.964920
-35.572346
-101.586197
-90.417549
-31.211672
-27.570749
-77.411201
-146.311386
-54.846096
-58.439152
-59.466415
-164.392517
-64.329407
-61.490189
-76.591187
-52.910141
-52.658558
-66.834641
-78.924263
-66.668098
58.482952
59.295456
55.990116
-83.201706
-65.058090
-60.016663
-73.765343
-81.466110
-40.370792
-63.829208
-62.503288
-142.070877
-65.453262
-44.092648
-108.925919
-168.543472
-62.521770
-112.520264
-80.505066
-97.859795
-155.331635
-84.062531
-153.415970
-69.974052
-75.075745
-73.198738
-151.471207
-74.272644
-57.713093
-82.107658
-74.445602
-54.998726
-68.542839
-55.181454
-64.180511
-82.120300
-94.717133
-59.430618
-62.885727
-3.908258
-50.130692
-116.698463
-55.275394
-73.328117
-65.004021
-105.476830
-81.312538
-119.907341
-39.070660
-176.122559
-70.252823
-54.088570
-58.977951
-57.002869
-48.954166
-59.527740
-80.427673
-61.694317
-91.607620
-92.138977
-48.251598
-48.557766
-139.647125
-64.025162
-71.386017
-109.106323
-105.956215
-106.320976
-78.582092
-56.764168
-95.421326
-38.475365
-63.158905
-103.028709
-128.033585
-139.760132
-54.031540
-69.379173
-124.530762
-57.646923
-73.807869
-47.774933
-140.476791
-93.013916
-64.606262
-66.839554
-140.053894
-58.734097
-47.164726
-147.342316
-57.598778
-73.641701
-74.964996
-98.483521
-126.088478
-90.911827
-65.054749
-67.979263
-83.042709
-118.614426
-87.799255
-87.033325
-94.130211
-114.491798
-56.512829
-56.841587
-77.439156
-86.225471
-66.263924
-41.789986
-82.561234
-74.364212
-94.531837
-52.458397
-127.447441
-128.629715
-52.551464
-110.154129
-55.777191
-154.745728
-72.294312
-99.148949
-92.067322
-95.868317
-67.329994
-61.923038
-63.137993
-64.589325
-61.052040
-79.858620
-93.798027
-94.804146
-57.822159
-75.111282
-63.685406
-76.001587
-62.652107
-118.323906
-68.995575
-151.860016
-103.506500
-49.111832
-62.464035
-87.146118
-59.773037
-41.354668
-81.158821
-72.631622
-75.505920
-58.415417
-126.018173
-37.542946
-127.997871
-155.097717
-109.717484
-62.175632
-58.928600
-104.365967
-137.777573
-67.723206
-89.296150
-44.328545
-83.082489
-47.733040
-62.289219
-133.411301
-61.908379
-97.279953
-51.401337
-91.438835
-78.525917
-102.320068
-76.727699
-60.527576
-66.707893
-59.067295
-80.153549
-58.657578
-62.020660
-63.990700
-62.567795
-64.127449
-151.102219
-88.245087
-57.790508
-56.581253
-64.313133
-91.057671
-52.731045
-110.725380
-67.879562
-47.603920
-86.424957
-65.725639
-90.848862
-61.851368
-104.752846
-99.134689
-105.528023
-97.283195
-56.875820
-113.542542
-77.430016
-163.220810
-150.509552
-91.841232
-59.876858
-98.759178
-106.621262
-147.240158
-55.938915
-62.536476
-87.262062
-100.985596
-121.297722
-133.281647
-147.645859
-100.739479
-136.945587
-56.424988
-84.576523
-65.565689
-152.871506
42.920204
44.150600
80.931580
39.727543
76.565948
77.570679
46.585297
71.785965
53.079163
56.465458
42.300014
87.844894
70.687988
-137.250565
-97.790070
-132.510117
-156.004440
-103.872917
-105.771294
-74.641190
-133.587524
-80.643730
-113.349617
-60.045761
-161.771484
-160.037125
-91.172981
-98.762772
-28.737835
-134.256683
-141.066086
-113.279884
-116.909050
-83.403305
-101.402588
-94.373863
-93.139847
-92.030731
-164.901352
-69.652283
-119.711967
-111.648041
-70.663208
53.747883
54.390255
66.677139
51.715332
43.268883
-65.660233
-62.053001
-136.327652
-147.315109
-69.163818
-130.931076
-93.972458
-120.442924
-106.352066
-63.451839
-55.449699
-63.263912
-95.098999
-58.733318
-93.012230
-60.919186
-130.275604
-95.562088
-142.565140
-61.649284
-55.877357
-156.661362
-163.864349
-52.928825
-77.469803
-105.564804
-77.837120
-65.240395
-128.297913
-54.374519
-138.650452
-125.756371
-83.200325
-128.421265
-132.622726
-121.336349
-51.315655
-144.250305
-66.948784
-92.785622
-64.869049
-160.486649
-141.853699
-98.266312
-46.148865
-63.671879
-58.165302
-57.889915
-56.854733
-66.372047
-110.531723
-99.905510
-93.693108
-62.465794
-95.712730
-33.838501
-40.618366
-54.012829
-95.422066
-40.561356
-153.291397
-44.529697
-65.642738
-70.209000
-66.203102
-53.866280
-59.352047
-150.000229
-117.849144
-103.485420
-84.778687
-116.259918
-102.880104
-88.774712
-49.506351
-138.615463
-71.861000
-129.299637
-83.025253
-136.174927
-147.414948
-86.352524
-43.476776
-89.824387
-92.405556
-47.943558
-90.502342
-78.585663
-53.279522
-58.710655
-120.186760
-159.163254
-112.906776
-75.302719
-135.373932
-141.257919
-91.200890
-66.467506
-34.496689
-77.641396
-53.801277
-88.060173
-61.040024
-77.675476
-62.639786
-114.948761
-68.047081
-87.875717
-58.164551
-58.215927
-67.870987
-60.001698
-62.594017
-48.417156
-63.349686
-78.838486
-74.853889
-147.098465
-63.157295
-68.052208
-87.345573
-47.254238
-59.572647
-66.286819
-55.354553
-97.084442
-45.926956
-125.466385
-109.521767
-88.345398
-64.252907
-94.021057
-99.481354
-96.853889
-85.800720
-67.135712
-96.407784
-122.025734
-117.078545
-116.247025
-122.466667
-98.721626
-98.881569
-62.511597
-67.361473
-135.581268
-64.916328
-67.498138
-50.946968
-65.922424
-72.033691
-59.540550
-56.798168
-53.772736
-63.780212
-97.291351
-53.891708
-60.456249
-64.928558
-42.290916
-71.286247
-51.330509
-144.256561
-50.256725
-69.051239
-115.570221
-157.036240
-145.431747
-58.128506
-74.712173
-43.956604
-80.055275
-73.212883
-91.478485
-106.463379
-139.786102
-61.926044
-57.144508
-87.758217
-74.132698
-42.968040
-77.803055
-123.474976
-71.068771
-94.944511
-148.000015
-61.055508
-95.601715
-71.678078
-122.860306
-81.603981
-79.087570
-83.463737
-64.585983
-62.772713
-139.538742
-138.737610
-40.565113
-84.624390
-112.629669
-96.255600
-95.275360
-75.748108
-59.073341
-147.293213
-59.690235
-107.425056
-128.723221
-62.050087
-174.106445
-74.692459
-81.375282
-100.659531
-152.136765
-160.131714
-59.756283
-66.463684
-69.453644
-61.096020
-94.537613
-144.018768
-82.020828
-70.490639
-68.623940
-151.197205
-62.838100
-88.133881
-53.780334
-130.832001
-62.156738
-81.330803
89.297760
-73.546875
-57.511623
-79.358101
-52.688637
-101.428017
-126.197655
-61.163479
-153.096954
-71.235916
-78.251289
-54.927753
-89.663071
-86.079712
-76.983322
-165.394501
-56.496143
-79.660568
-64.959915
-84.759666
-44.719761
-84.052734
-60.974876
-66.964676
-54.131973
-89.424721
-80.920952
-51.399063
-52.565353
-105.496735
-76.711456
-107.237297
-54.565292
-53.255314
-51.968830
-58.337154
-66.604797
-83.696487
-88.167282
-121.588852
-77.906967
-144.653564
-63.500881
-140.317703
-97.731918
-81.226730
-92.750648
-64.521133
-66.989006
-57.067692
-71.420952
-45.171650
-74.520073
-59.487019
-89.983170
-80.628052
-151.647202
-65.509148
-87.269279
-147.533722
-65.376068
-64.575417
-49.300419
-84.998489
-62.232979
-73.221169
-47.142818
74.964684
-86.813423
79.790512
45.692181
-61.482708
-149.415146
-83.450943
-34.099297
-60.011650
-60.640030
-62.015690
-60.335873
-48.972469
-78.950096
-128.778625
-55.444923
-69.163269
-71.522720
-60.345879
44.870121
57.935955
57.593178
52.679127
49.245956
65.374275
51.028370
50.345055
60.616718
34.118378
72.454277
36.922787
42.649963
76.465797
67.855782
74.979080
63.982475
36.118305
50.080177
79.667206
-57.441998
-64.972145
-43.832382
-139.052841
-66.502983
-67.312935
-72.526588
-91.958694
-71.136604
-57.797134
-66.553848
-55.444241
-40.877869
-55.186626
-72.790367
-72.125404
-153.089645
-87.322380
-67.075882
-151.771057
-152.182510
-54.874817
-60.127846
-69.034225
-102.022102
-105.148323
-159.885818
-76.090973
-103.140030
-78.049286
-80.796890
-162.519440
-60.107616
-123.487808
-148.805984
-107.050110
-77.897697
-56.895569
-82.778175
-52.507744
-71.156929
-51.647293
-51.529430
-54.641350
-54.959831
-64.673332
-90.257416
-77.242386
-53.971951
-120.293259
-80.159348
-61.058651
-118.520195
-109.264595
-68.985451
-80.130035
-71.495178
-60.367203
-83.883171
-67.491020
-67.394974
-57.255432
-151.679672
-138.254303
-66.294777
-56.481365
-77.762329
-48.934559
-89.369423
-52.064629
-65.415474
-84.735191
-62.039070
-71.531647
-162.974380
-60.442963
-120.160492
-65.663582
-62.168667
-33.177330
-125.495636
-116.096504
-116.334587
-165.704514
-60.472210
-56.262749
-65.108627
-158.238220
-71.099678
-56.426418
-97.168030
-65.074921
167.855469
-120.289978
-152.720779
-45.187141
-53.943813
-157.321228
-62.231556
-79.997894
-85.062958
-106.346451
-55.448574
-63.893738
-66.515450
-78.087303
-65.319633
-75.954964
-61.439590
-130.227570
-117.925423
-150.638153
-68.189774
-149.881714
-57.347713
-92.456329
-161.224838
-69.879166
-155.015213
-56.462734
-63.469692
-149.244339
-71.380226
-65.419685
-102.956886
-70.654099
-44.610710
-56.187061
-69.702652
-58.767609
-103.358170
-80.380325
-100.016090
-74.278549
-69.621536
-70.270729
-96.356094
-59.809517
-54.700405
-67.716209
-146.074417
-66.077827
-57.942822
-150.289948
-73.748444
-55.159660
-52.688881
-89.123596
-61.782375
-63.267757
-65.094925
-40.013172
-112.997749
-86.241684
-55.499847
-131.522079
-41.608505
-138.952408
-47.203587
-137.454498
-115.784538
-144.133362
-136.464828
-72.235146
-65.811890
-39.631557
-119.041351
-155.631149
-168.748367
-68.147232
-73.142471
-65.112167
-55.170345
-56.131088
-151.209991
-129.052353
-45.447144
-60.435566
-51.659412
-59.822216
-58.157875
-73.744972
-63.314732
-71.056465
-77.177223
-75.934013
-62.175072
-90.061913
-154.637024
-38.123390
-123.917107
-70.802963
-105.131424
-69.795380
-49.355301
-52.215977
-55.384590
-63.910389
-62.160202
-35.197613
-34.770927
-60.124123
-54.945992
-79.072212
39.477909
44.462399
96.626137
59.492825
58.841640
69.578171
60.220600
74.481323
39.804939
-67.928688
-92.134468
-61.734558
-122.122147
-85.383842
-94.940804
-65.649849
-138.158859
-115.058273
-38.604362
-46.980457
-72.603111
-57.594582
-76.585861
-62.894524
-72.831871
-66.445290
-66.749390
-64.684731
-57.505627
-97.540001
-125.221458
-58.956100
-50.607357
-67.955536
-52.086876
-165.863846
-45.985722
-85.063332
-57.793327
-45.725212
-104.031075
-66.859108
-63.942917
-136.021164
-51.160442
-86.240425
-75.879631
-59.714279
-62.079559
-63.649818
-57.696198
-84.054718
-116.043488
-65.307838
-174.212784
-62.061581
-140.314377
-140.064117
-73.887558
-66.876465
-61.494663
-98.377869
-96.040794
-142.104050
-112.505630
-136.390182
-64.781197
-84.268486
-69.724930
-64.236168
-70.805252
-71.557426
-53.099457
-116.084412
-52.631325
-116.275047
-125.782738
-57.291092
-70.139824
-61.760876
-54.970608
-56.725174
-61.154293
-63.545746
-57.953163
-112.758408
-62.733582
-101.364822
-63.321239
-70.516563
-68.820206
-73.209259
-75.534142
-67.438141
-61.577663
-64.934402
-36.566723
-145.966400
-42.601635
-114.992554
-126.733391
-60.566711
-113.542870
-57.174782
-148.886948
-63.453873
-74.068352
-68.542198
-64.482170
-72.302643
-69.596062
-53.217354
-164.829071
-102.553955
-106.438408
-51.308163
-66.703125
-103.593292
-98.304092
-113.513931
-119.806091
-67.409225
-62.086941
-92.172882
-151.196671
-55.269104
-155.030380
-60.810947
-150.764114
-65.924072
-138.474121
-71.804390
-170.760956
-118.301712
-126.089439
-77.250359
-65.405998
-56.482651
-60.514996
-57.005390
-104.311386
-56.476559
-69.331039
-67.870705
-58.825890
-61.486111
-76.607544
-64.800545
-84.322899
-32.084843
-123.539810
-112.743141
-65.257095
-99.313858
-67.065292
-46.687920
-82.430710
-31.969276
-44.377510
-147.169662
-153.332642
-125.147118
-110.509842
-109.662941
-103.063492
-97.387451
-68.954430
-138.927658
-57.662079
-57.083111
-128.424423
-58.312893
-59.509304
-28.848330
-53.247292
-49.436253
-97.764282
-70.533661
-108.021652
-81.677734
-76.187477
-66.599922
-23.691008
-51.567139
-63.078835
-79.387085
-61.525242
-63.503094
-48.138199
-75.408020
-50.726574
-59.835316
-75.943314
-95.562241
-66.236450
-73.005699
-78.366302
-72.110062
-90.039711
-77.076546
-63.449402
-65.188591
-123.974266
-126.944984
-89.646004
-61.366562
-84.838013
-78.203781
-140.882721
-62.278522
-128.242096
-80.515221
-72.112976
-75.820030
-57.367104
-67.987442
-78.481102
-65.939972
-71.783348
-99.433823
-44.850235
-71.505318
-139.896194
-55.482777
-72.993927
-44.579052
-48.229530
-70.282166
-99.000580
-111.284126
-78.879074
-32.190880
-138.245010
-67.696701
-67.297768
-90.877861
-90.629257
-72.045311
-81.021378
-126.277885
-77.798561
-49.961346
-135.207947
-40.515682
-49.418991
-62.193172
-97.860153
-150.853149
-141.713669
-74.707527
-104.266304
-35.405811
-136.239395
-54.111027
-61.728951
-74.549652
-51.188602
-145.783966
-67.457405
-40.530602
-73.740112
-67.982353
-34.377132
-135.483765
-119.505875
-64.425499
-111.703056
-102.839630
-65.181335
-93.862831
-115.681366
-82.582870
-72.458260
-87.352776
-82.641846
-127.721481
-74.722778
-57.638748
-83.887894
-96.339821
-108.445488
-100.171463
-115.145767
-132.968918
-89.433113
-58.301311
-64.966438
-109.338585
-92.943153
-87.956108
-112.487244
-61.446659
-111.967056
-117.383926
-67.923080
-71.277367
-80.172592
-94.384804
-64.176025
-127.598160
-72.298149
-60.489250
-51.289532
-51.048973
-74.904106
-57.948414
-84.894920
-138.393295
-22.341230
-82.355019
-70.409058
-85.880981
-141.935059
-57.534916
-46.836349
-58.191372
-144.091522
-135.093979
-92.558449
-150.897476
-114.254013
-80.273361
-57.132885
-106.441879
-59.340904
-122.767342
-70.973557
-77.524719
-38.053043
-58.841026
-57.630272
-36.651783
-65.686783
-64.323647
-53.062195
-90.974915
80.833778
46.582874
52.933304
43.990646
39.696175
55.848465
49.483685
59.274139
67.531425
82.821434
70.132614
46.927807
43.226376
35.428478
50.935440
-58.864807
-56.776733
-58.375645
-113.072632
-91.444572
-161.722580
-120.308929
-51.180611
-100.873436
-58.767914
-63.896416
-63.433342
-163.833878
-77.404877
24.205931
54.039238
76.998001
92.558121
-90.420174
-80.713608
-61.184948
-149.080124
-94.267242
-49.332283
-43.853188
-59.940796
-50.514290
-62.708385
-144.516052
-83.404427
-126.179733
-110.245071
-81.322342
-113.782837
-57.737183
-67.918945
-119.400841
-143.777527
-94.544434
-94.100456
-56.070248
-147.758087
-54.144920
-153.097534
-77.533455
-146.146240
-145.914459
-80.017792
-57.968967
-64.868423
-71.678497
-146.813492
-96.375237
-132.861328
-55.694973
-68.922630
-149.315414
-30.605373
-67.030235
-157.880722
-97.493172
-129.439209
-40.445759
-68.672516
-61.851521
-51.422188
-5.955785
-49.717682
-65.418770
-69.077034
-160.167526
-57.494316
-148.645401
-148.778900
-63.697861
-70.910995
-68.515129
-109.649040
-28.209555
-102.488182
-62.531723
-38.801880
-100.238457
-136.367340
-116.881760
-54.824699
-56.399940
-157.173737
-92.929008
-94.142021
-80.847763
-59.037304
-147.662445
-66.268486
-64.468742
-146.089813
-62.838112
-92.317909
-94.019997
-83.757729
-95.925629
-109.758621
-67.425247
-64.037392
-101.139641
-119.409378
-124.265160
-78.208275
-102.612320
-120.671295
-71.361580
-110.545052
-58.450985
-105.603134
-75.921501
-94.950867
-67.216103
-89.580444
-46.647217
-68.673279
-52.019451
-93.492256
-41.760098
-59.879288
-65.083794
-78.459282
-67.157379
-59.003208
-68.076530
-61.091175
-35.911777
-59.165932
-72.493683
-119.974152
-84.806442
-116.900925
-64.783005
-91.448654
-62.532291
-60.816124
-83.782005
-65.613747
-95.724487
-111.741127
-89.172745
-61.798176
-133.898865
-65.196106
-61.289413
-119.907547
-75.388748
-92.674789
-103.045807
-126.562195
-92.769859
-139.694550
-53.246410
-53.635052
-105.236763
-142.401367
-123.899529
-92.658653
-75.320351
-139.131714
-146.718185
-76.111855
-37.828030
-58.736851
-147.947357
-64.902649
-147.867920
-122.415291
-63.166637
-57.049797
-107.636642
-88.932152
-93.574547
-103.880737
-81.311020
-79.633484
-112.219742
-85.974731
-106.925339
-101.364136
-81.951935
-30.274750
-150.177979
-59.467442
-70.645157
-65.134712
-88.461014
-54.782890
-73.379761
-121.530121
-92.343498
-55.943260
-106.138412
-74.224785
-75.528625
-55.189312
-77.265137
-41.422226
-66.188644
-38.051571
-63.950573
-123.133141
-153.627304
-39.834282
-49.185745
-71.333931
-58.950104
-164.893677
-92.635536
-54.009968
-55.294464
-131.305801
-137.636780
-91.319717
-42.555038
-157.082382
-97.331184
-59.004532
-118.943146
-86.342598
-114.603302
-59.693016
-143.010971
-60.736660
-137.210083
-38.176708
-44.268120
-73.643120
-36.644466
-91.744171
-108.445793
-97.573158
-139.914688
-116.862183
-112.416489
-101.080734
-137.986343
-68.064163
-114.092239
-76.187592
-149.439087
-115.790306
-79.430069
-136.135681
-93.283203
-79.470543
-31.815676
-58.611271
-55.394619
-59.732113
-50.283543
-101.522041
-22.617500
-73.948242
-66.794128
-85.796196
-75.483437
-84.429276
-79.150902
-87.281891
-64.697861
-119.052895
-61.068581
-66.793419
-73.453896
-91.251183
-99.075249
-64.551506
-97.812965
-59.053410
-79.435127
-132.060486
-142.496078
-152.700638
-60.386971
-102.268105
-65.458641
-58.516712
-83.087624
-72.445847
-77.266678
-89.888580
-83.425621
-93.761734
-49.547127
-59.750210
-52.103676
-73.150948
-73.619843
-66.588333
-60.263111
-106.529510
-162.061523
-90.304199
-55.504192
-90.068527
-63.310234
-65.576523
-76.115753
-63.684975
-106.305717
-65.127281
-69.261108
-65.444138
-95.988274
-25.869663
-69.966576
-58.349560
-118.191032
-123.520302
-60.892818
-73.105530
-159.413422
-83.076393
-43.619022
-87.798393
-95.409348
-19.124949
-59.209915
-158.865555
-101.992752
-52.037659
-47.285309
-94.810997
-50.945793
-69.402649
-74.225121
-53.920292
-43.854416
-72.241638
-88.804512
-68.510757
-111.215012
-81.112778
-100.103752
-65.699310
-33.513809
-55.741627
-57.904770
-73.615227
-159.722412
-126.574242
-64.613106
-109.550194
-107.776581
-65.270767
-63.612381
-89.704834
-58.279713
-55.806568
80.268517
79.433769
54.705456
29.128632
37.078686
80.567123
65.330475
45.452427
78.585373
-47.107521
-85.889244
-161.863983
-156.108566
70.920921
57.518864
92.472038
49.500744
59.136738
66.506149
-61.619141
-60.209038
-83.738564
-75.393021
-148.932343
-166.862915
-64.552948
-151.192749
-149.680038
-121.377335
-97.707695
-72.995895
-59.423126
-60.665718
-55.503189
-143.987534
-61.200569
-85.544250
-103.199234
-143.636627
-88.451439
-143.206451
-156.005615
-30.039318
-100.870682
-58.437546
-136.026276
-54.710094
-111.388153
-104.144920
-61.083241
-64.151123
-66.755386
-119.033607
-158.275146
-76.645950
-89.581566
-47.409775
-78.175339
-95.275337
-51.547256
-109.561172
-60.634838
-61.004215
-55.183968
-79.914154
-58.182007
-75.181198
-142.387314
-72.421638
-125.607994
-150.311310
-123.906403
-83.076683
-69.569313
-53.841137
-92.553764
-41.733551
-133.126831
-61.222061
-140.040283
-78.723175
-130.978745
-72.474968
-76.252975
-58.264473
-140.623810
-73.276962
-69.109726
-111.762711
-78.903053
-80.529404
-65.459862
-119.025383
-103.967972
-61.692616
-53.364212
-65.735306
-99.673172
-65.686584
-162.726837
-89.020439
-133.224686
-109.386024
-48.536633
-53.465824
157.280731
-69.349831
-78.273323
-65.757271
-55.120354
-55.464012
-72.908524
-55.084404
-154.723297
-74.175331
-70.055122
-155.481140
-160.886627
-101.293709
-113.234169
-60.831356
-63.903381
-75.144127
-82.184097
-59.559402
-159.291702
-77.025200
-164.626312
-62.946014
-65.672432
-142.285233
-64.092285
-80.679916
-55.428944
175.297287
-60.266636
-88.107880
-62.078918
-130.468307
-66.606529
-154.629333
-85.755165
-112.673401
-74.709480
-59.646851
-59.951286
-129.083023
-61.460796
-50.249889
-55.065029
-44.543900
-155.074814
-61.131947
-63.454960
-151.867859
-80.295975
-149.406631
-62.945927
-79.597084
-69.253128
-99.917297
-98.936363
-56.021702
-121.253387
-69.036835
-66.829651
-70.454796
-46.928493
-127.829224
-157.800735
-62.135292
-60.152378
-140.930695
-74.289864
-37.030006
-79.347023
-64.874901
-99.196556
-68.254395
-26.081102
-59.296242
-74.757950
-115.599197
-137.976486
-53.315224
-96.559052
-62.666573
-108.877213
-53.675224
-149.196136
-57.601330
-54.009998
-149.049042
-71.734131
-118.296524
-89.697220
-90.939850
-138.562378
-94.796463
-92.865952
-101.292923
-151.588867
-57.149899
-89.606529
-81.490158
-89.127731
-110.963615
-103.480537
-108.781662
-51.767517
-77.128716
-93.170776
-113.302704
-61.937954
-107.529572
-47.702774
-71.366592
-54.578617
-60.945721
-65.953552
-47.644863
-127.245682
-59.062035
-62.137695
-63.224167
-61.295773
-81.110237
-88.341652
-76.248337
-91.369194
-54.091526
-118.665245
-66.039429
47.012249
70.945435
59.837681
56.670261
-60.507385
-64.070145
-42.795383
-77.552750
-42.443050
-112.402298
-133.425995
-76.600426
-113.447281
-53.635048
-111.017189
-82.755051
-55.040592
-47.478004
-63.698906
-113.368690
-64.073769
-36.432995
-59.069931
-45.090176
-69.389198
-80.691307
-108.046799
-85.792542
-140.423157
-62.728336
-124.047348
-61.252750
-64.082283
-126.606728
-61.109413
-69.370392
-72.696991
-61.903271
-75.888275
-55.323643
-31.697489
-119.339111
-125.032150
-73.859940
-64.146507
-37.067902
-71.338608
-36.821224
-83.987679
-90.332436
-155.416107
-102.631653
-61.037380
-71.533310
-56.546543
-97.554359
-63.631161
-67.936485
-114.283173
-58.716366
-125.584579
-73.500397
-89.299698
-52.306419
-59.912388
-145.093842
-66.006111
-79.815605
-113.467758
-63.800793
-153.707855
-146.938446
-67.570969
-142.227905
-43.854912
-59.957596
-96.133179
-70.293365
-165.855484
-64.429222
-139.997696
-52.659485
-145.268738
-55.333847
-67.513367
-28.133846
64.635353
46.108295
83.126091
63.358349
-98.452530
-75.263451
-107.167938
-91.232430
-148.095444
-60.123672
70.717804
-74.743240
-78.957504
85.468414
63.678104
-62.358223
-67.519875
-127.519020
-99.511513
-64.722321
-59.913692
-52.415733
-64.198868
-48.401943
-141.115463
-78.140656
-50.495903
-78.846474
-58.423843
-58.105701
-61.709908
-144.240265
-85.603859
-118.339920
-89.653412
-96.323738
-72.029297
-58.745758
-110.724113
-100.976250
-140.042938
-58.770668
-78.904732
-85.226822
-63.869320
-52.937855
-62.438866
-134.412552
-61.729431
-62.067783
-66.396988
-61.799809
-93.813187
-107.722595
-61.716854
-59.504871
-54.277203
-171.707901
-75.522339
-67.803246
-77.427902
-55.907825
-78.697136
-101.999619
-119.657036
-144.972641
-156.433411
54.379436
46.636829
63.867649
58.281631
-71.438339
-77.800285
-78.614929
-53.414387
-37.541225
-121.322891
-56.676888
-104.627518
57.507534
61.033215
76.921074
45.877007
47.973694
51.109035
54.910686
80.719048
-53.758556
-61.143467
-69.948875
-68.136147
-37.351330
-60.110107
-114.910469
-46.988644
-52.141991
171.174957
-70.099327
-52.963200
-131.031204
-74.190887
-75.707550
-164.865952
-66.210335
-54.361897
-64.702003
-62.395538
-84.612251
-70.416351
-117.616562
-87.147728
-58.311249
-99.081230
-58.971584
-58.168018
-145.540176
-54.412567
-74.668022
-55.757439
-130.448868
-28.840780
-95.520737
-62.863602
-117.610703
-64.153397
-71.503937
-53.974533
-58.267651
-57.560959
-56.139347
-57.079247
-120.180969
-52.675022
-67.386177
-50.380165
-63.203548
-55.171238
-59.738777
-56.977123
-154.204483
-76.590843
-70.050056
-66.036224
-132.170731
58.550323
-80.544952
-142.021347
-68.875366
-60.453407
-106.441940
-96.420418
-129.575867
-61.825386
-118.174599
-121.491341
-126.000977
-62.947369
-121.659210
-104.281349
-57.674168
-164.607864
-95.336334
-123.641281
-65.735023
-98.285301
-74.299561
-81.196243
-50.509514
-106.354439
-72.288681
-42.145420
-93.152122
-70.779114
-69.753929
-60.359463
-74.672501
-64.821281
-66.766312
-118.552269
-58.447716
-68.641716
-76.888763
-52.519936
-54.177944
-61.842209
-71.526169
-55.786045
-55.509750
-66.741692
-81.036240
-57.862148
-43.924328
-49.709534
-97.284233
-61.674706
-81.607170
-59.810940
-95.298973
-53.740242
-64.491089
-50.163780
-78.777008
-93.331467
-56.727840
-60.938835
-59.083149
-56.091770
-123.077682
-51.740536
-48.623936
-107.805138
-83.623245
-69.938484
83.525841
-67.047920
-44.421970
-115.779388
-67.518715
-142.359604
-58.387508
-72.209473
-137.807480
-86.342751
-72.502876
-73.349464
-88.867943
-111.194565
-40.677010
-109.966438
-125.864494
-38.138447
-161.172562
-65.024193
-59.291981
-72.145683
-38.028912
-68.179855
-66.146736
-75.807289
-116.457016
-117.624413
-144.107880
-82.712105
-71.772232
-123.543884
-102.845551
-116.305740
-111.150665
-87.429054
-150.365631
-60.706406
-42.628494
-33.855110
-46.502388
-89.186386
-108.069122
-61.741451
-110.530838
-118.324753
-59.535622
-60.929951
-63.387390
-152.722992
-47.566597
-60.257893
-54.257854
-63.890446
-59.525295
-132.395340
-58.608612
-60.514610
-62.119503
-164.132492
-102.582916
-61.588188
-59.172527
-60.955051
-77.548622
-55.621586
-159.018677
-64.099274
-86.991608
-54.420959
-25.916586
-93.897034
-154.749741
-111.459473
-90.260849
-78.488663
-60.698849
-95.552505
-57.565376
-66.208206
-64.334930
-79.365776
-43.287693
-80.852951
-64.771561
-116.169968
-72.973793
-140.692047
-57.695972
-60.957729
-68.637871
-50.034031
-86.171410
-67.355713
-150.495178
-123.932327
-82.373909
-146.317963
-60.035213
-101.234001
-61.185677
-114.029732
-145.204590
-81.173050
-147.426544
-64.122414
-58.679520
-109.100082
-59.482063
-61.021248
-126.012581
-88.359856
-89.415680
-150.199142
-95.364479
-109.142151
-74.679237
-153.436569
-151.876862
-68.546242
-82.103378
-127.232239
-137.882339
-163.874664
-151.878448
-73.703819
-60.027676
-85.871101
-69.605598
-75.246895
-65.650139
-54.971233
-137.480865
-59.114300
-75.116951
-56.950695
-97.930267
-60.682396
-84.134468
-158.995468
-66.761559
-137.180359
-62.231564
-140.696884
-61.716644
-62.222275
-43.433475
-96.880692
-73.057724
-58.250774
-95.055496
-55.647377
-81.497520
-59.117531
-39.553665
-107.625786
-118.855064
-25.134090
-151.597092
-50.435894
-54.991291
-61.263973
-127.538437
-70.913513
-137.215714
-124.820946
-57.786983
-66.897606
-42.576260
-78.143288
-44.301006
-112.520454
-138.581436
-52.209373
-90.687370
-63.979778
-46.651291
-118.649002
-60.719204
-102.647171
-101.230003
-107.830910
-121.676697
-63.513298
-133.459351
-75.215286
-42.011803
-75.813766
71.668633
89.253227
91.869148
109.909348
46.837212
58.665047
44.514473
55.961422
67.058205
74.124557
64.026337
48.312870
56.151196
-64.500969
-72.267700
-59.906616
-61.223804
-149.421280
-37.055595
-99.269501
-147.148254
-47.585636
-70.856445
-48.081581
-66.967537
-54.885178
-34.933758
-149.872284
-62.028072
-78.785408
-61.013332
-56.938984
-151.220810
-53.926102
-95.515762
-70.862579
-62.157108
-61.399654
-99.146591
-128.000916
-61.765522
-83.188927
-91.121231
-152.791275
-60.239834
-134.529663
-87.844460
-85.368217
-93.221016
-65.164810
-67.404099
-68.390808
-73.114914
-73.369041
-55.656376
-64.996712
-69.253822
-84.791176
-44.335518
-42.109020
-43.773113
-62.281860
-104.187279
-151.414032
-108.434532
-68.764488
-62.848644
-81.639748
-49.263195
-86.302345
-136.432373
-136.542282
-65.592239
-56.035515
-53.179108
-147.483505
-50.891544
-107.629272
-95.033089
-66.086197
-73.017372
-68.408775
-137.339035
-145.827652
-47.456902
-76.967285
-74.689941
-70.169151
-58.933144
-70.825272
-77.266205
-50.238247
-61.398472
-69.645309
-118.031853
-84.188194
-66.059769
-56.117271
-145.074188
-79.860916
-68.043396
-64.433609
-62.511105
-159.767426
-76.871162
-57.567509
-36.067917
-46.862591
-42.553673
-76.690849
-64.393501
-94.744064
-89.499466
-123.240372
-124.424004
-99.273506
-57.723980
-103.779388
-99.733391
-107.253792
-40.126740
-129.768402
-66.696495
-43.736427
-60.587914
-49.528961
-68.797852
-62.766472
-67.685867
-110.764587
-119.398315
-58.280941
-65.312164
-47.769039
-79.526985
-92.501091
-99.861336
-159.565948
-71.033058
-57.761505
-53.565445
-117.059433
-69.109642
-106.853287
-74.839691
-64.279770
-67.109886
-77.234886
-118.105217
-161.780396
-77.617455
-74.534714
-96.808723
-85.212578
-55.591911
-120.410629
-99.856033
-71.752792
-63.838249
-75.039375
-97.725113
-39.429226
-164.906372
-17.095083
-38.244869
-65.197449
-59.635853
-55.818474
-41.307369
-93.503479
-127.325699
-140.520340
-96.006332
-88.867249
-153.438126
-70.910446
-73.841209
-154.914169
-107.561623
-60.232456
-98.467896
-98.858368
-59.014530
-51.978756
-82.716522
-109.760788
-115.336456
-77.823807
-80.437424
-149.323944
-82.694504
-166.080826
-66.477051
-102.673164
-148.064758
-77.506081
-77.798103
-79.824265
-59.473431
-124.542595
-114.434341
-126.864540
-79.652786
-66.846397
-165.856186
-59.341602
-152.734940
-83.846916
-61.029716
-57.311863
-73.703804
-34.291893
-52.834545
-67.187515
-77.288589
-147.348785
-62.794285
-71.811989
-42.198353
-66.034470
-68.179810
-70.612335
-68.595528
-100.676003
-59.600891
-62.172653
-68.125671
-71.019760
-53.460503
-59.665783
-60.066853
-98.437706
-65.619377
-56.552376
-155.569290
-45.429176
-64.466888
-57.974506
-156.609924
-44.210178
-73.468887
-63.634232
-92.730103
-38.242554
-49.091881
-51.103645
-62.756813
-73.183945
-63.445583
-63.337994
-169.675491
-33.152077
-71.720192
-122.840874
-121.662903
-63.414513
-57.533031
-94.923874
-87.732208
-111.649582
-111.237083
-90.869644
-117.239510
-119.210594
-59.724434
-145.865234
-63.903587
-63.101315
-57.218388
83.567940
65.305099
41.037544
91.782028
-66.248222
-53.645435
-74.397408
-90.183723
-63.381283
-71.107552
-45.504505
-59.520691
-77.837479
-69.027733
-75.630646
-96.579910
-93.329903
-89.871140
-104.517288
-88.371384
-154.543671
-144.825287
-153.770401
-88.849068
-62.777214
-69.463966
-134.570480
-52.952232
-61.258350
-88.392906
-36.097137
66.550385
88.624542
74.281235
65.964088
103.823654
-67.372795
-75.017250
-146.034988
-41.855160
-54.552307
-74.531471
-69.486336
-35.952618
-52.712124
-62.872822
-101.300018
-58.525089
-58.748886
-49.915947
70.599533
59.577702
47.875648
36.301983
54.917480
-59.569527
-72.857780
-78.128128
-54.000492
34.435898
51.761566
65.451797
-66.272499
-62.607143
-132.794800
-55.251007
-74.988625
-100.768776
-55.753616
-58.044380
-106.756981
-63.085796
-63.123150
-105.181313
-127.809402
-66.363998
-73.702255
-79.678116
-75.369286
-100.211472
-91.485733
-61.297695
-64.429855
-57.569218
-90.015999
-148.303650
-58.164158
-85.718376
-66.814011
-55.423561
-75.543259
-86.386360
-64.283455
-68.797935
-66.041245
-70.022163
-73.777237
-152.030304
-58.353935
72.791306
108.581024
57.138523
64.118294
82.589165
61.512161
43.641922
90.116402
-59.670864
-146.848953
-84.110657
-63.821934
-75.042931
-67.760254
-72.069786
-108.775566
-68.146858
85.825943
41.264267
64.584557
46.783733
58.483040
98.681000
63.239071
57.713066
55.923973
76.994461
46.207165
85.576668
41.941162
45.552914
67.372086
92.512848
77.437607
81.190376
61.922409
73.002167
60.037319
45.816334
66.826813
66.037521
57.129311
87.661308
98.530807
54.487152
40.112263
81.515038
65.666786
47.171501
42.529305
46.725609
49.328785
48.957500
63.208683
-77.700462
-60.008385
-62.839207
-59.743668
-62.112724
-61.929512
-117.696281
-57.874683
-170.145981
-72.532944
-88.974808
-91.790413
-53.426830
-114.665550
-145.136642
-73.600281
-63.938850
-63.885708
-43.897331
-67.201698
-110.663101
-113.227486
-143.759003
-57.451172
-108.415596
-60.400112
-93.097717
-143.201920
-68.218727
-81.944534
-43.060699
-72.583061
-70.960014
-64.091660
-63.802547
-71.115540
-101.671745
-63.009911
-64.112541
-84.695496
-49.669968
-58.551842
-58.063278
-75.424515
-120.651367
-60.182220
-73.053444
-78.745041
-45.663342
-143.733948
-70.579575
-91.175514
-109.090836
-42.650562
-54.918514
-58.792789
-45.840347
-76.594704
-57.735332
-53.211639
-60.608891
-72.720764
-143.184723
-113.540947
-63.293140
-150.103439
-50.247253
-150.117203
-40.553036
-67.389511
-67.481087
-53.017597
-94.306030
-53.486126
-74.492729
-77.309746
-115.017906
-53.833492
-58.434158
-63.138115
-142.667068
-49.955940
-62.035622
-59.813881
-109.717453
-56.460274
-71.475632
-69.882683
-76.651489
-64.093300
-62.326675
-55.555470
-58.927216
-117.340981
-93.653664
-61.013767
-61.459377
-69.058189
-57.135311
-69.607536
-34.178364
-61.446617
-88.823944
-63.275135
-58.245342
-109.998917
-60.933971
-164.236069
-90.185188
-151.101624
-75.277954
-57.314804
-65.468628
-118.936371
-70.565971
-164.337097
-49.346859
-56.398785
-71.740135
-84.081024
-57.460594
-48.450844
-53.232365
-116.336174
-103.735786
-97.491623
-119.004890
-108.682030
-79.787857
-94.079269
-55.409046
-57.341400
-47.406101
-68.677620
-107.418594
-115.131546
-80.388451
-122.661285
-108.939224
-57.381237
-97.810966
-75.667191
-52.514267
-68.746178
-38.529869
-156.043182
-118.623520
-72.566139
-56.129715
-156.933334
-71.969124
-122.266785
-82.528481
-89.789413
-63.351948
-80.819374
-145.346634
-144.801758
-56.987667
-105.535660
-138.950653
-157.182419
-77.670761
-64.826782
-56.605709
-76.055771
-122.683281
-66.723625
-77.143196
-46.562759
-91.086578
-60.147114
-81.590179
-59.193913
-64.455887
-125.775032
-62.292236
-160.878250
-62.516541
-80.514206
-71.448639
-120.432426
-62.160038
-128.729141
-61.005333
-105.069359
-81.123001
-77.681396
-69.649567
-58.975048
-85.635063
-58.092976
-82.107513
-113.765411
-75.192101
-58.985149
-72.341866
-43.069916
-88.105888
-110.491325
-59.395737
-66.166626
-70.427246
-125.244827
-65.797966
-77.688965
-62.311920
-126.741463
-90.726158
-66.261421
-83.248779
-49.974274
-58.678303
-50.652534
-49.451927
-69.779739
-66.566147
-62.654469
-114.468903
-78.397705
-126.485626
-67.155128
-57.895050
-108.719139
-149.210922
-64.448898
-109.090263
-56.193657
-54.731346
-73.515999
-50.894032
-66.431602
-59.214752
-77.628357
-127.093842
-60.350708
-59.356705
-152.294632
-42.546013
-71.490547
-85.614647
-76.539970
-107.903282
-81.639488
-135.391266
-163.508224
-106.936707
-90.894531
-103.002144
-73.701752
-94.739052
-45.018963
-67.155563
-68.697121
-54.180210
-101.550293
-74.052673
-88.948555
-52.988518
-60.099186
-79.984833
-154.350647
-109.349442
86.588745
76.603851
75.392891
56.761436
80.662514
50.830318
79.764427
56.401745
53.440632
38.731266
68.957489
51.715927
69.860283
-56.970604
-68.301857
-100.835373
-83.210594
-71.825974
-54.067604
-88.359177
-35.059952
-84.613106
-75.398369
-65.197243
-144.115997
-159.106247
-53.427082
-88.750458
-95.975716
-35.764931
-119.371483
-150.569077
-66.326797
-50.825386
-83.637817
-60.941296
-115.718750
-142.924484
-92.485329
-138.152298
-48.405010
-82.656052
-63.145615
-58.113842
-67.707306
-57.003212
-59.261387
-97.805450
-142.319534
-162.905624
-96.063683
-156.127884
-55.817932
-74.096428
74.231911
79.488197
61.622189
65.232239
69.095177
73.500557
65.164360
52.608543
45.046898
48.330688
42.194912
54.021763
51.464199
44.997330
45.271015
61.443901
41.664932
47.003220
37.321026
-66.062035
-66.157288
-55.623611
-150.071289
-65.995888
-91.936600
-98.631248
-127.229370
-60.360428
-108.824066
-98.376228
-129.363525
-105.500565
-66.256699
-75.648651
-105.224731
-103.160545
-73.530708
-48.547234
-81.710327
-36.136005
-145.713120
-90.772278
-70.492714
-154.293091
-78.593628
-63.899239
-56.152054
-71.556198
-66.845627
-55.531609
-154.789612
-89.231781
-128.077972
-65.961166
-89.826424
-49.180916
-47.682968
-53.489590
-111.108795
-99.692154
-90.655838
-73.262589
-61.995602
-75.112282
-148.433197
-111.490715
-154.829926
-104.198029
-71.163971
-77.562981
-85.135582
-54.135643
-53.419312
-55.354710
-73.961723
-37.883724
-56.453506
-59.639023
-68.903717
-124.064423
-82.581398
-114.813629
-81.902611
-121.064987
-58.715084
-54.585899
-86.739449
-61.914898
-63.546642
-95.090950
-64.379486
-160.340729
-150.028214
-104.382210
-78.226242
-64.711838
-106.509804
-65.056862
-156.325745
-61.665943
-87.851326
-40.482380
-60.314377
-153.067734
-73.163918
-58.512192
-57.142540
-61.184967
-51.898811
-99.424896
-74.677788
-60.701870
-122.077026
-75.045593
-83.661514
-149.458969
-122.435776
-60.632473
-63.114899
-73.825188
-94.381149
-112.710419
-68.979965
-84.146652
-56.679138
-30.388979
-22.771358
-63.864136
-62.040359
-113.269508
-123.676620
-58.692749
-69.317566
-83.379120
-114.953705
-165.520752
-64.681427
-99.862137
-26.928726
-76.188148
-59.147808
-136.374390
-62.050900
-93.412682
-51.372704
-19.204945
-69.025566
-60.126427
-69.422081
-63.977161
-63.092224
-54.795300
-150.596954
-115.394493
-78.827530
-83.124016
-50.297493
-161.075760
-105.691406
-128.103424
-65.020020
-89.867180
-60.602230
-103.421257
-80.271324
-73.248039
-56.410870
-59.918076
-70.557144
-98.158058
-163.452896
-52.956127
-75.809532
-111.575531
-144.720184
-68.671333
-49.819805
-148.000046
-91.336700
-59.771370
-62.034061
-58.435345
-75.320000
-102.059280
-64.719307
-73.197113
-126.711411
-122.195694
-65.792381
-54.051838
-77.371758
-76.900185
-147.331512
-71.003830
-47.240818
-148.141724
-73.754173
-83.414101
-72.239342
-65.767174
-44.061676
-120.044556
-67.088005
-32.977760
-52.963478
-100.475441
-45.702465
-70.356285
-79.397888
-86.345619
-42.333488
-77.765587
-143.017975
-139.463409
-123.939270
-104.767853
-103.609451
-54.359375
-90.282845
-122.361343
-114.740219
-57.694633
-60.537506
-44.134815
-98.313736
-62.095200
-54.091728
-65.715553
-71.626289
-88.167854
-65.547966
-144.163818
-131.800598
-135.778168
-78.412613
-94.553772
-115.998123
-94.866714
-139.061340
-68.846886
-48.169949
-97.190208
-114.929359
-64.449776
-145.707794
-158.480850
-79.982170
-72.865189
-112.021568
-55.778004
-89.740700
-77.154388
-127.037796
-102.300667
-68.638275
-69.702415
-52.197514
-111.509285
-59.310307
-62.067612
-136.146652
-81.608810
-64.686905
-74.482254
-56.412518
-89.416809
-55.293320
-54.329247
-133.707687
-91.990517
-144.187775
-64.549370
-59.283588
-64.536766
-45.224300
-154.183746
-56.597660
-60.664440
-52.480125
-161.543640
-67.316208
-50.466148
-113.386314
-61.234268
-92.517281
-99.360886
-26.736252
-61.371506
-76.408623
-62.986950
-153.506577
-140.681610
-67.554596
-72.881058
-99.634880
-105.240150
-91.452850
-106.553078
-105.296776
-120.041084
-110.509537
-128.069031
-64.253502
-79.550919
-73.992325
-66.303589
-67.598152
-59.733421
-73.167915
-53.207825
-74.335526
-54.300228
-63.633930
-66.725327
-48.512367
-93.893188
-57.958218
-64.676270
-147.907898
-134.791534
-72.256767
-69.756638
-74.433044
-143.503876
-76.044228
-126.999954
-147.989502
-147.860138
-97.111488
-46.341888
-72.693069
-40.693153
-124.182625
-83.014046
-68.319099
-67.768692
-76.004509
-49.689362
-88.901588
-138.770935
-109.907562
-65.204300
-116.693176
-155.959335
-78.755333
-163.477982
-85.936058
-64.907913
-84.127808
-97.233574
-60.868660
-68.435608
-56.606121
-113.188141
-137.688950
-77.516014
-122.603394
-65.563881
-89.693794
-80.616516
-149.651642
-85.536583
-96.156075
-68.407516
-95.856667
-159.237564
-61.402496
-133.021011
-66.519989
-69.250450
-150.583038
-83.217918
-126.096375
-70.291321
-66.478165
-70.987297
-102.057617
-63.150299
-47.518326
-58.772701
-62.315529
-66.646309
-154.825668
-97.118622
-56.752041
-56.058918
-70.138107
37.518620
41.982273
64.683990
61.426510
54.314377
77.081154
64.120628
61.589054
57.964958
47.383606
87.507614
-68.437248
-85.224342
-141.073898
-53.875118
-75.644699
-64.220673
-70.360573
-118.663658
-49.386032
-43.759556
-116.393982
-148.606049
-80.896698
-109.789230
-81.751472
-88.064919
-128.704529
-56.329342
-92.134285
-119.254356
-79.052727
-38.085407
-86.025757
-61.300426
-79.248001
-153.582993
-78.976471
-67.540337
-100.669724
-107.524750
-69.504631
-119.758179
-173.813690
-105.164650
-97.151154
-67.216888
-99.336594
-94.708076
-84.224083
-71.957245
23.098885
51.551807
57.494495
65.490463
55.066097
64.427055
65.522385
-68.066025
-62.988575
64.531937
51.561306
52.864201
44.418079
63.044453
97.502258
95.639458
87.290260
70.929558
61.683243
79.118988
82.662895
40.502808
56.005768
51.182621
89.576515
46.487717
74.287155
40.085037
56.400391
58.573376
-100.152039
-68.929573
-58.204124
-154.051147
-63.204784
-70.688576
-139.323334
-61.886456
-66.288124
-42.318565
-64.075890
-59.110626
-89.324104
-30.522833
-24.821028
69.302246
56.630661
45.609879
46.687122
70.256775
86.656250
75.587608
72.720032
53.229492
56.259254
69.999435
48.091484
51.369141
54.656410
83.574600
55.189190
60.148438
53.574913
68.071243
43.622410
88.933037
79.299042
21.459070
76.490921
66.379265
-61.924137
-47.243484
-142.280472
-78.791870
-112.833702
-90.397285
-62.858658
-160.725098
-86.429451
-143.461090
-69.654373
-154.273315
-155.155319
-18.168913
66.286476
55.442699
57.572262
55.202564
58.196133
82.283730
80.895828
104.052223
-50.294136
-138.993332
-94.177147
-64.650429
-94.065903
-119.714958
-100.186310
-50.033112
-67.591209
-63.622643
-74.905891
-152.416885
-78.412857
-115.664154
-113.130905
72.710060
53.185905
59.032421
71.906700
72.801155
55.186199
-74.174271
-140.730255
-55.118000
-51.848709
-55.331276
-103.073509
-157.409729
-63.571613
-101.732887
-74.634399
-65.003784
-136.682602
-133.627777
-132.771408
-75.406105
-66.073608
-133.259033
-45.937042
-70.623482
-138.864685
-62.921230
-48.331276
-80.060799
-36.792419
-67.142326
-76.345146
-146.370483
-102.924751
-84.621506
-84.234985
-59.869713
-120.096001
-108.867348
-77.518234
-62.520870
-63.233341
-49.600292
-79.426239
-56.254700
-48.164894
-126.375404
-93.154808
-90.018654
-106.004929
-104.752991
-39.895638
-151.450195
-36.252060
-119.280968
-78.174583
-77.544502
-96.367493
-59.357025
-50.066700
-81.403122
-141.222946
-143.875641
-142.161911
-58.860771
-61.877823
-54.355625
-93.870834
-101.362717
-75.994804
-67.338753
-66.575684
-104.543533
-71.215988
-86.809807
-95.436188
-99.330544
-70.115074
-61.823235
-45.018719
-86.233452
-145.794250
-60.645081
-53.674152
-80.845268
-149.360458
-87.415512
-59.814491
-57.735626
-45.987362
-81.776306
-60.197037
-70.835983
-156.009598
-71.910866
-64.883743
-133.110519
-80.337700
-56.785984
-57.952991
-136.207886
-75.978203
-55.058990
-46.189449
-77.238579
-160.796585
-72.448792
-140.746002
-79.831642
-64.523438
-46.826775
-71.920052
-64.477898
-68.647163
-150.561066
-125.905655
-70.871017
-68.627197
-66.820992
-120.339592
-115.996170
-99.242912
-176.881638
-73.312302
-57.729645
-86.939011
-56.311916
-53.091976
-123.233246
-149.857834
-75.634796
-67.382706
-62.995911
-49.807175
-149.202759
-65.304039
-64.053795
-50.533104
-52.956402
-85.659203
-92.428909
-81.508835
-137.439774
-33.554527
-57.143608
-66.623940
-78.159225
-138.751312
-57.956966
-73.484825
-137.010315
-102.989845
-147.519135
-35.008629
-35.691235
-58.354004
-86.090240
-47.715214
-70.312057
-137.460510
-61.149437
-73.038048
-113.113312
-139.938644
-101.391708
-57.133327
-88.239876
-69.072418
-62.472439
-135.360718
-89.777855
-98.537315
-59.884239
-58.897961
-65.634285
-136.644196
-82.340454
-60.570702
-133.220871
-64.468063
-63.932446
-74.999901
-88.954414
-50.739231
-160.169708
-139.490372
-43.625774
-65.158607
-60.422131
-64.466118
-72.322517
-123.526230
-64.746109
-57.331852
-111.941757
-68.266518
-67.523567
-69.109001
-145.822342
-67.034874
-81.317123
-65.261429
-63.924904
-154.317398
-154.948517
-64.728951
-71.125191
-54.480118
-111.166611
-67.170578
-159.528000
74.087303
82.274017
79.554634
52.450344
57.934017
58.923389
74.568947
59.560837
-145.492859
-92.587463
-68.407906
-53.153641
-139.102478
-155.349945
-126.631813
-65.152626
-149.619080
-64.983170
-122.793259
-147.827194
-108.933319
-58.129715
-66.296646
-92.741852
-61.190842
-55.718620
-62.398079
-79.163498
-65.023972
-62.407051
-107.142456
-79.001198
-59.089806
-88.958595
-85.765129
-157.706696
-89.740120
-120.554703
-64.677940
-62.441730
-150.703094
-67.841438
-60.822338
-71.689217
-114.654991
-86.173843
-107.462326
-64.689072
-78.037209
-94.088936
-59.709866
89.678200
61.948158
-56.588432
-69.815796
-57.701477
-30.987160
-59.035427
-84.683006
-57.306255
-94.611320
-78.668015
-66.334000
-48.978943
-63.475689
-150.024857
-71.851570
-71.859573
-35.146664
-72.532913
-89.482101
-96.343597
-58.844173
-59.791172
-58.242317
-84.592712
-109.569984
-43.553986
-82.076355
-95.784828
-84.785980
-151.858414
-79.069206
-104.243759
-74.625984
-48.987926
-125.097107
-86.007355
-89.870872
-94.726006
-69.906471
-92.295418
-122.792816
-141.197495
-145.186554
-51.433842
-18.674177
-82.742592
-72.813545
-131.347153
-65.684448
-103.856750
-110.117317
-92.731087
-81.057625
-65.831406
-83.365784
-125.287071
-82.024986
-93.237526
-60.903824
-165.019318
-50.659451
-94.455330
-70.515068
-99.310677
-114.449837
-145.842880
-71.175140
-118.091644
-59.084465
-58.689983
-56.688293
-137.841461
-79.901527
-153.313889
-98.572304
-96.974518
-61.742626
-87.571609
-67.746162
-121.748962
-65.468925
-53.147888
-102.381142
-125.051796
-57.479862
-53.057793
-73.614296
-59.814121
-70.087761
-157.768463
-114.721214
-136.036133
-67.233002
-72.796387
-142.460434
-100.302948
-104.228500
-95.452629
-82.046021
-61.516968
-93.800148
-85.330292
-64.840057
-100.997360
-89.133041
-60.151329
-125.498543
-82.778961
-132.847198
-74.578552
-139.334885
-54.884396
-52.593899
-58.386925
-60.864716
-80.602623
-40.308525
-124.185211
-70.709641
-73.785187
-56.579144
-163.176346
-153.961945
-68.887779
-60.195179
-118.291328
-64.222816
-84.434250
-140.100922
-84.673004
-84.551712
-57.382412
-63.002316
-160.160675
-63.012684
-74.451843
-140.752548
-67.916885
-59.670864
-63.809864
-83.782936
-52.661083
-85.919640
-69.001183
-96.640305
-78.003738
-140.740738
-61.777466
-86.723785
-68.819077
-62.778240
-57.508537
-64.877846
-58.809654
-128.305649
-59.210121
-130.815796
-68.833275
-121.148941
-30.464111
-126.601624
-112.045036
-56.128525
-129.177780
-86.756050
-122.270119
-99.712120
-91.178970
-72.436089
-70.070694
-68.168968
-84.308876
-62.512352
-163.570267
54.401634
80.365562
77.096504
76.045937
-141.356506
-73.245010
-65.926926
-63.475990
-41.538635
154.264984
-64.802475
-56.700253
-137.259872
-66.835846
-55.471569
-61.437843
-67.709671
-63.616692
-74.659973
-148.418533
-56.628086
-69.261665
-76.601303
-60.339348
-141.193100
-63.015465
-68.697304
-51.265697
-93.188667
-15.011966
-66.203186
-105.694550
-128.752304
-97.359398
-84.472412
-92.353706
-115.749435
-88.488907
-73.783318
-89.132477
-105.000916
-92.914795
-79.578987
-83.634949
-68.146584
-63.505188
-80.402290
-60.230968
-72.672974
-53.393944
-75.207458
-82.449051
-111.653366
-108.677315
-144.728333
-110.085686
-137.182037
-66.743149
-65.795090
-65.100220
-79.071487
-139.578949
-64.857033
-65.337570
-122.368675
-91.257088
-59.209335
-147.400467
-38.995094
-105.461601
-146.642349
-104.287193
-48.138077
-32.092937
-60.280342
-86.215225
-80.595001
-133.288940
-53.904385
-142.118881
-90.880959
-65.929726
-97.581215
-64.365997
-92.311569
-76.594414
-48.388481
-66.840942
-65.615807
-54.438313
-66.925591
-66.295471
-112.955833
-62.268494
-88.054413
-111.857765
-93.753235
-123.298859
-79.913315
-68.992363
-52.481262
-60.831997
-63.506523
-149.424484
-57.710075
-67.623863
-155.975693
-67.283180
-60.907177
-56.494801
-55.815281
-63.582001
-63.112141
-73.859924
-129.295792
-67.360855
-66.421921
-88.480789
-151.701614
-67.576134
-58.420181
-22.565479
-88.474533
-70.963127
-74.937904
-48.537392
-66.392738
-167.521301
-79.014931
-57.637238
-154.148911
-57.555412
-74.962601
-79.034363
-138.717484
-57.820152
-81.477005
-39.516575
-65.738594
-56.583359
-39.452160
-69.568367
-143.786301
-114.410759
-53.920616
-72.126137
-88.471565
-56.723705
-50.389896
-150.690659
-144.666611
-60.494724
-55.250088
-111.965492
-114.099419
-88.309196
-78.846703
-84.379982
-68.421013
-67.527557
-70.777748
-154.808777
-45.363293
-130.727707
-80.814445
-171.791336
-86.987396
-99.292229
-50.413734
-100.709389
-73.080452
-77.911369
-115.054527
-61.557526
-68.115753
-80.231293
-48.793842
-47.366215
-39.967720
-85.510971
-76.527901
-68.352310
-96.818344
-113.756996
-142.673950
-150.334320
-133.219711
-106.600243
-115.192886
-117.664253
-142.711716
-66.822678
-111.966927
-88.243591
-111.959587
-103.207916
-80.169693
-69.321701
-95.248688
-108.248871
-101.462334
-112.358452
-80.474533
-98.026520
-73.935265
-90.500290
-99.005562
-110.086906
-50.593231
-69.986359
-96.006592
-85.768303
-141.876373
-92.645622
-66.755669
-77.108170
-129.636597
-93.147278
-104.114784
-155.627869
-104.293922
-59.349361
-70.680382
-70.132072
-96.771225
-120.343269
-101.576576
-111.498871
-79.635612
-69.512299
-75.529816
-83.536446
-94.283180
-87.936974
-94.071991
-98.035149
-68.638634
-52.759487
-39.613354
-55.473293
-119.544891
-46.939842
-64.711792
-71.642899
-71.446251
-64.325462
-74.396416
-96.172928
-137.636780
-58.250622
-90.248024
88.172226
46.999630
46.001225
56.668816
70.918571
69.694763
54.701908
67.711052
46.103210
64.683998
97.675339
66.108711
51.497326
82.367218
82.952156
39.906479
-53.525780
-86.765770
-53.916309
-86.062210
-93.372002
-32.640034
-107.453712
-99.527596
-71.436287
-80.849442
-61.025730
69.962128
-67.079285
-110.929466
-138.886551
-58.572796
-87.113899
-104.231659
-52.597797
-74.822136
-65.888908
-72.005913
-54.853691
-59.751141
-150.276672
-58.156792
-61.303150
-63.260101
-63.937286
-69.872231
-64.039932
-99.156380
-72.215881
-79.053062
-150.922958
-61.633617
-57.676792
-60.750786
-58.297565
-64.372765
-79.428352
-69.827087
-74.709564
-49.321529
-159.822998
-149.347153
-74.749336
-58.971397
-116.048256
-92.549232
-74.021378
-79.775429
-55.413052
-63.730785
-43.571938
-110.796867
-86.170021
-85.739159
-103.915962
-146.240601
-53.252674
-84.619774
-86.919319
-74.971802
-63.405544
-135.659622
-56.999390
-72.275719
-63.303638
-108.552628
-65.708412
-57.774120
-43.117561
-57.226654
-62.531998
-55.479370
-127.521431
-80.389755
-63.160553
-53.662643
-55.465889
-62.064915
-36.318027
-68.188652
-55.586617
-59.180935
-66.953712
-163.448196
-156.954407
-97.627922
-90.653061
-143.736191
-126.048813
-77.768898
-74.359329
-53.220165
-112.501617
-40.415276
-64.913475
-129.983185
-82.383087
-50.201214
-89.843750
-71.251030
-51.561535
-114.312996
-101.820312
-70.859711
-66.236122
-168.660187
-77.639725
-98.484146
-72.527229
-158.965179
-113.155174
-78.581573
-57.637367
-154.170395
-58.465809
-42.057613
-46.914700
-80.569313
-85.901566
-62.056396
-70.564713
-58.588882
-155.532059
-39.707161
-58.589359
-53.880333
-30.633909
-63.429409
-66.438774
-82.510399
-76.370216
-110.086411
-71.585716
-59.628777
-92.965660
-92.729568
-90.238411
-128.229996
-54.434467
-112.698029
-79.798416
-63.119209
-60.647522
-100.837791
-92.790657
-62.610168
-175.660400
-110.861259
-69.528542
-86.739029
-148.518860
-83.409149
-58.584900
-68.797882
-90.975006
-55.602592
-61.196121
-113.017258
-133.007156
-71.179794
-68.951797
-147.594162
-74.152054
-59.798878
-48.338104
-88.427994
-53.795429
-122.820290
-58.928555
-128.817474
-68.351227
-91.781273
-56.520325
-130.429581
-69.105225
-91.863792
-81.292404
-101.407249
-41.089989
-114.745163
-73.703430
-35.518112
-109.858643
-128.231583
-55.782734
-55.075974
-51.113415
-65.069366
-33.611294
-84.932701
-80.798164
-116.142624
-68.691269
-62.139091
-130.118332
-100.238701
-60.099236
-142.892883
-62.759491
-156.489182
-101.151741
-70.103142
-60.470776
-146.352219
-145.677002
-83.655975
-58.273239
-62.219967
-57.073647
-76.115944
-132.168686
-146.824844
-63.411144
-151.344666
-124.541283
-86.538696
-96.716690
-59.152687
-115.497498
-159.495270
-73.821724
-104.408585
-112.932884
-51.554649
-58.230858
-56.792072
-62.023106
-119.840729
-51.103352
-45.488171
-75.630432
-122.164536
-102.198257
-66.324806
-86.071938
-26.830856
-58.979420
-78.205597
-136.513489
-70.441093
-25.948307
-60.421368
-37.721046
-82.110565
-96.252609
-59.985928
-114.633667
-129.035629
-55.907101
-120.286179
-69.033157
-58.303394
-57.321423
-136.791412
-56.885090
-77.088310
-68.653786
-125.948601
-83.546227
-163.846680
-119.479752
-112.778633
-116.976479
-64.250633
-118.994209
-68.938080
-60.488651
-142.544449
-63.756268
-67.679565
-76.799896
-66.367432
-106.516563
-100.176590
-54.509823
-40.570679
-38.859173
-104.391853
-95.336472
-74.963936
-73.925636
-113.602913
-107.026794
-114.229187
-108.440575
-84.864662
-156.599564
-76.414062
-125.687157
-84.309731
-98.586334
-141.233490
-78.548981
-63.629520
-54.210869
-149.829453
-101.383583
-16.884888
-128.392426
-72.007957
-67.157181
-142.144104
-68.898529
-55.317272
-77.738029
-43.357048
-30.969643
-66.272095
-55.959137
-79.988480
-85.083893
-93.398689
-109.903534
-79.725388
-30.019386
-99.917694
-53.140591
-99.304008
178.801376
-141.392548
-153.317566
-124.865875
-56.793903
-75.043159
-74.228226
-89.251617
-68.514091
-46.455513
-111.615219
-106.127007
-95.462044
-80.953972
-67.185318
-87.553925
-94.860489
-110.325981
-64.097023
-72.263443
-131.526947
-155.405502
-55.564037
-98.936745
-67.561691
75.491608
61.827026
75.845222
-90.834831
-95.156181
-52.382523
-120.006195
-56.891392
-67.111870
-69.566879
-63.080563
-39.490982
-150.905884
-70.610733
-61.952095
-130.786026
-162.622131
-64.172066
-159.144073
-55.790642
-62.482391
-39.269775
-136.026245
-68.713081
-67.854103
-68.071930
-72.330338
-62.449059
-106.797226
-82.812614
-41.666904
-51.303478
-63.813717
-66.277634
-72.112511
-94.655922
-70.886292
-54.129436
-64.489182
-148.245483
-144.282700
-100.196358
-65.720490
-147.743759
-133.916901
-117.614265
-64.855141
-102.600746
-118.833130
-103.340111
-153.645889
-57.879490
-88.976036
-65.714554
-164.667130
-66.484512
-151.174255
-117.079529
-94.728142
-108.256813
-56.145264
-116.664185
-89.098244
-103.734261
-90.598602
-165.636612
-102.096764
-69.633965
-100.366188
-115.874207
-69.422470
-93.067017
-83.956451
-79.002571
-107.677322
-62.040169
-110.827393
-70.435249
-75.275314
-78.859131
-63.106560
-86.394394
-52.465878
-62.972279
-37.518166
-101.631477
-117.410553
-61.931686
-88.044785
-78.530449
-137.039978
-21.262068
-76.634415
-57.171230
-48.325260
-67.338951
-68.358917
-132.878265
-59.063244
-59.418121
-55.783859
-85.960716
-71.207504
-165.257919
-158.141541
-83.278206
-66.615433
-138.150436
-29.115578
-84.325745
-79.820267
-58.199841
-123.008842
-110.360008
-123.145027
-90.879723
-60.641277
-99.219810
-144.628311
-95.169800
-136.684113
-77.081139
-57.900494
-115.392227
-71.714104
-54.116554
-102.069962
-84.453857
-63.942177
-109.277061
-57.108727
-159.509750
-99.482407
-83.997452
-121.488075
-112.017639
-77.841942
-69.879845
-108.892944
-72.428993
-83.016922
-51.806843
-105.645218
-72.784210
-163.588943
-113.569611
-123.980545
-76.897491
-101.984238
-88.791718
-79.831223
-117.906487
-51.366707
-52.172245
-109.786491
-63.283310
-101.289764
-90.402412
-118.472191
-107.792038
-137.651489
173.052048
-171.437088
-94.403847
-121.617287
-43.185867
-147.152832
-93.472488
-152.072327
-73.710770
-63.871403
-94.076683
-101.511116
-63.229713
-93.269127
-58.637562
-86.114975
-101.301949
-154.783768
-67.325905
-67.989471
-73.836967
-77.476730
-166.906754
-64.405060
-75.655258
-51.500763
-63.749500
-151.513458
-88.362389
-92.060905
-53.588139
-50.062260
-87.752007
-142.334946
-141.289993
-70.977547
-61.553982
-109.414276
-99.081177
-164.628799
-70.396736
-150.180176
-113.347931
-108.086983
-154.740295
-78.646347
-68.098564
-148.702744
-71.780243
-51.491142
-68.890869
-59.225216
-54.839363
-53.857780
-59.344109
-80.797165
-140.203247
-56.685825
-71.191467
-125.004425
-44.683670
-63.115261
-65.962891
-132.320465
-68.424706
-76.890442
-64.805519
-70.167496
-89.976685
-97.338158
-80.761169
-100.301155
-154.946930
-97.357033
-36.031990
-67.172218
-96.956482
-59.329132
-155.411652
-58.984097
-78.771866
-147.378693
-70.384308
-119.137138
-75.812729
-66.369667
-102.700912
-81.673508
-123.834656
-109.676521
178.994766
-167.331787
-91.266426
-89.742256
-129.784714
-52.647728
-58.323639
-56.376522
-149.605988
-59.713234
56.608955
66.587296
85.093712
60.108067
87.417053
-152.603699
-86.068237
-107.953552
-80.979012
-91.226433
-115.704529
-74.380577
-81.509140
-67.065186
-137.670380
-128.697418
-57.696529
-105.084282
-148.637238
-58.931000
-77.624710
-127.434326
-56.157661
-68.056839
-66.998756
-82.033279
-64.482376
-60.802975
-104.694740
-146.250916
-41.463150
-53.073109
-67.041573
-153.051453
-139.467163
-162.672043
-67.500908
-129.485947
-112.910080
-67.105042
-93.901787
-54.790756
-50.192936
-72.229225
-80.067108
-152.596756
-67.739555
-149.401138
-122.852188
-123.513420
-94.749977
-89.555328
-110.558311
-76.623528
-79.986809
-101.552338
-179.330887
170.445938
-60.235409
-92.591713
-141.260452
-163.863266
-64.979073
-100.050858
-86.089638
21.628998
-88.401802
-66.320732
-91.312180
-73.435921
-67.403625
-55.061756
-61.230389
-60.988094
-52.713024
-77.674667
-108.633514
-79.568291
-52.696243
-61.761108
-117.944153
-69.984032
-79.798454
-119.926651
-106.688042
-63.640141
-102.502197
-66.695908
-58.505886
-144.883301
-61.046944
-117.677147
-71.274590
-56.378132
-104.780251
-78.050987
-144.767197
-120.761238
-112.860313
-151.161346
-67.860931
-64.799706
-57.357140
-67.783928
-121.672958
-81.457741
-118.605064
-58.221539
-95.020973
-151.545135
-65.198929
-86.814270
-62.696476
-39.590302
-66.005234
-66.444366
-138.799103
-136.490341
-55.904316
-66.435783
-138.164627
-37.098732
-86.393913
-106.155754
-63.124714
-148.589813
-65.054741
-68.187035
-113.151855
-102.076744
-72.160217
-117.479736
-95.926918
-95.205780
-101.847412
-94.566360
-67.834053
-133.095581
179.205978
-73.108482
-144.566467
-53.781902
-45.647732
-89.805969
-64.803001
-63.929432
-63.793663
-125.540756
-68.485771
-159.440384
-54.183929
-111.764793
-70.990028
-103.871056
-144.996292
-94.003960
-49.798515
-92.629395
-59.014450
-59.309296
-75.375916
-99.357742
-89.161140
-108.130264
-83.469261
-101.398170
-154.025009
-75.540726
-71.937782
-135.385101
-59.562523
-74.888229
-137.137741
-80.920410
-121.690758
-80.903282
-156.419662
-65.918808
-71.577988
-60.343624
-78.008537
-62.406143
-100.242416
-69.323357
-63.106915
-76.177216
-88.746704
-81.650566
-93.967247
-32.087357
-97.872849
-78.322388
-112.223053
-65.575722
-75.829330
-67.330116
-148.686783
-144.141510
-66.162956
-122.985687
-102.316772
-127.646324
-101.434570
-113.714111
-36.943794
-89.474022
-55.765717
-64.309158
-47.728592
-79.525688
-68.908531
-67.429649
-110.643356
-58.808651
-79.796738
-75.716530
-68.960861
-106.913582
-28.010010
-120.178070
-72.844254
-61.125824
-74.338928
-86.272766
-66.760452
-118.318893
-44.686371
45.205296
59.105270
52.805828
86.617500
-76.666313
-49.370762
-54.053120
-67.748352
-93.406311
-63.141121
-135.412415
-124.716599
-55.551693
-59.637054
-70.234779
-113.426704
-103.711174
-127.486977
-101.436844
-100.296227
-62.738297
-114.973457
-97.922203
-110.366554
-65.352287
-61.956730
-162.127365
-129.080322
-54.968174
-90.725777
-150.477524
-174.789658
-66.403687
-56.561874
-158.480133
-57.029560
-62.543221
-57.476578
-67.434029
-60.380146
-161.812042
-57.093555
-149.063080
175.140533
-144.316116
-77.266006
-131.427185
-87.526321
-87.613335
-53.269741
-147.001038
-67.739876
-111.640259
-95.837929
-64.617355
-101.440628
-58.368935
-82.837128
-56.197853
-113.576958
-65.470848
-63.735783
-63.725975
-69.573868
-40.504925
-127.490913
-80.383026
-109.280205
-96.503899
-87.805641
-91.184807
-94.606888
-137.703110
-89.418365
-62.272614
-83.288986
-71.310837
-22.989542
-59.696644
-70.356819
-110.792206
-40.672462
-86.357109
-92.857635
-164.326004
-55.722042
-69.292023
-51.242191
-142.907745
-73.651703
-115.948341
-68.332420
-75.960945
-58.677509
-160.979935
-94.355064
-122.251640
-115.038055
-74.358643
-105.411484
-65.522163
-75.558411
-59.031975
-64.574036
-66.686951
-109.827454
-80.631386
-61.812824
-89.044601
-61.276588
-61.074272
-70.015587
-95.624504
-92.397972
-97.418228
-136.789398
-64.628723
-61.968594
-101.604134
-60.513008
-121.829697
-65.933304
-134.533020
-66.950233
-75.166847
-91.907440
-70.071198
-85.922272
-86.247307
-64.756599
-71.346230
-141.477432
-100.197548
-67.674713
-79.539108
-71.252884
-84.408905
-68.382263
-53.664436
-154.060898
-88.834961
-164.597748
-50.453697
-68.799698
-59.566849
-130.373260
-61.298336
-138.683304
-78.967178
-58.579502
-85.971809
-70.574745
-83.059311
-78.173187
-62.603352
-74.598961
-105.455933
-91.492882
-60.110237
-63.321846
-78.375450
-67.621407
-61.740028
-77.539940
-70.109154
-66.173325
-66.253555
-73.131134
-51.365040
-64.131676
-75.201241
-35.533611
-60.632565
-81.733627
-60.734150
-97.175476
-59.525883
-65.311867
-122.146645
-38.518452
-88.124458
-118.734924
-61.810177
-79.151253
-125.437500
-69.288925
-55.644928
-61.110889
-93.645493
-126.937515
-112.471642
-69.136299
-67.008797
-137.747406
-58.359982
-54.355751
-85.986473
-62.348763
-62.121284
-119.357521
-62.463314
-144.023651
-61.945057
-52.202759
-70.166153
-88.475319
-10.475553
-87.778015
-49.136242
-156.384720
-96.238182
-157.666885
-98.374092
-65.729828
-86.383522
-61.092747
-105.833336
-74.196907
-156.964172
-81.878601
-69.785316
-124.085266
-87.410233
-100.119911
-73.842201
-73.446075
-58.937645
-60.159512
-60.254257
-79.115372
-61.556591
-64.591858
-84.321396
-60.423359
-122.674026
-104.772545
-87.462959
-66.548798
-59.395180
-65.991035
-161.371078
-53.775726
-46.675407
-59.677353
-71.258270
-150.036026
-129.085373
-65.785622
-70.237396
-59.943459
-60.790894
-76.718330
-58.990757
-75.494705
-86.375763
-60.807026
-142.736877
-57.482834
-62.979477
-64.092484
-59.470318
-70.418991
-81.917976
-80.882202
-94.740944
-86.498665
-42.341454
-59.740540
-92.675591
-60.589382
-67.811821
-89.824318
-68.100677
-69.050842
-61.042675
-55.905224
-58.034016
-81.734619
-101.502518
-35.049244
-64.152946
-89.143585
-139.393768
-157.355850
-106.000755
-108.385422
-103.299583
-90.622871
-138.367081
-81.058472
-88.633034
-57.639889
-84.177895
-73.414665
-50.989925
-52.460751
-72.237274
-104.196526
-57.997940
-53.771702
-120.003769
-72.899551
-145.031982
-65.788795
-67.461540
56.307583
78.313400
61.943985
82.401466
67.819328
81.732483
35.562244
26.072922
56.565918
52.825737
79.845390
52.344627
43.628231
87.315681
9.261471
76.372459
36.906811
46.623646
82.117538
55.689182
-66.027802
-62.756241
-63.400948
-96.082619
-64.563499
-76.560921
-72.725380
-73.996109
-52.108082
-92.840256
-68.662560
-76.826492
-59.273731
-61.762516
-144.144272
-54.617687
-133.467865
-151.071960
-61.760765
-87.822121
-51.429573
-56.701622
-58.018070
-78.611748
-123.288757
-139.746750
-132.964600
-77.371941
-107.170692
-99.046242
-118.551682
-62.350197
-93.206261
-101.290100
-58.669674
-39.669594
-101.228714
-114.285736
-95.748428
-74.587769
-64.469498
-158.805527
-131.311035
-119.855034
-66.734177
-66.773117
-98.753853
-121.407341
-95.563828
-95.090973
-64.669800
-76.644539
-63.876293
-88.350494
-49.117672
-33.987133
-85.272530
-67.789116
-109.448975
-83.118217
-100.087608
-88.238281
-66.161659
-66.462097
-92.349503
-92.118263
-64.801529
-75.367393
-34.667332
-154.196259
-61.964565
-69.403404
-144.628403
-64.655861
-123.180267
-108.498344
-103.700195
-88.257904
-120.133362
-105.119560
-93.742889
-59.002258
-90.555916
-81.453651
-122.577530
-55.494671
-132.571960
-58.596451
-166.498093
-70.572006
-142.174530
-41.295727
-55.768848
-61.016479
-119.603149
-98.273781
-94.104614
-128.640518
-99.425385
-65.231781
-146.788391
-152.931610
-122.362175
-58.303310
-74.052979
-67.432159
-77.995056
-63.007401
-85.325806
-151.137482
-60.088524
-28.248795
-89.010277
-57.967041
-101.888908
-79.945938
-80.579155
-59.253036
-76.839081
-146.257462
-98.370499
-86.523071
-110.403748
-101.686050
-61.086586
-146.139984
-127.456703
-77.811188
-132.195389
-51.071972
-59.014847
-63.629623
-109.729935
-139.179276
-57.700260
-108.867485
-92.919495
-59.377911
-86.631798
-63.939960
-63.714283
-66.726112
-56.010803
-68.074394
-74.374428
-35.312428
-90.382034
-53.356323
-121.175392
-146.621689
-107.575340
-63.622921
-36.348690
-52.190765
-158.108917
-65.314568
-89.889153
-69.895920
-59.296139
-68.138832
-33.317478
-54.174065
-45.908417
-120.684303
-54.402603
-93.325783
-61.204250
-50.761990
-111.476814
-67.636681
-68.525978
-59.932426
-96.023918
-130.515320
-124.504013
-158.152130
-90.548164
-73.638664
-63.192612
-51.691963
-112.257881
-74.416893
-70.047127
-76.300514
-60.801773
-154.669235
-72.177269
-120.316246
-74.537468
-71.115318
-66.547440
-130.881393
-33.236557
-65.317032
-165.153625
-57.590839
-141.088608
-63.110397
-60.955322
-146.011154
-35.513962
-142.970917
-148.629089
-62.321075
-77.156143
-72.256592
-51.463787
-95.425415
-58.840115
-67.291794
-61.203342
-79.763336
-53.512341
-104.302650
-30.871300
-110.896049
-60.947674
-164.692200
-80.217758
-62.113792
-81.178833
-125.581711
-61.186989
-62.591671
-98.124588
-85.411690
-66.448364
-56.630955
-91.504684
-62.596863
-144.818970
-80.421257
-53.861515
-80.821793
-47.222233
-100.387840
-63.324963
-74.545692
169.736984
-78.529266
-101.776955
-133.299271
-45.543968
-48.363361
-92.530724
-62.321209
-119.408516
-58.551212
-67.751701
-67.201775
-114.284958
-106.103745
-132.210266
-111.311798
-70.964539
-71.778511
-74.588692
-93.172668
-161.136795
-76.854004
-78.642609
-72.493172
-76.796814
-70.658020
-64.555862
-169.169449
-87.733299
-63.618633
-61.181675
-119.236794
-121.764618
-124.262909
-62.070271
-144.475464
-116.391907
-90.558922
-68.324020
-73.914803
-147.966888
-70.335793
-51.939491
-65.577827
-45.404869
-59.710732
-59.327667
-61.181839
-80.023911
-92.824318
-154.703262
-95.911591
-130.009735
-118.549438
-73.811035
-164.511581
-65.945930
-144.976898
-42.382957
-61.881142
-72.167549
-60.021622
-58.166149
-147.946732
-98.187538
-117.762054
-66.345947
-71.730392
-67.528168
-117.714615
-104.097038
-90.685951
-137.205780
-60.248753
-60.916447
-132.100266
-57.897495
-57.770611
-59.314232
-65.758163
-69.607941
-77.919121
-123.658699
-45.945148
-40.965092
-67.720932
-63.575615
-68.852562
-88.191116
-130.895340
-73.194328
-65.559723
-113.505020
-62.966499
-65.478218
-108.021141
-51.583664
-61.514935
-67.927498
-58.409519
-66.847649
-145.737259
-137.358978
-93.676674
-81.042778
65.213867
71.253929
55.586945
46.957062
54.200787
-51.521435
-116.024391
-141.341690
-66.778687
-68.660416
-74.080048
-140.302490
-57.192642
-59.131138
-85.093208
-92.849396
-57.316082
-36.172150
-84.842575
-83.104752
-125.299538
-65.935173
-92.894417
-164.015457
-115.980919
-61.267757
-70.511513
-124.523987
-94.193581
-138.690277
-69.415459
-78.532066
-149.927704
-19.856058
-89.660286
-148.058060
-80.471039
-60.004826
-90.644302
-66.939453
-104.963318
-104.793922
-138.228439
-103.762444
-122.784256
-82.480347
-57.385048
-153.738449
-79.377274
-62.933346
-164.259674
-90.527184
-111.687523
-79.421333
-67.396790
-148.157242
-43.568176
-48.978874
-95.961281
-82.222748
-108.774330
-64.863937
-75.528038
-68.377411
-85.056549
-78.193329
-107.291321
-91.335670
-97.809669
-68.523361
-134.480011
-59.652985
-113.314575
-62.857819
-72.616570
-50.596985
-72.457291
-61.166908
-61.085617
-119.528915
-90.355949
-139.947723
-124.115707
-109.226700
-85.387222
-129.070587
-94.558311
-57.092514
-95.616837
-129.455917
-124.546593
-54.567436
-102.987144
-68.486847
-91.279839
-56.968361
-108.356659
-60.793060
-152.131699
-64.949890
-78.436676
-126.265572
-122.008179
-104.088379
-112.843765
-56.616634
-104.971603
-75.186653
-64.014748
-119.140076
-68.854607
-77.337418
-39.028633
-108.045387
69.737701
52.176762
39.733734
57.886047
49.823193
48.412086
40.960342
53.189789
62.445454
50.953762
55.912548
57.008823
79.660179
84.317108
81.306053
63.802883
-68.699005
-56.380810
-60.524147
-116.955032
-117.864754
-61.244022
-50.075348
-66.883560
-55.500072
-30.666319
-56.514896
-121.244400
-53.396454
-62.969616
-84.308105
-114.709618
-86.560776
-132.305954
-84.352531
-60.327316
-55.718304
-134.953171
-94.025314
-53.082336
-148.879517
-72.893875
-87.703667
-69.014328
-75.848808
-68.916786
-73.855255
-88.898422
-67.268097
-83.346474
-164.074112
-61.111599
-120.902344
-66.234093
-147.933655
-60.214413
-58.370800
-35.436203
-63.009071
-101.715843
-64.275017
-85.096855
-60.574471
-77.284576
-74.804314
-53.091194
-53.425671
-59.164593
-32.865562
-80.227180
-79.948677
-73.443161
-95.363831
-122.069023
-64.948372
-43.704185
-87.976250
-146.019058
76.236076
74.083954
-48.587116
-50.975693
-149.922821
-120.516525
-135.484848
-55.699100
-62.403801
-66.657288
-153.696457
-116.624733
-150.670349
-60.506935
-60.466652
-58.274155
-117.827713
-45.365501
-58.523655
-56.085056
-93.902176
-75.969086
-81.112999
-31.665087
-55.931248
-102.662460
-83.821877
-103.213600
-171.274002
-77.929008
-71.781364
-152.300217
-96.079552
-61.420307
-71.867973
-59.196278
-84.926697
-69.566360
-73.170464
-103.012955
-104.586327
-63.478531
-130.640305
-61.185871
-68.399849
-105.791710
-60.100197
-91.842422
-112.478172
-170.707321
-98.162422
-103.135574
-77.802216
-89.987701
-121.826019
-91.689354
-77.230774
-153.975204
-55.781452
-68.928795
-130.709930
-161.647217
-54.144135
-54.650730
-101.966591
-128.494247
-74.656555
-50.227718
-129.163971
-60.196133
-56.139339
-102.593697
-130.427795
-106.485954
-100.320473
-143.630920
-58.724945
-150.656540
-52.036926
-138.923523
-140.990417
-83.013855
-74.884209
-130.520294
-67.266823
-74.126289
-59.575783
-100.120140
-116.883080
-158.782898
-82.945747
-60.485455
-60.115238
-74.069725
-79.488342
-75.297935
-76.247627
-51.185844
-123.692780
-82.527870
-58.416069
-67.208832
-117.006096
-91.654816
-64.876053
-56.102066
-91.133751
-143.195068
-151.751678
-59.424187
-104.666481
-82.444344
-68.129791
-69.599991
-60.795872
-64.671921
-108.945808
-100.797150
-60.544960
-140.959793
-145.690155
-67.106895
-57.983467
-70.159714
-54.201939
-93.738525
-49.294373
-64.853767
-54.406265
-66.067131
-78.302505
-67.024017
-139.868790
-68.600960
-65.936310
-105.086555
-63.261154
-127.697853
-69.731361
-68.522896
-52.361858
-49.832340
-64.522705
-98.091866
-72.041084
-81.789597
-45.312454
-23.322655
-62.086163
-50.933483
-39.617405
-137.103516
-61.652985
-43.979046
-70.114441
-161.604950
-120.950073
-85.046188
-88.991386
-56.665409
-85.565956
-87.411354
-127.580048
-66.216812
-47.706001
-57.416603
-60.595440
-62.090889
-76.801483
-151.700836
-55.732906
-68.683266
-154.072525
-106.587456
-75.040443
-161.615479
-62.712254
-97.772270
-55.579891
-69.741486
-53.118584
-38.275459
-109.781975
-73.340248
-105.040749
-86.870903
-65.326263
-154.910706
-90.166824
-85.540359
-66.597794
-150.363297
-134.055542
-41.283829
-72.790924
-62.753178
-108.663467
-82.655022
-63.396626
-89.959930
-65.581902
-58.285744
-60.428783
-45.156410
-115.911598
-83.664040
-124.636879
-166.665802
-72.857262
-57.681217
-117.344406
-70.679520
-62.767097
-63.198933
-97.286819
-33.380451
-49.070129
-63.509972
-54.415684
-71.296829
-84.114021
-97.166351
-54.248878
-111.708000
-119.185059
-72.804451
-54.954693
-76.003090
-102.889236
-67.045547
-148.093414
-58.130829
-75.418449
-59.096786
-78.956245
-109.213371
-83.305862
-67.895409
-98.516548
-68.156502
-92.602234
-79.215988
-74.324661
-102.068619
-67.755951
-52.220505
-23.759293
-74.375587
-79.230309
-67.971611
-64.754318
-69.728943
-104.231575
-131.048615
-58.529896
-123.226921
-61.278008
-77.346649
-55.979572
-106.578064
-113.342598
-71.761696
-124.715118
-96.309692
-55.402901
-66.691170
-63.058323
-119.785873
-119.431305
-89.121712
-146.995285
-115.997261
-29.650564
-91.846977
-137.850266
-87.850311
-63.235580
-128.822067
-45.618767
-93.552856
-95.093102
-63.206280
-150.957336
-83.299049
-52.730633
-79.252335
-70.519028
-73.708542
-113.534431
-69.467667
-123.319046
-113.488167
-101.518425
-51.569527
-119.745010
-68.826782
-125.822884
-89.353760
-132.800583
-142.056503
-70.511017
-89.133957
-52.945583
-147.061920
-83.307976
-72.406433
-54.171005
-52.384808
-59.193039
-64.852119
-52.337803
-48.877186
-68.268997
-157.294235
-60.945927
-111.085106
-62.699329
-63.153374
-82.082764
-72.701820
-130.325623
-68.637863
-77.623550
-77.855812
-80.975357
-36.972260
-56.312840
-62.425453
-56.341415
-44.254105
-127.294540
-134.095352
-82.217453
-54.201485
-70.788551
-60.613590
-52.259815
-53.279324
-59.229813
-52.302631
-84.855751
-126.152313
-160.970154
-131.265732
-125.150475
-117.887787
-121.961548
-98.161690
-105.156128
-88.535088
-64.031555
-70.022804
-86.972076
-64.669502
-60.392666
-101.417549
-62.785873
-52.713242
-130.748917
-59.087685
-68.706047
-106.178291
-79.696617
-67.468796
-69.574104
-161.289673
-97.383018
-67.166153
-110.063156
-95.344452
-102.661522
-105.692162
-77.556152
-143.722183
-83.685059
-80.562599
-76.863884
-101.010475
-80.886833
-86.041077
-87.019745
-30.635353
-153.413269
-42.129303
-73.239067
-142.633041
-51.591248
-90.296509
-53.957024
-58.726524
-145.166382
-78.216492
-70.328362
-169.884186
-62.754040
-139.643036
-100.537552
-105.729713
-60.066223
-41.035973
-64.311844
-64.786179
-69.074677
-65.903976
-63.285587
-98.358833
-28.905605
-119.368492
-65.019547
-67.809425
-56.349842
-63.497089
-160.494568
-94.857811
-61.259033
-112.903717
-116.986542
-115.034531
-105.945694
-48.506855
-160.830612
-60.999207
-76.465515
-65.106621
-47.880657
-164.767670
-86.179741
-74.803268
-149.892990
-55.166794
-58.903378
-140.267456
-150.232269
-61.716698
-75.779510
-63.774826
-136.628616
-73.987732
-137.851669
-106.393730
-100.201385
-53.685268
-92.349228
-141.534348
-50.740108
-168.509644
-166.654892
-122.611572
-64.994583
-83.624413
-132.983444
-52.220985
-60.615459
-66.540871
-148.983276
-57.055325
-63.088684
-118.997925
-63.777325
-132.484421
-89.655907
-143.735077
-86.103355
-125.564468
-68.509270
-67.221992
-91.792458
-94.922295
-53.001972
-101.486504
-62.183773
-101.826622
-87.413475
-77.650612
-83.298706
-82.216660
-144.640274
-69.603493
-63.201771
-125.818771
-65.684547
-32.178978
-144.654053
-57.008045
-58.762970
-61.587082
-52.589806
-143.221634
-58.613785
-62.296227
-42.364681
-64.096413
-136.268570
-63.338745
-64.998741
-102.843597
-55.142658
-45.246170
-64.758484
-74.252312
-53.954189
-54.232498
-82.589554
-92.939568
-26.924398
-43.184151
-62.779613
-21.806944
-96.088264
-68.186478
-71.011215
-67.109299
-50.723522
-135.089890
-60.171654
-68.537506
-118.203903
-134.962311
-111.278999
-99.233788
41.980900
56.411720
71.530167
58.778015
-72.791397
-68.418709
-41.445686
-61.166473
-66.442215
-135.637436
-58.490772
-71.550423
-54.383530
-71.581207
-111.819382
-52.583118
-93.709427
-53.208363
-65.552467
-79.126801
-134.109360
-62.262920
-71.289879
-65.139969
-63.579250
-62.298214
-112.714012
-115.715202
-76.303558
-71.712044
-124.316322
-84.466919
-66.056107
-140.629913
-97.969215
-100.502045
-120.467484
-63.413155
-62.439453
-66.358131
-58.953701
-169.567322
-108.159142
-74.246597
-116.075890
-119.648758
-64.824150
-84.639435
179.280701
-65.064140
-75.879906
-110.831062
-142.044556
-146.372620
-94.079155
-46.741695
-78.570305
-63.842518
-36.890617
-59.465340
-66.237938
-68.921768
-85.262527
-109.768288
-60.818649
-73.850769
-76.569794
-79.268692
-41.508850
-60.191475
-75.546059
-79.458069
-78.839554
-75.954880
-66.188324
-58.231342
-76.371239
-73.411133
-63.912384
-55.832283
-72.839630
-147.120956
-149.690369
-53.695160
-45.848549
-113.546303
-106.047897
-94.682388
-55.305103
-67.285240
-78.321785
-47.365585
-69.650467
-74.500610
-73.423698
-55.128269
-112.779312
-81.887718
-51.012577
-66.501610
-95.541626
-97.855431
-121.778343
-93.574982
-78.035004
-101.292664
-103.617508
-58.857685
-79.165108
-68.477791
-90.922562
-96.641182
61.740070
47.205566
53.045742
-62.116154
-67.366341
-57.674812
-90.623016
-159.492920
-66.898079
-60.970570
-69.025749
-51.710667
-165.560516
-138.455719
-120.665283
-98.320465
-107.655914
-115.026543
-59.709557
-59.839066
-86.628777
-74.082169
-62.314625
-70.673065
-95.658806
-147.251465
-62.168877
-96.894135
-63.484432
-123.573685
-72.444939
-60.080429
-52.532578
-146.622543
-80.123199
-110.534554
-81.518196
-155.603882
-141.899643
-60.829441
-57.500736
-149.027100
-153.589966
-54.283772
-85.721397
-70.007256
-139.047592
-73.823799
-110.768929
-91.449921
-89.897163
-75.092514
-87.258011
-59.620075
-51.731495
-57.453678
-137.771927
-78.561111
-79.277100
-88.848335
-72.083015
-117.979134
-112.389931
-118.837769
-68.711716
-60.911385
-72.736153
-50.729328
-162.823608
-37.363480
-112.768753
-49.184242
-106.900681
-141.978226
-163.331558
-63.110390
-56.263409
-80.962822
-61.786251
-40.562008
-76.258568
-131.745987
-140.597290
-92.935547
-68.354874
-51.335999
-53.416080
-71.234306
-117.212814
-119.892677
-59.339985
-154.657288
-79.752815
-138.942917
-78.774666
-156.162827
-96.270660
-97.220993
-85.782181
-155.400085
-94.659706
-71.296082
-121.106621
-56.163990
-58.307137
-45.086674
-62.540352
-63.605286
-51.834709
-160.035370
-72.394737
-122.089188
-68.605888
-129.117035
-68.102989
-76.481255
-81.032906
-60.677921
-130.804871
-107.669556
-65.325302
-81.550224
-99.260086
-103.715561
-163.546188
-145.423843
-73.331917
-73.108688
-62.649796
-46.633190
-63.932739
-58.770721
-52.669010
-61.285671
-145.504379
-81.022713
-63.321785
-101.964600
-162.077774
-63.319786
-63.310844
-63.515579
-78.873978
-77.199158
-47.143700
-146.069244
-85.502228
-23.643980
-134.890457
-86.370766
-58.093399
-74.312172
-66.708321
-75.443413
-65.037788
-89.584694
-92.769249
76.054436
36.461205
42.469185
40.200596
52.549965
45.134995
91.892029
60.905205
76.357628
84.225739
76.642258
45.368107
49.886677
81.197830
-138.700180
-103.453102
-58.130234
-149.233398
-126.506943
-79.622116
-70.907028
-60.436859
-117.182983
-65.694389
-120.999168
-108.036430
-63.360275
-105.552208
-65.593498
-53.908722
-70.963669
-62.256229
-65.236214
-64.365784
-84.880623
-105.229607
-105.310143
-159.690887
-61.887093
-62.419956
-62.582821
-78.549210
-66.802910
-60.795826
-74.279373
-60.533852
-58.292412
-55.301548
-71.807846
-68.388031
-66.998756
-55.790169
-32.679829
-61.592224
-77.443481
-44.961067
-112.043091
-146.961258
-94.871529
-76.154625
-70.640152
-148.140869
-40.591919
-115.073616
-54.303307
-57.364365
-112.364006
-110.533195
-130.349274
-51.469795
-68.104385
-58.365952
-72.644363
179.460037
-179.586456
-104.816528
-161.548004
-64.587517
-67.201508
-141.351013
-50.088215
-148.214172
-74.445877
-141.404984
-59.779198
-102.604355
-63.695568
-88.576225
-60.232677
-69.522392
-66.391090
-38.969730
-134.452957
-71.209175
-129.394821
-14.789993
-55.203770
-76.521027
-123.990059
-64.800751
-58.318535
-62.068848
-148.131134
-59.639740
-96.454185
-142.645111
-137.092026
-116.853355
-100.796867
-139.787170
-69.775940
-67.393204
-32.916660
-100.110962
-58.175690
-104.127525
-120.773117
-62.953114
-84.815720
-146.112061
-122.268196
-53.981277
-93.932404
-129.179443
-55.928703
-78.180977
-58.299042
-58.849731
-154.064316
-139.483536
-137.469345
-97.546799
-55.750401
-66.387154
-56.641663
-94.889526
-138.319000
-131.178146
-37.253002
-72.100067
-129.869476
-50.578827
-118.957657
-79.957024
-54.364445
-56.797092
-60.810707
-62.508892
-71.367073
-64.223946
-57.164913
-73.189705
-62.120220
-78.191200
-112.334320
-117.569450
-99.782410
84.282753
71.520241
45.886517
55.884682
51.163219
80.080681
63.320496
79.996315
71.783867
88.892807
-133.719742
-72.738426
-67.229492
-126.502556
-51.634651
-68.802994
-116.157471
-101.229424
-45.789520
-59.929420
-155.463699
-66.147797
-66.329567
-82.191254
-89.156853
-43.080223
-151.304230
-78.457825
-67.392448
-56.078148
-87.691963
-60.739952
-123.667915
-150.005188
-73.930023
-54.730675
-57.546070
-138.531525
-100.726921
-117.057617
-72.312935
-65.302490
-56.532089
-57.301514
-100.650818
-60.233360
-63.805164
-71.170631
-53.773392
78.621407
70.981453
-149.560867
-46.275616
67.338638
61.351227
55.619965
63.435509
-71.812035
-63.017582
-53.599007
-61.305439
-101.716667
-107.946800
-75.730263
172.656891
-108.902588
-76.654297
-143.580582
-72.620781
-64.875679
-70.770164
-149.143616
-83.566124
-50.040318
-157.108963
-53.410671
-39.727501
-64.888023
-71.483414
-88.775360
-73.696053
-58.455959
-97.944695
-96.403816
-85.775826
-87.493355
-147.603439
-68.056374
-62.256680
-73.369377
-60.342342
-70.285385
-80.818130
-102.790848
-61.943645
-143.874680
-89.178108
-153.863007
-68.104958
-71.105133
-127.670158
-95.712440
-99.007545
-43.191635
-70.540115
-63.650284
-55.801044
-123.457550
-47.439850
-88.164322
-74.903511
-69.494026
-16.025307
-120.201950
-84.923393
-65.212975
-84.445221
-66.122093
-71.484459
-123.276054
-91.625954
-63.188473
-43.782001
-121.235771
-37.909691
-67.206871
-127.158447
-76.424858
-60.898071
-147.178070
-74.705986
-112.350769
-101.002281
-73.836876
-88.694702
-97.312431
-72.045105
-83.795403
-141.435181
-147.461716
-124.470932
-118.417114
-153.092346
-71.268875
-162.441605
-132.890778
-63.775257
-73.691429
-69.114258
-84.679680
-35.112411
-54.410339
-57.065498
-54.831078
-63.257050
-71.532539
-78.140190
-58.628338
-60.648827
-101.617920
-113.699005
-56.381569
-18.306374
-67.261642
-55.968639
74.195084
43.337929
42.693123
42.339268
52.189507
41.992096
48.580910
-145.393204
-67.222038
-41.310719
-124.690781
-60.453510
-58.429176
-80.801224
-115.286537
-162.470657
-52.160118
-67.718948
-67.102959
-86.030617
-57.587650
-58.509548
-61.258575
-56.896374
-52.576168
-109.424942
-83.754196
-157.303696
-105.913940
-45.616676
-53.906029
-131.711258
-49.512028
-68.203293
-91.400505
-63.558689
-127.208046
-59.382988
-101.078888
-81.865944
-61.092503
-76.528709
-57.457897
-133.342728
-88.576874
-79.352798
-78.873421
-68.253296
-124.976158
-104.960434
-58.801186
-65.549583
-64.532364
-154.204941
-69.309029
-103.924881
-79.743637
-159.076630
-68.893433
-61.323841
-111.959145
-60.987820
-62.409462
-82.997910
-64.602592
-153.816086
-155.732986
-132.717545
-142.320023
-63.453983
-64.867477
-127.996040
-84.846764
-59.846714
-65.676262
-161.854919
-75.885696
-122.282593
-64.594887
-70.035812
-48.563671
-77.650398
-139.010345
-69.999649
-89.851555
-82.958900
-97.045280
-128.482727
-72.846413
-85.973328
-54.896721
-84.667938
-64.304924
-50.410671
-36.685093
-59.056026
-64.494156
-58.706551
-116.428902
-91.287796
-94.387741
-58.472939
-114.178123
-100.265106
-109.581703
-179.432480
-57.813114
-61.168877
-77.461708
-39.222866
-61.235649
-73.841957
-66.834908
-77.848770
-61.940449
-55.169933
-63.965839
-63.031422
-71.243729
-88.354233
-65.496704
-62.331772
-67.655647
-51.061348
-60.135796
-118.345947
-62.859455
-78.098663
-133.203217
-58.631420
-85.350021
-84.006599
-112.888962
-105.453003
-60.798542
-98.839622
-108.062531
-98.676682
-131.194656
-68.740891
-104.137100
-62.593994
-148.993713
-51.647087
-62.301247
-160.379074
-100.498360
-83.246819
-71.439598
-44.588318
-77.601532
-69.488060
-119.507202
-57.987587
-102.890045
-62.797043
-77.908752
-104.086945
-144.364822
-40.861496
-79.473503
-161.391113
-131.827301
-67.424690
-109.027924
-133.765808
-75.793625
-66.803726
-61.143684
-53.880184
-114.649788
-72.730103
-83.412178
-65.281654
-125.468025
-33.651867
-73.086617
-104.295334
-63.904156
-103.038506
-104.749199
-102.624031
-102.460808
-117.038879
-92.318245
-87.883148
-59.867321
-89.414253
-66.884155
-142.411057
-75.800438
-60.278042
-66.420753
-146.059677
-72.175941
-108.491585
-135.439728
-126.312141
-102.209785
-161.396103
-54.917400
-59.223049
-65.961075
-58.756069
-56.760201
-63.528515
-148.782944
-61.144306
80.042221
50.045845
85.081375
42.752495
88.000702
75.341118
99.329308
-60.963001
-77.019417
-81.961006
-82.196609
-156.081528
-61.060940
-51.634346
-113.812202
-85.466866
-149.785660
-43.176590
-70.414886
-80.298073
-88.179810
-94.038406
-38.661057
-74.272148
-45.746010
-129.967239
-56.397552
-46.190914
-53.962975
-82.495346
-116.269852
-121.528214
-68.154793
-98.504807
-80.190079
-130.791779
-46.885303
-87.802010
-63.425453
-152.109787
-65.009293
-59.117184
-160.853912
-115.378021
-71.053505
-64.280678
-69.647659
-60.611942
-164.689102
-63.546997
-32.570415
-59.511368
-87.755951
-92.932175
-50.402397
-88.140236
-153.535934
-119.442711
-81.368591
-154.201752
-66.560432
-79.989388
-95.112083
-86.245178
-71.875107
-102.001297
-90.665985
-125.099770
-57.698116
-58.569649
-60.361221
-63.235691
-87.201782
-55.936935
-60.038876
-95.342316
-52.495487
-163.545288
-76.776390
-64.645927
-70.070663
-67.127396
-65.123085
-86.905045
-48.005817
-85.333893
-107.281540
-67.271271
-47.446701
-80.469421
-58.712139
-95.802467
-60.578911
-67.309052
-64.353439
-51.725380
-65.629387
-51.728012
-138.799377
-120.615318
-68.515549
-58.532280
-24.986504
-67.624054
-86.711609
-67.570023
-118.439735
-125.977913
-126.025368
-78.355354
-32.995003
-59.628517
-54.785809
-66.399162
-76.881531
-63.133423
-85.181160
-57.442402
-60.524242
-89.436508
-49.167355
-56.818413
-64.654892
-82.619148
-89.522324
-137.995880
-108.169922
-85.638039
-43.394176
-138.003830
-84.550583
-158.191406
-63.285427
-56.132061
-155.113403
-72.851555
-61.870972
-73.994370
-57.710342
-113.117203
-107.493591
-71.531143
-156.049393
-63.821583
-128.770035
-152.848297
-50.948772
-79.398102
-58.723019
-48.039330
-62.161850
-101.446648
-56.965645
-52.324257
-146.994965
-100.871597
-94.864021
-68.979706
-125.986961
-129.711533
-64.507256
-58.264599
-116.053825
-101.657608
-59.389057
-131.305893
-89.772255
-92.333656
-66.706818
-64.815498
-105.273499
-79.221352
-66.755486
-103.928764
-96.514420
-120.289352
-69.240181
-63.418037
-68.258232
-66.810989
-58.853100
-77.950241
-69.675591
-148.091904
-151.863449
-116.176758
-83.236649
-69.334877
-80.972763
-57.387753
-53.447857
-149.787094
-52.842365
-121.624268
-59.877972
-69.320885
-59.336727
-74.137520
-45.360138
-74.580482
-62.061718
-158.707108
-72.211899
-153.175980
-55.285351
-66.307381
-169.187057
-147.775040
-66.860008
-75.646324
-55.451126
-60.161839
-123.072083
-116.450729
-76.284370
-58.013657
-86.218239
-79.962128
-71.964264
-56.094299
-133.360535
-53.024734
-54.197273
-84.570053
-59.100121
-54.440895
-73.343643
-122.987358
-56.412682
-59.763676
-58.037796
-90.727455
-95.438606
-100.501724
-101.840698
-80.082802
-60.856995
-103.699112
-66.396652
-156.300644
-98.807968
-151.627335
-64.786613
-165.959824
-68.763054
-96.455551
-117.486107
-97.627754
-80.063271
-111.332748
-51.747028
-77.476837
-59.589428
-75.193436
-128.666275
-61.224220
-59.188660
-117.345879
-56.151180
-112.236603
-154.172058
-68.879211
-155.248184
-55.087566
-47.659199
-131.976990
-92.300415
-68.568947
-117.877052
-98.296936
-109.853622
-106.958801
-124.372345
-85.716415
-60.044231
-54.584541
-147.421555
-83.053604
-55.230892
-86.579819
-66.070633
-98.506027
-121.292511
-133.172836
-106.983467
-113.243958
-129.776138
-106.423248
-86.365570
-101.450356
-115.105484
-64.693161
-81.630585
-49.541813
-49.763821
-115.999298
-123.281654
-112.080688
-119.087387
-60.243660
-111.969345
-52.251240
-52.442150
-92.133270
-66.928535
-116.078842
-74.039833
-23.813839
-73.605080
-86.609093
-59.105331
-108.437935
-63.159973
-94.130135
-94.296112
-122.763954
-169.920410
-143.821671
-58.745941
-73.955711
-53.663807
-87.175766
-44.964355
-128.622955
-49.759441
-62.271938
-63.485825
-83.901276
-105.218544
-65.487831
-56.919132
-50.985756
-44.821575
-45.766926
-62.890629
-51.840244
93.292267
76.379135
61.532063
40.526653
-67.633972
-174.508667
-72.272057
-66.393410
-70.490112
-54.918034
-65.288971
-95.102615
-147.215439
-57.728085
-101.178436
-108.820999
-62.078331
-51.075916
-55.453674
-99.021927
-65.495117
-64.161819
-50.476471
-96.698433
-50.796959
-159.505783
-63.590179
-134.570526
-54.474247
-123.118523
-89.679375
-60.177841
-58.089546
-52.659603
-121.603996
-116.786819
-121.037697
-112.276375
-108.428017
-152.034225
-67.264885
-131.122986
-63.424149
-65.181236
-75.518799
-88.219353
-151.012680
-132.027512
-57.641823
-33.398861
-73.982376
-69.373413
-152.552505
-87.785751
-127.004669
-153.743881
-120.625748
-128.064377
-82.598427
-82.533638
-95.088135
-87.614670
-63.952328
-64.228432
-55.383556
-95.874870
-30.143478
-40.884533
-58.211246
-64.520187
-52.021164
-70.911728
-148.585037
-89.960320
-54.765446
-107.671982
-55.840378
-42.677509
-62.801292
-67.096138
-54.474270
-70.380524
-144.027863
-70.410789
-66.450935
-94.855125
-61.318062
-70.238327
-52.169819
-59.854370
-56.878574
-152.785233
-61.777325
-73.714325
-68.345131
-61.255047
-59.013542
-85.300133
-57.441101
-59.897892
-65.489929
-96.746033
-49.721413
-141.598526
-119.201271
-93.175301
-59.017361
-80.014648
-85.537109
-62.175167
-119.871574
-141.330795
-146.721939
-74.910271
-98.274368
-117.670586
40.567692
42.747509
47.441448
76.182884
64.833603
46.853722
47.550217
43.345951
92.627541
54.796532
67.713570
57.820835
-130.445877
-42.522301
-67.914688
-61.630501
-114.231506
-117.999504
-86.460670
-99.014893
-40.374184
-80.529243
-63.892235
-67.521172
-107.031502
-120.720909
-74.279808
-72.608788
-72.328651
-76.566795
-126.158585
-79.878281
-62.726391
-65.423759
-65.253975
-60.432308
-137.310928
-60.254738
-55.391109
-79.176903
-94.661911
-64.473930
-73.630035
-73.564888
-62.627975
-64.898689
-114.001404
-144.215561
-128.015106
-59.464027
-62.383148
-59.412403
-84.561371
-155.220200
-76.668961
-124.377327
-110.873802
-113.042244
-58.842331
-118.159042
-55.367596
-69.003334
-97.728264
-52.080647
-62.442768
-82.304344
-99.581490
-136.183105
-91.517036
-66.525887
-97.901260
-60.393860
-72.965271
-117.203720
-73.188393
-144.548248
-72.841125
-55.006191
-69.467346
-85.090645
-137.687012
-60.086250
-49.919289
-59.540512
-117.638565
-58.597507
-66.003929
-120.563156
-118.883354
-104.440880
-84.749817
-107.167023
-67.329437
-68.129417
-82.602379
-82.147163
-88.216522
-146.982666
-81.919304
-129.382080
-151.879852
-51.940483
-70.426636
-96.465080
-31.627146
-118.041191
-60.957439
-147.067276
-57.226971
-79.498238
-52.068409
-93.834709
-141.100723
-153.139008
-41.401539
-142.259247
-102.131180
-75.770973
-56.380520
-106.756065
-40.942719
-132.800323
-73.170731
-35.709278
-124.915916
-48.102829
-88.861870
-172.940414
-58.126930
-94.160896
-114.048058
-80.371529
-95.080925
-74.176315
-75.611900
-59.924915
-64.525017
-64.257904
-124.441887
-94.991936
-49.421597
-47.252289
-56.677013
-85.189240
-79.895584
-173.882584
-63.593258
-73.831062
-89.302681
-87.546539
-56.629353
-68.108261
-67.933365
-149.019821
-65.899452
-102.744225
-89.475090
-116.606049
-147.781082
-100.832619
-51.710278
-64.599594
-92.927055
-62.934875
-88.061356
-112.199089
-146.912796
-90.350998
-84.400146
-100.679733
-159.358994
-50.819214
-103.915695
-36.149342
-55.126530
-69.006783
-49.753830
-83.074318
-21.219433
-54.513775
-140.888931
-50.875233
-97.286751
-62.968685
-61.379307
-66.672798
-159.164429
-148.179367
-65.729607
-149.388702
-84.931046
-107.366699
-70.457611
-76.227692
-53.519989
-119.616745
-72.594200
-62.532333
-43.717838
-139.593674
-70.628342
-60.240707
-61.178055
-56.193493
-129.829041
166.095093
-86.897522
-145.859344
-69.203583
-41.133884
-71.302963
-79.197380
-158.197876
-159.460159
-64.017540
-89.252640
-81.522903
-90.473846
-33.213581
-103.591110
-121.009529
-48.351353
-59.057400
-160.149002
-86.922394
-146.149887
-172.968643
-64.896301
-116.578606
-137.166855
-65.954147
-112.022163
-153.303436
-68.979469
-63.100151
-56.454151
-65.651443
-154.183807
-50.221046
79.813530
77.280716
43.713470
68.821159
65.489777
74.592567
70.838799
45.222095
74.173103
59.454128
70.933777
67.252083
63.971043
82.875366
59.204037
63.167240
76.432648
60.560688
63.810493
36.224888
84.348541
81.198746
60.606930
50.446644
46.751812
57.928387
77.399826
-59.376778
-76.291382
-165.445023
-72.372406
-108.158157
-152.049133
-36.551243
-77.770424
-56.868748
-57.973541
-90.921646
-66.388992
-81.150734
-67.078560
-55.546116
-53.195709
-98.299110
-49.554466
-127.243401
-67.419601
-55.959614
-96.708244
-56.045139
-63.399868
-70.493439
-119.216385
-144.272186
-141.883636
-65.042412
-71.524864
-130.320801
-60.682800
-145.569443
-68.040855
-67.187843
-97.049545
-75.271675
-94.107948
-111.063408
-89.829384
-59.743805
-108.869286
-125.078819
-145.772430
-103.740913
-94.166061
-59.368793
-98.880951
-60.344719
-129.450760
-85.871223
-71.396431
-68.538048
-82.163712
-36.895954
-95.326920
-77.723808
-101.583488
-73.979683
-62.922752
-67.287567
-152.192932
-149.042236
-122.224617
-64.945923
-56.562393
-67.871826
-93.293922
-143.126801
-71.497932
-117.463867
-60.393528
-27.669561
-60.099499
-86.315414
-85.797661
-161.270462
-61.934383
-29.535666
-63.245293
-130.637482
-62.375702
-141.296814
-65.719299
-65.381828
-142.763657
-74.767014
-64.899185
-65.975365
-77.625809
-55.186874
-138.595810
-138.471252
-117.842857
-70.688965
-20.471687
-147.485184
-117.603378
-63.552467
-162.720123
-158.187027
-68.021698
-86.376984
-75.715576
-96.174232
-54.545052
-150.806686
-86.546989
-78.250275
-57.171978
-74.370964
-79.175209
-93.241974
-67.029243
-122.404305
-57.382328
-46.918427
-123.570221
-62.053596
-58.522861
-67.308533
-63.770237
-64.422928
-123.363289
-35.195232
-67.755966
-56.554565
-120.231049
-84.122971
-76.028076
-74.758209
-73.982338
-64.959221
-65.839417
-38.604961
-98.540016
-83.913101
-80.006760
-100.860085
-55.261940
-116.496124
-123.676743
-121.994141
-95.736633
-63.895447
-105.008057
-143.758316
-60.358261
-55.329681
-90.575714
-59.642788
-70.224625
-85.950134
-76.042252
-80.129539
-42.228146
-54.311363
-55.454662
-111.696312
-88.273071
-54.327457
-93.055168
-106.125229
-67.712952
76.939354
69.684494
70.881935
77.463356
49.589584
52.542084
153.161896
-145.747955
-53.952599
-63.470062
-96.747002
-55.017288
-33.067883
-143.900055
-38.707443
-66.273918
-148.317307
-139.109222
-116.468132
-84.918030
-111.657852
-68.823936
-66.044701
-131.139145
-58.633591
-125.949936
-68.248894
-79.897263
-50.036140
-60.819572
-156.183090
-63.967655
-153.436127
-164.036362
-49.704666
-71.661560
-117.127380
-66.381630
-65.890610
-60.905682
-77.403877
-82.585655
-95.695419
-62.425194
-62.153843
-51.570316
-96.676208
-109.139931
-138.620407
-78.779335
-56.891869
-147.746567
-33.892509
-94.404488
-153.705399
-94.269112
-74.598488
-63.219231
-64.321243
-76.837234
-129.037460
-121.196877
-104.154106
-69.960709
-77.141106
-79.445770
-75.256210
-43.050388
-55.834995
-89.036263
-92.147194
-106.251221
-106.486664
-95.096283
-125.093941
-149.324615
-79.524513
-57.812748
-59.070171
-82.179695
-60.975254
-95.582245
-59.164528
-87.076935
-175.894440
-83.628693
-90.773376
-91.975388
-65.085617
-63.772846
-61.634666
-113.455444
-52.581078
-73.522720
-69.151421
-159.303268
-58.613796
-61.621655
-69.922440
-134.716782
-48.805973
-157.376602
-103.527687
-124.311920
-116.443214
-84.394623
-152.931152
-79.262672
79.143143
85.853912
-54.514549
-53.751663
-120.625656
-57.947948
-66.942123
-92.882561
-107.762894
-126.596344
-107.231461
-66.166046
-71.549187
-45.597439
-65.401726
-66.331665
-55.363304
-56.420506
-123.203125
-101.605560
-88.112930
-110.209320
-77.211639
-111.551720
-81.662766
-61.675362
-61.921059
-105.522835
-57.554642
-128.935669
-116.715057
-146.865677
-61.608036
-97.178383
-75.753288
-86.969261
-57.631413
-82.100159
-110.078072
-71.183586
-109.787994
-62.838242
-96.735504
-65.141495
-61.565041
-62.043934
-165.531158
-94.882164
-79.153748
-91.487648
-62.577785
-56.632198
-61.933426
-72.244934
-152.605316
-69.354813
-102.224495
-81.874756
-103.730125
-75.615372
-69.698616
-64.130531
-61.017715
-123.214691
-76.597191
-145.916061
-75.534241
-70.199249
-52.751667
-76.443703
-48.637978
-69.709656
-57.352657
-50.133545
-50.333405
-62.739765
-122.025284
-79.661316
-63.465881
-50.113575
-67.926422
-57.429115
-109.447762
-69.450409
-76.798729
-138.350021
-140.595367
-61.817574
-25.787045
-123.342033
-52.792706
-103.734047
-49.020519
-111.177925
-69.559723
-136.930679
-60.402950
-145.473953
-101.852325
-69.300583
-151.026535
-85.437317
-117.737732
-86.436050
-104.577156
-88.683243
-66.172409
-159.253479
-59.536442
-58.394848
-67.727051
-96.555618
-57.879444
-157.968277
-71.633904
-89.107506
-69.109886
-65.270096
-69.146164
-86.121658
-61.693905
-78.607018
-73.141968
-72.911499
-34.446808
-92.463791
-160.268066
-48.654972
-142.012451
-107.196983
-53.315483
-84.960533
-48.537315
-89.492805
-65.743889
-76.190300
-44.848240
-55.048248
-28.846592
-73.083092
-68.508194
-60.907902
-73.116203
-69.061737
-122.856789
-139.584259
-70.874855
-161.163330
-115.466362
-54.874393
-53.127357
-64.485229
-57.684135
-80.943802
-51.995647
-153.359070
-64.819672
-159.434723
-106.841011
-50.734032
-157.556122
-87.149643
-50.720512
-142.573807
73.176544
-87.328102
-99.674522
-94.198586
-155.794296
-99.099159
-69.237816
-125.417595
-93.574379
-84.644180
-93.287117
-114.112610
-63.340023
-61.156170
-74.857391
-111.118782
-66.515327
-30.848789
-71.450195
-60.641319
-159.414948
-62.110802
-138.098434
-149.394119
-120.911415
-142.204559
-49.517635
-83.897545
-59.813259
-116.166092
-160.254623
-62.293179
-93.170219
-132.223145
-56.920105
-22.070442
-58.328331
-152.053879
-75.780617
-66.053391
-99.824852
-142.102325
-75.544701
-53.922005
-154.522186
-63.836544
-83.193108
-51.131378
-57.013348
-57.186577
-62.678089
-76.594322
-66.961563
-69.451096
-57.297348
-116.348785
-113.195992
-45.483776
-96.155403
-71.375702
-52.752193
-76.942528
-103.253983
-122.473755
-77.027191
-65.431450
-92.297012
-62.206722
-140.530304
-56.093452
-64.484856
-95.290909
-100.002525
-105.980347
-99.077774
-70.984955
-90.568611
-111.769302
-120.852348
-98.694206
-123.246429
-90.529099
-131.293594
-69.560005
-58.228157
-60.973724
-81.147659
-91.875038
-72.923386
-83.534134
-66.078835
-91.869942
-72.655952
-38.783401
-115.616081
-85.852631
-144.570999
-67.477806
-49.770748
-92.701859
-70.657310
-43.287464
-61.647247
-62.283882
-59.616005
-72.299751
-67.066841
-141.230209
-61.945461
176.156250
-60.885151
-61.590843
-77.386978
-75.637794
-108.370811
-82.268402
-89.926132
-82.802025
-48.592922
-157.490723
-86.248512
-153.230713
-69.600761
-61.695183
-70.475334
-142.509644
-40.155418
-72.420372
-74.131134
-77.545059
-54.977100
-98.318909
-132.050278
-96.215172
-107.353905
-83.591454
-61.450260
-87.744965
-98.479614
-78.822838
-62.220894
-68.179123
-82.774529
-89.188629
-109.904732
-146.323547
-37.970154
-56.938782
-57.192429
-86.235825
-67.160919
-51.243767
-58.129326
-57.526501
-98.298241
-117.077141
-46.231773
-76.357910
-47.324001
-105.646416
-62.873474
-43.248131
-121.904716
-61.162594
-83.567406
-63.189541
-150.749023
-64.733612
-48.528858
-90.321251
-73.238480
-58.012661
-73.337059
-67.356537
-57.529976
-59.732513
-61.229931
-95.168556
-93.648735
-61.528839
-101.440720
-119.295845
-62.276016
-91.886513
-59.004032
-67.280441
-56.917027
-133.806854
-57.667885
-80.598732
-56.151100
-56.141392
-79.847794
-61.235744
-84.428139
-57.222939
-123.289772
-143.024597
-51.037148
-98.512146
-64.571564
-70.522438
-111.995628
-142.060226
-63.537933
-74.560448
-112.927399
-77.853386
-75.825531
-115.964584
-64.989799
-157.023392
-54.338223
-58.497112
-21.933195
-55.361504
-73.446335
-71.392136
-66.008049
-76.517929
-77.338440
-60.342354
-63.257992
-60.669384
-100.094086
-62.427940
-68.393974
-92.812790
-95.647888
169.613129
-65.733444
-74.318192
-149.751404
-78.703987
-58.284508
-52.928726
-92.658554
-44.477104
-54.018215
-67.834305
-55.042126
-74.493156
-53.300526
-53.836166
-116.690552
-68.293915
-97.259567
-66.326691
-94.927094
-119.202545
-125.577995
-78.476288
-140.180878
-137.999771
-141.921768
-103.470184
-134.358017
-51.714508
-77.776772
-118.386185
-110.362358
-61.289574
-118.622528
-155.654327
-60.192020
-52.860981
-60.771961
-32.734863
-155.673615
-48.732155
-82.677254
-57.418858
-54.892773
-124.775894
-69.322990
-130.174149
-55.358208
-56.915428
-77.259117
-87.029442
-72.093582
-91.722183
-56.853191
-143.427597
-35.361572
-114.603386
-79.950783
-136.416656
-47.033600
-38.007133
-70.887642
-156.841003
-54.260220
-55.038631
-136.768814
-58.109756
-62.636269
-52.568977
-88.473633
-102.592102
-67.774399
-40.201538
-61.062572
-126.932312
-57.316772
-64.864571
-64.355148
-67.674995
-75.887741
-84.278702
-145.072083
-58.166134
-161.938828
-70.750488
-107.121468
-73.541595
-66.135956
-152.275879
-80.952995
-119.391182
-73.139061
-11.564732
-78.407631
-54.116455
-80.178200
-98.435356
-60.604374
-67.822136
-71.983788
-169.355255
-113.955894
-73.709076
-76.548164
-78.863243
-67.402260
-67.922310
-62.515194
-133.491455
-60.441338
-155.508209
-79.992630
-40.871952
-138.715256
-42.500866
-146.048431
-44.264618
-70.768372
-63.214325
-57.559982
-30.806330
-61.652298
-67.355782
-61.442673
-155.069931
-95.206825
-55.203037
-56.154926
-66.025070
-79.632118
-59.632153
-64.493149
-52.046219
-70.244652
-49.169662
-101.121330
-75.030434
-139.599060
-69.002419
-69.133125
-109.070381
-51.521530
-66.935349
-150.122375
-57.977123
-147.536255
-124.404213
-65.163902
-93.978004
-75.008522
-69.551521
-99.680565
-58.269707
-101.800850
-84.097404
-58.686909
-81.702293
-53.817043
-84.026566
-54.888065
-60.451923
-62.014275
-139.024338
-79.271339
-108.746864
-132.773758
-66.215477
-171.567535
-88.178841
-76.602005
-60.836102
-95.982010
-163.707214
-97.765968
-116.080765
-59.185417
-99.741745
-132.518951
-54.958008
-72.099632
-165.798218
-155.331177
-59.472599
-79.982368
-46.458519
-61.145409
-59.359550
-119.921944
-35.314976
-58.788311
-63.871677
-82.056938
-64.120224
-29.378763
-158.157608
-80.004166
-75.992088
-62.498787
-71.276505
-69.185844
-42.106380
-89.481415
-71.450050
-54.891026
-98.761169
-57.359325
-86.534012
-108.277634
-160.158386
-59.973148
-60.396244
-24.571045
-85.299416
-144.908890
-59.786076
-65.393562
-69.890144
-69.888405
-66.758690
-153.864929
-79.222664
-57.219696
-47.289597
-64.653954
-96.953995
-60.167065
-72.144638
-54.884312
-64.560028
-84.848755
-57.691837
-98.452637
-136.613403
-55.187523
-87.720818
-83.906174
-108.462395
-68.473915
-82.562042
-95.173347
-57.928841
-175.219910
-118.533119
-91.636139
-96.500885
-64.273582
-91.414299
-76.155273
-109.649559
-75.763313
-58.328175
-77.544388
-70.977448
-157.746506
-63.330372
-81.214302
-38.461403
-104.298889
-67.617897
-90.293098
-77.436409
-66.669861
-71.972183
-132.515945
-93.924423
-149.080383
-60.754906
-61.570076
-86.497726
-47.169506
-125.937286
174.865417
-87.440575
-124.130257
-93.584694
-69.807259
-120.724487
-53.817379
-122.513245
-57.550755
-113.765961
-88.884056
-63.851414
-158.490356
-66.553970
-74.008118
-58.905228
-152.310059
-61.402428
-124.443527
-82.786957
-67.635559
-134.472351
-162.539597
-81.943123
-124.087044
-59.842548
-98.438278
-109.707077
-71.290390
-120.094940
-154.443298
-77.674377
-125.411827
-93.680382
-91.127815
-107.573959
-97.930824
-55.755169
-120.625290
-67.620041
-84.659790
-54.032162
-54.100227
-65.251381
-98.931824
-61.171787
-81.668434
-118.493172
-118.676064
-150.409485
-91.833046
-57.948689
-79.987122
-64.655708
-72.377686
-50.368042
-71.302101
-59.643963
-61.687000
-60.291962
-140.402222
-65.960854
-67.051605
-69.857239
-92.945007
-72.854866
-101.928444
-89.365974
-72.177986
-90.790184
-101.619423
-71.752159
-92.239143
-115.767906
-154.125046
-93.093628
-106.580040
-147.242355
-58.718445
-70.192223
-74.932320
-86.818802
-65.335098
-55.785259
-71.616890
-85.281960
-69.623894
-116.191933
-69.151581
-64.514893
-119.263046
-64.802704
52.498413
57.890434
50.671307
55.082558
39.137272
86.817780
49.595356
79.277847
49.064976
55.658566
55.064999
74.243240
76.280174
64.744614
-116.837059
-147.284531
-68.156387
-130.503357
-149.717026
-80.632622
-66.919975
-48.086430
-67.543343
-122.115555
-115.516678
-107.967278
-55.205471
-61.631676
-162.670319
-64.266907
-95.223297
-59.120564
-68.428123
-50.955379
-49.748108
-144.931183
-151.742584
-73.327721
-74.993462
-32.945389
-83.523689
-73.476997
-88.815788
-60.673935
-52.760712
-76.881439
-84.547386
-91.045822
-161.895889
-53.940456
-117.275108
-126.265831
-94.477554
-126.507118
-103.748581
-65.731590
-119.822784
-107.991989
-80.834663
-63.793385
-111.559845
-77.451462
90.037201
-64.542183
-72.185555
-74.567657
-60.578903
-68.719543
-75.168945
-57.256618
72.974373
69.013023
-69.759003
-90.704834
-144.525131
-74.317482
-61.284004
-55.378368
-56.921597
-107.075851
-47.015442
-90.813423
-106.632301
-102.738007
-113.203880
-94.570869
-96.867432
-86.611626
-115.832039
-171.620041
-135.939362
-154.441284
-72.302628
-94.827080
-61.073757
-73.301132
-62.620003
-74.522324
-74.524979
-140.704437
-64.567604
-73.247269
-55.680859
-151.985703
-59.382694
-104.273621
-89.469330
-60.492237
34.194958
68.615738
39.270466
24.972538
77.827721
-32.514412
-58.043407
-57.754753
-60.668686
-86.551559
-36.747353
-55.201164
-55.826519
-65.304039
-119.909142
-118.085266
-125.012878
-97.225235
-96.815231
-102.034538
-108.769920
-81.188812
-106.020226
-121.562744
-115.801743
-87.240669
-120.003220
-125.070457
-79.394455
-119.884483
-87.841698
-96.519638
-156.641907
-73.681374
-57.632301
-102.911331
-64.317268
-56.945618
-141.312302
-59.289871
-136.083923
-124.437012
-118.427551
-85.689865
-167.933807
-66.233421
-152.640915
-157.255173
-57.562698
-63.436047
-120.057877
-56.764290
-73.058647
-82.729279
-66.739082
-156.246231
-58.809216
-71.927185
-70.717697
-66.577438
-56.632496
-92.129852
-96.215210
-58.186657
-56.205372
-118.751930
-135.952545
-124.129089
-108.345932
-103.147331
-69.988998
-62.660965
-91.455261
-144.440659
-56.457291
-146.539459
-81.188141
-76.463188
-67.649361
-117.509506
-66.693573
-106.585144
-58.759575
-103.151596
-50.552876
-120.859756
-151.287094
-99.655777
-39.786465
-63.566967
-44.910904
-148.656754
-38.777142
-75.292641
-143.208206
-73.003052
-69.657593
-154.563339
-122.580620
-137.336548
-69.282288
-66.342140
-69.819054
-70.159286
-59.117176
-109.033051
-60.221603
-109.031639
-137.690201
-100.819786
-119.112930
-73.796570
-67.140915
-126.785461
-55.703518
-58.868774
-101.776466
-84.530624
-64.728683
-44.194546
-176.057220
-90.824051
-58.272030
-94.363739
-56.252235
-91.246803
-100.902428
-99.628723
-60.178307
-58.636795
-67.510818
-94.085548
-61.776455
-33.039150
-66.007500
-66.770943
-129.344482
-62.945751
-68.857796
-104.030869
-109.677475
-59.580906
-110.262199
-71.816154
-58.297192
-49.652252
-53.821465
-129.947845
-91.334335
-73.246490
-114.167168
-142.754028
-58.660488
-102.169373
-90.006401
-165.442520
-56.053925
-74.713043
-64.484451
-72.639313
-54.323555
-168.629715
-60.710564
-42.050003
-105.741844
-85.621178
-80.299568
-114.661766
-73.276573
-117.653526
-112.399933
-38.798038
-97.210907
-68.540497
-101.545860
-103.889557
-99.863922
-107.988785
-113.688522
-92.394417
-101.274879
-82.739296
-109.001816
-117.192406
-77.719925
-61.790062
-72.448952
-77.231262
-53.218597
-74.964836
-92.838402
-85.764046
-152.886673
-50.269543
-86.540077
-92.266769
-99.219963
-149.321884
-83.732239
-80.215630
-150.824097
-63.355656
-76.838669
-118.548172
-64.245354
-60.274319
-118.359673
-71.583191
-144.705048
-80.051331
-69.338478
-55.922382
-69.480751
-116.263474
-62.784100
-62.677692
-46.647442
-57.077141
-80.131256
-162.455185
-60.176750
-65.102257
-82.777786
-86.868996
-87.359253
-77.284439
-93.638618
78.387314
-115.795647
-134.036667
-149.305664
-61.502430
-74.548393
-57.208977
-59.814491
-72.077217
-77.125450
-79.145447
-61.202869
-55.572765
-54.883114
-67.547646
-62.251904
-74.355721
-76.832481
-139.077454
-82.635742
-62.035427
-68.647568
-66.280373
-67.411499
-127.381409
-107.889877
-70.137352
-86.010643
-57.944603
-76.284805
-80.512329
-79.477997
-45.715530
-67.527168
-68.939407
-127.959267
-139.307526
-83.161865
-81.263268
-164.370819
-59.904320
-70.093323
-59.243198
-108.401665
-91.558937
-45.392090
-133.437149
-60.010170
-45.613331
-54.183483
-47.237286
-65.392578
-69.599129
-13.336486
-53.343018
-65.973282
-59.237858
-84.654167
-115.501198
-67.684082
-80.586662
-87.916595
-72.417923
-55.391373
-58.596756
-58.347538
-52.989014
-64.404770
-68.173912
-45.006561
-69.232285
-154.021286
-142.727432
-39.858852
-61.980247
-67.183464
-54.017200
-44.431477
-113.175804
-57.132084
-41.534359
-68.920540
-118.998688
-60.642910
-99.166847
-93.182457
-104.692802
-86.393944
-71.608185
-97.925270
-58.865376
-77.312897
-68.561539
-61.313110
-62.626240
-60.704643
-157.410583
-70.094353
-167.008759
-57.208389
-61.423813
-56.028927
-42.230267
-66.010513
-74.231506
-139.297104
25.787626
-63.815716
-108.238266
-120.217514
-64.400536
-153.953400
-54.410641
-57.276527
-67.684998
-56.574406
-55.975502
-118.668930
-58.658775
-147.491669
-67.639847
-57.706196
-133.737335
-129.160217
-54.244511
-62.589249
-83.818893
-69.302773
-146.124329
-139.948471
-65.160828
-117.804886
-71.175041
-57.810997
-149.039825
-166.336731
-92.018181
-87.097412
-63.372555
-67.351700
-115.898277
-121.440239
-58.166351
-104.168396
-80.535362
-111.796043
-96.933525
-52.686268
-45.636036
-62.148312
-72.946960
-133.751373
-90.199631
-74.511024
-65.411217
-37.399586
-43.702076
-69.106689
-23.738771
-60.258369
-45.189030
-41.998871
-91.545746
-141.721664
-115.722984
-41.198296
-47.258442
-80.041664
-95.657806
-141.704483
-108.757324
-110.562279
-78.894760
-78.777031
-86.966202
-86.082458
-72.311958
-114.564514
-55.055172
-54.912350
-101.043015
-74.095459
-73.314392
-60.525719
-64.296532
-85.839920
-46.389011
-56.342659
-49.065979
-74.335983
-94.680130
-162.724396
-85.297295
-124.864952
-55.310925
-42.016697
-97.271004
-54.332771
-99.942261
-90.718666
-122.285675
-59.929516
-157.145676
-76.101318
-92.619598
-93.282570
-91.989815
-59.864079
-63.255253
-44.655022
-129.484589
-70.248810
-127.953941
-83.240662
-70.936211
-53.397598
-35.291519
-67.134888
-84.278687
-80.734016
-62.920773
-95.041878
-113.880241
-108.131790
-106.758881
-144.059937
-98.782913
-115.660912
-115.184860
-55.032940
-66.902405
-140.516632
-74.138443
-81.697952
-33.744019
-67.126442
-45.052589
-85.076225
-128.271439
-167.503922
-76.690750
-71.983582
-100.199570
-143.288574
-51.499451
-148.443390
-159.154633
-153.445038
-109.988159
-114.083069
-88.206886
-97.408379
-142.832245
-63.185017
-60.232224
-117.447556
-147.337326
-94.077446
-108.746185
-121.635033
-60.084274
-54.890518
-78.913437
-40.025574
-71.719391
-119.331306
-149.673035
-94.333870
-133.113083
-104.703400
-103.624580
-93.621635
-114.259125
-138.371460
-88.009979
-119.821594
-74.374641
-68.298111
-113.194885
-99.243942
-51.780693
-69.064987
-118.392700
-97.783806
-115.690178
-146.284531
-66.060905
-74.782906
-65.383186
-158.753128
-83.430031
-50.629906
-87.915016
-70.586845
-63.925644
-74.941734
-65.395645
-58.713470
-112.531380
-52.248623
-150.159760
-155.688690
-74.711777
-58.857239
-160.004761
-124.825523
-86.529808
-58.546970
-53.099049
-70.511276
-107.003105
-55.225349
-49.586960
-63.758160
-118.520164
-68.709854
-50.294609
-55.986900
-57.283554
-58.726372
-64.484062
-153.325577
-82.629539
-98.180054
-74.517616
-57.657734
-92.095512
-58.737301
-73.252327
-143.970428
-123.078499
-109.399803
-56.145931
-66.818062
-143.178299
64.962433
61.218819
87.726990
40.035343
84.863228
67.800224
74.489410
40.730942
69.804260
64.349052
32.696415
71.714363
-52.845558
-48.164021
-61.119396
-72.481308
-75.262375
-59.460918
-93.123306
-145.179352
-106.385529
-117.282814
-80.190285
-54.439083
-61.022923
-58.062206
-124.934341
-69.535324
-79.399712
-103.177391
-149.234253
-67.106415
-81.100975
-63.132595
-67.698349
-57.327644
-58.870995
-80.360802
-156.833298
-101.229698
-87.643532
-60.171093
-121.950714
-114.151230
-83.715919
-125.530548
-89.574615
-59.438641
-38.181118
-54.231632
-78.757141
-74.423515
-56.416588
-54.519348
-57.183762
-114.047134
-118.456291
-76.189308
-64.056389
-98.732513
-59.044979
-121.790192
-111.558563
-153.846939
-64.865639
-59.400497
-78.282333
-134.890015
-81.212646
-55.088615
-129.177811
-90.770767
-76.460579
-65.454369
-34.776745
-71.558327
-65.102486
-68.074150
-61.743950
-64.916626
-140.938782
-56.702026
-70.705185
-75.525696
-51.314205
-69.071762
-109.145638
-66.759468
-64.037872
-144.104370
-89.379868
-74.359581
-155.868439
-68.271820
-60.666420
-56.658882
-60.509811
-99.567039
-132.985748
-55.735325
-105.327141
-112.570953
-74.831757
-105.993637
-89.642006
-72.675529
-94.054375
-107.276382
-72.404343
-76.926369
-160.573990
-137.266220
-65.172829
-130.645096
-61.721527
-30.069376
-57.153259
-65.496567
-121.982857
-50.044304
-60.878387
-115.835442
-47.936161
-131.770905
-132.141647
-140.600403
-160.451904
-144.761200
-72.574379
-91.881882
-176.519623
-58.767429
-67.834343
-59.501148
-94.665596
-123.553238
-63.719280
-58.794716
-73.706230
-56.582844
-134.100555
-66.056282
-54.597599
-157.710526
67.859146
88.483490
52.573521
84.733742
73.898422
55.322769
60.835358
72.202538
71.180702
48.000534
47.189480
87.417389
69.706329
70.344185
73.962395
56.372330
48.567165
53.752365
77.352600
52.413300
66.742752
60.187050
86.483513
66.152466
43.556026
52.792511
51.724598
55.235424
51.457283
84.525620
-62.176765
-122.587547
-59.536503
-62.112370
-140.120178
-61.832127
-78.043297
-68.207550
-50.396652
-28.113192
-73.377594
-52.336033
-83.859238
-51.735336
-79.081795
-77.174034
-159.306870
-86.853607
-68.167038
-67.710236
-54.984009
-74.191597
-31.686386
-53.348511
-73.158417
-99.074829
-87.396194
-58.299622
-99.562851
-86.884315
-118.829903
-79.855835
-112.650719
-95.502754
-97.009705
-64.520958
-64.496269
-47.775723
-54.565796
-68.068382
-74.039383
-72.853973
-57.610294
-91.714455
-57.471100
-66.612633
-134.943817
-169.073685
-123.210022
-110.958694
-159.131256
-107.240135
-84.657768
-105.219261
-104.974617
-118.001907
-56.627384
-92.774956
-58.769718
-107.840149
-66.455399
-63.679066
-85.634155
-59.387932
-32.140884
-123.529617
-76.868294
-55.618248
-51.130600
-65.614578
-107.459999
-75.610870
-136.364944
-102.243156
-99.533707
-53.030800
-93.302925
-38.752068
-97.110916
-156.123108
-164.679916
-92.842407
-87.691788
-105.337364
-59.614933
-143.539078
-99.411369
-141.854858
-56.292847
-67.060120
-104.384865
-105.473198
-65.812294
-136.031601
-105.092194
-81.923943
-94.103851
-75.365700
-150.549606
-93.292259
-43.997761
-103.847542
-150.254501
-143.694748
-92.859192
-119.454155
-105.981613
-133.635681
-131.969879
-57.721367
-106.361504
-140.843689
-149.655960
-66.274086
-83.468895
-63.482670
-63.164417
-63.360260
-71.188660
-67.510696
-80.908134
-73.819641
-89.109062
-75.605919
-94.883224
-71.003944
-122.193047
-80.397789
-40.503811
-100.347374
-57.448883
-132.228241
-92.391487
-91.844757
-144.100616
-153.081360
-70.420441
-59.374668
-58.440910
-70.312691
-42.983322
-53.326786
-99.683487
-176.787140
-76.515388
-70.673386
-81.112160
-145.569351
-138.731506
-118.857323
-90.223885
-96.559151
-78.127708
-78.251907
-72.945419
-92.793999
-61.304169
-55.978050
-144.412888
-136.799210
-73.445305
-56.477089
-83.585518
-82.296867
-91.439629
-80.218521
-59.702381
-101.846527
-99.431091
-99.489532
-59.355530
-156.478592
-140.418594
-112.283516
-151.072052
-70.108345
-160.714066
-73.749969
-64.530190
-108.073280
-28.914181
-57.542934
-67.738907
-32.343655
-63.776165
-154.487106
-69.402534
-143.954239
-38.779423
-108.384605
-121.137222
-110.557686
-88.574219
-66.771416
-94.221466
-51.885723
-83.964828
-102.990761
-96.067924
-141.374390
-67.276474
-62.118095
-51.055511
-143.228973
-58.069267
-68.482712
-62.762051
-150.172745
-55.741879
-98.654114
-113.248383
-68.839806
-107.815720
-68.226807
-149.811264
-75.467918
-78.384819
-55.083996
-59.706581
-94.925278
-58.247646
-57.998665
-50.681789
-72.391754
-141.832672
-35.117840
-93.225929
-84.282364
-53.798016
-146.720291
-61.156105
-47.512772
-62.271358
-70.747429
-62.124500
-59.357552
-148.773804
-115.839142
-77.857887
-141.165817
-73.356216
-166.073425
-54.156391
-60.593479
-68.334923
-88.139526
-70.076935
-84.445717
-64.105263
-52.085655
-68.103058
-125.055283
-142.458618
-119.727448
-160.212494
-109.806862
-81.373383
-64.036232
-131.150513
-85.131233
-58.931690
-93.791542
-111.945625
-114.001244
-69.882706
-27.839485
-98.451843
-83.895340
-62.603611
-141.770172
-55.989174
-92.972015
-66.571526
-138.368317
-149.941635
-86.797142
-161.328766
-83.378464
-91.303833
-25.745470
-108.147255
-78.159225
-66.542953
-127.646339
-144.785934
-93.844215
-63.427845
-57.562489
-94.224693
-70.474861
-88.785942
-115.926811
-105.375961
-39.504642
-81.563507
-64.825310
-115.777290
-105.419632
-58.657318
-61.280632
-68.895020
-157.199860
-103.254585
-131.876144
-65.158318
-69.998161
-117.985435
-76.681374
-160.372528
-82.826118
-67.926872
-114.933380
-115.101006
-154.948944
-65.710106
-153.589050
-71.606972
-64.407372
-44.568619
-55.582718
-89.296577
-66.181709
-53.951298
-121.138374
-104.033272
-71.525177
-62.931835
-70.943314
-150.924515
-54.866459
-143.457275
-118.802063
-64.083252
-152.905075
-93.079453
-82.784622
-112.849442
-69.759819
-92.619591
-116.573196
-102.651726
-61.835228
-49.771851
-157.328827
-64.454514
-79.007088
-80.170349
-75.917870
-55.739323
-98.921959
-54.147160
-85.501152
-66.377457
-110.047661
-93.476006
-58.145069
-89.851479
-111.621490
-113.823647
-73.583107
-148.245697
-89.258400
-111.929268
-108.064613
-66.905266
-78.562668
-64.674553
-68.527245
-64.828285
-64.762939
-60.892826
-146.224365
-92.004868
-156.544113
-122.369347
-60.488426
-111.336327
-94.701706
-172.192017
-35.220619
-155.608063
-68.260063
-82.218613
-56.165802
-153.940048
-59.643196
-59.080162
-55.955029
-100.240784
-53.973953
-113.100998
-67.058907
-96.575272
-113.749809
-78.048897
-64.127831
-101.804497
-61.345531
-59.879528
-110.301056
-78.848656
-61.348797
-65.000397
-107.233246
-88.068413
-98.607384
-72.256866
-140.002533
-61.540737
-96.981491
-75.225403
-104.642342
-141.286438
-74.825813
-134.023788
-77.510414
-73.965393
-146.596130
-73.507545
-96.902344
-65.195969
-65.634552
-72.669548
-56.838299
-146.488708
-65.174164
-63.362801
-75.719452
-63.573627
-84.582397
-152.989456
-58.017746
-143.386154
-61.774647
-66.277779
81.563812
75.798271
-71.124275
-88.403435
-54.018311
-113.420227
-135.579590
-34.397293
-113.332054
-152.471207
-49.984444
-32.302502
-145.606201
-70.656509
-108.686455
-60.291264
-59.671623
-65.547478
-124.227585
-146.515274
-95.928047
-69.155457
-57.267265
-57.203190
-118.251289
-100.832153
-88.403725
-59.462212
-68.158234
-84.758514
-68.569778
-77.551872
173.187195
-71.126839
52.335239
52.504856
62.117447
52.470760
63.706947
94.486328
-68.991379
-67.548309
-133.002884
-122.560104
-97.935570
-147.507462
-129.192749
-54.187786
-113.411293
-78.420021
-89.936241
-63.706337
-152.702286
-135.406769
-44.009449
-84.246147
-147.334732
-96.856926
-95.169655
-55.343128
-147.471924
-65.305168
-127.599281
-102.944901
-68.833916
-60.300827
-74.987007
-82.028725
-139.270157
-60.105141
-62.016296
-45.427303
-57.506386
-62.512127
-133.496429
-124.959946
-86.919243
-92.431030
-114.937286
-79.708549
-68.698051
-108.938782
-80.999428
-53.641079
-117.077988
-76.638245
-54.041271
-72.079269
-47.857761
-142.763947
-99.983368
-67.643211
-149.104889
-128.329147
-154.553192
-58.432831
-149.902924
-82.686127
-98.460556
-70.166069
-69.141975
-69.659142
-99.619095
-81.508209
-58.585903
-55.865440
-74.433449
-96.038040
-141.222534
-58.494469
-51.845867
-100.960854
-89.879692
-82.135071
-149.822830
-68.112228
-141.402756
-117.380905
-71.860909
-57.907864
-67.056190
-99.620033
-146.569199
-101.060341
-103.416908
-70.612892
-55.053333
-92.773201
-67.605927
-60.160400
-133.632446
-61.123611
-106.881447
-92.545708
-90.367485
-115.440392
-72.238106
-64.025963
-64.622032
-68.553925
-60.602406
-103.401863
-143.809708
-99.842407
-109.158035
-121.201508
-104.337334
-103.490051
-105.418396
-99.053146
-105.822533
-58.118500
-111.164673
-106.817230
-117.606346
-118.450691
-62.390530
-58.499863
-112.669609
-156.688766
-74.827911
-109.566780
-85.859673
-61.357212
-54.488132
-73.041275
-110.606964
-152.738754
-90.413788
-83.533363
-160.990799
-129.426041
-51.852501
-75.195244
-66.603096
-33.516159
-83.601624
-150.341827
-70.386024
-37.050919
-121.389679
-57.827713
-62.541962
-129.304001
-92.660194
-74.662827
-81.710968
-116.892685
-67.998436
-37.754707
-73.659874
-121.165771
-82.242027
-151.118881
-61.486584
-67.146385
-48.615185
-68.091393
-157.672333
-72.033958
-57.677200
-52.432888
-131.011688
-49.917721
-56.440708
-56.923363
-59.375622
-159.073563
-82.856125
-134.344650
-83.118874
-60.646954
-89.697983
-59.944366
-94.473579
-106.274780
-156.580719
-110.352425
-107.987198
-62.836166
-107.583839
-103.689049
-77.776123
-45.302479
-85.404633
-104.165840
-60.019009
-60.102211
-64.969467
-71.962502
-52.971134
-136.885483
-65.356834
-79.115242
-68.167526
-104.967194
-55.346874
-105.140770
-95.261147
-142.991028
-75.786972
-124.425850
-52.930630
-83.108307
-67.239258
-50.288372
-115.383827
-159.842545
-73.203346
-108.891289
-68.141899
-77.140854
-147.110107
-81.232246
-45.897942
-88.533073
-137.476746
-69.199059
-80.969749
-146.221085
-119.221466
-73.414368
-59.961830
-53.135605
-28.792040
-145.560059
-44.595425
-52.660549
-67.579292
-84.259789
-65.777176
-76.627304
-127.464516
-52.310822
-49.254406
-48.644836
-76.244614
-106.520538
-71.240532
-53.841885
-55.550869
-54.538883
-60.905300
-139.662247
-67.686157
-162.776688
-99.495216
-55.511013
-99.619019
-60.779854
-98.254181
-116.774780
-82.289505
-68.765717
-82.235237
-78.702377
-90.587685
-104.532593
-111.354782
-107.530708
-106.948090
-162.775620
-93.562729
-64.271896
-70.597336
-58.081596
-61.692909
-56.981430
34.021538
70.181984
63.944576
87.559677
-73.435776
-43.566956
-64.548798
-89.843987
-158.036697
-52.538471
-60.083893
-82.712761
-85.753700
-95.139572
-62.137573
-28.425579
-45.457710
-154.031830
-62.519600
-59.942535
-130.852646
-70.302834
-74.289207
-93.466797
-148.651489
-161.904007
-108.923264
-56.645592
-89.082939
-64.292839
-112.820763
-121.548759
-63.655460
-64.510582
-55.371819
-100.149101
-67.231285
-62.240055
-154.522110
-52.868076
-55.959873
-81.951134
-11.801162
-50.747902
-29.565224
-69.349907
-77.526482
-58.024796
-161.782516
-93.301140
-76.517479
-55.514130
-31.520805
-84.783180
-61.844349
-157.046356
-71.626343
-77.221481
-161.752625
-102.556488
-53.515446
-93.666634
-145.078873
-76.131126
-154.549423
-91.802330
-102.395287
-33.051437
-145.470306
-72.663704
-89.231270
-61.899330
-117.690300
-56.648457
-145.937195
-85.033913
-75.032669
-63.474121
-108.983994
-126.774536
-61.747654
-44.292404
-77.857880
-55.558857
-150.380096
-157.449890
-63.669197
-139.658051
-101.552025
-53.782581
-139.356018
-72.385178
-51.892059
-99.727768
-106.045952
-152.664185
-65.260803
-132.230576
-101.757698
-153.445572
-59.943554
-94.387444
-42.436848
-39.642925
-129.075836
-78.720688
-119.739601
-83.881149
-74.830711
-58.646309
-47.653423
-43.014465
-69.276436
-110.778938
-63.207653
-65.264221
-70.877205
-107.544243
-91.618645
-105.239273
-80.705223
-164.304688
-103.197838
-96.821030
-103.725609
-93.114944
-126.976448
-59.210171
-154.865753
-119.085869
-94.163666
-58.484863
-68.843849
-66.651955
-62.583462
-58.238220
-156.798233
-80.487396
-70.030357
-46.848553
-64.859764
-148.205841
-66.157204
-153.073975
-150.708130
-97.775681
-116.919159
-103.863686
-68.016006
-67.019188
-59.594612
-141.133850
-142.161530
-57.241676
-56.749687
-80.498802
-51.811844
-67.062668
-58.606285
-66.306465
-134.533188
-50.796135
-156.644730
-86.825935
-69.342766
-127.780403
-43.592899
-148.891129
-104.368279
-24.330517
-100.966339
-122.829880
-69.360115
-67.784721
-162.910614
-94.255966
-75.150726
-60.604797
-83.545677
-75.048332
-69.521515
-78.839905
-38.121323
-55.914890
-58.258812
-121.217522
-132.405457
-47.086266
-55.206413
-86.621544
-155.632050
-61.371693
64.508171
-94.657494
-137.037704
-151.002365
-62.622662
-136.867783
-71.580246
-74.511192
-141.159119
-54.616737
-67.056763
-125.143112
-116.688446
-105.202477
-112.188461
-104.612526
-74.964958
-75.899467
-67.749260
-42.776272
-70.376167
-58.013500
-67.070930
-143.183105
-59.520218
-75.194077
-68.414520
-52.638313
-86.523964
-40.880653
-84.792404
-65.859505
-51.804543
-36.561634
-80.421135
-56.991753
-78.855919
-66.152832
-138.369659
-118.784904
-148.015518
-146.840149
-46.306683
-43.531219
-121.037872
-60.374046
-151.656891
-146.773560
-57.785984
-44.892563
-117.008896
-129.060867
-63.182373
-145.817276
-105.978699
-92.681549
-147.552292
-74.352409
-128.386688
-67.457153
-72.128807
-43.260185
-162.744965
-64.058769
-73.136108
-63.935688
-61.757046
-130.136642
-65.968956
-68.418098
-146.308945
-71.899925
-142.904266
-56.459419
-62.840134
-122.267235
-46.657619
-62.984646
-64.123116
-75.466896
-91.396461
-101.637283
-55.052158
-50.194916
-152.591446
-97.875229
-57.919071
-61.601868
67.436996
82.416092
107.545761
58.270252
60.405910
57.279854
75.164520
-52.988346
-64.907547
-64.382225
-62.749969
-100.415565
-67.115547
-132.784546
-59.148808
-160.438232
-108.497269
-65.083893
-121.741615
-60.887459
-126.751762
-97.950615
-61.949047
-62.925831
-75.382935
-149.574219
-40.459229
-80.466553
-59.196087
-57.289303
-75.667053
-75.273216
-90.220680
-88.583855
-154.993256
-69.539627
-67.678391
-84.873848
-87.844223
-61.942463
-62.449413
-94.136833
-62.246880
-63.000977
-57.324593
-29.750517
-94.959610
-55.932735
-62.198875
-56.794907
-29.208803
-59.952271
-79.986870
-58.529663
-64.210899
-116.420647
-155.100693
-72.063797
-63.707287
-128.030243
-56.442669
-131.719727
-31.995224
-65.286217
-75.997742
-62.677540
-128.128693
-111.154961
-155.899063
-71.517754
-137.119049
-75.600365
-60.529022
-109.484444
-91.534775
-134.775314
-114.390091
-107.200653
-104.489647
-36.884071
-148.075150
-167.533829
-105.542053
-59.362762
-61.069088
-83.028954
-85.511765
-45.872387
-125.710175
-108.401138
-66.163261
-100.942513
-76.042618
-105.586052
-168.546234
-70.965149
-119.329849
-65.535332
-53.189442
-81.364784
-126.369202
-111.815849
-59.240475
-115.353485
-104.569397
-61.135750
-72.649734
-83.991531
-129.319382
-76.680260
-99.845436
-56.350060
-60.518082
154.512238
-138.984131
-58.601864
-138.431351
-55.572655
-76.651459
-87.506531
-142.880295
-83.356178
-62.984428
-118.351257
-107.111015
-62.282360
-115.039696
-154.212753
-101.958679
-121.878242
-95.463501
-164.205032
-153.681946
-93.801628
-64.253510
-58.054977
-77.278053
-59.522861
-71.132492
55.744633
47.338406
56.288971
79.375740
37.400856
39.955833
50.469849
58.337734
57.460323
84.376228
77.332024
99.490112
59.273766
-55.284313
-66.034180
-134.432220
-53.417976
-61.825317
-69.850166
-131.578522
-131.738663
-79.901970
-55.874245
-151.556839
-66.060333
-71.029335
-86.144005
-122.139618
-109.346687
-95.465553
-92.524223
-76.406143
-60.242619
-114.705688
-148.567963
-124.089394
-54.014389
-66.306190
-54.966846
-68.364502
-88.793060
-49.160332
-66.861816
-64.184052
-72.940323
-122.000748
-102.594742
-50.856735
-65.792076
-128.184418
-86.076073
-61.265850
-94.853485
-57.101849
-80.736069
-67.456734
-56.219921
-61.887493
-66.529068
-63.509651
-61.108669
-55.898376
-145.695648
-93.889320
-150.612335
-78.348816
-157.449554
-68.002266
-77.357597
-99.362923
-96.453964
-60.115784
-62.346344
-69.900993
-133.801376
-120.164207
-108.669930
-113.017639
-119.285904
-90.092682
-108.424835
-100.671043
-64.961281
-100.202972
-68.824318
-56.749912
-140.223343
-72.741882
-64.502342
-81.681740
-86.140511
-56.114937
-122.040077
-155.753433
-62.407776
-53.617943
-143.316254
-37.635719
-97.310852
-96.244621
-51.675045
-46.430225
-61.502258
-154.828842
-63.808792
-136.615173
-80.091072
-126.104301
-105.988464
-85.398460
-71.939186
-112.287003
-25.362753
-52.923344
64.508980
81.688568
71.893776
-31.142874
-98.946808
-87.752151
-70.215164
-58.264542
-67.129478
-72.321655
-57.786274
-54.763111
-48.550781
-53.092014
-63.927090
-159.712692
-75.805183
-61.646996
-85.848564
-179.951523
-50.680874
-106.048225
-129.032913
-60.597366
56.083172
81.193344
-58.163414
-42.288788
-92.263710
-116.592659
-112.906303
-157.449234
-109.470322
-66.586914
-100.985115
-122.607109
-87.652428
-145.689682
-88.015602
-81.645638
-75.766838
-80.750954
-122.785332
-56.532768
-83.840729
-63.529675
-105.270981
-65.313660
-157.394150
-90.843491
-64.645470
-140.537537
-75.025902
-70.332420
-60.698944
-58.323742
-57.537510
-110.713921
-96.241150
-60.124977
-72.355690
-68.572945
-144.756424
-115.676460
-98.876045
-85.867317
-117.524437
-54.617378
-81.629662
-132.231171
-160.169113
-68.797264
-80.436470
-75.553558
-61.117226
-63.760605
-118.499542
-95.334373
-158.810974
-76.475349
-72.236008
-59.089390
-45.054546
-58.381870
-117.933975
-130.534760
-54.709198
-177.337936
-46.505764
-65.187675
-73.054565
-139.330307
-64.701897
-149.764648
-61.236015
-52.057274
-76.763390
-33.974453
-63.288033
-88.432106
-65.284134
-62.642170
-55.492119
-70.797554
-162.255676
-90.176903
-154.762741
-112.175697
-48.503807
-63.454422
-154.409470
-146.475327
-162.229385
-79.439171
-58.861435
-70.146957
-154.112961
-64.176506
-62.552769
-96.462852
-52.248901
-57.422073
-54.203484
-123.208481
-142.207977
-67.714684
-80.004341
-58.572754
-46.542713
-75.263847
-77.736992
-154.222137
-79.625671
-156.353165
-57.344482
-148.267792
-65.084793
-99.690666
-57.539135
-138.764725
-150.189667
-56.469868
-80.015472
-53.670826
-40.105469
74.012093
45.466824
-71.720787
-70.271500
-61.657944
-87.561798
-167.663239
-116.169098
-98.905388
-78.981728
-55.573494
-117.828476
-86.390800
-57.570377
-55.246124
-65.593109
-61.367199
-133.032089
-140.831192
-70.061073
-137.319397
-158.691330
-45.239605
-123.439064
-61.969769
-79.452606
-102.367439
-75.135178
-166.011337
-69.486061
-60.266613
-56.680176
-59.866264
-128.578720
-47.773849
-88.079788
-51.679260
-67.252365
-171.624130
-144.749329
-52.098194
-164.360901
-142.486038
-40.757324
-67.735847
-63.642216
-148.449554
-102.963905
-95.457214
-146.503662
-72.341759
-68.343811
-61.330193
-61.825974
-57.129780
-55.072811
-109.717941
-61.509052
-149.022141
-70.716560
-103.455849
-163.887939
-28.840141
-71.180099
-79.295242
-92.238403
-62.735661
-129.057556
-73.745491
-51.577755
-155.131882
-65.462074
-71.047882
-126.231262
-65.648972
-62.802341
-59.135849
-144.514938
-157.680206
-84.090897
-119.110321
-97.880554
-64.164024
-60.341576
-61.755051
-30.705116
-64.821152
-161.511108
-70.311264
-109.112938
-84.887566
-75.086700
-76.976028
-68.318314
-102.539841
-60.485981
-150.350662
-62.683033
-139.323059
-118.213272
-110.609634
-64.126991
-69.132744
-66.565880
-67.473953
-61.291306
-89.511139
-161.902100
-113.658867
-106.049988
-83.403641
-109.600090
-64.209770
-71.746918
-116.816803
-158.834503
-97.652870
-144.769348
-65.960739
-95.504013
-114.255264
-86.289856
-60.349224
-45.419315
-57.402363
-70.519569
-103.321686
-151.498611
-81.510345
-56.199772
-98.915863
-106.470306
-82.641060
-104.280785
-157.429001
-80.601723
-96.994713
-93.752274
-54.015739
-38.219772
50.411160
57.384651
74.092712
65.977890
-66.543518
-127.164017
-68.835655
-41.537003
-49.961472
-58.698204
-156.218460
-58.207714
-69.371223
-70.481064
-88.106903
-100.869720
-100.660004
-96.564743
-70.524979
-66.207848
-94.370102
-81.358612
-41.333229
-59.229191
-56.026791
-55.358528
-72.631264
-70.222458
-72.620041
-164.831146
-73.619995
-170.946732
-87.195000
-69.832077
-96.258636
-74.678665
-89.717163
-130.753494
-109.876305
-95.569427
-51.940811
-165.683258
-148.578583
-80.760406
-68.585426
-98.471603
-131.284943
-137.272827
-56.685493
-86.439888
-67.537804
-127.136955
-67.811401
-85.651222
57.174183
-126.937912
-81.945145
-112.901802
-68.724197
-140.464355
-69.015518
-55.430225
-67.462471
-62.462376
-148.554520
-93.331947
-128.335037
-51.394024
-148.699936
-59.401474
-41.537239
-66.022842
-61.637646
101.315964
57.247952
49.753418
-72.906227
-66.995544
-84.673409
-82.318321
-73.624054
-73.593361
-133.295441
66.172401
59.765129
67.506935
55.020103
70.411263
40.216255
60.673672
71.271652
-100.361771
-75.751877
-169.164566
-133.853088
-77.502815
-62.613228
-162.975555
-81.120560
-28.480465
-64.701996
-154.329025
-52.511799
-87.569756
52.945053
86.277664
45.814617
46.824734
53.067211
84.944099
62.746262
63.900417
66.012726
-74.945992
-110.064110
-58.468834
-145.789215
-135.574921
-65.339195
-150.089539
-61.289837
-156.608826
-82.820023
-149.378464
-59.156853
-98.724861
-122.722961
-60.281090
-72.072647
-70.372604
-58.967983
-75.715553
-88.803070
-62.888962
-45.161850
-42.432411
-35.511459
-81.158150
-107.958862
46.742111
73.290955
64.247818
-52.055225
-71.947136
-163.496658
-53.020638
-83.064949
-64.694138
-57.129982
-38.992535
-154.737915
-66.324532
-50.311729
-61.946480
-144.881592
-87.035553
-79.453979
-141.277100
-72.572639
-133.415894
-115.946854
-116.717392
-53.629578
-100.185471
-60.915092
-158.076370
-128.855713
-59.397739
-53.044254
-54.224640
-80.025269
-116.893036
-140.677170
-100.440636
-60.307495
-121.863464
-98.923416
-96.139214
-91.573158
-65.072624
-59.190907
-148.310135
-50.779064
-86.023117
-33.190113
-60.715988
-72.237610
-67.293076
-59.419281
-117.870972
-55.952400
-150.876221
-63.311348
-58.450871
-54.215626
-58.925800
-103.352531
-38.770821
-70.308426
-71.763542
-62.826466
-65.989311
-59.899719
-138.372925
-56.937851
-144.202225
-87.299080
-62.960487
-87.278931
-128.086716
-52.919502
-66.968956
-70.728149
-79.112282
-59.579731
-40.186684
-76.876076
-71.149124
-50.026352
-64.016838
-159.853180
-142.002014
-94.432442
-116.124298
-52.536556
-105.702759
-87.795578
-111.450188
-94.062584
-65.880173
-89.862419
-81.601646
-66.001549
-110.064095
-52.197197
-49.698238
-64.117851
-75.362015
-84.190125
-86.476364
-125.914719
-60.470722
-97.545921
-162.300217
-116.387566
-103.548164
-95.255783
-87.109818
-96.497650
-127.520554
-123.380409
-100.006630
-36.901108
-61.848881
-87.832886
-133.956360
-86.056610
-153.931442
-79.956398
-64.133270
-97.001717
-119.899605
-62.675083
-73.714828
-65.163910
-60.688747
-91.449425
-76.767380
-97.842384
-56.145443
-63.940716
-104.719765
-112.611916
-128.244400
-171.635452
-111.268982
-116.343864
-64.164680
-100.716988
-104.095863
-82.300125
-108.435265
-69.771553
-72.828552
-74.286057
-102.863571
-80.048523
-93.920456
-70.014244
75.034851
-72.090393
-59.042175
-120.918846
-67.579353
-156.627167
-92.804092
-79.833595
-59.609474
-66.024605
-83.682549
-154.013138
-144.812988
-99.878448
-98.470726
-62.245438
-101.180702
-81.897949
-52.705509
-60.897186
-76.493698
-55.160427
-53.891388
-92.085663
-96.072517
-59.870636
-54.350815
-26.981516
-112.425041
-57.330856
-52.146400
-122.554764
-62.029480
-59.771515
-58.237980
-68.511795
-63.835052
-87.729866
-133.592896
-158.788818
-70.448860
-52.534149
-56.590061
-67.950462
-33.232723
-53.222500
-52.826683
-65.213455
-99.974892
-102.370491
-86.212654
-77.271751
-119.262321
-140.844604
-43.722885
-138.791443
-71.056488
-111.408607
-44.302128
-90.902779
-94.085808
-57.703968
-36.315464
-62.767365
-76.180672
-146.486984
-66.145988
-61.234638
-49.303612
-92.480186
-66.464783
-157.696548
-87.451454
-63.855885
-56.205013
-107.878555
-52.819389
-66.144730
-71.226494
-64.721054
-72.832191
-65.957565
155.885101
-144.061981
-85.793922
-60.063232
-61.950508
-52.098225
-44.382717
-63.108376
-64.255753
-53.108521
-102.008278
-164.239563
-63.887085
-76.794594
-46.493290
-94.580177
-57.729725
-119.887077
-55.527718
-34.775814
-73.154289
-37.951607
-61.202755
-161.224594
65.497925
57.596004
78.466866
51.057629
50.343472
72.191185
53.012783
57.492313
60.399822
87.698502
-85.045540
-56.590782
-119.664223
-73.101326
-89.968575
-85.931526
-152.138275
-104.198654
-63.222412
-97.474625
-72.243675
-121.481270
-167.033249
-56.806671
-111.010628
-119.457695
-176.585663
-120.844124
-81.417068
-123.567215
-92.231812
-76.066216
-62.086319
-81.629639
-65.840599
-67.571976
-46.494225
-50.280743
-146.664886
-165.177567
-59.509979
-58.153008
-59.828438
-74.988152
-13.759705
-104.904907
-122.619141
-138.251755
-62.525261
-71.472176
-77.317299
-54.085594
-58.953224
-69.083977
-63.510048
-79.259987
-146.200409
-64.542351
-55.279682
-75.700546
-118.401321
-61.402073
-63.521793
-145.127411
-109.114182
-78.666832
-109.720444
-142.605026
-84.195732
-126.275871
-82.711693
-60.069618
-69.542595
-61.050858
-49.817997
-152.516571
-69.082886
-165.005341
-64.492508
-90.000084
-55.104237
-86.951942
-73.444313
-59.716114
-96.338539
-57.708263
-66.381439
-53.173794
-118.229172
-64.752045
-84.192093
-84.770538
-58.165752
-83.782722
-58.672611
-158.218765
-51.306831
-73.496849
-140.503601
-75.922165
-118.538734
-54.313278
-108.974640
-163.594788
-93.028419
-82.022461
-44.193630
-164.414688
-99.348381
-53.702644
-47.900196
-159.864349
-53.942905
-73.785095
-67.963570
-144.382111
-88.957352
-35.705410
-73.945267
-151.318619
-92.886246
-104.934120
-143.264969
-85.200424
-54.071198
-120.623344
-116.148560
-61.055859
176.791168
-70.573212
-63.080387
-40.717033
-48.765476
-87.718887
-60.350605
-100.217743
-70.744820
-84.151207
-158.077042
-59.537083
-63.951298
-157.885498
88.696793
55.773388
-61.928692
-60.405125
-53.060825
-63.484192
-64.547165
-64.409599
-110.488571
-125.369629
-143.342087
-127.020485
-63.871929
-66.745087
-137.854660
-86.752602
-105.114830
-68.455635
-75.306931
-92.681190
-131.146667
-115.893921
-134.772415
-68.137672
-117.718605
-152.127151
-146.818970
-68.132645
-140.908524
-58.462166
-117.004250
-97.053223
-45.037247
-109.374863
-148.017899
-64.700401
-52.876411
-139.034531
-58.100468
-110.653305
-66.139084
-55.641552
-147.022919
-72.010681
-70.187019
-50.918682
-73.589706
-58.918125
-91.973755
-105.120804
-99.361641
-169.069901
-157.519760
-101.748878
-59.920891
-80.949142
68.338593
61.453735
65.860985
85.362579
-154.932312
-155.292313
120.321587
-79.111168
-74.920547
-59.840561
-96.906380
-63.037041
-70.143082
-65.889549
-74.702988
-105.103249
-138.293655
-143.750122
-118.050316
-56.598557
-118.468010
-83.274208
-98.350365
-49.877178
-60.551254
-55.363377
-56.138546
-65.537933
-62.432365
-80.838356
-106.053833
-83.596344
-74.717339
-135.056625
-77.644859
-84.966087
-161.313644
-70.769356
-71.805962
-90.516731
-109.543800
-59.167500
-62.783997
-137.919708
-119.424690
-64.353279
-138.110809
39.870754
79.778915
45.241619
48.356770
69.563812
17.455564
59.668282
59.013519
48.860382
56.613403
72.511131
65.154930
58.824337
90.371574
-46.278568
-54.214985
-67.172157
-55.576366
-31.446585
-86.884552
-66.066200
-105.467041
-69.528885
-81.707947
-81.978943
-74.433853
-76.452171
-134.636597
-76.674263
-43.358814
-65.760490
-58.834316
-60.575230
-56.986958
-27.177813
-54.038467
-48.768223
-117.087524
-41.983837
-94.415672
-71.241035
-32.185574
-64.759987
-56.439144
-126.720589
-61.217636
-84.507286
-112.162575
-103.547455
-123.150589
-101.780571
-62.428402
-58.810219
-156.523941
-56.543892
-154.895920
-133.090607
-54.529808
-90.360916
-53.266479
-64.391235
-60.331059
-74.728096
-83.930946
-67.083778
-160.113815
-47.889259
-82.862747
-129.151825
-155.360809
-58.720661
-77.773941
-88.951622
-31.141249
-51.123375
-44.513939
-86.881142
-79.558838
-67.116653
-53.573895
-46.623474
-74.980530
-83.667267
-130.444702
-78.136871
-54.433918
-82.378716
-99.849449
-53.420799
-57.106541
-59.390369
-152.013214
-121.476494
-71.156456
-57.093777
-61.721077
-97.151947
-75.947830
-68.147766
-83.380264
-54.461407
-68.557129
-130.270905
-59.706982
-70.393059
-70.875816
-65.566582
-92.895638
-64.310684
-66.078064
-51.928131
-82.640755
-121.362427
-78.033440
-106.043083
-111.180305
-101.317421
-117.319000
-105.516106
-92.020874
-158.264221
-57.550549
-91.906036
-88.708389
-129.461044
-67.356491
-121.959389
-78.513161
-125.064087
-77.260300
-77.018456
-126.923309
-135.685150
-73.303802
-141.174545
-61.226482
-56.764904
-46.045002
-89.240654
-69.909286
-64.404739
-101.874962
-65.728577
-55.903439
-152.156052
-80.948692
-30.277124
-139.446030
-156.138107
-62.481934
-59.244675
-15.776742
-87.804855
-72.829948
-64.988663
-139.658951
-77.846878
-34.686077
-62.917240
-155.034988
-62.729286
-147.830017
-153.962784
-151.378189
-72.637932
-67.855576
-60.984802
-118.025635
-71.035103
-62.079601
-66.746361
-62.460300
-88.081940
-61.368263
-126.564613
-112.260063
-57.050739
-53.900810
-99.167076
-66.056496
-80.778358
-66.201958
-54.111706
-78.004051
-84.693443
-77.980438
-63.015747
-82.733238
42.216328
-54.820827
-67.185715
-142.827118
-151.732574
-69.596275
-79.934723
-140.696198
-148.154861
-72.089493
-146.116058
83.060982
43.438961
49.643448
58.991192
-91.887733
-132.653488
-74.882820
-153.287735
-64.631561
-110.046257
-103.299797
-71.005470
-61.679829
-118.716881
-54.260639
-64.412338
-71.689865
-59.068520
-133.652756
-106.761688
-52.200947
-54.567593
-51.554581
-87.275375
-104.177330
-62.040283
-65.142044
-62.356632
-170.927567
-98.465652
-118.732956
-87.188957
-78.516174
-118.351967
-147.577957
-157.130600
-101.267944
-57.950211
-70.995094
-64.624870
-133.620651
-133.937378
-94.399620
-58.021633
-83.848587
-34.838699
-127.080467
-45.074577
-85.342194
-158.067001
-69.127548
-62.018818
-179.779709
-168.896454
-88.321373
-78.946579
-154.259277
-58.645222
-163.352890
-103.565193
-58.376720
-70.958237
-92.728935
-74.166054
-137.296051
-68.005264
-67.809067
-68.770073
-58.740936
-85.004333
-138.093369
-126.715073
-79.983421
-66.107002
-80.002029
-66.107193
-78.677925
-123.211876
-48.280579
-63.752312
-83.645164
-99.162811
-85.338684
-86.670647
-106.693016
-107.804855
-61.037205
-88.221725
-63.678822
-37.523952
-72.767548
-50.256115
170.769791
-142.614670
-57.438869
-52.643890
-74.217178
-72.341820
-121.217216
-67.176750
-66.495071
-107.339172
-59.487400
-63.986481
-62.761719
-41.530872
-62.872887
-144.434509
-68.967964
-65.040863
-108.800598
-63.437038
-66.774239
-50.740761
-111.741844
-96.747505
-143.105850
-135.822266
-70.952309
-88.112724
-47.518440
-152.802505
-126.248802
-62.590633
-111.634193
-148.735168
-68.880394
-52.208076
-106.978348
-149.003983
-42.292431
-61.188862
-62.357998
-103.716393
-105.648987
-83.161537
-135.598495
-70.560570
-83.914604
-10.337783
-70.878998
-113.577873
-43.440697
-157.462128
-159.829239
-44.836205
-93.647346
-74.969444
-149.225464
-134.531036
-84.856056
-170.903381
-113.371078
-83.488625
-70.206696
-57.290550
-100.896431
-88.964622
-91.940773
-84.927925
-141.678253
-113.304855
-157.342865
-72.378731
-108.239120
-126.436600
-80.320221
-93.506569
-97.626503
-62.409485
-94.306725
-80.857162
-135.039658
-61.945900
-125.884529
-67.746712
-99.459160
-125.268753
-72.170654
-92.831612
-145.476105
-95.842834
-63.621769
-77.092941
-76.894333
-57.386940
-56.236443
-120.483315
-104.397507
-121.149765
-56.611027
-72.851479
-54.269165
-62.830540
-58.103405
-54.464588
-77.194626
-131.548965
-62.283596
-43.625969
-59.110542
-61.925106
-53.901970
-90.737648
-57.991699
-83.451759
-52.119301
-55.008739
-74.743263
-170.357468
-148.349091
-59.118534
-95.071991
-40.595486
-68.677559
-51.189651
-82.349022
-65.159149
-64.943901
-70.606796
54.992939
45.166679
63.658085
37.878345
58.472004
-59.377563
-154.981567
-50.098515
-85.840164
-63.581345
-151.200897
-79.813179
-76.319588
-45.935959
-90.031319
-45.010075
-118.996208
-104.692627
-67.923950
-67.637512
-129.162354
-70.490326
-55.367596
-62.865421
-62.120060
-148.803802
-63.203602
-59.050194
-68.120796
-71.866127
-90.034538
-154.526962
-59.783318
-52.944878
-154.623734
-68.112503
-79.689346
-47.843380
-44.973042
-56.644455
-39.179996
-151.186935
-155.349503
-66.235367
-126.965805
-100.839096
-64.995796
-62.608360
-70.203636
-57.908279
-86.359718
-89.701897
-163.035446
-172.665573
-76.006340
-101.661812
-69.032867
-142.107788
-58.473827
-107.503494
-58.150288
-62.157703
-155.487762
-61.087666
-53.208893
-69.308273
-92.488655
-78.478981
-57.741917
-107.140648
-142.247559
-125.051796
-57.678417
-81.114960
-135.119186
-148.301086
-51.737015
-34.193569
-54.419071
-57.963852
-117.383163
-51.286636
-146.263260
-106.067657
-100.663597
-101.277740
-71.736557
-60.203892
-63.355999
-65.914650
-105.636497
-124.051682
-113.077843
-89.924019
-83.510338
-104.744141
-57.693729
-69.029305
-101.056198
-59.993359
-73.815628
-82.777466
-111.597137
-157.228333
-131.880539
-99.247551
-120.979408
-57.345684
-94.626228
-100.790588
-103.876434
-87.866669
-114.914276
-46.769341
-95.430038
162.010803
-110.451988
-58.110523
-126.520599
-56.976444
-68.733093
-130.688950
-46.114075
-128.557495
-106.153168
-62.236088
-85.836761
-103.692795
-117.130371
28.026520
91.048141
-66.765549
-69.215935
-62.675781
-105.324463
-81.432663
-144.983505
-132.330734
-68.927444
-54.079746
-41.386181
-136.254486
-96.313942
-163.280014
-49.679737
-59.792389
-111.706604
-68.703491
-151.523087
-97.046547
-62.958775
-66.599945
-103.620323
-141.142502
-122.951721
-49.480892
-101.095657
-67.686295
-130.385330
-72.006134
-78.771042
-85.524933
-88.514626
-74.754234
-159.995972
-70.671761
-163.049362
-155.130539
-90.725136
-61.196552
-69.140915
-63.549011
-99.599380
-67.755806
-64.767281
-121.323631
-57.103291
-154.094971
-121.766144
-77.280571
-86.600006
-87.444199
-56.087925
-65.982971
-62.213909
-54.883198
-157.215469
-50.342579
-55.894478
-147.146545
-67.423286
-39.891663
69.851059
-50.505360
-56.499832
-66.079636
-64.314262
-113.673340
-45.679623
-88.022079
-99.451996
-65.208611
-44.963509
-137.597733
-72.220535
-50.130505
-70.785072
-71.610199
-60.100525
-85.642296
-101.966454
-82.966911
-56.239483
-103.864731
83.454689
-57.172173
-96.361900
-78.135048
-51.720844
-70.085014
-111.719688
-57.632103
-57.309315
-104.452522
-137.902298
-89.510086
-62.808990
-79.904770
-67.036034
-48.484329
-74.267365
-51.767685
-55.146030
-61.345177
-46.812523
-95.473434
-103.945946
-60.944695
176.695419
-159.525894
-150.973373
-113.088486
-92.865639
-85.344162
-57.887115
-123.090988
-70.109276
-63.186855
-62.364864
-48.383572
-73.022804
-107.039886
-115.673958
-64.159721
-136.965103
-64.192062
-89.439011
-43.061176
-108.490334
-150.074890
-107.736580
-71.463539
-65.527710
-67.956039
-61.646183
-57.589203
-69.217499
-67.723228
-61.606792
-68.164742
-66.538864
-93.929184
-35.840912
-60.051853
-44.964684
-70.730721
-72.495399
-85.178963
-56.569313
-113.696266
-148.491150
-167.774673
-63.227646
-104.063690
-64.292992
-39.414795
-51.804752
-53.559338
-85.190247
-56.939751
-96.793602
-148.290970
-170.190048
-81.064232
-140.496933
-68.638817
-47.193810
-58.948490
-54.580242
-62.279171
-141.216324
-63.364521
-92.215462
-52.936478
-149.350845
-81.700714
-66.510933
-117.718849
-63.419518
-66.089851
-88.978615
-99.827232
-120.144989
-70.861710
-109.543373
-36.776798
-79.741371
-75.472862
-83.256821
-86.055908
-97.793716
-126.496193
-37.157188
-62.815273
-58.492043
-118.103676
-91.014633
-98.667046
-130.587448
-66.773972
-122.270378
-120.104965
-93.831985
-90.853027
-50.783009
-110.050026
-84.024857
-161.194717
-38.200108
-156.268478
-65.304283
-70.925354
-65.308777
-97.804985
-51.013050
-132.431519
-65.717117
83.397560
-60.328979
-70.726685
-61.081512
-62.123581
-61.852386
-57.314274
-93.371590
-61.968334
-71.167984
92.816994
49.879269
54.835442
47.118530
63.758636
78.862778
64.685356
76.595474
69.687019
-141.964981
-146.000885
-162.161270
-69.744492
-151.203522
-77.415916
-80.742653
-140.981491
-99.200386
-99.195595
-55.998398
-65.439796
-62.569141
-147.811081
-136.069687
-68.640526
-41.187386
-83.790733
-158.122742
-70.271698
-59.806145
-84.328903
-59.144020
-95.952621
-73.462189
-110.381065
-64.584213
-56.348370
-120.125237
-61.865166
-93.751266
-57.767075
-71.340935
-77.074142
-107.296288
-109.048721
58.915119
-129.012436
-74.955597
-68.660927
-58.743675
-134.155640
-144.647537
-53.362480
-53.623848
-60.238720
-77.378418
-143.177048
-70.845657
-144.691086
-61.805546
-142.258957
-44.839741
-103.216919
-50.786118
-69.767525
-55.266048
-54.251240
-88.189018
-70.676781
-69.688591
-96.285980
-96.326500
-65.369041
-83.971931
-55.872879
-151.523468
-66.491669
-43.050777
-35.024612
-64.714958
-106.599648
-149.589676
-106.912956
-72.519852
-61.546627
-161.704315
-53.154720
-61.772869
-70.109184
-108.918945
-78.543480
-62.451771
-65.344109
-50.168297
51.349426
63.069546
53.560005
63.154625
50.869507
59.749527
38.071125
55.262779
57.611332
-64.168076
-115.985352
-61.917313
-59.447182
-63.394245
-63.007359
-63.138920
-122.309532
-52.991386
-139.447067
-119.818642
-71.805084
-86.193878
-65.658958
-72.406013
-54.321419
-79.268723
-122.858292
-75.416428
-146.441406
-144.292313
-138.655548
-90.465363
-70.500946
-80.812645
-97.385178
-118.099426
-76.248779
-60.043751
-66.674522
-122.001091
-83.198120
-132.480576
-54.562328
-65.421234
-60.413635
-38.262596
-70.273216
-65.342583
-152.630585
-52.438171
-99.993866
-65.221352
-110.510735
-73.766548
-142.248611
45.193180
73.972305
60.782738
78.337547
72.113091
71.338272
-48.133766
-143.050751
179.424255
-145.074417
-171.687729
-74.713249
-53.075645
-53.881676
-60.798767
-55.757114
-44.202610
-82.862122
-78.632347
-58.028492
-69.264343
-47.271767
-46.113510
-100.300026
-64.134422
-55.818466
-114.143700
-74.358849
-48.435593
-79.085365
-55.010864
-68.233986
-74.656067
-70.030022
-64.257805
-65.023239
-146.316772
-75.360863
-58.471260
-93.204468
-58.624638
-62.916653
-116.377701
-92.766212
-117.823914
-147.063522
-108.796234
-115.707237
-92.705238
-65.868645
-91.815643
-99.333954
-114.833488
-100.856560
-90.760834
-61.948555
-136.205215
-63.945995
-42.278057
-131.445953
-100.950638
-88.113403
-62.192406
-60.523258
-89.872566
-59.426132
-57.016209
-90.911789
-57.257233
-37.951077
-58.903008
-63.613312
-47.839527
-55.614544
-83.422447
-61.330982
-142.756302
-52.572765
-56.865433
-128.170837
-68.610329
-144.027603
-110.336082
-144.421906
-55.453400
-143.251144
-161.628601
-81.349403
-64.871590
-87.159813
-125.863304
-75.438316
-57.473957
-67.140396
-157.912766
-68.557037
-75.450752
-66.356293
-152.714722
-89.745651
-53.334671
-101.663071
-135.256073
-121.340721
-49.256653
-58.493790
-73.849327
-34.019245
-78.789436
-64.143082
-153.541443
-99.869606
-82.715401
-111.283676
-82.514481
-70.886665
-58.556492
-74.660851
-53.678864
-60.679966
-64.506500
-75.704895
-97.515671
-82.877327
-51.667614
74.146721
54.449608
-84.524849
-44.714058
-95.623291
-155.923737
-64.575172
-56.574745
-136.053833
-65.917877
-88.054588
-92.761925
-67.095825
-115.162117
-66.913193
-73.557869
-61.863998
-65.994308
-82.737358
-123.435455
-82.338654
-138.272827
-63.279827
-100.418282
-104.658562
-145.075745
-87.348686
-130.051941
-39.916912
-68.923157
-96.544159
-124.890945
-43.308655
-117.034027
-66.152817
-133.323517
-100.663635
-45.834705
-41.397591
-144.891418
-61.285599
-86.639694
-61.433765
-33.137161
-103.894806
-62.994389
-59.649105
-88.327583
-75.847908
-149.750381
-64.107689
-58.731812
-55.750278
-87.525505
-62.965740
-150.941437
-61.482517
-112.877068
-170.355423
-151.892441
-62.809372
-139.639740
-70.277931
-59.157734
-85.205116
-84.840485
-77.827103
-108.206146
-53.163490
-62.461327
-38.928207
-104.701172
-123.613998
-111.946457
-92.405609
-112.609146
-45.117882
-140.271790
-153.011215
-109.421005
-62.946369
-72.254730
-101.068649
-135.776657
-46.294819
-145.960236
-73.083015
-151.522614
-66.637291
-64.985077
-156.020584
-63.784573
-96.369743
-49.048317
-64.679428
-56.643539
-23.492237
-107.856857
-82.373276
-91.950867
-54.827110
-116.852264
-69.195755
-75.050438
-72.319244
-54.581165
-98.313133
-57.664383
-65.820778
-66.889374
-62.157990
-71.879913
-65.300262
-62.059704
-50.875210
-52.868839
-102.064178
-70.586098
-47.737293
-65.379692
-57.263508
-46.590038
-60.338982
-127.834702
-96.558990
-142.374741
-123.521149
-74.208794
-54.451267
-53.735268
-67.233009
-54.943748
-92.194054
-59.028965
-83.905449
-67.139816
-114.789001
-150.601852
-67.200714
-62.333866
-64.947914
-62.188732
-138.126877
-111.547600
-97.212288
-68.954895
-45.656052
-68.965370
-83.412552
-101.435028
-120.125755
84.731499
55.980690
66.989883
79.364052
52.685574
78.251907
-49.623505
-72.567261
-133.091690
-39.016876
-111.808594
-60.215137
-75.536331
-69.260033
-68.988998
-57.249069
-66.018433
-148.222610
-81.587204
-62.078808
-145.048553
-45.024906
-68.815567
-165.083511
-36.386284
-56.727497
-69.112785
-132.279800
56.784931
78.976570
38.721287
80.203857
57.087063
51.996758
72.556114
71.197853
63.505497
76.666298
49.375748
41.516262
60.144783
-129.209518
-63.461285
-29.927042
-57.595314
-54.679367
-100.695328
-84.554497
-51.779163
-103.810600
-54.310871
-74.580498
-60.380398
-70.362000
-67.871674
-55.556961
-139.982971
-73.880470
-97.254974
-68.340790
-141.860992
-98.675957
-83.055222
-65.384521
-134.868698
-57.944069
-67.788116
-125.960976
-54.260437
-44.779640
-54.706905
-74.714325
-91.299889
-53.045238
-61.919365
-119.088989
-68.294701
-68.534264
-75.564140
-103.974335
-166.764526
-62.691891
-119.813438
-71.620712
-74.305901
-58.758209
-77.061020
-144.671188
-83.168373
-76.840294
-56.319824
-99.548416
-79.596542
-59.989513
-162.089264
-108.671883
-60.840290
-57.949638
-137.512970
-153.926590
-60.317139
-70.315033
-50.127525
-147.007843
-74.966805
-141.128937
-71.615883
-109.277786
-70.947411
-97.922958
-86.135956
-150.920929
-80.547203
-72.654480
-157.215393
59.122784
52.386902
51.710796
62.677349
-80.966644
-50.608788
-135.909286
-81.227463
-56.319275
-31.677248
-157.468903
-106.344315
-151.172455
-65.257500
-66.129539
-64.910370
-110.375832
-56.453381
-98.177452
-61.064892
-150.999649
-119.064285
-105.943787
-62.864784
-66.682953
-75.880836
-49.088303
-59.339336
-75.177124
-62.005383
-158.477798
-56.002094
-70.384583
-51.345345
-105.237877
-60.417007
-50.754879
-166.322815
-44.365128
-89.622940
-81.261040
-61.041630
-51.547470
-147.176498
-62.417114
-145.839890
-108.782585
-66.281342
-47.324898
-37.484730
-49.063923
-92.365547
-64.441422
-74.040604
-160.152924
-161.449051
-126.503593
-59.190765
-74.741806
-69.313286
-163.744324
-62.834648
-53.456772
-59.452641
-58.840019
-155.434326
-58.875721
-76.114273
-65.672073
-64.531067
-116.758430
-47.186562
-146.724609
-65.758987
-121.579330
-97.884087
-82.461014
-144.138428
-64.093681
-124.182091
-97.709015
-114.273590
-95.172318
-139.853973
-99.445007
-43.746437
-112.447594
-69.148735
-37.096260
-103.420052
-61.427460
-60.216278
-73.235596
-147.888611
-62.129391
-76.901093
-75.595100
-83.385551
-71.839706
-71.526054
-66.057602
-151.543533
-124.501457
-79.786560
-59.828396
-74.029442
-65.191246
-125.523163
-112.413696
-148.173218
-93.874184
-108.661308
-72.029938
-90.002831
-110.542114
-70.621567
-71.229408
-115.956184
-58.702244
-122.925064
-11.113880
-132.327774
-70.445023
-141.561752
-116.941315
-138.848755
-74.431297
-58.814651
-76.407600
-46.501789
-101.683907
-150.476379
-46.583286
-97.945953
-170.796860
-128.740112
-70.365204
-108.492493
-59.360188
-105.131721
-51.920128
-112.648491
-139.965820
-93.615593
-67.559425
-101.599365
-102.549454
-70.885986
-57.409370
-102.443756
-60.402920
-68.771118
-56.860794
-66.417114
-153.541794
-147.001923
-87.302017
-26.076931
-145.740173
-62.702690
-97.993896
-153.901718
-126.092979
-130.020447
-60.653496
-54.930538
-69.918587
-149.949554
-116.807907
-111.059433
-52.806686
-83.495995
-53.738800
-113.818878
-138.222229
-70.127586
-138.077759
-67.366478
-71.956345
-94.779671
-58.668541
-90.179558
-61.254444
-161.378632
-113.651733
-82.855789
-49.057823
-94.478500
-110.208130
-73.861984
-67.399002
-134.699783
-74.625862
-54.335579
-127.089676
-57.610233
-117.655602
-47.988846
-38.032600
-59.246109
-80.175926
-75.682297
-131.579742
-62.485619
-58.832035
-54.809410
-63.998138
-76.067238
-125.268051
-59.459766
-70.389702
43.957844
40.535862
86.720764
58.022678
50.590794
67.810829
61.775799
65.243095
-92.344360
-68.407074
-53.118374
-101.888824
-100.427025
-52.813763
-132.085312
-65.655121
-80.847359
-63.780590
-111.960411
-61.320232
-59.205818
-69.764595
-67.893921
-60.395000
-131.454941
-62.407505
-100.682396
-36.642662
-67.790276
-112.800003
-62.630085
-127.281822
-83.503891
48.010902
-65.533119
-95.640007
-59.807976
-90.394585
-126.013962
-57.234066
-57.767136
-62.051800
-57.303268
-51.520504
-129.265686
-98.014091
-57.251896
-47.357693
-65.433167
-63.780228
-47.064972
-47.775009
-59.975983
-132.090927
-52.574486
-8.606766
-58.835274
-67.443932
-118.717148
-161.512222
-138.344391
-138.285355
-54.287628
-64.340309
-89.668045
-63.070972
-56.394341
-72.840919
-137.914871
-55.886242
-64.717781
-138.358154
-76.372162
-43.833458
-56.830097
-72.926292
-63.914940
-55.932964
-114.023712
-59.421276
-112.411835
-114.359062
-105.758461
-117.786659
166.782608
-63.720566
-70.820549
-58.643925
-87.739388
-135.101593
-147.710846
-126.200294
-104.643234
-83.252106
-71.094467
-88.633720
-81.280128
-80.223091
-79.318863
-108.007332
-69.395088
-102.233772
-122.414429
-71.200127
-38.350430
-63.664490
-65.966629
-155.662979
-83.786644
-159.550980
-50.147308
-53.734322
-61.647755
-139.227219
-60.326920
-49.478222
-41.995075
-49.318432
-105.371796
-87.129883
-61.271187
-104.424904
-96.569283
-125.499718
-82.228920
-68.897156
-56.925133
-73.052635
-78.982666
-99.425285
-143.774124
-156.267578
-66.947052
-60.553627
-53.328262
-126.086197
-36.546894
-147.105255
-97.673607
-53.294930
-144.542114
-100.565041
-63.690136
-55.824554
-40.638237
-68.814995
-64.615898
-117.283699
-76.694313
-115.643539
-120.949089
-93.924438
-89.461182
-58.877670
-66.788780
-67.012939
-99.710251
-145.507385
-81.001465
-118.233559
-70.773537
-29.593971
-61.089203
-72.528725
-82.149879
-100.162575
-94.331749
-123.931328
-101.425430
-49.440834
-55.162758
-107.346848
-64.629654
-136.891357
-157.414627
-69.736725
-18.120628
-64.791504
-138.209869
-93.626312
-80.646263
-165.398361
45.106953
-132.620438
-63.274372
-51.635880
-151.667679
-67.186424
-155.599548
-89.093079
-57.724495
-89.814377
-106.711082
-64.599754
-64.216400
-40.939259
-149.459732
-101.207062
-113.498055
-102.280312
-139.386017
-49.082230
-106.328842
-115.363449
-150.398270
-99.240273
-109.977783
-124.258759
-73.477936
-82.417946
-142.833069
-135.370514
-32.966568
-87.138474
-67.069580
-64.450806
-109.631027
-30.491650
-57.664738
-51.512180
-120.223373
-47.818100
-68.236481
-73.647095
-65.317490
-70.149956
-79.114655
-67.547203
-78.448395
-91.820496
-98.222565
-116.157883
-107.199692
-71.795135
-99.788925
-96.178688
-63.675987
-116.609871
-74.056808
-95.535042
-66.024574
-63.579659
-68.378128
-51.923687
-62.917160
-59.188660
-72.947021
-92.953705
-46.485996
-113.600571
-38.812634
-54.479397
-47.869728
-70.399467
-59.763996
-58.831409
-59.487495
-146.717239
-152.489990
-93.135010
-126.105614
-64.217941
-74.581093
-51.595268
-78.943115
-59.925644
-62.300972
-62.295883
-88.231842
-75.436844
-76.106529
-126.567360
-107.561707
-111.480057
-70.637436
-61.771763
-59.461136
-97.835922
-77.451248
-67.686317
-111.936775
-62.627491
-75.711891
-101.041283
-64.324127
-79.561699
-88.088989
-51.781063
-114.453362
-61.507877
-54.951962
-52.630764
-61.183765
-110.057663
-96.633781
-67.440750
-74.670792
-102.660110
-116.684280
-69.698944
-87.796471
-135.613510
-118.501251
-92.986153
-102.018074
-97.697968
-107.479836
-103.633034
-80.928078
-156.697540
-61.785545
-50.288570
-142.657059
-141.955887
-64.128609
-105.587540
-65.170868
-89.675896
-101.469795
-64.054359
-70.728905
-120.656487
-54.789734
-60.766556
-90.893219
-114.977264
-56.013279
-95.708031
-90.981003
-76.749046
-115.601372
-110.286034
-141.363953
-109.407135
-56.089237
-101.946175
-57.442795
-55.897537
-124.534752
-124.236229
-143.655731
-136.997696
-57.148735
-64.482933
-136.798065
-100.183495
-117.200508
-63.379807
-69.871536
-71.751160
-62.786770
-58.195660
-66.396179
-96.940163
-54.022915
-123.996590
-76.206047
-124.658539
-53.410900
-63.931297
-126.373222
165.209686
-57.613209
-61.599941
-89.322578
-73.168869
-73.933800
-51.181690
-52.070351
-49.982048
-90.955849
-56.387192
-59.749310
-68.538391
-80.877808
-56.547943
-159.488815
-68.291557
-59.065594
-132.880295
-62.752811
-62.211491
-67.812431
-110.893311
-82.571426
-94.158363
-57.057983
-87.580780
-72.214691
-154.848862
-42.992596
-145.396469
-63.886818
-44.461605
-152.503769
-45.018356
-81.371895
-71.207970
-71.405563
-62.753235
-60.265133
-65.756027
-69.292480
-67.292564
-104.066444
-61.278229
-102.371231
-96.272224
-68.287994
-101.691429
-66.442627
-110.400620
-91.715721
-70.203590
-62.800274
-102.797142
-57.145420
-75.632370
-38.734348
-61.699753
-60.464962
-52.527153
-59.879528
-9.332624
-94.017509
-99.945801
-100.872375
-82.415268
-105.339050
-76.847160
-49.789886
-59.654884
-104.096153
-93.981758
-148.570038
-106.603958
-106.111382
-82.897324
-102.588188
-27.737444
-76.712799
-55.593262
-93.627121
-117.471718
-67.680809
-68.119141
-60.703003
-57.205853
54.425243
51.250546
-53.750919
-38.580669
-75.253632
-65.151611
-103.015137
-82.745399
-52.789768
-146.489410
-78.047798
-62.982002
-78.074341
-104.787544
-77.728432
-63.255554
-90.110069
-53.254368
-117.526459
-123.797379
-152.556198
-141.841904
-66.654480
57.841896
88.552200
67.353760
-62.559715
-95.550323
-153.804703
36.726490
54.736923
59.601593
78.344063
59.159702
59.986187
64.044678
58.484631
56.896557
-103.433212
-62.434414
-42.962265
-55.921013
-43.784973
-67.616127
-77.318596
-44.716129
-64.084053
-57.818108
-67.940353
-80.050926
-146.152084
-60.445080
-66.130814
-68.882515
-77.627930
-109.364410
-138.219284
-88.486717
-66.496674
-100.729683
-125.531128
-66.607903
-58.772614
-72.037781
-57.706741
-73.590019
-161.312988
-85.035484
-65.375710
-60.275623
-82.171455
-78.213989
-168.427948
-47.353260
-68.921120
-69.778664
175.026917
-137.494049
-93.006584
-57.572029
-150.940948
-82.828194
-148.685165
-111.234077
-61.798550
-82.885376
-62.038025
-140.478241
-75.913857
-62.956959
-97.373299
-61.667622
-63.678108
-63.558487
-60.967735
-56.989937
-56.861412
-55.112816
-69.426781
-69.655952
-75.960083
-78.327003
-51.795902
-85.540573
-61.349167
-82.722176
-59.580147
-61.504253
-159.365250
-64.482666
-59.749905
-149.663452
-83.822792
-71.541489
-61.087250
-100.602242
-165.145203
-138.572556
-42.435413
-59.506279
-149.656418
-42.925621
-61.410297
-54.078407
-84.147087
-98.293701
-42.782394
-121.522362
-115.334297
-67.446106
-60.204029
-66.855087
-89.730400
-79.839699
-167.225815
-69.939766
-99.160614
-112.736496
-72.253784
-86.917107
-105.420326
-124.939903
-65.120903
-71.024147
-141.070831
-81.621651
-64.311203
-57.741337
-68.239548
-132.798508
-107.297592
-77.429260
-141.370285
-68.322281
-79.476585
-92.209419
-158.661652
-86.793716
-158.711868
-94.520386
-62.454166
-39.024662
-81.584961
-47.172401
-149.896851
-39.665028
-119.816185
-46.153294
-54.358448
-57.041836
-58.348835
-68.645584
-125.642555
-96.186134
-65.382027
-108.752289
-149.501633
-102.552307
-84.336983
-70.871056
-66.435204
-114.637520
95.440262
99.038239
53.333790
67.185005
49.195621
68.994087
39.050480
44.251965
43.793190
38.819672
51.688705
70.652939
67.684135
68.421196
-144.067764
-95.489784
-24.442823
-45.536858
-132.777725
-81.300552
-61.201416
-95.071342
-102.155540
-67.925552
-58.723122
-87.643066
-118.407562
-57.917255
-79.295158
-123.550003
-127.801208
-91.879333
-82.118851
-102.180443
-54.328987
-73.773689
-57.614632
-60.896965
-99.040436
-99.217926
-70.074272
-112.204887
-161.214966
-49.213264
-148.977188
-39.967175
-80.643517
-128.290924
-78.366852
-46.687607
-148.907593
-144.065094
-57.074879
-126.507065
-100.839676
-59.747269
-97.208260
-58.547226
-124.561897
-106.983543
-103.149658
-66.939934
-148.255173
-66.403168
-163.031799
-117.918510
-113.878273
-101.281868
-100.717751
-109.307297
-63.171322
-107.200935
-148.959503
-55.083305
-63.849827
-163.238495
-60.600616
-66.896629
-112.964851
-107.428253
-71.092934
-62.796265
-60.556583
-127.216965
-84.580643
-162.055557
-131.673401
-62.572807
-57.251553
-69.965736
-69.300491
-74.940010
-79.597977
-51.153179
-114.470184
-57.361961
-87.013580
59.712311
51.848347
57.524609
112.976952
58.190483
62.642094
57.562065
58.758278
-93.251625
-100.023140
-153.813828
-69.992661
-144.233063
-52.764286
-65.137527
-150.731888
-71.090698
-147.205933
-63.123260
-49.690296
-54.681637
-57.356197
-51.971096
-90.426453
-60.500462
-84.856880
-61.052761
-70.630302
-96.194954
-59.100433
-52.144192
-67.853294
-26.845320
-133.374374
-87.667404
-87.851761
-59.817482
-33.509205
-53.824150
-49.687981
-65.104530
-70.506317
-149.067902
-53.284203
-72.571274
-33.257050
-65.364311
-68.020508
-91.975754
-59.043293
-81.875076
-154.156326
-47.410500
-82.460075
-156.565781
-72.282211
-143.591446
-48.520695
-64.937836
-137.745682
-89.933556
-40.692467
-59.900837
55.189571
69.247009
33.458920
49.978802
43.529259
-158.865234
-83.260063
-84.227768
-40.050156
-50.084602
-53.252842
-73.215973
-75.402611
-54.398552
-79.383171
-72.337555
-57.046196
-146.064835
-54.424698
-45.484947
55.189262
41.563488
72.925613
49.981602
50.521641
59.384804
-37.382568
-68.390694
-26.079611
52.873344
62.878185
50.112751
-108.021576
-166.131241
-93.148178
-35.282558
-150.090271
-57.795338
-161.439117
-57.482918
-130.762283
-84.800537
-81.281616
-151.269455
-140.613495
-59.733585
-138.049011
-61.614956
-83.579262
-165.172272
-69.811058
-75.249565
-100.486275
-61.459362
-55.479084
-39.766811
-68.661072
-110.654099
-57.468021
-79.311234
-56.130322
-110.323692
-100.651100
-84.826309
-82.979622
-41.003380
-34.210735
-67.833969
-95.887970
-61.435623
-144.390015
-90.297935
-70.159004
-95.014557
-89.059006
-95.271484
-98.020744
166.489761
-25.730024
-38.460114
-73.104469
-61.023651
-58.443241
-147.354691
-117.466133
-66.511589
-87.332558
-65.788879
-116.571159
-72.292969
-76.199707
-30.944279
-75.878525
-57.795547
-56.097572
-62.290955
-95.370796
-78.098198
-104.765213
-91.243607
-94.568253
-86.953987
-113.667358
-94.997940
-61.156506
-121.447983
-111.361885
-56.259178
-106.294136
-57.509731
-84.940903
-109.391808
-79.805939
-65.367844
-45.714619
-126.832962
-68.728096
-145.879303
-63.474380
-62.835659
-101.067322
-51.984589
-74.249138
-50.089668
-100.494446
-54.351059
-106.975616
-31.922953
-51.357639
-52.400997
-157.753052
-152.380859
-67.334045
-34.971729
-114.659798
-89.817192
-136.868088
-49.697964
-126.353195
-113.463669
-132.886597
-83.779259
-61.651386
-91.330132
-64.397720
-150.834656
-56.263474
-64.938385
-119.961777
-53.920967
-66.199074
-102.218300
-92.051262
-70.205208
-118.298737
-85.929359
-133.318298
-27.750063
-67.631783
-72.780869
-147.430679
-71.744057
-168.102463
-86.704597
-70.548256
-84.586563
-91.170540
173.384979
-62.966396
-151.514282
-85.299049
-55.755993
-145.363098
-74.872093
-153.757034
-64.020882
-61.867939
-68.569275
-100.033371
-66.583992
-55.893761
-63.620205
-107.269737
-173.246338
-101.894547
-129.083649
-62.649441
-72.934166
-43.508717
-51.424244
-54.882607
-67.161118
-83.957581
-70.277725
-62.351742
-166.138489
-97.709679
-100.040916
-151.335953
-152.411270
-157.160858
-116.339317
-51.628712
-37.526382
-65.700226
-71.992783
-134.746429
-65.631493
-53.795731
-96.607758
-54.056847
-66.460648
-50.524052
-135.898010
-66.605743
-40.412540
-137.217148
-63.654587
-114.159225
-81.785362
-95.580948
-158.344711
-79.094742
-92.643959
-107.689560
-79.926003
-58.243050
-154.623810
-58.344669
-145.547806
-49.489738
-75.243317
-60.432293
-74.439445
-106.286972
-99.362740
-74.727623
-63.800430
-142.104431
-83.702126
-160.820389
-75.459396
-102.180679
-64.407501
-103.221252
-111.916931
-155.966049
-55.003914
-57.774929
-101.269119
-169.565155
-51.116333
-114.106102
-78.374397
-130.593613
-69.573318
-73.348618
-65.149246
-50.076035
-56.102066
-130.994904
-57.521561
-45.588638
-62.271637
-53.445103
-66.158478
-59.841545
-87.289299
-164.560379
-44.900913
-94.012779
-86.280701
-164.856705
-46.760796
-83.555504
-54.008358
-51.301861
-32.703533
-116.071587
-71.658577
-64.082382
-44.808205
-79.393669
-97.948715
-83.134384
-130.018875
-66.595009
-93.960381
-57.518761
-57.687263
-59.363125
-133.215134
-76.437546
-96.488579
-91.482048
-79.025581
-36.755466
-98.463539
-57.814175
-47.671791
-67.042664
-78.317078
-77.872803
-68.694847
-54.288174
-53.018116
-66.892181
-57.550694
-39.894321
-65.888077
-89.973083
-129.160660
-66.913040
-62.964417
-74.965149
-75.897751
-150.806564
-90.972092
-104.913300
-91.416328
-139.895203
-112.185730
-80.827415
-94.699310
-69.972290
-91.491844
-60.067680
-174.690338
-49.185875
-144.629517
-47.168583
-69.805038
-157.893265
-126.692108
-54.128006
-112.790184
-149.173584
-155.392853
-56.348843
-40.108181
-66.240295
-54.549942
-82.987511
-84.522697
-65.464897
-112.853226
-69.481163
-101.523193
-146.427155
-142.083939
-71.227425
-51.107307
-76.143181
-64.925629
-72.068611
-71.999237
-61.440422
-95.539505
-89.351913
-72.646408
-67.445023
-103.365196
-80.544769
-54.824211
-90.517738
-61.804043
-68.777779
-101.101776
-106.428818
-65.242950
-158.190247
-101.046249
-56.461048
-75.098267
-125.815491
-98.137932
-98.604156
-146.217407
-130.707855
-47.882946
-86.245186
-53.307346
-79.519470
-83.250435
-67.895638
-55.584064
-57.385540
-62.723511
-58.245670
-57.348068
-76.784996
-81.416679
-79.133842
-62.737778
-73.119728
-162.003632
93.804535
-74.132011
-144.587219
-62.121639
-37.976322
-153.704117
-71.325981
-41.719097
-95.687912
-59.985176
-49.344040
-155.756943
-72.330345
-103.509956
-116.305893
-70.608490
-59.789028
-31.345755
-98.177719
-111.452316
-102.319328
-89.113434
-62.632202
-58.478245
-119.142876
-53.800938
-139.371048
-69.648529
-59.426815
-64.211609
-75.984001
-148.375473
-74.524910
-73.935417
-116.477112
-57.701851
-58.111874
-77.674034
-55.470478
-113.807732
-90.410828
-99.941467
-156.044662
-81.716736
-59.543968
-58.712349
-64.105743
-45.014732
-52.939270
-84.700279
-56.411919
-106.049713
-106.088638
-62.887917
-54.453796
-72.223473
-67.279427
-49.461342
-131.686478
-113.006317
-58.939972
-77.360397
-117.559204
-86.985474
-51.406822
-64.322426
-46.203369
-53.582298
-49.432961
-64.181190
-125.049911
-52.820690
-100.593842
-95.350624
-136.768860
-96.576149
-103.890747
-72.334206
-73.813087
-77.199585
-117.404022
-67.305298
-26.612844
-142.400482
-102.453896
-110.908875
-153.897324
-48.098949
-83.466034
-84.269226
-74.779320
-121.950996
-149.318390
-57.867424
-115.139526
-76.745079
-69.928337
-68.321678
-134.888596
-59.879131
-122.169922
-65.835510
-71.510300
-159.279266
-106.637772
-135.294662
-66.160187
-105.017403
-64.251488
-67.942139
-65.962273
-125.498199
-58.965042
-74.691315
-87.244263
-73.501266
-69.826370
-151.984848
-91.647369
-58.655094
-52.694572
-73.201431
-144.580078
-80.915001
-36.594723
-68.101051
-45.166325
-64.157578
-53.037064
-58.171394
-65.983704
-42.498486
-69.501907
-34.823029
-64.018501
-20.679174
-73.767776
-37.446712
-65.024521
-63.531158
-67.153351
-65.286026
-64.164253
-71.174683
-160.118896
-61.759155
-82.128510
-89.738953
-63.322556
-106.660889
-96.602623
-53.271999
-48.625465
-58.764950
-55.375000
-55.821888
-63.234066
-83.898338
-177.177765
-54.616451
-132.020584
-65.080399
-60.958275
-69.792305
-64.034103
-63.629341
-96.898865
-60.455353
-109.311531
-75.998329
-163.272949
-70.897934
-93.724945
-112.356171
-107.544571
-78.012802
-112.431374
-69.935165
-70.717865
-97.758064
-60.640377
-63.650352
-117.093277
-71.819756
-110.900543
-94.169945
-61.811813
-112.317886
-135.079269
-71.580986
-54.719883
-62.189594
-39.055660
-69.493927
-56.183037
-61.048653
-145.956619
-155.322189
-51.503628
-55.000454
-114.274452
-91.308022
-62.900589
-122.690506
82.386246
77.400284
-48.050831
-36.771149
-53.799503
-56.578838
-145.990021
-87.987770
-69.843681
-108.188438
-73.751465
-65.386650
-53.456390
-70.888832
-25.792255
-146.788742
-63.310596
-51.054707
-101.363525
-57.298447
-76.428047
-127.917992
-117.339340
-80.477234
-40.880379
-60.728931
-69.252037
-126.554489
-54.837433
-141.220703
-130.606964
-69.257751
-62.569801
-62.218513
-70.167892
-59.960445
-88.113304
-77.421143
-66.967636
-129.162781
-130.446365
-110.159683
-67.764458
-97.535202
-66.061005
-59.334190
-150.300842
-75.503304
-57.684174
-80.048737
-168.671707
-64.853691
-56.638958
-22.462019
-62.845196
-63.638596
-42.373932
-50.580063
-65.541046
-65.606735
-120.974312
-81.050880
-45.945770
-51.446011
-66.462524
-61.193806
-68.307213
-67.736488
-80.428062
-74.378418
-81.498482
-133.409515
-97.425339
-72.134048
-111.494591
-76.606056
-54.854408
-115.109497
-60.695435
-120.086464
-135.487335
-64.955521
-58.874294
-55.182159
-52.307980
-96.095009
-98.176971
-111.003410
-78.910538
-86.096390
-59.909676
-155.439941
-68.586189
-63.648438
-157.024033
-107.209473
-86.770691
-102.626839
-75.671120
-60.319328
-62.574814
-111.854897
-78.947014
-12.755937
-75.906471
-55.824001
-53.728859
-59.817112
-76.207870
-95.415863
-96.816032
-105.755409
-97.332047
-138.662888
-84.737709
-141.639450
-70.075233
-71.693886
-73.158264
-59.121582
-86.088448
-40.566391
-148.219223
-69.954514
-90.136459
-81.800865
-107.219872
-71.158752
-94.076988
-79.396629
-62.422741
-54.410454
-35.900181
-54.588554
-88.678520
-41.728012
-131.061646
-141.638931
-55.027367
-63.393360
-60.756920
-63.513119
-66.547256
-145.607651
-38.278954
-74.629318
-44.296242
-75.986038
-133.642365
-59.046783
-77.344002
-64.057419
-76.613945
-57.872833
-69.679970
-122.039124
-59.953121
-117.266243
-72.628326
-110.161301
-54.999702
-60.301933
-107.615685
-130.288437
-59.154846
-138.893265
-77.307091
-35.464260
-140.584152
-54.975594
-33.795750
-53.132652
-56.433987
-58.244545
-156.547470
-135.611038
-40.716427
-66.116211
-67.300575
-50.947716
-139.516327
-101.014488
-88.602432
-140.033539
-68.874954
-58.541588
-64.654747
-82.601364
-53.747746
-66.389954
-70.083282
-85.174713
-127.825180
-57.548649
-28.365795
-138.901840
-134.328018
-42.371956
-133.905777
-60.004410
-32.280170
-70.593742
-54.468277
-68.332016
-61.486458
58.510941
78.680946
-72.610298
-75.793175
-53.201389
-62.199245
-85.666512
-85.329567
-60.660137
-97.692970
-53.806282
-53.380608
-57.452637
-50.471138
-56.175003
-57.193836
-73.325912
-110.789978
-47.274273
-91.182350
-59.158989
-125.990265
-31.555677
71.469048
-149.043976
-153.214935
-78.154610
-58.315105
-64.549805
-81.439613
-78.311768
-58.440033
-148.259583
-60.205791
-60.955841
-59.274490
-55.351768
-61.181511
-61.911160
-119.904922
-59.004063
-103.541000
-54.975075
-60.292446
-122.548393
-38.799629
-33.343681
-65.856773
-101.755196
-128.644089
-78.859154
-61.467518
-43.583393
-74.566643
-66.025658
-57.196411
-75.145844
-74.011513
-69.953308
-44.366177
-110.496323
-141.954010
-101.382401
67.777466
56.751904
-56.742237
-59.221527
-46.990421
-50.955032
-57.490444
-64.063629
-31.404737
-86.531769
-83.331635
-60.890049
-70.231483
-59.495583
-57.399746
-78.200363
-95.045654
-114.180511
-64.319099
-101.962059
-60.453743
-61.536163
-133.591492
-79.495384
-66.750496
-68.981033
-163.037643
-65.419716
-55.119480
-123.982437
-61.268284
-100.868874
-60.215832
-61.947414
-57.198738
-65.097984
-73.733963
-141.600708
-50.430672
-61.413525
-98.748703
-60.258289
-65.614891
-81.762413
-59.831696
-87.970253
-156.227142
-58.665993
-64.795784
-82.815323
-60.168964
-78.165359
-145.105347
-76.328957
-70.403145
74.097328
57.767204
63.583080
62.860085
78.049225
58.772614
74.906990
48.315590
86.632149
80.389359
45.740124
80.440422
73.217834
64.033638
45.192657
57.849453
44.365948
57.311337
87.636017
49.891220
51.133961
59.506020
19.716635
62.068890
-99.763985
-53.050713
-54.316151
-61.624107
-57.949577
-152.485443
-63.186543
-96.500961
-54.192478
-50.995560
-83.421135
-142.574814
-80.584938
-38.619396
-146.419983
-72.979027
-54.724113
-128.442795
-85.825356
-99.203995
-137.354630
-60.242496
-77.351929
-75.001892
-68.806938
-54.178284
-146.059982
-161.019257
-63.814442
-73.327286
-61.490440
-134.354126
-77.998711
-56.717224
-85.677010
-112.747528
-75.720795
-71.261497
-27.215530
-48.590229
-95.488358
-145.709091
-150.192307
-139.940369
-58.906132
-60.910175
-85.275681
-141.651291
79.750252
49.391998
-108.637367
-35.184891
-78.419762
-58.179752
-115.422447
-53.384979
-87.689201
-101.710640
-88.222389
-66.198715
-121.229294
-154.971268
-63.755859
-78.101830
-65.812920
-70.340622
-52.958572
-63.228794
-139.245407
-68.540070
-78.414871
-76.939110
-53.711521
-161.904694
-58.900871
-77.849205
-48.426472
-63.734928
-72.040192
-69.065437
-74.212532
-59.277576
-138.005356
-104.041878
-66.470184
-92.018166
-83.002319
-79.839043
-152.100296
-141.706070
-94.928078
-125.763062
-81.181702
-114.006172
-121.169952
-93.370049
-118.234283
-84.893234
-82.771004
-176.849045
-109.927780
-110.272812
-84.758385
-106.998268
-63.688232
-118.374123
-99.590019
-67.404854
-51.078960
-70.037498
-142.534271
-79.505974
-54.895161
-39.111015
-106.595428
-105.177574
-74.571518
-38.064976
-42.522163
-77.133392
-65.148865
-69.734268
-42.641365
-60.079678
-60.330059
-78.391312
-117.329178
-86.751450
-83.763359
-47.853828
-61.748306
-71.602715
-70.996979
-117.637543
-79.764114
-96.553444
-155.166595
-61.165855
-98.950546
-70.227608
-53.006752
-71.091568
-102.731689
-64.005722
-90.413223
-62.220341
-68.774818
-67.337479
-89.122925
-94.198830
-54.912292
-106.346550
-107.817780
-125.576271
-138.023911
-130.082016
-110.401932
-52.954453
-12.511576
-120.834373
-139.110535
-119.211891
-121.430473
-118.619179
-75.110558
-96.869568
-63.113075
-62.502846
-65.931534
-91.668755
-93.496956
-62.611946
-145.504410
-142.755585
-49.527187
-44.742744
-66.365273
-95.158501
-113.714180
-102.099739
-93.454910
-87.847458
-67.873199
-58.147583
-59.389694
-74.447968
-64.038223
-74.108116
-64.730392
-60.873245
-76.359901
-70.208122
-102.363640
-81.569756
23.641655
-122.649315
-100.427582
-63.468410
-58.193214
-73.030296
-113.931252
-97.685349
-55.642551
-106.513161
-94.955070
-160.302734
-140.597717
-110.482597
-127.331223
-83.677719
-93.720764
-47.566921
-113.595093
-58.816154
-58.436089
-66.559616
-70.377007
-131.844299
-138.309677
-71.314369
-60.829861
-63.570602
-133.571320
-72.773750
-68.188766
-67.720383
-71.925423
-58.126076
-122.250404
-107.333275
-97.896027
-165.545074
-93.336143
-72.285744
-100.540497
-78.742126
-59.947803
-61.205704
-87.182838
-62.494343
-155.862061
-35.711750
-63.638821
-52.189606
-71.181526
-123.085396
-156.317169
-126.317032
-55.753902
-113.277191
-141.301819
-69.222412
-69.704330
-121.341217
94.607079
-65.747620
-120.493065
-59.139271
-60.748566
-114.969017
-78.700912
-132.470062
-65.129105
-157.553223
-71.130943
-143.856339
-57.693176
-139.446823
-63.852814
-52.732765
-58.035301
-68.147308
-72.637024
-86.264137
-128.149567
-110.837746
-63.524513
-66.227791
-49.497044
-52.395267
-113.234886
-62.730770
-54.446350
-58.086700
74.077263
38.915470
44.319565
47.707935
58.195045
56.186150
50.691147
57.253574
82.696724
75.983597
86.340172
35.275753
71.598824
42.656853
38.090858
82.626381
38.204460
-62.814629
-25.666800
-144.853394
-111.250061
-65.070267
-79.207703
-78.259148
-88.239639
-120.897415
-90.666328
-77.245461
-135.774597
-45.615768
-61.933216
-137.910172
-55.909431
-110.532944
-58.741585
-59.790672
-65.483040
-69.487297
-66.362793
-64.414093
-64.966286
-93.343216
-95.693169
-54.368755
-81.548309
-57.941067
-65.102753
-156.013748
-43.744892
-149.828415
-80.182014
-110.236694
-169.905899
-99.924431
-77.663734
-52.234264
-63.529922
-51.044228
-83.835396
-145.772064
68.485222
88.828056
37.599571
73.814110
52.526421
55.927738
38.250874
-61.000538
-91.756409
-86.467239
-144.127014
-98.437035
-65.255600
-152.682236
-102.984276
-56.422470
-65.794563
-113.509354
-61.329346
-68.667633
-61.022377
-81.081985
-123.428535
-105.953499
-65.902344
-142.168228
-88.386726
-114.450485
-82.500481
-161.341797
-71.653694
-66.193024
-68.915115
-77.752243
-95.957443
-86.548531
-95.994987
-97.784882
-59.337006
-74.587250
-136.720459
-166.184906
-148.706345
-56.798523
-66.570915
-65.155449
-88.440475
-83.378532
-162.393021
-69.612106
-55.604897
-53.586021
-48.771416
-114.419708
-144.453430
-71.509560
-66.805138
-52.593479
-52.683441
-78.448036
-129.842346
-64.246536
-66.951157
-95.317261
-113.197647
-58.892605
-71.692902
-128.749115
-140.498047
-136.587036
-65.807884
-150.447861
-77.521751
-61.604061
-67.711388
-59.284470
-51.584629
-154.507965
-152.643524
-81.497673
-92.554222
-168.015945
-97.596100
-112.496040
-104.410385
-85.214981
-84.866562
-79.457954
-65.122185
-62.269848
-80.709579
-76.714096
-152.306000
-57.774765
-65.364815
-61.554680
-83.312363
-32.608963
-96.469925
-67.578331
-79.288109
-170.979156
-61.066257
-70.584274
-61.441700
-134.369049
-103.960564
-105.324013
-82.683434
-103.508430
-119.610184
-66.028160
-27.035175
-78.397278
-73.200562
-74.506775
-144.838898
-65.455856
-58.058941
-142.886108
-138.722687
-87.834938
-48.808784
-67.410385
-83.318474
-44.807461
-65.261986
-70.959015
-151.042221
-44.654072
-68.428185
-55.958252
-95.080650
-129.646927
-77.375420
-55.221859
-149.389648
-53.409779
-57.201130
-118.214149
-92.505470
-62.804459
-94.326988
-62.422291
-62.498562
-156.181183
-153.440720
-65.975113
-62.228157
-62.637913
-48.299500
-76.360016
-129.592239
-45.061684
-51.717220
-133.282303
-35.658142
-52.628979
-128.901230
-75.084892
-150.949890
-118.577583
-52.615185
-55.972706
-106.355011
-92.337288
-76.607826
-60.469791
-96.986084
-64.321701
-66.037941
-81.478485
-118.197075
-49.294559
-46.397896
-63.913452
-66.198914
72.238297
55.621384
56.954952
46.127842
-61.850746
-64.749382
-137.943756
-70.792595
-151.182892
-132.231949
-74.929230
-82.513100
-72.705200
-147.070999
-71.025764
-66.525421
-52.725586
-67.448868
-51.133652
-80.068497
-92.939186
-101.686394
-60.871155
-64.917641
-57.801743
-79.677605
-50.679649
-73.240372
-59.766857
-67.352043
-80.549316
-76.400787
57.438793
88.954376
53.744049
62.919037
-83.043556
-104.638000
-124.154282
-66.762131
-74.572571
-112.323044
-52.909573
-90.414124
-139.940414
-120.672173
-64.924416
-123.826134
-69.870171
-60.431900
-124.325500
-53.871864
-169.321091
-58.547264
-122.203987
70.108963
55.885811
61.415432
-123.677696
-62.897617
-81.361717
-82.632874
